# Supplementary material for: Dynamic thresholding search for the feedback vertex set problem
Source: PeerJ Comput Sci. 2023 Feb 10;9:e1245. doi: 10.7717/peerj-cs.1245 (PMC10280643; doi:10.7717/peerj-cs.1245)
Supplement: Supplemental Information 4 — Each data indicates a series of the best objective values, the ever-found optimal solutions, and the corresponding computation time obtained by our algorithm in the search process. [file peerj-cs-09-1245-s004.zip › results/undirect_graph/ER7.txt]

Instance name is instances3/ER7.dat
Number of vertices: 100000
Number of edges: 700000
Time_Seed: 46398
The optimal objective value = 63269
The Best FVS is :
0 2 4 5 7 9 12 16 17 23 26 27 31 33 35 40 44 45 46 49 51 52 55 58 62 63 64 68 70 71 72 74 79 80 81 84 87 88 90 92 93 96 99 102 110 112 115 116 118 119 120 125 129 133 141 142 143 144 145 152 154 157 160 163 166 168 171 173 179 188 190 192 197 201 206 211 218 222 223 224 228 230 232 233 235 238 240 242 246 248 249 250 252 253 257 258 261 264 266 270 273 276 277 278 282 284 289 290 292 294 295 297 304 307 317 326 329 333 334 342 343 344 346 347 349 351 357 359 362 363 364 366 368 376 380 383 385 388 389 394 396 398 403 405 410 413 419 422 425 427 434 438 440 441 451 457 458 461 463 466 467 468 472 473 477 481 484 486 490 493 497 500 501 507 508 509 513 516 517 521 523 529 533 534 536 537 538 546 549 557 561 562 563 566 568 572 573 574 576 577 579 583 584 585 586 587 596 598 599 604 613 616 617 621 627 628 629 631 634 635 636 637 640 643 645 647 648 651 652 655 660 663 669 670 673 676 677 682 684 685 687 692 693 694 695 697 700 703 707 710 721 722 724 725 727 728 729 734 735 737 738 740 741 746 747 753 756 762 764 767 769 770 772 776 778 781 783 784 785 790 792 798 806 809 810 816 819 820 822 823 825 826 827 830 832 833 834 839 842 844 849 855 856 857 862 866 870 871 879 880 882 884 886 887 890 891 892 893 894 895 896 897 899 902 908 909 910 912 913 927 931 933 934 939 943 944 945 946 948 950 951 954 957 958 963 966 968 969 974 976 977 979 980 981 984 985 986 992 995 998 999 1000 1002 1005 1007 1011 1012 1016 1020 1022 1023 1028 1034 1038 1041 1044 1045 1046 1047 1048 1050 1051 1052 1056 1058 1059 1064 1066 1067 1069 1075 1081 1085 1086 1087 1088 1089 1094 1096 1098 1100 1101 1102 1104 1105 1106 1107 1115 1116 1119 1122 1126 1132 1134 1137 1139 1149 1150 1157 1158 1160 1162 1163 1165 1166 1170 1178 1184 1195 1197 1199 1200 1206 1209 1212 1214 1217 1223 1224 1225 1227 1229 1232 1234 1236 1237 1246 1249 1254 1255 1259 1260 1263 1265 1266 1268 1272 1273 1276 1281 1283 1289 1294 1295 1298 1301 1303 1307 1309 1310 1315 1317 1318 1320 1321 1324 1326 1330 1331 1332 1335 1336 1341 1343 1348 1358 1367 1369 1372 1382 1384 1387 1389 1390 1391 1392 1397 1399 1401 1406 1409 1413 1416 1419 1420 1425 1427 1429 1430 1433 1434 1435 1436 1442 1443 1445 1447 1448 1450 1452 1456 1458 1460 1466 1472 1474 1477 1478 1480 1482 1486 1494 1496 1497 1500 1501 1506 1507 1508 1510 1512 1514 1515 1521 1526 1528 1531 1532 1536 1537 1538 1539 1540 1541 1542 1543 1545 1546 1548 1553 1555 1557 1559 1561 1562 1563 1564 1571 1572 1574 1575 1576 1581 1593 1594 1605 1606 1607 1623 1624 1625 1628 1629 1630 1635 1637 1641 1645 1646 1649 1652 1654 1662 1664 1665 1667 1668 1669 1674 1675 1676 1678 1684 1687 1688 1698 1702 1703 1705 1708 1727 1728 1731 1734 1735 1737 1739 1740 1743 1746 1748 1751 1753 1755 1756 1757 1759 1765 1767 1773 1782 1783 1790 1794 1796 1800 1801 1802 1804 1805 1809 1810 1812 1813 1814 1816 1821 1840 1850 1852 1854 1855 1858 1859 1870 1872 1873 1879 1880 1886 1890 1891 1892 1894 1899 1901 1903 1908 1909 1917 1922 1925 1926 1927 1929 1930 1934 1936 1937 1938 1940 1941 1942 1945 1948 1950 1955 1958 1964 1965 1966 1970 1971 1972 1977 1979 1981 1982 1983 1987 1989 1991 1992 1996 1997 2000 2001 2002 2003 2004 2005 2006 2012 2013 2014 2018 2023 2026 2027 2030 2032 2035 2036 2037 2038 2040 2047 2049 2050 2051 2052 2054 2055 2060 2061 2066 2080 2081 2089 2091 2094 2097 2098 2099 2103 2105 2106 2107 2108 2110 2112 2116 2118 2119 2123 2126 2131 2133 2134 2136 2138 2141 2143 2147 2151 2157 2160 2167 2169 2171 2173 2178 2181 2186 2187 2188 2192 2193 2195 2199 2200 2204 2210 2216 2217 2221 2225 2226 2227 2230 2235 2237 2242 2243 2244 2246 2248 2251 2254 2255 2257 2258 2259 2262 2265 2267 2274 2275 2277 2280 2282 2287 2289 2292 2294 2297 2298 2300 2302 2303 2304 2305 2306 2311 2312 2315 2317 2319 2322 2325 2327 2333 2334 2335 2336 2338 2339 2340 2343 2347 2349 2357 2359 2360 2364 2365 2366 2373 2375 2377 2387 2389 2390 2396 2406 2414 2415 2416 2418 2420 2422 2427 2430 2433 2434 2437 2440 2444 2446 2449 2453 2454 2457 2459 2461 2462 2468 2474 2476 2479 2480 2482 2483 2484 2485 2492 2493 2494 2496 2498 2499 2501 2502 2503 2506 2507 2509 2512 2514 2516 2517 2521 2524 2528 2529 2534 2535 2538 2541 2544 2546 2547 2553 2554 2556 2557 2565 2567 2568 2571 2572 2573 2576 2578 2579 2582 2585 2587 2588 2595 2599 2600 2605 2606 2607 2608 2613 2614 2615 2617 2621 2623 2625 2626 2628 2630 2633 2634 2638 2643 2644 2645 2647 2648 2649 2650 2651 2654 2658 2661 2667 2668 2669 2672 2674 2679 2681 2682 2684 2685 2686 2687 2691 2692 2693 2695 2696 2700 2701 2703 2704 2706 2713 2717 2724 2725 2727 2733 2737 2740 2748 2750 2753 2754 2756 2758 2759 2766 2768 2774 2775 2778 2779 2780 2782 2784 2786 2787 2788 2793 2796 2809 2810 2812 2817 2820 2821 2822 2823 2824 2826 2830 2833 2837 2840 2842 2847 2849 2852 2853 2859 2862 2863 2868 2870 2872 2873 2874 2877 2878 2879 2880 2883 2884 2885 2888 2890 2892 2893 2897 2899 2902 2904 2905 2907 2909 2912 2915 2919 2923 2927 2928 2930 2931 2935 2936 2941 2946 2948 2949 2952 2955 2956 2959 2960 2962 2968 2972 2977 2986 2987 2990 2993 2995 2997 3004 3005 3014 3016 3017 3018 3020 3024 3026 3030 3041 3042 3043 3048 3050 3051 3053 3061 3067 3071 3073 3074 3076 3078 3083 3085 3088 3089 3090 3091 3093 3095 3097 3099 3101 3102 3103 3108 3111 3112 3113 3118 3119 3120 3123 3124 3127 3130 3132 3138 3141 3142 3145 3147 3148 3150 3158 3159 3162 3166 3167 3168 3171 3172 3178 3180 3184 3189 3190 3192 3197 3202 3215 3218 3219 3222 3224 3227 3229 3230 3231 3234 3250 3251 3253 3255 3257 3258 3262 3264 3267 3269 3270 3271 3276 3277 3279 3280 3282 3283 3285 3286 3292 3293 3295 3296 3298 3299 3302 3303 3307 3308 3309 3311 3315 3316 3317 3319 3321 3325 3329 3331 3333 3334 3335 3337 3344 3349 3355 3360 3363 3364 3365 3366 3369 3371 3372 3378 3379 3381 3385 3391 3394 3397 3399 3400 3402 3403 3405 3406 3409 3416 3417 3419 3424 3427 3428 3432 3435 3436 3437 3438 3439 3441 3443 3446 3452 3461 3462 3469 3472 3474 3480 3481 3482 3485 3487 3495 3498 3500 3505 3507 3508 3511 3513 3518 3521 3522 3526 3527 3531 3534 3536 3538 3542 3544 3545 3547 3552 3553 3558 3559 3561 3563 3565 3569 3570 3571 3572 3573 3577 3579 3583 3584 3587 3588 3590 3591 3593 3598 3599 3601 3603 3605 3606 3607 3610 3612 3613 3614 3616 3620 3622 3624 3626 3628 3637 3638 3639 3641 3642 3649 3651 3653 3656 3657 3664 3666 3667 3669 3670 3674 3677 3678 3680 3682 3686 3692 3693 3700 3702 3703 3707 3708 3717 3721 3723 3725 3728 3733 3741 3742 3745 3749 3750 3751 3753 3754 3755 3757 3758 3760 3761 3763 3775 3778 3779 3780 3781 3784 3787 3790 3795 3796 3803 3807 3809 3812 3813 3819 3822 3823 3827 3828 3830 3832 3840 3845 3846 3847 3848 3851 3852 3853 3854 3856 3857 3859 3861 3863 3864 3867 3868 3872 3873 3874 3878 3880 3881 3884 3886 3888 3889 3890 3893 3895 3897 3901 3902 3903 3904 3909 3920 3921 3922 3925 3928 3929 3931 3935 3937 3941 3942 3943 3944 3947 3953 3962 3964 3965 3978 3979 3981 3982 3983 3988 3989 3990 3992 3994 3995 4000 4004 4006 4007 4008 4009 4010 4012 4013 4014 4015 4020 4022 4024 4025 4029 4036 4039 4044 4049 4051 4052 4053 4057 4061 4062 4065 4067 4068 4071 4077 4081 4082 4083 4084 4091 4092 4095 4096 4098 4101 4102 4106 4109 4116 4118 4120 4121 4127 4130 4134 4135 4140 4145 4148 4149 4152 4154 4167 4171 4177 4178 4184 4185 4186 4189 4191 4193 4198 4199 4200 4202 4203 4209 4214 4217 4221 4222 4223 4224 4227 4228 4233 4238 4239 4241 4244 4247 4248 4251 4252 4254 4256 4257 4265 4266 4275 4276 4282 4284 4286 4287 4290 4295 4296 4297 4300 4302 4303 4304 4309 4310 4315 4317 4318 4322 4323 4324 4326 4330 4331 4332 4334 4338 4339 4340 4341 4344 4345 4347 4349 4352 4353 4354 4356 4357 4358 4361 4362 4365 4366 4368 4369 4373 4374 4375 4382 4387 4390 4393 4397 4399 4403 4405 4406 4408 4409 4411 4415 4417 4418 4420 4421 4424 4427 4436 4437 4446 4450 4451 4454 4464 4468 4472 4477 4480 4482 4483 4485 4490 4492 4494 4496 4498 4499 4501 4502 4505 4506 4513 4519 4523 4528 4531 4536 4537 4538 4545 4547 4548 4549 4550 4552 4553 4558 4564 4565 4572 4574 4575 4576 4578 4579 4582 4586 4591 4596 4597 4598 4599 4604 4610 4611 4617 4621 4623 4627 4628 4633 4635 4637 4640 4641 4646 4647 4649 4652 4653 4657 4660 4662 4664 4668 4672 4673 4675 4676 4680 4684 4697 4698 4702 4706 4709 4714 4716 4719 4721 4722 4725 4728 4730 4731 4735 4739 4746 4747 4748 4751 4754 4755 4759 4772 4773 4775 4776 4777 4779 4784 4786 4787 4790 4793 4795 4798 4799 4800 4806 4809 4814 4822 4826 4827 4829 4832 4836 4840 4841 4842 4843 4844 4845 4850 4856 4858 4864 4865 4866 4867 4868 4871 4872 4873 4877 4878 4889 4895 4896 4901 4903 4906 4907 4911 4914 4916 4918 4920 4927 4930 4935 4938 4946 4947 4948 4952 4954 4956 4959 4960 4967 4968 4969 4975 4977 4980 4984 4985 4990 4993 4994 4997 4999 5003 5005 5009 5010 5011 5014 5016 5017 5018 5021 5023 5024 5026 5027 5030 5032 5035 5038 5040 5041 5042 5045 5046 5050 5051 5052 5054 5056 5059 5063 5068 5069 5071 5074 5078 5080 5082 5085 5086 5087 5094 5095 5096 5097 5109 5112 5113 5117 5119 5121 5123 5126 5127 5133 5137 5138 5139 5140 5141 5145 5148 5149 5153 5155 5156 5157 5158 5161 5167 5169 5171 5173 5174 5177 5178 5179 5180 5181 5182 5184 5187 5188 5189 5195 5199 5200 5201 5202 5203 5204 5206 5208 5209 5212 5215 5216 5217 5220 5222 5223 5230 5231 5238 5241 5242 5243 5244 5245 5249 5250 5252 5256 5258 5260 5262 5263 5264 5266 5267 5268 5270 5278 5280 5283 5285 5286 5287 5289 5291 5295 5300 5301 5307 5311 5315 5317 5318 5320 5321 5322 5323 5328 5329 5330 5331 5332 5333 5337 5338 5339 5340 5341 5343 5345 5351 5352 5353 5354 5357 5358 5359 5360 5363 5364 5374 5376 5377 5379 5380 5382 5390 5391 5393 5395 5396 5397 5398 5400 5401 5402 5403 5406 5408 5410 5411 5415 5416 5417 5424 5425 5434 5437 5452 5453 5454 5455 5457 5461 5465 5468 5471 5472 5474 5476 5477 5479 5486 5488 5493 5495 5496 5499 5500 5502 5503 5507 5509 5510 5512 5517 5518 5522 5525 5528 5530 5533 5536 5538 5543 5548 5549 5550 5551 5553 5555 5556 5560 5562 5564 5566 5568 5570 5576 5579 5582 5583 5590 5593 5595 5596 5597 5598 5602 5603 5612 5613 5614 5616 5619 5621 5624 5629 5633 5635 5637 5639 5640 5643 5644 5645 5649 5650 5653 5659 5661 5673 5674 5675 5676 5678 5679 5682 5683 5685 5687 5688 5693 5695 5697 5700 5707 5709 5713 5714 5719 5730 5731 5732 5743 5744 5749 5750 5751 5752 5757 5759 5763 5767 5770 5771 5774 5777 5778 5780 5781 5783 5785 5791 5794 5795 5796 5798 5800 5802 5805 5806 5813 5814 5816 5817 5818 5821 5824 5827 5830 5832 5837 5838 5844 5846 5847 5851 5852 5853 5856 5857 5859 5860 5863 5868 5869 5872 5874 5876 5878 5880 5883 5884 5886 5887 5890 5891 5894 5895 5896 5900 5903 5905 5906 5907 5909 5912 5913 5917 5922 5926 5929 5930 5931 5935 5939 5945 5959 5960 5961 5968 5972 5973 5975 5977 5978 5984 5985 5986 5990 5995 5997 5999 6005 6007 6009 6010 6011 6015 6016 6017 6018 6019 6020 6023 6024 6027 6035 6036 6037 6038 6043 6046 6050 6060 6062 6066 6075 6076 6088 6091 6092 6099 6104 6108 6110 6115 6116 6121 6122 6124 6126 6127 6131 6139 6140 6143 6144 6145 6149 6150 6152 6153 6154 6157 6158 6159 6161 6173 6175 6182 6190 6192 6193 6194 6201 6202 6204 6206 6211 6212 6213 6214 6216 6217 6219 6220 6222 6227 6230 6231 6232 6234 6236 6239 6245 6248 6249 6253 6256 6263 6264 6268 6269 6272 6274 6276 6280 6287 6293 6295 6298 6299 6302 6311 6312 6313 6316 6318 6321 6331 6332 6333 6335 6341 6342 6345 6346 6350 6351 6353 6357 6358 6359 6361 6365 6367 6368 6370 6371 6372 6376 6377 6378 6380 6381 6383 6385 6386 6387 6394 6400 6402 6406 6410 6412 6414 6415 6418 6421 6424 6430 6431 6432 6434 6440 6442 6446 6448 6449 6452 6454 6457 6458 6462 6463 6469 6474 6479 6480 6482 6483 6495 6497 6498 6500 6501 6504 6505 6507 6510 6517 6521 6524 6528 6529 6531 6533 6537 6538 6539 6544 6546 6548 6551 6553 6554 6556 6557 6559 6565 6566 6571 6573 6574 6578 6579 6581 6584 6585 6591 6592 6593 6595 6596 6600 6601 6602 6608 6612 6615 6617 6627 6628 6636 6637 6638 6639 6640 6642 6643 6644 6645 6646 6647 6652 6663 6667 6669 6673 6675 6676 6677 6680 6681 6684 6688 6693 6694 6695 6696 6701 6703 6705 6708 6709 6711 6712 6713 6717 6718 6721 6724 6733 6738 6739 6741 6742 6743 6744 6746 6749 6751 6752 6753 6760 6763 6769 6772 6774 6775 6777 6780 6781 6782 6785 6787 6794 6796 6797 6798 6799 6800 6808 6812 6815 6819 6820 6821 6827 6831 6833 6834 6837 6838 6841 6844 6849 6852 6855 6858 6861 6865 6867 6871 6872 6874 6875 6876 6877 6879 6881 6884 6885 6887 6890 6891 6893 6894 6895 6897 6899 6902 6906 6914 6916 6917 6919 6923 6924 6925 6926 6927 6928 6931 6932 6933 6935 6938 6941 6944 6954 6956 6957 6959 6962 6967 6969 6979 6991 6994 6997 7003 7005 7009 7011 7012 7013 7022 7025 7027 7028 7029 7031 7034 7036 7040 7042 7043 7044 7045 7046 7050 7054 7057 7061 7062 7064 7065 7067 7068 7069 7071 7081 7083 7086 7087 7088 7090 7091 7092 7094 7098 7100 7101 7103 7108 7109 7111 7112 7117 7120 7122 7125 7128 7132 7133 7134 7135 7136 7137 7141 7143 7144 7146 7147 7149 7158 7160 7162 7167 7177 7178 7181 7182 7187 7190 7192 7193 7197 7201 7203 7204 7208 7209 7210 7211 7215 7221 7224 7228 7229 7234 7238 7245 7247 7250 7254 7260 7265 7267 7269 7270 7272 7273 7274 7281 7283 7285 7286 7291 7295 7296 7297 7302 7303 7304 7308 7311 7314 7318 7319 7320 7322 7326 7327 7329 7330 7332 7333 7337 7338 7339 7340 7341 7347 7351 7352 7356 7360 7363 7364 7366 7367 7369 7373 7375 7376 7382 7384 7386 7395 7399 7400 7402 7405 7407 7408 7409 7410 7416 7418 7421 7423 7424 7427 7430 7433 7434 7435 7438 7443 7446 7451 7453 7455 7458 7464 7468 7470 7473 7474 7478 7482 7487 7490 7492 7493 7495 7497 7500 7501 7502 7504 7508 7513 7514 7515 7518 7520 7521 7526 7532 7537 7544 7545 7546 7547 7548 7549 7551 7552 7554 7557 7558 7559 7564 7566 7567 7574 7582 7584 7589 7591 7592 7593 7595 7597 7600 7605 7608 7612 7615 7616 7617 7620 7622 7623 7625 7629 7630 7631 7633 7640 7641 7643 7651 7654 7658 7659 7666 7668 7670 7673 7679 7681 7687 7688 7692 7695 7696 7701 7703 7704 7708 7713 7714 7718 7724 7725 7731 7732 7734 7735 7736 7739 7740 7741 7747 7748 7760 7764 7772 7777 7779 7780 7783 7785 7790 7792 7795 7806 7809 7813 7814 7816 7822 7824 7832 7834 7836 7837 7838 7839 7840 7845 7847 7850 7854 7856 7865 7867 7868 7871 7874 7878 7882 7885 7886 7887 7889 7894 7895 7898 7905 7907 7909 7917 7920 7922 7925 7926 7927 7933 7934 7935 7941 7942 7944 7946 7949 7950 7952 7955 7957 7959 7964 7966 7967 7968 7970 7972 7973 7974 7975 7977 7981 7982 7984 7985 7987 7989 8003 8004 8008 8010 8012 8018 8021 8024 8025 8027 8028 8030 8032 8033 8039 8040 8042 8044 8045 8049 8050 8051 8055 8056 8062 8063 8068 8069 8070 8074 8077 8078 8079 8083 8084 8085 8086 8088 8091 8092 8094 8095 8097 8098 8105 8107 8111 8113 8116 8117 8118 8119 8120 8123 8125 8127 8130 8132 8134 8135 8137 8138 8139 8140 8141 8146 8150 8153 8158 8160 8163 8165 8167 8168 8172 8180 8186 8187 8190 8192 8193 8195 8201 8202 8203 8209 8212 8217 8219 8222 8226 8229 8231 8232 8233 8238 8242 8244 8247 8249 8251 8253 8256 8258 8260 8264 8265 8267 8271 8272 8275 8278 8279 8280 8283 8288 8289 8296 8298 8303 8305 8306 8307 8310 8311 8312 8315 8320 8323 8325 8328 8330 8335 8336 8340 8341 8346 8347 8348 8349 8350 8351 8355 8356 8357 8360 8361 8362 8363 8367 8370 8375 8377 8378 8379 8382 8383 8388 8389 8394 8395 8398 8400 8401 8405 8406 8408 8410 8415 8420 8425 8427 8428 8430 8432 8434 8436 8444 8445 8447 8453 8456 8459 8460 8465 8471 8472 8486 8491 8497 8499 8500 8501 8502 8503 8504 8508 8511 8513 8516 8517 8518 8522 8523 8528 8532 8537 8539 8542 8543 8545 8555 8561 8564 8566 8569 8574 8579 8581 8582 8585 8588 8590 8591 8594 8596 8600 8601 8603 8605 8606 8607 8610 8612 8616 8617 8621 8623 8624 8626 8627 8628 8630 8631 8636 8637 8638 8640 8641 8644 8646 8647 8649 8657 8659 8661 8664 8665 8671 8673 8675 8677 8681 8684 8689 8690 8696 8698 8700 8704 8707 8708 8710 8719 8725 8726 8729 8732 8734 8735 8737 8738 8739 8741 8743 8744 8746 8752 8753 8767 8770 8774 8777 8778 8779 8780 8781 8782 8786 8787 8790 8791 8794 8797 8799 8802 8803 8807 8809 8815 8818 8819 8820 8822 8825 8827 8829 8833 8837 8838 8839 8840 8841 8842 8851 8856 8857 8859 8862 8866 8869 8870 8878 8879 8884 8886 8895 8896 8899 8901 8905 8912 8918 8919 8922 8924 8925 8931 8941 8944 8951 8952 8956 8957 8958 8960 8962 8969 8974 8977 8978 8984 8985 8986 8988 8992 8993 8997 9000 9002 9004 9006 9009 9010 9014 9016 9018 9020 9023 9024 9026 9027 9028 9030 9035 9037 9039 9042 9047 9051 9055 9057 9061 9064 9070 9072 9076 9085 9090 9093 9098 9101 9102 9103 9105 9107 9108 9111 9113 9122 9124 9125 9126 9131 9134 9141 9144 9151 9152 9153 9154 9157 9158 9159 9160 9163 9170 9171 9178 9183 9185 9186 9187 9190 9192 9194 9197 9198 9199 9200 9210 9220 9221 9222 9224 9226 9227 9229 9232 9238 9240 9241 9242 9248 9249 9251 9253 9256 9257 9259 9260 9261 9262 9266 9268 9270 9271 9272 9273 9275 9276 9280 9284 9286 9294 9296 9300 9301 9310 9313 9314 9316 9318 9319 9321 9325 9326 9330 9333 9334 9335 9337 9340 9341 9342 9344 9346 9347 9348 9350 9351 9352 9353 9354 9356 9357 9362 9363 9369 9370 9373 9379 9380 9381 9382 9383 9387 9390 9392 9393 9398 9399 9401 9402 9404 9405 9411 9414 9419 9421 9422 9427 9429 9433 9436 9437 9438 9441 9444 9445 9451 9453 9456 9462 9464 9466 9468 9471 9473 9476 9479 9480 9481 9488 9491 9496 9497 9499 9502 9504 9508 9509 9511 9512 9515 9518 9520 9521 9525 9528 9534 9539 9544 9550 9551 9552 9564 9566 9567 9568 9571 9572 9575 9579 9581 9582 9585 9587 9589 9590 9594 9597 9599 9605 9606 9609 9610 9614 9615 9618 9620 9634 9635 9636 9637 9639 9640 9643 9647 9648 9650 9653 9656 9657 9665 9679 9680 9682 9688 9689 9690 9692 9694 9695 9700 9701 9702 9703 9704 9708 9710 9711 9713 9714 9719 9724 9729 9732 9741 9742 9743 9744 9752 9757 9758 9762 9764 9770 9771 9772 9785 9786 9790 9791 9795 9796 9800 9804 9808 9810 9811 9812 9814 9815 9819 9829 9830 9831 9836 9838 9841 9842 9845 9846 9847 9849 9852 9853 9857 9858 9859 9861 9863 9865 9866 9872 9873 9878 9883 9884 9889 9891 9895 9899 9900 9904 9912 9913 9915 9917 9921 9923 9926 9927 9929 9930 9932 9937 9940 9943 9944 9945 9946 9947 9948 9949 9951 9953 9954 9955 9960 9961 9966 9967 9968 9969 9970 9971 9977 9982 9984 9989 9995 9997 10001 10003 10006 10010 10013 10014 10020 10021 10022 10029 10031 10037 10038 10039 10041 10042 10047 10048 10049 10050 10051 10052 10054 10057 10061 10062 10065 10068 10074 10075 10076 10079 10082 10083 10084 10087 10091 10094 10095 10097 10099 10100 10104 10106 10107 10109 10110 10111 10113 10114 10115 10116 10121 10127 10131 10141 10142 10151 10154 10155 10156 10158 10160 10163 10164 10171 10172 10173 10174 10175 10185 10186 10199 10203 10204 10205 10207 10209 10210 10216 10217 10221 10226 10229 10235 10236 10240 10244 10245 10248 10249 10252 10253 10256 10258 10259 10261 10262 10263 10269 10278 10281 10285 10287 10288 10293 10300 10308 10310 10312 10314 10322 10326 10329 10331 10336 10337 10340 10343 10346 10348 10349 10350 10353 10357 10359 10362 10363 10364 10369 10370 10372 10375 10378 10379 10380 10382 10384 10389 10390 10391 10392 10393 10397 10405 10409 10410 10411 10414 10415 10416 10420 10421 10428 10431 10432 10435 10438 10443 10446 10449 10452 10454 10456 10460 10461 10462 10465 10469 10471 10475 10479 10492 10494 10496 10497 10498 10501 10502 10504 10512 10517 10520 10525 10527 10529 10530 10531 10534 10535 10536 10538 10539 10541 10544 10549 10550 10551 10555 10557 10562 10565 10566 10569 10575 10576 10579 10580 10582 10585 10589 10591 10594 10597 10599 10600 10606 10607 10608 10611 10614 10618 10620 10621 10622 10623 10627 10628 10632 10636 10639 10642 10643 10649 10650 10656 10657 10658 10659 10660 10661 10663 10664 10665 10666 10668 10670 10672 10676 10678 10680 10682 10683 10688 10691 10698 10699 10701 10702 10703 10708 10715 10716 10717 10720 10727 10728 10735 10738 10752 10753 10754 10759 10764 10765 10766 10767 10771 10775 10777 10779 10787 10789 10793 10797 10798 10799 10800 10810 10812 10816 10817 10818 10819 10832 10833 10835 10837 10838 10840 10842 10846 10853 10854 10856 10858 10859 10870 10872 10875 10878 10879 10881 10882 10884 10888 10892 10893 10895 10897 10907 10909 10911 10916 10917 10925 10926 10927 10930 10933 10940 10943 10949 10950 10952 10962 10971 10974 10975 10976 10981 10982 10984 10996 10998 10999 11000 11005 11008 11009 11011 11015 11016 11017 11022 11023 11024 11028 11033 11035 11038 11039 11043 11044 11046 11053 11056 11057 11059 11060 11064 11066 11068 11070 11071 11072 11074 11076 11077 11078 11082 11088 11095 11096 11097 11098 11099 11102 11104 11105 11106 11109 11110 11111 11114 11117 11123 11127 11128 11130 11132 11134 11137 11138 11140 11142 11143 11144 11145 11149 11151 11153 11154 11155 11156 11160 11164 11169 11171 11172 11173 11177 11178 11179 11180 11183 11186 11187 11188 11190 11192 11195 11201 11205 11206 11208 11209 11210 11211 11214 11216 11219 11223 11224 11225 11231 11232 11234 11239 11241 11245 11246 11247 11251 11254 11255 11258 11261 11265 11266 11267 11268 11269 11276 11277 11278 11297 11304 11307 11311 11312 11313 11316 11318 11319 11320 11324 11326 11327 11329 11330 11331 11336 11338 11340 11341 11342 11348 11350 11351 11354 11362 11363 11370 11374 11375 11376 11379 11381 11384 11388 11395 11397 11401 11404 11406 11408 11409 11410 11416 11417 11418 11422 11433 11434 11439 11446 11450 11453 11463 11466 11468 11471 11472 11478 11482 11483 11484 11502 11503 11506 11511 11514 11515 11521 11522 11524 11526 11528 11530 11532 11534 11538 11540 11542 11546 11547 11548 11549 11550 11551 11555 11556 11563 11565 11567 11571 11573 11574 11576 11578 11579 11581 11590 11595 11596 11597 11599 11603 11607 11608 11611 11612 11614 11617 11620 11622 11624 11626 11630 11632 11634 11635 11637 11638 11639 11641 11643 11645 11648 11649 11650 11652 11653 11654 11655 11657 11663 11664 11668 11671 11677 11679 11683 11684 11693 11696 11697 11700 11703 11705 11708 11715 11718 11720 11721 11723 11724 11726 11727 11728 11732 11736 11739 11740 11741 11742 11746 11749 11750 11760 11762 11768 11769 11777 11779 11781 11783 11786 11791 11792 11793 11794 11796 11799 11802 11803 11805 11806 11810 11813 11816 11817 11819 11822 11830 11834 11835 11836 11838 11840 11841 11843 11847 11848 11849 11858 11859 11864 11865 11866 11867 11873 11876 11879 11881 11883 11884 11885 11886 11893 11895 11896 11898 11901 11902 11904 11905 11909 11911 11912 11915 11916 11917 11921 11923 11925 11927 11931 11933 11936 11939 11943 11944 11946 11948 11949 11952 11959 11960 11963 11965 11966 11968 11975 11979 11981 11983 11984 11986 11987 11988 11989 11993 11995 11997 11998 11999 12000 12004 12008 12010 12015 12016 12020 12021 12022 12025 12027 12028 12029 12031 12032 12035 12036 12040 12043 12044 12045 12046 12052 12054 12056 12061 12062 12064 12069 12072 12078 12080 12082 12086 12089 12091 12097 12103 12104 12106 12107 12108 12111 12112 12114 12118 12120 12122 12124 12129 12130 12133 12134 12135 12145 12146 12149 12150 12151 12154 12159 12167 12172 12174 12177 12178 12185 12188 12189 12194 12196 12197 12198 12201 12205 12206 12207 12209 12213 12216 12220 12221 12222 12224 12229 12234 12236 12237 12239 12240 12243 12244 12246 12247 12249 12250 12256 12258 12259 12262 12263 12265 12266 12275 12280 12282 12284 12287 12294 12295 12299 12300 12303 12306 12310 12313 12321 12323 12329 12333 12338 12339 12341 12342 12343 12349 12353 12356 12359 12360 12362 12363 12365 12366 12368 12378 12385 12386 12391 12396 12397 12401 12402 12408 12412 12413 12421 12424 12425 12426 12429 12430 12432 12434 12435 12436 12437 12438 12439 12440 12441 12446 12448 12452 12456 12457 12460 12463 12464 12466 12468 12471 12473 12475 12476 12483 12485 12486 12491 12494 12495 12496 12499 12500 12502 12504 12505 12506 12507 12509 12510 12512 12513 12515 12517 12519 12522 12523 12527 12531 12540 12542 12547 12551 12552 12553 12554 12556 12557 12558 12562 12563 12565 12566 12567 12569 12575 12576 12577 12580 12589 12590 12593 12596 12598 12603 12605 12608 12609 12610 12618 12624 12627 12629 12630 12632 12635 12636 12637 12640 12641 12642 12645 12654 12656 12662 12665 12666 12667 12669 12673 12675 12678 12679 12681 12684 12685 12686 12688 12695 12700 12701 12704 12706 12712 12713 12716 12722 12723 12724 12725 12726 12727 12730 12736 12738 12741 12744 12746 12749 12752 12755 12757 12761 12762 12764 12767 12768 12769 12773 12774 12777 12778 12779 12781 12782 12788 12790 12792 12801 12802 12803 12810 12814 12815 12816 12817 12821 12824 12825 12830 12831 12832 12834 12838 12840 12841 12842 12843 12844 12849 12850 12851 12852 12856 12861 12864 12866 12867 12868 12870 12871 12872 12873 12874 12877 12879 12881 12882 12884 12885 12894 12896 12898 12903 12909 12910 12911 12912 12914 12926 12930 12931 12932 12936 12940 12941 12947 12952 12953 12955 12964 12965 12973 12975 12978 12979 12983 12987 12990 12995 12997 13001 13004 13010 13011 13013 13017 13018 13021 13022 13028 13031 13033 13036 13037 13042 13047 13049 13050 13052 13053 13057 13059 13062 13064 13065 13068 13069 13072 13073 13074 13075 13076 13078 13079 13080 13083 13084 13086 13087 13091 13092 13094 13097 13101 13102 13103 13104 13108 13111 13112 13117 13120 13127 13128 13129 13130 13131 13133 13134 13135 13136 13137 13144 13149 13151 13152 13160 13162 13163 13165 13167 13176 13182 13184 13187 13195 13196 13197 13204 13212 13213 13216 13217 13220 13221 13222 13224 13229 13233 13241 13243 13246 13247 13248 13255 13256 13258 13259 13262 13268 13271 13272 13275 13276 13284 13285 13289 13291 13292 13293 13297 13302 13303 13304 13306 13308 13312 13315 13317 13322 13326 13330 13331 13333 13334 13337 13341 13348 13350 13351 13355 13356 13360 13366 13367 13369 13372 13374 13377 13379 13380 13383 13384 13385 13387 13388 13391 13392 13393 13395 13396 13398 13399 13401 13404 13405 13409 13410 13412 13417 13421 13422 13426 13430 13431 13436 13437 13442 13445 13447 13449 13452 13456 13457 13458 13467 13468 13476 13479 13480 13481 13485 13492 13493 13498 13501 13502 13508 13509 13511 13513 13514 13515 13519 13521 13524 13526 13528 13530 13539 13540 13545 13546 13549 13552 13556 13557 13564 13568 13570 13571 13573 13577 13582 13587 13589 13590 13596 13597 13598 13600 13611 13612 13613 13614 13616 13617 13618 13619 13620 13625 13626 13628 13636 13637 13638 13639 13640 13645 13649 13652 13654 13655 13657 13665 13667 13668 13670 13671 13672 13674 13675 13679 13683 13684 13685 13688 13689 13692 13696 13698 13700 13703 13706 13708 13712 13713 13714 13720 13721 13725 13726 13727 13729 13731 13732 13738 13739 13740 13741 13745 13746 13748 13750 13751 13752 13753 13756 13758 13762 13764 13765 13771 13772 13773 13777 13783 13788 13791 13792 13796 13797 13798 13799 13800 13805 13807 13808 13812 13815 13816 13819 13822 13830 13836 13838 13842 13845 13850 13851 13853 13854 13855 13857 13861 13865 13868 13872 13874 13875 13877 13880 13883 13888 13891 13894 13901 13903 13908 13912 13916 13917 13919 13924 13927 13934 13939 13940 13942 13943 13948 13950 13952 13957 13958 13959 13960 13961 13965 13972 13974 13977 13980 13985 13986 13988 13990 13991 14003 14004 14007 14011 14017 14019 14023 14027 14028 14037 14038 14039 14040 14044 14047 14048 14052 14053 14054 14055 14056 14058 14059 14062 14064 14065 14070 14071 14073 14080 14081 14088 14090 14091 14096 14106 14107 14108 14115 14120 14121 14123 14126 14129 14131 14134 14141 14147 14148 14149 14150 14151 14154 14156 14160 14161 14164 14174 14180 14182 14183 14188 14189 14190 14191 14192 14193 14214 14215 14216 14217 14220 14221 14222 14224 14227 14230 14231 14234 14239 14243 14246 14251 14254 14256 14263 14264 14266 14268 14269 14271 14274 14275 14276 14283 14286 14287 14288 14293 14294 14298 14299 14302 14305 14308 14310 14313 14315 14319 14323 14325 14331 14332 14333 14335 14336 14343 14346 14353 14362 14365 14366 14369 14370 14371 14374 14375 14379 14382 14384 14385 14389 14392 14399 14406 14407 14408 14410 14411 14412 14413 14415 14419 14420 14423 14424 14430 14432 14434 14435 14436 14439 14442 14444 14448 14454 14456 14457 14459 14461 14465 14470 14475 14477 14481 14483 14487 14492 14495 14497 14499 14500 14502 14505 14506 14507 14512 14516 14518 14521 14523 14527 14528 14529 14531 14534 14535 14536 14539 14541 14543 14544 14546 14549 14553 14555 14559 14561 14562 14567 14568 14569 14570 14574 14577 14579 14580 14583 14588 14589 14593 14601 14606 14611 14613 14617 14619 14621 14623 14627 14628 14631 14633 14637 14640 14641 14643 14646 14647 14648 14652 14654 14655 14656 14658 14661 14667 14675 14684 14685 14686 14687 14688 14689 14691 14692 14696 14697 14701 14710 14712 14717 14720 14721 14722 14725 14727 14735 14736 14741 14742 14743 14744 14752 14754 14755 14757 14761 14763 14764 14770 14772 14776 14779 14782 14786 14787 14789 14790 14796 14797 14798 14802 14807 14815 14824 14826 14828 14829 14832 14837 14843 14847 14848 14853 14856 14857 14861 14862 14863 14864 14865 14873 14875 14876 14878 14881 14883 14884 14885 14896 14897 14899 14900 14904 14905 14910 14911 14913 14915 14916 14917 14918 14921 14923 14924 14927 14929 14930 14931 14932 14933 14935 14937 14940 14943 14945 14950 14951 14954 14960 14962 14966 14967 14968 14973 14974 14975 14976 14978 14980 14985 14986 14996 14998 15001 15002 15008 15009 15012 15017 15019 15020 15022 15024 15026 15028 15033 15038 15043 15046 15047 15048 15050 15053 15057 15061 15063 15064 15066 15073 15075 15079 15082 15090 15091 15096 15098 15100 15101 15104 15110 15113 15117 15119 15123 15126 15127 15133 15136 15139 15140 15144 15146 15147 15148 15150 15156 15159 15163 15165 15166 15167 15170 15173 15174 15176 15177 15179 15181 15182 15184 15186 15187 15189 15193 15196 15197 15202 15204 15205 15209 15210 15212 15215 15217 15220 15225 15227 15230 15233 15234 15238 15245 15246 15248 15249 15254 15258 15262 15263 15266 15272 15274 15276 15278 15279 15280 15281 15282 15285 15286 15288 15290 15294 15296 15298 15302 15305 15306 15307 15308 15315 15316 15318 15319 15320 15322 15324 15325 15326 15334 15337 15339 15342 15343 15352 15360 15363 15368 15370 15371 15372 15373 15374 15378 15381 15383 15384 15390 15391 15393 15395 15396 15397 15400 15401 15402 15404 15405 15406 15407 15411 15417 15419 15431 15434 15435 15436 15441 15443 15444 15445 15451 15452 15453 15454 15458 15459 15462 15463 15469 15476 15477 15479 15480 15483 15485 15486 15487 15488 15494 15495 15497 15498 15502 15506 15510 15511 15513 15515 15517 15520 15524 15526 15529 15530 15532 15533 15537 15542 15545 15546 15547 15553 15555 15559 15572 15582 15589 15594 15596 15600 15601 15603 15604 15605 15606 15608 15609 15617 15620 15621 15622 15624 15625 15635 15638 15641 15644 15646 15647 15654 15656 15658 15661 15662 15664 15667 15668 15670 15672 15683 15688 15689 15692 15695 15697 15700 15703 15704 15705 15715 15716 15717 15719 15723 15724 15729 15738 15740 15741 15744 15746 15748 15750 15752 15754 15755 15757 15758 15762 15763 15765 15772 15776 15777 15779 15781 15782 15791 15792 15794 15798 15799 15800 15803 15804 15808 15810 15812 15818 15822 15828 15829 15830 15833 15834 15838 15841 15842 15843 15844 15847 15852 15855 15858 15860 15861 15864 15865 15867 15872 15873 15874 15877 15881 15882 15887 15888 15890 15894 15895 15899 15902 15903 15906 15907 15912 15913 15915 15917 15918 15926 15930 15932 15934 15936 15939 15940 15941 15943 15944 15946 15947 15951 15952 15954 15964 15972 15975 15981 15982 15988 15994 15997 15998 15999 16001 16006 16009 16017 16021 16022 16023 16029 16031 16032 16034 16035 16038 16042 16044 16045 16048 16053 16054 16056 16057 16058 16062 16067 16068 16070 16071 16074 16075 16076 16080 16081 16084 16087 16091 16092 16097 16107 16111 16115 16118 16120 16123 16124 16125 16127 16129 16133 16134 16135 16139 16143 16147 16148 16150 16152 16155 16159 16166 16170 16172 16179 16180 16181 16183 16186 16191 16194 16196 16197 16205 16206 16207 16209 16210 16213 16217 16219 16224 16225 16226 16227 16228 16229 16230 16234 16235 16243 16244 16245 16248 16251 16252 16257 16260 16264 16265 16272 16280 16281 16282 16285 16286 16292 16297 16298 16299 16303 16306 16307 16314 16315 16319 16320 16322 16324 16326 16331 16332 16339 16341 16345 16347 16351 16352 16353 16355 16359 16372 16374 16381 16382 16383 16384 16385 16386 16388 16396 16397 16399 16403 16406 16409 16410 16412 16413 16416 16419 16420 16423 16424 16425 16429 16430 16432 16433 16434 16436 16438 16441 16442 16447 16450 16453 16454 16457 16465 16467 16472 16473 16475 16480 16484 16485 16487 16488 16492 16495 16498 16501 16502 16507 16508 16509 16512 16513 16514 16515 16517 16519 16520 16523 16526 16530 16533 16534 16537 16541 16543 16544 16545 16547 16549 16550 16552 16554 16556 16563 16568 16569 16571 16572 16573 16577 16578 16580 16582 16585 16586 16592 16594 16596 16597 16598 16603 16604 16605 16606 16613 16615 16618 16621 16624 16631 16632 16638 16641 16651 16653 16658 16661 16662 16664 16668 16671 16672 16679 16680 16682 16687 16689 16691 16695 16696 16700 16708 16710 16713 16714 16717 16727 16729 16731 16732 16733 16734 16735 16736 16738 16741 16744 16746 16747 16748 16751 16755 16756 16759 16762 16763 16766 16769 16775 16783 16786 16787 16790 16793 16795 16796 16797 16801 16802 16804 16805 16810 16811 16813 16815 16816 16817 16820 16824 16828 16829 16832 16833 16839 16840 16842 16845 16848 16851 16855 16856 16857 16865 16867 16870 16872 16873 16877 16887 16890 16892 16893 16895 16896 16899 16902 16903 16906 16907 16915 16917 16919 16920 16922 16923 16924 16927 16930 16934 16939 16940 16941 16943 16947 16951 16955 16956 16957 16959 16965 16969 16975 16976 16977 16978 16980 16981 16987 16989 16990 16992 16993 17000 17001 17005 17006 17009 17011 17014 17016 17022 17023 17024 17028 17029 17031 17032 17035 17036 17042 17045 17049 17050 17055 17072 17073 17074 17079 17081 17087 17088 17090 17097 17102 17103 17104 17109 17111 17119 17121 17124 17125 17127 17131 17135 17140 17146 17147 17148 17150 17152 17157 17159 17161 17163 17167 17168 17172 17175 17178 17180 17183 17184 17188 17189 17193 17195 17196 17197 17199 17200 17204 17209 17211 17214 17215 17216 17219 17222 17224 17228 17229 17233 17234 17238 17240 17242 17243 17245 17247 17249 17253 17256 17257 17259 17260 17263 17264 17265 17267 17268 17275 17276 17277 17279 17281 17282 17284 17290 17296 17297 17303 17308 17310 17311 17316 17320 17321 17327 17328 17329 17336 17337 17340 17342 17345 17350 17352 17355 17356 17357 17358 17359 17362 17363 17367 17371 17374 17378 17381 17383 17388 17389 17396 17397 17400 17401 17402 17405 17413 17417 17418 17420 17423 17424 17426 17429 17432 17436 17437 17438 17440 17441 17444 17445 17454 17456 17458 17461 17463 17464 17466 17468 17469 17471 17472 17476 17478 17481 17488 17490 17491 17501 17502 17505 17509 17510 17513 17516 17518 17519 17521 17523 17524 17526 17531 17536 17538 17540 17541 17542 17546 17549 17550 17551 17552 17553 17559 17560 17564 17567 17568 17572 17574 17576 17577 17580 17581 17583 17584 17589 17591 17594 17595 17596 17599 17604 17613 17617 17621 17622 17626 17630 17632 17633 17638 17640 17641 17646 17648 17650 17655 17659 17663 17666 17667 17673 17679 17681 17683 17684 17686 17687 17694 17696 17698 17699 17705 17713 17715 17716 17717 17722 17726 17728 17730 17739 17745 17747 17748 17758 17760 17762 17763 17766 17769 17771 17773 17774 17778 17782 17784 17789 17790 17794 17796 17797 17798 17800 17804 17809 17812 17814 17815 17819 17826 17829 17830 17833 17834 17835 17838 17839 17840 17843 17845 17846 17847 17848 17849 17850 17851 17855 17863 17865 17870 17873 17874 17877 17882 17885 17889 17892 17893 17895 17896 17898 17901 17903 17907 17911 17914 17915 17916 17918 17919 17924 17932 17943 17947 17948 17953 17955 17957 17961 17962 17963 17967 17974 17975 17977 17982 17983 17986 17989 17992 17993 17996 17998 18000 18003 18009 18014 18016 18021 18022 18025 18028 18030 18031 18033 18040 18042 18044 18047 18048 18056 18058 18061 18062 18063 18069 18077 18079 18080 18081 18083 18084 18085 18087 18090 18092 18096 18099 18103 18104 18107 18109 18110 18112 18117 18118 18119 18123 18125 18126 18130 18134 18144 18145 18148 18150 18153 18155 18156 18157 18159 18163 18167 18169 18172 18175 18177 18178 18182 18183 18184 18187 18189 18191 18193 18194 18196 18197 18202 18205 18206 18207 18208 18213 18215 18216 18227 18229 18230 18242 18247 18255 18264 18268 18269 18271 18274 18282 18283 18285 18295 18301 18302 18305 18308 18312 18313 18314 18315 18317 18319 18321 18323 18326 18327 18329 18330 18331 18332 18335 18338 18339 18347 18349 18352 18353 18354 18358 18359 18360 18362 18363 18365 18369 18372 18375 18377 18381 18383 18385 18388 18391 18392 18393 18395 18397 18398 18403 18406 18410 18411 18416 18418 18420 18421 18422 18427 18437 18439 18442 18444 18445 18449 18451 18452 18454 18458 18460 18463 18464 18467 18468 18469 18473 18478 18480 18481 18482 18483 18485 18494 18501 18502 18504 18505 18506 18507 18511 18515 18516 18518 18523 18527 18528 18542 18543 18544 18545 18547 18548 18549 18553 18559 18560 18562 18568 18569 18570 18579 18580 18581 18584 18587 18588 18604 18607 18608 18609 18611 18614 18616 18622 18626 18627 18629 18632 18633 18634 18640 18641 18644 18645 18652 18653 18655 18656 18657 18659 18660 18661 18668 18674 18677 18678 18679 18682 18685 18686 18690 18691 18694 18698 18699 18703 18705 18706 18717 18719 18723 18724 18725 18730 18731 18732 18733 18734 18738 18740 18741 18743 18746 18751 18752 18753 18754 18756 18757 18758 18761 18766 18769 18771 18773 18776 18777 18778 18784 18785 18787 18789 18790 18800 18801 18802 18804 18806 18807 18808 18812 18816 18817 18820 18823 18825 18828 18831 18833 18835 18838 18843 18844 18845 18855 18856 18858 18861 18862 18863 18867 18868 18870 18871 18873 18876 18877 18878 18881 18883 18890 18894 18897 18898 18901 18903 18906 18913 18917 18919 18927 18931 18935 18941 18943 18955 18962 18964 18965 18966 18971 18972 18974 18979 18984 18985 18990 19001 19006 19010 19011 19012 19020 19021 19024 19025 19028 19031 19032 19037 19038 19046 19048 19058 19061 19064 19065 19066 19067 19071 19074 19079 19083 19087 19089 19091 19100 19101 19102 19103 19110 19111 19112 19117 19119 19123 19126 19127 19130 19131 19135 19137 19139 19140 19144 19149 19151 19153 19155 19158 19160 19163 19166 19167 19168 19170 19172 19173 19175 19183 19185 19186 19190 19191 19193 19196 19199 19202 19204 19206 19207 19211 19216 19219 19222 19226 19228 19232 19233 19234 19235 19238 19247 19248 19250 19252 19254 19255 19257 19258 19259 19261 19263 19264 19265 19267 19268 19272 19273 19283 19286 19288 19289 19291 19292 19295 19298 19299 19306 19309 19310 19315 19322 19323 19327 19334 19336 19342 19343 19348 19349 19350 19351 19354 19355 19356 19360 19363 19364 19365 19366 19370 19375 19376 19379 19380 19384 19387 19392 19393 19396 19398 19401 19402 19404 19413 19418 19421 19424 19430 19433 19435 19437 19438 19444 19446 19452 19459 19461 19462 19463 19464 19465 19466 19469 19472 19473 19474 19475 19477 19478 19479 19480 19483 19490 19492 19493 19497 19500 19502 19503 19506 19508 19511 19512 19513 19514 19516 19519 19521 19524 19528 19530 19533 19535 19536 19538 19545 19548 19553 19554 19556 19564 19570 19572 19579 19585 19589 19590 19592 19596 19605 19607 19610 19611 19613 19619 19620 19621 19622 19624 19625 19628 19629 19631 19632 19635 19636 19641 19642 19643 19649 19654 19656 19658 19659 19661 19665 19674 19676 19679 19686 19690 19691 19695 19697 19700 19701 19702 19705 19707 19708 19709 19710 19714 19716 19718 19721 19723 19724 19726 19729 19730 19732 19736 19739 19740 19744 19745 19751 19754 19756 19766 19770 19771 19774 19785 19788 19791 19792 19793 19796 19799 19802 19804 19807 19809 19810 19812 19815 19816 19820 19822 19827 19831 19836 19837 19840 19843 19846 19858 19864 19866 19867 19870 19874 19876 19881 19883 19888 19889 19895 19897 19899 19901 19905 19910 19917 19919 19924 19933 19934 19939 19942 19945 19946 19948 19953 19955 19960 19961 19963 19967 19968 19971 19978 19979 19980 19981 19988 19992 19993 19995 19996 20009 20013 20014 20016 20017 20021 20025 20026 20030 20035 20039 20042 20044 20050 20051 20053 20055 20056 20058 20060 20065 20066 20067 20069 20070 20076 20078 20087 20089 20090 20092 20093 20098 20102 20109 20110 20111 20114 20116 20117 20119 20121 20123 20125 20127 20128 20132 20133 20137 20142 20144 20146 20147 20153 20154 20155 20156 20160 20161 20163 20165 20166 20168 20173 20174 20177 20187 20188 20189 20190 20191 20195 20197 20199 20206 20218 20221 20222 20224 20225 20226 20235 20236 20237 20240 20244 20245 20246 20252 20253 20254 20255 20256 20260 20262 20265 20267 20268 20269 20275 20276 20278 20280 20281 20292 20297 20299 20301 20304 20307 20308 20316 20317 20319 20320 20321 20325 20326 20330 20333 20339 20341 20347 20357 20360 20362 20363 20370 20371 20374 20375 20376 20379 20380 20382 20384 20386 20391 20392 20394 20395 20397 20400 20402 20403 20406 20407 20410 20413 20416 20417 20418 20422 20423 20424 20432 20433 20437 20439 20441 20443 20444 20446 20453 20469 20470 20474 20485 20486 20493 20496 20498 20499 20503 20505 20506 20507 20513 20514 20518 20519 20520 20527 20529 20531 20532 20535 20536 20539 20541 20545 20548 20553 20554 20556 20557 20560 20563 20565 20566 20572 20576 20579 20582 20584 20585 20588 20590 20592 20594 20603 20606 20612 20615 20616 20617 20619 20622 20624 20626 20633 20635 20640 20641 20642 20645 20654 20658 20659 20660 20665 20668 20673 20674 20676 20681 20683 20684 20686 20688 20689 20690 20691 20695 20697 20700 20701 20702 20704 20706 20708 20710 20712 20716 20719 20720 20721 20724 20742 20745 20748 20750 20754 20757 20762 20764 20766 20771 20776 20780 20783 20784 20785 20788 20789 20791 20792 20794 20796 20797 20799 20804 20805 20807 20814 20815 20820 20824 20825 20833 20837 20838 20847 20848 20849 20850 20851 20854 20855 20860 20861 20862 20864 20865 20866 20869 20874 20877 20878 20885 20892 20896 20899 20900 20903 20904 20906 20907 20910 20912 20918 20923 20935 20939 20941 20944 20945 20946 20950 20951 20955 20956 20960 20962 20963 20965 20966 20968 20969 20971 20972 20977 20979 20980 20982 20983 20986 20989 20990 20999 21000 21001 21006 21008 21010 21012 21017 21019 21020 21021 21023 21025 21031 21033 21037 21038 21041 21046 21047 21049 21057 21059 21060 21061 21063 21064 21072 21073 21075 21081 21087 21088 21091 21092 21093 21096 21098 21100 21104 21105 21107 21108 21113 21115 21117 21121 21123 21128 21130 21133 21138 21140 21142 21144 21146 21149 21150 21152 21154 21155 21161 21162 21165 21167 21169 21170 21173 21174 21175 21177 21180 21184 21185 21187 21188 21190 21210 21211 21231 21232 21240 21245 21246 21248 21252 21254 21255 21256 21260 21263 21264 21265 21270 21275 21279 21281 21282 21284 21286 21289 21290 21291 21296 21298 21299 21303 21304 21305 21308 21311 21315 21318 21319 21320 21323 21324 21325 21333 21335 21336 21338 21343 21347 21351 21353 21354 21355 21362 21365 21373 21374 21375 21377 21378 21380 21385 21387 21390 21391 21392 21394 21395 21398 21400 21401 21402 21403 21405 21408 21409 21410 21411 21412 21413 21416 21417 21432 21433 21434 21435 21436 21437 21439 21440 21441 21445 21447 21454 21455 21459 21460 21464 21465 21467 21468 21471 21472 21475 21480 21487 21488 21489 21490 21492 21493 21494 21495 21503 21504 21505 21509 21510 21516 21518 21527 21531 21537 21542 21543 21548 21550 21554 21555 21556 21562 21565 21573 21574 21575 21577 21578 21580 21582 21583 21585 21587 21588 21589 21595 21596 21597 21601 21604 21605 21607 21608 21609 21612 21614 21615 21620 21623 21624 21627 21628 21631 21634 21639 21640 21642 21643 21645 21646 21653 21654 21660 21661 21662 21671 21678 21679 21681 21682 21685 21690 21692 21694 21697 21698 21699 21700 21701 21702 21708 21714 21716 21719 21720 21721 21723 21724 21730 21733 21734 21736 21739 21740 21742 21747 21748 21750 21751 21755 21760 21764 21767 21771 21773 21777 21780 21781 21782 21783 21789 21791 21793 21796 21799 21800 21801 21803 21807 21811 21814 21819 21821 21822 21824 21825 21831 21832 21834 21835 21836 21840 21842 21849 21854 21859 21860 21861 21864 21867 21870 21875 21876 21877 21880 21885 21888 21889 21890 21892 21895 21896 21897 21900 21901 21903 21908 21913 21914 21916 21918 21921 21929 21931 21936 21937 21938 21942 21943 21944 21946 21947 21948 21949 21950 21955 21963 21965 21969 21974 21975 21977 21978 21979 21980 21982 21983 21984 21986 21987 21988 21989 22007 22010 22015 22018 22028 22029 22032 22034 22036 22038 22041 22042 22045 22046 22049 22050 22052 22057 22059 22060 22061 22064 22065 22068 22071 22072 22073 22078 22081 22085 22092 22097 22098 22101 22103 22104 22109 22116 22118 22119 22121 22126 22133 22134 22135 22139 22140 22150 22153 22155 22159 22168 22170 22174 22176 22177 22182 22184 22185 22187 22190 22191 22195 22197 22198 22199 22200 22202 22209 22215 22216 22219 22220 22225 22228 22229 22232 22233 22237 22240 22245 22246 22247 22260 22263 22264 22269 22271 22273 22276 22278 22281 22289 22291 22294 22296 22297 22299 22301 22302 22305 22306 22307 22309 22315 22316 22318 22326 22329 22333 22336 22339 22340 22346 22348 22349 22355 22361 22364 22369 22370 22373 22374 22379 22382 22386 22388 22389 22393 22398 22399 22400 22401 22405 22407 22409 22413 22416 22424 22427 22428 22433 22435 22436 22438 22439 22441 22445 22447 22452 22453 22454 22455 22457 22461 22463 22465 22470 22473 22475 22477 22478 22481 22483 22486 22488 22489 22490 22493 22494 22497 22499 22502 22503 22505 22508 22513 22515 22518 22521 22523 22524 22525 22527 22528 22534 22535 22538 22540 22542 22547 22550 22551 22554 22562 22564 22573 22574 22575 22577 22582 22585 22586 22588 22589 22591 22592 22593 22597 22598 22600 22602 22603 22605 22608 22613 22614 22616 22618 22621 22622 22624 22630 22633 22637 22638 22646 22647 22652 22653 22655 22656 22658 22659 22662 22665 22667 22669 22673 22674 22675 22682 22683 22691 22692 22693 22695 22696 22699 22700 22701 22702 22703 22708 22710 22712 22714 22722 22723 22727 22728 22730 22732 22733 22743 22749 22751 22752 22756 22757 22762 22764 22765 22767 22769 22775 22776 22779 22783 22790 22791 22796 22797 22800 22803 22807 22810 22812 22813 22815 22816 22817 22818 22819 22825 22831 22832 22834 22836 22837 22841 22845 22846 22851 22852 22854 22856 22857 22860 22863 22867 22868 22870 22873 22875 22877 22878 22879 22883 22885 22888 22889 22893 22895 22896 22897 22900 22904 22906 22907 22912 22913 22918 22920 22923 22924 22926 22927 22931 22933 22935 22939 22943 22944 22947 22948 22953 22954 22956 22961 22963 22966 22968 22971 22973 22975 22978 22980 22982 22983 22984 22989 22994 22998 23002 23004 23008 23009 23010 23016 23018 23019 23024 23027 23028 23030 23032 23034 23036 23037 23038 23039 23042 23045 23048 23049 23060 23063 23072 23076 23077 23078 23083 23086 23088 23089 23090 23093 23095 23097 23106 23119 23125 23126 23127 23129 23130 23131 23137 23139 23140 23145 23150 23153 23155 23157 23166 23171 23174 23175 23180 23181 23188 23189 23194 23196 23201 23202 23205 23212 23214 23215 23225 23232 23235 23239 23244 23245 23253 23254 23256 23258 23261 23278 23283 23288 23291 23294 23295 23301 23303 23304 23305 23307 23309 23310 23311 23313 23315 23319 23320 23321 23326 23327 23336 23337 23338 23346 23348 23350 23351 23357 23358 23360 23361 23363 23364 23367 23368 23372 23375 23380 23383 23386 23389 23394 23403 23404 23407 23408 23409 23418 23419 23420 23421 23427 23431 23434 23435 23437 23442 23443 23445 23449 23455 23459 23460 23465 23468 23475 23480 23482 23483 23492 23497 23498 23500 23501 23502 23505 23513 23515 23516 23520 23523 23528 23530 23531 23536 23538 23539 23543 23544 23545 23550 23551 23554 23555 23556 23558 23560 23561 23564 23565 23566 23571 23584 23586 23588 23589 23592 23599 23600 23602 23603 23604 23607 23610 23612 23614 23616 23618 23620 23621 23623 23625 23627 23631 23633 23634 23636 23642 23643 23644 23648 23650 23655 23656 23658 23660 23666 23668 23672 23673 23676 23681 23682 23684 23685 23686 23687 23692 23697 23699 23701 23703 23704 23708 23709 23710 23711 23718 23720 23725 23726 23727 23728 23731 23734 23736 23737 23738 23744 23745 23746 23749 23751 23752 23755 23757 23767 23770 23771 23773 23774 23775 23779 23782 23785 23788 23793 23796 23797 23803 23807 23808 23810 23812 23813 23817 23820 23822 23823 23827 23828 23829 23832 23834 23838 23839 23842 23844 23847 23848 23849 23851 23852 23853 23854 23857 23859 23864 23865 23866 23867 23869 23870 23875 23878 23880 23882 23886 23887 23890 23892 23897 23902 23905 23908 23910 23911 23915 23916 23921 23923 23928 23930 23931 23932 23934 23943 23948 23949 23950 23951 23952 23962 23963 23966 23968 23970 23971 23978 23979 23985 23992 23999 24003 24007 24009 24014 24019 24023 24024 24026 24029 24030 24031 24034 24036 24041 24042 24047 24049 24053 24054 24056 24057 24061 24064 24066 24067 24072 24076 24077 24078 24081 24082 24084 24089 24092 24096 24098 24101 24102 24104 24105 24106 24111 24117 24120 24121 24123 24125 24126 24130 24134 24135 24138 24144 24145 24150 24151 24153 24158 24161 24163 24164 24169 24181 24183 24187 24192 24194 24195 24197 24198 24199 24201 24203 24210 24215 24217 24219 24225 24226 24229 24233 24236 24243 24244 24245 24247 24253 24258 24259 24261 24264 24266 24268 24269 24272 24273 24276 24278 24280 24282 24288 24289 24291 24292 24293 24296 24302 24306 24308 24315 24316 24319 24320 24324 24333 24340 24341 24344 24345 24346 24352 24353 24356 24357 24364 24368 24370 24371 24374 24379 24382 24385 24387 24391 24394 24395 24396 24397 24399 24400 24402 24404 24405 24409 24410 24416 24418 24421 24424 24425 24426 24427 24429 24433 24435 24438 24439 24440 24443 24448 24466 24467 24470 24478 24480 24485 24490 24494 24499 24502 24504 24506 24509 24516 24519 24523 24527 24537 24538 24541 24545 24547 24551 24552 24553 24556 24558 24562 24566 24569 24572 24574 24575 24579 24580 24582 24583 24585 24593 24596 24597 24598 24599 24600 24601 24602 24604 24605 24611 24613 24615 24616 24618 24626 24631 24633 24635 24643 24646 24649 24650 24658 24659 24660 24664 24665 24671 24672 24673 24674 24679 24680 24682 24686 24688 24689 24690 24692 24693 24694 24695 24696 24699 24701 24702 24703 24705 24707 24711 24713 24715 24718 24721 24723 24725 24728 24729 24730 24736 24737 24739 24740 24742 24744 24745 24746 24747 24750 24752 24753 24767 24776 24788 24789 24790 24803 24808 24813 24814 24815 24822 24825 24828 24830 24831 24832 24833 24834 24835 24837 24841 24845 24846 24847 24848 24852 24853 24854 24857 24861 24862 24863 24864 24866 24867 24872 24873 24879 24883 24886 24888 24895 24896 24897 24902 24903 24906 24907 24910 24911 24919 24922 24924 24925 24926 24927 24928 24930 24931 24936 24940 24947 24949 24951 24956 24957 24959 24960 24962 24963 24964 24965 24971 24973 24976 24977 24978 24979 24982 24983 24985 24988 24989 24991 24993 24998 25002 25003 25004 25005 25007 25009 25010 25013 25015 25017 25019 25020 25027 25028 25031 25032 25033 25035 25038 25039 25041 25042 25043 25048 25049 25057 25058 25066 25067 25073 25074 25075 25080 25081 25082 25083 25084 25091 25097 25099 25102 25103 25106 25107 25111 25118 25119 25127 25128 25129 25132 25136 25138 25145 25147 25148 25156 25158 25171 25173 25176 25178 25181 25186 25187 25188 25190 25191 25192 25193 25194 25198 25201 25202 25204 25205 25207 25208 25209 25213 25217 25220 25223 25228 25231 25234 25237 25239 25240 25242 25243 25244 25245 25246 25253 25256 25259 25260 25261 25263 25264 25268 25271 25273 25279 25282 25287 25288 25289 25290 25293 25298 25299 25305 25306 25309 25311 25313 25314 25319 25320 25321 25326 25330 25334 25336 25337 25340 25341 25342 25343 25345 25350 25351 25352 25353 25354 25358 25359 25360 25362 25364 25371 25372 25376 25380 25384 25387 25389 25391 25392 25396 25398 25400 25404 25406 25415 25417 25418 25419 25421 25424 25427 25430 25442 25443 25444 25447 25449 25456 25457 25459 25460 25461 25466 25468 25469 25472 25475 25476 25477 25478 25482 25483 25487 25489 25493 25494 25495 25501 25505 25506 25509 25510 25515 25523 25525 25527 25534 25538 25540 25542 25547 25550 25553 25564 25567 25569 25573 25577 25579 25583 25586 25588 25591 25592 25596 25603 25606 25607 25608 25617 25626 25627 25629 25635 25636 25637 25638 25641 25643 25644 25645 25646 25649 25650 25657 25659 25661 25666 25668 25669 25670 25671 25675 25677 25678 25684 25685 25687 25688 25689 25691 25693 25700 25702 25703 25704 25705 25711 25725 25727 25728 25731 25732 25736 25739 25741 25745 25749 25756 25757 25759 25762 25763 25767 25770 25774 25776 25778 25779 25780 25782 25791 25793 25794 25795 25796 25797 25801 25806 25807 25808 25811 25817 25821 25822 25830 25835 25841 25852 25853 25856 25857 25862 25875 25877 25878 25879 25883 25884 25887 25888 25891 25893 25896 25899 25900 25904 25906 25907 25909 25912 25916 25927 25930 25937 25938 25940 25944 25945 25947 25949 25952 25955 25957 25960 25961 25964 25967 25971 25972 25977 25978 25982 25983 25984 25987 25988 25990 25991 25993 25997 25998 25999 26001 26002 26007 26012 26013 26016 26018 26019 26025 26026 26030 26037 26046 26048 26049 26051 26055 26059 26060 26061 26062 26063 26065 26067 26068 26073 26074 26075 26080 26081 26082 26088 26091 26096 26104 26106 26108 26109 26110 26111 26114 26116 26118 26119 26120 26123 26125 26129 26132 26138 26143 26144 26145 26148 26162 26163 26164 26167 26168 26170 26174 26175 26178 26180 26184 26187 26193 26196 26201 26203 26204 26206 26207 26208 26214 26218 26219 26220 26222 26226 26227 26229 26230 26232 26233 26236 26241 26242 26243 26244 26245 26246 26255 26257 26258 26264 26265 26269 26273 26279 26283 26284 26288 26289 26290 26291 26292 26293 26295 26306 26307 26309 26310 26311 26319 26320 26321 26324 26326 26330 26333 26335 26339 26340 26345 26346 26347 26348 26350 26352 26356 26364 26365 26368 26370 26372 26374 26377 26381 26382 26390 26391 26392 26393 26394 26395 26400 26406 26408 26414 26419 26421 26430 26431 26434 26438 26440 26441 26444 26446 26451 26452 26457 26458 26461 26462 26464 26469 26470 26472 26473 26475 26479 26481 26482 26491 26493 26496 26499 26501 26509 26511 26513 26515 26518 26523 26527 26529 26534 26540 26542 26547 26549 26550 26552 26553 26554 26561 26565 26568 26569 26577 26582 26585 26587 26589 26592 26595 26596 26604 26606 26607 26610 26614 26617 26619 26623 26625 26626 26627 26628 26631 26632 26635 26636 26642 26649 26651 26654 26655 26657 26660 26663 26666 26671 26672 26673 26674 26679 26680 26682 26683 26684 26690 26692 26694 26701 26703 26704 26707 26709 26710 26713 26716 26720 26721 26722 26725 26726 26727 26731 26732 26741 26743 26746 26748 26749 26754 26756 26758 26759 26760 26764 26778 26780 26782 26783 26787 26790 26791 26794 26799 26802 26804 26806 26808 26810 26813 26820 26823 26827 26828 26830 26831 26832 26833 26836 26837 26839 26840 26842 26843 26846 26848 26849 26852 26853 26857 26860 26861 26862 26866 26874 26876 26879 26882 26886 26887 26888 26891 26897 26898 26899 26900 26902 26907 26908 26909 26913 26914 26919 26922 26923 26924 26926 26935 26938 26944 26949 26950 26958 26959 26960 26962 26963 26968 26971 26975 26978 26979 26980 26981 26983 26984 26986 26989 26990 26991 27003 27007 27009 27012 27013 27020 27026 27030 27031 27036 27040 27041 27042 27043 27045 27051 27061 27064 27075 27076 27077 27078 27079 27087 27090 27092 27105 27110 27111 27112 27114 27115 27118 27120 27123 27127 27128 27129 27131 27135 27136 27139 27141 27142 27144 27146 27147 27149 27150 27151 27153 27155 27159 27164 27166 27167 27168 27172 27175 27178 27179 27180 27184 27185 27189 27193 27194 27195 27196 27200 27202 27206 27213 27215 27218 27220 27221 27223 27227 27231 27239 27241 27247 27248 27257 27263 27264 27267 27268 27269 27272 27277 27289 27296 27297 27299 27301 27303 27305 27310 27311 27316 27317 27319 27323 27329 27331 27341 27350 27351 27353 27354 27356 27363 27364 27365 27369 27374 27376 27378 27392 27393 27394 27395 27399 27403 27405 27406 27411 27414 27415 27419 27421 27423 27425 27430 27435 27439 27443 27450 27451 27452 27455 27456 27457 27458 27460 27461 27462 27464 27467 27468 27470 27471 27476 27478 27482 27483 27488 27494 27495 27500 27506 27513 27515 27528 27529 27532 27533 27535 27540 27544 27552 27555 27559 27561 27563 27564 27565 27572 27577 27580 27582 27583 27584 27585 27587 27590 27591 27592 27594 27595 27596 27603 27605 27607 27614 27620 27622 27624 27625 27631 27632 27636 27637 27639 27642 27646 27647 27649 27650 27651 27652 27653 27659 27661 27663 27665 27666 27669 27673 27676 27677 27678 27679 27681 27684 27691 27693 27696 27704 27705 27707 27708 27709 27711 27712 27720 27727 27728 27731 27732 27735 27737 27738 27746 27748 27751 27754 27756 27760 27762 27764 27766 27768 27769 27770 27771 27774 27777 27778 27779 27785 27786 27787 27788 27790 27791 27793 27802 27807 27810 27813 27817 27818 27820 27821 27823 27824 27825 27827 27829 27832 27841 27846 27850 27853 27855 27858 27860 27861 27864 27867 27872 27873 27879 27883 27889 27890 27892 27898 27900 27901 27902 27903 27906 27908 27909 27910 27915 27918 27920 27922 27923 27925 27928 27934 27935 27939 27942 27943 27944 27945 27950 27954 27955 27956 27962 27963 27970 27971 27972 27973 27976 27977 27981 27985 27986 27988 27990 28001 28003 28007 28008 28009 28010 28013 28015 28020 28027 28032 28035 28036 28037 28039 28041 28042 28048 28060 28063 28064 28067 28069 28070 28082 28084 28086 28088 28090 28091 28092 28098 28099 28100 28103 28105 28106 28110 28111 28115 28117 28119 28126 28130 28132 28133 28140 28142 28145 28146 28151 28153 28155 28156 28159 28160 28162 28166 28180 28186 28187 28188 28193 28195 28198 28201 28203 28204 28206 28207 28209 28214 28220 28230 28232 28234 28235 28237 28244 28246 28250 28255 28257 28259 28263 28264 28266 28269 28270 28271 28274 28276 28279 28284 28286 28290 28291 28292 28296 28298 28299 28300 28302 28303 28304 28307 28308 28310 28312 28313 28314 28316 28317 28318 28319 28325 28327 28330 28332 28333 28335 28337 28338 28339 28340 28342 28343 28347 28349 28351 28352 28353 28354 28360 28367 28369 28373 28377 28379 28381 28382 28383 28385 28386 28388 28390 28392 28393 28394 28398 28403 28407 28410 28411 28412 28413 28414 28415 28424 28429 28430 28431 28433 28439 28441 28447 28448 28451 28456 28457 28463 28467 28469 28470 28472 28474 28475 28479 28480 28488 28489 28490 28491 28492 28493 28494 28503 28507 28508 28510 28511 28513 28515 28520 28522 28524 28525 28530 28532 28537 28538 28539 28540 28541 28543 28546 28551 28554 28560 28563 28564 28566 28567 28570 28572 28574 28575 28590 28593 28596 28607 28608 28610 28612 28614 28615 28616 28619 28623 28626 28627 28630 28633 28642 28643 28647 28649 28651 28653 28660 28662 28666 28674 28676 28677 28679 28684 28686 28687 28689 28694 28703 28704 28709 28714 28723 28724 28728 28729 28730 28735 28739 28740 28742 28745 28747 28748 28749 28755 28756 28760 28765 28766 28768 28770 28773 28775 28779 28781 28788 28792 28794 28799 28802 28811 28819 28820 28821 28822 28825 28826 28836 28838 28844 28848 28850 28852 28854 28855 28861 28862 28864 28865 28867 28868 28871 28873 28874 28883 28884 28886 28888 28889 28890 28895 28896 28898 28900 28914 28918 28920 28921 28934 28935 28936 28938 28941 28944 28948 28949 28951 28953 28954 28955 28956 28959 28960 28968 28973 28974 28979 28981 28982 28986 28990 28991 28992 28994 28995 28998 28999 29000 29003 29005 29016 29017 29018 29022 29027 29029 29034 29035 29038 29042 29045 29046 29048 29050 29051 29056 29059 29060 29065 29076 29079 29081 29082 29083 29085 29087 29089 29092 29094 29095 29096 29097 29102 29103 29106 29110 29116 29117 29118 29122 29123 29124 29125 29126 29135 29138 29141 29143 29148 29151 29153 29154 29159 29160 29163 29164 29166 29167 29169 29173 29174 29177 29179 29181 29183 29184 29186 29187 29190 29193 29195 29196 29199 29201 29203 29207 29209 29211 29213 29223 29226 29232 29237 29243 29251 29252 29257 29264 29266 29269 29270 29273 29276 29277 29278 29281 29284 29285 29287 29292 29295 29297 29299 29304 29305 29309 29316 29317 29318 29322 29324 29325 29327 29329 29331 29332 29336 29343 29346 29350 29351 29352 29353 29355 29357 29358 29359 29363 29366 29367 29370 29373 29376 29378 29380 29383 29385 29386 29389 29391 29392 29396 29399 29402 29403 29404 29407 29408 29409 29410 29413 29417 29418 29419 29420 29423 29425 29430 29434 29437 29438 29439 29442 29443 29444 29445 29446 29448 29453 29458 29459 29460 29461 29465 29472 29473 29475 29481 29484 29491 29492 29494 29496 29497 29498 29501 29508 29510 29511 29516 29517 29519 29523 29526 29527 29529 29530 29531 29534 29535 29541 29544 29546 29547 29548 29551 29556 29558 29565 29566 29568 29569 29570 29571 29576 29578 29579 29587 29589 29591 29593 29596 29599 29600 29605 29607 29608 29610 29613 29615 29618 29619 29620 29623 29624 29631 29632 29638 29640 29645 29648 29649 29651 29656 29657 29660 29663 29664 29665 29669 29672 29675 29676 29678 29680 29681 29682 29684 29685 29686 29687 29690 29691 29692 29693 29694 29695 29696 29700 29704 29706 29708 29709 29711 29716 29717 29724 29726 29731 29732 29734 29736 29738 29740 29741 29744 29745 29749 29753 29754 29755 29759 29765 29766 29769 29774 29777 29782 29786 29788 29789 29790 29808 29811 29813 29819 29820 29821 29825 29826 29827 29830 29834 29839 29841 29845 29848 29851 29852 29853 29855 29856 29862 29863 29866 29869 29870 29872 29879 29881 29882 29889 29893 29896 29898 29901 29908 29910 29912 29914 29917 29923 29924 29929 29931 29943 29950 29952 29953 29954 29956 29958 29967 29980 29981 29984 29987 29989 29994 30003 30005 30006 30010 30012 30014 30019 30020 30023 30031 30033 30040 30041 30044 30049 30052 30056 30059 30067 30070 30072 30073 30079 30081 30082 30085 30086 30088 30089 30090 30092 30095 30097 30098 30101 30107 30108 30111 30112 30113 30118 30122 30125 30136 30138 30139 30143 30144 30148 30153 30156 30158 30161 30163 30169 30170 30172 30173 30176 30178 30179 30185 30187 30191 30194 30195 30196 30205 30207 30208 30213 30214 30215 30221 30225 30226 30228 30230 30231 30233 30235 30236 30239 30242 30244 30245 30248 30249 30252 30254 30259 30262 30264 30267 30268 30271 30274 30275 30279 30280 30281 30283 30286 30288 30289 30292 30297 30300 30303 30307 30310 30316 30318 30320 30326 30328 30334 30342 30344 30345 30353 30357 30358 30360 30361 30362 30370 30376 30379 30382 30386 30388 30389 30391 30399 30400 30403 30406 30407 30412 30416 30420 30424 30426 30427 30428 30431 30433 30434 30437 30439 30441 30443 30445 30450 30451 30452 30463 30474 30475 30477 30481 30483 30484 30488 30491 30495 30500 30501 30511 30513 30515 30519 30520 30527 30528 30530 30539 30540 30542 30544 30547 30548 30554 30559 30564 30565 30567 30568 30569 30571 30574 30575 30581 30583 30586 30588 30590 30591 30597 30599 30601 30604 30606 30610 30613 30620 30621 30623 30626 30630 30632 30637 30640 30643 30647 30648 30653 30659 30661 30662 30667 30675 30677 30679 30682 30684 30685 30686 30687 30688 30689 30690 30693 30694 30700 30701 30703 30706 30707 30709 30710 30712 30715 30718 30720 30722 30725 30726 30732 30734 30736 30741 30742 30747 30749 30751 30752 30756 30757 30758 30760 30761 30773 30777 30784 30785 30787 30788 30789 30790 30792 30794 30796 30800 30801 30803 30805 30809 30812 30816 30823 30826 30828 30838 30839 30846 30847 30850 30851 30852 30854 30855 30858 30860 30862 30865 30876 30877 30878 30881 30882 30886 30889 30891 30893 30894 30895 30899 30901 30913 30914 30915 30921 30924 30928 30935 30940 30941 30946 30947 30948 30951 30953 30957 30958 30962 30963 30964 30971 30972 30978 30981 30982 30983 30985 30986 30987 30988 30999 31000 31005 31009 31011 31012 31013 31015 31017 31018 31020 31023 31024 31025 31029 31031 31033 31036 31040 31041 31045 31046 31047 31051 31052 31055 31057 31058 31062 31070 31071 31078 31080 31081 31084 31086 31090 31091 31092 31097 31100 31107 31108 31111 31115 31116 31124 31130 31136 31144 31147 31151 31153 31154 31158 31159 31160 31162 31169 31176 31182 31183 31185 31193 31194 31197 31198 31207 31208 31209 31215 31218 31222 31225 31229 31233 31239 31244 31245 31246 31248 31249 31254 31256 31257 31261 31270 31275 31277 31278 31280 31286 31289 31292 31293 31295 31297 31301 31304 31307 31308 31312 31314 31316 31317 31318 31322 31325 31328 31329 31330 31335 31337 31340 31343 31348 31353 31354 31356 31358 31359 31364 31365 31366 31368 31370 31371 31373 31376 31377 31379 31380 31383 31384 31391 31392 31397 31402 31403 31405 31408 31410 31411 31412 31414 31415 31416 31418 31420 31421 31423 31428 31436 31437 31438 31442 31445 31446 31451 31452 31460 31462 31465 31470 31471 31475 31476 31478 31479 31480 31486 31489 31490 31491 31502 31505 31508 31518 31519 31520 31521 31528 31532 31533 31535 31537 31538 31540 31549 31551 31556 31559 31560 31564 31569 31575 31578 31581 31582 31586 31588 31590 31591 31598 31603 31615 31616 31618 31624 31625 31628 31631 31635 31636 31643 31646 31651 31652 31654 31657 31658 31659 31662 31665 31666 31667 31668 31669 31674 31679 31685 31687 31688 31689 31691 31696 31700 31702 31703 31709 31716 31717 31720 31721 31722 31724 31729 31733 31737 31738 31741 31744 31747 31748 31751 31758 31761 31763 31771 31772 31773 31776 31777 31781 31782 31788 31790 31791 31794 31795 31798 31799 31800 31802 31804 31809 31813 31816 31820 31824 31826 31828 31837 31842 31843 31845 31846 31847 31848 31852 31854 31859 31860 31868 31874 31877 31878 31880 31884 31887 31891 31892 31896 31898 31899 31900 31904 31906 31907 31910 31913 31915 31916 31920 31921 31924 31925 31930 31941 31943 31948 31954 31959 31960 31961 31963 31964 31967 31968 31969 31971 31975 31976 31984 31991 31995 31996 32000 32001 32005 32006 32008 32011 32014 32019 32022 32030 32039 32041 32042 32043 32045 32046 32049 32052 32055 32056 32057 32058 32061 32063 32064 32074 32080 32082 32083 32087 32089 32093 32094 32095 32096 32097 32098 32109 32110 32111 32119 32120 32127 32130 32133 32135 32136 32140 32141 32144 32148 32149 32152 32160 32162 32166 32175 32179 32186 32189 32192 32193 32201 32206 32209 32210 32211 32214 32217 32218 32221 32224 32226 32227 32228 32229 32232 32244 32245 32248 32249 32254 32255 32259 32263 32264 32269 32273 32274 32275 32283 32286 32289 32290 32292 32293 32295 32297 32301 32312 32313 32317 32323 32330 32331 32333 32338 32339 32341 32343 32348 32349 32357 32365 32367 32368 32369 32370 32373 32376 32378 32379 32380 32382 32393 32394 32396 32397 32398 32400 32401 32403 32409 32413 32415 32418 32419 32420 32424 32427 32429 32430 32432 32435 32436 32438 32439 32440 32441 32445 32448 32451 32452 32455 32459 32460 32461 32462 32464 32465 32467 32469 32470 32471 32472 32473 32478 32479 32480 32481 32482 32484 32485 32489 32492 32495 32496 32501 32502 32504 32507 32509 32510 32511 32514 32516 32517 32521 32522 32526 32527 32537 32538 32540 32546 32550 32558 32559 32560 32562 32563 32564 32572 32573 32576 32577 32579 32581 32582 32586 32589 32590 32593 32594 32597 32598 32599 32604 32605 32610 32613 32622 32625 32629 32630 32631 32634 32635 32639 32642 32643 32644 32651 32652 32657 32658 32660 32669 32671 32673 32674 32680 32683 32684 32685 32686 32687 32688 32689 32691 32695 32698 32700 32701 32704 32705 32711 32714 32717 32718 32734 32736 32737 32740 32741 32745 32747 32753 32756 32762 32765 32768 32772 32774 32775 32781 32784 32785 32792 32793 32798 32805 32807 32809 32812 32814 32822 32824 32826 32827 32834 32837 32843 32845 32847 32848 32852 32853 32854 32856 32858 32859 32860 32863 32865 32873 32875 32876 32878 32881 32882 32884 32886 32888 32889 32891 32892 32893 32898 32902 32904 32907 32911 32917 32919 32920 32924 32926 32930 32934 32940 32944 32945 32948 32955 32960 32963 32967 32969 32973 32976 32977 32981 32984 32988 32990 32995 32996 32998 33001 33004 33008 33013 33016 33018 33021 33025 33026 33027 33030 33032 33039 33042 33043 33046 33048 33050 33053 33054 33055 33057 33058 33069 33070 33072 33073 33074 33075 33078 33079 33084 33086 33087 33090 33093 33094 33098 33100 33108 33112 33114 33117 33118 33122 33124 33125 33126 33127 33129 33132 33135 33136 33138 33142 33147 33150 33154 33155 33156 33160 33166 33167 33170 33177 33178 33181 33182 33186 33187 33189 33192 33193 33194 33196 33198 33199 33200 33201 33203 33205 33207 33209 33211 33217 33218 33220 33223 33226 33232 33236 33237 33238 33240 33241 33242 33245 33246 33255 33258 33265 33274 33275 33276 33277 33278 33280 33283 33288 33289 33290 33292 33294 33296 33298 33302 33307 33310 33311 33316 33318 33321 33323 33325 33327 33328 33334 33339 33356 33359 33362 33367 33368 33373 33375 33378 33381 33382 33384 33387 33388 33390 33392 33393 33402 33407 33413 33414 33421 33422 33426 33429 33432 33436 33443 33444 33445 33446 33449 33451 33452 33457 33460 33462 33463 33466 33467 33468 33469 33472 33473 33475 33484 33485 33492 33496 33499 33500 33502 33504 33505 33506 33507 33508 33512 33516 33521 33522 33526 33528 33529 33534 33535 33537 33539 33541 33545 33548 33551 33553 33559 33560 33561 33565 33566 33567 33568 33571 33573 33576 33577 33580 33584 33589 33593 33596 33597 33598 33599 33602 33604 33605 33608 33610 33611 33613 33617 33618 33621 33623 33625 33632 33640 33641 33644 33645 33648 33650 33651 33654 33662 33664 33667 33673 33674 33686 33690 33693 33696 33698 33699 33701 33703 33706 33713 33726 33729 33730 33734 33736 33737 33741 33744 33746 33749 33753 33754 33755 33756 33757 33758 33761 33762 33765 33766 33769 33770 33771 33773 33774 33776 33780 33781 33791 33793 33797 33799 33808 33810 33811 33812 33818 33822 33825 33827 33829 33830 33832 33833 33835 33836 33838 33839 33840 33841 33843 33845 33854 33859 33865 33869 33879 33884 33887 33888 33892 33895 33896 33899 33901 33902 33903 33904 33905 33906 33907 33909 33911 33913 33918 33921 33922 33923 33924 33925 33926 33928 33932 33935 33943 33946 33947 33949 33951 33952 33955 33957 33959 33961 33962 33964 33965 33971 33972 33974 33979 33980 33986 33991 33997 34000 34001 34002 34003 34004 34006 34007 34016 34018 34023 34025 34027 34034 34035 34037 34038 34039 34040 34041 34042 34044 34047 34050 34052 34054 34056 34057 34062 34063 34064 34065 34066 34067 34069 34073 34076 34078 34080 34082 34084 34085 34086 34087 34089 34092 34095 34101 34106 34112 34115 34116 34118 34121 34123 34125 34127 34128 34132 34133 34134 34135 34136 34145 34147 34150 34151 34161 34162 34166 34167 34169 34171 34179 34182 34184 34185 34187 34193 34198 34203 34206 34209 34210 34216 34217 34220 34222 34223 34225 34226 34231 34233 34234 34241 34242 34243 34244 34245 34246 34248 34250 34252 34259 34262 34265 34270 34272 34278 34279 34283 34285 34288 34289 34294 34295 34297 34301 34305 34306 34316 34318 34321 34323 34332 34334 34335 34337 34338 34339 34345 34347 34348 34351 34353 34354 34358 34363 34364 34365 34367 34368 34369 34370 34381 34382 34383 34384 34387 34388 34391 34394 34396 34399 34402 34404 34405 34406 34410 34411 34417 34418 34419 34421 34424 34425 34428 34429 34430 34432 34434 34435 34443 34445 34447 34451 34455 34457 34464 34467 34472 34473 34477 34483 34491 34494 34497 34499 34500 34501 34503 34504 34509 34510 34511 34512 34514 34515 34518 34519 34521 34522 34527 34529 34535 34538 34544 34546 34548 34550 34555 34562 34563 34566 34567 34569 34570 34573 34582 34586 34587 34588 34589 34591 34603 34606 34607 34608 34611 34614 34615 34617 34620 34621 34628 34629 34630 34634 34639 34645 34649 34650 34651 34653 34654 34656 34657 34659 34660 34663 34666 34667 34671 34672 34674 34683 34684 34686 34689 34690 34693 34694 34698 34699 34701 34703 34706 34708 34711 34712 34713 34714 34715 34716 34722 34726 34728 34731 34733 34734 34736 34743 34744 34746 34747 34750 34753 34754 34755 34756 34757 34758 34759 34760 34761 34764 34766 34768 34774 34775 34778 34779 34783 34784 34785 34788 34790 34793 34795 34796 34798 34802 34806 34807 34810 34812 34813 34814 34815 34816 34817 34819 34828 34830 34831 34839 34844 34852 34854 34856 34859 34860 34861 34863 34865 34867 34870 34873 34875 34878 34880 34882 34884 34887 34895 34896 34897 34900 34901 34903 34905 34906 34908 34909 34910 34911 34917 34918 34919 34924 34927 34929 34931 34932 34934 34939 34943 34945 34947 34949 34950 34951 34952 34955 34957 34959 34962 34965 34974 34976 34980 34982 34987 34989 34990 34991 34992 34999 35003 35005 35007 35011 35013 35014 35018 35021 35030 35033 35034 35037 35039 35040 35041 35042 35043 35044 35045 35046 35047 35055 35056 35057 35059 35063 35067 35070 35074 35075 35076 35080 35083 35084 35089 35092 35094 35099 35100 35101 35105 35106 35107 35108 35110 35114 35118 35120 35122 35124 35125 35133 35134 35137 35142 35143 35146 35151 35152 35153 35156 35157 35161 35167 35169 35174 35175 35176 35178 35179 35182 35185 35188 35189 35197 35198 35200 35201 35207 35213 35216 35220 35224 35226 35230 35231 35232 35233 35234 35240 35241 35245 35246 35250 35258 35260 35263 35265 35268 35270 35271 35275 35276 35278 35280 35286 35287 35289 35292 35294 35295 35296 35301 35302 35303 35306 35307 35309 35310 35314 35322 35323 35324 35326 35330 35331 35334 35339 35341 35342 35344 35349 35350 35351 35354 35356 35357 35360 35362 35365 35366 35367 35368 35370 35372 35378 35379 35380 35381 35386 35388 35390 35391 35393 35400 35403 35408 35409 35411 35412 35416 35418 35419 35424 35426 35428 35430 35431 35435 35442 35445 35446 35449 35453 35454 35455 35456 35457 35460 35461 35462 35464 35470 35473 35478 35482 35483 35487 35488 35489 35493 35494 35496 35500 35505 35509 35512 35515 35517 35520 35523 35529 35530 35531 35533 35535 35538 35539 35544 35547 35552 35554 35556 35557 35558 35559 35560 35567 35568 35569 35571 35572 35575 35576 35584 35585 35588 35593 35601 35610 35614 35615 35618 35629 35635 35636 35638 35642 35647 35649 35651 35652 35655 35656 35657 35662 35669 35671 35672 35674 35675 35678 35681 35683 35687 35691 35693 35697 35700 35702 35707 35712 35720 35721 35722 35724 35726 35728 35729 35733 35741 35743 35744 35745 35748 35750 35756 35758 35760 35763 35764 35777 35778 35782 35784 35786 35790 35791 35793 35796 35801 35802 35806 35808 35810 35811 35815 35817 35818 35821 35825 35826 35828 35829 35835 35839 35842 35843 35844 35851 35852 35853 35854 35855 35857 35858 35861 35862 35864 35869 35873 35874 35882 35883 35884 35886 35889 35892 35895 35896 35897 35898 35902 35903 35904 35905 35906 35909 35910 35911 35912 35913 35914 35917 35918 35919 35921 35927 35930 35933 35935 35938 35940 35943 35946 35947 35952 35953 35954 35957 35959 35960 35963 35965 35973 35977 35978 35979 35984 35989 35992 35997 35998 36001 36002 36003 36010 36013 36020 36023 36025 36027 36029 36038 36039 36040 36043 36048 36052 36053 36054 36055 36058 36062 36064 36069 36071 36073 36074 36075 36078 36079 36081 36087 36088 36091 36094 36096 36099 36100 36103 36107 36112 36113 36114 36118 36119 36120 36122 36125 36126 36129 36131 36132 36133 36141 36143 36145 36147 36152 36157 36159 36160 36169 36171 36173 36175 36179 36180 36183 36184 36185 36186 36196 36202 36205 36207 36211 36215 36216 36218 36220 36222 36226 36238 36239 36242 36243 36246 36258 36262 36264 36266 36270 36272 36277 36278 36280 36282 36283 36284 36290 36292 36299 36300 36302 36306 36307 36309 36312 36313 36317 36319 36326 36327 36328 36330 36333 36337 36340 36341 36347 36349 36351 36352 36353 36354 36361 36362 36363 36367 36372 36373 36377 36378 36384 36389 36391 36394 36401 36402 36410 36414 36416 36417 36421 36426 36431 36433 36439 36440 36441 36443 36445 36446 36450 36453 36459 36460 36461 36465 36468 36469 36470 36474 36478 36484 36485 36486 36488 36489 36490 36494 36495 36498 36499 36502 36504 36505 36507 36513 36514 36516 36518 36519 36520 36522 36528 36540 36543 36545 36550 36553 36555 36557 36566 36572 36574 36577 36579 36580 36581 36582 36583 36585 36587 36590 36591 36596 36598 36600 36602 36604 36605 36607 36610 36611 36612 36615 36621 36622 36623 36624 36627 36633 36634 36638 36640 36643 36649 36651 36655 36657 36661 36662 36665 36666 36670 36671 36672 36674 36675 36679 36682 36683 36684 36690 36691 36693 36699 36705 36706 36710 36714 36719 36722 36723 36724 36725 36732 36740 36743 36744 36746 36752 36756 36758 36759 36765 36766 36767 36771 36772 36774 36775 36777 36780 36783 36787 36790 36799 36807 36808 36809 36813 36814 36823 36828 36829 36831 36834 36838 36840 36841 36844 36850 36853 36858 36859 36860 36863 36865 36869 36874 36876 36878 36888 36892 36893 36894 36896 36897 36899 36907 36911 36912 36915 36917 36918 36919 36929 36930 36932 36933 36937 36939 36940 36941 36949 36954 36957 36959 36962 36965 36969 36970 36974 36981 36984 36991 36999 37000 37001 37004 37011 37017 37018 37024 37025 37027 37029 37033 37034 37036 37043 37044 37045 37046 37047 37050 37054 37056 37059 37061 37062 37063 37064 37065 37070 37073 37077 37080 37084 37088 37095 37096 37098 37099 37103 37106 37112 37114 37115 37120 37121 37122 37123 37125 37128 37132 37135 37136 37138 37139 37142 37147 37157 37162 37170 37172 37173 37176 37185 37186 37188 37196 37197 37199 37200 37201 37203 37204 37206 37210 37211 37215 37218 37223 37227 37229 37230 37231 37232 37233 37234 37236 37239 37242 37243 37246 37247 37248 37250 37251 37253 37258 37261 37265 37267 37268 37269 37274 37275 37279 37281 37283 37284 37286 37287 37291 37292 37295 37296 37304 37308 37309 37313 37315 37320 37323 37324 37334 37335 37340 37344 37345 37347 37348 37349 37351 37352 37353 37354 37358 37361 37362 37364 37365 37368 37371 37375 37385 37386 37387 37392 37395 37400 37403 37410 37413 37414 37415 37416 37422 37423 37424 37426 37427 37430 37435 37436 37437 37439 37441 37443 37446 37454 37456 37466 37472 37474 37475 37476 37477 37489 37490 37494 37500 37501 37502 37503 37507 37511 37518 37522 37523 37528 37529 37531 37534 37537 37539 37542 37550 37557 37558 37559 37561 37567 37568 37570 37573 37579 37580 37583 37585 37588 37591 37592 37593 37595 37596 37601 37602 37605 37606 37608 37611 37613 37615 37621 37622 37624 37625 37628 37636 37639 37643 37646 37653 37657 37658 37659 37660 37661 37666 37668 37674 37676 37682 37690 37692 37694 37696 37699 37700 37702 37705 37706 37708 37710 37712 37713 37714 37716 37718 37720 37721 37726 37733 37734 37736 37737 37740 37742 37745 37746 37748 37751 37753 37757 37758 37761 37764 37766 37772 37780 37788 37790 37791 37793 37794 37795 37801 37806 37807 37809 37810 37814 37818 37820 37826 37828 37831 37832 37836 37837 37838 37840 37841 37843 37844 37850 37853 37854 37858 37865 37867 37868 37874 37875 37887 37889 37890 37891 37894 37901 37902 37904 37907 37910 37914 37921 37925 37929 37936 37939 37941 37945 37949 37951 37953 37962 37964 37966 37967 37968 37972 37974 37977 37983 37984 37986 37987 37988 37989 37990 37991 37994 37996 37997 38004 38005 38006 38008 38009 38014 38018 38019 38021 38029 38033 38039 38040 38044 38047 38052 38055 38056 38057 38059 38070 38071 38072 38073 38077 38079 38086 38091 38092 38093 38095 38097 38100 38101 38102 38103 38107 38108 38112 38114 38115 38116 38118 38123 38124 38126 38130 38131 38132 38142 38145 38146 38147 38148 38150 38154 38161 38162 38165 38169 38174 38179 38187 38188 38190 38193 38194 38195 38197 38198 38200 38201 38202 38203 38206 38211 38216 38218 38219 38220 38221 38229 38231 38234 38235 38239 38240 38244 38251 38252 38254 38261 38264 38268 38271 38273 38274 38286 38290 38292 38295 38299 38301 38307 38308 38312 38315 38317 38318 38329 38332 38333 38335 38336 38337 38339 38341 38349 38350 38355 38357 38360 38366 38374 38378 38379 38381 38384 38390 38391 38397 38400 38401 38402 38407 38409 38415 38417 38419 38425 38429 38430 38432 38433 38437 38438 38441 38447 38449 38452 38454 38456 38466 38467 38471 38476 38478 38479 38482 38485 38486 38494 38504 38507 38514 38517 38520 38521 38523 38531 38533 38534 38537 38545 38548 38550 38553 38555 38559 38561 38564 38565 38569 38572 38573 38576 38577 38578 38583 38586 38591 38595 38596 38605 38607 38608 38613 38614 38616 38617 38618 38623 38625 38627 38628 38634 38637 38638 38640 38642 38645 38646 38653 38654 38658 38659 38663 38664 38665 38666 38667 38668 38669 38673 38675 38680 38685 38686 38687 38690 38691 38692 38695 38696 38697 38699 38700 38707 38708 38711 38713 38715 38716 38718 38719 38727 38728 38729 38742 38743 38744 38746 38749 38751 38752 38753 38754 38755 38756 38758 38766 38769 38771 38779 38780 38781 38785 38787 38788 38794 38795 38796 38802 38803 38805 38809 38813 38816 38823 38825 38827 38828 38830 38833 38834 38836 38838 38840 38843 38845 38853 38855 38856 38858 38860 38863 38864 38865 38866 38867 38870 38871 38874 38876 38880 38881 38884 38885 38892 38893 38902 38903 38904 38906 38908 38911 38912 38913 38916 38918 38920 38921 38922 38923 38924 38925 38931 38936 38937 38939 38940 38948 38952 38957 38958 38963 38965 38967 38970 38971 38973 38980 38981 38983 38984 38987 38989 38995 38997 38999 39001 39002 39004 39007 39008 39009 39012 39017 39021 39027 39028 39031 39033 39035 39036 39040 39042 39044 39052 39054 39055 39056 39057 39059 39060 39063 39064 39065 39066 39067 39070 39074 39076 39078 39079 39081 39085 39087 39091 39095 39096 39099 39102 39104 39106 39114 39117 39120 39121 39123 39124 39125 39126 39131 39134 39136 39137 39138 39142 39145 39147 39150 39153 39157 39158 39159 39164 39165 39171 39172 39173 39176 39182 39186 39189 39195 39196 39198 39200 39204 39205 39206 39207 39213 39214 39216 39219 39220 39222 39223 39230 39232 39238 39240 39249 39250 39252 39253 39256 39257 39261 39262 39265 39267 39268 39272 39275 39276 39285 39287 39289 39290 39299 39301 39303 39306 39307 39308 39313 39314 39316 39320 39324 39330 39331 39334 39337 39339 39340 39348 39353 39355 39363 39364 39367 39368 39370 39376 39377 39379 39380 39381 39382 39383 39386 39393 39394 39395 39396 39397 39403 39405 39406 39407 39408 39411 39412 39413 39415 39416 39417 39418 39422 39423 39424 39426 39427 39429 39430 39433 39435 39436 39437 39441 39448 39450 39452 39455 39456 39464 39465 39466 39469 39471 39475 39481 39486 39488 39489 39495 39497 39501 39505 39514 39515 39517 39523 39524 39529 39538 39541 39545 39547 39549 39550 39553 39556 39559 39564 39565 39566 39568 39569 39570 39574 39579 39583 39585 39586 39588 39595 39597 39600 39601 39603 39605 39606 39607 39613 39623 39625 39628 39629 39632 39634 39635 39639 39641 39643 39644 39645 39646 39647 39652 39655 39656 39657 39659 39661 39663 39664 39665 39670 39671 39674 39675 39679 39680 39681 39682 39683 39684 39697 39698 39699 39703 39715 39716 39718 39721 39723 39726 39727 39730 39738 39741 39742 39744 39750 39760 39761 39765 39768 39769 39774 39776 39780 39781 39782 39791 39792 39794 39795 39799 39800 39801 39802 39803 39806 39808 39809 39812 39815 39820 39821 39824 39826 39832 39835 39837 39840 39843 39849 39851 39852 39854 39855 39856 39858 39863 39864 39867 39879 39880 39881 39882 39884 39885 39886 39888 39891 39893 39894 39896 39898 39901 39903 39909 39911 39918 39919 39920 39921 39922 39923 39928 39931 39939 39940 39941 39944 39945 39946 39950 39953 39962 39963 39965 39968 39970 39972 39974 39976 39977 39981 39983 39990 39993 39994 39999 40000 40003 40005 40006 40010 40012 40016 40025 40028 40029 40032 40038 40042 40043 40048 40050 40054 40060 40062 40063 40068 40071 40073 40074 40076 40077 40080 40081 40084 40088 40089 40090 40091 40092 40099 40103 40111 40113 40114 40118 40120 40123 40124 40126 40131 40132 40134 40137 40142 40143 40148 40150 40160 40162 40163 40166 40167 40171 40173 40174 40175 40177 40182 40185 40188 40189 40190 40191 40195 40196 40197 40198 40205 40210 40212 40218 40221 40224 40227 40229 40231 40240 40241 40242 40243 40250 40251 40253 40257 40259 40262 40264 40274 40277 40286 40288 40291 40294 40295 40298 40302 40303 40307 40308 40311 40315 40316 40318 40337 40339 40340 40343 40344 40346 40350 40356 40358 40359 40364 40366 40368 40371 40375 40377 40379 40382 40384 40385 40386 40387 40394 40396 40399 40400 40401 40404 40407 40408 40411 40413 40415 40417 40418 40419 40420 40421 40427 40428 40429 40431 40433 40435 40440 40441 40442 40443 40445 40446 40452 40453 40455 40456 40461 40463 40465 40470 40471 40472 40475 40486 40489 40490 40493 40494 40496 40497 40501 40502 40505 40524 40532 40534 40536 40538 40539 40540 40541 40545 40547 40548 40549 40551 40554 40555 40556 40563 40566 40571 40573 40574 40575 40576 40582 40583 40584 40588 40593 40595 40596 40597 40599 40600 40606 40609 40611 40612 40618 40619 40620 40621 40622 40623 40626 40629 40632 40645 40653 40654 40656 40660 40663 40664 40665 40668 40669 40672 40680 40686 40691 40692 40702 40704 40716 40718 40721 40727 40733 40736 40737 40740 40741 40744 40745 40750 40754 40757 40761 40762 40763 40766 40767 40769 40771 40773 40774 40775 40777 40781 40787 40788 40789 40791 40792 40799 40801 40802 40804 40806 40807 40808 40810 40811 40813 40818 40819 40822 40825 40829 40836 40838 40839 40843 40844 40848 40850 40852 40853 40854 40860 40863 40865 40877 40880 40881 40883 40884 40886 40889 40891 40892 40894 40896 40898 40901 40902 40903 40906 40908 40910 40912 40915 40919 40921 40928 40929 40931 40933 40934 40937 40938 40942 40943 40944 40945 40946 40947 40950 40954 40955 40957 40962 40967 40968 40969 40970 40971 40972 40974 40978 40980 40981 40985 40990 40991 40992 41004 41011 41017 41018 41019 41020 41021 41027 41029 41031 41033 41034 41037 41039 41043 41044 41045 41046 41047 41053 41064 41067 41071 41074 41075 41081 41082 41084 41087 41090 41096 41097 41098 41103 41106 41107 41108 41109 41112 41117 41125 41126 41130 41133 41135 41137 41141 41144 41148 41150 41151 41153 41155 41156 41160 41161 41170 41172 41174 41179 41180 41182 41187 41190 41191 41192 41194 41200 41208 41209 41211 41213 41214 41215 41218 41221 41222 41229 41231 41232 41237 41241 41243 41249 41250 41251 41252 41256 41260 41266 41268 41274 41276 41279 41280 41283 41285 41287 41290 41291 41293 41297 41298 41307 41308 41323 41325 41328 41337 41338 41339 41343 41344 41345 41348 41350 41351 41352 41354 41358 41359 41363 41365 41366 41368 41372 41373 41376 41379 41380 41383 41385 41386 41390 41392 41395 41396 41398 41400 41401 41403 41405 41407 41408 41412 41417 41419 41424 41426 41430 41431 41434 41436 41437 41440 41441 41443 41451 41452 41454 41455 41458 41459 41460 41461 41462 41464 41467 41470 41473 41478 41479 41480 41481 41482 41484 41496 41503 41509 41510 41511 41513 41516 41520 41522 41525 41529 41531 41533 41534 41536 41540 41542 41543 41544 41545 41548 41557 41559 41561 41562 41565 41567 41572 41573 41574 41579 41580 41581 41584 41590 41592 41593 41595 41596 41599 41604 41608 41612 41622 41624 41626 41628 41629 41630 41636 41643 41644 41645 41647 41650 41651 41653 41658 41662 41666 41670 41671 41672 41678 41680 41682 41686 41693 41695 41703 41708 41709 41713 41715 41717 41721 41723 41726 41728 41731 41732 41738 41742 41743 41746 41748 41749 41754 41760 41761 41764 41766 41768 41769 41770 41773 41776 41779 41782 41787 41792 41794 41795 41798 41800 41804 41805 41806 41810 41813 41816 41818 41821 41835 41839 41843 41844 41846 41850 41851 41853 41865 41867 41876 41879 41884 41885 41888 41889 41890 41896 41899 41902 41903 41904 41905 41908 41910 41913 41915 41919 41920 41922 41923 41925 41930 41939 41943 41946 41951 41955 41956 41960 41962 41963 41969 41973 41975 41977 41978 41980 41990 41992 41994 41995 41996 42000 42001 42002 42003 42006 42007 42008 42015 42019 42024 42026 42030 42037 42038 42045 42046 42051 42052 42054 42056 42060 42062 42063 42065 42069 42074 42076 42078 42079 42087 42089 42090 42107 42108 42109 42110 42113 42114 42115 42116 42118 42120 42123 42125 42127 42133 42135 42139 42141 42145 42150 42155 42157 42159 42163 42167 42172 42174 42177 42178 42182 42187 42189 42193 42195 42203 42205 42208 42209 42212 42213 42215 42216 42223 42224 42225 42230 42231 42236 42238 42239 42240 42244 42246 42247 42252 42254 42263 42264 42267 42269 42270 42271 42272 42274 42278 42281 42283 42286 42289 42293 42294 42297 42298 42307 42316 42318 42321 42323 42324 42326 42328 42331 42337 42338 42340 42341 42342 42343 42360 42363 42364 42366 42369 42374 42375 42379 42380 42382 42384 42385 42396 42398 42402 42403 42404 42406 42409 42411 42413 42414 42416 42417 42426 42432 42438 42440 42442 42444 42445 42446 42449 42451 42454 42455 42457 42458 42459 42461 42464 42465 42467 42471 42476 42480 42481 42485 42486 42487 42500 42502 42504 42507 42509 42510 42511 42516 42518 42521 42523 42524 42525 42526 42527 42528 42529 42531 42532 42536 42539 42540 42541 42545 42547 42549 42551 42552 42556 42558 42559 42560 42564 42567 42569 42577 42583 42588 42589 42590 42592 42595 42597 42598 42603 42604 42606 42607 42609 42613 42615 42623 42624 42630 42631 42633 42643 42646 42649 42650 42652 42653 42656 42659 42660 42661 42662 42676 42681 42682 42683 42684 42688 42689 42691 42692 42695 42697 42702 42704 42713 42714 42716 42721 42725 42727 42728 42730 42732 42733 42734 42736 42738 42740 42741 42742 42743 42746 42748 42749 42752 42755 42758 42763 42767 42768 42771 42774 42781 42784 42786 42787 42790 42793 42796 42799 42801 42805 42806 42807 42814 42815 42816 42818 42820 42822 42824 42828 42831 42840 42841 42842 42843 42845 42846 42848 42851 42853 42854 42855 42856 42857 42858 42862 42864 42865 42866 42867 42868 42870 42871 42872 42873 42874 42875 42879 42881 42886 42887 42889 42890 42895 42898 42899 42900 42901 42903 42904 42907 42908 42912 42919 42920 42921 42923 42929 42933 42934 42935 42937 42939 42941 42942 42946 42953 42955 42956 42960 42963 42966 42967 42972 42973 42977 42980 42988 42990 42991 42992 42998 42999 43001 43002 43011 43012 43013 43017 43020 43021 43023 43024 43026 43030 43033 43034 43035 43036 43038 43039 43050 43052 43053 43058 43059 43060 43062 43071 43073 43074 43079 43080 43082 43088 43093 43099 43102 43108 43112 43114 43119 43132 43136 43138 43139 43141 43143 43145 43149 43153 43154 43155 43157 43158 43162 43164 43165 43170 43171 43176 43179 43180 43184 43188 43193 43199 43201 43205 43208 43209 43212 43218 43220 43222 43223 43226 43229 43230 43232 43234 43235 43238 43240 43243 43244 43245 43246 43249 43257 43261 43262 43263 43270 43273 43274 43275 43279 43282 43285 43286 43289 43293 43298 43299 43300 43304 43306 43307 43311 43312 43313 43315 43317 43322 43325 43328 43333 43335 43338 43340 43342 43343 43344 43350 43351 43354 43361 43369 43371 43374 43375 43377 43378 43379 43381 43387 43388 43399 43400 43402 43403 43404 43406 43407 43408 43409 43411 43412 43413 43418 43420 43423 43424 43426 43429 43435 43439 43441 43443 43446 43447 43449 43451 43453 43461 43462 43467 43468 43469 43470 43472 43474 43475 43476 43477 43480 43481 43483 43485 43488 43489 43494 43495 43507 43511 43516 43517 43518 43524 43527 43531 43533 43537 43538 43543 43550 43554 43565 43568 43569 43571 43573 43575 43581 43582 43590 43594 43598 43602 43605 43606 43608 43612 43613 43618 43619 43620 43621 43625 43627 43629 43634 43639 43641 43642 43644 43646 43652 43653 43655 43656 43657 43660 43661 43662 43663 43664 43667 43668 43671 43673 43676 43677 43680 43681 43683 43687 43689 43690 43692 43694 43699 43700 43703 43704 43716 43733 43734 43737 43744 43745 43747 43748 43750 43754 43755 43757 43759 43761 43768 43770 43771 43773 43777 43778 43792 43794 43796 43801 43804 43806 43812 43817 43818 43819 43822 43823 43824 43826 43828 43829 43830 43832 43836 43838 43839 43841 43848 43853 43854 43857 43858 43864 43873 43875 43879 43884 43886 43889 43894 43896 43897 43898 43899 43900 43903 43904 43905 43907 43909 43911 43914 43915 43918 43922 43923 43929 43930 43931 43932 43934 43936 43937 43938 43940 43941 43951 43954 43955 43959 43962 43963 43967 43971 43976 43978 43979 43980 43982 43984 43988 43992 43993 43998 43999 44000 44001 44004 44005 44008 44010 44011 44013 44014 44020 44021 44027 44029 44032 44034 44037 44038 44039 44041 44042 44043 44044 44045 44049 44052 44053 44055 44061 44065 44066 44067 44069 44075 44077 44080 44081 44083 44092 44093 44094 44096 44097 44100 44106 44110 44118 44121 44124 44130 44131 44133 44136 44142 44143 44144 44148 44149 44150 44152 44153 44154 44155 44156 44158 44160 44161 44163 44164 44166 44169 44172 44173 44179 44180 44186 44189 44196 44197 44198 44201 44205 44209 44214 44215 44219 44220 44222 44223 44224 44228 44231 44233 44234 44235 44237 44238 44239 44242 44246 44247 44251 44253 44260 44262 44264 44265 44273 44274 44278 44279 44282 44284 44285 44289 44292 44297 44301 44304 44312 44313 44315 44321 44323 44325 44326 44328 44332 44336 44337 44344 44348 44354 44360 44367 44368 44369 44375 44376 44381 44385 44392 44395 44396 44401 44403 44406 44408 44415 44416 44417 44418 44420 44422 44423 44424 44426 44428 44432 44434 44435 44442 44445 44446 44449 44455 44460 44461 44463 44467 44474 44476 44477 44478 44480 44482 44484 44485 44486 44487 44488 44491 44494 44495 44498 44507 44510 44512 44522 44524 44527 44534 44535 44539 44541 44544 44550 44552 44553 44555 44562 44565 44566 44570 44573 44575 44576 44579 44584 44586 44587 44589 44592 44596 44599 44605 44607 44608 44609 44616 44618 44619 44620 44621 44629 44631 44633 44639 44641 44643 44646 44652 44653 44655 44656 44661 44664 44665 44676 44677 44678 44680 44681 44683 44686 44687 44691 44693 44697 44698 44700 44708 44711 44712 44715 44717 44719 44722 44723 44728 44730 44732 44733 44734 44737 44738 44740 44744 44745 44747 44752 44753 44755 44757 44764 44768 44770 44774 44776 44779 44780 44781 44784 44791 44792 44795 44802 44805 44806 44808 44809 44815 44816 44819 44820 44821 44825 44826 44834 44836 44838 44840 44845 44848 44857 44860 44863 44864 44866 44867 44868 44884 44891 44895 44899 44900 44905 44908 44909 44910 44913 44915 44916 44917 44918 44919 44921 44923 44925 44926 44929 44932 44933 44935 44938 44945 44946 44949 44951 44953 44959 44960 44964 44971 44972 44974 44975 44977 44981 44996 44997 44998 45004 45005 45007 45010 45011 45012 45013 45015 45018 45020 45023 45025 45026 45027 45028 45031 45033 45034 45035 45036 45038 45041 45050 45052 45053 45054 45055 45056 45059 45067 45068 45070 45071 45076 45077 45078 45079 45080 45081 45084 45085 45086 45088 45091 45092 45095 45098 45099 45101 45107 45111 45113 45114 45120 45122 45126 45128 45129 45130 45131 45132 45135 45137 45138 45147 45159 45161 45164 45167 45169 45174 45178 45182 45183 45192 45200 45201 45205 45206 45210 45211 45215 45217 45221 45223 45224 45228 45233 45234 45239 45240 45242 45245 45247 45248 45256 45259 45261 45262 45266 45267 45268 45273 45275 45278 45280 45281 45284 45286 45288 45295 45297 45299 45301 45302 45305 45307 45310 45313 45315 45316 45317 45318 45322 45323 45326 45333 45337 45338 45339 45345 45347 45348 45353 45365 45371 45373 45375 45377 45379 45380 45381 45383 45387 45393 45396 45401 45402 45403 45405 45408 45413 45415 45416 45418 45419 45422 45423 45424 45425 45429 45431 45432 45436 45438 45440 45443 45444 45445 45447 45450 45455 45458 45460 45463 45464 45466 45468 45470 45472 45473 45474 45476 45480 45481 45491 45493 45494 45501 45502 45504 45506 45509 45511 45512 45514 45519 45521 45527 45529 45530 45532 45535 45537 45538 45545 45549 45553 45556 45557 45558 45559 45563 45564 45571 45572 45575 45577 45578 45579 45581 45584 45589 45591 45594 45595 45596 45599 45601 45603 45604 45605 45607 45608 45612 45613 45615 45618 45619 45621 45625 45626 45636 45642 45644 45647 45649 45650 45653 45654 45655 45671 45674 45677 45686 45688 45689 45694 45695 45696 45697 45699 45702 45705 45707 45708 45710 45711 45712 45713 45715 45717 45721 45726 45728 45738 45739 45744 45749 45750 45753 45757 45766 45767 45769 45770 45772 45777 45784 45787 45788 45792 45798 45799 45800 45806 45809 45811 45814 45815 45818 45819 45820 45821 45825 45827 45829 45830 45833 45834 45835 45837 45840 45845 45846 45848 45852 45853 45854 45857 45858 45859 45862 45863 45864 45867 45869 45871 45873 45875 45877 45881 45885 45887 45888 45892 45893 45894 45896 45897 45899 45902 45904 45908 45909 45912 45920 45924 45927 45928 45934 45935 45938 45940 45944 45945 45946 45947 45949 45955 45956 45960 45963 45964 45965 45966 45968 45970 45972 45974 45975 45976 45979 45980 45982 45983 45986 45987 45988 45993 45996 46002 46003 46004 46006 46007 46014 46015 46016 46020 46021 46023 46024 46026 46027 46028 46030 46036 46044 46046 46049 46052 46062 46064 46068 46069 46070 46072 46079 46082 46083 46084 46085 46091 46093 46095 46097 46101 46105 46108 46109 46110 46115 46117 46118 46125 46127 46130 46132 46134 46135 46142 46143 46146 46148 46149 46152 46154 46161 46164 46165 46167 46168 46170 46172 46174 46176 46183 46188 46190 46192 46195 46207 46208 46210 46216 46221 46222 46223 46227 46228 46231 46232 46235 46239 46240 46244 46251 46255 46257 46258 46261 46263 46266 46269 46276 46277 46278 46281 46282 46285 46288 46290 46291 46292 46297 46301 46302 46303 46309 46312 46316 46321 46323 46332 46338 46340 46341 46342 46348 46350 46356 46358 46359 46361 46367 46371 46376 46378 46383 46386 46391 46396 46398 46401 46402 46403 46408 46410 46413 46414 46415 46416 46419 46422 46425 46427 46428 46429 46434 46438 46440 46442 46444 46448 46451 46452 46456 46463 46466 46469 46477 46480 46486 46488 46490 46494 46495 46496 46501 46503 46506 46509 46510 46511 46513 46518 46519 46524 46528 46532 46535 46536 46538 46545 46546 46547 46552 46553 46556 46557 46559 46563 46564 46573 46574 46576 46578 46581 46584 46585 46587 46588 46589 46591 46593 46598 46601 46607 46608 46612 46616 46617 46619 46621 46624 46627 46628 46629 46633 46642 46643 46646 46647 46651 46653 46655 46658 46661 46663 46664 46666 46667 46669 46672 46675 46677 46679 46680 46683 46686 46687 46689 46691 46693 46696 46701 46704 46707 46708 46710 46712 46713 46716 46718 46719 46720 46723 46725 46727 46729 46731 46733 46734 46738 46742 46747 46752 46756 46761 46768 46771 46772 46773 46777 46779 46780 46782 46785 46786 46788 46790 46792 46793 46795 46797 46799 46800 46804 46805 46811 46816 46817 46819 46820 46822 46825 46829 46837 46840 46841 46845 46846 46851 46853 46858 46863 46867 46870 46872 46874 46881 46883 46887 46888 46889 46894 46895 46896 46898 46900 46901 46902 46903 46904 46907 46909 46910 46918 46919 46923 46926 46928 46932 46933 46935 46938 46941 46943 46944 46946 46947 46951 46952 46954 46957 46959 46961 46963 46964 46966 46969 46974 46975 46978 46980 46984 46985 46989 46990 46991 46997 47000 47001 47003 47006 47007 47011 47012 47014 47015 47016 47017 47022 47024 47025 47027 47028 47029 47030 47032 47035 47036 47039 47043 47044 47047 47048 47057 47063 47064 47066 47067 47069 47079 47088 47090 47094 47095 47097 47101 47105 47107 47109 47113 47117 47120 47121 47124 47125 47128 47129 47130 47133 47137 47139 47150 47152 47153 47160 47164 47166 47171 47173 47176 47181 47182 47183 47190 47191 47193 47195 47196 47197 47198 47200 47201 47202 47203 47208 47213 47215 47217 47218 47219 47222 47227 47228 47232 47233 47236 47237 47241 47242 47243 47249 47250 47253 47254 47255 47261 47262 47266 47268 47271 47273 47274 47276 47285 47286 47291 47297 47299 47301 47303 47307 47311 47313 47319 47325 47327 47329 47331 47332 47333 47334 47335 47340 47342 47347 47349 47351 47353 47357 47358 47359 47361 47363 47364 47365 47366 47376 47377 47379 47381 47382 47386 47387 47389 47390 47391 47392 47394 47395 47397 47399 47402 47405 47409 47413 47415 47417 47420 47421 47422 47427 47428 47429 47433 47436 47437 47440 47441 47442 47444 47450 47451 47452 47453 47455 47456 47457 47463 47464 47465 47467 47468 47472 47473 47477 47479 47480 47482 47493 47494 47495 47505 47507 47512 47513 47518 47521 47522 47523 47524 47526 47527 47531 47533 47534 47535 47536 47542 47546 47553 47557 47567 47569 47570 47571 47572 47574 47576 47584 47585 47587 47590 47594 47596 47597 47601 47605 47608 47611 47617 47619 47623 47624 47628 47633 47635 47637 47638 47639 47642 47646 47648 47652 47654 47657 47658 47662 47663 47667 47668 47672 47674 47675 47676 47679 47680 47688 47689 47690 47691 47694 47701 47703 47704 47707 47709 47711 47712 47715 47717 47729 47734 47736 47737 47738 47741 47742 47744 47745 47750 47758 47759 47760 47761 47762 47763 47764 47766 47768 47771 47772 47774 47777 47778 47779 47780 47782 47787 47788 47789 47790 47797 47798 47799 47800 47801 47804 47808 47810 47814 47817 47819 47820 47823 47826 47835 47844 47847 47849 47854 47859 47860 47861 47862 47867 47873 47882 47886 47889 47891 47893 47901 47903 47909 47916 47921 47923 47924 47926 47932 47935 47938 47941 47942 47950 47952 47953 47959 47960 47962 47964 47967 47969 47970 47972 47973 47974 47975 47979 47984 47988 47989 47992 47994 47995 47996 47997 47999 48002 48004 48005 48007 48009 48011 48012 48013 48022 48024 48025 48026 48027 48029 48037 48038 48043 48044 48045 48046 48047 48048 48049 48055 48062 48066 48067 48069 48071 48072 48075 48076 48080 48089 48090 48093 48114 48115 48119 48120 48121 48126 48130 48131 48132 48135 48136 48137 48140 48141 48144 48152 48160 48161 48169 48174 48176 48180 48185 48189 48190 48192 48200 48201 48206 48210 48214 48216 48219 48224 48227 48229 48235 48237 48243 48245 48248 48253 48254 48255 48256 48259 48263 48264 48266 48267 48268 48271 48272 48273 48278 48281 48282 48283 48287 48294 48295 48296 48297 48302 48308 48311 48312 48314 48317 48318 48322 48323 48324 48326 48327 48328 48329 48330 48335 48339 48340 48343 48344 48346 48347 48349 48350 48352 48354 48358 48359 48360 48362 48366 48367 48369 48371 48374 48376 48378 48380 48381 48387 48388 48390 48391 48394 48396 48397 48400 48401 48408 48409 48411 48415 48421 48422 48424 48429 48437 48452 48466 48468 48471 48473 48474 48476 48478 48479 48483 48486 48491 48492 48494 48495 48497 48500 48501 48502 48514 48516 48519 48521 48522 48524 48525 48527 48534 48540 48543 48544 48546 48547 48554 48556 48558 48564 48568 48570 48572 48575 48576 48578 48581 48584 48595 48596 48597 48600 48601 48602 48603 48605 48606 48608 48616 48621 48623 48624 48630 48633 48638 48641 48643 48647 48651 48654 48662 48667 48671 48672 48673 48676 48677 48681 48683 48685 48688 48691 48692 48694 48696 48698 48700 48714 48715 48717 48723 48728 48733 48734 48738 48740 48741 48744 48750 48756 48759 48770 48779 48782 48783 48785 48786 48788 48789 48790 48791 48792 48795 48796 48801 48802 48803 48808 48814 48815 48820 48823 48824 48826 48827 48828 48830 48831 48836 48837 48844 48850 48853 48862 48864 48865 48866 48867 48869 48872 48879 48880 48884 48886 48889 48897 48899 48900 48904 48910 48911 48918 48921 48922 48923 48925 48926 48927 48928 48929 48930 48933 48936 48937 48938 48943 48944 48945 48952 48955 48956 48957 48960 48964 48970 48972 48975 48976 48979 48985 48986 48987 48992 48996 48998 49000 49002 49006 49007 49009 49014 49019 49023 49026 49032 49035 49037 49038 49041 49043 49044 49045 49047 49049 49051 49052 49056 49057 49058 49061 49065 49068 49069 49070 49071 49075 49077 49080 49082 49083 49085 49087 49091 49096 49097 49101 49102 49104 49107 49111 49112 49113 49116 49118 49119 49122 49123 49124 49126 49127 49132 49139 49142 49143 49145 49147 49149 49150 49156 49158 49163 49164 49169 49170 49171 49173 49174 49175 49177 49179 49184 49187 49188 49189 49190 49192 49193 49196 49197 49210 49211 49215 49217 49219 49221 49229 49230 49232 49234 49235 49243 49244 49245 49250 49251 49252 49254 49255 49257 49259 49262 49265 49267 49270 49275 49277 49278 49283 49284 49289 49290 49291 49295 49297 49298 49300 49304 49311 49312 49313 49318 49319 49320 49326 49327 49328 49331 49338 49341 49352 49355 49357 49358 49360 49363 49365 49367 49369 49370 49382 49392 49394 49396 49397 49400 49403 49405 49406 49415 49417 49422 49423 49427 49429 49430 49431 49434 49440 49441 49442 49443 49451 49452 49454 49455 49460 49462 49463 49464 49466 49467 49468 49476 49477 49480 49486 49487 49489 49490 49491 49493 49494 49495 49499 49500 49504 49507 49508 49509 49511 49519 49524 49534 49539 49540 49541 49546 49548 49550 49554 49557 49558 49559 49560 49564 49569 49572 49575 49576 49580 49591 49593 49598 49601 49602 49607 49610 49614 49616 49618 49621 49623 49625 49626 49631 49633 49636 49639 49640 49650 49654 49655 49657 49658 49664 49665 49677 49678 49679 49680 49681 49683 49688 49692 49693 49695 49697 49700 49701 49705 49707 49710 49715 49718 49719 49720 49722 49724 49725 49726 49730 49735 49736 49738 49740 49744 49745 49747 49749 49750 49759 49760 49761 49764 49769 49775 49776 49783 49788 49789 49797 49798 49801 49802 49804 49806 49807 49808 49809 49812 49815 49819 49820 49822 49823 49829 49832 49833 49839 49841 49843 49845 49846 49849 49850 49851 49856 49857 49864 49869 49870 49875 49876 49877 49880 49881 49884 49889 49896 49897 49899 49902 49910 49911 49912 49914 49915 49916 49917 49919 49924 49926 49929 49938 49941 49942 49943 49944 49945 49948 49952 49955 49960 49964 49968 49969 49970 49971 49974 49980 49984 49985 49988 49989 49990 49991 49992 49995 49997 49999 50002 50004 50005 50008 50010 50012 50014 50015 50017 50019 50032 50034 50036 50038 50039 50040 50042 50046 50054 50055 50057 50058 50062 50064 50065 50069 50070 50071 50073 50076 50083 50084 50087 50090 50097 50098 50099 50104 50105 50106 50108 50110 50114 50115 50117 50122 50124 50128 50139 50140 50142 50143 50146 50150 50151 50154 50159 50165 50166 50169 50170 50173 50176 50179 50181 50184 50185 50188 50191 50194 50200 50202 50203 50208 50210 50211 50212 50215 50216 50218 50220 50223 50226 50227 50228 50229 50230 50234 50240 50244 50247 50253 50255 50257 50259 50260 50264 50265 50275 50277 50280 50282 50283 50289 50291 50292 50297 50299 50301 50303 50304 50306 50307 50308 50309 50314 50316 50318 50322 50323 50324 50325 50328 50330 50332 50333 50334 50337 50338 50339 50341 50342 50345 50354 50358 50360 50361 50364 50370 50371 50376 50377 50379 50381 50382 50386 50390 50393 50394 50397 50398 50401 50402 50403 50404 50405 50407 50413 50414 50417 50436 50441 50445 50448 50449 50456 50460 50463 50466 50468 50471 50475 50476 50478 50480 50481 50483 50491 50493 50494 50495 50500 50502 50504 50510 50511 50514 50515 50518 50519 50521 50525 50531 50532 50533 50538 50542 50546 50549 50554 50560 50562 50563 50565 50566 50569 50570 50574 50575 50576 50577 50578 50582 50585 50587 50590 50592 50595 50597 50599 50600 50601 50604 50605 50607 50608 50609 50611 50613 50615 50618 50626 50627 50629 50630 50636 50638 50646 50647 50651 50652 50654 50656 50657 50658 50661 50663 50665 50666 50669 50673 50674 50676 50678 50683 50684 50690 50694 50699 50701 50703 50709 50712 50714 50716 50717 50719 50721 50722 50723 50724 50729 50731 50732 50734 50735 50741 50742 50744 50745 50750 50756 50763 50767 50768 50769 50773 50777 50778 50779 50784 50787 50788 50793 50797 50798 50800 50802 50803 50808 50811 50812 50813 50815 50818 50819 50824 50827 50828 50829 50831 50832 50836 50843 50844 50848 50852 50853 50854 50856 50857 50858 50862 50875 50877 50880 50883 50884 50887 50888 50889 50890 50892 50894 50895 50897 50899 50902 50908 50910 50913 50918 50923 50925 50926 50927 50928 50934 50936 50938 50941 50944 50945 50947 50953 50956 50958 50962 50967 50972 50973 50974 50975 50976 50977 50979 50989 50995 51001 51002 51005 51006 51008 51009 51010 51012 51014 51015 51018 51024 51026 51027 51028 51035 51045 51046 51047 51048 51053 51056 51059 51063 51067 51069 51071 51076 51077 51078 51084 51088 51093 51098 51099 51103 51109 51110 51112 51115 51116 51120 51127 51128 51129 51134 51135 51138 51140 51146 51147 51151 51159 51166 51178 51183 51185 51188 51191 51192 51193 51194 51196 51198 51202 51203 51208 51212 51216 51219 51220 51221 51223 51224 51226 51227 51231 51235 51237 51246 51247 51249 51251 51252 51253 51255 51256 51263 51270 51271 51274 51275 51276 51277 51278 51281 51282 51285 51306 51307 51311 51313 51314 51318 51319 51320 51322 51324 51325 51326 51330 51332 51335 51340 51341 51349 51352 51353 51356 51357 51359 51369 51371 51372 51374 51376 51379 51383 51384 51387 51388 51389 51392 51393 51395 51396 51398 51399 51400 51401 51403 51406 51408 51410 51416 51419 51421 51425 51429 51430 51431 51432 51439 51443 51444 51446 51449 51452 51456 51458 51462 51466 51468 51470 51471 51474 51478 51480 51483 51486 51488 51489 51490 51496 51498 51501 51507 51510 51515 51519 51527 51531 51532 51533 51535 51542 51544 51549 51550 51552 51555 51563 51564 51565 51567 51568 51570 51573 51575 51576 51584 51585 51586 51594 51597 51600 51601 51605 51616 51618 51626 51630 51638 51639 51643 51644 51646 51647 51651 51654 51657 51661 51663 51664 51667 51673 51674 51677 51680 51683 51690 51695 51700 51701 51703 51704 51705 51708 51712 51713 51715 51718 51720 51724 51726 51727 51732 51733 51734 51738 51739 51740 51753 51754 51757 51758 51759 51761 51762 51767 51774 51775 51776 51778 51781 51782 51784 51785 51787 51789 51793 51796 51798 51804 51805 51807 51808 51810 51813 51815 51816 51817 51826 51827 51831 51833 51834 51835 51847 51848 51850 51852 51861 51864 51866 51867 51873 51874 51875 51876 51879 51882 51884 51888 51891 51895 51896 51899 51900 51912 51913 51914 51915 51917 51918 51921 51928 51929 51930 51936 51937 51942 51948 51953 51962 51966 51969 51971 51973 51976 51977 51979 51983 51984 51991 51992 51994 52000 52007 52015 52017 52025 52026 52031 52035 52037 52038 52045 52053 52055 52058 52060 52063 52065 52066 52069 52072 52074 52075 52080 52083 52088 52089 52091 52092 52103 52110 52112 52114 52116 52117 52118 52124 52125 52129 52130 52134 52135 52140 52141 52148 52152 52153 52156 52157 52162 52165 52168 52172 52173 52183 52184 52185 52187 52191 52192 52193 52196 52203 52204 52209 52211 52218 52219 52228 52230 52231 52236 52241 52242 52250 52252 52255 52256 52257 52260 52261 52262 52263 52264 52270 52281 52282 52285 52286 52292 52295 52296 52298 52300 52301 52302 52304 52305 52307 52310 52311 52312 52314 52315 52316 52318 52319 52320 52324 52325 52326 52328 52329 52331 52334 52336 52338 52341 52343 52356 52358 52363 52365 52366 52372 52376 52382 52384 52387 52388 52393 52394 52397 52400 52402 52407 52408 52409 52417 52418 52422 52423 52425 52426 52431 52433 52439 52440 52441 52447 52450 52453 52461 52463 52464 52465 52471 52472 52476 52480 52482 52485 52493 52495 52497 52499 52501 52504 52505 52506 52510 52513 52515 52517 52518 52519 52520 52522 52523 52525 52527 52530 52531 52533 52535 52537 52538 52540 52541 52544 52545 52546 52547 52549 52550 52556 52557 52558 52559 52563 52565 52567 52569 52570 52572 52575 52577 52579 52581 52589 52591 52592 52593 52594 52600 52604 52607 52609 52611 52614 52615 52616 52620 52624 52625 52631 52632 52634 52637 52639 52644 52646 52648 52650 52657 52660 52661 52662 52663 52670 52671 52672 52673 52675 52677 52679 52682 52683 52689 52696 52697 52699 52708 52709 52710 52712 52713 52714 52718 52724 52726 52728 52729 52731 52732 52734 52735 52736 52739 52741 52743 52747 52749 52750 52751 52755 52758 52760 52761 52767 52769 52770 52773 52777 52779 52781 52784 52785 52786 52787 52788 52789 52790 52791 52793 52794 52797 52801 52806 52808 52809 52812 52815 52817 52827 52833 52835 52836 52839 52843 52844 52846 52848 52857 52858 52859 52865 52866 52867 52868 52870 52871 52872 52875 52878 52883 52887 52894 52895 52896 52899 52902 52903 52907 52911 52921 52923 52926 52928 52929 52930 52935 52936 52941 52943 52945 52946 52947 52950 52953 52955 52956 52961 52962 52963 52969 52972 52978 52980 52986 52995 52996 52998 52999 53000 53002 53007 53008 53010 53011 53012 53013 53014 53023 53030 53035 53038 53040 53042 53044 53049 53051 53058 53059 53069 53072 53073 53074 53078 53082 53084 53085 53090 53091 53095 53097 53098 53100 53102 53103 53107 53108 53112 53119 53123 53127 53128 53130 53131 53135 53136 53137 53139 53140 53143 53145 53148 53159 53162 53164 53169 53171 53173 53174 53176 53180 53182 53185 53186 53188 53190 53191 53194 53196 53198 53199 53202 53203 53204 53206 53211 53217 53219 53221 53223 53225 53226 53227 53228 53236 53237 53238 53240 53242 53244 53245 53246 53247 53250 53254 53255 53256 53257 53259 53263 53267 53269 53273 53276 53277 53280 53284 53286 53288 53290 53293 53297 53299 53302 53306 53307 53310 53314 53322 53323 53324 53331 53337 53346 53347 53357 53358 53359 53362 53364 53371 53377 53378 53381 53382 53385 53388 53389 53399 53400 53401 53407 53410 53415 53416 53421 53422 53424 53426 53428 53432 53433 53434 53436 53440 53441 53448 53449 53452 53453 53454 53456 53459 53460 53466 53468 53470 53471 53472 53476 53477 53478 53484 53486 53492 53496 53499 53506 53507 53512 53515 53517 53521 53525 53529 53537 53541 53545 53547 53548 53555 53556 53557 53562 53563 53566 53567 53568 53569 53575 53576 53578 53579 53582 53583 53585 53586 53588 53594 53595 53602 53605 53607 53608 53613 53618 53619 53626 53633 53634 53640 53642 53645 53648 53650 53651 53654 53657 53659 53663 53665 53684 53686 53688 53697 53698 53699 53702 53703 53707 53714 53719 53722 53724 53735 53740 53742 53747 53750 53755 53767 53768 53769 53770 53772 53778 53779 53780 53781 53782 53783 53785 53787 53792 53793 53794 53795 53798 53801 53802 53803 53806 53809 53810 53813 53818 53821 53825 53826 53834 53835 53837 53838 53840 53842 53846 53847 53848 53850 53853 53854 53855 53857 53858 53861 53863 53868 53870 53871 53876 53883 53884 53888 53890 53892 53894 53895 53899 53902 53906 53907 53909 53911 53917 53920 53922 53926 53927 53928 53929 53930 53931 53936 53942 53943 53948 53951 53955 53956 53957 53959 53960 53973 53977 53979 53980 53983 53985 53987 53989 53990 53993 53994 53999 54004 54006 54010 54014 54019 54022 54027 54035 54038 54043 54046 54048 54052 54054 54058 54063 54065 54066 54067 54068 54069 54072 54080 54081 54083 54086 54088 54091 54092 54096 54098 54105 54107 54108 54111 54115 54118 54120 54122 54123 54126 54127 54130 54135 54136 54138 54149 54152 54154 54157 54161 54167 54172 54173 54174 54175 54181 54183 54184 54185 54190 54199 54203 54204 54205 54207 54214 54220 54223 54225 54227 54232 54233 54235 54236 54238 54239 54241 54243 54245 54250 54254 54255 54267 54268 54271 54272 54275 54276 54278 54280 54281 54287 54289 54294 54295 54297 54298 54299 54302 54306 54308 54310 54315 54316 54318 54320 54322 54325 54334 54338 54347 54351 54355 54358 54361 54365 54366 54374 54376 54377 54383 54384 54385 54386 54389 54393 54394 54395 54397 54398 54403 54409 54411 54414 54415 54416 54424 54426 54427 54429 54430 54433 54435 54436 54439 54441 54442 54447 54451 54452 54454 54456 54457 54458 54459 54462 54464 54465 54466 54467 54471 54474 54480 54485 54490 54491 54492 54493 54498 54499 54503 54505 54506 54509 54512 54515 54519 54521 54523 54524 54525 54527 54528 54533 54534 54545 54547 54548 54551 54552 54553 54556 54558 54562 54565 54567 54570 54572 54573 54578 54584 54586 54588 54590 54593 54596 54598 54601 54607 54616 54617 54618 54621 54622 54624 54625 54630 54631 54638 54641 54644 54648 54649 54653 54660 54663 54664 54667 54668 54671 54675 54681 54687 54690 54691 54695 54697 54699 54709 54711 54713 54715 54716 54719 54721 54722 54729 54731 54733 54736 54738 54739 54752 54754 54760 54761 54762 54765 54767 54769 54770 54774 54775 54778 54785 54788 54789 54790 54791 54792 54797 54799 54801 54802 54803 54804 54809 54811 54813 54816 54817 54818 54823 54824 54825 54833 54835 54836 54838 54839 54841 54842 54843 54844 54847 54852 54855 54857 54863 54864 54867 54869 54871 54872 54874 54875 54876 54877 54879 54882 54884 54885 54889 54890 54893 54897 54901 54904 54905 54906 54907 54914 54915 54919 54923 54925 54926 54927 54928 54930 54934 54938 54940 54941 54944 54947 54948 54956 54960 54961 54962 54964 54966 54970 54976 54982 54988 54990 54995 54997 54999 55006 55007 55008 55012 55019 55024 55025 55043 55047 55048 55052 55053 55055 55063 55065 55067 55072 55080 55081 55087 55094 55095 55106 55110 55111 55112 55115 55117 55118 55119 55122 55126 55128 55129 55134 55137 55141 55146 55147 55150 55151 55152 55154 55155 55159 55162 55163 55164 55165 55166 55168 55169 55170 55177 55179 55181 55183 55184 55191 55196 55197 55198 55201 55205 55207 55208 55212 55218 55223 55224 55227 55229 55238 55242 55251 55255 55260 55267 55269 55272 55275 55280 55286 55287 55290 55294 55298 55299 55300 55303 55304 55307 55310 55317 55318 55321 55322 55324 55325 55327 55331 55342 55343 55344 55345 55346 55349 55353 55355 55357 55363 55366 55368 55369 55371 55382 55387 55388 55390 55393 55396 55397 55398 55400 55403 55407 55409 55410 55415 55417 55420 55421 55426 55427 55429 55434 55437 55438 55439 55441 55442 55443 55447 55449 55451 55452 55456 55463 55465 55466 55469 55471 55472 55475 55481 55482 55483 55486 55488 55491 55501 55502 55506 55508 55511 55515 55522 55525 55529 55535 55537 55539 55544 55545 55547 55551 55554 55556 55557 55558 55560 55572 55573 55574 55580 55583 55584 55586 55600 55601 55602 55605 55606 55608 55611 55615 55616 55617 55619 55622 55623 55625 55633 55636 55643 55648 55649 55650 55653 55655 55658 55664 55665 55674 55676 55680 55685 55687 55689 55691 55693 55696 55705 55708 55709 55712 55713 55718 55719 55722 55723 55724 55726 55727 55729 55732 55734 55736 55740 55741 55742 55751 55752 55754 55757 55758 55759 55762 55763 55768 55772 55773 55774 55778 55779 55782 55784 55789 55790 55795 55796 55800 55801 55802 55805 55807 55815 55817 55819 55822 55827 55828 55835 55844 55846 55847 55850 55851 55853 55855 55856 55859 55870 55871 55872 55874 55877 55878 55885 55886 55906 55911 55912 55925 55926 55927 55928 55933 55936 55938 55939 55943 55953 55955 55957 55959 55960 55962 55964 55966 55969 55975 55978 55980 55981 55984 55988 55993 56000 56005 56006 56008 56009 56011 56012 56013 56021 56024 56026 56027 56029 56030 56031 56039 56041 56043 56045 56046 56049 56052 56053 56054 56056 56057 56059 56062 56067 56069 56072 56074 56078 56082 56084 56087 56090 56092 56097 56100 56101 56106 56109 56110 56117 56118 56131 56134 56138 56140 56143 56150 56151 56154 56155 56162 56163 56165 56166 56171 56172 56173 56178 56185 56187 56191 56192 56195 56196 56199 56200 56203 56205 56207 56209 56214 56215 56216 56217 56220 56222 56228 56233 56236 56243 56245 56246 56259 56260 56273 56276 56280 56281 56282 56283 56284 56287 56288 56290 56293 56294 56301 56305 56312 56316 56320 56321 56322 56323 56324 56325 56327 56330 56334 56340 56344 56348 56349 56350 56352 56354 56355 56358 56359 56361 56366 56368 56369 56370 56372 56376 56378 56379 56380 56383 56388 56389 56393 56395 56396 56405 56408 56412 56413 56418 56420 56423 56425 56427 56428 56429 56432 56435 56437 56440 56441 56443 56444 56446 56448 56450 56453 56455 56456 56458 56460 56466 56467 56471 56475 56478 56480 56481 56483 56486 56489 56490 56491 56492 56497 56501 56502 56503 56506 56507 56513 56516 56520 56522 56524 56526 56527 56528 56531 56533 56534 56537 56538 56540 56542 56543 56546 56547 56556 56557 56558 56561 56562 56563 56567 56570 56571 56572 56574 56575 56576 56578 56579 56580 56582 56586 56590 56597 56599 56605 56606 56608 56610 56611 56615 56618 56619 56621 56625 56634 56637 56639 56644 56648 56649 56656 56659 56661 56663 56667 56671 56673 56676 56682 56687 56689 56691 56693 56694 56695 56696 56701 56704 56707 56709 56710 56715 56716 56721 56725 56730 56734 56737 56739 56740 56742 56746 56747 56748 56750 56752 56755 56758 56762 56763 56766 56773 56774 56776 56777 56780 56784 56785 56787 56788 56789 56797 56798 56800 56802 56803 56812 56814 56815 56816 56823 56828 56830 56836 56838 56840 56842 56844 56845 56848 56849 56850 56854 56855 56857 56859 56862 56863 56865 56872 56882 56884 56887 56890 56893 56901 56903 56904 56909 56910 56913 56914 56915 56919 56921 56923 56929 56930 56932 56933 56935 56939 56940 56941 56943 56944 56946 56952 56965 56966 56967 56968 56971 56976 56984 56986 56990 56991 56992 56994 56997 57004 57007 57009 57012 57013 57016 57019 57020 57021 57022 57029 57030 57032 57042 57043 57044 57051 57052 57057 57059 57060 57061 57070 57072 57086 57099 57100 57104 57105 57107 57110 57114 57131 57133 57134 57135 57140 57144 57147 57148 57154 57155 57156 57158 57160 57161 57163 57165 57166 57169 57173 57179 57182 57184 57187 57190 57195 57197 57198 57201 57202 57208 57211 57214 57215 57218 57228 57231 57232 57233 57236 57237 57238 57240 57241 57242 57243 57245 57246 57259 57260 57264 57268 57269 57273 57275 57283 57284 57286 57287 57288 57295 57298 57300 57302 57303 57306 57308 57309 57317 57323 57328 57332 57333 57336 57337 57339 57349 57350 57354 57362 57366 57368 57369 57372 57375 57379 57383 57384 57385 57390 57391 57393 57396 57398 57399 57401 57403 57407 57414 57417 57420 57421 57422 57423 57424 57428 57430 57431 57433 57434 57435 57438 57447 57448 57457 57458 57465 57466 57467 57469 57472 57473 57475 57476 57479 57482 57483 57485 57487 57488 57490 57496 57498 57499 57505 57511 57513 57514 57518 57521 57524 57533 57546 57549 57551 57552 57553 57554 57555 57557 57559 57561 57562 57564 57569 57571 57581 57582 57586 57587 57590 57596 57597 57598 57599 57602 57604 57605 57607 57609 57615 57616 57618 57621 57631 57632 57634 57640 57648 57649 57653 57654 57655 57661 57663 57666 57669 57673 57674 57675 57676 57681 57682 57686 57689 57690 57693 57694 57697 57698 57700 57705 57706 57710 57721 57722 57723 57725 57726 57739 57740 57745 57747 57750 57753 57755 57756 57759 57761 57764 57768 57770 57775 57777 57782 57783 57785 57787 57791 57797 57800 57804 57806 57810 57811 57813 57814 57817 57824 57827 57828 57830 57831 57834 57836 57841 57845 57848 57850 57852 57853 57854 57857 57862 57864 57865 57869 57871 57872 57875 57879 57882 57883 57884 57885 57888 57899 57904 57909 57911 57914 57915 57916 57917 57923 57925 57929 57931 57932 57935 57938 57942 57943 57949 57951 57952 57953 57954 57956 57961 57964 57965 57967 57970 57972 57980 57981 57982 57983 57985 57992 57994 57996 57997 57998 58007 58009 58014 58017 58019 58020 58021 58024 58027 58028 58029 58030 58032 58034 58041 58042 58044 58045 58048 58052 58054 58057 58058 58060 58062 58063 58064 58068 58069 58070 58073 58074 58075 58082 58091 58092 58096 58099 58100 58101 58102 58105 58107 58110 58111 58112 58121 58123 58132 58134 58135 58136 58140 58144 58146 58147 58149 58150 58151 58152 58157 58159 58161 58163 58166 58167 58168 58170 58171 58172 58174 58175 58176 58180 58182 58184 58188 58190 58192 58194 58196 58197 58198 58199 58201 58203 58209 58213 58214 58216 58227 58228 58231 58233 58234 58237 58239 58240 58242 58244 58246 58248 58252 58255 58256 58266 58269 58276 58281 58285 58288 58290 58291 58294 58296 58297 58300 58301 58303 58306 58309 58311 58314 58317 58326 58328 58331 58332 58334 58336 58338 58340 58343 58346 58347 58349 58352 58355 58356 58359 58360 58361 58362 58366 58369 58370 58373 58374 58378 58384 58386 58388 58395 58396 58401 58402 58403 58409 58412 58415 58417 58426 58428 58429 58430 58431 58432 58434 58441 58446 58447 58450 58453 58454 58456 58460 58467 58471 58474 58475 58476 58477 58478 58480 58482 58483 58485 58487 58489 58492 58498 58503 58505 58507 58511 58519 58520 58521 58525 58527 58528 58536 58539 58540 58541 58544 58545 58547 58549 58557 58559 58560 58563 58565 58566 58567 58569 58571 58576 58577 58580 58582 58583 58584 58585 58588 58592 58593 58594 58597 58600 58601 58602 58603 58609 58613 58615 58616 58617 58629 58633 58634 58635 58638 58640 58641 58643 58648 58656 58663 58666 58672 58673 58678 58679 58680 58681 58687 58690 58691 58692 58697 58700 58702 58704 58710 58712 58715 58723 58725 58726 58729 58733 58736 58737 58745 58750 58751 58755 58757 58758 58764 58766 58768 58769 58772 58773 58777 58785 58789 58790 58791 58794 58795 58801 58802 58805 58807 58810 58811 58814 58815 58816 58819 58824 58825 58829 58832 58833 58840 58843 58844 58845 58853 58854 58867 58870 58871 58872 58873 58874 58884 58887 58893 58899 58901 58903 58905 58907 58911 58912 58913 58914 58915 58919 58920 58928 58931 58933 58934 58935 58938 58939 58947 58949 58951 58960 58961 58962 58964 58967 58975 58976 58978 58982 58987 58989 58992 58996 58998 58999 59001 59003 59005 59014 59015 59023 59026 59027 59032 59041 59043 59046 59050 59056 59062 59063 59064 59066 59067 59068 59072 59081 59086 59089 59094 59096 59097 59103 59106 59111 59112 59115 59121 59123 59125 59127 59128 59129 59131 59133 59136 59138 59142 59146 59147 59152 59157 59159 59160 59164 59165 59171 59175 59179 59188 59190 59193 59197 59200 59207 59208 59212 59215 59217 59222 59223 59224 59226 59227 59228 59229 59230 59231 59235 59237 59238 59240 59242 59245 59246 59247 59248 59250 59251 59252 59254 59255 59256 59261 59263 59265 59267 59271 59275 59279 59280 59285 59286 59288 59289 59290 59294 59295 59298 59304 59309 59311 59312 59313 59314 59324 59329 59330 59331 59333 59335 59336 59338 59340 59348 59349 59351 59355 59359 59360 59363 59364 59366 59367 59372 59374 59376 59378 59379 59382 59383 59386 59390 59401 59402 59403 59410 59411 59414 59415 59418 59421 59428 59429 59431 59432 59441 59444 59448 59451 59452 59453 59454 59456 59459 59466 59469 59473 59475 59479 59484 59488 59489 59494 59510 59515 59516 59517 59518 59521 59522 59526 59527 59528 59529 59531 59534 59536 59537 59539 59541 59542 59544 59545 59547 59548 59551 59553 59562 59563 59573 59579 59582 59583 59584 59588 59591 59593 59594 59595 59596 59598 59599 59601 59602 59604 59606 59609 59614 59615 59620 59623 59624 59625 59626 59628 59629 59631 59635 59636 59645 59650 59653 59654 59655 59658 59663 59664 59666 59668 59669 59670 59672 59677 59682 59683 59687 59690 59692 59694 59695 59697 59701 59704 59707 59708 59710 59713 59715 59717 59718 59720 59725 59726 59727 59729 59734 59736 59740 59741 59744 59747 59750 59757 59760 59761 59762 59767 59768 59769 59770 59773 59774 59780 59781 59784 59786 59788 59792 59798 59802 59805 59806 59809 59810 59815 59819 59820 59822 59824 59826 59827 59829 59830 59832 59834 59835 59836 59838 59844 59846 59850 59854 59856 59857 59859 59861 59862 59863 59864 59867 59871 59874 59875 59877 59881 59886 59887 59888 59891 59892 59893 59896 59900 59904 59909 59910 59914 59920 59922 59924 59926 59927 59928 59930 59933 59934 59935 59937 59942 59946 59949 59952 59954 59955 59957 59958 59961 59964 59968 59970 59972 59980 59981 59982 59989 59990 59991 59993 59995 59997 60001 60003 60005 60006 60008 60012 60014 60015 60019 60021 60022 60023 60025 60032 60038 60042 60043 60047 60050 60051 60053 60054 60055 60058 60059 60060 60067 60069 60070 60073 60078 60080 60083 60087 60090 60093 60097 60100 60102 60104 60105 60107 60109 60110 60111 60112 60116 60120 60121 60123 60124 60126 60129 60132 60134 60135 60137 60138 60141 60144 60145 60149 60152 60155 60157 60158 60159 60173 60175 60177 60178 60180 60183 60184 60185 60188 60191 60192 60193 60195 60199 60200 60201 60202 60206 60208 60212 60214 60217 60219 60220 60222 60223 60224 60225 60228 60229 60237 60239 60241 60245 60248 60255 60258 60260 60261 60262 60263 60264 60266 60270 60276 60278 60280 60281 60284 60288 60291 60292 60293 60296 60297 60299 60301 60303 60310 60311 60315 60317 60320 60321 60327 60328 60331 60333 60335 60336 60337 60339 60340 60347 60352 60363 60364 60374 60375 60376 60377 60380 60385 60387 60399 60400 60404 60405 60406 60410 60411 60412 60414 60420 60424 60431 60432 60437 60438 60440 60441 60445 60449 60451 60463 60466 60471 60472 60473 60475 60476 60483 60484 60485 60489 60492 60493 60494 60501 60504 60510 60512 60513 60514 60515 60516 60517 60518 60520 60522 60523 60526 60527 60531 60534 60535 60537 60540 60542 60543 60544 60545 60546 60547 60549 60550 60551 60556 60566 60568 60570 60571 60572 60574 60575 60578 60580 60585 60587 60590 60591 60597 60598 60599 60601 60605 60608 60609 60612 60614 60615 60616 60619 60622 60635 60637 60639 60641 60644 60654 60655 60662 60668 60669 60672 60674 60675 60679 60680 60682 60683 60687 60689 60690 60696 60697 60699 60700 60701 60702 60708 60712 60717 60719 60722 60727 60728 60729 60730 60737 60738 60749 60750 60754 60755 60757 60760 60761 60762 60765 60770 60772 60782 60785 60786 60787 60789 60793 60795 60797 60798 60800 60808 60810 60816 60820 60821 60826 60829 60831 60839 60841 60842 60843 60845 60848 60850 60854 60856 60857 60867 60868 60872 60873 60874 60878 60880 60882 60884 60888 60889 60890 60892 60895 60897 60902 60909 60912 60918 60919 60923 60924 60934 60939 60943 60945 60946 60956 60958 60962 60964 60966 60970 60973 60984 60985 60987 60989 60990 60991 60993 60994 60997 60998 61000 61001 61003 61007 61011 61014 61017 61021 61023 61024 61032 61042 61045 61049 61053 61058 61060 61065 61067 61070 61071 61073 61075 61077 61078 61084 61086 61087 61089 61090 61094 61096 61098 61103 61104 61106 61109 61116 61118 61119 61120 61122 61123 61126 61131 61136 61138 61145 61148 61151 61157 61158 61160 61162 61163 61164 61165 61166 61169 61172 61174 61175 61178 61179 61180 61181 61182 61185 61189 61192 61199 61201 61202 61203 61204 61205 61209 61210 61213 61214 61215 61225 61226 61228 61231 61232 61235 61236 61244 61246 61252 61253 61254 61257 61259 61260 61262 61266 61269 61271 61273 61274 61279 61280 61281 61286 61290 61291 61292 61299 61305 61308 61309 61310 61313 61315 61321 61323 61324 61325 61330 61331 61332 61336 61337 61338 61341 61342 61344 61348 61351 61352 61356 61357 61358 61359 61365 61366 61367 61370 61372 61374 61376 61377 61380 61383 61384 61387 61390 61392 61395 61396 61397 61400 61415 61419 61424 61425 61426 61429 61431 61433 61435 61436 61439 61440 61445 61450 61451 61454 61456 61459 61460 61466 61470 61472 61474 61476 61477 61483 61485 61488 61492 61493 61494 61496 61498 61500 61501 61503 61507 61509 61512 61513 61515 61516 61517 61518 61520 61521 61523 61525 61528 61530 61534 61538 61544 61548 61551 61554 61562 61564 61566 61572 61576 61578 61584 61586 61591 61595 61597 61601 61611 61614 61615 61621 61623 61626 61628 61630 61633 61635 61636 61641 61644 61649 61653 61654 61660 61670 61672 61675 61679 61695 61696 61697 61698 61704 61705 61712 61714 61715 61718 61727 61731 61734 61737 61742 61747 61748 61756 61758 61759 61762 61765 61766 61771 61772 61774 61778 61779 61782 61784 61787 61791 61792 61794 61795 61802 61804 61809 61810 61812 61815 61818 61819 61821 61825 61826 61830 61831 61838 61839 61840 61841 61842 61843 61846 61847 61849 61851 61855 61857 61859 61861 61862 61866 61869 61874 61879 61880 61886 61890 61895 61897 61898 61902 61904 61909 61910 61912 61915 61921 61924 61925 61930 61941 61942 61943 61947 61950 61952 61953 61955 61956 61957 61966 61967 61970 61971 61975 61977 61980 61982 61984 61993 61995 61997 61998 62005 62007 62008 62009 62012 62013 62021 62022 62024 62032 62033 62039 62040 62045 62046 62047 62048 62049 62051 62053 62058 62059 62061 62062 62064 62068 62071 62073 62075 62081 62085 62088 62094 62098 62110 62112 62118 62120 62123 62128 62130 62131 62135 62137 62138 62142 62143 62145 62146 62147 62153 62157 62159 62160 62165 62167 62182 62183 62186 62190 62193 62195 62198 62199 62203 62204 62205 62209 62212 62215 62225 62229 62230 62233 62236 62238 62240 62243 62244 62251 62253 62254 62255 62256 62262 62263 62267 62268 62270 62275 62276 62278 62281 62282 62284 62286 62287 62289 62292 62293 62301 62302 62307 62308 62320 62322 62323 62328 62329 62332 62333 62334 62335 62348 62351 62354 62355 62356 62357 62361 62364 62365 62366 62368 62369 62374 62376 62377 62378 62379 62390 62392 62396 62404 62410 62413 62414 62420 62422 62423 62424 62426 62427 62428 62431 62432 62435 62440 62441 62453 62458 62460 62465 62466 62467 62468 62471 62474 62476 62483 62487 62499 62502 62504 62514 62515 62518 62519 62527 62528 62532 62534 62535 62539 62544 62548 62554 62555 62556 62562 62563 62564 62568 62569 62570 62575 62580 62581 62585 62588 62591 62593 62601 62603 62606 62609 62611 62615 62617 62626 62632 62638 62641 62643 62644 62647 62648 62655 62657 62658 62660 62664 62665 62672 62675 62677 62680 62681 62682 62683 62686 62687 62693 62695 62699 62700 62701 62703 62709 62711 62712 62713 62714 62717 62718 62719 62722 62726 62730 62738 62739 62742 62744 62746 62749 62750 62756 62758 62759 62761 62763 62766 62769 62770 62771 62772 62775 62779 62781 62787 62788 62789 62791 62793 62794 62795 62806 62809 62810 62811 62812 62814 62817 62818 62819 62822 62824 62826 62829 62831 62833 62834 62836 62837 62839 62840 62841 62844 62845 62848 62849 62853 62855 62858 62860 62861 62863 62864 62865 62867 62868 62870 62889 62892 62893 62894 62895 62900 62901 62902 62904 62910 62911 62913 62915 62919 62934 62936 62939 62942 62944 62945 62946 62950 62951 62952 62957 62959 62960 62964 62967 62968 62970 62975 62980 62984 62987 62990 62991 62993 62995 62997 62999 63000 63003 63004 63005 63006 63010 63013 63018 63021 63027 63028 63031 63033 63035 63036 63037 63038 63039 63044 63046 63049 63062 63063 63066 63070 63073 63077 63081 63084 63089 63092 63094 63096 63098 63100 63101 63106 63107 63110 63111 63113 63117 63121 63124 63125 63128 63129 63131 63132 63133 63143 63146 63147 63150 63151 63152 63155 63159 63160 63161 63163 63164 63166 63167 63168 63172 63174 63175 63176 63177 63178 63180 63185 63195 63197 63198 63199 63202 63209 63218 63222 63225 63226 63229 63234 63241 63242 63244 63246 63249 63250 63254 63256 63263 63267 63268 63269 63273 63274 63277 63278 63281 63283 63285 63290 63292 63293 63294 63295 63301 63305 63306 63308 63312 63313 63314 63318 63320 63322 63326 63327 63328 63330 63332 63333 63339 63341 63349 63350 63355 63356 63360 63361 63364 63367 63378 63380 63381 63385 63388 63393 63395 63396 63397 63401 63404 63406 63409 63416 63417 63418 63422 63423 63425 63428 63429 63436 63437 63438 63442 63444 63445 63449 63453 63454 63456 63459 63461 63462 63463 63465 63468 63469 63473 63474 63479 63481 63483 63487 63488 63492 63494 63499 63502 63514 63516 63525 63527 63531 63533 63535 63536 63538 63550 63552 63554 63558 63566 63568 63577 63582 63584 63585 63586 63589 63591 63592 63595 63598 63600 63603 63607 63608 63609 63612 63613 63616 63618 63621 63622 63623 63624 63633 63635 63636 63641 63642 63643 63644 63649 63650 63651 63655 63656 63662 63663 63670 63671 63672 63676 63682 63689 63695 63696 63698 63699 63707 63708 63712 63715 63723 63726 63730 63731 63732 63733 63736 63742 63751 63757 63759 63761 63762 63764 63766 63768 63774 63777 63778 63780 63784 63786 63789 63795 63797 63798 63801 63802 63807 63808 63811 63812 63815 63822 63829 63831 63832 63837 63838 63842 63849 63850 63853 63854 63856 63859 63865 63866 63867 63868 63870 63872 63875 63879 63882 63885 63886 63888 63891 63893 63896 63900 63905 63912 63914 63916 63917 63918 63922 63923 63925 63926 63929 63937 63938 63939 63942 63944 63946 63951 63952 63955 63956 63957 63958 63962 63963 63965 63967 63969 63976 63978 63980 63981 63985 63987 63989 63992 63993 63994 64000 64001 64002 64006 64007 64008 64009 64011 64014 64016 64017 64018 64021 64022 64025 64028 64029 64035 64036 64042 64045 64049 64051 64056 64058 64063 64072 64076 64078 64082 64089 64095 64103 64108 64111 64112 64113 64116 64120 64121 64123 64124 64125 64129 64130 64133 64135 64138 64140 64143 64145 64147 64148 64150 64152 64153 64155 64157 64158 64160 64172 64185 64195 64196 64203 64204 64212 64215 64217 64218 64221 64223 64224 64226 64229 64230 64236 64237 64240 64241 64243 64244 64245 64246 64247 64248 64249 64256 64262 64265 64268 64270 64272 64274 64277 64279 64281 64284 64285 64286 64287 64288 64289 64292 64293 64295 64307 64312 64321 64323 64324 64328 64332 64338 64342 64343 64347 64350 64354 64355 64356 64358 64368 64371 64375 64377 64379 64380 64381 64382 64385 64394 64395 64396 64399 64403 64407 64414 64415 64417 64418 64422 64426 64429 64430 64432 64437 64440 64442 64444 64445 64446 64447 64448 64454 64460 64468 64483 64485 64489 64490 64494 64495 64496 64501 64508 64510 64511 64513 64514 64516 64522 64523 64524 64527 64529 64537 64538 64544 64545 64548 64551 64557 64558 64559 64561 64562 64563 64564 64568 64569 64576 64582 64584 64586 64591 64592 64593 64594 64595 64596 64597 64598 64599 64600 64606 64607 64609 64611 64617 64620 64627 64630 64632 64634 64637 64638 64641 64645 64647 64648 64657 64658 64660 64662 64666 64668 64669 64673 64674 64675 64680 64682 64683 64686 64691 64692 64693 64694 64695 64696 64698 64704 64707 64715 64722 64724 64726 64730 64731 64732 64733 64741 64742 64746 64747 64756 64758 64764 64768 64779 64783 64785 64787 64791 64798 64799 64804 64806 64810 64812 64814 64815 64823 64832 64833 64834 64837 64839 64840 64844 64846 64848 64849 64850 64858 64866 64871 64872 64876 64877 64882 64884 64886 64888 64890 64894 64895 64896 64900 64902 64903 64906 64910 64912 64914 64915 64918 64919 64924 64928 64929 64930 64936 64937 64938 64943 64947 64950 64954 64956 64957 64959 64960 64963 64969 64972 64974 64977 64978 64980 64985 64991 64994 64995 65000 65001 65002 65003 65004 65009 65011 65013 65015 65017 65025 65027 65029 65033 65035 65036 65037 65039 65041 65043 65044 65046 65047 65048 65052 65053 65054 65056 65057 65062 65063 65066 65069 65071 65073 65074 65076 65084 65085 65087 65090 65093 65096 65103 65105 65108 65112 65115 65116 65120 65122 65125 65129 65134 65135 65140 65141 65142 65144 65145 65146 65149 65151 65152 65157 65161 65165 65169 65170 65173 65174 65177 65179 65180 65184 65185 65187 65193 65194 65196 65201 65202 65211 65216 65219 65226 65227 65232 65233 65235 65247 65248 65249 65252 65253 65257 65260 65262 65266 65267 65269 65270 65271 65272 65273 65276 65277 65280 65282 65283 65285 65288 65291 65292 65293 65294 65301 65303 65308 65309 65313 65320 65321 65327 65329 65331 65334 65337 65341 65342 65347 65349 65352 65356 65358 65363 65373 65375 65377 65379 65381 65389 65390 65392 65394 65396 65397 65398 65407 65408 65410 65412 65417 65418 65419 65429 65430 65431 65432 65434 65438 65439 65444 65448 65452 65456 65459 65469 65470 65477 65479 65481 65483 65484 65486 65492 65494 65498 65508 65509 65512 65515 65517 65518 65521 65529 65532 65535 65536 65540 65543 65546 65548 65549 65550 65553 65555 65561 65566 65567 65568 65570 65571 65572 65575 65581 65586 65592 65593 65594 65595 65598 65599 65600 65601 65604 65607 65608 65611 65612 65617 65618 65623 65624 65626 65628 65632 65633 65637 65643 65652 65653 65658 65659 65660 65665 65666 65670 65671 65672 65681 65685 65692 65700 65705 65706 65710 65711 65712 65716 65724 65727 65729 65732 65735 65748 65749 65753 65755 65756 65760 65770 65773 65777 65778 65781 65783 65790 65793 65796 65798 65800 65801 65802 65805 65807 65808 65810 65812 65813 65814 65815 65821 65822 65828 65830 65832 65834 65840 65842 65845 65848 65853 65854 65860 65865 65871 65872 65874 65881 65882 65890 65893 65894 65896 65898 65901 65912 65924 65925 65927 65930 65937 65942 65944 65946 65948 65949 65950 65958 65959 65962 65964 65967 65970 65972 65974 65976 65979 65982 65983 65984 65985 65987 65989 65990 65991 65994 65996 66001 66006 66010 66013 66017 66018 66021 66023 66025 66026 66027 66029 66030 66035 66040 66042 66043 66048 66051 66052 66061 66067 66068 66073 66077 66078 66079 66080 66082 66083 66092 66093 66096 66097 66101 66108 66110 66114 66115 66119 66122 66129 66145 66147 66150 66156 66159 66160 66162 66172 66174 66175 66180 66182 66192 66193 66202 66207 66212 66214 66215 66216 66217 66218 66219 66220 66221 66223 66226 66229 66232 66235 66236 66239 66240 66241 66242 66243 66245 66251 66255 66257 66258 66259 66266 66268 66269 66270 66272 66281 66282 66284 66286 66287 66291 66292 66294 66295 66296 66297 66298 66300 66302 66305 66311 66315 66320 66321 66322 66334 66335 66336 66345 66346 66351 66353 66354 66355 66357 66361 66369 66370 66372 66375 66376 66380 66388 66389 66391 66392 66393 66396 66402 66408 66411 66412 66413 66417 66424 66426 66427 66429 66430 66433 66436 66438 66440 66441 66444 66448 66449 66456 66458 66461 66462 66464 66465 66470 66473 66475 66476 66477 66479 66481 66482 66485 66490 66491 66492 66498 66499 66504 66505 66507 66508 66511 66512 66513 66517 66519 66521 66523 66528 66529 66530 66533 66542 66545 66546 66547 66548 66549 66554 66555 66558 66560 66561 66562 66563 66568 66571 66574 66578 66580 66581 66584 66587 66588 66589 66596 66598 66599 66600 66601 66606 66615 66618 66619 66620 66621 66622 66625 66634 66637 66639 66641 66643 66648 66651 66653 66662 66663 66665 66667 66669 66672 66678 66680 66681 66682 66689 66692 66693 66694 66696 66700 66701 66703 66706 66709 66714 66721 66722 66725 66727 66733 66738 66742 66745 66748 66750 66751 66752 66755 66759 66761 66763 66765 66766 66767 66770 66772 66774 66777 66780 66783 66789 66790 66793 66794 66795 66796 66801 66802 66807 66810 66812 66813 66815 66817 66821 66822 66825 66829 66831 66832 66833 66834 66835 66837 66842 66843 66846 66852 66855 66857 66859 66861 66862 66863 66864 66865 66870 66873 66874 66876 66877 66882 66883 66884 66889 66891 66893 66895 66899 66903 66906 66908 66910 66914 66920 66922 66923 66925 66931 66932 66934 66936 66941 66946 66951 66956 66962 66966 66968 66971 66973 66978 66979 66980 66983 66984 66998 67000 67004 67005 67006 67008 67009 67011 67012 67013 67015 67024 67028 67029 67032 67033 67034 67035 67036 67045 67046 67047 67051 67052 67054 67055 67057 67061 67066 67068 67069 67072 67073 67077 67080 67083 67085 67089 67093 67094 67096 67097 67106 67111 67113 67116 67118 67130 67132 67136 67140 67141 67142 67143 67147 67151 67156 67166 67168 67173 67180 67182 67185 67186 67187 67191 67193 67197 67198 67201 67203 67204 67210 67211 67212 67213 67217 67218 67220 67222 67227 67229 67230 67231 67234 67236 67237 67244 67246 67254 67258 67261 67267 67271 67273 67276 67279 67280 67284 67290 67291 67299 67300 67305 67309 67311 67314 67315 67317 67319 67321 67323 67324 67334 67336 67339 67340 67341 67343 67345 67351 67355 67356 67358 67361 67363 67364 67369 67370 67371 67372 67376 67377 67378 67379 67381 67391 67392 67397 67400 67401 67406 67409 67411 67414 67419 67422 67424 67430 67436 67438 67442 67443 67451 67456 67467 67470 67474 67476 67480 67481 67482 67483 67486 67487 67490 67492 67493 67495 67499 67500 67501 67503 67505 67509 67510 67511 67512 67513 67514 67515 67516 67523 67524 67526 67528 67531 67532 67533 67537 67538 67540 67542 67543 67545 67547 67550 67552 67553 67554 67559 67560 67567 67568 67569 67570 67571 67572 67576 67577 67579 67581 67584 67585 67587 67591 67593 67596 67598 67600 67601 67603 67604 67606 67608 67610 67612 67613 67617 67619 67620 67628 67633 67638 67640 67643 67645 67649 67650 67652 67657 67659 67660 67661 67666 67668 67669 67671 67675 67678 67679 67682 67684 67685 67686 67689 67693 67694 67704 67705 67713 67715 67716 67718 67720 67721 67722 67729 67731 67734 67735 67742 67744 67746 67752 67755 67756 67759 67761 67765 67771 67775 67784 67789 67790 67791 67793 67796 67798 67801 67806 67819 67820 67821 67822 67824 67829 67833 67834 67836 67837 67839 67840 67843 67844 67851 67855 67856 67858 67859 67861 67864 67870 67871 67874 67875 67876 67877 67878 67881 67882 67886 67889 67896 67900 67903 67909 67912 67915 67916 67918 67921 67922 67926 67928 67934 67935 67936 67949 67950 67954 67958 67959 67969 67972 67973 67974 67976 67981 67984 67988 67989 67992 67996 67997 67999 68003 68009 68011 68016 68017 68020 68025 68028 68031 68032 68033 68036 68038 68039 68042 68043 68047 68048 68051 68052 68053 68055 68056 68057 68059 68061 68063 68064 68066 68067 68072 68073 68078 68079 68080 68084 68086 68087 68090 68097 68102 68103 68107 68109 68113 68114 68118 68121 68129 68130 68134 68135 68136 68137 68138 68139 68140 68141 68144 68147 68148 68151 68154 68155 68158 68161 68163 68167 68168 68169 68170 68171 68179 68180 68182 68183 68184 68185 68186 68188 68192 68194 68198 68199 68203 68204 68205 68213 68215 68216 68218 68220 68223 68226 68232 68234 68238 68239 68240 68244 68252 68255 68256 68261 68262 68263 68264 68265 68266 68267 68268 68269 68274 68275 68276 68279 68282 68283 68285 68287 68288 68292 68293 68296 68297 68305 68309 68316 68327 68329 68330 68333 68334 68335 68336 68341 68342 68343 68348 68357 68358 68363 68364 68366 68368 68370 68376 68379 68381 68382 68383 68389 68395 68398 68399 68401 68402 68403 68406 68407 68408 68409 68412 68415 68416 68417 68418 68419 68422 68424 68425 68427 68430 68436 68439 68440 68441 68443 68448 68452 68456 68457 68458 68461 68462 68463 68466 68469 68473 68474 68476 68483 68494 68496 68497 68498 68500 68502 68506 68509 68510 68512 68521 68522 68529 68530 68532 68534 68537 68539 68542 68543 68544 68547 68549 68550 68551 68552 68553 68554 68557 68558 68561 68564 68568 68571 68574 68577 68578 68583 68584 68585 68588 68591 68596 68597 68598 68599 68603 68604 68610 68615 68625 68626 68630 68631 68635 68636 68641 68642 68650 68652 68654 68657 68658 68660 68661 68662 68663 68664 68666 68667 68669 68671 68677 68682 68685 68689 68690 68693 68695 68696 68697 68699 68704 68705 68709 68711 68712 68713 68721 68722 68727 68730 68731 68733 68748 68750 68751 68753 68757 68761 68764 68765 68766 68768 68769 68771 68774 68781 68782 68783 68785 68786 68792 68793 68795 68797 68798 68799 68804 68807 68810 68812 68814 68816 68821 68825 68829 68832 68833 68838 68840 68842 68844 68847 68848 68852 68853 68857 68867 68869 68875 68876 68880 68883 68885 68886 68889 68890 68891 68893 68900 68902 68904 68905 68909 68912 68918 68920 68925 68927 68931 68936 68937 68938 68939 68940 68943 68947 68954 68956 68957 68959 68962 68965 68966 68968 68970 68972 68973 68979 68981 68982 68983 68988 68992 68995 68999 69000 69005 69006 69010 69011 69020 69021 69022 69023 69028 69031 69035 69037 69039 69040 69043 69048 69050 69058 69059 69062 69063 69068 69070 69071 69072 69075 69079 69080 69081 69089 69094 69097 69101 69102 69103 69104 69105 69106 69110 69112 69114 69117 69119 69120 69122 69123 69126 69127 69128 69130 69131 69134 69142 69143 69144 69150 69153 69157 69164 69168 69170 69172 69174 69176 69178 69179 69181 69182 69185 69187 69189 69194 69202 69203 69204 69209 69210 69212 69213 69215 69217 69218 69222 69226 69227 69230 69235 69237 69239 69241 69242 69243 69251 69253 69256 69257 69260 69269 69270 69275 69285 69286 69287 69291 69300 69304 69306 69307 69308 69311 69312 69314 69318 69322 69326 69328 69329 69341 69342 69343 69345 69346 69347 69349 69352 69353 69355 69356 69358 69360 69361 69363 69367 69368 69370 69371 69374 69379 69383 69384 69385 69386 69388 69396 69400 69405 69408 69422 69423 69425 69429 69431 69436 69437 69438 69441 69443 69446 69448 69455 69456 69462 69469 69470 69473 69476 69480 69483 69489 69490 69491 69502 69503 69507 69509 69510 69511 69518 69521 69522 69523 69524 69530 69538 69539 69542 69543 69546 69550 69552 69553 69557 69560 69562 69566 69567 69568 69579 69585 69587 69592 69593 69594 69595 69598 69604 69605 69607 69608 69610 69612 69619 69623 69627 69633 69638 69641 69642 69645 69648 69651 69652 69654 69656 69659 69660 69662 69663 69664 69665 69669 69670 69671 69672 69674 69676 69677 69680 69685 69688 69692 69694 69699 69703 69706 69710 69714 69717 69718 69723 69724 69725 69735 69738 69740 69742 69743 69748 69755 69758 69760 69762 69766 69767 69776 69777 69780 69782 69783 69784 69785 69786 69787 69789 69790 69791 69797 69802 69803 69804 69808 69809 69812 69814 69823 69824 69825 69826 69829 69832 69833 69834 69841 69842 69843 69844 69845 69849 69850 69851 69853 69855 69857 69858 69861 69865 69866 69871 69872 69873 69875 69879 69880 69881 69883 69884 69887 69888 69892 69896 69901 69903 69906 69907 69909 69910 69914 69916 69927 69928 69929 69930 69932 69933 69934 69938 69945 69947 69950 69964 69965 69966 69968 69969 69973 69976 69978 69979 69982 69987 69990 69991 69992 69994 69999 70000 70001 70002 70005 70007 70008 70009 70010 70012 70015 70020 70023 70025 70028 70033 70034 70037 70038 70042 70043 70046 70047 70048 70050 70052 70054 70055 70059 70062 70063 70064 70066 70067 70070 70078 70087 70094 70099 70101 70103 70104 70105 70107 70109 70110 70114 70115 70116 70117 70122 70123 70127 70128 70130 70132 70135 70138 70140 70143 70148 70149 70151 70157 70159 70160 70161 70164 70166 70169 70170 70172 70179 70183 70187 70191 70193 70195 70201 70204 70207 70208 70216 70217 70218 70220 70221 70224 70231 70232 70236 70237 70239 70241 70242 70243 70244 70246 70253 70254 70255 70260 70264 70274 70275 70278 70280 70281 70283 70284 70286 70287 70288 70292 70293 70299 70300 70301 70303 70306 70307 70308 70310 70312 70313 70314 70315 70320 70329 70334 70335 70337 70338 70339 70340 70341 70342 70344 70349 70350 70353 70354 70355 70359 70360 70366 70367 70368 70376 70378 70380 70381 70387 70389 70391 70394 70398 70400 70401 70402 70403 70409 70410 70413 70416 70417 70420 70421 70425 70427 70435 70438 70440 70444 70446 70447 70449 70451 70457 70459 70461 70463 70464 70465 70467 70471 70473 70478 70485 70486 70495 70497 70505 70506 70507 70508 70509 70510 70511 70513 70520 70522 70525 70530 70533 70535 70536 70538 70539 70540 70542 70553 70555 70560 70561 70571 70574 70578 70579 70582 70583 70584 70585 70586 70587 70591 70594 70603 70605 70610 70612 70621 70624 70625 70628 70629 70630 70632 70635 70647 70648 70654 70656 70658 70663 70664 70665 70668 70669 70670 70671 70675 70680 70688 70693 70697 70698 70704 70705 70707 70709 70711 70716 70717 70720 70721 70724 70726 70727 70732 70733 70734 70736 70747 70748 70750 70752 70756 70765 70766 70771 70780 70782 70787 70790 70791 70795 70799 70804 70816 70821 70825 70826 70827 70829 70831 70833 70836 70849 70851 70852 70853 70858 70859 70864 70869 70870 70873 70874 70875 70881 70882 70885 70886 70888 70889 70893 70894 70896 70897 70900 70901 70902 70903 70904 70906 70910 70911 70913 70917 70919 70921 70923 70924 70926 70927 70930 70931 70932 70936 70937 70938 70944 70946 70950 70955 70957 70963 70964 70965 70970 70973 70974 70975 70976 70978 70980 70984 70988 70991 70996 70999 71000 71004 71007 71009 71011 71016 71018 71019 71020 71021 71022 71026 71030 71031 71037 71038 71044 71052 71057 71059 71060 71062 71063 71064 71065 71066 71073 71074 71075 71078 71081 71082 71084 71086 71091 71093 71095 71096 71100 71104 71108 71109 71110 71116 71119 71121 71122 71123 71125 71126 71128 71132 71133 71138 71139 71140 71144 71145 71146 71150 71156 71165 71168 71169 71170 71171 71173 71174 71179 71180 71187 71188 71190 71191 71192 71193 71194 71197 71199 71202 71212 71213 71216 71217 71218 71221 71222 71234 71237 71242 71245 71247 71248 71249 71250 71252 71253 71254 71261 71264 71266 71268 71269 71271 71272 71275 71276 71277 71280 71281 71283 71284 71285 71287 71295 71296 71299 71301 71303 71309 71311 71313 71314 71317 71321 71324 71325 71327 71333 71335 71337 71338 71341 71342 71346 71347 71360 71361 71363 71369 71371 71373 71378 71380 71382 71388 71395 71397 71401 71402 71409 71412 71415 71424 71425 71427 71429 71435 71443 71444 71448 71455 71458 71459 71460 71462 71463 71467 71470 71477 71481 71482 71488 71489 71491 71496 71498 71501 71502 71509 71510 71511 71516 71519 71520 71530 71532 71535 71537 71538 71539 71540 71542 71543 71544 71546 71548 71557 71566 71568 71569 71570 71572 71573 71576 71581 71584 71585 71600 71602 71605 71609 71610 71611 71614 71619 71620 71621 71627 71634 71638 71639 71642 71644 71645 71648 71650 71655 71656 71657 71658 71659 71662 71663 71668 71669 71671 71673 71674 71676 71678 71682 71684 71692 71693 71694 71696 71697 71707 71715 71716 71717 71719 71721 71723 71730 71732 71739 71743 71744 71746 71748 71751 71755 71757 71758 71759 71765 71767 71768 71769 71770 71774 71777 71778 71781 71786 71788 71794 71795 71798 71799 71804 71811 71813 71815 71818 71821 71822 71824 71828 71829 71838 71839 71844 71845 71847 71849 71851 71860 71862 71864 71865 71867 71868 71871 71874 71875 71876 71878 71883 71884 71885 71886 71889 71892 71893 71894 71895 71897 71905 71908 71912 71913 71918 71919 71921 71924 71925 71929 71930 71932 71936 71940 71942 71943 71944 71946 71951 71953 71955 71957 71960 71961 71962 71963 71968 71970 71971 71973 71976 71977 71983 71987 71988 71990 71991 71997 71998 72002 72007 72009 72011 72012 72014 72020 72025 72026 72029 72042 72043 72046 72050 72058 72060 72061 72063 72065 72067 72068 72075 72077 72081 72082 72083 72084 72085 72090 72093 72096 72098 72099 72101 72107 72108 72110 72114 72115 72119 72124 72125 72127 72128 72129 72131 72136 72139 72142 72143 72148 72149 72150 72154 72155 72156 72157 72158 72160 72161 72165 72166 72168 72170 72173 72177 72178 72181 72183 72184 72186 72188 72198 72201 72206 72207 72211 72212 72213 72224 72226 72242 72243 72244 72245 72252 72253 72260 72263 72266 72269 72270 72280 72281 72284 72286 72289 72294 72298 72302 72307 72309 72310 72315 72318 72327 72328 72330 72332 72333 72334 72336 72339 72347 72350 72352 72356 72357 72364 72367 72370 72373 72374 72382 72384 72386 72389 72393 72396 72401 72403 72405 72406 72408 72409 72412 72413 72416 72418 72419 72420 72422 72423 72425 72426 72428 72429 72431 72434 72436 72438 72442 72443 72447 72448 72450 72452 72455 72456 72457 72459 72462 72463 72465 72467 72470 72478 72480 72484 72486 72500 72501 72504 72507 72511 72513 72518 72521 72522 72524 72525 72526 72527 72532 72533 72534 72537 72552 72553 72559 72560 72565 72568 72569 72574 72580 72582 72588 72591 72595 72596 72597 72606 72607 72608 72613 72617 72621 72624 72625 72626 72627 72629 72631 72632 72637 72639 72641 72647 72651 72652 72653 72654 72657 72659 72662 72663 72664 72668 72675 72679 72681 72684 72685 72686 72688 72689 72690 72692 72694 72695 72696 72699 72703 72705 72710 72711 72712 72713 72715 72717 72718 72720 72722 72723 72724 72726 72728 72731 72736 72737 72738 72739 72740 72741 72744 72745 72748 72749 72750 72751 72752 72754 72761 72762 72764 72769 72770 72772 72777 72779 72780 72783 72789 72791 72794 72799 72801 72804 72805 72809 72812 72815 72818 72821 72822 72825 72827 72828 72829 72833 72837 72838 72840 72841 72846 72848 72849 72853 72854 72855 72858 72859 72860 72861 72864 72866 72867 72868 72869 72870 72871 72876 72877 72879 72882 72891 72896 72898 72900 72906 72909 72910 72912 72914 72915 72918 72921 72922 72923 72924 72927 72936 72940 72941 72944 72948 72949 72950 72954 72956 72957 72958 72959 72965 72971 72973 72975 72976 72981 72982 72983 72989 72990 72992 72998 72999 73003 73006 73007 73013 73014 73015 73017 73021 73022 73023 73025 73026 73027 73030 73031 73036 73037 73039 73041 73043 73051 73060 73062 73063 73068 73069 73070 73071 73088 73090 73092 73094 73101 73109 73110 73112 73113 73116 73121 73129 73133 73136 73143 73144 73149 73150 73151 73154 73155 73156 73171 73172 73174 73175 73176 73185 73187 73191 73193 73194 73196 73197 73198 73199 73204 73207 73209 73210 73212 73215 73218 73220 73221 73230 73231 73233 73234 73235 73240 73248 73250 73260 73262 73265 73269 73270 73272 73274 73275 73276 73278 73284 73285 73290 73291 73292 73294 73295 73297 73300 73302 73303 73304 73307 73310 73314 73320 73324 73325 73327 73329 73338 73339 73342 73346 73350 73352 73357 73359 73360 73362 73363 73364 73368 73371 73372 73376 73378 73379 73380 73385 73390 73392 73393 73398 73399 73400 73401 73404 73405 73406 73407 73411 73412 73415 73421 73422 73426 73427 73431 73433 73436 73443 73447 73452 73453 73454 73456 73458 73459 73462 73463 73464 73466 73470 73471 73472 73473 73474 73475 73477 73478 73485 73486 73489 73490 73491 73495 73497 73498 73505 73511 73514 73518 73523 73525 73528 73536 73537 73539 73540 73542 73543 73545 73546 73550 73551 73555 73556 73557 73558 73559 73562 73564 73570 73575 73577 73580 73582 73584 73585 73586 73588 73591 73596 73597 73598 73599 73603 73604 73606 73608 73611 73615 73616 73617 73618 73620 73625 73627 73629 73633 73635 73636 73639 73640 73643 73644 73650 73653 73654 73658 73660 73661 73664 73665 73670 73677 73681 73682 73683 73687 73691 73694 73700 73701 73704 73708 73712 73713 73714 73715 73716 73722 73727 73728 73731 73732 73733 73735 73736 73739 73740 73741 73742 73744 73748 73750 73751 73752 73756 73760 73761 73771 73773 73775 73779 73784 73785 73786 73788 73789 73807 73812 73814 73817 73821 73826 73827 73829 73830 73831 73838 73841 73846 73848 73850 73851 73856 73864 73867 73871 73873 73874 73875 73881 73884 73889 73890 73891 73903 73905 73906 73908 73909 73910 73917 73922 73923 73926 73927 73928 73933 73935 73942 73943 73949 73950 73954 73955 73959 73962 73963 73969 73970 73975 73978 73979 73983 73984 73985 73989 73990 73991 73992 74000 74001 74002 74003 74008 74009 74011 74013 74017 74018 74019 74020 74024 74026 74035 74036 74039 74041 74042 74045 74053 74054 74055 74062 74063 74067 74071 74072 74074 74076 74078 74083 74086 74087 74088 74093 74096 74098 74102 74103 74106 74107 74112 74115 74116 74118 74119 74123 74124 74126 74127 74128 74129 74130 74131 74132 74134 74142 74144 74146 74148 74149 74152 74153 74156 74157 74158 74159 74160 74163 74165 74166 74174 74175 74177 74179 74180 74181 74182 74183 74186 74188 74189 74193 74194 74196 74201 74202 74203 74206 74210 74215 74217 74222 74224 74227 74230 74237 74241 74243 74248 74257 74261 74262 74270 74271 74272 74273 74275 74276 74278 74281 74285 74286 74287 74288 74290 74294 74296 74297 74301 74304 74306 74307 74312 74316 74324 74325 74326 74327 74335 74337 74338 74340 74346 74349 74352 74361 74364 74366 74368 74369 74371 74372 74378 74379 74382 74384 74385 74386 74387 74389 74396 74397 74399 74401 74403 74405 74407 74409 74412 74413 74415 74421 74424 74427 74428 74430 74431 74432 74451 74452 74457 74458 74462 74463 74466 74472 74473 74475 74477 74478 74484 74485 74486 74489 74491 74493 74495 74496 74498 74499 74501 74502 74505 74506 74511 74512 74515 74516 74518 74521 74524 74526 74529 74532 74544 74549 74554 74561 74563 74564 74565 74566 74567 74568 74569 74575 74577 74579 74580 74585 74587 74590 74592 74597 74598 74601 74607 74612 74617 74618 74621 74623 74624 74627 74629 74630 74631 74633 74636 74638 74639 74641 74642 74643 74647 74652 74653 74654 74655 74656 74657 74660 74663 74664 74668 74672 74675 74677 74678 74686 74687 74688 74689 74690 74691 74696 74698 74701 74705 74706 74710 74711 74715 74720 74721 74728 74729 74742 74744 74747 74748 74749 74754 74762 74764 74765 74773 74780 74782 74787 74788 74790 74791 74792 74793 74794 74795 74797 74800 74801 74802 74816 74817 74820 74821 74823 74826 74828 74829 74830 74831 74832 74836 74838 74839 74840 74843 74845 74847 74851 74852 74854 74855 74856 74857 74859 74862 74864 74865 74869 74870 74877 74878 74879 74886 74890 74896 74899 74900 74901 74902 74907 74915 74918 74919 74920 74922 74924 74925 74927 74928 74929 74930 74931 74938 74940 74942 74943 74952 74956 74960 74963 74969 74971 74974 74983 74986 74994 74999 75001 75002 75005 75008 75010 75013 75014 75015 75019 75020 75022 75025 75031 75033 75034 75035 75036 75037 75039 75047 75049 75056 75058 75064 75066 75072 75073 75076 75082 75085 75087 75088 75090 75091 75093 75095 75096 75098 75100 75107 75112 75115 75116 75117 75121 75123 75127 75129 75130 75132 75134 75135 75144 75146 75147 75148 75149 75151 75163 75169 75174 75177 75178 75180 75181 75184 75186 75189 75190 75194 75197 75198 75200 75202 75206 75209 75211 75214 75219 75223 75227 75233 75234 75235 75236 75241 75243 75247 75256 75257 75265 75266 75268 75269 75273 75275 75279 75281 75285 75286 75289 75290 75293 75295 75296 75297 75299 75302 75304 75306 75310 75312 75314 75315 75316 75323 75325 75326 75329 75330 75331 75334 75340 75350 75352 75353 75359 75360 75363 75367 75369 75373 75374 75375 75376 75381 75384 75387 75389 75390 75391 75394 75395 75399 75401 75402 75404 75406 75409 75412 75413 75415 75416 75418 75419 75422 75425 75427 75433 75436 75438 75445 75446 75448 75454 75459 75461 75463 75466 75467 75468 75469 75472 75473 75479 75480 75481 75484 75485 75487 75495 75499 75502 75511 75512 75513 75515 75516 75523 75524 75528 75529 75530 75532 75536 75538 75544 75545 75550 75551 75552 75554 75558 75566 75567 75580 75581 75584 75585 75588 75594 75595 75597 75602 75604 75606 75608 75619 75624 75625 75627 75630 75637 75639 75640 75642 75650 75651 75656 75661 75664 75669 75671 75672 75673 75676 75682 75683 75685 75689 75697 75698 75700 75701 75705 75708 75709 75710 75711 75712 75716 75719 75720 75721 75723 75725 75727 75729 75735 75739 75741 75742 75743 75744 75745 75747 75748 75752 75754 75756 75760 75763 75767 75768 75772 75782 75784 75787 75790 75794 75797 75800 75802 75803 75805 75806 75812 75817 75820 75824 75825 75827 75828 75836 75837 75838 75840 75842 75844 75845 75846 75847 75849 75850 75853 75855 75857 75860 75862 75863 75869 75871 75878 75880 75881 75883 75885 75887 75893 75895 75897 75899 75900 75902 75905 75906 75910 75912 75914 75915 75923 75928 75929 75931 75932 75935 75940 75943 75945 75946 75948 75949 75951 75952 75953 75954 75957 75959 75960 75962 75963 75967 75972 75974 75975 75980 75983 75985 75987 75988 75989 75995 75999 76003 76006 76008 76009 76011 76014 76015 76018 76024 76026 76034 76036 76037 76038 76042 76045 76046 76047 76056 76059 76061 76067 76068 76071 76072 76075 76077 76080 76086 76087 76091 76093 76094 76097 76098 76099 76101 76105 76106 76115 76116 76117 76118 76119 76125 76128 76129 76132 76134 76136 76138 76140 76141 76142 76144 76146 76147 76149 76152 76153 76155 76157 76158 76159 76162 76172 76174 76175 76176 76178 76182 76188 76192 76194 76198 76202 76207 76209 76213 76217 76219 76222 76224 76227 76232 76235 76239 76240 76243 76245 76248 76251 76254 76257 76258 76261 76262 76265 76266 76269 76272 76273 76275 76278 76281 76283 76284 76291 76293 76295 76299 76300 76303 76304 76305 76306 76307 76309 76312 76313 76314 76316 76319 76320 76321 76331 76336 76338 76345 76348 76351 76352 76354 76357 76359 76362 76363 76373 76374 76377 76378 76380 76384 76385 76388 76391 76392 76394 76399 76405 76409 76410 76416 76418 76420 76422 76424 76427 76433 76439 76444 76447 76449 76450 76455 76458 76460 76463 76465 76466 76467 76468 76478 76480 76482 76484 76485 76489 76492 76493 76494 76497 76498 76499 76509 76510 76511 76517 76519 76520 76521 76522 76523 76525 76527 76528 76533 76543 76545 76546 76547 76551 76553 76554 76555 76556 76557 76558 76559 76564 76567 76570 76571 76576 76578 76579 76581 76589 76590 76594 76595 76596 76598 76600 76601 76602 76605 76609 76614 76618 76619 76623 76624 76625 76626 76627 76629 76632 76636 76642 76644 76647 76649 76650 76656 76659 76667 76668 76671 76673 76676 76677 76678 76684 76685 76686 76687 76691 76692 76695 76696 76698 76705 76706 76708 76715 76719 76724 76725 76729 76730 76731 76738 76746 76750 76751 76753 76754 76755 76756 76764 76768 76770 76772 76773 76775 76777 76779 76782 76784 76785 76787 76794 76797 76798 76801 76803 76804 76805 76808 76809 76815 76817 76819 76820 76826 76829 76831 76836 76843 76846 76848 76851 76852 76859 76860 76862 76864 76865 76868 76869 76870 76874 76875 76876 76877 76879 76883 76884 76885 76886 76887 76888 76890 76892 76893 76900 76902 76903 76907 76908 76911 76914 76915 76916 76917 76918 76920 76921 76924 76930 76931 76942 76946 76947 76950 76953 76954 76958 76960 76964 76966 76967 76974 76977 76980 76984 76987 76988 76991 76993 76995 76997 76998 76999 77001 77005 77008 77010 77011 77019 77021 77024 77025 77026 77027 77029 77031 77032 77035 77036 77038 77040 77047 77048 77049 77051 77053 77055 77056 77057 77058 77062 77063 77065 77066 77067 77070 77071 77073 77077 77078 77085 77086 77089 77095 77100 77101 77102 77107 77111 77113 77116 77123 77128 77130 77132 77135 77137 77138 77145 77150 77152 77153 77161 77162 77165 77166 77170 77171 77174 77181 77185 77189 77191 77195 77197 77198 77199 77201 77205 77210 77213 77214 77219 77221 77222 77229 77231 77233 77235 77236 77237 77238 77240 77243 77250 77251 77253 77265 77267 77269 77270 77272 77273 77274 77276 77284 77286 77289 77291 77296 77299 77302 77306 77307 77308 77310 77313 77316 77319 77321 77323 77324 77330 77331 77332 77333 77339 77341 77353 77354 77363 77365 77368 77370 77371 77373 77374 77375 77376 77377 77379 77388 77389 77390 77391 77392 77394 77398 77400 77405 77406 77407 77408 77413 77415 77421 77423 77427 77428 77430 77432 77435 77439 77440 77442 77443 77445 77447 77448 77454 77457 77460 77461 77464 77466 77468 77470 77475 77479 77482 77486 77487 77489 77491 77494 77496 77497 77498 77499 77501 77504 77506 77509 77512 77513 77516 77517 77520 77528 77529 77532 77533 77535 77536 77540 77541 77542 77545 77546 77551 77552 77554 77557 77558 77561 77562 77566 77567 77574 77577 77578 77582 77588 77589 77596 77599 77602 77605 77612 77615 77617 77618 77620 77621 77630 77632 77637 77641 77650 77653 77662 77663 77664 77665 77677 77678 77679 77681 77682 77683 77690 77691 77692 77695 77699 77700 77701 77702 77705 77706 77714 77716 77717 77720 77726 77728 77730 77731 77733 77734 77737 77741 77742 77749 77750 77751 77753 77762 77763 77764 77765 77766 77767 77770 77771 77772 77776 77777 77780 77781 77783 77786 77790 77791 77802 77804 77808 77810 77811 77814 77817 77818 77819 77823 77824 77825 77828 77829 77837 77841 77843 77847 77852 77853 77856 77863 77866 77875 77878 77883 77886 77888 77889 77890 77892 77894 77904 77905 77907 77914 77922 77925 77926 77927 77934 77936 77938 77939 77945 77946 77947 77951 77952 77956 77962 77964 77967 77968 77970 77971 77974 77976 77977 77979 77986 77988 77990 77992 77994 77998 78001 78006 78009 78010 78012 78013 78016 78017 78021 78022 78023 78025 78027 78030 78033 78036 78039 78048 78051 78052 78054 78058 78061 78063 78064 78065 78066 78067 78069 78075 78078 78079 78084 78086 78097 78104 78105 78108 78111 78114 78116 78118 78120 78121 78122 78123 78128 78129 78130 78133 78136 78138 78140 78141 78145 78149 78153 78157 78158 78159 78161 78162 78166 78173 78175 78178 78184 78187 78189 78195 78196 78198 78203 78205 78208 78212 78219 78220 78223 78226 78227 78228 78229 78230 78237 78241 78242 78245 78249 78251 78253 78255 78256 78259 78260 78263 78265 78268 78281 78283 78285 78286 78288 78293 78301 78302 78310 78313 78315 78316 78317 78319 78320 78322 78326 78327 78336 78337 78342 78343 78347 78350 78351 78353 78356 78358 78359 78362 78363 78375 78377 78378 78379 78387 78389 78390 78392 78393 78395 78401 78403 78404 78405 78410 78411 78413 78416 78417 78418 78420 78425 78432 78433 78436 78440 78443 78447 78450 78453 78454 78455 78457 78460 78462 78463 78469 78472 78474 78475 78478 78479 78483 78485 78486 78488 78489 78490 78495 78496 78497 78501 78502 78505 78509 78511 78516 78522 78524 78525 78526 78531 78540 78541 78548 78549 78550 78551 78554 78557 78558 78560 78563 78565 78569 78571 78574 78578 78581 78582 78583 78587 78590 78596 78601 78608 78610 78616 78617 78623 78624 78626 78627 78629 78639 78646 78647 78649 78652 78656 78657 78660 78664 78665 78667 78669 78671 78672 78674 78682 78686 78687 78688 78695 78696 78700 78701 78702 78703 78704 78705 78706 78711 78716 78717 78718 78719 78723 78726 78727 78728 78737 78743 78745 78747 78752 78753 78754 78757 78758 78760 78765 78766 78773 78774 78776 78777 78782 78783 78784 78787 78790 78791 78795 78798 78808 78810 78818 78819 78822 78825 78826 78828 78831 78832 78836 78841 78843 78847 78849 78850 78851 78852 78853 78856 78857 78859 78860 78861 78862 78863 78866 78868 78870 78872 78874 78877 78879 78885 78886 78887 78888 78891 78894 78896 78897 78902 78903 78911 78912 78914 78915 78916 78917 78918 78926 78938 78939 78946 78949 78953 78954 78955 78956 78959 78961 78962 78963 78965 78966 78969 78980 78981 78982 78984 78986 78992 78995 78996 78997 79004 79012 79014 79015 79016 79017 79018 79021 79023 79025 79026 79028 79029 79033 79034 79035 79038 79043 79044 79046 79049 79051 79053 79058 79064 79070 79071 79072 79073 79074 79078 79085 79094 79096 79097 79101 79102 79103 79107 79111 79112 79115 79120 79121 79129 79130 79131 79134 79137 79139 79143 79149 79157 79159 79160 79162 79164 79168 79171 79173 79175 79176 79180 79182 79185 79188 79189 79191 79192 79193 79194 79195 79200 79203 79211 79212 79215 79217 79224 79225 79226 79228 79230 79231 79232 79233 79234 79235 79236 79237 79238 79243 79244 79246 79251 79252 79253 79260 79265 79266 79269 79270 79274 79276 79278 79282 79283 79284 79289 79291 79292 79299 79300 79302 79303 79306 79309 79310 79314 79316 79318 79323 79329 79330 79334 79338 79340 79342 79343 79345 79347 79348 79350 79355 79357 79358 79359 79361 79367 79369 79377 79383 79386 79390 79394 79395 79396 79400 79402 79403 79405 79406 79407 79408 79412 79415 79417 79422 79424 79427 79430 79431 79432 79433 79435 79438 79441 79443 79447 79449 79452 79458 79463 79464 79465 79467 79468 79469 79470 79475 79476 79481 79483 79490 79497 79499 79505 79509 79510 79512 79515 79516 79521 79523 79526 79529 79531 79533 79534 79536 79538 79541 79542 79544 79549 79552 79554 79555 79557 79560 79561 79562 79564 79570 79571 79576 79577 79578 79579 79582 79586 79589 79590 79592 79602 79604 79605 79608 79609 79612 79613 79614 79616 79618 79622 79630 79638 79640 79651 79658 79666 79672 79674 79675 79677 79678 79679 79684 79685 79688 79689 79692 79701 79703 79705 79707 79709 79710 79711 79714 79716 79717 79718 79720 79721 79724 79735 79738 79751 79760 79764 79769 79773 79774 79775 79776 79777 79780 79782 79787 79788 79789 79790 79791 79793 79799 79804 79808 79810 79813 79817 79818 79822 79830 79831 79834 79837 79841 79843 79844 79845 79846 79847 79851 79852 79855 79858 79859 79861 79863 79864 79866 79872 79874 79875 79881 79887 79891 79899 79900 79904 79905 79909 79911 79912 79923 79924 79925 79928 79929 79932 79937 79941 79942 79946 79949 79952 79958 79962 79963 79965 79966 79967 79968 79972 79974 79975 79979 79980 79981 79982 79983 79984 79986 79988 79993 79994 79996 80001 80003 80009 80012 80014 80015 80017 80019 80020 80021 80023 80026 80030 80032 80033 80035 80043 80045 80046 80048 80049 80052 80053 80054 80055 80057 80058 80060 80063 80069 80070 80071 80075 80081 80083 80084 80085 80088 80094 80097 80099 80100 80102 80105 80109 80111 80115 80116 80121 80122 80130 80138 80139 80145 80150 80153 80155 80156 80158 80160 80163 80165 80167 80169 80170 80174 80178 80179 80184 80187 80191 80192 80193 80196 80200 80201 80205 80207 80212 80222 80223 80225 80226 80228 80230 80231 80234 80235 80236 80237 80238 80241 80244 80251 80253 80255 80259 80262 80263 80269 80271 80273 80274 80276 80281 80282 80288 80290 80291 80296 80304 80306 80307 80310 80314 80317 80321 80323 80325 80327 80331 80334 80336 80337 80339 80346 80349 80350 80358 80360 80361 80364 80365 80366 80369 80372 80375 80378 80384 80389 80393 80395 80399 80401 80402 80403 80408 80409 80412 80419 80420 80421 80422 80423 80424 80426 80436 80438 80441 80443 80446 80447 80449 80450 80452 80457 80458 80459 80460 80470 80471 80476 80479 80492 80497 80498 80502 80504 80508 80510 80512 80514 80522 80524 80525 80526 80531 80535 80537 80538 80541 80542 80550 80551 80553 80556 80557 80561 80563 80564 80565 80566 80572 80574 80578 80583 80584 80590 80592 80593 80600 80604 80605 80606 80607 80612 80613 80614 80618 80619 80621 80625 80626 80634 80635 80636 80640 80645 80646 80647 80650 80653 80654 80656 80658 80659 80660 80661 80662 80664 80667 80669 80671 80674 80680 80688 80692 80697 80698 80703 80706 80710 80712 80717 80718 80719 80720 80726 80728 80733 80734 80739 80740 80741 80749 80751 80755 80758 80764 80765 80770 80771 80773 80774 80778 80779 80780 80784 80785 80786 80787 80789 80791 80793 80795 80796 80797 80806 80808 80812 80815 80817 80818 80819 80820 80823 80824 80830 80831 80832 80836 80837 80840 80843 80845 80846 80849 80851 80858 80859 80860 80862 80863 80866 80868 80869 80872 80883 80891 80892 80893 80895 80897 80900 80906 80908 80914 80915 80916 80917 80919 80922 80923 80928 80929 80932 80933 80935 80936 80937 80945 80950 80954 80958 80959 80960 80961 80966 80968 80971 80974 80975 80980 80988 80990 80991 80992 80994 80995 80996 80997 80998 81000 81004 81005 81007 81008 81009 81011 81013 81017 81024 81027 81028 81029 81030 81031 81033 81034 81035 81038 81040 81045 81050 81051 81054 81055 81062 81063 81064 81065 81066 81069 81071 81073 81079 81080 81082 81086 81088 81094 81096 81100 81102 81104 81105 81107 81111 81117 81118 81120 81121 81123 81125 81126 81128 81133 81134 81135 81138 81140 81145 81149 81150 81155 81161 81164 81167 81168 81170 81173 81178 81184 81190 81191 81194 81196 81201 81206 81207 81211 81213 81215 81218 81219 81220 81222 81226 81227 81229 81230 81232 81235 81236 81240 81245 81247 81248 81249 81252 81254 81257 81262 81263 81266 81269 81273 81275 81277 81280 81281 81285 81287 81289 81291 81293 81298 81299 81310 81319 81320 81325 81326 81327 81335 81336 81340 81341 81343 81347 81351 81355 81357 81359 81360 81361 81365 81373 81376 81380 81384 81385 81386 81389 81391 81394 81395 81398 81399 81402 81403 81405 81407 81410 81411 81413 81415 81418 81424 81425 81426 81428 81432 81437 81442 81446 81447 81450 81452 81453 81455 81456 81459 81466 81468 81470 81472 81475 81477 81481 81484 81487 81489 81495 81496 81502 81503 81504 81505 81509 81510 81512 81513 81518 81521 81523 81525 81528 81532 81536 81539 81546 81547 81549 81555 81559 81563 81564 81567 81568 81569 81570 81571 81576 81577 81579 81580 81583 81588 81589 81593 81594 81598 81600 81605 81613 81614 81620 81621 81623 81629 81631 81632 81635 81636 81640 81642 81643 81645 81648 81651 81652 81653 81657 81659 81660 81662 81666 81668 81670 81672 81673 81674 81675 81676 81678 81685 81689 81690 81692 81693 81698 81700 81702 81703 81705 81707 81708 81710 81711 81716 81722 81723 81727 81728 81731 81734 81739 81742 81743 81744 81746 81748 81750 81753 81754 81755 81756 81759 81761 81763 81764 81768 81769 81774 81776 81777 81781 81782 81783 81785 81786 81787 81793 81794 81800 81802 81805 81806 81807 81808 81809 81812 81813 81815 81823 81824 81827 81828 81830 81834 81838 81844 81845 81849 81852 81855 81864 81868 81871 81873 81875 81881 81883 81886 81890 81891 81893 81895 81896 81899 81900 81903 81905 81906 81907 81910 81911 81915 81920 81921 81926 81927 81930 81932 81933 81936 81941 81944 81945 81946 81947 81958 81962 81967 81970 81972 81973 81977 81979 81981 81983 81984 81985 81987 81988 81989 81996 81997 82003 82006 82007 82010 82016 82018 82021 82022 82023 82027 82032 82036 82037 82043 82044 82045 82046 82048 82049 82050 82057 82058 82060 82064 82065 82070 82071 82074 82076 82077 82080 82081 82086 82095 82097 82109 82112 82121 82124 82130 82131 82134 82136 82137 82142 82143 82148 82150 82152 82155 82156 82163 82164 82170 82172 82173 82178 82180 82181 82182 82183 82186 82188 82191 82192 82194 82195 82196 82198 82206 82207 82208 82211 82213 82216 82217 82218 82223 82224 82229 82233 82235 82238 82239 82244 82248 82250 82251 82253 82255 82258 82259 82263 82264 82267 82273 82279 82281 82283 82286 82287 82288 82289 82291 82294 82297 82300 82301 82302 82306 82308 82309 82310 82313 82314 82316 82318 82323 82325 82326 82328 82330 82331 82332 82334 82336 82337 82339 82341 82345 82346 82358 82359 82361 82362 82363 82364 82366 82376 82383 82386 82387 82390 82393 82396 82397 82398 82413 82414 82416 82422 82429 82430 82433 82434 82439 82441 82443 82445 82450 82454 82455 82460 82463 82469 82470 82471 82472 82473 82474 82476 82478 82480 82483 82484 82488 82489 82494 82495 82502 82506 82510 82511 82513 82519 82521 82527 82529 82534 82538 82540 82541 82544 82545 82547 82551 82553 82557 82559 82562 82566 82567 82569 82571 82573 82575 82576 82579 82582 82583 82589 82592 82595 82602 82603 82606 82607 82611 82612 82613 82615 82616 82617 82618 82619 82621 82622 82626 82629 82632 82635 82636 82638 82639 82640 82647 82648 82661 82668 82671 82673 82678 82679 82682 82687 82691 82694 82697 82700 82704 82706 82708 82711 82723 82726 82727 82729 82733 82735 82737 82741 82746 82749 82753 82754 82755 82756 82760 82762 82769 82778 82779 82781 82785 82786 82787 82789 82790 82791 82795 82798 82800 82803 82807 82808 82810 82813 82814 82816 82817 82818 82824 82825 82832 82835 82838 82840 82841 82843 82848 82849 82851 82853 82855 82856 82857 82859 82861 82862 82864 82865 82866 82870 82871 82877 82881 82884 82885 82886 82888 82892 82894 82895 82897 82898 82900 82910 82913 82914 82916 82919 82924 82930 82935 82936 82939 82945 82950 82952 82953 82956 82957 82960 82962 82963 82972 82973 82974 82977 82981 82982 82986 82987 82989 82992 82996 82999 83000 83002 83006 83008 83010 83023 83025 83029 83034 83036 83042 83044 83045 83046 83047 83054 83069 83070 83072 83073 83074 83076 83077 83081 83082 83083 83086 83088 83090 83092 83094 83095 83099 83100 83102 83109 83112 83114 83115 83121 83124 83125 83127 83132 83134 83136 83137 83146 83150 83151 83155 83157 83160 83162 83165 83170 83175 83176 83178 83182 83184 83185 83186 83187 83190 83191 83192 83193 83194 83197 83198 83201 83204 83209 83210 83213 83216 83220 83222 83224 83225 83245 83246 83251 83256 83258 83259 83263 83265 83266 83267 83268 83269 83270 83273 83275 83276 83282 83283 83285 83293 83294 83295 83296 83297 83306 83307 83308 83310 83311 83312 83313 83315 83317 83318 83324 83332 83339 83344 83349 83361 83363 83364 83366 83367 83368 83371 83379 83380 83383 83384 83389 83390 83393 83394 83395 83399 83400 83402 83409 83418 83421 83422 83425 83429 83431 83433 83445 83446 83448 83449 83450 83452 83454 83456 83457 83460 83463 83464 83465 83466 83468 83469 83470 83471 83477 83480 83482 83483 83485 83487 83488 83494 83495 83496 83497 83498 83499 83503 83509 83510 83511 83512 83520 83524 83526 83529 83532 83534 83538 83541 83542 83545 83551 83552 83553 83557 83559 83562 83563 83564 83566 83569 83570 83571 83572 83574 83575 83576 83580 83582 83584 83585 83587 83590 83591 83593 83597 83599 83602 83603 83604 83605 83613 83616 83617 83619 83626 83628 83629 83631 83633 83635 83640 83641 83643 83649 83661 83662 83663 83671 83674 83681 83682 83685 83686 83687 83689 83690 83693 83695 83698 83699 83701 83709 83710 83712 83713 83714 83718 83720 83721 83725 83729 83730 83731 83732 83733 83735 83738 83742 83743 83747 83748 83750 83751 83752 83753 83755 83757 83759 83760 83761 83762 83763 83767 83768 83773 83780 83785 83788 83789 83795 83799 83801 83804 83811 83817 83818 83825 83830 83831 83832 83833 83834 83835 83837 83840 83843 83845 83848 83849 83850 83852 83857 83860 83861 83866 83871 83872 83877 83879 83884 83888 83889 83890 83891 83892 83894 83902 83905 83912 83914 83915 83916 83920 83922 83932 83939 83941 83942 83947 83949 83950 83952 83953 83955 83957 83960 83964 83965 83969 83971 83972 83974 83978 83981 83987 83989 83992 83997 83999 84003 84004 84005 84011 84013 84016 84020 84025 84026 84032 84036 84039 84041 84047 84050 84052 84053 84055 84058 84062 84063 84074 84075 84080 84086 84089 84090 84091 84093 84099 84100 84101 84102 84108 84109 84110 84118 84122 84124 84125 84126 84127 84128 84130 84131 84132 84133 84151 84152 84154 84156 84159 84166 84168 84169 84179 84180 84182 84184 84189 84191 84192 84196 84197 84198 84200 84201 84203 84206 84207 84209 84210 84212 84213 84215 84217 84219 84221 84224 84225 84229 84230 84232 84235 84239 84247 84252 84256 84263 84267 84268 84269 84270 84273 84275 84276 84277 84278 84279 84280 84294 84295 84297 84299 84302 84303 84304 84314 84315 84321 84325 84330 84332 84335 84336 84337 84340 84343 84344 84346 84347 84348 84353 84357 84360 84367 84368 84369 84372 84373 84379 84382 84385 84392 84398 84399 84402 84404 84410 84411 84414 84424 84427 84431 84433 84436 84439 84441 84442 84443 84445 84446 84449 84451 84453 84455 84456 84457 84461 84462 84463 84464 84467 84468 84469 84474 84479 84480 84483 84484 84487 84488 84489 84492 84495 84501 84502 84506 84507 84512 84513 84517 84519 84521 84525 84526 84528 84529 84535 84541 84543 84544 84547 84548 84549 84550 84552 84554 84556 84560 84570 84571 84572 84574 84575 84576 84577 84580 84581 84585 84586 84591 84593 84597 84600 84601 84615 84619 84622 84625 84626 84637 84638 84639 84641 84643 84644 84645 84646 84647 84649 84650 84662 84663 84666 84667 84668 84671 84674 84675 84678 84683 84684 84686 84688 84691 84693 84698 84703 84705 84711 84713 84715 84717 84718 84719 84724 84726 84734 84735 84738 84739 84744 84746 84747 84748 84749 84752 84756 84758 84759 84765 84768 84769 84770 84771 84773 84774 84776 84779 84782 84785 84786 84794 84795 84796 84804 84805 84807 84808 84811 84813 84814 84818 84829 84833 84839 84840 84841 84847 84848 84849 84851 84852 84854 84858 84861 84864 84865 84871 84880 84881 84883 84884 84886 84891 84895 84897 84898 84899 84901 84902 84904 84905 84909 84913 84916 84920 84922 84924 84925 84926 84928 84931 84934 84938 84941 84942 84947 84948 84949 84950 84951 84952 84953 84956 84957 84959 84962 84966 84968 84969 84971 84973 84974 84975 84977 84984 84985 84987 84989 84990 84991 84994 84996 84997 85002 85004 85007 85008 85009 85010 85011 85012 85013 85016 85017 85018 85019 85023 85025 85026 85030 85033 85036 85037 85038 85040 85041 85042 85044 85050 85052 85053 85056 85057 85060 85061 85064 85070 85074 85076 85077 85079 85091 85097 85104 85108 85110 85113 85115 85116 85120 85121 85130 85134 85135 85137 85139 85140 85142 85143 85144 85145 85148 85149 85152 85153 85154 85157 85158 85163 85165 85169 85173 85174 85178 85180 85181 85182 85183 85185 85188 85191 85194 85195 85202 85203 85207 85208 85209 85216 85217 85218 85221 85224 85225 85226 85230 85232 85233 85234 85235 85236 85240 85241 85247 85250 85251 85253 85254 85261 85262 85264 85266 85269 85271 85273 85274 85282 85287 85293 85294 85295 85297 85300 85302 85303 85311 85313 85317 85320 85321 85322 85324 85326 85327 85329 85331 85332 85334 85336 85342 85348 85353 85354 85357 85360 85361 85362 85366 85372 85374 85375 85378 85379 85381 85382 85384 85388 85392 85393 85398 85399 85401 85405 85406 85408 85409 85411 85420 85425 85426 85428 85431 85432 85434 85437 85439 85440 85445 85446 85448 85451 85452 85454 85457 85462 85463 85469 85470 85478 85479 85483 85485 85492 85495 85496 85500 85502 85504 85508 85509 85510 85512 85513 85514 85526 85528 85532 85534 85536 85542 85545 85550 85551 85552 85555 85556 85558 85559 85561 85572 85573 85574 85576 85579 85581 85582 85583 85585 85587 85588 85591 85593 85596 85603 85604 85607 85613 85615 85622 85625 85626 85627 85629 85631 85632 85637 85638 85641 85644 85645 85647 85648 85655 85657 85660 85662 85663 85665 85666 85670 85671 85672 85676 85681 85682 85684 85690 85691 85692 85694 85697 85701 85703 85704 85708 85713 85714 85715 85720 85721 85727 85731 85732 85739 85741 85743 85744 85746 85748 85751 85752 85755 85759 85761 85764 85765 85766 85770 85772 85777 85781 85782 85784 85785 85791 85796 85797 85799 85801 85802 85810 85811 85815 85821 85822 85827 85828 85829 85830 85832 85833 85835 85836 85838 85839 85848 85851 85853 85855 85857 85859 85861 85862 85863 85866 85867 85868 85870 85873 85877 85878 85881 85887 85888 85889 85892 85893 85899 85901 85902 85905 85906 85907 85912 85913 85925 85927 85928 85929 85930 85931 85932 85934 85935 85936 85938 85943 85944 85946 85955 85957 85958 85962 85963 85966 85968 85973 85975 85976 85982 85983 85989 85993 85994 85997 85999 86002 86004 86005 86006 86008 86009 86011 86013 86014 86021 86024 86027 86028 86029 86033 86035 86039 86040 86041 86045 86046 86047 86049 86050 86052 86053 86058 86060 86062 86066 86067 86068 86069 86070 86073 86074 86084 86086 86092 86094 86096 86097 86098 86104 86106 86108 86118 86120 86121 86122 86126 86129 86131 86133 86135 86136 86138 86141 86145 86146 86156 86157 86158 86163 86166 86167 86168 86170 86171 86178 86186 86188 86191 86192 86194 86195 86198 86200 86202 86203 86204 86205 86207 86209 86218 86221 86222 86223 86230 86232 86241 86245 86246 86248 86249 86263 86264 86265 86267 86269 86270 86272 86277 86279 86282 86284 86287 86288 86289 86294 86295 86296 86298 86302 86303 86309 86313 86315 86317 86325 86326 86327 86331 86335 86337 86341 86343 86345 86347 86352 86355 86357 86358 86360 86362 86363 86366 86369 86371 86372 86376 86378 86381 86384 86388 86389 86392 86409 86412 86416 86417 86421 86424 86427 86428 86432 86434 86435 86438 86444 86445 86447 86449 86452 86454 86457 86460 86462 86469 86472 86474 86476 86478 86480 86484 86486 86487 86488 86489 86490 86491 86495 86496 86497 86499 86501 86503 86504 86511 86512 86514 86522 86523 86525 86526 86530 86532 86533 86535 86536 86542 86543 86546 86548 86550 86551 86552 86554 86556 86562 86564 86565 86573 86576 86580 86581 86583 86584 86588 86589 86591 86593 86594 86597 86599 86603 86605 86607 86608 86609 86614 86620 86622 86626 86627 86630 86631 86632 86633 86634 86637 86639 86640 86644 86645 86648 86649 86650 86652 86654 86656 86657 86659 86661 86663 86664 86666 86667 86672 86674 86677 86684 86692 86693 86694 86695 86702 86708 86709 86712 86718 86723 86724 86730 86731 86732 86733 86734 86735 86739 86740 86743 86745 86747 86748 86752 86757 86760 86761 86762 86767 86768 86769 86773 86775 86781 86783 86784 86789 86793 86796 86800 86801 86806 86810 86813 86817 86819 86821 86823 86826 86827 86831 86836 86841 86848 86849 86850 86852 86853 86855 86856 86860 86866 86869 86870 86871 86873 86879 86881 86886 86888 86889 86890 86892 86895 86899 86900 86903 86904 86905 86908 86909 86910 86911 86919 86920 86921 86924 86927 86931 86932 86936 86937 86940 86942 86944 86946 86947 86949 86950 86951 86953 86955 86959 86961 86966 86967 86969 86971 86973 86976 86977 86980 86983 86986 86989 86990 86992 86996 86998 86999 87001 87003 87006 87011 87013 87015 87022 87023 87028 87030 87032 87035 87037 87038 87041 87044 87045 87047 87048 87050 87054 87055 87061 87062 87065 87068 87069 87072 87078 87080 87082 87083 87084 87089 87091 87093 87098 87101 87102 87104 87107 87110 87115 87116 87118 87122 87125 87126 87131 87132 87133 87134 87138 87139 87142 87146 87151 87152 87153 87155 87156 87161 87164 87165 87168 87170 87175 87177 87178 87180 87182 87185 87191 87193 87195 87201 87203 87204 87205 87207 87208 87209 87210 87211 87212 87217 87218 87222 87226 87232 87233 87234 87236 87237 87239 87246 87251 87252 87254 87255 87259 87263 87264 87266 87274 87275 87277 87282 87287 87288 87291 87294 87297 87300 87302 87304 87305 87308 87315 87323 87325 87326 87328 87331 87335 87338 87340 87344 87345 87352 87361 87364 87365 87367 87371 87372 87376 87390 87393 87394 87395 87403 87404 87407 87419 87422 87423 87425 87426 87430 87431 87435 87437 87438 87439 87444 87445 87446 87447 87453 87456 87458 87462 87464 87466 87468 87471 87474 87475 87477 87483 87485 87487 87489 87490 87493 87494 87495 87502 87505 87506 87508 87511 87512 87513 87521 87528 87529 87532 87534 87535 87538 87539 87540 87547 87548 87550 87551 87554 87555 87557 87558 87560 87562 87563 87564 87565 87568 87570 87571 87574 87575 87577 87578 87580 87591 87592 87594 87595 87599 87604 87605 87610 87613 87615 87619 87621 87625 87629 87632 87634 87641 87644 87646 87648 87649 87652 87653 87655 87656 87657 87658 87660 87662 87670 87675 87682 87683 87684 87685 87686 87689 87696 87697 87703 87706 87709 87710 87711 87714 87718 87722 87727 87729 87733 87735 87742 87745 87748 87749 87751 87754 87762 87763 87771 87774 87779 87782 87785 87786 87787 87794 87795 87798 87805 87806 87810 87814 87815 87817 87820 87822 87828 87829 87830 87834 87835 87837 87838 87840 87841 87843 87845 87846 87847 87849 87854 87856 87860 87861 87867 87870 87872 87873 87875 87877 87880 87883 87885 87886 87887 87891 87893 87894 87895 87902 87905 87908 87910 87912 87913 87916 87918 87922 87925 87926 87928 87930 87932 87933 87935 87938 87939 87941 87944 87945 87946 87947 87949 87950 87952 87953 87958 87965 87967 87968 87971 87972 87979 87983 87990 87991 87994 87998 87999 88001 88007 88009 88012 88013 88019 88020 88021 88022 88024 88028 88032 88035 88036 88037 88039 88040 88041 88043 88044 88049 88051 88052 88055 88057 88058 88060 88062 88065 88066 88067 88073 88075 88079 88081 88084 88087 88092 88096 88098 88101 88102 88103 88105 88108 88111 88117 88118 88119 88120 88121 88124 88131 88132 88133 88135 88136 88139 88140 88144 88147 88152 88155 88161 88162 88163 88164 88166 88170 88171 88172 88177 88179 88181 88184 88185 88186 88196 88197 88198 88202 88205 88208 88209 88211 88215 88218 88219 88220 88221 88222 88224 88225 88226 88228 88229 88231 88232 88234 88235 88237 88239 88244 88249 88250 88251 88252 88254 88257 88258 88260 88265 88274 88280 88281 88283 88287 88290 88294 88297 88299 88302 88305 88306 88308 88309 88311 88313 88317 88321 88323 88324 88325 88329 88330 88331 88332 88345 88348 88351 88356 88361 88362 88364 88365 88370 88378 88379 88382 88383 88391 88396 88398 88399 88400 88403 88404 88405 88407 88408 88410 88411 88413 88414 88415 88417 88419 88426 88427 88429 88434 88436 88437 88441 88446 88448 88452 88454 88457 88460 88470 88476 88477 88478 88481 88482 88483 88484 88485 88486 88488 88489 88491 88493 88494 88497 88498 88509 88512 88520 88521 88522 88523 88533 88534 88536 88539 88541 88543 88546 88548 88550 88552 88555 88559 88560 88561 88572 88574 88579 88580 88582 88583 88585 88586 88588 88589 88592 88595 88599 88601 88602 88604 88605 88608 88611 88613 88616 88617 88619 88621 88624 88628 88629 88631 88632 88634 88639 88645 88646 88647 88649 88651 88653 88656 88658 88665 88668 88669 88672 88673 88682 88687 88688 88689 88690 88698 88699 88705 88706 88707 88708 88709 88710 88712 88713 88717 88718 88721 88723 88724 88725 88729 88732 88738 88742 88748 88750 88751 88752 88753 88755 88756 88758 88759 88762 88766 88768 88770 88774 88779 88782 88791 88797 88799 88800 88801 88802 88803 88804 88807 88808 88810 88814 88815 88816 88818 88821 88823 88824 88826 88827 88837 88841 88842 88844 88847 88848 88849 88854 88857 88859 88874 88875 88877 88879 88880 88882 88883 88884 88887 88889 88895 88896 88897 88901 88902 88904 88906 88907 88911 88914 88915 88916 88919 88921 88925 88926 88928 88939 88945 88946 88948 88951 88958 88961 88963 88965 88970 88977 88979 88980 88984 88988 88990 88991 88992 88995 88996 88998 89000 89003 89005 89006 89007 89010 89014 89015 89017 89019 89022 89024 89029 89031 89032 89035 89040 89041 89044 89046 89054 89055 89056 89059 89066 89067 89068 89074 89075 89076 89077 89079 89097 89103 89104 89105 89106 89113 89120 89121 89122 89124 89125 89126 89128 89129 89130 89133 89135 89136 89139 89141 89144 89145 89148 89149 89150 89153 89155 89157 89158 89159 89164 89167 89170 89171 89172 89177 89183 89184 89185 89186 89189 89205 89208 89210 89213 89216 89218 89221 89230 89231 89235 89240 89241 89242 89245 89247 89250 89251 89252 89256 89258 89272 89273 89274 89275 89278 89291 89296 89298 89299 89304 89305 89307 89309 89310 89312 89315 89316 89318 89319 89320 89326 89327 89329 89331 89333 89338 89345 89350 89360 89370 89371 89376 89377 89380 89381 89384 89387 89391 89392 89393 89394 89395 89399 89402 89407 89408 89411 89412 89416 89418 89420 89423 89427 89431 89434 89436 89440 89446 89448 89449 89451 89464 89465 89466 89467 89468 89469 89470 89471 89472 89478 89479 89481 89485 89487 89489 89492 89493 89497 89498 89499 89500 89503 89505 89510 89515 89516 89522 89523 89525 89528 89530 89531 89539 89541 89546 89548 89549 89553 89554 89560 89566 89575 89580 89587 89589 89590 89591 89593 89596 89598 89603 89604 89605 89607 89609 89610 89611 89616 89629 89631 89632 89633 89635 89643 89646 89648 89649 89651 89652 89654 89656 89658 89666 89672 89676 89679 89688 89690 89691 89695 89697 89701 89702 89707 89708 89709 89713 89715 89717 89719 89720 89721 89722 89727 89729 89730 89735 89738 89739 89741 89745 89749 89752 89755 89756 89757 89762 89764 89766 89769 89772 89774 89777 89778 89779 89784 89786 89793 89797 89799 89800 89802 89803 89805 89807 89815 89818 89819 89823 89825 89828 89829 89830 89831 89835 89837 89838 89839 89842 89843 89845 89846 89852 89859 89861 89863 89864 89865 89867 89868 89870 89873 89876 89877 89878 89889 89890 89891 89892 89894 89903 89906 89909 89910 89911 89912 89913 89916 89920 89921 89922 89923 89926 89931 89932 89933 89936 89937 89939 89943 89945 89946 89949 89951 89952 89956 89958 89963 89969 89974 89979 89980 89981 89982 89983 89984 89989 89991 89993 90000 90001 90002 90006 90008 90009 90011 90013 90014 90015 90016 90019 90023 90026 90029 90030 90031 90032 90035 90036 90037 90038 90039 90040 90041 90042 90047 90048 90050 90051 90057 90059 90061 90062 90064 90066 90067 90068 90074 90075 90080 90081 90082 90083 90084 90089 90090 90094 90096 90101 90102 90103 90104 90105 90109 90112 90120 90121 90123 90124 90125 90126 90129 90130 90131 90132 90133 90136 90137 90149 90150 90152 90153 90160 90163 90170 90179 90180 90184 90185 90186 90187 90189 90190 90196 90197 90200 90201 90204 90205 90207 90210 90211 90212 90216 90217 90219 90222 90226 90227 90232 90234 90236 90237 90240 90241 90242 90244 90248 90250 90252 90254 90256 90265 90266 90267 90271 90277 90280 90281 90283 90288 90289 90290 90295 90298 90300 90305 90306 90307 90308 90309 90310 90313 90314 90317 90319 90320 90321 90324 90325 90330 90335 90338 90351 90352 90353 90354 90356 90357 90361 90364 90365 90369 90373 90375 90377 90381 90383 90385 90387 90388 90389 90390 90391 90392 90395 90397 90402 90408 90410 90414 90416 90417 90420 90424 90427 90428 90431 90432 90438 90441 90445 90446 90452 90459 90460 90462 90469 90472 90473 90475 90476 90479 90485 90486 90488 90491 90492 90494 90497 90499 90500 90501 90503 90505 90509 90514 90516 90517 90518 90519 90520 90527 90533 90537 90538 90540 90541 90544 90545 90548 90549 90551 90553 90555 90559 90561 90562 90564 90565 90568 90569 90570 90573 90574 90577 90582 90583 90584 90585 90589 90592 90594 90597 90598 90599 90600 90604 90606 90607 90611 90614 90616 90618 90619 90621 90623 90627 90628 90629 90630 90631 90635 90636 90638 90639 90640 90642 90646 90654 90671 90672 90673 90679 90681 90682 90683 90684 90693 90694 90697 90699 90701 90702 90703 90705 90707 90709 90713 90714 90716 90719 90725 90727 90730 90732 90733 90735 90738 90742 90744 90749 90752 90755 90756 90757 90759 90762 90763 90764 90765 90767 90768 90769 90773 90775 90776 90777 90781 90784 90786 90787 90790 90792 90793 90796 90801 90803 90805 90806 90808 90810 90819 90820 90822 90824 90827 90830 90834 90835 90840 90841 90850 90852 90856 90857 90860 90861 90864 90869 90874 90875 90877 90878 90881 90882 90883 90888 90889 90894 90895 90896 90897 90903 90906 90907 90908 90910 90913 90915 90916 90923 90929 90930 90932 90936 90938 90939 90946 90948 90950 90951 90954 90955 90958 90966 90973 90974 90975 90978 90981 90988 90993 90997 90998 91001 91002 91011 91012 91014 91021 91026 91027 91028 91029 91034 91035 91036 91037 91039 91040 91041 91044 91047 91049 91051 91053 91058 91064 91066 91067 91068 91069 91072 91075 91079 91082 91084 91085 91086 91087 91089 91090 91095 91097 91100 91101 91107 91112 91113 91115 91116 91119 91121 91125 91129 91131 91132 91134 91136 91138 91141 91142 91148 91151 91155 91156 91157 91161 91163 91164 91165 91171 91172 91175 91179 91182 91187 91189 91192 91193 91195 91203 91209 91210 91211 91214 91216 91217 91218 91221 91223 91225 91228 91229 91230 91231 91232 91237 91244 91246 91251 91252 91258 91260 91263 91264 91265 91267 91268 91271 91272 91274 91276 91277 91282 91288 91289 91290 91292 91294 91296 91297 91306 91309 91312 91313 91314 91320 91324 91325 91327 91328 91331 91336 91337 91340 91342 91343 91346 91350 91354 91356 91357 91362 91364 91365 91366 91368 91370 91371 91373 91378 91383 91384 91386 91388 91392 91401 91404 91405 91412 91415 91417 91424 91425 91435 91438 91442 91445 91446 91449 91450 91451 91453 91454 91456 91457 91459 91462 91467 91468 91469 91470 91471 91474 91477 91478 91483 91485 91486 91492 91494 91496 91497 91502 91504 91506 91507 91509 91511 91512 91514 91521 91522 91523 91528 91530 91534 91536 91540 91543 91545 91546 91549 91554 91563 91567 91572 91576 91578 91581 91583 91584 91587 91589 91594 91599 91601 91602 91604 91608 91609 91610 91611 91614 91615 91616 91619 91620 91623 91632 91634 91635 91636 91638 91639 91644 91653 91654 91657 91658 91660 91661 91662 91665 91666 91672 91673 91674 91675 91682 91683 91685 91689 91690 91691 91693 91694 91695 91697 91700 91702 91703 91707 91709 91712 91713 91715 91716 91717 91721 91722 91725 91729 91730 91731 91742 91745 91746 91758 91759 91762 91765 91768 91770 91774 91775 91780 91782 91787 91794 91795 91797 91801 91804 91808 91809 91812 91817 91818 91820 91821 91822 91825 91829 91833 91840 91841 91843 91848 91850 91852 91853 91856 91857 91858 91861 91865 91866 91869 91871 91872 91874 91877 91879 91881 91883 91884 91886 91889 91894 91897 91901 91902 91903 91905 91907 91908 91912 91914 91915 91917 91918 91919 91921 91922 91927 91928 91934 91936 91937 91938 91942 91946 91947 91951 91952 91955 91958 91959 91960 91961 91966 91968 91971 91974 91975 91976 91978 91980 91984 91987 91988 91990 91992 91995 91996 91997 92000 92002 92006 92012 92015 92016 92019 92021 92022 92023 92025 92028 92032 92034 92035 92038 92040 92041 92047 92051 92052 92053 92055 92056 92057 92059 92060 92065 92067 92075 92076 92079 92081 92083 92087 92090 92092 92099 92100 92101 92102 92108 92109 92110 92111 92112 92113 92122 92124 92125 92127 92129 92134 92136 92139 92140 92142 92143 92144 92149 92150 92151 92155 92156 92158 92159 92162 92163 92165 92166 92170 92171 92172 92173 92175 92181 92182 92184 92187 92190 92192 92193 92194 92199 92200 92201 92202 92205 92206 92208 92209 92211 92215 92216 92217 92218 92223 92226 92227 92233 92234 92235 92240 92242 92247 92248 92249 92255 92259 92263 92264 92266 92268 92274 92276 92277 92279 92280 92281 92284 92287 92289 92295 92296 92302 92303 92315 92318 92321 92324 92325 92326 92329 92331 92338 92341 92345 92347 92349 92352 92353 92356 92357 92358 92360 92361 92365 92367 92372 92373 92374 92377 92378 92381 92382 92385 92390 92392 92399 92403 92406 92407 92408 92411 92413 92414 92419 92420 92422 92427 92429 92430 92434 92435 92437 92439 92440 92443 92447 92451 92458 92459 92463 92465 92468 92470 92471 92478 92479 92482 92486 92488 92492 92495 92497 92499 92501 92503 92504 92505 92506 92507 92508 92512 92513 92515 92519 92520 92523 92524 92526 92527 92531 92535 92538 92542 92544 92546 92547 92551 92553 92555 92557 92558 92559 92565 92567 92569 92571 92573 92588 92594 92595 92599 92600 92608 92609 92610 92614 92615 92617 92619 92624 92625 92627 92631 92636 92638 92639 92640 92642 92646 92652 92653 92655 92658 92659 92661 92664 92665 92666 92667 92672 92673 92674 92676 92677 92682 92687 92690 92693 92695 92697 92698 92702 92711 92712 92717 92718 92720 92725 92730 92733 92736 92741 92744 92748 92749 92750 92751 92753 92757 92758 92760 92764 92766 92771 92781 92784 92789 92791 92795 92799 92803 92804 92810 92813 92814 92819 92821 92822 92826 92829 92831 92832 92836 92837 92839 92840 92841 92845 92848 92850 92854 92855 92859 92860 92863 92864 92866 92867 92868 92871 92872 92873 92879 92883 92884 92896 92897 92898 92899 92903 92904 92914 92918 92920 92921 92925 92927 92930 92936 92937 92939 92941 92943 92945 92946 92947 92949 92950 92951 92957 92959 92961 92962 92964 92966 92968 92970 92974 92980 92993 93006 93008 93014 93015 93016 93018 93020 93024 93025 93026 93027 93028 93031 93032 93036 93037 93038 93040 93042 93046 93049 93050 93051 93054 93055 93057 93059 93062 93065 93066 93067 93068 93070 93072 93076 93081 93083 93084 93086 93090 93091 93095 93100 93104 93107 93110 93114 93115 93116 93117 93118 93126 93127 93132 93134 93137 93140 93142 93144 93145 93146 93147 93151 93152 93158 93160 93161 93162 93163 93165 93169 93170 93172 93173 93174 93176 93180 93183 93185 93190 93192 93193 93195 93199 93202 93208 93210 93214 93218 93222 93225 93228 93230 93234 93236 93238 93239 93240 93242 93245 93246 93247 93249 93250 93253 93254 93256 93257 93262 93263 93267 93272 93273 93274 93281 93286 93287 93290 93295 93296 93297 93298 93301 93308 93309 93311 93313 93315 93317 93319 93321 93322 93324 93325 93326 93328 93331 93336 93339 93340 93344 93347 93351 93358 93364 93367 93368 93371 93381 93382 93383 93384 93386 93387 93392 93393 93395 93398 93403 93406 93409 93412 93413 93415 93416 93420 93421 93422 93425 93427 93428 93429 93430 93431 93437 93439 93442 93443 93445 93446 93448 93449 93451 93456 93460 93462 93467 93468 93471 93472 93477 93481 93482 93484 93488 93489 93491 93493 93500 93502 93506 93509 93510 93512 93517 93519 93521 93522 93523 93524 93525 93529 93534 93536 93548 93550 93552 93554 93556 93557 93559 93563 93566 93567 93568 93570 93575 93581 93584 93585 93589 93592 93593 93597 93602 93603 93604 93605 93606 93607 93608 93609 93610 93611 93618 93619 93621 93623 93626 93627 93628 93629 93631 93632 93633 93634 93637 93639 93642 93652 93655 93659 93660 93661 93663 93665 93668 93672 93673 93675 93683 93685 93690 93693 93694 93699 93704 93705 93707 93713 93714 93715 93717 93719 93720 93724 93726 93727 93729 93730 93735 93741 93742 93743 93751 93754 93756 93758 93761 93765 93768 93769 93771 93772 93776 93777 93778 93779 93785 93790 93795 93797 93801 93803 93804 93806 93809 93818 93822 93824 93825 93831 93834 93836 93839 93841 93843 93845 93849 93852 93853 93856 93858 93866 93867 93869 93871 93874 93876 93881 93882 93883 93884 93885 93886 93887 93894 93898 93906 93907 93908 93911 93913 93914 93918 93919 93923 93924 93926 93927 93931 93933 93936 93938 93940 93941 93942 93944 93946 93947 93948 93952 93953 93954 93957 93959 93961 93963 93965 93967 93972 93973 93976 93977 93981 93983 93984 93987 93989 93991 93992 93997 93999 94001 94003 94011 94019 94022 94024 94030 94034 94036 94041 94044 94045 94050 94058 94059 94060 94065 94066 94067 94068 94070 94074 94075 94076 94079 94081 94082 94084 94085 94088 94090 94091 94092 94095 94096 94097 94100 94105 94107 94108 94111 94113 94114 94116 94117 94118 94122 94123 94124 94127 94129 94131 94133 94136 94137 94138 94140 94142 94146 94147 94148 94150 94152 94155 94156 94157 94158 94161 94163 94164 94168 94169 94171 94172 94173 94179 94180 94185 94186 94196 94200 94201 94205 94208 94211 94217 94218 94219 94220 94221 94229 94233 94236 94237 94238 94240 94241 94242 94247 94249 94251 94252 94253 94255 94256 94266 94271 94272 94276 94278 94280 94281 94282 94283 94289 94292 94293 94294 94298 94300 94301 94302 94303 94306 94309 94312 94316 94317 94318 94320 94321 94322 94324 94332 94333 94337 94338 94339 94341 94345 94347 94348 94350 94351 94353 94354 94355 94356 94358 94363 94365 94370 94373 94377 94379 94386 94388 94389 94393 94397 94400 94401 94403 94405 94406 94409 94412 94421 94422 94431 94434 94437 94441 94443 94444 94445 94450 94451 94455 94457 94459 94461 94465 94469 94470 94474 94475 94478 94480 94481 94486 94487 94492 94493 94494 94495 94506 94507 94508 94511 94513 94518 94519 94524 94526 94527 94530 94532 94541 94544 94545 94554 94555 94560 94562 94563 94565 94566 94567 94569 94570 94572 94574 94576 94586 94598 94601 94604 94609 94612 94619 94620 94623 94624 94625 94626 94627 94628 94632 94633 94635 94641 94645 94652 94653 94664 94667 94672 94674 94675 94677 94679 94680 94683 94684 94685 94686 94689 94692 94694 94696 94697 94700 94701 94702 94705 94706 94709 94710 94713 94718 94719 94720 94732 94734 94738 94739 94742 94745 94747 94748 94752 94755 94756 94763 94766 94768 94769 94771 94776 94780 94795 94796 94798 94799 94802 94806 94810 94815 94816 94818 94820 94821 94823 94824 94827 94828 94830 94832 94836 94837 94840 94842 94843 94844 94855 94856 94861 94865 94866 94868 94869 94870 94876 94878 94879 94880 94882 94888 94892 94893 94900 94903 94909 94910 94914 94915 94919 94925 94926 94928 94931 94935 94936 94937 94944 94945 94947 94954 94956 94957 94958 94960 94962 94966 94968 94971 94972 94974 94976 94979 94982 94985 94990 94993 94999 95002 95003 95009 95010 95012 95021 95022 95026 95028 95030 95033 95036 95044 95045 95047 95048 95050 95051 95053 95057 95059 95065 95068 95070 95071 95074 95075 95080 95085 95086 95094 95095 95097 95102 95103 95104 95109 95111 95112 95115 95116 95121 95122 95124 95127 95132 95134 95137 95145 95148 95149 95151 95158 95160 95161 95162 95164 95168 95169 95171 95173 95175 95180 95182 95183 95185 95187 95188 95192 95193 95196 95197 95198 95200 95202 95205 95208 95210 95213 95215 95219 95223 95225 95230 95231 95233 95238 95241 95242 95245 95246 95248 95249 95250 95252 95254 95256 95259 95260 95262 95263 95268 95270 95271 95274 95283 95284 95288 95290 95292 95298 95300 95307 95309 95311 95314 95315 95316 95317 95318 95322 95324 95325 95327 95331 95339 95340 95344 95347 95348 95353 95356 95357 95361 95365 95366 95368 95372 95373 95378 95379 95382 95388 95390 95392 95394 95395 95396 95401 95402 95403 95404 95408 95409 95413 95418 95422 95427 95429 95434 95436 95437 95439 95442 95443 95445 95451 95452 95454 95455 95460 95463 95465 95467 95472 95476 95481 95482 95493 95494 95495 95498 95501 95503 95505 95508 95509 95512 95513 95514 95524 95525 95528 95532 95534 95535 95538 95540 95541 95543 95544 95545 95546 95551 95555 95558 95560 95563 95566 95570 95572 95573 95576 95580 95581 95583 95584 95588 95590 95592 95594 95596 95597 95598 95600 95601 95606 95607 95608 95609 95610 95614 95615 95616 95619 95620 95621 95622 95626 95629 95630 95634 95637 95643 95647 95653 95654 95656 95657 95661 95662 95665 95670 95673 95677 95679 95684 95686 95691 95694 95695 95697 95698 95703 95705 95707 95709 95712 95714 95721 95722 95724 95726 95727 95732 95733 95737 95739 95740 95743 95745 95746 95748 95751 95756 95760 95764 95766 95769 95771 95773 95774 95776 95779 95780 95781 95782 95783 95788 95795 95798 95799 95801 95803 95806 95807 95808 95810 95811 95812 95815 95818 95821 95824 95827 95829 95836 95837 95838 95839 95843 95844 95845 95851 95852 95853 95854 95855 95861 95862 95868 95873 95874 95875 95876 95877 95881 95883 95887 95888 95890 95893 95894 95899 95900 95903 95905 95906 95908 95909 95912 95914 95915 95916 95917 95921 95923 95925 95926 95932 95933 95934 95936 95937 95938 95940 95942 95949 95950 95951 95952 95955 95958 95961 95963 95969 95971 95972 95974 95978 95979 95986 95987 95997 96011 96015 96017 96018 96019 96022 96024 96030 96033 96034 96036 96038 96040 96042 96043 96052 96053 96054 96060 96061 96064 96068 96072 96074 96075 96077 96082 96083 96087 96091 96098 96101 96103 96108 96111 96113 96114 96121 96124 96130 96132 96134 96136 96138 96139 96144 96145 96150 96151 96152 96160 96163 96164 96172 96174 96177 96180 96184 96185 96186 96188 96190 96193 96197 96203 96205 96206 96208 96210 96211 96214 96220 96223 96225 96229 96230 96231 96234 96235 96237 96244 96246 96247 96248 96252 96253 96254 96255 96257 96260 96262 96265 96270 96271 96275 96276 96277 96278 96280 96286 96293 96294 96295 96297 96301 96302 96303 96304 96308 96312 96313 96315 96321 96324 96326 96328 96329 96332 96334 96335 96337 96338 96340 96348 96350 96352 96360 96365 96366 96373 96378 96388 96390 96394 96395 96397 96398 96399 96401 96402 96407 96411 96414 96415 96417 96419 96421 96423 96431 96435 96436 96438 96445 96457 96460 96462 96463 96464 96468 96469 96471 96474 96475 96476 96477 96483 96484 96485 96487 96488 96492 96495 96496 96499 96501 96507 96508 96510 96512 96515 96516 96523 96525 96528 96529 96530 96533 96534 96535 96541 96543 96545 96546 96549 96551 96553 96555 96559 96567 96569 96570 96573 96574 96581 96584 96585 96586 96590 96591 96592 96596 96599 96601 96607 96609 96614 96617 96619 96621 96623 96628 96630 96631 96634 96635 96640 96643 96648 96649 96653 96654 96655 96658 96659 96664 96666 96667 96668 96669 96671 96676 96679 96680 96682 96685 96686 96688 96691 96694 96697 96700 96705 96706 96708 96709 96712 96718 96721 96727 96729 96734 96735 96739 96741 96745 96746 96749 96757 96760 96762 96766 96767 96770 96771 96773 96774 96782 96786 96787 96791 96797 96800 96802 96805 96806 96809 96820 96821 96829 96833 96835 96837 96840 96841 96842 96843 96845 96848 96849 96851 96852 96855 96856 96859 96860 96865 96871 96874 96875 96877 96878 96881 96882 96890 96892 96894 96896 96898 96899 96901 96904 96908 96911 96915 96916 96917 96920 96926 96927 96929 96933 96936 96938 96941 96943 96946 96952 96956 96958 96960 96962 96964 96965 96966 96968 96970 96972 96973 96974 96978 96980 96981 96986 96989 96995 96996 97000 97005 97006 97014 97018 97019 97027 97028 97029 97032 97034 97041 97044 97048 97053 97055 97064 97067 97068 97071 97072 97074 97076 97077 97079 97091 97095 97100 97101 97109 97114 97115 97117 97121 97122 97123 97132 97134 97135 97136 97138 97139 97142 97143 97145 97146 97156 97157 97158 97160 97162 97164 97165 97168 97175 97177 97183 97186 97187 97188 97189 97192 97194 97196 97197 97198 97199 97200 97201 97202 97205 97211 97214 97216 97220 97221 97227 97230 97232 97234 97235 97236 97239 97241 97242 97250 97251 97253 97257 97258 97262 97263 97264 97266 97268 97269 97274 97278 97285 97286 97290 97293 97297 97299 97300 97310 97311 97317 97318 97319 97324 97327 97328 97331 97332 97340 97341 97345 97346 97347 97348 97352 97354 97355 97356 97361 97364 97365 97366 97373 97379 97382 97389 97391 97392 97398 97402 97403 97405 97411 97412 97415 97416 97417 97418 97419 97420 97424 97425 97428 97430 97431 97433 97435 97438 97441 97443 97448 97450 97452 97453 97454 97457 97459 97460 97463 97469 97471 97472 97474 97479 97480 97483 97485 97489 97490 97492 97493 97494 97499 97500 97502 97509 97514 97515 97517 97518 97520 97523 97526 97532 97533 97535 97536 97538 97539 97550 97554 97557 97561 97562 97563 97564 97575 97577 97580 97581 97583 97584 97585 97587 97588 97589 97592 97596 97597 97599 97602 97607 97608 97609 97612 97614 97616 97622 97625 97626 97627 97629 97631 97633 97636 97637 97638 97644 97645 97649 97652 97658 97662 97666 97669 97671 97673 97674 97679 97682 97684 97685 97694 97696 97697 97699 97700 97701 97704 97706 97707 97711 97713 97715 97717 97719 97720 97722 97724 97725 97728 97730 97734 97736 97739 97740 97742 97743 97744 97745 97751 97754 97755 97757 97759 97766 97769 97774 97775 97780 97782 97785 97792 97794 97795 97796 97798 97810 97826 97827 97837 97840 97843 97845 97847 97848 97850 97854 97856 97858 97859 97862 97864 97865 97876 97878 97880 97882 97885 97892 97893 97901 97906 97907 97908 97911 97913 97915 97916 97918 97919 97922 97924 97931 97932 97933 97939 97942 97943 97945 97946 97947 97949 97951 97955 97959 97960 97961 97965 97968 97970 97973 97976 97978 97979 97981 97986 97987 97990 97993 97994 97999 98000 98004 98007 98015 98017 98019 98021 98024 98026 98029 98031 98034 98035 98037 98039 98042 98045 98049 98052 98055 98058 98059 98060 98065 98069 98070 98077 98078 98079 98084 98089 98091 98094 98100 98104 98107 98112 98114 98116 98118 98124 98126 98128 98129 98138 98150 98152 98153 98154 98156 98159 98161 98162 98164 98166 98167 98172 98173 98177 98178 98180 98184 98191 98192 98193 98194 98198 98200 98201 98203 98204 98206 98209 98214 98217 98219 98221 98223 98225 98226 98231 98232 98241 98243 98248 98251 98252 98254 98258 98261 98267 98269 98270 98271 98272 98273 98274 98275 98280 98283 98286 98288 98291 98292 98294 98299 98302 98304 98306 98307 98309 98316 98317 98321 98322 98324 98326 98327 98328 98330 98332 98333 98336 98339 98340 98342 98343 98347 98348 98349 98351 98353 98356 98358 98361 98364 98368 98370 98372 98374 98376 98377 98378 98379 98388 98390 98391 98392 98395 98396 98397 98401 98403 98404 98407 98411 98414 98416 98417 98420 98421 98423 98431 98432 98438 98439 98441 98443 98449 98452 98453 98465 98466 98468 98469 98472 98475 98480 98484 98490 98491 98492 98493 98497 98498 98500 98501 98503 98505 98508 98515 98516 98517 98518 98528 98531 98536 98541 98542 98544 98546 98547 98554 98556 98557 98559 98565 98568 98571 98574 98577 98578 98579 98580 98582 98589 98590 98593 98595 98601 98604 98606 98609 98610 98612 98613 98615 98616 98617 98618 98620 98621 98623 98624 98627 98628 98635 98636 98637 98641 98645 98647 98650 98652 98657 98658 98660 98663 98666 98667 98668 98671 98672 98673 98676 98679 98681 98682 98684 98685 98686 98692 98693 98696 98697 98701 98702 98705 98706 98713 98716 98717 98718 98727 98731 98739 98743 98748 98749 98751 98753 98758 98760 98763 98764 98765 98769 98771 98775 98776 98778 98779 98782 98783 98785 98788 98803 98804 98805 98808 98809 98810 98811 98812 98813 98819 98824 98825 98826 98832 98835 98837 98841 98842 98844 98845 98846 98848 98850 98851 98852 98853 98857 98858 98859 98860 98862 98865 98866 98870 98871 98875 98878 98884 98885 98886 98887 98890 98894 98896 98897 98901 98904 98906 98908 98910 98912 98919 98923 98927 98930 98939 98940 98941 98945 98954 98957 98958 98960 98965 98966 98967 98971 98976 98983 98984 98992 98993 98994 98995 98996 98998 99010 99011 99013 99014 99015 99017 99024 99027 99029 99030 99031 99035 99037 99038 99048 99049 99050 99056 99058 99064 99065 99067 99070 99072 99073 99074 99075 99081 99082 99086 99087 99090 99095 99099 99101 99103 99104 99105 99107 99109 99112 99119 99122 99125 99128 99129 99130 99131 99132 99134 99136 99137 99139 99141 99142 99143 99147 99153 99157 99158 99159 99160 99161 99162 99164 99165 99167 99170 99171 99172 99173 99174 99177 99178 99182 99184 99185 99193 99196 99197 99198 99199 99200 99201 99204 99210 99211 99212 99214 99216 99220 99221 99223 99226 99228 99232 99235 99237 99239 99240 99242 99244 99245 99247 99249 99250 99251 99252 99260 99261 99262 99268 99277 99278 99279 99283 99285 99286 99288 99290 99292 99300 99302 99305 99307 99309 99312 99313 99315 99316 99318 99320 99322 99323 99324 99326 99327 99328 99329 99333 99335 99338 99340 99341 99343 99346 99347 99349 99353 99354 99359 99363 99366 99367 99368 99369 99371 99372 99374 99375 99379 99381 99383 99384 99389 99390 99391 99398 99400 99401 99402 99405 99408 99412 99414 99415 99417 99419 99425 99426 99431 99434 99435 99440 99445 99447 99450 99452 99453 99455 99456 99458 99459 99460 99463 99465 99466 99467 99471 99476 99478 99482 99483 99484 99488 99489 99491 99493 99494 99495 99505 99506 99507 99508 99509 99518 99524 99527 99528 99530 99533 99539 99542 99543 99544 99546 99548 99554 99556 99559 99560 99568 99569 99570 99571 99573 99575 99579 99585 99594 99597 99599 99600 99601 99603 99606 99607 99608 99613 99615 99621 99622 99623 99628 99630 99631 99634 99637 99640 99643 99644 99645 99647 99648 99651 99653 99657 99658 99662 99666 99667 99671 99674 99677 99679 99680 99683 99685 99686 99687 99688 99689 99690 99692 99693 99694 99697 99699 99702 99703 99704 99708 99709 99715 99720 99721 99722 99725 99727 99728 99729 99731 99736 99737 99739 99743 99748 99753 99756 99771 99775 99778 99783 99785 99789 99795 99796 99797 99800 99806 99808 99810 99812 99816 99825 99836 99837 99840 99842 99846 99850 99851 99852 99859 99863 99866 99867 99868 99869 99870 99871 99873 99877 99878 99879 99880 99883 99884 99889 99890 99894 99901 99903 99905 99906 99910 99920 99922 99923 99928 99929 99931 99933 99935 99936 99937 99939 99940 99943 99947 99950 99951 99952 99955 99957 99972 99974 99975 99979 99983 99986 99987 99988 99990 99992 99995 20768 25874 23103 8565 6320 71979 78169 84654 43843 28129 39969 98802 39805 3865 52695 19385 98916 73747 4336 53743 42515 86829 76895 17026 30322 83271 75635 75633 18413 78391 90797 78110 69737 82847 97215 19969 76791 20559 46575 66058 8766 42430 87194 54998 20404 69744 75695 20022 11285 14866 47290 93155 71115 74670 27597 23297 66407 65804 71291 53133 24491 36599 46562 13887 38241 67884 41635 49556 55455 54550 66972 96615 15252 87299 9691 44637 39288 74059 74676 71771 64493 95362 52873 14572 74219 20602 2451 85285 96554 21632 7378 1604 13472 81737 61245 48634 66605 91183 71157 29019 35524 70753 44958 94035 45058 46048 45851 87618 43225 94540 63693 2730 58312 30151 72017 22443 66406 87499 30117 70718 82955 37374 69984 33663 25113 26101 56679 4712 20558 41497 17939 19308 86792 13761 19825 61828 3715 43348 7705 86051 4378 55278 76648 21238 27831 41304 66551 79546 1761 94436 74417 28364 50966 63017 34163 52200 75113 39938 32608 39458 65443 97334 76228 6630 8821 32125 99980 9306 26818 91547 67002 88085 33488 29272 81550 90700 71436 57897 56874 50426 3368 2084 43006 23741 33697 66814 7598 42896 54794 14774 1838 80202 2220 94727 85349 31755 66340 11001 36867 82485 10220 80477 62996 64352 40069 95953 97477 9243 59447 34881 92773 9448 8938 51933 49551 95792 54535 30737 76661 4941 59040 18524 43558 38933 53032 89156 11961 77180 47337 42671 85259 57258 7635 92379 79727 87470 42638 41720 14292 76486 61115 56159 40121 27053 11165 6155 47550 23444 44846 89896 83827 69444 57477 21371 67724 6940 24661 61549 79360 98882 38377 95578 73898 32776 43756 1351 17467 19832 35822 83803 71903 54078 63836 74804 75670 44192 31958 74726 7645 70095 64904 3235 97315 70051 89382 58106 45978 14092 20349 12407 63414 22390 29877 46808 51378 34738 83314 95880 61354 26681 99186 2194 709 86865 35318 1057 55073 45298 70418 77833 4636 99203 92239 31007 50981 51095 25121 73 88243 36403 32804 31918 66592 38844 46324 66356 96467 28606 17685 64326 27593 27124 70276 69271 17449 94693 54538 8853 48300 11315 51967 85699 9415 42306 17053 60459 57858 50225 55593 83288 20534 64455 86183 78699 36995 48635 70075 46639 53183 15257 44267 14810 38119 47089 69057 60557 47858 56099 57367 18805 16175 91911 74954 93558 80598 32336 81889 41683 57084 21603 2088 79784 68759 68322 97923 97688 63184 31889 23168 91777 72037 62807 86561 75009 10977 7786 38181 32571 35537 87199 75410 32953 38955 80149 75823 98798 35609 84855 73675 7749 46080 690 7759 71882 93721 96612 82690 4072 80835 73721 60606 99033 60908 77550 66109 46968 10792 25632 82351 38532 29080 6285 35816 93702 39897 81671 82596 32199 43422 36464 82660 66881 56479 66337 71969 1043 71872 89160 61295 99008 55695 56706 29768 83802 33411 61668 97503 25274 36535 71579 71304 77531 98463 98113 83003 61567 79494 65297 88900 6503 56953 20213 14703 98195 53356 73178 20457 80217 19505 39335 71143 27160 40216 99746 17230 95725 27545 64048 23104 5451 74885 8934 60903 46446 14110 88575 55592 58599 69501 39834 32641 89773 71661 49645 94515 35805 70489 33216 78529 85924 60079 93513 46595 77694 40638 34577 59959 40432 20591 91579 86100 31875 81435 32943 44763 11325 12529 80952 31787 53197 17382 64477 80287 79991 22625 42085 29208 24337 12152 99076 92649 50670 13682 93645 3821 49199 37743 16499 91046 55971 37256 67740 18658 17582 68612 46826 48611 82379 35540 3188 19390 11690 49390 68004 53737 73460 20549 50551 70977 494 36034 4328 44551 51427 49182 17744 98728 18522 98496 18792 80880 48773 38873 53396 28210 70437 37487 58345 77385 61052 67484 23845 12734 90695 73753 32062 84754 46673 10906 59460 88340 29561 1772 5043 27887 16566 25331 4861 62084 45609 87448 40329 88334 23733 78438 62224 23316 61854 68083 91091 8103 68836 36564 69532 62733 31524 7872 83007 12808 92643 58517 20086 32190 87159 84706 16288 69152 86662 51050 924 61211 24717 32158 95998 8834 62078 8071 10988 39071 98962 67169 28409 59149 85441 17057 48117 87688 18538 83350 68301 19662 76311 5296 69486 69923 31389 52360 78088 33676 5442 97228 30714 23185 47099 20284 95928 7401 38497 13371 96371 30516 74310 58642 37752 95897 41353 15686 61499 46715 32236 53804 36418 20843 32632 48679 74244 23198 15231 23792 80064 21802 71374 21744 95055 50262 26456 78115 30338 22418 68172 91531 19208 57048 99895 45709 78191 27744 38214 34506 44842 13 97896 35677 96979 49660 7863 14867 93292 17664 79204 97838 93492 10862 30102 26658 1648 19974 5820 60807 80649 58056 2610 69900 5013 57314 93466 28136 91 29235 5974 37469 16464 20872 13911 72775 12652 26881 78692 86152 23109 93123 67494 5737 73232 81374 62679 34139 80555 42974 23362 35432 74665 74814 2560 45756 36017 95966 76330 84491 641 87492 65139 80585 29991 56642 58257 27025 99096 85081 36955 13105 19597 90224 28052 28167 55493 63821 38408 55167 89551 88168 40890 33719 39358 43723 14320 9416 35980 80978 56018 87402 35501 46247 56135 30524 96744 33860 41102 99754 19096 82295 57017 80029 73444 72089 84763 44769 54242 5431 83618 89602 58205 52810 98784 569 44427 44280 76952 48442 71035 95504 10457 18888 22292 1196 16838 11510 51598 44978 87166 59979 83011 77172 64771 38761 16313 32833 44505 53852 8658 6776 90175 63207 47054 88298 88293 26877 89373 27534 91032 52674 87978 1403 39609 24536 20383 39577 75212 28840 77515 68289 94440 97429 11412 43650 33439 85493 62823 45922 96131 36945 99537 53503 60435 60791 95871 28202 57757 14984 9715 79413 20692 3806 82942 70820 35058 38644 34012 78406 71076 84313 57920 46994 49325 24039 41077 88107 4078 89445 5768 56268 45115 7575 48403 88503 90739 81146 53121 78772 36268 78143 19026 58501 13896 31458 61264 55884 94613 95884 43556 73450 67777 49359 64346 99777 244 47840 32257 82493 38283 42817 82878 58488 15508 28929 37861 5447 12398 28831 70912 49117 12933 62965 10423 83875 89696 37821 4401 28688 31333 1211 97881 74595 91532 31728 48898 59419 67892 51926 43935 41273 56718 35996 85884 7577 90376 46128 56896 27869 9483 77158 8236 59778 86685 23300 62755 14882 45598 1877 70993 36339 36370 2929 20315 40078 68281 69905 59088 86729 79190 32099 56720 28113 69673 88822 46040 83439 86134 33000 99876 4019 7390 51590 57204 84704 4243 79693 41765 50310 85939 4518 40820 17904 33252 21664 98224 75365 78591 20765 93279 47506 69741 40722 65121 19998 11935 53526 10877 34493 12352 8482 81056 4465 33592 13904 76317 24271 30595 16983 30766 93903 8546 31135 81851 13125 94774 1853 27602 81344 9409 62191 97025 6714 77178 33767 76880 28751 17043 83103 96948 32759 590 76104 34235 46103 16117 2442 91813 87566 68910 27516 28358 72071 16099 15586 81557 20356 12380 82200 606 50591 55994 9461 91359 94430 10277 79715 72321 15880 51080 95834 53570 47344 77525 57489 16316 9658 66845 97851 54419 16583 91814 52948 49734 57294 97914 95251 62469 40589 58339 57315 55027 65764 71541 48489 98140 36601 85674 83606 63973 70184 98011 70532 53903 63206 45548 37318 4060 47573 33247 7070 39328 4750 5684 24205 5470 78361 8399 70883 24786 18836 19703 95699 4325 21158 65723 99843 83427 40320 7686 45660 81352 47632 40017 52420 63537 16231 64189 73843 21203 83784 98504 88680 93697 82820 42916 55328 5143 14793 69252 64257 14327 80340 69244 18934 33543 79268 60767 4476 96794 24262 28915 90953 38321 25221 31484 44088 44076 54651 87406 74032 91566 59577 50548 14738 7951 47554 64463 96627 34677 10280 4616 63597 14176 57406 6160 67737 38413 9611 54903 51442 6620 60866 71728 16189 20172 62125 36656 93120 14970 43643 75322 61763 84173 56956 9214 817 80804 16394 75572 14208 23595 72341 81627 10713 27747 69622 46670 31251 43455 29916 16476 28116 7721 27362 61721 96320 43330 99626 25555 45282 63716 80938 85102 70057 79174 36289 38121 6221 31170 29182 67980 20447 39459 48716 52359 2860 87060 17484 41894 98548 93917 22270 99420 75681 21837 68217 76035 35949 35484 5919 15640 80501 24797 99717 61529 63259 60497 95872 82836 98761 76611 31979 74033 72095 28817 17811 69616 18328 76572 17428 39819 23298 41701 79840 31705 77906 92564 76477 13535 98141 77746 73367 77295 75150 63892 99828 2657 21127 83323 43499 82210 30050 47161 99632 20974 87073 34325 98926 14758 23547 81954 30859 23276 47754 45611 62217 66909 18911 3473 54559 63910 63173 48636 67133 40233 49471 36320 64827 94557 46662 17110 94368 29957 87373 82101 73818 69609 96696 56934 65803 3244 90077 95639 4164 72493 30793 28426 27507 13098 67167 7176 67129 4099 82343 8920 38502 64968 12042 58523 14029 11674 24415 58775 63311 74648 34969 36586 15648 10516 14136 95920 9021 43327 25772 17407 94822 29817 9881 23846 84827 51545 36497 13813 3898 39817 22884 45761 78750 40577 76709 85190 60269 8409 9315 59408 80798 93755 59586 96013 77940 47019 22320 5075 28262 54009 14957 86598 12612 47304 15509 65933 85658 70774 57924 53746 43820 4743 18954 37366 76139 39924 95488 41487 11678 77854 4710 55182 63047 9478 32090 5870 38380 78609 50911 36462 49935 50182 76069 79288 98308 29842 74479 29658 59490 12939 87343 34554 40695 40434 60343 77543 23323 854 21519 18851 37574 99055 56270 15875 72517 6509 37486 81188 46306 7169 2694 73469 247 25348 15314 51200 47439 10103 35209 92368 23228 11469 43942 26254 55336 34415 96238 82572 6203 13907 96884 423 53912 23581 91826 6130 63040 45355 13363 82234 69289 25504 67738 61616 83173 7938 20993 53446 26564 70120 68592 14137 60965 15727 75969 76990 73790 69818 11282 31579 3174 92651 65371 25554 3157 91038 59627 48313 76928 58141 17105 80684 33666 48894 42608 41178 65782 76387 7715 42241 51495 1032 59524 15134 75309 44058 24132 9123 1577 21103 54216 64664 95736 82277 83272 23222 47306 51972 84766 90046 41657 89675 65023 42371 98742 76260 79783 43540 63772 11536 56127 10774 91339 42877 75102 79712 2029 89663 19894 24075 55385 35641 11894 75193 78763 55020 2765 8087 5388 44413 43115 9909 7969 47414 89588 92787 60681 92039 75027 71094 27538 13048 41261 34964 90099 16274 86537 12729 16142 35317 24987 17563 75455 59917 55193 93537 13249 64578 19916 36475 6502 59358 36059 30573 77133 744 94285 52573 90994 41560 42450 83143 95586 19668 75264 36487 54311 1774 76082 14852 4592 16827 14784 79066 99069 33739 20827 97506 17555 86429 84333 74738 18993 7697 25686 86917 16073 87701 86390 99144 81479 191 86524 85355 21566 29611 51065 46206 87327 67347 61484 4500 13455 75439 4469 6748 4441 75578 564 75249 73757 36399 48818 26487 81779 83991 79472 41518 64309 47769 31595 93418 40275 37773 51022 11004 88267 50121 61432 48100 705 61593 29633 33157 34431 54145 25500 15817 93121 77849 89753 57083 5124 95098 76156 69478 4041 32184 51952 421 22048 23786 90893 69091 35872 92160 9957 83652 46703 26294 10441 21532 78839 12355 5864 1394 72757 31027 9244 91335 28019 97905 24592 15271 79339 27307 98334 78468 52287 7075 11689 91185 6598 7680 6403 3557 36934 46921 44379 14670 66319 96930 26729 6974 79013 330 92929 9514 42165 38358 12787 29890 58283 52169 71160 62887 25151 83982 37133 40439 20010 63390 70377 65557 36310 73915 63153 4749 28879 47625 20328 44851 36976 79262 15701 30984 62962 46602 79669 26933 92003 22850 84532 73749 45998 74139 80834 41785 91299 49890 16005 31525 88150 45231 36673 89942 90507 22553 90456 16726 27896 88034 51209 91262 87862 79930 18185 48747 27234 44303 74528 31727 71240 26282 99798 37189 58319 44994 89421 18932 3695 56342 56640 96109 70431 49281 22580 71623 13484 91158 57205 27960 33917 41313 82646 73107 38740 98188 40474 618 71590 131 54469 59787 63704 61141 83561 94777 31712 85122 35476 70815 54881 97531 24142 45181 64345 69556 32627 15162 68320 50346 85903 18638 59204 79152 62838 55454 10169 30739 42985 95711 41321 15145 53592 47560 73800 49773 70856 51800 51987 61598 17377 51802 64639 25090 91667 29136 19324 45141 35594 29289 17799 63630 45779 92596 24871 66569 81014 84965 33866 61798 67803 63556 93064 50268 21833 4018 47875 33527 57670 88099 47224 99387 41546 25545 47326 51118 65351 13207 14649 17137 57255 93960 1364 14247 13824 72103 37770 67026 59328 75457 93148 48127 41312 72240 26691 39712 69077 51261 55733 82246 3866 81543 71792 90111 30106 77688 13225 53824 9327 3221 16422 65065 20097 22651 11368 69859 64361 33868 42952 12819 32328 26667 51257 18325 55373 20698 59455 44773 12071 96133 27308 56298 93501 54056 25590 37701 15275 49473 21276 37569 73227 74305 25301 90122 35766 49362 85616 29471 16114 4172 28892 47716 30639 27347 4194 79795 15128 75505 46515 94357 27024 66330 6541 9031 56227 82372 53325 78099 60089 66262 50077 28509 98006 71099 1220 33863 65014 78364 19136 54727 53005 24110 28774 5514 80434 4804 13227 64406 3786 8318 9089 47665 40550 61247 48580 92185 32385 5611 543 47821 70097 24038 8205 51346 77452 3384 52239 76160 95507 30535 95323 6801 41659 7200 94484 34823 1498 56529 41448 41427 61317 22211 55090 5028 99127 93434 86128 58670 43063 19388 67952 57371 9737 58287 19084 92591 3946 68723 24610 76090 62988 85503 24170 78119 58191 12038 86036 57780 65330 58859 9143 61639 77309 54777 14952 40219 44901 29974 27503 61340 24074 52030 21618 34131 9608 73849 24434 78736 50765 10506 22286 87630 99551 31614 45992 25815 31138 74104 82105 85391 41389 5822 31811 62395 14010 6215 59033 10583 81130 44581 84537 4246 18018 73217 39160 77983 82322 30994 73130 16446 48697 57249 44452 80355 47543 26785 6451 90943 9176 32299 3936 29127 74004 42902 1299 938 74027 10857 52020 56589 48542 7379 32985 61545 38313 40040 4677 79661 878 79736 72004 41762 97833 21404 41652 35001 25196 88728 50671 48973 22802 55453 19711 19369 56025 47256 38166 1647 6702 43341 32308 3673 65012 60282 60273 36925 88960 83983 76821 49663 31503 67794 36910 64341 61239 65499 76814 84935 99100 13565 90394 44035 86301 97395 86338 34199 93206 25012 94596 58470 41054 70544 44762 95399 38068 51910 22357 39242 75320 79247 77757 470 77154 30563 18493 86290 33344 91816 47613 79890 70133 46721 64542 81122 62108 33179 63223 59357 43851 24858 65747 12960 7398 1974 98050 60028 40917 61355 61740 36864 39115 99451 14827 12162 22590 35475 76150 70719 82311 98446 86007 554 3411 65060 14554 68819 87773 47051 21250 22295 44663 71578 45037 81843 37798 32410 37432 98856 18459 8431 44954 56292 19839 47348 37955 89313 43973 36916 43604 64913 54682 99887 77164 36060 46253 79973 55289 30269 44903 18762 31534 79008 44405 82159 12516 76329 83145 85817 77257 80144 73503 99350 93740 10605 92243 12442 90168 37870 20544 64037 83287 73568 31221 63521 35211 55347 50983 62044 87429 84587 52574 60753 90686 33897 87832 71848 73958 19338 708 29601 19164 56474 76949 39637 43720 86705 42924 47330 83829 5740 12330 66582 27219 68076 64767 60529 10275 75126 15277 77417 48618 17619 20777 85850 85700 61919 7810 3494 92123 66089 80221 4532 97545 33542 82722 6004 25317 12023 73439 97083 80588 42747 74101 25177 13407 68005 11601 35803 13801 57989 64822 24094 83673 27608 3107 59639 85277 86566 32155 57437 79079 62091 65461 31303 12928 85568 28796 55514 50738 28005 53025 66982 59540 21522 97037 28640 66161 57168 80716 69167 54481 75366 79256 67578 55686 89882 69267 29968 11569 53498 33173 45724 26298 30186 47360 3008 19565 77581 83705 92922 68294 90927 38011 58604 25934 22376 29919 28053 49675 87590 72839 70119 46336 26173 72230 37717 43788 58837 68835 95341 25848 47752 12182 82869 59241 99418 24824 11856 4614 72878 22718 74634 77009 93865 90144 13702 77395 51865 24354 46995 77885 32219 99406 44258 59322 48419 21384 22256 21497 25094 19972 47080 11402 60468 49060 2843 23199 54195 57531 34190 45560 84679 29814 16961 80850 70436 47356 35251 61427 56302 13382 20033 6306 77522 76588 18554 45555 37709 41198 22062 96354 14819 34227 71984 3713 56261 48665 28071 55459 53088 75776 41204 72763 43738 29441 93770 19763 72928 24369 2805 84988 39621 6948 68173 87391 34197 51368 10871 45883 9096 22268 7107 82047 78968 16608 65903 31998 29114 5625 90853 22761 23900 67466 73242 41950 14673 1831 74767 67010 23191 51038 47367 16158 80848 59632 64907 64156 2240 97326 56402 97243 37993 86779 55663 63738 19634 2065 24992 74370 79668 94505 90615 98822 70527 58655 38361 64729 32262 50423 37590 84870 1868 16004 91969 31232 77338 91979 21294 8789 65059 13418 69891 24754 71497 23062 54406 20522 63265 10681 75122 96107 67214 83027 76963 71580 82998 62688 97309 60027 73702 95186 60657 36857 34489 14694 52882 58669 49079 48718 16879 98318 36374 86555 66590 81720 9756 18346 42190 16960 93905 77097 32693 19198 82094 49374 69294 763 49469 80907 67723 30629 6547 34641 60092 38117 95118 38575 27254 39678 24595 99966 90779 51302 44956 49706 63674 30903 42699 9470 79007 41507 97339 11872 18322 34267 30346 20361 91219 58322 82347 18453 51822 50650 98064 93291 24139 39630 22313 81332 55881 49206 32241 69024 31488 6275 69409 63904 68133 17052 95140 34576 61775 14173 33509 84290 62640 81534 14139 49835 13490 6438 30062 62816 67445 54537 6909 85146 50482 41611 82459 64853 65610 5433 19640 86235 30887 7113 96622 85505 16321 30917 91057 63765 52752 96733 88923 3181 73237 12901 68387 87966 52454 25283 41906 57903 37923 24032 34155 25507 58273 34111 68259 78930 35235 48085 56403 7897 49090 8882 53518 83807 15023 30755 35792 18133 99909 58973 24748 42562 98087 14219 86219 60742 76085 44844 84606 40052 79003 18343 55645 98767 22125 5008 74453 5019 72901 36549 22500 80918 21521 44170 67497 70479 64451 85200 24283 63181 4097 12372 50424 91190 79445 66918 64177 17792 29415 97357 40780 22843 69549 81216 53429 96341 70483 71995 35293 38721 1682 65537 42764 78625 61969 81538 32437 93380 72635 74480 64151 31805 88587 70375 85956 8374 17450 5392 46886 31214 32900 71154 68773 62874 14740 87736 18487 45620 73351 55591 71447 85521 87702 25068 19603 25055 11694 5594 5559 87018 22341 25278 20332 8695 65859 16192 62223 37976 10433 28762 62103 26719 26031 16439 34108 52432 18531 47050 22311 23747 14537 24535 19 94040 28293 34310 18098 14363 59504 42488 48225 49604 39857 67224 44272 11494 86843 86044 33221 80597 96263 65701 13858 22279 12139 23282 12793 55431 84588 5723 21214 13569 32518 90404 10238 21778 12242 4379 49627 56627 28073 64197 40194 97185 44025 33779 3313 80630 27489 76164 24759 60285 8144 54443 33243 46220 9780 67282 9442 74140 13811 17755 25956 89064 33410 48670 36663 87019 35422 48859 68624 4306 27132 9813 40764 70809 70575 91381 14612 86902 24915 75450 10510 91305 40462 25063 13171 86505 93109 70032 66616 44308 75786 99352 58258 28427 28711 52492 69712 72810 88240 9821 38868 57570 40280 70027 72934 70181 92333 12058 63547 75259 18618 22552 16540 12125 2981 52901 15938 68349 57418 61561 18958 23898 6347 15584 18002 77601 61706 63221 57247 84072 76569 30237 38320 81362 95280 81654 4853 18004 51094 72305 29147 43994 87797 94887 5969 39075 27197 98664 74970 72935 38375 97013 41445 53670 31466 75623 30949 56256 50764 5631 92589 49656 70521 8592 30459 3240 14376 45745 10319 52960 64793 26221 90935 1144 43790 48849 50513 11804 48082 53124 23559 63188 33981 68619 35093 76382 64283 49120 256 73001 42928 56624 79202 85842 91939 95433 41606 4534 22016 10338 34375 99080 66691 63368 91577 22681 83105 60035 42391 30479 52669 23167 97130 39828 62283 59399 28122 33251 42334 59502 12848 59837 23438 60613 26376 62935 18915 70935 33219 59831 7662 28420 64465 66343 65061 68576 69778 5601 48903 63637 41873 60279 6811 29120 41341 61413 21421 41463 93167 10347 86226 88666 48461 64700 66007 90276 33480 53764 12288 76986 36747 6810 88786 30692 44703 37327 60862 57301 12732 54231 77453 77052 56066 73163 82917 79663 28170 94502 82580 3029 82403 80931 39596 61227 33973 63919 30266 6142 70182 6762 50488 26357 71588 43919 49728 50693 48440 51986 42064 51073 80500 95020 19282 84621 74603 14760 91807 70500 99985 91870 38910 80298 83056 89078 92675 53877 11853 2500 28980 16637 68345 39116 75440 61124 2341 46681 96393 60181 32797 94006 97223 62850 58612 96506 10227 50838 29271 98183 560 44329 57047 20876 15570 48951 34841 49672 60771 57425 34480 50045 90914 62221 9291 42033 15556 14124 66995 40199 60267 97980 43202 124 4955 81665 47783 97787 83886 62671 4346 71127 19188 56745 22257 623 14944 52586 14046 26797 82934 73521 93723 196 46682 33267 49596 32092 31701 37068 49364 38799 14693 77752 57585 65551 38886 31951 65164 31987 61917 96299 45632 95747 14240 3530 27300 95730 62041 75775 67767 59592 91686 38414 83805 7471 56588 65544 61006 10388 95977 40047 75490 59276 79363 41907 80540 50484 94807 88677 42276 96798 54862 23462 41834 26947 53393 44928 90931 46927 14860 53336 15673 86500 57361 49949 48870 48523 95446 44833 63323 57493 78276 48455 44099 79248 19236 52796 25721 13290 6125 19882 27991 96983 87034 90272 16767 43519 89694 11533 84482 28561 13115 2663 13198 55235 43 67654 17724 21809 87292 74440 67769 48666 33837 27366 95211 67634 668 67753 62906 87757 2404 93863 83412 77488 46409 17455 14285 6671 53289 65634 80312 46558 91433 79100 51299 47265 74391 28876 74909 4738 30867 62905 38192 98950 49465 99110 35837 49805 83087 28656 18038 39610 53944 81375 53158 88004 63245 28706 4419 79539 15143 87145 18899 88569 61490 67344 99270 68515 94263 53300 79315 76727 44797 53632 31079 66567 10873 78925 77911 55794 72343 3064 55313 83093 24617 7185 8291 1842 83515 90114 40202 80844 7614 45925 22561 33519 30270 4891 23715 1820 67081 27049 41801 97082 94073 27852 23251 16753 75662 38512 50837 51204 12548 12900 69644 18438 91243 90018 53531 90962 54336 12518 96566 91444 83437 89042 53878 70992 48995 16064 99596 89107 73052 6067 10637 70332 61834 46568 33131 16601 95464 1464 15870 63541 70290 31493 14024 25658 92077 44421 13205 65956 64401 75492 67962 89732 37482 97301 39829 76536 6699 37662 51323 23994 67944 87984 25520 46775 52139 46013 73420 59180 92928 65488 70150 33853 56999 82657 56601 32851 63835 75237 51886 19147 942 73930 38600 82889 61285 92794 7324 59619 71195 10035 55627 13852 98639 101 411 65926 81957 80022 25230 81841 8466 18689 81922 53252 77329 59622 7986 1365 32989 46379 14089 46549 82373 70933 82226 66363 10561 96887 43010 22261 22106 23947 13294 53458 61951 97045 4848 14297 40608 80050 74233 50667 11131 41442 23208 55458 40239 88542 43127 17212 56987 33103 76606 19060 94537 96142 97007 22977 47869 20961 66085 83506 86777 13935 47751 531 55232 72195 19260 94789 49767 36392 7312 16933 12638 24403 22235 72402 58465 11456 79671 91981 23352 27805 47871 37896 70616 48877 27526 68834 52033 71365 96579 88600 19303 2577 95243 4689 6963 55478 40907 54865 21898 88890 25052 82501 76922 42685 86176 44961 69630 33842 45346 2412 36151 28483 324 6859 94160 90539 38256 75382 34378 74842 89581 80627 662 9888 88936 7706 45024 56979 77399 47664 48536 93943 1222 53627 62489 92005 74313 21035 88711 87317 83017 33984 95034 71534 18613 92722 47282 67625 30642 45094 52401 34077 81087 65603 8261 84728 85307 47559 63023 26280 98634 33295 29876 79803 87739 72483 29037 77874 97556 69952 61208 5591 42221 24974 46274 24241 25810 33988 21638 41357 32234 3110 29837 52628 38344 46852 40057 59948 37948 60801 35256 10366 4457 10625 76585 60579 76274 87796 5652 45889 50541 83411 67825 43442 82072 30598 72254 39755 27739 14994 18489 93219 46577 32716 6146 15244 73854 4785 63377 39454 54828 56920 76861 10709 59898 37249 32916 91740 83518 77194 76001 62180 49008 70914 88006 97860 26040 17364 32182 96550 15784 8255 72904 97062 81421 56177 78805 81129 28641 56119 37959 15550 18619 36163 77658 22672 10783 33615 36558 52775 8250 26579 12358 57025 34803 62608 29873 82041 73160 9669 8663 50528 35237 30298 45622 68241 4606 25126 63983 5044 31448 4215 39838 72287 68621 48988 11310 74109 34598 13543 66303 5429 51854 92388 27626 96913 49492 55683 83513 35645 24722 5620 97040 12348 22778 25280 89036 12855 42731 49349 92299 8823 47905 63564 15677 93235 30730 30145 18942 54981 22391 2702 56870 59019 93679 19696 57014 75208 78781 12327 85071 55793 55903 56564 80352 5210 48769 36726 90178 85702 65296 93945 87021 31778 48702 59426 62573 53265 12461 65034 73318 29486 29006 65847 54500 47369 76290 59712 25446 7990 4157 99799 11809 26360 86197 53260 21684 11366 35628 3959 19517 87238 52128 91419 32787 40129 19494 3223 83813 73033 64507 19886 60650 52090 30222 61363 68803 58595 83727 33494 75704 13770 46214 22648 41235 77347 13403 16659 73179 24560 36115 41601 32123 17217 39212 74939 70185 25169 29293 35308 2944 43056 94643 85673 91600 10805 96656 69625 32235 88178 1828 57075 89556 11585 72112 55217 94054 80527 64362 24407 11962 31565 53623 58846 69756 7239 98780 52938 2794 91763 17100 33915 15531 41777 83706 53048 3710 61328 67888 94794 28957 3504 81383 91423 52719 54450 96521 19734 87530 32653 11575 59880 26190 99558 37041 17041 63927 29849 75434 45747 18474 17421 6734 22403 57684 84690 94223 17522 1180 30808 12260 57963 19456 40203 3831 16051 90312 59918 71560 4112 66071 9676 42095 98726 45855 45778 35168 35812 68060 85844 38163 50905 69827 72786 17139 51581 88269 34938 94951 86933 65820 62832 89995 29144 78921 67257 80984 82219 83858 42497 12490 40866 64337 94375 30469 83528 33727 37116 31841 98519 31152 7841 5667 27388 45400 95652 43339 44185 72220 51133 75183 79673 31606 63526 38570 84826 43866 72539 96725 60221 78811 88230 89344 81264 94764 78767 28841 69655 34845 2022 33214 20671 98046 33051 65107 61581 24298 8162 11665 12041 77933 54143 11380 75654 68540 30507 80161 91684 89369 58458 11681 67215 60747 37445 43427 25114 87359 90637 63371 39866 55405 80454 53841 27015 79636 45742 38602 45389 48399 79125 97935 86521 80699 20467 25310 90690 44890 72069 28969 20243 88450 431 12862 3952 94724 37143 42032 44658 52678 67023 95682 31611 10179 39902 74997 72530 68600 26465 39749 81736 51610 18238 23165 5971 33366 42620 54680 55866 24640 3040 79446 49271 94072 53997 80735 39995 82270 34117 51684 8218 41014 28495 81221 29013 13096 73098 4359 15753 36985 78029 79525 79154 55520 29302 89303 94814 64339 76674 771 60259 71965 13185 89028 46392 41734 78570 6532 52764 11748 30961 69250 91078 62871 63845 63873 38720 33434 10692 51837 81655 86878 87936 91819 95049 70989 2921 56669 48079 1353 56447 61412 81952 52057 77084 73241 85679 17693 95655 94699 19125 40133 76231 31850 44843 18786 72529 11161 57370 23768 12210 10545 38624 33536 16937 96857 88236 26728 80484 57310 83014 18676 70178 44202 80499 4936 24469 72658 91150 42152 24981 85020 81877 85288 62206 89623 12140 221 67292 72291 43990 75137 88565 97770 85758 57092 19663 8602 52553 41753 56434 64306 67308 33501 96580 66830 10804 54156 95793 15446 76353 67063 48529 55284 89356 59320 52077 27330 62464 21428 92132 41807 71779 65086 30912 33097 58131 45354 77444 18907 47895 71353 75199 1230 60487 28591 22862 40951 62918 48983 20512 19439 83728 26083 22259 13870 77081 89934 15731 24211 19947 71130 36338 72238 81154 87584 34675 87915 16926 40392 92272 61207 60914 10725 92783 17979 53849 74520 77258 24914 40201 2424 70091 71791 53756 70121 58695 28894 55319 62175 44288 22331 17530 31784 1952 86334 85279 64298 59153 20547 77129 93840 49018 15442 39519 91989 53660 86815 70363 53962 75142 65809 47986 87537 55001 19159 88719 16952 55942 90034 42068 20934 70725 79119 42711 70541 97065 928 40875 63475 19693 53954 85292 16027 26297 25303 97522 25578 65638 24131 55479 54720 68536 90536 68224 20562 71307 98506 28978 63629 97971 32864 88659 25925 20648 97598 48014 22501 63302 93469 88367 51508 61243 20761 84856 54963 54749 24325 5711 34138 18571 55999 24946 79221 39914 15827 75991 70754 18064 74700 7980 66250 73576 11782 35448 93485 52265 51229 71937 56837 92204 98096 69359 90329 84265 66684 33486 75165 74329 84138 20928 26402 22545 73630 34985 91676 21599 49185 176 29161 80543 321 35073 79093 54093 50826 74776 22425 39112 49649 47786 52337 77573 71050 92858 4526 56452 352 22091 9825 21673 8419 41173 66431 54859 26238 60573 45764 16884 81151 84048 60086 82492 66687 6235 23022 15853 5689 84689 53308 24265 94913 52364 81241 51839 75765 526 13174 29805 95417 48469 97613 60002 58259 90726 69816 50214 94378 3842 57560 14813 87216 4240 81358 1622 65826 79868 13145 37071 42863 78369 2165 95425 36635 94666 57612 92183 79978 55032 377 18937 59413 62227 1355 87801 49920 88303 34490 92707 88233 34705 68907 69634 85487 56786 82868 61107 5007 29326 7017 5193 49214 48626 92106 8037 38619 60907 78261 69720 48258 14057 71783 17672 65673 31206 72126 87432 35239 27588 80078 14417 48876 26209 26215 59973 5114 27680 75305 15410 22809 82563 35405 65786 90667 9424 36228 61974 40578 17807 13082 37762 96148 64571 1742 8372 97478 9775 77014 41936 3028 97768 41788 24532 16065 32867 83235 18810 58093 16246 90349 44714 7729 53066 66318 745 17054 92271 1210 83434 53427 39906 57470 45917 54150 98946 26616 19925 37462 36736 41238 73566 20140 19639 5313 56768 71474 30241 18465 54166 48383 36345 54672 57758 5706 24193 63874 98922 92967 99231 6435 86408 79457 60130 47818 80763 42300 24010 72677 81749 18380 62768 10655 65855 44850 38737 90724 92252 43393 48003 55852 87085 13643 22697 19531 61867 74848 92011 650 14418 77987 57575 402 98440 23173 51742 25744 26536 63503 77068 30234 92450 19227 54488 59006 63370 36200 7164 11908 3047 32609 2675 87948 38410 4002 17644 52434 98402 95084 42686 99047 80737 95319 95294 16974 38938 57064 72730 41605 91145 59902 56077 23925 70788 49581 55428 44906 46443 12417 72293 55834 56612 63317 89858 49538 38875 81554 13681 15859 15857 38416 93829 27749 92146 18959 70928 74300 19482 62992 77565 94069 70081 83716 56360 19965 60745 57592 65095 29939 9914 72472 33293 60658 50111 505 85577 71452 51538 37799 89816 87768 26563 36496 10922 35479 96200 98830 77264 71559 19212 4815 98818 75731 46770 30998 87975 70634 71244 86820 76200 91316 12791 37148 31806 57896 18882 56864 58232 79048 35667 11778 21529 72073 50431 19374 72968 85298 55309 1696 73053 20800 64471 1693 1463 88304 20703 52881 95847 3698 23661 19847 36750 43365 23121 23117 94390 36715 88676 59347 56147 29040 36704 18233 7172 314 8309 99023 19541 48041 31980 80874 52207 3768 29456 77670 66135 57614 39770 26871 23195 96218 65279 96561 39169 3182 34032 89618 61708 19179 67301 61121 28248 9377 21399 56265 96066 56553 28891 9541 91956 76395 68820 65797 90470 91033 79886 33264 1385 95096 36570 69591 78211 9641 59801 39286 84387 61497 9484 37873 11473 37091 78910 93424 43496 65932 87865 96404 28366 41512 91395 89527 98596 19752 56004 23178 46423 44079 29809 39504 56303 44002 10584 98083 4885 38395 65868 80686 84696 11492 27698 2865 94862 46327 92369 67432 44750 3013 62921 49661 80433 70411 84681 11275 92421 34605 42517 53745 66107 5721 77381 47881 45704 80095 30975 2943 28149 86696 62604 67357 38436 57015 36314 83404 69135 40469 11977 3070 9269 56415 54128 96143 54176 81185 51627 70165 43047 60243 35328 99194 1780 97709 19787 74283 49637 35679 30340 35364 82689 58621 61306 38106 29428 50710 53696 46783 28824 76474 24667 39689 91692 54659 2818 58324 21306 19072 22314 98247 19460 67393 62052 20085 58270 14404 78803 20782 90269 12383 1177 13744 43316 85760 56655 77193 31298 39811 20618 54094 19209 73698 54071 25790 61573 66912 36229 67219 43014 82748 22649 12649 52692 80280 95565 33620 33121 45246 69238 19093 20897 13188 3204 81083 47595 58230 50816 21076 99531 55195 88594 62891 36192 70317 95644 78365 38797 6672 68978 35102 82672 75632 1359 45194 45905 2964 45930 10499 79156 81704 88123 94265 78107 13368 35272 54187 88644 13534 90800 47062 34978 27508 28468 99732 46017 36588 2284 11321 49886 58081 86061 50896 5450 37669 4141 7976 26341 53283 74548 52720 11640 44887 93966 26034 86387 41409 46638 68628 24155 70739 26432 69675 2295 81388 87740 47640 90660 6973 65966 32574 34275 44822 59587 46200 40024 72019 11373 67082 9527 99364 86323 54240 63996 14086 1520 47404 63091 86954 591 8795 14396 60396 56451 29335 12570 31497 25872 47485 47713 97287 1361 52062 10991 24073 23653 11228 65388 17610 51853 6575 66720 45847 58245 28322 10987 7626 64515 1803 36493 5627 85745 27244 50186 51137 59202 49293 93166 83148 41854 93850 37235 2185 10342 15168 20000 59589 45102 37008 44177 21050 20948 66031 62579 94274 85027 38462 68331 33263 2475 43319 33725 61373 97103 19434 51543 13905 37137 15925 82410 78683 99562 19431 4308 47401 28268 26890 67131 11393 41305 71772 56810 25051 78109 97708 35121 93133 90238 24476 92095 54144 18425 54703 37918 49523 2551 73137 86741 38513 57408 94099 30523 31592 46099 37630 90625 40268 8110 11333 59681 56442 2214 97504 42368 16178 8188 36105 58763 64144 63604 51287 73432 19830 80129 98013 88638 79133 20741 21717 55596 29964 94765 66148 57579 65021 53593 26795 25420 3585 37118 46659 77657 60647 56736 56242 2677 5073 67065 38453 68546 48982 15665 5163 71685 4734 51558 61777 8848 33978 36260 75230 38639 67507 47490 56988 6728 56831 24231 77383 32231 66483 56728 76241 14491 93988 87876 92734 4904 5176 68432 61852 69600 38196 30413 33305 42291 24521 82667 81010 95957 3109 34496 94543 79985 71964 932 5197 8867 36768 32017 22086 36397 90461 65579 83926 85387 95735 99218 45828 19145 35320 35019 83430 14859 3383 37405 1651 82658 67471 84867 21301 93993 97511 28057 24534 9928 48991 32351 9848 68068 16650 2276 50841 78989 55840 23262 57464 85636 54992 8057 63599 26107 8947 25935 87235 56219 68735 70102 88355 44339 63486 81681 32129 22995 1784 54301 67160 31285 11411 90917 83232 24818 40146 80101 79287 95832 38280 97705 26640 33802 10332 32282 42047 35765 53561 89477 37908 97989 15421 91257 21568 83080 3727 55838 21242 75799 99713 38186 97936 11882 91708 35549 97857 77672 59394 27028 30514 28925 73288 71405 27400 28637 20952 60651 20662 27084 75811 1720 4521 56754 89173 59828 88557 59590 90347 17198 67508 71705 43078 31542 81527 85535 95822 67835 15074 94753 34979 78756 25924 14009 41702 86020 1242 60384 91573 7963 33851 91147 20914 49561 97120 97081 15154 37756 54549 79349 16389 70602 16100 56892 17083 56525 34769 39537 11924 98656 92375 46259 3421 84508 2139 44940 66671 25496 96051 60009 69052 23522 98538 35136 6119 93564 74209 51722 51058 59575 38589 13210 72505 98757 52223 82683 52070 17120 5642 9161 75260 58299 45459 33751 84936 94381 64276 16709 14450 79063 59257 13951 3589 91789 23671 51426 11660 65106 32405 95232 7993 1284 96645 61594 45454 71178 63233 62497 13183 52554 85213 12093 89180 74311 49770 35637 12989 15456 53294 48054 89096 90146 40849 8194 91630 7726 54771 959 94290 58277 90761 55748 85196 34280 80353 12770 29625 70079 24178 60913 57127 92404 1505 25117 99730 32202 97966 27108 37524 72272 18561 46813 95296 68302 75270 8656 79436 71819 25438 35831 23568 19742 35907 58491 77754 30387 32646 18222 1371 67104 44600 60941 860 81253 19194 87668 35090 86361 70265 79052 52181 11286 26992 7528 24362 70684 42891 39631 8262 81195 75356 86293 44453 84745 55445 99934 86396 54740 78059 31296 80065 5932 40679 68489 23257 4253 25050 5057 89552 27717 72410 94912 46476 88127 80010 60216 43239 63534 64238 97084 80000 82477 88421 98360 29140 66049 73769 22122 28387 712 63511 11441 58983 33493 38741 82451 57578 99276 13793 47277 83654 55029 34221 79254 34912 30171 80624 67060 10712 75357 42348 30132 59370 16888 94025 81540 73866 74681 70789 15424 47172 35025 21636 74538 72819 77322 9132 23657 28732 64453 13487 75358 26964 4444 39871 68307 43452 18146 12766 11032 42792 43104 54408 93071 16728 6246 41859 22780 76340 97488 90291 29230 14082 36032 26969 62698 82075 5523 13358 54285 41763 72835 86604 78218 98581 92979 45802 63506 9901 20540 22786 56782 76051 56438 28189 96928 90722 7388 65490 63041 66133 69657 57129 90195 87409 70915 88373 27071 91836 43137 21065 93725 31678 8892 672 34015 36898 99246 81765 6679 31323 2803 37381 25562 732 49198 72430 77900 11364 8241 62214 75667 61661 53501 68208 82601 14066 71142 33239 60345 9619 93306 36846 45428 90588 64322 98005 5572 14545 83211 90415 23263 58957 31281 8544 76989 61311 31562 43996 22487 45794 62799 40312 85364 65256 64391 66194 59191 55681 53192 85987 89244 88940 17884 26000 90659 99373 43296 31331 30114 96300 67636 22567 23213 84999 91234 42285 38584 26159 61625 65580 33279 7763 65514 52176 10848 49930 9976 73224 19504 88820 64409 19814 26675 64070 45962 44255 65132 79654 27579 18105 2980 63220 42395 74221 19501 98293 69155 52766 2323 10983 92969 14101 48393 86075 79397 69435 72185 7313 79809 57855 40996 77755 29375 57743 62531 84946 88828 28012 50898 37839 25168 79800 18574 77822 51893 76327 3478 16254 57320 94257 92286 58316 37179 71810 6670 64439 71239 9036 25667 36626 9410 48953 69577 78275 22051 71364 25561 1432 24798 95791 73257 11682 69335 42795 82852 64650 24274 1328 90386 44585 44627 61752 1550 61700 78137 20637 57537 80005 74436 57108 9874 95867 40139 49472 62371 32649 39352 59499 47894 16536 98893 28650 42031 92446 14002 3808 92917 87228 92926 70841 49409 17166 56022 60886 32832 64464 33538 82356 3342 69100 88584 98762 60204 42579 54763 29405 22169 61811 63231 25781 21156 67195 91447 18450 36456 23015 2247 48212 16589 72873 69977 30124 58578 64242 95081 25018 20924 70908 47929 83867 68614 66208 44529 77598 28734 71506 58224 60349 79421 43395 65094 63359 27734 28942 4086 45218 70967 97442 24458 85998 51809 56743 15642 14032 34130 87187 50217 84160 99068 24505 1422 5720 2747 24408 44743 80319 16377 91515 97404 99747 5541 53881 94232 30743 35630 38698 83847 9759 21994 56519 51830 64084 23990 64808 64387 45358 75680 10466 91301 57076 45645 10731 32377 61335 14402 19930 11199 89881 95154 13287 87799 10072 296 12670 30848 84603 84305 88769 23585 77424 38242 54594 24594 79524 51492 72806 41049 63382 15007 82971 17425 83700 58995 88397 82116 22406 33470 72221 2328 98801 81928 96538 32491 65679 35771 78562 14634 25640 15728 38714 43125 34921 83744 56779 48539 39428 76560 47294 18149 56329 13567 41576 96201 16528 87750 66894 34874 70744 78555 40790 35066 28391 96243 9457 26807 88406 87737 53045 26711 32696 12588 65734 40603 29152 40282 76811 9288 65752 89594 86974 59189 55490 38258 86229 84363 3464 48035 98227 49386 49459 23105 61479 19936 92167 24937 81003 27487 50411 16363 60392 9054 27469 64623 15185 72755 2559 29139 32721 76271 87473 20336 2155 67389 25104 67987 57116 45540 53843 87731 53941 92982 16894 50388 61329 86159 71891 34343 14212 66987 8490 54916 4301 3541 38028 82344 10993 68994 17978 56927 40169 44612 5372 61223 54129 92992 65361 81258 88660 12878 25199 87333 62389 13063 36731 26235 8314 24763 13148 47289 69056 37510 50842 88442 8798 71023 37872 21905 82350 30409 65153 68737 72701 29020 99954 60705 54637 85352 61004 33212 9522 15628 66804 75891 54438 21709 93646 37480 69402 22533 73114 66000 79954 9633 6450 40204 16168 22507 97432 90134 50617 38651 98259 65340 8263 476 49372 31499 4440 84187 65870 74404 14033 52227 26847 62490 77929 57610 7275 96221 56821 89975 36826 98564 76761 39604 65010 97033 61221 39132 40966 62151 26006 33427 6490 81562 84178 64883 78082 26560 60660 86520 57767 6324 96356 24464 75793 99066 1257 47058 81615 51465 94980 95342 11518 66841 76016 63104 10675 56028 33102 32815 3161 21426 9985 96162 72955 55775 22322 72435 99409 15311 80239 14958 41949 31406 9935 73947 53511 49249 36454 61976 87692 38167 89311 43091 10886 11667 90728 41095 54461 50340 47320 38387 34481 9428 53664 66329 23591 6958 57507 72767 70683 4453 55093 83573 73929 10514 87148 9707 98253 90645 56818 31623 26450 78235 7280 72415 37305 75313 94897 18263 49424 50408 56204 34141 86461 38798 64436 61547 86560 70470 76135 84170 37827 15335 27543 27527 48887 65817 52290 92909 73845 81522 67157 2045 54647 39369 19154 28014 98409 43545 7698 34449 74669 28118 25046 51907 25414 40926 94193 42017 38260 45849 2463 71040 60091 79153 45923 97643 33065 15627 43835 89874 90651 29245 81677 10360 97891 17517 49951 12962 11709 56020 33655 86391 99504 33728 19121 93667 1319 22277 58963 10487 48379 20561 1689 11507 31501 30764 10436 55860 30009 55656 28278 35053 45461 33464 39378 43562 13109 75979 54077 24318 52532 27710 46328 16737 26194 10430 2206 754 60734 53348 32077 82384 86080 97038 85926 29637 68881 20258 30827 88336 91898 79646 32503 94222 23163 42147 69722 33723 18874 71911 17787 8651 67818 91892 12984 50863 6619 5617 53616 42344 73808 1969 65558 31264 98012 11951 62629 52684 92768 1893 254 68507 19692 20890 75607 13122 73672 21379 20938 56363 29892 43405 71426 69364 26936 74136 265 15775 73239 41364 87741 53285 74827 74108 83415 43044 90847 32340 21078 48537 23991 88662 27320 80213 53637 87179 18432 75759 2951 15614 11820 66333 71273 31682 40365 40868 80725 98502 12742 91769 45984 17099 21266 12969 85736 78385 29748 30552 69529 91466 17788 69206 93928 32929 15898 53584 13878 97413 79501 80199 46430 78146 85067 85417 46406 48506 9765 54486 17062 86941 1845 64824 30155 88526 62121 20004 37168 614 85237 10251 56070 77502 50900 81404 91965 66851 12297 64478 85952 65355 13186 16675 22464 18318 23267 60581 12228 95985 32914 51506 48447 72911 97305 24791 63053 82796 60045 52459 70868 93232 18429 44441 31610 98700 82171 96963 70370 70714 65295 63203 88183 47076 11797 29689 4644 22105 66009 72604 2536 43266 14731 89243 30587 9458 92330 31334 17880 63669 61112 23958 52703 81018 98093 59698 3079 11497 30206 18131 99549 79626 51409 45363 42869 82278 93930 3539 68280 74469 77999 69897 16173 47419 78644 203 32971 52161 47575 88286 74494 99461 51186 69626 41588 88681 83895 53083 68703 85501 15 6225 62134 82449 99513 1860 16364 97940 53647 601 17027 17675 81701 15203 19982 74824 52380 80982 1080 89895 6549 88636 30600 88532 85117 64859 51587 56311 43186 45289 43191 44182 64173 16493 58780 57593 28636 14530 31552 57480 69864 61114 70456 24321 73678 66350 82883 48499 91428 9008 99882 429 82280 50786 90493 45623 73967 77393 54781 54798 21007 70371 37182 90117 76711 99902 4567 77649 52251 76934 5229 98806 91991 37412 16640 29054 4386 47537 81501 72190 23234 44394 12334 78139 22450 96478 76195 25315 96014 52085 88134 41985 51273 81735 58114 7965 32846 6169 18141 65400 55314 97249 82696 39127 92351 35527 26355 72542 5946 1525 45910 70176 71080 49708 49261 42949 47545 66199 89508 72086 2671 81551 8921 67831 34202 85466 68692 88354 63611 147 37654 32132 263 48275 67003 94838 82431 56711 72917 87136 65576 54324 47963 52345 12013 28699 91275 26130 39192 7827 23334 34857 63171 54732 33720 81406 59433 94277 94978 44716 69558 93013 66948 39338 85819 14664 16267 53079 19522 57002 70793 61940 43492 37749 1164 84327 5288 13043 89012 69646 63288 56512 92198 67374 41475 12646 9307 71766 62119 2234 91070 97665 27250 3984 43200 1113 57733 92692 39194 92518 32921 43630 82915 37317 52267 76763 88955 76828 7752 14060 15769 51007 30832 25738 69621 63239 2053 21826 63026 45312 6487 37864 41965 45633 14713 50467 29857 23209 38156 14747 26867 60162 1258 42143 11823 3084 64774 46626 72024 19075 13453 93596 88165 33862 5475 75431 28074 9117 73177 62966 39241 80513 57793 86083 66955 49653 23073 57257 15264 94046 68850 35684 69715 1900 48431 51582 92817 62402 81964 45793 8304 83577 39053 60706 26153 10748 45412 87593 49438 8697 22368 35359 62177 33497 69451 23190 14665 5093 21148 66196 95218 31287 81560 19224 18884 82017 31764 30625 9712 42410 97733 55799 48508 64577 80215 44113 60143 37160 76441 34273 9003 62510 34697 68146 8204 62729 86437 8975 55060 74861 13989 62314 27047 99523 5130 52704 26211 19197 51890 84943 21704 58754 7727 7415 57005 96374 1612 39687 94587 38662 99706 56264 38139 19952 11557 17759 54421 12795 65465 99093 53553 96179 22142 35577 92261 36240 60929 15366 60085 25679 7573 46847 80886 70219 65980 8433 9292 99123 33585 15682 73870 97466 67563 48226 14496 60602 77798 67527 26332 81480 14680 7844 56545 56255 14165 88023 66231 74043 64370 24684 95945 91110 61102 6184 5083 7892 43436 40416 91240 32494 43140 16167 25868 27792 48107 36819 2790 6189 25474 64231 43166 73711 50326 91741 36365 10070 41684 49448 57346 77223 82979 7014 31546 59301 23904 31140 29996 36532 9896 85813 20542 79216 82321 90171 10634 94750 61683 14831 82665 87096 18300 45631 29084 54511 72536 34851 11049 62524 53587 7445 48607 98840 77124 49510 4847 72265 60416 1596 72492 82011 43685 70557 37322 8599 45597 52765 99454 42373 79045 66905 5405 40451 52357 22763 50091 80062 57645 47600 22022 88070 544 7447 71316 8114 65825 21672 2690 63673 29467 41197 45121 57321 93579 58835 71928 9167 31388 15158 27429 55125 19550 54753 43585 34359 95556 10033 9797 22001 31076 92532 55018 1322 91646 29702 58660 76437 88353 18032 33600 34691 42909 972 34523 3735 56410 55830 4962 88088 86137 42993 12176 41918 83679 25726 14851 24327 46229 49204 82103 91460 4076 19316 55765 5819 83451 66400 20664 42777 21297 13749 14290 57172 33992 90825 99655 81804 85947 45874 44941 54084 31730 48372 57941 52478 4830 69245 69323 55460 84426 97570 6323 64743 16060 64267 90411 18423 28226 80240 11159 75053 98704 68726 72171 21874 48749 91004 55883 5897 1670 59667 2855 88777 6420 8339 37688 7875 93338 7053 6970 6730 45503 67580 36190 70162 4573 65420 9202 99515 21458 72227 24546 31973 14620 32207 97024 82162 95184 97383 21871 55320 67025 59477 27692 30723 21761 89685 17618 3551 42663 73763 53201 64488 13486 20054 55190 18887 43591 84563 48321 77978 26954 59721 17343 65583 10482 49282 75583 59739 1946 52971 71392 66776 91699 86055 34460 8492 81516 1902 56019 69890 90054 86 779 36695 81328 11481 21111 90634 48170 28535 36360 97256 48846 80495 73273 46389 4115 74981 59205 85407 92457 15649 70189 75464 97012 65955 62784 6334 2464 85049 41048 18288 26659 30995 88291 13206 23179 52900 49527 10737 51105 68817 60426 93503 94622 97781 63935 30938 18234 95962 52509 42352 32100 49566 56064 95108 99397 86610 78573 24279 40334 10060 86916 97289 12807 31236 62220 78441 95970 95582 21062 93545 68805 11942 89474 459 8102 20198 88733 16584 19146 88432 26439 63189 64214 43397 36204 78518 85917 18039 93478 49940 26064 36966 39129 65975 96166 72700 10630 30220 59052 77247 46045 11733 3203 70562 71451 96443 1882 5941 71098 71028 69246 55749 51941 23719 35654 39841 79088 35799 33116 12057 42718 57868 75396 83944 15120 22725 23100 6422 21958 68380 72756 41791 60502 89114 65506 27033 6209 52645 52863 56058 25462 97877 16633 91092 52561 62613 80363 83326 59107 6664 67380 19256 23461 13477 37467 33049 95174 29308 71105 1161 1245 1582 86798 20388 75889 50866 38480 85970 65370 83556 24017 40657 21486 41140 66939 56328 80007 66823 77465 38105 76535 47410 40690 73366 44479 97468 56390 21067 35899 31571 1511 4125 90778 42636 96985 52271 43607 70990 13996 9041 72210 73139 86494 19029 86568 99759 89461 90457 47375 38676 90543 36603 59648 6278 85386 62486 55512 5580 83392 12811 42265 30635 55826 47496 37023 57219 60478 78585 5735 159 52399 66165 65867 66878 18923 54701 23729 50713 72609 33724 52944 1611 10552 57699 25214 44536 57055 29930 70801 90666 86582 75628 97749 99271 4263 39342 77919 90095 69454 308 69430 8171 30093 37101 32009 96518 70702 33828 83558 43291 58556 35103 30680 94741 54265 75898 47008 16774 57802 76233 91621 74320 57711 40765 17361 60442 37145 20167 15814 42622 52886 37946 45499 432 91160 56037 50677 40675 41001 43083 10279 54815 59462 19653 71966 5319 89834 67727 34465 82899 7831 60268 45255 81733 48217 4434 907 8933 1271 2439 88504 76663 43121 70640 76264 65961 59434 39246 80277 14909 25437 48194 69514 81465 6560 97085 16871 53031 70327 26751 17891 4860 61333 67199 19476 36019 87363 90918 68111 49074 30364 2751 29977 84716 27401 27794 36375 75213 50580 50680 8676 34748 82189 77012 77234 52975 72222 69177 90025 50986 11365 29424 16635 13413 71210 4632 30611 9574 26970 40731 77004 28418 84150 97031 51402 10948 52235 16962 23154 37684 23927 86844 55677 16665 50643 84260 11200 83221 41219 40913 82703 56229 13697 59576 70708 27975 36116 10673 11306 48588 39480 66741 12846 70837 29721 80092 30116 67387 12937 36680 84177 81572 63434 38701 37337 12938 26510 90977 298 12033 39937 3991 56040 34083 2042 57536 61097 97447 72747 31974 62006 26894 82701 69330 8747 52405 88333 85179 41310 55588 98086 14203 1412 71177 23151 21247 10843 499 23413 72241 25981 24587 98691 99255 961 65895 66847 24180 17949 72824 45743 15194 8485 50311 94447 82284 50458 18495 58628 98703 25913 9195 39318 90299 29614 51823 10736 10132 61039 32619 28506 45184 11583 70872 22212 51394 64013 18211 40207 82564 55843 80562 6965 46179 85243 38772 3208 25602 65339 84937 89127 30676 99006 4385 23440 6616 83327 38490 5444 97226 43284 82927 90127 20770 86713 60020 64010 36247 99583 48147 63680 5885 12794 44430 2889 6195 31745 67930 10298 22171 58639 62885 49186 19914 89178 12187 17291 30502 6208 48764 87172 53343 62288 92131 65738 36536 34058 14312 11037 29188 14443 12859 66154 92833 12620 26551 72969 81265 20420 75075 7242 70448 69537 78192 36797 46304 43508 80847 81429 97852 87864 25297 92548 95 71290 66387 20288 21118 32075 67307 16108 86728 37069 27103 48727 23942 47671 25969 14903 31103 49514 24232 22901 94668 93033 74302 25611 38470 1544 3238 36076 40628 78740 95911 31827 39305 15806 84753 72381 45901 89740 7350 82385 52146 2096 60582 29899 78746 23974 71690 72515 89147 61673 78678 31642 84836 20810 13897 19932 33813 61288 64461 21925 94325 19022 81019 48462 29360 20905 37049 35098 54449 25932 69247 40642 93269 26137 29435 12854 49585 83904 20517 15948 74992 62663 86625 62493 3609 27285 37819 87358 59685 47978 15338 74040 35814 3679 89833 1865 22023 8655 2777 33330 72395 31422 11734 69781 69613 72506 84868 37072 65538 14084 20136 32281 78764 70085 9716 10264 25974 12621 30188 10330 98160 3027 89569 84845 31142 11854 33886 50624 98913 88350 15713 83255 85345 70600 3731 7914 38140 95203 4188 68054 43067 80905 1357 86574 92889 28808 91208 65325 59084 70203 32399 48033 40607 88301 75738 36170 84793 45062 75562 19240 88326 34362 30553 52603 28758 52906 9750 29947 56702 99844 70899 62740 86653 55632 67383 28976 66158 84908 53862 51604 51578 15980 65315 3209 76364 51339 89576 27982 12117 34770 78373 91796 36956 74377 1174 92316 49168 54477 18402 7467 15885 41744 28571 11204 30911 17213 38291 760 32761 68725 14142 37425 89645 75371 42962 42571 23411 98600 4260 11743 56351 31378 69390 13601 71670 95935 96327 28320 84709 6132 88691 49432 2378 85915 76628 68393 87150 74191 24758 11980 77530 68449 20875 14625 89306 61989 51746 52046 51057 40569 29705 77960 68935 97872 6198 64079 74122 9463 31096 38053 8081 84386 25344 41152 21451 7391 38278 51557 66198 95206 3659 50622 15575 44023 89169 73679 2811 96796 25255 57319 10861 71551 28139 52602 13015 41244 96637 59501 40269 56250 16146 94244 75613 86851 77950 8964 89855 2285 4159 76582 56462 17411 67245 41983 86344 38489 24336 67948 93348 74459 24625 13491 19403 88603 71186 57111 56732 79850 48106 94005 89403 94352 91755 55640 11193 4220 5248 78041 69041 39949 82765 12332 76664 81180 29818 69413 47071 11539 52182 95289 2466 2085 20631 34618 13499 82447 8910 61012 40164 18552 53001 16905 44007 22250 84536 35981 6338 44372 14211 28634 94008 54606 92911 89577 18441 82676 84287 28094 81392 29557 7349 82782 41664 94109 70279 47432 88544 58668 18122 365 96020 77722 81680 50224 58986 34469 75160 60430 66246 180 88050 7465 63204 99673 11236 75498 8470 52831 44695 86402 10704 13795 61793 70433 39140 19507 46636 15106 54378 88959 20555 77283 79319 16218 39778 80738 31970 87514 6084 24578 12268 59260 71629 48203 77718 73085 76549 38394 38558 77745 72782 73810 30780 64773 37979 2393 93622 90736 15070 82584 60500 18541 91269 16301 59405 7737 57492 31381 10705 64390 27444 59706 15805 65126 66098 86814 20597 6661 24573 56767 59915 78806 94483 89674 83565 55710 13020 4432 45186 62475 92828 84259 53896 22664 12175 44145 63329 27741 73211 99502 92412 9911 61100 85103 92983 90661 23840 40510 16690 63911 89142 14992 82405 77991 72549 38000 64161 5657 51106 77597 46205 7016 89348 79827 85807 34732 8016 62398 71989 42311 59440 11871 14072 68426 57351 22871 58598 39978 73601 59703 53113 73377 58910 35915 22833 68490 10994 42401 38354 69392 63025 47278 71232 30077 30032 18747 6803 71733 7757 78296 89854 85344 33478 80544 54827 98473 80462 30835 89977 23141 25829 83481 37 13555 19192 28558 2111 44904 7873 3139 20740 81350 19755 6258 56124 52237 52226 78193 75486 54850 44799 47732 84223 99629 52687 45265 88573 12836 13864 80326 47868 75815 46912 98205 82801 16863 1226 73628 87479 56827 17319 69234 46676 77518 75941 70098 38002 42610 35668 31822 77932 68611 99650 60209 59102 11761 47031 99652 83839 34889 87576 2574 71039 52395 37208 41578 17714 26784 52934 19200 77544 36297 5658 55356 14255 99598 35951 71986 43827 23975 84964 61398 4964 66994 17080 20991 61988 11238 63667 57517 31349 47199 51511 69828 25587 42813 30526 85566 41830 12469 89447 90399 39434 10354 15687 48628 68656 31863 86615 5585 33520 88891 31117 85895 58353 45667 66247 28365 62928 77134 59253 86945 57178 79713 79020 15380 83966 45880 89832 60710 69728 77300 79998 98816 55422 16742 94600 13560 99809 40817 95041 51272 18490 24530 38372 57637 87320 79893 4701 66169 77103 35970 53062 66094 14803 15044 21346 63238 30311 74867 22788 69065 97369 46922 7233 16719 51309 24461 48097 91810 78422 79489 93053 20094 93265 33878 25269 11646 78561 86877 48587 14698 93435 313 50331 45629 453 32654 16988 85343 8514 27512 12296 2732 16368 38464 33282 93264 20694 49181 31926 29858 77246 65737 85350 58318 51756 42066 70559 76054 55023 48693 70065 91128 62127 34296 96742 73529 76748 85515 60736 73907 7052 31496 43948 18491 67891 93197 62646 32208 89728 55595 51863 24941 42214 68607 59220 19604 47454 59385 84494 22512 80400 13318 59565 58817 56587 43055 22312 97390 32131 46493 33361 65715 9894 55563 73919 65424 30347 76100 77146 57525 90419 59847 64168 61741 29262 98526 79006 44371 71801 54888 90358 35602 22760 81760 28582 34046 48709 30190 89817 28000 76978 1175 13124 71776 41421 58923 88266 26447 51662 21181 43885 63687 39273 41553 11396 45624 64792 50353 19177 85653 98539 21656 49165 41877 46022 48912 53224 68128 12974 28016 48325 29793 14317 68647 20351 35335 25911 25556 87813 57990 97323 26043 4529 33099 88593 92048 75762 84046 45505 96914 18565 74713 9992 60781 47026 885 29609 59057 41444 35632 79728 15499 74503 37010 3655 24589 90511 93766 38724 65489 73900 96955 40405 85686 27100 23659 19747 60294 91597 89960 11544 97193 2209 14959 13890 85548 46879 42277 76496 70613 5304 75749 21749 93251 51420 97683 81493 77559 46065 69095 14660 31908 40180 72466 52511 30663 14600 28881 99765 44874 63020 91559 48909 97591 82846 18311 39000 15357 27953 60252 64435 96383 44568 12847 15340 79332 6135 63920 64077 12477 81535 31972 81751 42696 40749 98987 1726 57046 98139 837 59283 41819 37483 61270 30713 54025 94772 54028 92064 42268 29997 18024 70570 1968 59141 43678 95511 96434 44383 77287 4905 5190 73717 78943 68410 3817 26705 21919 14700 38226 87375 16518 25936 59137 19016 85291 38412 59158 74274 98611 29780 5760 83153 76637 31815 19341 51502 36479 19976 1513 28356 59679 35192 22687 61579 71561 66975 42280 3647 64644 57033 9726 4021 26277 84960 47385 68594 1204 17269 5807 56362 31454 57176 77041 54580 7257 95611 55412 19436 26972 30184 43051 45127 44439 1871 29450 4161 99188 29041 14447 43367 16819 68012 81176 75408 66463 51101 43635 32488 69008 37181 23347 37855 10376 33231 17600 49723 9749 62498 21310 66203 58036 43109 54160 17900 85768 4972 17871 15916 59511 6356 38483 14429 89948 38915 7227 44225 15801 13305 2125 52462 94901 86517 40557 74514 11767 85941 10157 80730 1186 27795 8562 17123 22466 41296 15970 88851 8718 52259 96662 89143 13040 31739 94428 3619 88983 90770 78689 23342 3688 4380 60917 77112 17725 336 92001 40752 18864 69016 53218 65462 1305 69534 56517 20812 90836 44602 68916 82947 27463 780 65385 72003 44365 59932 15565 44286 9231 67897 94617 42356 6375 91518 50272 88390 73382 17909 54532 25323 89444 2144 47659 51316 78278 33109 12223 95037 13155 79498 6854 61713 92088 63471 30071 34622 58688 4535 55176 62877 52702 7353 6197 45446 87183 91495 65973 59899 98746 64721 15711 71205 14771 49346 79854 11079 62635 38974 76355 25325 46349 52243 92723 23481 53865 23306 6464 76938 63307 42794 37257 93767 23064 99888 67206 71504 80351 19731 52067 12597 35086 99169 21839 63082 28182 94950 54679 8270 75054 63211 84481 92681 55811 29532 27486 40995 42494 70728 21693 10928 57749 95988 49689 29806 65629 59054 79839 97866 46107 59435 98754 12326 95728 66527 17625 48873 48649 82220 92225 93396 6031 85330 30352 90447 66090 36686 91827 43648 73102 40037 92114 98234 55909 67955 76171 11957 61491 34414 34721 44966 47581 6039 62802 10490 40871 65560 83214 6846 4797 25869 57091 54597 14006 84598 42082 212 91503 78423 65833 29644 956 68484 35553 42140 98218 64216 30103 24590 89856 53125 16699 45003 37513 12982 30967 95646 1376 400 65225 94721 90863 24284 78957 53551 57023 61177 62622 69838 14169 3392 53178 79732 59218 87515 81876 96442 94949 10493 62916 50336 54313 80631 38757 10032 73899 9748 41472 97686 20751 9988 37175 55416 9361 91114 68050 80077 28823 60350 15968 30335 55821 45376 8923 87767 80359 64737 36745 77600 92313 40492 31929 31123 20414 54656 14868 803 16269 66055 34843 6986 46606 10005 20933 1841 85841 59680 87929 82132 17631 74898 59077 53154 15567 88545 25401 22087 55764 98786 61036 61161 5001 73446 30560 19922 36236 54808 38037 52635 96441 87985 87802 77959 4398 58043 59036 50929 21812 39019 56729 84546 23111 77845 32463 3261 53338 88754 26213 79335 24584 8300 59804 90662 73574 2504 2659 46635 10239 89410 30002 46475 14153 8206 80689 91284 58771 48306 18484 485 36214 4242 51060 51652 78976 87552 80118 31743 60920 73011 28476 12264 3058 49647 60692 1825 23903 67176 45083 60227 37541 7374 21261 18721 21277 16781 75226 24775 43609 84499 68508 49141 87943 64131 92464 58610 70700 57623 26996 29191 11237 11955 46831 21470 41927 9987 18968 40335 75474 85433 70268 5255 84049 4715 78289 20337 46981 86153 76007 66501 46631 78204 65278 22721 37830 3086 86119 31681 13945 46066 48015 25901 66848 19077 50263 24526 85967 92267 90641 83424 68231 42305 86252 42191 58210 78840 25765 15475 78637 81192 88858 22004 35934 36563 77963 90832 76066 95469 81158 69895 58089 7815 50031 84545 6624 84970 96410 27106 65630 94809 2100 93538 20891 70345 53910 77590 28031 37797 208 68378 9547 19652 31237 33346 67090 9588 23020 44343 29622 65114 99953 93847 8531 16712 35616 43144 36983 54773 64484 24880 42175 43183 7594 2665 93648 72960 76279 47719 4812 86316 72473 40564 87699 68480 33581 28800 47264 153 3634 71975 17452 43698 33658 50092 34946 6310 21235 42083 24782 8124 33852 4692 63216 78972 43255 31529 95141 22640 74474 17735 22670 73019 47825 5854 47577 59185 85162 30810 71433 80567 23669 71344 1311 22724 7530 94922 85340 61446 95153 14842 20148 51671 4763 14194 13913 35486 65460 4165 53694 84708 25832 15955 5165 69158 69578 8326 63279 73893 29170 62600 60944 7199 67320 982 42475 84199 9150 81679 90706 10782 35504 72106 52939 40725 80643 66838 79229 3554 50498 23678 21680 61563 13711 60915 48729 48475 19034 1033 17636 93475 85299 49333 48197 95533 93712 30833 21732 36295 85533 947 99002 13150 34502 47086 5547 32364 42469 71842 68314 69332 34685 56112 7426 4811 38603 23384 50391 49979 3955 41705 11839 64765 36250 79730 58857 96548 59422 45797 67415 59016 32636 23722 64873 65547 68181 93576 98631 50440 24331 15198 26508 55673 28289 66699 31966 16221 27638 49474 69854 22223 33969 94458 55444 44009 81148 7152 27763 70878 82411 43445 70155 15786 19120 73167 40729 10122 439 8061 13016 28148 53535 72487 2330 68749 83250 59391 56433 31059 64296 91197 57254 33586 39602 71612 98521 8053 44102 39149 35035 63192 38541 19873 71756 22842 21866 47722 84514 3980 57101 12116 38566 41185 64359 37074 71615 11918 2271 54177 30976 89004 14514 34526 49033 15415 53638 69293 51653 87377 83909 73833 93781 91452 70168 58236 88042 63530 36481 45151 68190 68921 88033 88626 512 18742 93875 24840 74536 12285 84783 68827 10301 36805 34149 17414 638 94874 47065 24612 96776 53536 39685 45755 32457 14800 60659 51039 42148 39086 79907 6998 16342 25965 13680 29429 37852 48053 88947 9407 53683 83386 44016 67175 2994 93453 5336 43362 46254 30470 63519 48888 67 38352 16177 6534 50540 41271 61686 62691 88263 1799 91250 21985 95663 94297 56792 69467 19296 92270 5701 63615 38650 85403 39740 41976 29025 47318 84553 26387 40565 4958 50366 31320 17753 9282 76095 17034 83943 77292 30992 14890 2159 40352 29194 49648 63261 9374 75686 55457 15696 56015 89225 11369 26054 55567 36067 25870 7140 5938 17273 70089 61937 4542 64086 64023 5375 26198 87863 89414 86703 89502 95638 48145 5446 72397 64830 35958 17037 59344 44577 32937 80904 61733 12092 6247 31835 1282 87664 22631 79057 10769 15108 24878 55337 55848 51082 47498 872 57341 41239 78271 70879 51187 21131 75224 18617 94906 51599 9309 97695 65449 71480 3314 42986 93543 61964 35865 22107 68710 49339 25975 42422 6237 33722 98876 5120 11868 77779 50365 37418 10746 48958 47104 42161 442 66054 63610 89426 73901 7782 24166 60796 16524 90754 60095 9067 98337 54619 36134 72072 24322 52333 75612 76328 42282 22025 67303 23058 43713 51892 1523 65136 26519 21053 52701 48839 95527 13623 76841 97548 9779 73791 65636 62631 74683 62929 78481 1287 38281 22910 33331 2456 27095 54563 54258 18695 95025 52924 10590 59183 94549 39402 18770 72200 70738 13899 24113 50007 56631 24741 9376 20249 13687 55517 49821 10228 45841 35776 36090 19669 28545 83359 5866 36420 6660 70352 16505 49220 99742 8373 48934 49046 55882 1251 52246 26733 77909 77787 59192 90887 13429 66183 84995 50865 91568 43865 54405 18060 53262 19824 54539 38630 43888 59287 32620 29368 30783 91025 18957 16329 25820 81715 74695 57544 4089 16823 11284 98311 50144 6240 37020 19251 43640 9996 29055 67691 96793 7896 78131 39446 21523 91724 60950 40347 4381 66900 26199 85128 67268 72800 25682 81874 9809 46436 81015 14708 81430 79643 49882 13563 77844 69993 16581 33197 65722 86972 93332 76745 53720 98257 1944 53799 73645 27745 92910 75272 81625 24677 78821 31536 57789 87310 82985 83854 33875 31265 15587 13424 16128 12602 70599 76792 8648 32034 65792 39315 38285 72623 18161 99745 26317 10159 33803 11281 36891 58125 57194 48125 41128 99499 65631 19367 86697 98170 91473 86339 99345 10439 29559 75621 2465 83770 48262 33948 52470 77916 44472 84677 53261 40735 92824 61108 29794 2831 38356 24088 67262 56371 68434 25386 38325 61685 1590 50503 24137 95618 31167 9058 4182 86755 87486 23517 79380 82597 88683 55568 17740 94130 58889 79076 4771 90097 54182 27618 75548 281 32104 46305 51697 49811 5826 9007 42171 18772 80391 57502 62583 43456 45017 36551 2363 62027 452 45832 6599 67313 96489 9626 21452 79207 61385 12993 43089 53923 83734 73024 26819 21332 96045 46760 89332 1201 95389 73957 83790 99314 3445 74519 13427 13734 88972 7168 93323 40122 10311 67460 36748 27967 77147 6228 95038 67059 51294 92426 26567 72978 54317 47186 34597 67873 95105 9329 86875 65587 69520 1493 89379 51920 72508 67624 93880 74084 51017 51190 7123 41334 91422 1065 22114 60205 67630 4452 69918 7316 25077 16557 73696 64469 98935 3037 21114 87859 42964 26165 75476 94077 32825 51036 25249 31965 12377 54693 73340 88834 20880 55335 64556 24522 83041 52107 1998 26544 93828 69477 37394 55914 27780 76898 17697 75576 50198 92484 89294 6982 50561 32251 66395 69924 88934 26781 11031 4291 12018 59568 18036 15253 88148 10868 6485 19455 26417 8035 9206 38207 81043 57874 16831 13787 52805 57253 23312 44583 95529 37776 31765 20975 6930 55156 37100 94790 67985 91828 47126 84258 18500 62074 28580 65647 61624 79219 83385 6934 25502 6399 36208 20767 10919 84459 73605 94845 30716 15518 82907 3216 2215 37217 75737 65740 52725 90418 9832 46005 58538 90680 42654 6120 47666 59665 37879 5370 62998 99718 8268 95468 25409 67947 75162 37421 33301 17970 59017 8404 20729 30312 59901 23341 72796 14515 20629 91963 8421 77689 28283 50968 11189 73795 35787 89199 99927 55597 59095 58606 77458 39754 17190 5034 10377 3567 6984 82481 30123 15382 62567 33481 487 926 48102 67664 68271 87982 22074 72458 69763 59777 68770 89619 77652 91751 14532 27598 37871 44598 32067 55533 89787 30996 64305 67586 35770 69526 58969 77493 13264 6061 64619 57491 48699 78923 32901 67022 27284 71790 84444 90965 37933 17706 16059 54513 85847 17742 72648 27032 58698 62561 3193 93330 58788 68077 55612 21145 96159 91207 30314 39853 85231 68001 25919 7252 53064 68776 8731 8712 24312 72781 90188 29411 65841 64605 21689 53908 24884 32713 74736 69702 91266 67885 27688 31429 68035 83995 15045 64052 69497 12968 59987 59098 69636 88449 55561 77248 41537 3706 22420 48858 82554 59533 33228 48222 48228 24050 84940 95765 71833 70657 12257 82285 29412 24755 5952 21641 90455 49109 29750 841 29300 39 23381 45520 61788 61948 21068 39022 36181 50545 28297 35333 65889 25125 91681 90658 80041 76401 57716 99393 63638 448 29797 60634 97926 75573 91647 92221 30069 26429 48406 646 50635 11196 37655 99663 95517 16014 59450 87324 10182 99833 33710 62170 51731 51828 9631 54849 37326 65954 9801 30217 37184 57440 75955 48178 18147 65688 64835 46140 70758 97497 77816 69589 80577 44306 62656 83970 25521 99764 62574 61318 49350 94943 33479 29886 62930 95785 3586 93378 32936 3691 94536 6609 60555 28577 29426 3743 18670 32114 97586 43268 31252 90885 72159 38900 60932 64581 95901 50766 77298 60290 90952 7483 65697 96480 38243 30380 62448 94062 3548 81993 449 73074 65669 8385 31531 70636 21125 45263 28040 4461 48173 18859 64101 73481 60694 84879 94785 42621 61658 74763 50284 58581 22166 22970 65113 82738 48382 79301 92984 82938 30969 90664 4270 24749 24899 71336 30425 73152 56790 50267 86386 66210 9060 40785 15823 84171 15911 84500 65209 5937 53365 66401 1808 60778 62265 6657 49981 52494 46322 68643 70779 52335 37448 94472 66593 14938 60693 83078 13766 45586 72851 9087 32487 3789 8441 15051 98365 35281 35623 79198 79486 72301 31647 88273 13288 47884 73159 34719 31750 54422 36400 88971 92098 95064 3594 64740 24313 93891 97953 81630 68284 40222 52498 8521 66769 61699 36012 24204 77420 59113 32215 90547 21696 40864 12820 19786 12074 95483 65941 56981 44458 34669 1967 8387 27355 88444 28499 67429 77168 72476 89336 43957 79084 11627 5992 33503 69734 22411 45727 65577 28924 98255 50517 7179 75344 82858 84844 30775 13767 7787 61814 65516 29198 48644 10944 90829 87086 73219 53122 60156 31865 12290 10356 19562 52970 52081 25752 51189 68744 86410 58183 98462 29365 79118 90613 52768 39011 55744 82804 14901 39506 89904 96673 56877 11220 9432 24770 32050 66421 83567 56514 91414 96967 72471 27757 42443 62790 14207 58457 10887 52889 70601 77266 40322 20372 96158 22627 7466 6631 61569 15945 41247 57867 75161 24800 99997 48719 30393 88143 19484 61371 55669 88046 21629 6773 89389 91900 74582 23693 66381 10201 28243 93892 59872 29978 94723 51482 40267 95229 66348 28450 44924 50453 92878 71175 59842 83158 61326 94857 79495 69921 23217 84023 4267 79771 49385 40748 95101 74948 33092 79742 85290 44543 40958 25115 93261 38459 52927 7610 87826 38976 48579 1476 88566 22100 71219 56080 29861 64889 96861 67435 17366 11829 69372 29824 94522 863 4196 52910 99587 27995 14526 12893 72338 11861 23723 92082 29816 10396 92014 64206 44151 6629 75086 92254 35768 10689 85571 78473 6398 59395 85910 87955 87293 25248 27225 86319 43706 84253 77144 53068 7869 5738 75687 42546 16376 20831 71308 96282 29552 24766 76744 32752 7891 46832 29775 63508 11152 36015 1381 34249 49515 48885 85592 21228 58822 32899 14394 95804 44824 2857 28599 52362 55961 83657 10495 17480 58972 30482 20735 88195 94327 49752 76568 49568 37995 78960 58946 60094 4471 19819 34805 97273 94254 20335 7960 72192 26017 51491 61646 28 11717 52082 53961 83104 42383 44831 42025 69752 22330 70235 92948 81311 63646 72022 55824 32306 63472 32225 40553 62612 38807 15489 47147 68414 83219 46751 13933 93514 5348 98562 67181 46505 51980 48070 1267 31419 36128 22777 56244 15049 38847 74988 49731 75379 74977 95001 59236 16408 18796 78932 85249 76236 94496 76737 60775 50400 51818 76736 99967 54974 9557 78439 51004 38265 61406 29934 24882 55783 42106 46053 6868 6622 59148 42296 83927 96715 90556 23613 89836 42709 47925 41121 90868 49368 83455 41382 63050 98831 38222 96824 65409 11788 71887 33259 10869 54473 85465 50048 92908 95835 24401 78492 32543 20573 56521 44829 88973 20809 26270 24294 81914 35856 59912 94811 40281 31360 91747 31300 79756 42674 67165 39404 7569 8873 6354 42561 24286 36331 80721 81619 21563 84595 56783 10763 58023 68961 76682 87200 63737 28547 71900 14988 72097 74755 48821 87715 87079 5107 63309 84245 52560 76490 17170 32128 78854 16199 41931 86160 17844 26735 85707 32525 64836 53610 5928 14584 33591 62516 64656 12905 22303 49502 86077 28345 45669 17076 55898 46566 40874 8635 99061 81611 99078 86539 28275 99360 40055 96593 73124 22482 88264 84842 4876 79957 30294 20038 15528 46382 26042 72693 60154 15659 43493 39024 67294 25698 61652 84266 45588 30762 81457 30282 60040 86251 98872 48357 48765 73776 38791 71624 38946 69320 71980 79409 34309 71077 89693 40592 87884 96044 96717 34336 10647 20832 76315 92480 76186 52917 56336 54595 1595 18120 52617 12095 63140 8495 25385 55036 20652 19994 43288 73613 7121 38257 26669 65524 47756 90983 96947 41157 50586 15965 17162 8846 29242 78593 31089 3675 11293 1722 82114 48092 72044 60378 3245 98105 65525 8756 7170 94425 21018 69280 59388 59905 11710 45171 24860 40331 5002 63253 78693 33624 15027 9931 73158 87040 3300 27204 74581 65742 78057 48620 45311 22472 76491 55419 33708 22835 50573 44943 37149 86483 80821 53950 9783 22272 17122 96531 18284 44438 48978 30189 43383 2034 47927 91909 66224 35385 12325 74190 94712 17370 42978 12278 18143 95017 92029 36232 54075 22387 69773 29032 25575 76866 6223 12906 78933 62388 61360 43019 23417 14338 17534 26047 29288 22021 81738 71058 29757 8457 25432 45235 76951 18586 25768 31341 16949 50027 69650 20431 80783 29303 15219 83106 68563 37164 49108 39927 29130 57876 94581 91830 89689 60986 7691 89297 63408 16881 24431 36382 60893 71695 95930 12006 48143 68492 76881 57657 81223 23895 36926 69658 93574 48165 97181 35095 14359 51254 66195 82268 4407 16538 63357 97519 93625 41100 71550 30472 40700 76109 77505 78909 24414 93676 73934 49428 11950 54764 42839 52105 89459 71362 74682 60947 16233 95163 65886 67285 48591 12619 88657 29979 54937 27546 11686 6049 47530 41023 26951 14939 96665 68435 56735 85267 7821 68984 66437 23896 48919 94597 64165 90546 58897 33856 82231 31931 11006 14706 70812 69807 43160 72134 58113 41406 40666 58424 83647 24109 20580 71825 85164 20215 58220 30890 65366 7903 58440 20778 52613 79896 61127 30980 33014 72945 7720 20795 82151 2007 98025 12393 1241 59689 44878 79746 49285 66577 70326 21995 47529 88695 82921 78147 10577 26023 53508 35969 45734 84006 65111 14563 21212 33315 26343 95321 65464 47458 88974 80924 92511 14282 33557 93540 21293 36835 61505 50932 7213 10802 46789 46615 77660 66954 33735 73572 56493 81025 24207 32728 27246 63545 29641 43969 56014 26717 34196 54428 22785 68756 80529 7843 56104 2184 75291 82812 858 25335 15180 97141 25715 18880 36920 10237 74137 52348 3069 24295 50940 78076 75423 89705 36936 18027 6308 2519 36101 83885 52322 1140 47252 39694 98772 60474 25465 39872 53599 4462 40851 31704 10739 27288 16979 77913 64481 11198 8745 2761 47091 67565 50534 99421 3140 49089 95384 24851 14018 28810 9516 84918 62149 99439 73968 46089 2887 19789 68023 41809 43394 14666 88740 59029 98335 93390 88492 1656 15223 29864 7770 76796 31338 48632 69263 28045 20186 30541 65639 49785 67310 22740 21993 89002 13529 6281 54730 95305 22179 67088 59845 55105 53488 71945 35285 13353 518 39291 13606 81795 16503 66486 2714 56858 34584 38305 53150 20064 92995 87025 26953 28400 68467 56430 98820 19687 82759 63940 62000 2845 53335 49393 9565 94952 1154 83862 91400 57250 17129 97791 94655 88295 61773 96858 30055 29014 96661 95000 40035 73656 77972 84000 86785 17427 1417 70523 34010 98165 12277 41086 1428 23495 64031 15121 58864 70108 3407 42084 85920 32185 29937 30458 80944 66844 64531 21267 76358 56989 68874 39103 85980 4859 38426 34478 36085 13310 86465 39850 64874 5110 17293 35513 57445 10016 99918 49600 46273 4833 94342 39144 63930 86351 59652 36385 30046 30087 11553 28652 55370 1090 789 57731 73932 38879 58929 90368 70828 39239 85594 18017 12530 5463 15317 92525 23284 19003 37105 36855 87322 62433 1766 44944 95146 24251 72991 86458 84958 26072 56983 65406 35006 28328 77868 38287 22129 48286 93650 16494 14581 1999 57556 6768 50807 55935 13914 60307 2580 66646 36882 43669 69719 40876 52819 62715 60536 502 6552 61035 62727 81515 90442 44207 65213 38428 31291 98448 70412 84220 55213 4066 31038 61885 90798 76979 70152 5722 5834 57622 95155 28152 25601 62025 71667 7784 21545 76723 35177 24609 44213 31026 23324 37937 41870 13676 57210 31375 96944 95564 80082 51569 73506 33881 13583 70792 86948 87088 87400 68142 17412 74751 96330 8353 15455 28240 56341 54725 12573 22496 82102 9617 32309 71709 71981 8911 34156 97937 32499 59427 91539 46937 4312 84117 58526 1109 34593 16531 64331 62605 98190 59177 3260 90655 57081 93204 91842 38804 93074 5373 95204 44839 88192 22677 10747 31413 71257 62271 98525 44454 36298 93855 4654 25236 23424 95123 29241 74591 70558 14671 26437 35739 81303 39842 8529 49794 99958 54683 76818 81119 81497 1615 21534 52584 10969 20150 90147 80316 13496 23913 88609 49348 34898 43081 10118 68846 85095 12765 16379 24918 8437 14128 71238 27281 78714 49837 78722 32964 57720 98036 34532 88347 19468 22676 87260 90937 47727 20523 98494 84729 465 4556 31879 29414 8197 99744 78612 9799 50997 41675 15562 92846 55263 99691 32842 2124 26548 83814 90663 14261 6649 44630 17968 44466 35710 75751 8145 70529 67502 20744 47324 10408 23441 47842 42351 76247 90652 69561 63510 81531 80736 74993 72323 71103 3550 62150 42412 3597 59060 46081 13505 80464 92364 96459 7024 48000 83181 28496 23047 99719 79617 69739 38539 27256 59168 43906 83948 40803 5172 57580 48920 40151 18113 50971 77119 84430 64097 84594 51574 78837 18572 6848 82015 88670 56108 60076 51173 62736 14339 12492 68843 27346 20242 24517 15921 90933 30731 62010 765 911 65619 59659 46844 96406 18709 5015 65130 39170 91973 21287 54360 16910 74508 23043 58573 27648 61038 74661 6929 84634 12087 67171 62437 58743 13406 89264 18555 25625 84523 31196 98915 21686 62909 95631 56975 12068 35528 7110 79686 96228 84775 33783 12643 45002 47216 98260 13044 23113 87383 72649 67849 8669 26884 37848 25894 43329 84296 28372 19108 37431 78312 20575 69278 17793 60031 71417 81471 51334 69073 11737 70947 22706 71274 90668 97043 66288 12335 97611 99062 51264 93098 74056 35312 95295 51691 17602 34266 2407 89970 23608 38935 77094 32247 58966 43151 99219 16266 13173 72966 66228 52854 38988 41346 19637 51856 53560 67127 63754 67914 22894 38790 60883 52483 7214 55236 11415 65999 37241 48392 31838 71773 88193 71420 51509 15137 51799 77895 29935 2804 97254 17497 24383 89433 6726 68718 61962 59339 37516 60618 33360 88562 74815 57229 14309 93179 75339 1883 73229 84640 27261 44431 49484 10276 90581 7823 625 96080 51011 53540 38406 40238 51504 86679 85014 33738 72583 37555 27275 89972 50063 30683 34849 73638 49012 27357 2132 42043 27926 52406 23506 51528 7632 11658 6309 55694 17012 18236 52340 559 44390 40988 90398 40200 39432 55044 29416 27332 19359 23447 17434 40208 94396 79832 71536 19481 98905 54370 11030 48221 37732 33630 42299 283 19903 51749 14486 85488 1306 29999 97172 23579 32958 48939 73396 55946 29119 34218 60532 13420 48614 56924 34811 6244 28028 69513 21658 48249 78842 46012 45229 94552 16958 96594 23299 71351 91728 32782 61481 3650 2711 64164 11920 37107 7105 94503 49716 83898 61238 61420 41124 56518 79575 48010 97128 40693 22079 44402 45090 54364 11577 65645 87467 59492 81747 34599 74348 61249 77539 64566 47743 37677 10146 11954 12136 51457 10553 24224 25920 7161 63282 12462 59975 44650 58249 66539 8285 2019 14850 71686 34971 31444 21663 93888 11725 71814 88643 23345 2371 13723 74777 80608 86884 4181 21237 15078 52512 1349 70227 60645 67646 44986 64589 20845 61188 27814 23496 51450 17033 17287 48231 12902 18434 41840 10358 40473 33308 24528 42729 23787 99449 92292 34752 18249 13776 54911 62397 37527 44295 31732 43046 96853 50584 45361 32962 25139 48433 21048 64727 97650 93578 57252 4618 47275 47708 33317 67134 47977 53248 30834 31290 29010 91104 15742 15900 6294 20358 88149 42717 34516 31468 94000 99716 70644 39343 11423 54356 32395 65693 81597 31644 46088 51529 74724 46609 61130 10407 75947 12144 87581 44670 83782 13931 8198 67536 53845 42466 23241 70369 29915 26296 40252 40833 10696 87631 42754 49599 70145 49373 11570 93369 11878 61524 7342 7383 43709 55158 19358 29965 58561 81866 64973 82874 47899 44338 56722 99618 41966 66146 96372 93131 81938 38087 31166 48845 94473 74811 21657 38054 82209 93862 38069 29907 2120 99304 53828 46678 61066 42913 99254 69042 10184 36261 58013 29925 58537 20747 34679 25436 64087 89543 6289 72176 68622 86595 5662 38463 3036 77803 22579 95858 95281 42905 56569 84135 25622 35800 19860 3220 61945 40271 32321 69013 86613 91254 84043 46915 35648 36760 27325 40128 3100 26223 70399 58406 48757 39038 39347 81574 44425 88743 323 25160 75441 97657 7150 48220 2709 84980 18989 62086 8706 51161 65128 95005 70515 3012 50385 91398 55270 13973 45452 69463 43928 79220 85390 69795 18013 62197 26249 38592 29180 73896 97934 96212 50711 35363 84365 9305 71902 1084 91472 44108 63562 48704 83055 38563 46219 92340 16752 23914 65909 53475 11629 80723 61783 24380 39470 23484 80854 88510 72673 71442 35452 30224 80242 30779 87472 6618 65684 30594 18982 72661 90934 62166 70247 28592 42617 46754 32024 19008 15514 94286 93932 74223 64687 77576 12971 20101 15839 92739 61027 65368 64333 48414 31983 81139 5462 23071 63844 13881 76505 89872 30798 84031 99282 19009 99145 87601 32994 22543 4272 54922 38961 64178 35881 19626 85659 31483 41706 89767 84366 13254 67281 58948 69047 80039 70347 37604 79462 52997 14463 4949 35236 45748 94681 18251 60859 32101 75517 85494 87113 67728 78341 70188 41457 60732 84731 2533 10533 97191 88008 30646 17141 22688 83334 28777 46763 52756 37338 3348 91873 7947 71763 68451 44506 70490 48385 73745 55798 38076 46530 80272 65824 53230 26084 91520 44287 77646 35181 48238 92746 28697 47907 58985 51997 97149 85263 50760 69678 57778 45531 65866 61571 7652 20835 71343 81880 4484 29902 32137 9080 66990 59966 54163 92386 56551 76766 46794 59662 5699 8240 49105 31255 47292 89211 29436 55367 14036 31259 32366 53958 15157 5531 30219 32821 70517 22599 82482 13180 15013 95701 95510 50066 89718 43131 43536 78127 50489 44571 26994 45467 82380 8538 90750 75321 40300 73373 36895 55863 72997 89239 21512 45576 99113 6678 27433 65904 11428 55620 71088 23084 58079 95320 3096 55873 42830 81712 27453 95352 4756 45791 90355 81490 98721 82204 7442 26835 88458 9338 8913 72117 50126 83798 20251 68687 8317 47525 18160 43584 34303 51428 82187 15289 75622 2419 31473 88203 93318 24173 8227 32319 78715 89706 40793 85211 3483 65254 23296 73567 43847 16504 1884 97446 84863 83819 88838 26399 18270 66949 46315 45133 81663 52745 11598 62927 34970 11818 69686 48586 15504 99668 55293 4917 80981 66525 41881 33796 18342 19317 62470 75740 63118 12454 66924 90528 97088 28501 24780 11628 12331 88865 93551 84377 66185 60480 45156 23356 91767 43254 8488 7572 32180 49758 23881 90293 73876 56107 69640 47880 52654 50378 6243 64745 68089 90173 48078 81483 73816 44319 67226 45123 95537 71340 37357 84271 7694 5677 89600 91596 63127 65200 80051 17806 43691 87064 86765 15726 26583 15652 28675 52288 91930 46551 64543 8338 93745 87357 38017 68371 67359 33300 36669 96309 75896 33037 13320 66044 22467 88852 6697 55510 46034 94911 12875 53815 66125 27722 97150 18718 82983 95078 57123 37163 12357 5219 40624 6055 19975 36614 64763 68724 1192 9973 74784 29800 30633 46412 31267 45812 92309 55091 61099 43016 9477 29888 50743 33365 26281 92663 7396 17064 87871 93780 70021 84737 28305 9776 2815 93035 57788 86406 66911 30781 14094 4438 71407 95927 57335 70685 55908 36523 71606 68455 68535 4100 15563 27894 46479 15088 16657 1657 23292 30797 58468 5257 44183 24310 59437 12988 87077 7258 71167 45664 45816 17489 15103 88465 1129 91656 36245 1914 47630 1270 3343 50530 83781 12169 92145 41132 99430 495 38610 73059 73268 94246 76244 42897 58039 56 39865 51152 86839 92018 58886 47900 88487 20205 17723 56753 85633 30990 41681 68310 32802 68734 78274 42852 36946 88962 12698 28043 51819 49953 34995 6261 67865 64114 40562 17674 86485 43791 33936 20920 65403 50948 6715 64905 9033 94372 93385 98450 21917 36668 48949 12423 9097 47735 41036 29039 52601 40348 24299 36230 34765 6508 84432 76592 83264 2137 79375 12703 78163 14031 48177 30584 73413 8686 84907 52054 58806 72379 498 64709 1711 81081 75324 92924 85650 15856 96565 32720 35023 6563 4527 86224 11217 37177 28375 649 50567 14185 99617 52952 92278 57701 66797 39804 72687 94933 62415 58842 97316 29220 37805 73449 61064 82793 74868 14102 50746 44033 66543 57646 57650 83642 66853 91061 64795 9902 2245 2063 40678 39980 85876 22492 79326 42016 88054 13893 41569 16102 68527 65641 25300 85634 32668 94310 78355 49619 28958 72167 26216 98220 6087 71358 90333 510 12887 99945 71315 93859 30129 27343 85872 50490 42235 18576 56148 28452 71163 16724 35813 33831 53132 34539 78210 13532 37530 22157 40614 29469 67368 65534 28239 50835 14724 69481 88784 96209 73868 33642 45729 79081 77190 98357 65088 43729 71553 19005 22469 99614 63659 42726 59546 95506 76221 16018 85773 60393 18209 18020 83355 26948 94184 22181 35498 62495 53268 45807 2101 24254 42201 4156 27685 3671 7766 61248 48612 99206 3000 49597 73883 29812 88773 35288 72055 77671 8946 77015 267 41613 46038 53474 64631 82146 9699 77006 914 14289 34120 70802 63593 13518 89536 26090 17496 95113 28797 53882 37012 45648 28023 97912 81780 42719 28185 68359 21630 80979 24810 53036 36387 52685 53384 20201 41335 23837 50290 25025 39731 54037 54669 58943 86978 19014 69180 85668 88640 51957 70492 18944 46709 98588 89354 84069 39197 8038 23116 883 85006 64988 50321 29903 43463 54898 48252 35692 7284 19205 66472 24970 38245 16953 68623 96128 81246 67110 67228 66754 51132 31671 67039 21707 13008 58486 74571 37488 50022 65978 10472 34984 67194 33314 54005 1235 24301 21808 52834 22991 76872 22449 95247 57815 23512 46722 1856 21225 50775 86368 4042 18558 60179 14509 65910 57704 31180 85942 32156 53836 83135 73803 42243 45771 51946 47620 65952 73091 40376 58930 84555 85289 40018 24868 91322 35591 36324 67692 88684 24890 40395 88110 61083 16136 5131 55825 53096 79823 8090 38477 58137 59424 11403 72995 95848 58405 12707 89023 48840 84820 44212 65487 28440 36422 36057 32754 38084 29922 47234 69482 95891 30767 97131 66655 98773 87695 15153 72392 65344 6496 15685 66892 76840 29149 76577 79456 71564 17164 12908 32113 54372 49375 74507 2413 52442 63679 29340 37940 61030 91239 97219 603 49110 38423 52884 87441 14632 34564 29758 70590 46784 70392 74010 85039 44311 93616 84354 86102 54544 13621 53559 42926 90576 49154 43444 59610 38155 36817 7723 49954 42927 79725 89967 14205 93417 46746 6937 90466 60957 94788 47221 36943 96346 43227 25179 58865 305 52147 11752 78519 88439 75830 68270 1639 71176 17294 87717 82388 27134 76063 32941 7212 54020 41817 89400 24710 1275 13547 37053 38839 96392 76483 36231 84240 12489 20456 28199 25030 73403 11807 89048 2370 27828 40888 48377 17548 93649 11116 4887 77592 81885 83777 59796 60631 12431 22300 42810 83776 25708 41750 1053 60723 27655 22773 27761 8577 89085 40503 15132 73388 27352 68915 29129 55076 52664 68355 66764 71375 81647 2135 40272 80137 15862 22201 36423 95530 38450 61837 49605 85477 49950 72986 63968 89880 77050 22419 38934 92071 37707 50119 43603 82809 25753 41079 42166 35299 56973 61602 77268 52323 50728 98380 43592 28807 22987 81901 55890 41961 1408 78068 16932 18310 4058 16241 95710 73980 28219 80523 37055 20696 80117 39966 79801 8047 77037 88862 33805 71366 80756 88518 67327 8560 8177 35433 52059 78305 20401 25754 24248 48526 83648 80951 1695 25595 96298 41230 73254 39704 40008 32896 76747 76211 46111 25522 39833 52665 33820 86321 68645 67251 70592 62290 94575 13461 43009 36875 69115 25232 4612 60071 72417 47406 59126 64861 60353 66628 32871 54543 86048 89928 88989 535 32862 39544 97632 59564 38403 53716 57206 42407 5970 16418 59297 51230 74380 12972 51546 68145 11604 85612 78779 16290 47002 93877 32106 78732 92895 23286 97261 63148 23646 73729 22741 48571 83031 64492 15796 76044 49676 1638 89885 76259 20099 95119 45600 74454 86208 17727 13937 93139 77625 53168 35660 84610 32637 7804 25093 47230 96663 77521 99817 81099 11695 50135 13823 73534 1750 51460 43803 50753 41136 31510 14575 4736 70346 97047 19911 14987 20342 29109 43277 81687 65784 30898 63810 75724 18132 69196 15423 78738 93082 74596 38405 39984 89269 31932 58358 3546 74973 52855 26004 98074 50319 52027 33159 52446 75245 65779 23055 43069 77402 78246 91847 86874 12049 89043 13343 21397 44024 64802 63304 64353 35186 75714 53773 65453 99896 79543 54782 47947 74978 25653 32830 90098 89513 62419 55274 67367 64182 24889 95120 95170 70016 10241 18710 54726 6542 28812 99263 44858 52369 55173 99227 48205 80141 47500 84475 28837 58570 69034 74242 71149 74734 86907 27911 68482 311 24994 96866 36056 45617 98213 66724 4943 39218 22941 35548 44810 97080 17325 7830 62482 26987 29832 37784 1836 34192 54832 65026 48686 29221 86394 83200 16629 78151 33383 2355 84228 2838 46241 13929 22043 59840 10026 25029 51201 29963 57262 60625 79037 12170 13544 57727 56504 58535 54412 47179 81878 20699 80367 41314 97473 68278 7444 22830 95330 18537 84834 10398 14578 77773 76833 10177 58307 18043 36005 16098 16588 18532 57225 16451 80407 78864 87698 66871 73569 50806 50455 46604 50825 21706 99146 36849 74872 26859 114 51901 8570 29983 46094 18509 74089 8520 76927 66518 4342 15831 74492 66654 25543 40287 34484 12283 72620 93278 30315 66497 97786 91480 19078 26024 34968 43724 67957 61506 8551 79087 88339 65332 23082 43670 78648 9893 48202 60833 8319 1769 22008 50845 66410 5168 15341 12094 23152 22738 33319 7289 56764 43331 95568 54192 68856 17971 99092 3766 36281 15331 32035 14260 56584 43696 75541 33104 26566 64766 78266 21206 27156 47370 64141 68014 61320 98514 60624 11229 62884 78974 57356 63840 58661 14946 50583 9540 58705 35982 58414 8793 89302 69310 95569 26502 55989 15310 24995 14871 40498 8080 63345 86354 56091 61057 95659 78615 30672 34864 85860 39243 74533 41828 72704 42315 77252 53986 53497 86304 24996 87005 3486 97576 94736 14001 48935 34346 59234 98119 5367 36429 62584 43265 92680 17065 58636 70646 4931 55678 81976 68519 74552 48856 83622 73201 74958 32817 97246 74680 39161 39047 27613 21443 4467 87671 71048 51593 95892 55121 18967 34459 58804 78898 53788 58531 48742 23794 69277 97831 177 50553 2324 75816 47765 82051 48680 75364 7808 46280 98605 59929 3133 84415 23378 95435 91838 2563 27759 42892 39717 17912 36788 93812 26903 64003 3633 60982 22781 41259 234 32661 86110 10542 24079 15040 45394 36006 90959 17601 61457 54101 85244 95276 40602 71036 67425 24021 33786 13999 26539 52244 21243 28171 53952 49667 7331 77872 13862 610 5053 45253 11844 12481 27522 35795 9059 89540 69387 98256 17741 73111 14100 68319 94621 38851 44881 38528 49972 46405 73593 52879 98350 55384 99046 35196 20593 7156 15243 20492 56594 82399 64397 52818 98977 32595 443 22430 54090 38058 21722 65104 65885 76052 1095 9328 97762 31890 1923 7940 39025 39228 18341 90119 53363 8093 88790 13604 16701 71229 90922 97812 818 81300 17944 6570 66317 76759 70660 56647 83500 38074 98250 1827 70611 796 31871 24451 71608 53080 20846 68164 54148 69701 44735 47085 69527 78297 75188 15785 52052 41311 65615 18075 93087 89069 39626 34011 55282 27113 98249 73592 68784 70844 89080 96242 74888 86173 96597 50619 78092 58625 67174 21157 20113 17288 5221 8995 70834 38535 61918 4176 62242 12132 70884 87384 78690 38950 86970 19143 39790 28618 55174 33989 69276 48280 85368 72719 24249 1238 2203 83792 2095 14766 15418 74482 46173 17822 20084 61604 36556 231 87760 31989 87414 57357 10785 62762 51243 2795 36822 91076 40020 97026 57251 72919 53328 4724 37192 27729 15702 13742 17177 9693 61149 39917 24436 51083 34096 58644 44985 54994 93909 67018 21677 89182 71384 9406 39688 94746 44877 87524 37727 76620 46735 40097 46856 7730 16663 40104 59751 78881 65038 29543 42581 96358 45488 60362 75201 46842 24454 4250 18008 60559 45953 34261 97209 38081 84755 85798 72587 45334 15942 22206 67049 38347 27145 33603 26576 78168 33352 40846 90328 57766 28878 40263 74937 75796 86016 10188 66644 10128 87281 5422 3596 61511 51327 56167 99665 75179 8476 55186 52240 98974 84306 80828 84730 94408 58551 49827 64825 31177 85680 66339 126 43711 52826 52722 76347 37586 34436 87882 61808 94636 78889 40482 72256 82452 62492 88191 19920 10394 91184 83634 15908 87215 60837 37019 75564 40345 10968 90920 60638 69506 15199 87677 98236 9066 63432 63793 38660 90665 90780 16149 40481 27871 91300 25373 14354 86975 44366 19104 33336 73263 79785 41858 33015 54891 95999 39105 50362 74229 27485 17657 70364 86832 43190 97495 76403 99803 28024 43352 868 37999 19489 18750 64923 21666 18419 44636 15094 14109 14591 81898 52564 40323 69551 76060 93549 56114 66685 80587 79031 54592 10055 49436 9254 38784 59467 74778 86413 9062 70677 93011 68932 96692 2549 42260 29730 87897 67998 34409 38026 56568 82420 61816 65751 34255 62654 50770 45522 22880 53052 54253 53628 10572 33453 64869 22363 36953 58272 81448 27130 46298 74693 56894 30944 4693 34097 24856 33010 82119 59425 19059 91358 73595 67741 86868 136 72411 72996 14135 68388 29483 75319 9538 29401 5604 68504 67642 10741 14972 80300 93354 8479 30115 89925 41857 98106 2975 84378 44549 71725 67927 40283 65520 41875 47593 35532 68922 98176 42629 86383 58834 30589 93077 55329 81596 59082 52656 17608 52627 1706 13834 35371 23996 7220 45801 35410 50250 67342 73032 96349 72798 69817 79812 76108 3291 78572 2310 63894 17554 40125 27497 82653 64703 17816 82161 39932 92500 5916 36491 25880 39511 49635 66985 99358 18049 45785 50067 32147 20479 23855 90865 80731 13826 37845 6196 1198 92585 61728 39244 45817 82005 72105 79001 8148 43617 9052 36379 44672 59763 1021 65447 73095 85992 47705 14556 88438 70818 92607 40613 38345 70356 76771 58117 42884 19765 2288 63120 89188 69019 26537 24734 20581 95585 53629 63755 22310 36571 52842 77744 36148 86515 12254 80825 43707 36751 28321 90870 63373 4978 24285 93440 74358 17494 39724 36286 40953 68892 94110 32118 41 82771 74105 97944 37399 64625 52385 9674 20171 70552 27800 72032 62472 97836 37495 99565 5490 80967 45236 2395 21485 75904 51362 43471 64075 79737 62953 69009 83131 87120 56708 64684 37006 69882 42834 13433 31126 86142 8967 90052 35985 49922 35942 87598 53394 39344 58727 3945 1346 48778 34049 24456 32303 5419 36014 70088 52392 8844 49937 47739 79559 58940 7440 40009 41080 14840 48774 93012 39554 95178 92792 68841 88272 62969 27001 45368 74783 61147 72865 63139 6580 60744 86778 35465 98964 30456 31829 10596 17645 571 72015 32925 82349 90904 75901 43567 43130 17964 40254 71571 17156 69333 85814 30246 35072 43910 39616 15438 17312 21960 24367 97789 79061 7768 47700 88553 70835 92010 1701 65519 59461 68613 96961 12582 77613 27107 87962 62753 95004 77345 52816 75153 53296 33304 36093 88720 72628 55652 75328 43007 46880 34842 13677 21217 60251 67788 76229 27148 99217 77655 68911 23548 48436 22485 95130 50472 90467 15820 39360 90022 75982 49498 11334 39477 6224 72344 9964 93285 95267 86788 35119 75451 22965 51412 16401 7653 79275 42229 61034 96387 87960 79755 95369 16200 25551 54628 16112 6621 13332 95526 44252 27140 167 77642 43731 50782 84362 80953 85351 63602 90837 18496 35521 41318 25162 62707 23318 31664 24787 84620 95039 89798 20718 71041 53391 73049 61388 25356 96542 89592 78829 62627 58880 82369 50702 94556 45566 89908 96003 515 63389 90484 2783 43457 93553 37382 4634 27987 66782 30080 42211 78282 1798 72667 53317 12907 91629 75004 76863 31810 52064 21935 12084 41829 79352 14431 15076 13789 794 20178 62003 87541 91743 40610 32667 92042 62882 28693 78801 75327 85176 21340 94399 58959 3860 80964 98507 74269 59485 877 92297 99102 91455 53565 48627 37193 36235 99234 18204 45730 75549 96537 94228 74441 6330 66664 70333 18763 63617 81773 66014 73058 77074 8481 45367 19070 57878 75557 47083 35624 5647 51516 69821 84607 96039 15569 56822 67433 13029 59498 71525 88927 63298 68545 73349 32065 15247 25851 46194 68000 94589 11027 24171 37014 64663 25061 58437 65759 95956 53524 79344 50233 58005 83065 75655 37005 2083 44989 80210 14498 63580 14206 18846 12248 94638 61871 19681 983 6656 24805 86397 83820 40179 94647 41069 22173 97537 15576 96119 76332 21221 44931 55771 99441 14759 47462 91776 40485 58284 26134 53739 11135 79889 42156 8836 79815 24068 63606 40270 53693 57121 60758 64199 52222 51293 24045 98329 51503 98973 53833 99636 78539 1049 75888 48946 65138 41665 29905 75677 50871 46748 18287 88771 11249 94402 91564 32442 76000 38294 77438 73835 35166 90451 14279 18252 92955 85450 65578 48748 36267 8762 75764 89037 15118 1723 44257 23422 19854 58250 62079 26910 29616 56888 18939 96117 3833 30471 15330 3956 10904 64310 95549 39571 20450 57729 82964 81897 56073 98008 74761 40732 13236 77778 56617 3422 98066 81641 69698 50163 24563 38016 89087 83009 37252 67306 39461 16656 90523 64547 61461 39420 45580 60082 48721 97184 76287 54000 91793 7664 99782 3152 31393 22522 86617 34229 28967 72337 67041 28258 21345 519 66631 31923 54665 96803 76912 15300 55040 22067 75154 71225 60496 22636 63814 85337 22606 77360 89840 44146 60577 35583 19685 56832 12999 95126 8416 6791 85598 67857 79511 87620 48722 13166 26504 94311 27333 62659 53864 69912 96187 38215 18275 28877 26668 57331 51769 14995 31869 42075 62480 4708 64423 12863 32498 82517 42199 88314 94642 38710 98986 89547 1117 89362 9717 54504 11688 85270 43659 3578 71278 81961 99767 82837 25397 10646 23001 98576 67901 34718 13370 43549 8929 43198 3528 20790 86665 89065 33721 72317 93149 32523 71866 94101 91748 58217 47270 5648 75854 1414 52959 50293 95676 78975 34157 80377 88675 5831 54017 61738 17153 98787 27937 97771 50509 7288 17562 49608 38734 8772 91714 14513 93294 42568 57050 26351 85950 93864 65020 18736 69956 62747 61275 10653 87866 39217 50434 36980 60233 58994 57378 1626 43349 21559 9958 68413 92942 33633 96838 67161 25026 75089 22385 32505 89488 73277 8980 77414 31028 97512 9324 15228 87111 31849 48375 56891 11722 20273 78414 89442 69876 89545 5823 41862 37903 58375 80463 96027 52233 25291 22996 60433 9196 11448 60049 34281 82417 60720 21370 48068 72324 54892 17252 49582 83369 21476 83436 83462 26328 80507 56945 94991 16921 14565 22848 67017 50864 1570 91510 63782 51175 26171 45382 56629 7235 38303 75437 88567 48432 39532 44896 99433 27029 72503 98550 93833 20679 45188 27966 88420 20426 53691 43096 10387 63413 88993 80867 28112 46394 23490 95052 51102 20385 72000 72845 67575 47629 28972 35227 91007 68367 64186 61845 13642 4998 32769 69282 80379 16692 49404 69869 35008 24628 74332 98909 17708 1437 31102 42492 71292 54959 2789 16591 38747 44123 4425 34454 38877 59808 66690 42669 25492 35012 74731 77471 49212 49520 97204 32164 26195 53668 89901 81225 47937 62607 39016 51298 34407 2252 53405 78050 71877 92085 33324 6878 90970 29168 15863 74234 96413 18715 83061 48451 38460 67541 39310 92231 82293 88080 54812 7829 66248 35497 79280 40061 93019 97475 71332 48507 25664 37704 75042 96274 73718 58202 26865 78901 17314 19552 99801 98892 77121 82522 30429 70124 17075 17743 2179 96171 54472 46776 354 81401 96526 49371 45343 53915 56804 56585 34808 42170 14547 50172 80901 55187 25600 40508 26613 40935 45775 37341 37404 7282 70519 69433 32534 13349 27251 71228 30405 83794 78382 90426 96002 72547 21077 20272 2025 32725 55842 5037 30799 59210 73844 31604 43802 90550 56381 84272 94758 1327 13629 19737 24514 16785 87279 75574 50192 95898 51303 7175 58793 5196 89342 33345 58572 69015 60763 14116 97849 35633 83089 33456 88072 19779 90220 49029 20112 63321 49883 28910 24771 93901 65795 20709 13918 30619 45861 48020 14480 69002 67170 19813 99036 93196 96380 46314 23805 55413 1704 19007 69175 17660 81953 53155 611 48931 80681 89026 4055 52121 89636 85111 29265 23331 2491 41501 27492 98003 81974 4699 58001 11003 84067 18387 89637 34119 69628 31779 49209 59076 50457 78543 66365 89353 78384 50737 45360 83491 21026 23674 79964 99043 59483 28950 56900 97817 96005 64386 5546 24252 83517 41914 83704 19426 15684 53205 38518 788 46368 64699 97052 21124 30748 93266 44393 93985 20571 37960 11582 21552 44305 12759 58981 92469 69389 10918 96267 62050 80091 53312 77156 99857 17579 28667 14098 3254 94722 48288 71293 66636 73526 80198 14982 39772 9598 6373 44341 8953 63369 30465 23226 44444 86185 37783 51927 71473 23248 31148 60794 56496 20551 58115 90454 6790 36854 61465 97108 16707 94863 4650 16861 50625 5943 53519 48498 74015 57922 21858 11647 78376 92533 32242 53636 68442 65497 12798 8699 2104 4493 40814 56411 69472 32767 84669 49241 67589 58221 70441 14707 92861 57456 5240 34342 91123 79387 37141 52837 2596 28253 85921 75525 41987 24159 53718 15099 87712 79951 69687 23769 22657 10964 24008 34287 46560 37787 94528 47695 6074 72047 77340 25069 72645 66204 75555 88892 79147 34373 17707 89115 25996 25329 78464 84993 13718 46520 67249 78352 14428 18704 10093 30582 75170 85430 75561 54696 48682 81616 26634 38389 64317 63392 52514 47877 45842 12373 40183 38530 90367 79127 21032 55332 89045 2886 48640 18716 89537 19294 19002 36259 53571 38678 61587 71045 29258 70291 91238 33398 59 69445 49774 25844 7710 9339 48426 35195 46267 91500 28715 79838 91126 40487 34619 59745 52019 45995 62318 14841 98956 5833 69915 82546 40525 195 7362 87173 12392 25189 12141 42218 44351 40127 93414 19171 42020 83696 73902 60454 33704 95947 31469 94759 81741 67163 10939 9794 25174 1426 33455 29727 2708 92575 48695 55359 1499 14095 41586 92775 13607 70767 73504 61927 6633 16417 94029 83064 1368 10791 96112 18900 29205 34928 31299 7114 95058 79934 29646 72041 55963 34658 27422 92902 23578 59642 44459 61933 3358 22663 49072 97057 52164 24093 51218 26085 64291 52862 51688 79913 79969 34560 94740 76053 8454 83959 37647 3663 21868 34148 29661 7774 36244 73389 86261 62026 76475 92806 62521 42303 70270 77042 77226 90434 33465 27334 83986 48260 87569 918 21357 62541 5061 96149 31165 76518 94854 92384 43260 65298 89606 65745 17315 80197 60799 67517 96084 56239 88386 92851 18015 33763 82203 94551 27581 22458 75215 55644 71053 17588 57576 16758 99480 86012 33916 31978 47317 57281 61619 61813 58882 79317 83737 84153 15102 29398 36560 54708 40518 4190 49686 15807 10044 33454 81918 20435 58015 37895 54371 55418 64202 6141 63947 10509 84389 7163 33872 91835 74806 72980 89401 37277 10757 82068 16986 24237 62706 55575 35194 18909 1898 10273 59387 24651 95521 33572 27217 49986 17398 20241 39982 44462 78947 36546 74622 72235 20859 89626 3520 60663 35087 28712 68903 55869 44660 47040 84085 64931 67762 64132 96701 48207 77595 3615 70715 54327 14296 58119 16885 43066 29988 20863 82716 51197 74200 34194 55901 82675 92620 69391 48457 78816 65791 15461 11113 2744 43520 67618 39362 50672 98367 49790 18499 60235 29344 3065 71587 57946 25164 20587 29712 15349 95069 65923 77748 82111 12420 77224 39573 87573 60567 46335 61527 95993 76166 75864 59091 56824 73948 36562 16011 30257 94871 72732 98073 55518 50271 2984 66191 98216 51143 35639 28096 36712 71236 41733 22421 10751 51300 11150 81511 86123 58852 87640 60401 15365 78428 41827 81458 74685 52381 97802 58787 2379 28578 95802 5532 21746 76504 3347 55682 97886 98315 43775 28384 2802 83231 32915 73758 82512 2478 14467 66981 94726 31927 11467 89322 82507 97092 82717 57125 28556 87567 37301 21312 49863 96992 35670 38764 17639 85661 83066 74559 75638 3263 51579 83756 32982 50965 89801 37633 28205 4816 18223 75922 68295 75592 96088 48896 76454 70846 35932 15743 49461 62653 85453 79597 64867 61346 19588 43242 41399 46295 35701 98405 28815 10500 22127 20083 99106 87296 24002 97541 77610 17533 96432 98301 99202 37589 930 97336 69588 13106 79601 27337 14598 39956 38515 9142 4514 93819 27997 52413 42673 41070 23277 40059 2594 6961 6326 46431 80633 59800 17616 77262 99236 61458 6314 62358 38760 84407 23183 47673 29982 27921 84878 16841 78958 26776 54228 72697 98575 55216 54230 919 86477 622 97400 97350 79649 11976 89453 48448 22000 2041 36256 19311 56505 21862 78044 66117 6172 8133 35719 88255 72297 65998 49479 25528 85808 62305 84697 75097 17330 33335 68637 25095 80729 24738 96888 66515 54353 47568 69877 73078 83244 14836 47489 94078 55004 72216 5467 73634 15493 29666 50718 22019 95497 73081 27611 26714 77108 26612 39072 85015 67477 14421 46908 17254 59580 76854 45048 99054 49786 83555 2350 86563 62854 70743 34474 38288 90846 25609 31204 92738 59008 39449 49309 94864 5409 35767 65317 79354 90261 74553 58177 43434 81412 66275 48459 5584 45087 72258 87106 74599 84695 59049 99138 94334 60899 23611 5769 80546 20008 90435 71907 19095 50937 59412 33540 89973 50129 68987 48091 84452 91247 85275 17972 36650 32836 77839 36176 45641 16757 8365 91651 27080 414 93586 96846 69147 5483 49246 36982 3788 42198 11013 97784 75542 62450 29268 9963 43004 4169 55965 41240 45646 32267 6476 13554 47345 17313 94466 90807 17318 42372 25946 42776 88739 87542 48882 10119 34745 82061 13659 89473 23279 53889 62416 16415 19671 28143 30522 95625 19863 74666 78985 58463 40155 57568 84579 79655 80898 37350 58622 28685 7506 9217 14681 93411 88068 98955 40321 27104 84172 79750 71043 8224 43633 87417 49803 81561 7139 25266 87334 46857 40546 46124 66642 5064 8234 54853 54678 18203 58885 37612 62459 11716 79530 96447 72817 54387 56375 85717 73004 39552 82822 16249 83257 2808 47843 77774 24006 34019 40809 28533 44031 97958 91489 54070 67076 15242 70655 72345 5072 76767 731 25141 29773 89201 34662 9175 86275 48948 8783 2652 10444 55214 720 4540 81322 55776 70916 6889 89561 84155 61369 16435 47247 98790 26920 64183 27854 20636 20103 54041 80397 65931 24778 52217 67450 43809 67208 32583 70609 97868 45237 28549 22952 85314 36541 60103 20879 82475 20682 61327 43194 38878 75084 22882 77955 81349 18355 92250 49137 57221 91255 28816 66976 9722 5324 2068 92727 55083 26259 10966 65915 53689 78991 31332 70324 27291 23652 36097 46264 94704 11451 42309 56733 48315 50893 11821 37779 42479 48669 31398 609 6426 72943 34604 39839 1768 23509 31439 59010 73573 45404 89664 49453 22356 22849 18376 80068 87105 45507 82549 94930 65917 14228 92244 85900 19319 60960 80188 75665 69810 7299 76975 61353 45900 28125 33705 74558 272 45783 75590 32316 94141 82019 3919 46861 77225 77743 54522 68189 78291 63450 78142 20378 28604 60477 65471 5686 93878 547 92759 27309 32623 80195 57280 26139 72203 76032 79184 7035 34254 60016 76049 56633 26028 40007 40380 56102 74545 7439 32547 52354 42499 95144 74808 56332 62883 55098 88763 63068 69224 49063 52383 60617 70731 97841 82030 15505 21511 98869 52667 12592 14360 79416 61848 32187 77157 23825 23651 1986 2490 70263 85489 23649 47013 10706 28462 31876 40279 14756 79519 2238 93379 20970 75771 55031 68673 23446 74426 71334 18869 84815 89137 82750 91837 94135 90444 59505 24954 58421 48906 62028 91111 45009 80466 52850 13575 310 35126 87434 88929 28395 59270 92888 16445 84721 74604 3516 27870 2481 38723 19411 503 35171 57325 42472 66390 2688 60832 13664 86124 44871 1718 15949 77568 91256 49335 37009 66447 34060 62200 58464 59365 90506 87227 69590 91166 91236 42428 91017 41812 95896 93794 1055 21806 45390 7613 10458 30229 49634 37285 4155 15138 49711 71675 99786 20131 67607 14381 56609 52782 48274 20440 65306 3175 54589 23939 77941 90919 55699 370 43623 63921 99994 16770 41326 91393 86423 80602 35031 98461 42136 94362 90880 5758 51959 98109 3838 33085 99133 38481 80483 46373 13833 29772 20793 41491 23478 22384 17937 11545 67766 70712 70041 52344 31128 3740 28678 44970 89358 1350 935 94418 67644 41269 15610 82249 61287 32771 86220 82594 36968 6156 45627 83325 92915 39508 18492 91227 37506 26192 59603 8166 75026 41832 13357 64642 28175 64475 726 16122 94093 47540 14469 38683 95411 39046 65302 23454 54943 29026 20331 18693 10297 98899 64319 63232 4016 93531 91823 61125 39998 35421 59306 78269 2010 70623 5809 19450 94416 87725 67717 13170 75354 28380 8847 71558 42943 34751 84846 47 38990 83945 56674 71464 64329 22969 66610 381 53774 43382 74737 12002 11073 81198 98483 75858 33515 20209 24004 50903 84784 28197 64434 20931 33326 80999 83407 63657 61008 44147 8814 4760 42701 49207 62023 23695 40659 56895 49796 4124 22787 37560 61588 90463 1366 13754 14437 23112 48183 43041 8034 80663 43615 93641 68873 11314 39875 43460 24796 85945 51622 38896 50783 22112 91624 51049 89236 61682 26915 22865 89365 21137 42327 83525 82144 1286 80962 61443 48838 50450 97595 5716 63740 77431 88462 47956 4107 44509 13537 83141 76451 4478 45736 50288 60822 20381 11636 32541 78467 21590 11184 52711 32081 8498 69027 8143 71423 79635 62986 25258 42478 81553 84364 31718 34869 52346 30354 48763 18448 97800 62994 64901 96307 55985 10559 65404 93722 31424 5207 33695 18414 38457 69920 42605 25411 71625 16050 49401 66178 17700 8942 14449 36371 43741 47081 45860 69344 51965 28085 19162 47145 63819 1738 94446 76537 32588 50919 14158 7060 65654 39300 28552 73602 11263 63477 27549 99705 37226 42847 51020 98690 33880 90891 27056 19215 65123 1603 29490 51145 81187 54913 91389 90964 85614 33524 63895 74483 63539 58335 73554 39536 44114 80411 50679 86928 58954 89049 45850 57522 72088 63439 59538 16238 20482 11437 41696 51344 4487 28215 76575 14042 93890 227 13030 58550 8887 50963 23439 32360 15678 6254 53461 43595 25040 41428 82887 41162 9083 58579 99916 53675 37796 4139 38901 5290 61671 57304 15521 28984 15714 36794 41945 94858 32923 9486 86349 68325 89716 89052 96199 81476 21525 34372 11226 71298 73895 90176 66697 47614 66304 30419 65818 87273 7008 11271 7219 37802 98196 89851 2597 79426 24636 75726 37190 35621 89195 52044 2353 53552 2318 24663 72550 47169 8757 93473 33998 32212 94839 43816 69799 59074 29175 96937 95166 42911 96232 95007 78081 23354 47053 91437 94477 81032 40633 66467 84096 51433 34818 49528 99422 79757 71196 6379 46949 35009 82712 90711 8295 19698 14879 45585 7343 9173 33495 67923 59977 64751 95645 21415 5951 81548 10477 93494 51883 33019 32327 55503 74429 20610 59380 75368 70092 19410 76788 9435 3934 61629 67259 11345 54332 5544 1488 43303 76965 16806 35210 90502 88938 76734 53580 45954 14490 1610 87572 13025 63703 67472 39584 52576 70462 71001 41649 70477 57851 62362 82695 73737 25941 41849 65378 43785 64575 845 43985 66352 47968 93842 5788 51714 98653 94176 11007 31200 66809 51906 60495 3207 81965 85491 29108 10058 30037 87481 94151 28348 47136 70567 12498 99094 20953 99273 16358 58212 34704 4048 63628 45665 10223 95083 30291 81022 62773 16024 75114 86091 83281 64066 10250 67074 48687 3455 96582 53116 80536 98022 76717 26224 44634 44783 17615 80687 84406 88343 74268 79857 96058 42259 65811 26777 67951 12142 35414 87911 90345 13615 67100 52415 60305 35753 58126 85677 91570 80673 60456 83428 26053 9612 45891 15613 27798 81796 25929 81103 39419 40053 67152 70309 40296 49754 965 90995 68830 21729 66786 23302 2618 24716 40226 50698 82780 38810 29540 31897 97664 49993 98969 26362 937 17597 41895 7084 29718 39092 49084 20459 76390 90760 11158 74615 72146 59162 40709 91249 88000 20774 1250 99516 22566 80675 99126 20100 79680 2401 55952 21932 81260 12416 70653 54918 4475 85400 18606 52361 14629 61926 95669 50044 41332 1556 60298 71486 39619 42 53796 90058 53369 8449 16095 66130 32434 78321 44316 14118 279 33590 93950 86393 16294 76308 84121 73626 5623 63745 83336 16328 20118 91411 57432 53349 96116 21904 36383 24877 86087 62231 98145 88316 17299 97179 20037 33849 40643 81304 31367 17737 72942 42329 64473 69731 90867 11485 9267 35065 43632 78093 54743 30255 43583 565 48583 99973 32640 53184 74081 15747 7851 37153 37240 75631 82909 20734 90078 13780 30487 17770 10187 39366 35399 94452 14197 7928 90601 60643 86139 30091 41736 35436 87636 3471 98359 62614 32458 36146 29549 19457 77985 63007 18316 35332 99475 12797 98133 35502 35345 13298 36820 3062 77806 69111 10105 95150 15869 63384 93498 81811 77931 49583 56760 36273 50822 41570 74331 69200 60865 36847 32346 54714 78032 77260 70797 91431 99265 98695 28664 63826 67872 44489 71708 88778 50196 57838 49094 23691 45047 67114 35466 91582 45701 60593 82805 99595 28945 41848 50641 70006 99404 89257 94676 72440 40234 36630 99813 29113 47896 37888 89743 94018 29751 17173 12400 98662 99822 14387 61647 57510 96007 81237 95768 13402 3484 59839 75519 51386 85723 75600 21506 68567 50555 73086 13936 84002 44885 91895 38267 58436 83672 60925 13566 52528 90791 81075 67983 50006 27571 95061 27278 14232 58286 20005 11302 74984 71747 43600 84978 480 49398 1851 26737 57861 46603 94520 16040 6288 53210 3681 32449 10313 57404 77606 32918 59719 16984 38500 63725 36142 55340 51635 51438 18278 46035 28324 15561 25312 85088 95864 72451 24806 11308 32253 8248 45498 57082 52043 66289 6710 30880 52005 27188 84312 29603 994 94319 53653 9099 57374 76542 64278 89246 34 62116 69266 70806 25837 4602 13866 6779 14674 25826 92062 23959 96699 19760 53644 8359 96384 97206 93760 38682 74282 4691 38277 28870 35686 68976 65426 18340 97974 4539 66739 56098 52460 79227 83985 79807 92168 30580 28669 34360 51611 27000 43484 62972 86244 12199 38671 16202 81566 24188 80985 21547 77801 73589 13581 3305 16500 64649 15990 97384 26158 71683 3259 13218 16864 81784 80456 12668 7306 95635 35000 89673 60835 4491 46037 45973 94644 3957 48713 11673 4360 21540 37266 78498 13376 41032 84208 23397 92126 47579 20755 9918 25332 18854 98747 27905 77020 54432 83292 39483 81331 10215 71472 71522 25710 30656 5012 6363 15426 47548 52976 55672 79503 61824 84788 2090 41539 79667 52266 18370 8155 87386 66927 2791 28516 26115 39049 99913 90294 98212 15036 82031 81937 20957 1029 38930 31911 54379 95931 74347 95866 801 78126 21424 68646 8843 71529 48284 51619 31131 8458 96169 57 32709 74016 90855 17232 54007 50357 82561 74953 69412 70676 7420 93588 61405 98479 26422 8052 53420 70854 56193 68845 361 82828 36294 2410 27835 70238 82719 46461 10808 84799 65880 7700 19099 90979 18708 70524 68338 39026 56295 97513 61143 91022 17018 88930 83536 39293 87758 48454 33867 95492 19591 3350 50486 70144 17323 57193 60153 50849 73657 70518 81112 81486 14466 12644 68260 11610 8742 44263 89586 17959 49095 55226 26413 51245 12102 50603 1918 60106 41025 9182 88805 22132 99788 54932 86093 72217 68405 66961 16551 33601 47068 39649 10995 71396 64893 21593 60163 2911 58902 82125 43107 51963 22347 87039 92332 26736 2114 66347 70111 84300 68350 44849 29374 36234 44514 20196 88495 76383 13889 92724 49587 38159 14672 79548 32801 30329 48890 68486 37102 24167 46757 14795 30671 35849 62639 96405 35441 52411 88248 40897 49855 22556 67883 78429 61972 39061 1910 80087 59509 35382 8989 73839 87385 47888 16273 11474 77826 27273 61345 34595 41952 74547 52102 25225 69279 17821 67449 245 3057 82296 13627 71279 60390 35300 67810 78788 52373 65831 35788 30367 79914 42722 61048 83796 21501 1181 6473 84029 93939 89496 1114 5776 12156 43440 95522 61368 25597 22239 23096 85395 95199 81488 86958 52968 75684 13786 2443 48345 56186 73724 13860 49516 1839 36026 25257 8147 4268 82039 57939 69732 85239 64921 97569 66579 27619 6105 24234 56686 74835 8711 15348 43267 53408 43861 10448 30740 96439 22338 19885 56291 16431 70968 71383 45959 12833 35999 24865 72963 45692 29476 72074 21086 66940 49334 61218 67862 82353 27520 8662 76206 87693 61502 7523 96273 90657 67216 55050 34997 50116 128 90862 76563 85845 42965 21352 26038 99190 39045 93533 38859 7191 47350 971 65491 94948 74637 37679 19368 94462 3247 32813 19491 78156 12315 69547 6607 76012 51625 68369 98989 84012 91295 92704 19569 96287 31262 47971 63491 49146 96620 29248 86193 18631 6000 40698 50131 83024 78299 75560 5214 36689 94737 21218 7126 98144 59274 87556 83177 56225 3114 39967 64788 60356 20932 82129 93716 8855 52201 99019 40601 89871 27799 20930 58904 42495 28500 95346 86411 43557 68015 23748 42803 71318 13867 97155 37906 67519 20495 56738 57860 63890 85304 21602 50053 52126 66638 94313 53056 69944 488 86292 72162 30369 55527 62628 13223 70248 22869 42312 9952 56142 57058 8292 38854 63806 39551 75856 84194 50840 93925 79690 95681 27927 70706 88845 67431 94606 83397 10638 9156 4367 97329 80416 25470 51033 23876 44742 85455 61438 74588 99981 47805 84390 22532 84262 75781 3131 78658 73837 57881 67848 33748 29643 55271 64970 55581 53530 3894 94128 44363 70305 12689 30343 4737 84257 42496 18774 87842 81313 45525 67205 68235 99915 80616 31814 28178 35257 58139 63280 20232 32291 8717 71948 80011 39709 77159 75028 87002 41880 84657 37336 75362 4364 1729 85642 18916 19285 24037 70003 86492 12261 74334 66746 12458 55172 64269 26327 65250 37126 10970 8863 2423 55499 89062 4292 11616 20653 92395 98499 6949 86678 47958 62144 53142 48034 56161 80185 10266 13451 73637 5726 26140 74644 63315 59743 62782 97579 80444 41654 53713 26313 51868 42345 91696 53822 76058 96089 56157 25514 56033 74465 71406 71636 75984 48817 36198 90723 43414 29804 90987 5944 81956 99766 37577 88787 37965 79734 76799 5808 66283 33312 10915 45673 766 90478 78592 95374 7294 35050 72495 60304 16160 58591 27826 18486 43521 58218 96454 87510 76973 9366 76597 41076 45789 38296 90350 37581 32952 45249 90443 92269 41826 7743 92987 5511 21448 32905 43679 75679 48363 96094 62189 71102 85212 54501 18405 82117 44050 31149 72758 48707 18534 58473 32606 53600 40831 57512 78448 53334 47791 88366 49791 17879 43924 46092 82260 7908 78018 78083 38007 56202 66332 89222 97668 417 86896 43486 18225 46225 42773 12634 43370 71761 50870 38546 96788 44807 61709 138 96456 74714 99428 39775 10714 87907 55432 66139 92220 27615 45513 41387 43301 80657 33033 57565 77230 940 52629 72787 97229 49203 47177 9882 70384 59851 17781 1127 19277 30462 46435 89390 62317 99856 7102 10440 20294 71166 42387 67452 69036 36734 78663 13599 84320 17349 18940 44595 39468 5146 45991 4431 32922 72576 69223 80655 27367 11890 40437 34508 55630 11698 77785 84106 23721 13260 874 96563 56898 48307 89270 75017 24059 59480 68960 86592 12459 322 83809 41159 8981 46762 32506 74355 27082 56703 2839 49512 8776 98883 67109 51880 20728 38246 23635 42248 26700 23986 89671 29212 17780 4138 42751 9627 42498 58484 33332 53070 84248 67910 62055 7803 51089 30028 67906 5790 23977 15690 10064 42666 74314 73247 75109 61423 83620 19777 63029 28346 36405 49384 1680 78209 64940 33285 84056 66917 2939 47563 3326 76028 14979 70084 52626 87498 96633 60948 34186 71931 97238 77548 15802 51534 66762 52445 26961 50985 68219 81816 99083 36406 50552 71528 79477 68708 49530 45209 6583 89677 6918 8006 88259 24550 37900 50692 80430 85763 94977 5581 56153 79366 29156 35022 21482 67768 98725 79197 4289 84812 43876 81524 58674 21134 62456 79322 64706 66572 87214 81990 90859 60664 6920 32315 60776 52093 49630 45220 15085 84319 94610 65482 25124 31553 58162 81182 25252 67190 25690 45336 29395 73104 75961 19574 31789 426 26546 56397 59978 82166 53635 62491 24894 29433 75571 10847 56948 18914 60648 88888 36252 64616 26526 85246 75653 61391 34340 22210 66656 78216 26955 82758 85000 42053 41371 18986 46008 72930 14872 29342 51415 57611 31274 1588 70044 82025 81296 66526 78144 97195 96624 12180 82438 7287 92397 82516 612 21560 47229 80873 87387 8796 12048 41030 99552 53298 4299 30305 73428 9460 48760 68351 917 39935 62558 62171 80404 64441 98014 7913 81713 40430 34191 6523 93680 91962 25014 10965 99411 13859 22925 26521 30607 11729 81451 63336 43525 97723 81617 20651 73805 39199 91379 87074 20105 57617 20656 70920 80705 84617 90336 75258 66233 17302 27845 83841 17185 33871 40646 43887 77901 15963 87812 7997 77437 15745 18078 40067 70589 32345 36356 18240 53495 59581 44859 9396 42715 93216 1208 16942 12200 36973 16681 2229 30561 1062 75400 95856 67478 31663 90440 95415 916 48094 77815 3072 30923 73435 90676 28265 36177 48541 10899 32174 12731 19415 33067 2455 59519 40519 61876 70845 5840 74785 92728 76488 25479 75540 11631 86676 7063 45154 6536 76413 49030 79126 1567 94162 51686 63398 91333 7846 10385 71556 38593 36913 79897 86753 42535 27697 14474 50497 98027 92354 15287 18745 38279 33088 85516 26014 62536 48804 87753 25165 60425 23638 74745 36404 53275 87561 40783 22529 35894 36703 30285 90409 97830 73794 97343 32079 10931 55990 5505 41993 64506 63675 36928 61901 93041 34110 37905 78176 63839 34308 14777 16607 66495 57840 25402 81433 26337 47189 72354 13949 75500 84450 60190 67826 42779 15077 91698 4910 98566 56485 46567 85172 28790 25876 54834 15413 21838 55951 97528 26276 8961 49380 46986 10145 33795 70131 97467 16612 31594 87440 83117 41402 54540 31583 55244 40477 55589 33661 22163 56003 57455 33333 78618 77870 34300 18057 69086 88678 62294 27344 62926 53024 63324 32722 64505 45294 74164 55902 18051 81573 1103 48940 37656 61495 29584 96427 52885 16909 88806 34727 97203 77434 31250 61304 84714 93666 29844 51168 3783 28484 8301 87976 14746 65614 46753 25267 91140 76994 28504 58363 74198 37151 15270 69424 2281 51885 10526 8423 74863 73571 79161 88359 84309 77109 72908 63105 45906 55013 26141 46465 23237 41397 49076 82257 65767 26934 70952 25 35789 32596 10989 58260 96490 56221 26768 62728 4951 70311 16474 57151 83678 462 85325 54340 40585 17733 2438 15014 7450 12891 84831 17836 56717 77935 79989 99479 57987 13984 69129 45517 37970 86518 35459 26906 38050 76540 62201 77519 60458 55279 83917 1823 91738 5911 26825 95649 71068 22974 52416 72512 86132 25881 73888 23118 25423 22040 93807 80343 85105 33789 74873 17810 32760 82034 4835 58067 38888 59732 836 44706 22719 87270 24486 80295 92207 45822 67676 55392 51717 82145 39135 44103 95946 42169 9082 72407 34877 47795 20925 87917 93125 17606 2735 7755 58993 74556 51845 92517 61216 49233 71737 70233 51517 87833 89428 29290 20210 75956 17376 48863 31457 11606 53390 46370 83933 39733 991 77676 30306 53061 23340 58390 17984 8017 55315 67260 3709 94542 15328 8904 60084 40714 66137 90318 82465 44184 94834 60039 36458 25921 77277 78398 67350 88053 41420 43672 97325 46137 22709 95152 91220 11747 10693 77891 73089 76411 53375 41968 46555 17248 87616 31272 8751 13203 79621 98123 87160 92009 28184 11170 44798 42644 76184 17307 658 76386 57999 85874 19583 50359 38309 90464 17940 75173 39989 40265 43297 387 65019 51752 17818 69064 43786 81387 41207 62649 55228 59996 73488 11163 75761 43844 17182 20543 13695 98759 28523 67770 67629 62767 14051 62252 42770 2092 81423 26480 40959 62776 61382 95286 89550 93728 65119 53606 66890 46071 71714 99334 50443 66008 55252 28587 29354 8691 88358 36253 63949 79485 29474 15868 50796 48040 97735 73165 84616 92934 46275 81590 56672 36358 44481 8176 85608 32048 81835 44684 68653 16380 71592 26228 28164 13314 28224 4973 61193 5233 97738 7921 17351 19845 47257 18976 64502 40079 4922 96906 89994 84590 63116 91935 31049 13425 43106 65500 39746 54352 30952 23850 16647 41640 35730 11763 95624 77196 39296 4388 92545 6101 98016 79662 16151 11026 24127 13994 25413 76277 6870 3648 36303 28907 42096 39611 1644 33151 64633 67551 22951 73885 37893 1354 32895 27974 23479 54380 68472 30735 51773 22506 26545 8246 46512 91982 45335 84381 34879 11357 57823 94762 77832 48065 35734 95015 28783 54980 65016 38598 94143 51631 69606 73259 37379 27891 66379 34853 99921 29944 27210 27819 59130 25995 95575 82831 58391 60391 46138 37238 70981 26498 21226 24525 18630 4667 75284 63995 39878 88038 67396 40410 17586 83958 80308 69935 20677 30853 92769 38422 37882 64004 77075 56961 75158 96756 61051 50810 96123 66688 56817 75593 33364 84205 77367 63816 20884 20916 19694 15957 51869 97113 49671 88113 8174 20817 62154 55787 78606 63504 78295 3239 80679 81162 18829 62090 33999 92976 43372 39539 27550 55940 68678 40873 1334 98838 79271 90753 46801 12390 52143 14043 70959 41091 27067 41710 92294 49522 50982 55837 26344 11707 22565 51499 74535 5135 12274 90154 27562 3862 59104 62956 5848 89742 37092 52491 97051 43479 542 58553 11713 79537 72979 52641 42424 82274 73783 4515 97042 33945 2082 46180 98436 52163 80267 95032 24917 43821 58497 53741 31641 6407 39336 12079 52642 68143 65613 85918 61877 61142 87169 79759 50668 65100 14186 28051 23247 32294 60318 95345 32350 67518 32414 78011 51706 53736 2867 81042 94920 69146 50132 87969 40527 43945 8151 92686 20019 97110 97349 30378 75618 52958 54293 87189 95688 13345 34542 84021 39599 52247 38527 28095 30933 3906 35703 77579 74328 98080 55745 66736 85376 40466 63476 10829 42101 57386 27472 9698 21865 49691 9474 79749 19394 14781 49670 70163 85402 97672 46730 46482 77425 58348 18200 36316 8451 40684 63794 7540 6433 9234 29536 49236 29372 91387 8634 76096 63455 31269 39062 86774 10302 47156 42628 23597 53679 17007 98533 27335 69074 77017 8721 18248 30146 78632 76469 49247 11850 76830 66729 86683 22230 55530 95869 33474 35032 64325 70125 48755 10030 85048 93433 57359 51013 87460 25281 45042 66999 478 5725 82911 57717 66826 97748 90374 6136 44999 73115 27162 23945 91669 96050 41300 94688 42086 20871 99337 60308 39472 50558 63485 29388 28930 34981 62140 50648 39510 72277 58035 60171 29796 3529 74550 72499 57826 10011 52738 7642 15790 18628 13434 29043 80322 15364 47082 90886 23224 13007 3105 6883 33745 51993 61575 30638 72054 48081 6472 40830 65359 94194 229 4108 76368 24453 51735 55411 28595 18912 96097 5418 66715 1373 42829 91764 13172 66164 9211 77311 4271 29218 54546 24484 44811 90815 84076 17908 73999 70343 94432 4343 53577 61757 77580 58589 7174 59187 86256 31372 2421 16055 49685 81544 68300 35746 88871 90632 14210 68556 27682 23035 78264 6665 26556 76137 22967 43086 8390 5618 65199 34702 79487 66455 20298 65083 90380 59791 1473 62479 2913 94225 8396 62650 11264 73445 52379 57036 95421 22581 15612 74038 33089 12599 8554 46317 42173 48051 14383 63446 73945 74447 58516 8749 41212 37600 93644 90304 18010 53447 79213 32468 81856 36428 23933 68520 74488 42802 51259 95473 96940 15691 77288 59894 66679 77884 27547 69713 46848 38942 75225 81400 37547 48560 44597 2008 84307 62590 27389 34665 32626 37998 15206 23929 72672 65768 8060 84084 66970 5734 28120 36958 92328 11218 43684 37228 51887 83793 65031 29564 53820 97030 74341 55301 42832 78181 70213 70415 37548 10214 75965 94210 47491 66695 11928 42677 41535 47890 79183 34433 15125 22158 53019 2273 96182 31109 10811 37919 52676 65022 81955 78381 96536 35163 96728 57124 34791 50239 63310 79990 64712 71873 24958 20411 26594 59201 72380 36837 66929 91124 3739 95114 91318 71471 98646 9728 13673 87874 76765 89501 75644 70686 20107 91137 73652 64856 51142 59945 50016 29573 24311 8678 64748 46821 35154 68674 91062 6683 88360 59417 35696 26575 60150 94942 92584 77966 48720 63906 6564 47316 99296 99619 22012 26489 37329 53438 76937 17525 4394 22684 19902 8999 20040 54049 14125 92581 23499 44962 90106 74422 68049 91377 32372 19304 58367 66992 10677 29090 83188 83442 51497 7371 71260 94578 83940 72045 19337 12564 92956 30697 91593 59530 25053 5234 70476 4923 81306 40832 59578 96606 41012 27542 35485 79356 61519 70071 93337 34031 84862 96975 44875 82140 67239 76514 20625 79508 14171 15876 22571 23815 5218 26152 99044 59572 65523 91878 39964 73345 66170 30966 49178 66787 36369 17077 5473 71863 89351 29798 35109 52404 16602 61556 67196 65137 68222 25170 71856 96448 82651 79595 35202 34312 49264 48793 12671 74965 99904 33233 59080 62089 96598 96825 28701 44443 75071 80552 46073 3963 85126 22643 95228 90273 7609 1980 30209 35994 97174 29674 16126 1490 37759 67485 506 22094 51390 25157 46769 55005 90821 79600 93089 67967 21420 60098 14103 65646 86960 25366 94889 25536 74667 4255 41642 8936 8207 5090 76255 85219 59144 32195 77944 39323 75228 51613 73448 84817 27044 46866 24920 50839 39101 8890 59737 95265 20798 65405 32412 97992 71437 19566 80532 21122 24498 28638 13522 59691 17676 39673 87678 76838 72586 33418 11121 98737 37013 22371 87241 35941 89095 32176 46308 89734 71999 97381 46029 72278 59621 2729 40759 80894 25973 34998 13635 95302 51877 2969 61170 44493 10806 8724 99914 31797 31807 75471 23206 2932 56852 22154 12364 671 40939 83928 30094 57074 42290 43008 18519 80362 38224 55954 31243 56156 69819 50869 22824 85422 3052 87286 4023 85045 10609 22417 16555 47098 47853 44317 5128 6041 87639 8064 94273 3632 50300 28066 12581 79428 26039 79883 81186 83636 54723 80948 16600 92241 81949 17158 25445 30813 32602 55360 77120 97559 1643 18137 31157 81814 98817 65573 68811 94213 9754 38434 63561 33882 9972 14433 73480 69083 70454 60108 40230 75879 98381 10824 4801 62082 96453 8720 57519 85843 82705 42399 95063 56055 49642 24952 31692 53318 21557 39737 44803 18174 92869 29945 15031 71446 42262 79903 28752 14603 27368 62808 18415 97805 96514 66362 56137 25517 49306 42811 18714 71622 2374 39006 17777 5993 20355 19443 66565 48905 47767 6908 97962 17917 63881 97267 5557 64820 67667 16982 37878 34201 38213 43742 78813 62326 17831 97967 6623 16165 69067 57153 36533 1078 84538 85472 41206 52954 83907 19537 31228 69517 8748 55603 15142 45943 61186 30446 59009 95177 72856 1176 21208 2316 68377 90967 9104 72698 50075 89514 6205 67014 68085 39453 98394 50984 89238 88349 52727 68117 36713 24116 34824 61694 57063 73353 59641 82644 56083 28389 4875 25390 60373 70568 31680 70031 89699 7561 45813 41120 74308 21022 17070 73251 42982 22323 89628 51591 28661 76701 29031 61893 26325 68106 85518 51675 37303 36648 93614 36251 81109 65627 53022 85617 28376 35890 2508 60685 34299 16145 12308 62948 38020 98032 10437 66331 689 20822 46618 94825 5540 75405 93000 47300 80816 39133 54945 10902 32122 11623 27387 45774 74646 36092 67223 4032 58337 75927 71853 72140 53752 38297 47731 42400 88126 2983 91200 16025 80073 35437 78673 82498 37963 75804 31550 17179 97107 2425 1484 72236 95729 6736 55613 15710 90794 37316 72066 45000 38275 25568 18417 92224 8593 13716 27293 90400 93792 4474 51744 77206 73394 5412 58568 38183 74265 28698 31074 93187 31112 38554 12375 82570 15795 32533 16082 83771 68046 71711 90218 87000 23514 69458 88746 70294 10836 15736 12600 61736 65353 96440 46508 7166 58208 57628 9739 36720 54354 85882 47175 47539 27992 40845 94835 39010 42537 39210 99696 78762 62572 54061 25729 48118 40674 69401 31774 97702 4316 49965 43952 11765 92907 71687 67929 90670 10120 48914 83206 5691 97712 12740 84466 69485 71591 1736 33982 8557 25250 32428 35127 74315 54339 75493 2767 8727 13817 56267 64019 34625 63344 80024 91734 24757 33461 21785 2816 21196 4087 86513 69940 77215 26525 69942 55717 28471 6788 12351 49337 30856 53386 47492 61128 51279 10834 41900 75753 24212 56623 63262 47578 32551 79615 54987 79569 52469 45303 36415 88765 78636 96285 63744 61803 89700 86375 13200 9317 86266 36568 44942 31494 76121 76459 90708 1935 81342 15403 83976 81719 72087 6880 39543 72349 35214 9295 34164 69554 17353 86019 35077 9136 39156 88318 67225 37880 9875 11572 47520 80120 4392 25566 28026 90487 73720 36769 61080 6912 45140 61585 9413 68006 72619 46467 99233 77575 3876 84423 39345 47583 70004 19412 69099 84164 57271 36986 47807 29421 80475 23791 76419 38706 90529 93793 10009 83664 71042 33784 35219 61634 58204 79140 7066 15000 51637 8221 26329 26253 95687 95131 10803 44178 93813 15910 63999 83020 73002 3336 16985 84231 22680 99698 11058 16882 97544 95485 50195 79482 62394 48112 53485 68431 98325 44447 77696 24460 2128 23220 88692 21220 90944 12528 88175 87597 93526 94781 81113 3512 93737 29468 58055 23628 74809 43133 86398 74522 23172 87811 84780 8505 90605 96864 64228 43715 20228 14895 11250 6118 38585 78257 93215 95077 57027 18231 11932 14035 4183 14596 78085 4320 96652 83133 14277 61361 22634 42576 43029 63943 40537 45196 88836 13489 97977 55262 64211 64711 73793 36848 88903 55064 70842 58974 66095 64826 3533 20480 64847 86419 67529 11051 27656 98710 91650 60436 69357 10123 81463 98756 16046 50520 64714 69565 57088 46385 48993 57103 71938 92534 89424 67732 55756 20162 54741 3019 97397 49483 50776 23456 22404 33350 64880 67329 2191 56426 34994 66126 99399 64081 91948 27753 8290 95941 3661 67255 71265 7491 97394 61684 96670 21372 41802 40834 50949 19378 71827 58738 41270 69417 75859 30001 12230 24168 18289 3855 56464 86155 21538 45477 66489 94591 82709 84509 79520 68096 98520 90678 64313 62745 77882 65988 50013 17791 88344 33638 58504 13941 73524 74727 40228 93097 53622 53195 69867 3918 59278 18046 22144 70979 57629 27018 37370 27035 62249 93544 20073 82720 34175 10876 28880 32840 75217 17061 45759 23264 92972 3958 78871 96505 61061 59897 8642 21926 11122 18337 56211 94331 552 37738 18978 94181 84174 26538 83505 62735 89558 60887 24349 4729 74786 30711 29024 20020 50461 60203 44604 9526 6186 25674 79496 10098 70598 78300 78186 18180 71135 25766 44176 72646 11447 92870 27978 78060 82276 77893 48787 67137 27914 68157 846 47549 14361 54921 23843 31362 32497 56476 42723 81312 98535 75081 68258 56183 92476 404 44561 54583 62634 97486 25719 99520 55521 95354 26696 9733 99310 89841 4410 86216 8968 94773 1509 17098 7638 85346 42724 63482 95301 44560 3660 32739 22093 65590 68620 81364 15409 70617 40363 46622 9833 38359 26250 18875 62092 15893 89405 66544 86669 7958 76270 6252 5055 28169 16407 51361 78461 47371 69581 33627 70019 37396 72303 26436 53004 92509 81999 61022 48319 80888 74849 99529 57326 40647 51453 53295 35698 83651 48566 86707 15645 56839 58781 88513 86459 71712 10135 55144 19898 87009 42861 57001 43368 8769 49879 71699 24146 27958 58037 51217 5589 10139 13922 64541 41898 7448 50544 64388 55074 26578 71246 12967 64881 40319 73157 63248 26426 91753 56391 82062 33371 12318 83341 11438 96672 2910 54139 13482 78005 2629 9367 89653 53514 7611 39365 82928 58876 67842 89929 64565 1862 68040 85996 85689 8299 35158 7419 6491 1374 16337 72433 67632 18351 18983 87100 43638 13736 18400 9920 26771 74799 66338 50120 9851 58714 43986 89176 77809 64579 8005 93638 99289 67785 39860 43872 59566 93539 45148 4854 59506 73258 57170 43251 89288 62341 19395 35132 2683 76004 71348 11771 5524 85 46610 34780 2581 62667 85790 85380 94033 51681 44087 24174 3373 21368 77456 64887 7389 84976 12110 96702 5696 84497 9824 91361 37564 46238 37735 25560 62973 70740 25584 4890 89849 24691 87704 17857 92128 98654 24339 98279 94226 2417 33095 51174 8533 88727 10464 88671 66935 67703 24802 25272 96759 72400 95416 37458 24223 76081 26225 67413 43466 23271 37978 66131 61820 93375 47841 53646 33161 17218 17545 88950 28904 64344 15430 52206 15681 64580 23987 10558 42420 53763 76429 96779 14393 84824 73894 31087 35607 61558 11711 26608 7699 86307 23098 80229 29204 71183 72615 10796 66967 661 72640 54151 99567 72179 98131 21902 95432 62880 94800 66103 59617 94420 37293 57613 75069 89917 55813 69366 34228 80002 44947 6972 72655 64781 72564 20311 8548 54655 82004 43977 71475 26904 50437 28849 62259 65098 63851 66673 76807 57796 8106 8129 50177 29762 83057 80672 44872 76586 91307 79719 81848 49684 3697 37452 57352 78547 88402 13886 13435 96070 17372 73467 19331 64303 18488 69733 74980 68514 9507 95980 35612 4321 70934 18364 49714 24381 27361 24417 98047 62888 6262 63551 61749 5284 18996 36102 46630 21798 99487 96893 95335 39237 11248 85460 46570 52740 66253 65091 4278 25915 8530 55781 6727 53417 35598 39460 78504 1724 80431 9287 41897 30668 962 69970 96689 72285 59495 20075 90453 67399 16169 4232 7377 39557 58040 90617 51087 93577 52823 79351 75884 29503 49756 45100 23776 36544 88612 63775 96557 6814 97244 71603 9667 23102 26424 49001 67648 61703 37429 76404 81153 19781 79729 4520 82702 34682 39350 73440 96883 63543 78846 83527 28093 19991 68945 15986 59004 71640 38552 57846 72523 63852 64110 5062 4428 183 21966 35255 34105 46011 47644 72902 70501 39899 53089 38704 38010 86545 83846 83711 43991 94908 34276 53053 96527 73222 16968 92933 76296 85118 82496 73986 78906 86464 88473 30295 97917 66576 607 77203 33409 15429 85051 73365 9979 96222 88466 10770 65648 45134 74962 7325 82241 97386 80338 88785 42200 4054 10455 87989 91326 94120 61959 39823 7498 26403 32614 71181 17866 68971 7078 19399 1216 92481 55864 98130 25182 36702 62001 446 55692 77861 80086 44268 80911 33489 90802 99684 67441 96925 22838 52633 29008 39593 82826 96161 1441 3104 89276 6896 49100 35048 98202 8239 28531 60359 15718 78568 96375 99517 27600 2850 57577 46765 33101 71259 89457 36530 38852 13423 98827 46114 61905 92317 69751 70474 37311 46384 24875 61212 56175 8908 45300 93844 72414 23453 19157 33958 26883 69960 93753 16779 87545 59647 93656 29743 1953 57773 72362 55519 82153 67504 11753 17802 82013 83091 74722 77782 39444 61642 17887 46849 41013 2856 54329 21193 29073 68796 75246 79099 57652 3327 70090 8011 83484 57292 17498 63847 28750 38376 16277 72535 74232 57636 54887 57235 24162 68648 69084 9112 32256 3125 66624 45465 7007 17751 57167 17507 15783 15733 21341 23236 39558 32243 10224 69426 55738 72193 20828 15265 75933 89092 55261 44499 21300 57011 22955 42104 11221 36559 58685 47723 59507 7628 58909 85167 75118 65762 2351 53611 66594 12003 12395 94112 21262 18266 26580 19918 88635 90148 12639 41997 3045 57213 99321 92400 26102 43464 9697 84633 54917 37021 34821 6999 13051 57216 33612 83676 63977 74709 27874 8287 79970 68668 20012 68352 98929 32566 33144 21619 7049 55930 28344 48353 46489 91756 38104 83535 98068 86704 40186 33678 56700 80732 22578 59482 81942 70460 92258 12387 80140 72852 29222 25863 61343 94 13090 73141 3948 7392 57090 98512 10980 90401 80782 26985 1168 43578 48852 23414 99944 28970 90925 28183 86987 93969 73530 76679 14267 14462 66397 26401 51728 46884 27211 48559 96891 96259 76574 75337 56075 52908 838 99376 84035 94616 6543 46460 60718 10522 2432 66915 20329 72972 45528 27490 1290 52877 37450 28771 78459 59878 56949 27373 31515 27283 36348 31952 32188 70781 96939 6836 49939 89668 54116 3187 40542 95364 56317 66928 3278 9561 83154 57658 54121 18089 54413 55797 15616 87219 58304 56487 95333 4117 15797 59684 62828 11235 35590 61171 84338 87730 57543 48163 46931 64885 17013 30624 59028 11367 26755 3805 81939 58003 26600 5605 79708 38733 11851 19725 95700 99253 24655 66550 32117 97656 22594 19045 86636 64789 29132 80256 17095 16889 69898 12192 16174 27479 3284 22560 98745 69007 67653 86984 41193 8519 10515 70289 65197 80324 53572 91524 1459 62455 73045 5539 412 76361 70503 83126 19999 26314 4546 37546 60198 86259 63497 41725 4458 65475 28784 95574 19148 8889 51150 29240 5485 26092 50505 55550 18139 10920 38735 87143 26183 16287 84567 26375 67663 14778 64012 7485 47502 17642 12161 87261 55945 55408 88508 77110 32986 69053 76959 92516 36412 34893 56813 23108 42097 55056 23485 66015 56880 7173 50157 57265 38067 79910 28791 74094 1293 12771 27372 87643 43497 43156 62299 53832 64939 33861 10978 16694 65318 54348 68210 64209 91772 82448 33403 11424 15029 70641 71434 84887 97807 42693 53033 62741 356 30927 54896 20570 32616 94178 73119 87987 68569 67146 81894 35395 74725 31893 71069 63883 48784 28134 47141 26262 99574 44988 59988 89811 24518 19627 23265 50096 73723 44275 11262 37302 13299 71054 9106 64553 68149 81354 96738 30061 56400 71941 64372 4070 29795 58130 5793 10130 79060 45176 41388 39425 1404 50001 27936 74022 24406 30770 10077 45330 55097 55715 84653 89714 39793 67687 5741 33785 18261 57223 35183 12595 89495 60286 97491 18936 96743 45570 30562 14794 96429 27274 49751 73122 41123 57183 35775 89665 14961 67963 76412 28795 21080 82425 49028 16558 53893 80805 9854 50023 60995 69922 97439 18232 11429 54602 5842 63240 23944 28562 94490 94007 15560 54221 43123 15773 40983 96284 59919 47815 94682 11061 63135 75018 2591 2958 28671 98752 45145 94533 20984 71319 18102 64961 75907 67887 58797 3122 2272 78456 40328 53751 77527 84103 27750 39779 10232 84448 87770 16739 24035 31572 65522 62797 5609 99187 48674 10946 41003 94056 77187 95350 12158 23824 15347 25161 53549 12789 26384 35866 81966 16061 79848 85467 5489 22934 40560 55135 15221 20324 13879 42365 46850 13631 45703 89214 58031 65238 98043 91390 19347 41456 23976 33824 12324 30127 56544 12119 31607 37678 22814 19345 90866 11356 27091 553 94187 84376 68098 74858 85296 17690 62673 45569 58008 23569 588 44648 80047 63085 55381 83783 56247 21172 13548 96069 43784 68882 12478 48184 94729 3849 98085 7833 35311 79391 99500 22351 86310 70566 15680 6898 12127 23353 19928 8940 10624 88846 98823 18476 82154 92045 23525 54155 17300 29779 18111 99874 22035 84604 21600 72259 73042 79694 12677 88285 65237 58435 80651 58235 50686 56343 97729 66712 20200 9247 15060 83120 40403 26231 97889 8487 50043 26052 55188 48762 80599 18663 95633 85730 45139 53303 85981 93426 27811 7647 80203 14494 25908 94969 30029 25518 82993 32810 3128 21712 47949 89181 56508 23186 84059 31306 27523 11887 22026 12745 46086 99410 28107 36573 76323 73563 60640 8970 11457 72939 69093 38032 35772 68195 29099 16565 44957 68980 88048 64074 36197 43092 12005 94599 98171 61241 96801 68760 58997 3135 34333 81842 47151 97624 66024 96283 21036 70482 16944 88094 59984 25599 41306 8693 13909 59458 901 83426 81279 43779 66371 7077 55829 64167 33777 40023 53278 10592 87974 54291 35578 2798 55339 88910 92037 63572 46758 22005 58564 13724 41549 1219 95480 19778 76905 74007 40909 45109 51678 69805 16693 11414 16283 69886 20183 27360 20756 34403 23941 34556 90510 8613 38776 72034 90359 26665 50252 35204 5306 41699 70746 2452 57388 60678 71322 35036 85664 54283 66171 60971 11735 79971 69951 52638 48418 12418 21820 14981 44129 99755 52094 86085 20216 33391 6191 26945 81788 50868 60348 56454 19773 57416 8164 7583 57633 27169 39399 53643 44626 91332 20412 83223 39201 84098 65221 14162 83963 25251 62461 87418 84374 83665 3006 81792 96382 51169 28806 20919 85055 57736 31509 75813 32423 40770 77000 94149 58341 44704 43197 51922 33530 42876 41874 25873 38672 38774 69166 31585 7722 15571 66828 22707 60553 51956 46352 68464 36647 82419 7278 3063 91374 43868 22446 30496 20204 8371 64452 89847 14179 53823 57760 20212 14069 3449 50351 43780 58605 78471 67382 73754 65678 1344 24446 52925 12128 1907 2122 16250 79665 53992 39361 12537 24465 86737 1529 30356 2653 2918 44232 81337 63325 75343 30627 66419 66516 1221 39068 86812 29948 89438 90721 53037 34349 17221 80072 15987 11435 84939 62668 76168 24330 70786 8876 78708 63337 26318 91854 38262 68944 71393 21907 47336 40488 55867 66747 18217 24935 53677 19106 42284 98185 29500 82247 63972 51041 70060 86720 74775 88381 53604 12776 24314 98513 73267 96950 5413 73286 54234 73402 79625 58118 52690 56510 32682 71419 14167 95800 44501 77076 13159 3021 46102 15591 87934 4555 76740 14119 55192 71852 67894 65101 55910 75346 99503 81912 12320 26478 34670 33900 21430 16444 26977 18348 22076 94314 45008 24668 53376 41227 83179 84542 97832 21883 34648 45921 93454 62890 50987 79639 23053 53939 99386 69171 46705 42441 15707 23489 4128 5879 67410 58449 58850 69195 54328 74923 32903 51121 6034 70696 90239 99332 74841 70234 96305 87368 87309 66278 9465 94275 54677 84473 997 35599 97280 12586 75429 96504 41355 27070 87459 33036 70024 37829 70173 12101 56809 15467 48168 86527 84311 92121 30831 25062 3927 22607 34899 22546 17573 1291 80748 51348 31288 61063 43269 94561 86415 86553 75244 18603 8713 58626 86333 62097 20104 17017 18243 27701 72691 78346 72378 44230 27806 13319 28422 12828 28018 19828 22686 31227 20655 9204 88551 91178 34838 28445 34848 61599 86196 41092 1866 34557 87190 94989 74342 92916 30324 21772 97233 15241 57962 11029 85922 67439 91233 84088 37440 53946 86032 35247 12758 50103 69315 6873 60470 56034 6207 21363 16440 52456 35570 84515 48445 15072 97714 4671 624 41864 97571 32939 97017 30769 87996 85280 60864 35284 85458 95559 67153 71350 51157 58495 63576 88109 8586 34520 75351 54343 80648 38793 30141 96057 18948 55711 79277 48087 82605 73334 81238 71514 58650 14587 49015 9843 19878 76292 34427 5274 33891 54382 93374 99772 3966 75298 25211 95704 70118 62421 93746 47430 57843 55014 6185 96498 20524 21183 77028 28519 62393 25802 89661 97687 3645 10615 11194 40306 47983 21962 61198 19361 40961 61303 29105 67622 63833 8852 69614 36830 78559 12055 92530 89822 44483 57635 81163 78507 58513 70030 83111 31283 89117 83749 27767 18059 29200 39274 36698 48766 68385 60272 38599 75934 91204 62923 80993 58708 37545 18987 48334 71398 85719 86081 88160 62982 84193 89760 46654 20158 81318 75475 73774 56488 50529 59305 32983 86751 99891 94468 6658 45592 17430 75559 64467 3502 19962 68888 49652 48261 8736 24634 76375 11147 72962 24046 6806 21055 22668 60926 36380 66553 64427 24783 77426 63276 40217 96147 35451 14068 17270 68951 76369 96781 63645 7476 60018 96085 42255 82598 85175 60877 83869 8930 42759 85094 9787 62387 41786 95420 38966 61582 47425 63205 72145 72570 59039 23107 91098 35887 16093 39739 87818 86776 53104 49021 90704 8632 78031 87024 55526 89237 19201 14922 19422 98522 38907 6989 56120 338 79065 20841 33416 95167 58860 62827 85415 83736 36729 49690 92214 52869 54936 60646 94792 53099 491 21160 65733 68420 69432 22161 50350 17718 59986 64713 88538 7129 52177 79460 22321 26483 67792 17133 14000 63142 11757 95312 55857 7429 51978 7315 11588 10610 27566 31762 53373 92265 76583 11444 8343 37512 98733 43103 76286 86099 28690 66416 60244 86758 76641 61043 72304 95641 42850 97370 50496 83304 20369 84919 15593 13785 80142 68228 42906 79308 4525 32347 42132 64819 3705 22808 78028 66487 12663 90285 10383 86938 75443 1141 39562 32755 13630 88757 70695 31547 66121 9397 93211 86647 23562 97543 74172 82446 55015 18394 4897 92973 33883 26467 43054 219 63064 17779 42647 69288 60809 29320 70761 88590 76538 86885 66717 1487 85028 18921 85073 39700 3382 48706 58856 8722 6577 200 88056 67656 6901 92716 50659 70257 87144 5746 98898 44907 49086 20217 82863 93664 76573 49762 31554 11298 8002 49816 19509 39227 15897 83319 29477 26516 14955 5628 88997 78755 52490 59651 32196 74926 83855 69516 82745 74740 73228 96876 55222 33657 83414 57563 24733 34377 8723 11296 20608 49228 22280 33570 60389 53932 38310 91278 18702 93184 37263 98427 55148 99462 6471 68453 11584 71101 23396 17474 46166 57150 5459 78999 6614 56771 98455 6682 84292 11133 38353 62545 49129 63817 23144 74450 91732 15216 40710 39431 41258 37703 58229 49418 16674 65774 24608 13034 16456 10776 45046 9250 36862 66886 68400 91560 50715 10190 83766 18821 21536 93373 39325 59264 67809 87257 58730 94360 18466 55823 2307 20179 39961 56954 30277 43953 41568 66803 99020 25663 81758 30126 8915 97988 64181 86328 13046 75926 74037 40338 85099 40975 71329 32154 25224 64750 22027 83906 70494 43120 10613 30383 74050 28196 69208 45226 30534 84859 16318 57988 33801 74437 51321 60596 92424 34028 60916 21502 82685 70504 21508 14397 74023 32038 67616 52653 54141 20992 83084 39020 82141 46369 22611 56697 95902 61240 12409 38089 66805 52937 48413 22915 15760 7906 85385 49888 80927 37389 85805 63709 21688 81288 20680 86726 24463 98659 38455 75092 13609 36795 54463 40426 86567 60215 26652 32020 18879 59785 92853 85138 72683 44787 29513 95371 32650 67288 87651 11669 10511 22244 33430 80766 97718 65690 39973 95092 43895 14079 97465 41755 65922 94826 8854 78770 70699 11047 32272 11089 19986 61690 36791 61832 87824 91102 23259 33248 92293 65827 29509 92612 42048 24644 88468 20286 62786 9045 60855 24588 38579 55402 67418 46272 86864 52612 35128 39827 40637 4753 68791 63235 74732 44817 92626 77018 62587 80896 95234 26993 44217 3818 44830 80694 85687 9706 38991 67266 23593 24419 85724 38951 26677 31067 55806 84243 86918 55614 56086 45682 61687 57054 67627 83050 14301 88975 59389 20574 2376 96173 27518 29897 85085 32665 16378 44015 71413 76487 43318 51696 40051 13414 77184 96323 33379 49294 8121 88167 7505 62955 18210 50024 98362 97565 74572 30499 45366 84142 33677 80632 82133 15835 80615 74779 78094 24820 65766 31767 44318 65214 1787 79009 48625 37194 16891 57450 88106 82315 39375 49136 83123 24681 86276 8066 40772 81492 47515 85186 86213 49779 38253 1243 69415 14811 15496 94512 57606 13296 58926 76867 1314 83502 60905 3718 57186 10744 42220 45386 84202 66306 9345 68716 93955 41979 10684 66630 77386 2201 91538 9934 45884 82757 15041 3891 74321 78180 62425 16854 1072 42470 34137 91298 17154 11148 13419 69836 68037 80611 85080 42611 12211 51417 38894 17906 91369 79853 97813 65861 936 62226 42228 26466 43574 7095 11499 3121 20611 62367 94413 9580 36424 63260 66167 6886 71468 49817 10973 68340 37451 29942 28443 18378 68306 54555 54958 15597 54095 61095 44193 3328 70222 25928 34616 9652 56364 3468 72785 38042 64854 42587 22141 20634 59299 76019 62731 83702 9110 24208 16144 16109 44411 35543 6266 15056 20717 73842 60490 3592 32794 74199 79123 79628 52029 47887 54908 27222 92436 6082 8580 93922 14550 19879 6461 83921 94366 20714 19269 26943 22766 25381 34286 10734 43912 92212 74684 13885 58444 25142 32987 99762 95056 81951 51794 98136 551 85436 81822 99266 93452 56878 22644 91533 83670 146 82118 19485 51467 16367 79451 17479 90741 83212 66734 51451 20988 13024 90687 3341 41555 21813 87128 77140 63201 80472 37417 66432 61622 2286 85215 40317 32392 17669 37847 30536 87176 3294 78508 94817 3776 5399 74825 66520 99149 2526 87129 15634 6065 93684 18781 12484 5811 17757 54089 18124 14834 81417 78834 28655 16643 8115 45179 56212 80799 18220 33715 40045 35859 4983 28442 50623 70607 22839 15052 39651 58357 18404 9094 19372 70190 65263 86596 68375 48712 90145 39507 28423 60548 6044 33652 41147 37111 26323 27473 61276 34749 21273 97764 99885 91420 27480 26829 37553 13061 24531 28285 16780 41735 35267 64349 65939 5765 62526 81393 37202 80762 35759 44759 53457 9778 16636 54368 23359 6987 28594 63136 72905 80311 1530 44968 36237 70701 75996 44886 6072 39797 85871 79372 39414 92138 37171 29015 66557 63647 26035 57969 69971 76201 98398 98297 61076 80596 90901 93302 42061 75377 45104 90521 25589 55803 45112 11002 66301 30652 32091 66988 77359 95995 84702 2207 93366 83530 22089 87816 9138 55131 97574 75370 69373 26285 42207 84112 29074 57311 35781 39187 90183 59811 1313 65921 57145 94831 46198 72255 76325 48435 1356 76610 9513 73764 77357 42533 97009 86700 36914 17339 71994 63372 57995 87848 86401 44249 3165 55292 30160 7918 80885 75465 94514 36150 86957 74030 379 26388 74730 25803 52587 43552 58831 58087 13902 14493 14201 95885 56248 65099 49643 75488 58970 18344 3488 42317 79936 20184 37572 56392 3916 60961 38571 94343 86587 69746 78603 53412 5933 76617 33061 86838 54261 47445 56555 42833 80388 99464 29670 24761 93951 58025 85109 12922 80257 79702 65442 13955 87014 18950 12053 9336 89613 32729 66003 37319 52274 77879 44090 28191 52188 45155 53965 98509 73624 56998 55804 36042 51336 90696 20393 15536 15484 40786 86076 25441 62235 62757 65806 44382 81001 92305 96403 89166 26772 48232 68985 81179 75715 67588 51636 37067 80727 38775 46455 83607 76204 69601 90490 7264 93088 54795 61298 50614 38172 67272 39349 79820 67995 94708 93277 95499 25647 36711 67548 5271 95355 79135 6813 51943 42354 51061 41679 63403 54032 37356 4208 65750 73348 54319 24687 68034 30449 14614 30657 76267 76940 93821 87455 75609 15232 64398 71198 20421 82643 60342 72040 38493 89227 68694 78324 45374 98413 89196 7517 81610 62886 95850 1653 44948 19017 30261 22208 19371 49771 47469 22442 23023 94967 63825 73513 40309 6242 88745 76397 73767 44128 1269 79768 51312 69324 87720 15549 42419 50645 29091 75378 30925 86540 57594 1634 41028 44062 43968 73468 57297 23080 61428 60509 55230 61676 23017 24724 87053 9500 31238 13466 11045 50581 57152 73590 10422 75601 31803 69354 92073 54003 24714 76608 13915 42739 286 53974 86042 53542 95870 25434 86842 39822 44006 39948 17285 87121 65421 59069 22304 19278 66234 43314 99639 28326 86660 34124 14077 73632 53819 59803 62043 93791 91612 87501 82774 67907 48153 63001 79196 7346 78987 71926 27567 20365 69325 73309 86534 89519 27687 79603 72862 95889 46620 29949 19593 51019 82113 52691 12763 78670 87071 44736 8345 64450 41603 7801 61546 22039 71898 22054 3412 17828 9223 4603 98134 91544 7778 9686 165 95136 10726 87301 61092 38726 9372 11394 5423 76438 42575 70512 5369 3210 99930 1194 47915 77418 11831 87673 90259 54335 74883 93868 81169 22030 66480 40116 93561 82468 60428 1863 35555 9434 88876 63383 32078 35643 28544 65079 85831 58718 55440 71718 91323 35327 1895 6080 74871 16015 54489 8982 12088 3627 97950 9784 84458 45269 60629 51199 58808 62804 92417 89918 84573 50792 83345 88064 52248 24260 61137 42142 428 589 84803 40105 77315 37649 95967 859 36510 66991 53231 64340 91834 35838 92387 1297 62754 28764 16761 75261 48164 13976 14329 59812 13662 81887 54626 12235 2077 209 26474 67138 30664 19239 93703 93259 21382 9394 63770 91613 96604 43048 26941 44473 79573 4473 68339 91994 20353 66666 71914 89986 75388 17118 65667 10724 30681 66933 83195 54985 96012 41690 15793 55675 51721 59852 18094 75063 68590 15749 45658 5327 33450 51215 29554 41589 92154 10645 8792 92543 53175 57066 90337 93159 63887 17569 77211 35592 95613 55334 27586 4963 7746 47411 36654 3726 89456 98474 24698 89726 36269 99998 82177 68193 27345 65900 21873 23969 39753 78287 17155 58018 96638 2814 73256 63410 45866 65028 97312 7441 85377 1916 35348 10333 67823 39762 5259 96808 34444 81517 99582 70200 84921 66019 88831 79341 33550 80528 5949 54776 48726 48545 76288 22799 57363 8576 46483 5756 4583 31181 66142 85933 16859 3734 76187 73289 54685 69316 39913 26485 11922 7085 6030 42251 24156 77835 87374 69411 50955 47240 83745 70674 8784 19407 71641 39957 13841 15005 68608 37438 57343 450 71389 15904 31740 29462 65382 96269 27279 6805 79005 79819 97875 56731 50789 29464 71483 14542 61113 38060 23953 62406 65328 47259 56791 41202 51250 89750 39118 55288 63706 38208 64259 71258 61884 34954 68942 29868 36011 89249 29770 67594 89526 10866 55739 54208 44556 58701 17096 55792 83797 61858 23526 50029 45823 61467 49269 23670 48901 61251 84866 80724 67749 32361 6453 17500 28006 30558 31187 50329 16950 40987 61631 64916 30509 93168 86602 35716 4965 81085 25503 23856 74259 83806 83644 95797 1650 48567 38831 19230 66383 49682 80925 1383 37952 88741 59118 84628 19586 62596 51871 12255 20170 25695 24712 22131 80266 11162 73674 42634 87533 58917 91760 74658 51123 58165 46502 80603 33172 34022 13023 63583 45066 36035 8474 87746 7953 69771 42181 26570 52800 49906 91771 36708 30818 96224 31345 43396 315 4279 13551 34688 12304 32555 87898 81801 92785 39029 34468 28718 86257 92788 24051 94012 60464 73106 73872 34541 78225 48122 70273 1440 6976 54645 53844 82912 20062 77290 41093 48652 82585 72319 41066 20753 71113 31731 26533 13238 87900 9320 60446 45193 36525 88703 54247 90421 74640 77033 38703 94262 72028 57822 20465 10323 44457 96473 82357 93817 24420 71233 72279 56565 42994 13512 82588 47930 58222 1949 89692 47305 86985 66534 86808 12155 79178 52061 30556 46177 52477 45157 57696 25760 63022 43688 81854 25866 35551 49016 2158 80878 52481 43840 90542 83403 47288 59341 72702 8971 47187 11392 69281 34159 86771 6098 54170 28194 4524 64365 15470 87679 74769 81174 13520 53913 10272 74095 17373 25123 72064 47308 96000 32447 78304 34126 94139 33185 1524 8615 98143 59048 70960 30521 24108 92157 8541 3301 58608 86981 76170 70537 49020 17492 33215 25570 94284 42616 65863 88199 69169 35916 3173 29560 9562 41621 81508 54222 98149 86680 11666 97991 71490 17856 98122 45364 96342 34858 40676 78537 89555 86995 3802 58796 79399 32897 35519 54180 64499 1741 60974 25262 53544 27201 96120 2641 79517 58193 84875 37079 32979 9628 34975 70480 34260 7223 46090 76057 99413 56996 52249 98999 13856 16876 5573 92593 68896 17853 7709 49314 87339 99911 78135 79917 15468 18857 97377 14400 93920 69840 31449 64503 67331 31756 49496 59342 28987 4970 905 2486 51184 94243 44314 71230 58826 3694 79459 80702 67597 63933 12696 7998 51455 1193 37754 6059 74359 66657 70556 34655 72460 93970 4034 63590 49925 64043 38898 74991 16564 95067 22717 37110 64233 92678 76714 60360 53041 81330 73913 26454 75491 93470 42310 58397 54186 40662 57936 64570 105 92301 38526 54530 35215 97422 17565 3968 45544 52149 31387 47283 11084 68524 63353 50248 63809 58479 25304 3376 46360 44922 90774 85177 11651 97058 74625 51222 33564 31073 54282 67637 83130 2223 86825 83217 69474 27721 83013 92726 99791 31909 93342 82713 80214 52113 67700 16730 47622 72076 12687 53233 42477 27929 87536 29843 38178 274 90360 33976 97948 38829 53887 62104 88527 76215 70929 82860 96900 87330 96748 60600 61437 68917 6758 12034 83758 85800 71367 76297 81791 6530 38883 48520 53516 20600 86715 94995 28368 80299 78677 92740 93706 28481 30844 92965 4881 73517 42405 5236 61196 3951 37104 64946 93635 70022 36779 93709 12718 27736 58888 4957 86671 97086 40751 1010 43204 43433 35546 25639 18116 32600 74150 53725 98044 3092 96412 26723 60922 9365 68824 14300 89813 85624 93143 14644 7189 85601 81858 43116 78904 75204 35358 76145 80852 40506 62403 60323 47110 86612 62208 41139 59101 35480 33270 8136 25296 43882 16293 36872 23270 55372 65728 79150 10260 84894 94264 76666 46836 28034 15967 96611 12890 93516 27849 86997 44244 29364 3676 37640 95994 39736 99604 51232 30423 46983 2882 21741 22754 1719 69519 94315 33028 35052 49161 88514 10282 88475 51518 65957 53017 43797 9624 11174 46516 74309 752 59321 42232 63756 74162 86930 78238 39143 16590 60576 181 80428 54202 31601 44098 41855 12218 97002 43933 66652 43280 62666 82751 20364 78970 89325 17729 71206 30066 81052 3636 61002 88795 38250 53067 6903 69779 66405 59214 65993 75746 95886 45257 73216 57566 48083 59503 67932 70547 80261 68229 13701 74910 65908 90225 97462 67549 4175 89152 87197 68384 37957 42565 15787 52144 79598 80776 23858 44322 67977 12012 83261 33268 94523 35534 18292 77842 52983 85954 66050 4043 680 32791 22077 52321 21841 46031 21223 71152 24444 97451 12536 28885 80486 7106 46076 71411 55375 30417 30024 15958 58000 12886 55777 79580 24209 9860 7018 45331 12017 1707 69173 61677 92528 36335 42292 37154 57200 21830 45786 88223 96677 70455 51100 67748 36203 9452 59907 32381 32515 17298 8903 54113 51459 44990 9177 82392 99831 21090 80154 17422 17380 67491 94602 37898 2598 66151 73311 62764 22099 74949 13542 16521 19133 4986 49617 1912 16593 41349 60525 51964 29761 44240 686 21651 4035 70180 24639 1037 20277 54076 17754 1616 58481 18697 40862 94126 95717 18577 20327 15512 68680 20882 58085 55009 68272 22069 32358 79364 24287 45029 26251 25572 41494 59100 3923 69133 46077 23632 80559 82444 78924 53402 60813 18070 17653 44748 29539 92988 58767 15540 15764 48851 20373 50356 67189 44898 72892 8196 430 24904 64136 71915 96935 72903 107 26597 37597 64413 31858 93759 63112 40956 63196 69442 77320 68688 74410 47902 68225 87401 84322 15674 84912 24213 44082 64308 22660 78367 92229 19833 52596 1380 9807 59059 45399 550 68533 83172 79849 12550 74390 3999 5310 11020 96831 92601 39051 76031 77091 9625 76834 94614 75769 5994 80746 42279 78037 58377 55893 76539 61978 17933 85124 489 80987 10674 42665 75333 37040 83289 69788 35522 90268 81578 75294 93221 96450 82686 38661 64280 19152 35398 54924 3940 4448 46590 12760 16822 63729 66645 33096 54026 26811 50425 39390 16670 62087 41315 10523 28486 55311 70949 60486 86807 96376 65070 82240 74252 60452 14753 42837 51484 94027 79177 30301 93739 73725 70892 2676 55256 89217 90339 97895 80368 71785 79908 16083 78339 99605 54751 76268 17557 59855 13066 76442 9391 25858 49620 35290 59472 36274 79321 60408 797 96452 83354 95018 97126 21992 9312 44256 26033 49931 92069 64093 97655 43530 74161 49669 24700 46537 4682 18258 10306 21998 60935 8254 98968 62339 41234 10150 86804 94291 9524 79610 33477 59020 96170 90274 61183 95744 71418 38135 95913 30204 53873 76472 13081 36636 35841 14908 53711 66623 48510 13071 64615 70593 72390 6950 99446 13898 50037 88772 70986 27702 14768 70385 49343 37150 25275 5592 83254 12384 37259 11937 80148 11594 65110 63032 16041 50375 48084 1073 23918 20508 28419 46632 82266 89406 99004 56181 4932 4824 80696 9216 70645 81829 93288 25970 65468 58620 53641 84835 77623 43710 5426 62778 98530 49638 63236 98429 6460 15821 5799 55276 21327 5610 34890 62185 47580 10247 18737 54264 89091 87381 66760 74741 96867 56841 16866 16777 59013 58365 93687 70618 87585 28437 15960 18309 82087 71286 52500 7862 44574 25735 10669 93710 61263 68977 91317 30015 21524 89899 5232 29066 60642 89534 51424 71231 65769 77179 83101 21344 30778 70730 95349 21095 5786 9455 78769 45933 88031 2495 65651 67736 18834 5326 61612 94014 84391 69559 3814 75964 60704 99207 71589 1179 41772 6569 61532 36162 60379 89255 30866 94417 24055 42922 19214 7216 17958 29767 19567 39438 78231 32474 31686 87723 74069 32719 2450 13301 30550 75648 44601 60733 36842 20425 14669 38815 14259 67725 8191 89806 56744 84504 42253 4026 1815 36291 14650 79956 16878 71453 94385 3032 78977 7226 3640 53482 69998 99538 42860 43616 53676 70972 72562 20257 94517 1167 53934 65333 40480 86646 11462 1786 98298 81826 10617 41861 40779 91784 50499 73685 54705 99735 16715 75992 66457 82946 32151 20082 39598 60933 65686 62704 37687 14739 17738 57583 73203 88029 6443 44361 67845 29296 11558 75048 6393 92767 84329 85712 51862 86688 29377 62743 57545 4294 88279 5646 21388 52772 13266 70777 71079 24819 75046 68740 74025 56886 13995 97371 4803 17399 70502 25369 72033 40458 40683 83492 29936 26367 76430 63093 20223 13244 53344 27730 55089 26412 50183 99448 17761 1333 84802 48196 88697 82319 37846 33423 13234 62386 45536 6282 72424 99862 71858 96754 51779 56699 72863 69716 65369 47514 28847 26071 64652 71025 28047 22324 25241 12233 99166 41856 22720 50254 65345 27554 30030 93573 71664 74897 60369 42932 21241 18190 23314 41078 77160 54346 36357 43504 32569 16323 54399 49544 18672 68676 89941 54837 52179 98529 6279 78936 52860 30991 46300 74333 11352 15961 68093 57094 76127 38982 56365 6809 46818 60346 5902 8332 15725 33517 94270 11541 4594 72813 20309 40161 52437 56535 683 33111 17578 7507 35253 32069 39844 67970 64239 89955 40758 47258 23349 22558 97124 96602 96396 86297 12067 16852 23542 19811 76495 73804 47645 98555 59637 3362 34935 2109 88652 61028 52104 84599 97458 26571 74204 78988 33047 58891 14576 4696 2827 4056 19768 58895 11488 55259 26369 80516 79437 35717 61899 43043 31161 55376 37517 64610 30622 46623 53092 82740 68465 69283 11101 93826 88467 72792 3396 6572 98734 64927 48593 70174 13719 53674 71349 53690 35541 56384 25180 16156 10191 41691 21891 51938 68955 79766 20157 3501 57291 50593 10395 15669 62477 64027 76733 49609 29683 74344 36789 78940 62324 13123 32823 13448 29792 34580 44047 86071 73255 78564 58506 70442 62285 68555 26058 74803 81820 28710 8625 76400 46364 49155 5862 44269 30738 53445 69151 43726 39037 57220 40058 53372 1125 9828 11295 68332 66064 58786 81464 65545 98435 22217 17886 19080 10419 19128 83396 92862 33511 73925 22214 64925 77259 60034 25226 81444 76703 63913 64428 38611 9174 84860 70762 63376 63342 19670 31684 1566 61981 38331 79201 35423 5491 72469 7019 18276 66325 48776 63529 96433 72039 32997 54745 6096 67144 19097 95147 47352 80219 97283 48736 19053 15507 28856 90348 70080 82427 29406 64188 65175 78125 75750 72361 38228 16459 34993 25439 42658 80742 1285 16344 56373 791 43548 64688 18082 319 9885 47564 65289 60382 68602 53856 37491 32086 45790 14964 64739 50830 90177 713 55178 92105 30251 13947 9146 54929 93377 87961 5588 80374 15292 83937 92346 97437 68866 74944 8932 11230 16448 41872 17936 71203 18637 1239 80856 30068 33141 16103 96207 30873 67264 17354 78400 6832 97899 31545 95139 92104 59491 93463 5606 14893 64336 52050 74774 18929 20887 3143 75733 62173 28517 50909 52949 44692 45492 74913 30135 99525 10167 44191 45241 8173 70475 31939 88909 33850 95502 72734 1663 85141 98428 75267 5022 2745 41937 21728 84596 2698 17208 83669 31463 56772 15633 63990 89521 56550 437 16402 66819 31936 83067 78807 73878 28691 68460 81771 43917 42554 53431 52507 5829 19114 93507 2266 23973 77148 33035 36616 26188 55406 34070 17795 20488 43175 2232 36851 31450 40438 14453 58627 99512 84725 6413 66938 39346 9050 30909 82020 9420 30263 80206 54099 48902 71601 22612 85524 69584 7999 40273 43465 19893 1495 86858 85864 31351 61620 24172 16291 14020 79754 94089 30036 90928 28726 20739 37650 78034 87269 5235 17236 85222 89570 43248 63193 51975 109 41378 72947 20322 68116 85308 84722 66037 91773 81314 12904 23182 68958 72249 22231 23272 10745 72295 57588 74214 16971 8469 18546 11185 62873 56942 75342 22408 54902 53029 88377 85363 83988 87399 5101 6888 35752 94103 81607 19510 11191 75819 86629 82340 4144 47192 51658 12728 88047 14005 14676 22609 15433 45359 58493 83908 39512 31077 777 88310 41493 68347 86516 9109 64723 18135 18599 95814 44310 63042 69580 44302 44640 35017 331 72049 78659 2773 17514 2861 91548 78020 13000 47341 13378 16110 6964 12892 13488 55839 17913 36436 66953 62269 46812 94234 8893 8909 76473 50068 37282 47802 50642 80902 39874 19105 58077 59660 33253 16357 46418 38972 70958 45350 18334 24623 75920 53047 39758 19386 42149 11146 88490 67221 37697 86231 42753 875 74220 72634 1533 19520 28158 3799 8208 32205 5665 86651 39757 43529 72832 13593 71577 74975 62385 55202 9417 86430 8716 21147 72497 31241 40290 93069 70419 2813 59002 94057 8020 25403 2743 63640 829 26803 74914 24571 30392 96684 59552 99590 41361 8535 24923 63501 25491 33490 34891 73914 69632 49321 47373 98988 3477 32548 41722 42791 80220 45587 7684 23567 96343 2219 89008 37538 36174 28598 58818 46531 59775 48404 11906 46875 85278 34458 26901 37237 36223 55587 11971 36376 1760 18793 30104 21539 52367 34792 6847 71646 33885 7180 17935 41959 369 10225 19129 1340 62954 56197 48675 46279 12404 59938 82533 64420 30603 34558 63427 59911 60844 28350 80382 58724 16263 28137 1135 17225 15937 71643 11157 70794 75582 80777 1124 17817 53591 87674 85834 18297 82901 24743 91194 3759 10540 19023 79056 51736 27062 26653 75205 57175 9378 23466 1136 84176 30936 81242 5728 64301 24799 38443 9119 40087 70358 55189 14622 45659 10761 78124 21386 93827 12026 91273 57977 1027 66997 45508 27893 5873 65682 25277 42601 19940 51608 17852 81542 62111 65559 65182 47112 54576 62400 52215 86443 10956 15611 19923 37260 12682 14105 14508 40178 42493 80176 27979 41000 82367 98056 66173 55788 41262 36922 30396 9601 10960 38587 77711 38227 43702 5458 57541 34492 23885 69 81023 54484 6317 47180 2938 4211 81324 13743 548 53374 43386 63824 7142 16483 22055 40044 10707 31630 25412 89123 64983 23763 35397 24358 14373 48 78290 46355 34834 71385 2637 78510 55026 38319 384 30551 9990 72556 70017 37380 57774 72048 14540 13361 50571 9081 1036 43645 53574 93692 78527 62298 9602 99830 91627 54689 62411 57526 52597 17348 93504 
FindBestTime: 5949.06
TotalTime: 6110.92
pertimes: 0
