# Supplementary material for: Dynamic thresholding search for the feedback vertex set problem
Source: PeerJ Comput Sci. 2023 Feb 10;9:e1245. doi: 10.7717/peerj-cs.1245 (PMC10280643; doi:10.7717/peerj-cs.1245)
Supplement: Supplemental Information 4 — Each data indicates a series of the best objective values, the ever-found optimal solutions, and the corresponding computation time obtained by our algorithm in the search process. [file peerj-cs-09-1245-s004.zip › results/undirect_graph/ER8.txt]

Instance name is instances3/ER8.dat
Number of vertices: 100000
Number of edges: 800000
Time_Seed: 46390
The optimal objective value = 66304
The Best FVS is :
2 3 5 7 9 10 11 12 16 19 22 26 33 36 39 40 43 44 51 52 53 55 56 62 63 70 73 74 75 78 80 84 86 87 91 92 93 96 98 99 109 110 112 113 115 116 118 120 123 124 125 127 128 131 141 146 149 152 154 158 163 164 166 168 178 185 191 196 200 201 202 206 210 211 214 216 217 218 219 221 223 224 226 227 230 231 234 238 239 240 242 244 246 247 248 249 252 255 258 260 261 262 263 265 267 269 273 274 275 278 279 280 281 287 288 292 295 298 304 306 307 310 311 312 313 314 315 317 319 320 321 323 324 325 332 343 345 346 347 348 349 352 354 356 357 360 362 364 365 369 374 376 377 379 380 381 382 383 385 386 389 396 397 398 402 403 408 414 417 421 423 425 432 434 438 439 440 441 448 450 452 455 457 462 465 469 471 472 473 477 485 486 493 504 505 506 509 512 513 519 521 522 525 527 530 533 538 543 545 549 550 551 557 559 560 565 566 569 573 576 577 582 596 598 600 602 603 605 606 607 610 611 612 613 614 622 624 629 638 639 641 642 645 647 652 654 655 659 660 662 671 672 675 676 680 682 684 685 686 689 690 691 692 695 697 701 705 706 707 708 709 710 713 714 720 724 733 734 736 737 743 746 753 754 756 760 762 763 765 766 768 770 771 772 777 781 783 792 796 797 799 803 806 808 812 815 816 817 818 819 821 826 827 832 833 835 836 839 840 841 842 845 848 851 854 855 856 860 863 865 866 867 872 873 882 883 884 886 887 894 898 899 902 903 904 908 909 910 911 912 913 918 923 925 927 928 929 931 932 938 945 949 954 955 957 959 960 967 968 969 972 973 976 978 979 982 984 985 987 990 991 992 993 996 999 1000 1006 1008 1011 1020 1021 1023 1025 1027 1028 1029 1031 1032 1033 1034 1035 1036 1037 1038 1040 1043 1044 1046 1047 1048 1050 1051 1060 1062 1066 1067 1069 1079 1081 1083 1084 1093 1094 1096 1098 1100 1104 1105 1107 1108 1113 1116 1117 1119 1120 1123 1127 1128 1132 1137 1138 1139 1141 1143 1147 1149 1155 1156 1157 1158 1163 1169 1175 1180 1183 1184 1186 1188 1192 1195 1196 1199 1202 1203 1205 1210 1214 1215 1217 1219 1223 1224 1226 1234 1235 1236 1237 1238 1245 1247 1249 1253 1255 1257 1258 1260 1263 1265 1268 1269 1270 1271 1272 1275 1279 1280 1282 1292 1294 1295 1296 1298 1299 1301 1304 1305 1306 1307 1309 1310 1311 1313 1315 1316 1320 1322 1325 1326 1328 1331 1333 1334 1335 1337 1341 1342 1343 1348 1355 1357 1364 1365 1367 1368 1369 1371 1375 1378 1381 1390 1395 1399 1400 1401 1404 1405 1410 1412 1413 1414 1415 1418 1419 1420 1423 1424 1426 1431 1432 1433 1434 1435 1436 1437 1439 1442 1444 1445 1447 1448 1450 1452 1456 1460 1461 1465 1466 1469 1475 1477 1478 1481 1482 1485 1489 1493 1494 1498 1502 1503 1505 1508 1510 1512 1513 1518 1519 1524 1525 1527 1531 1534 1536 1540 1541 1543 1545 1546 1548 1549 1551 1556 1557 1558 1559 1561 1566 1568 1569 1571 1572 1573 1574 1575 1576 1579 1580 1581 1584 1586 1589 1597 1604 1605 1611 1615 1618 1620 1626 1629 1630 1633 1635 1636 1638 1641 1643 1644 1646 1647 1648 1650 1651 1655 1656 1657 1663 1665 1666 1667 1668 1674 1677 1678 1680 1681 1682 1683 1684 1685 1687 1689 1693 1696 1697 1701 1702 1705 1709 1712 1714 1718 1722 1727 1735 1736 1737 1739 1740 1741 1743 1746 1747 1750 1755 1765 1766 1767 1772 1774 1780 1782 1786 1787 1790 1796 1799 1801 1803 1805 1806 1809 1812 1813 1815 1818 1819 1821 1825 1826 1828 1830 1833 1841 1848 1850 1851 1853 1854 1856 1857 1859 1865 1870 1872 1873 1874 1877 1880 1881 1882 1884 1885 1886 1890 1893 1895 1898 1900 1902 1903 1908 1914 1917 1918 1919 1921 1925 1927 1928 1929 1933 1936 1937 1938 1942 1948 1952 1953 1955 1960 1961 1964 1966 1969 1970 1972 1978 1979 1981 1982 1983 1985 1986 1987 1989 1990 1992 1993 2000 2004 2005 2007 2009 2019 2023 2024 2026 2027 2030 2031 2036 2037 2038 2041 2043 2045 2048 2049 2054 2057 2061 2062 2064 2067 2079 2080 2081 2084 2089 2091 2093 2094 2097 2098 2101 2102 2103 2107 2110 2114 2115 2117 2118 2119 2120 2121 2125 2127 2128 2130 2131 2134 2135 2144 2146 2147 2149 2155 2165 2168 2169 2170 2171 2172 2173 2175 2176 2177 2178 2179 2185 2189 2191 2192 2195 2200 2201 2210 2212 2214 2217 2218 2219 2225 2226 2227 2229 2237 2238 2241 2243 2244 2248 2249 2251 2253 2254 2255 2259 2262 2264 2265 2271 2274 2275 2277 2279 2280 2281 2283 2285 2286 2292 2294 2296 2302 2305 2306 2308 2309 2312 2317 2319 2320 2321 2322 2325 2326 2329 2333 2335 2338 2341 2345 2346 2349 2350 2354 2356 2357 2365 2366 2369 2371 2372 2375 2377 2384 2385 2386 2389 2391 2392 2393 2394 2395 2396 2400 2406 2408 2409 2410 2414 2415 2417 2418 2420 2425 2429 2430 2431 2433 2434 2437 2438 2441 2443 2448 2449 2451 2452 2454 2461 2462 2466 2467 2474 2476 2479 2480 2481 2483 2487 2489 2490 2492 2494 2495 2499 2500 2501 2502 2507 2509 2510 2511 2515 2516 2517 2523 2527 2528 2536 2541 2543 2544 2549 2553 2554 2559 2561 2562 2565 2567 2568 2569 2571 2576 2577 2578 2579 2580 2581 2584 2587 2589 2591 2595 2598 2599 2600 2602 2607 2612 2617 2618 2619 2621 2624 2627 2628 2633 2634 2637 2638 2641 2646 2648 2651 2654 2656 2661 2663 2664 2665 2668 2669 2671 2672 2673 2674 2676 2679 2680 2681 2682 2683 2685 2688 2692 2693 2695 2698 2700 2701 2707 2708 2709 2716 2717 2722 2723 2724 2727 2728 2730 2734 2739 2740 2741 2742 2753 2754 2756 2758 2759 2761 2762 2764 2766 2770 2771 2772 2777 2781 2788 2789 2791 2798 2803 2806 2807 2809 2814 2815 2816 2817 2818 2820 2821 2823 2824 2825 2826 2827 2828 2839 2841 2843 2846 2848 2850 2852 2854 2855 2860 2862 2865 2868 2870 2871 2872 2875 2877 2880 2884 2886 2887 2889 2890 2891 2893 2894 2897 2901 2904 2908 2910 2912 2914 2915 2920 2923 2926 2931 2934 2935 2938 2942 2943 2944 2945 2951 2952 2953 2962 2964 2968 2969 2973 2980 2981 2982 2983 2984 2990 2994 2995 2999 3003 3004 3005 3007 3011 3017 3020 3021 3022 3026 3029 3031 3033 3034 3041 3042 3046 3053 3055 3057 3058 3061 3063 3066 3067 3072 3077 3080 3083 3085 3086 3088 3089 3090 3091 3092 3093 3097 3101 3102 3103 3106 3107 3111 3112 3113 3114 3118 3119 3120 3122 3123 3124 3125 3131 3132 3134 3136 3137 3142 3148 3156 3157 3163 3172 3173 3174 3179 3192 3196 3197 3201 3203 3208 3209 3216 3219 3220 3221 3223 3230 3231 3235 3236 3237 3240 3245 3248 3250 3254 3255 3256 3257 3259 3260 3264 3266 3268 3269 3270 3271 3273 3278 3279 3283 3286 3289 3292 3293 3295 3297 3299 3302 3307 3308 3311 3313 3314 3316 3318 3319 3321 3326 3327 3329 3331 3332 3335 3337 3339 3341 3342 3345 3346 3347 3349 3363 3366 3368 3370 3372 3374 3376 3380 3382 3391 3393 3398 3399 3400 3402 3407 3409 3411 3415 3421 3424 3428 3431 3441 3443 3444 3448 3451 3452 3456 3459 3460 3461 3464 3467 3470 3471 3472 3474 3475 3479 3481 3483 3486 3487 3488 3490 3491 3495 3496 3501 3503 3504 3505 3507 3509 3510 3511 3513 3514 3520 3527 3528 3529 3530 3531 3533 3535 3538 3548 3552 3553 3554 3558 3559 3561 3562 3564 3568 3569 3570 3571 3577 3578 3583 3586 3587 3589 3593 3594 3599 3600 3601 3603 3605 3606 3607 3608 3609 3610 3614 3615 3617 3619 3620 3622 3626 3627 3634 3638 3640 3641 3642 3646 3649 3652 3653 3661 3663 3667 3669 3670 3672 3674 3676 3679 3682 3685 3686 3688 3694 3695 3699 3700 3701 3702 3704 3705 3713 3714 3717 3718 3720 3721 3723 3724 3725 3728 3731 3733 3735 3739 3740 3741 3745 3753 3756 3757 3758 3760 3776 3777 3780 3782 3784 3786 3787 3789 3800 3804 3806 3812 3814 3817 3821 3822 3823 3826 3827 3829 3830 3831 3832 3833 3838 3842 3847 3849 3852 3853 3856 3857 3863 3864 3866 3869 3870 3875 3876 3880 3881 3884 3885 3886 3887 3888 3890 3891 3892 3893 3894 3895 3896 3897 3898 3899 3901 3906 3909 3918 3920 3922 3923 3926 3927 3928 3934 3941 3943 3944 3956 3959 3962 3963 3964 3966 3975 3976 3978 3980 3982 3990 3991 3992 3993 3997 4002 4003 4004 4006 4009 4010 4014 4016 4018 4020 4022 4023 4024 4028 4036 4037 4043 4044 4048 4052 4053 4058 4062 4064 4066 4068 4070 4074 4076 4078 4079 4082 4083 4092 4095 4097 4098 4102 4103 4106 4108 4109 4113 4114 4115 4127 4128 4132 4134 4135 4137 4140 4141 4142 4145 4146 4147 4148 4152 4154 4156 4163 4164 4167 4168 4169 4170 4171 4172 4177 4181 4182 4186 4189 4190 4192 4195 4201 4209 4214 4215 4216 4221 4222 4225 4226 4230 4233 4235 4236 4237 4238 4239 4245 4247 4251 4252 4253 4254 4255 4256 4262 4264 4265 4266 4267 4270 4274 4277 4278 4283 4284 4286 4288 4289 4290 4291 4296 4298 4299 4300 4302 4304 4310 4316 4317 4321 4322 4324 4326 4329 4330 4331 4332 4335 4336 4343 4344 4347 4348 4349 4350 4356 4357 4359 4360 4361 4363 4367 4373 4374 4377 4379 4380 4383 4385 4386 4387 4388 4390 4392 4395 4399 4401 4403 4404 4407 4409 4417 4419 4424 4426 4428 4429 4432 4434 4440 4441 4444 4450 4453 4454 4455 4461 4463 4464 4465 4467 4468 4471 4472 4473 4476 4478 4483 4487 4491 4492 4493 4495 4496 4501 4502 4505 4507 4509 4512 4514 4517 4518 4521 4523 4530 4531 4532 4534 4537 4538 4546 4547 4549 4551 4552 4561 4562 4568 4570 4572 4574 4575 4579 4583 4584 4589 4591 4594 4599 4600 4601 4602 4606 4615 4616 4618 4619 4621 4625 4626 4633 4635 4636 4638 4639 4641 4645 4647 4650 4651 4658 4664 4666 4668 4669 4671 4672 4673 4674 4676 4682 4684 4691 4693 4701 4710 4711 4714 4721 4722 4723 4725 4728 4730 4731 4733 4734 4736 4741 4743 4747 4749 4751 4753 4754 4756 4757 4758 4760 4764 4768 4769 4780 4782 4784 4788 4789 4799 4800 4801 4802 4804 4806 4808 4814 4816 4818 4821 4827 4832 4833 4836 4837 4841 4843 4844 4847 4848 4852 4853 4855 4856 4864 4865 4866 4871 4873 4875 4877 4878 4882 4883 4884 4887 4891 4892 4896 4897 4905 4912 4914 4916 4922 4926 4927 4930 4933 4934 4935 4942 4945 4949 4951 4952 4954 4955 4963 4965 4966 4967 4968 4972 4973 4974 4975 4977 4979 4984 4985 4986 4990 4992 4997 5007 5008 5009 5011 5014 5019 5020 5021 5024 5027 5028 5029 5032 5033 5035 5036 5037 5038 5039 5041 5045 5046 5047 5051 5052 5058 5062 5064 5066 5067 5068 5073 5075 5076 5078 5080 5082 5083 5085 5086 5087 5088 5089 5093 5098 5101 5102 5105 5107 5111 5112 5113 5120 5123 5124 5126 5129 5131 5132 5134 5136 5137 5138 5139 5143 5145 5146 5148 5153 5154 5156 5157 5158 5161 5162 5163 5168 5169 5170 5174 5179 5182 5184 5187 5189 5195 5202 5206 5208 5210 5214 5216 5218 5226 5228 5230 5233 5234 5241 5244 5248 5252 5253 5254 5255 5257 5258 5259 5260 5261 5264 5266 5267 5270 5272 5276 5280 5285 5286 5288 5289 5291 5293 5294 5295 5296 5301 5314 5316 5317 5318 5320 5322 5323 5324 5328 5329 5330 5331 5332 5333 5335 5337 5338 5339 5340 5341 5345 5347 5348 5349 5353 5357 5358 5360 5361 5362 5364 5366 5371 5373 5376 5381 5382 5386 5389 5391 5393 5396 5397 5401 5402 5404 5405 5408 5413 5417 5418 5422 5424 5425 5429 5432 5435 5439 5441 5446 5447 5451 5452 5453 5455 5457 5459 5461 5462 5464 5465 5467 5470 5472 5475 5476 5477 5478 5482 5485 5486 5488 5491 5496 5498 5499 5500 5502 5509 5510 5514 5515 5517 5527 5532 5539 5543 5544 5546 5547 5548 5549 5550 5551 5553 5556 5560 5563 5564 5566 5568 5569 5572 5574 5577 5580 5583 5585 5586 5588 5590 5593 5595 5600 5602 5603 5605 5609 5610 5613 5614 5616 5617 5620 5621 5624 5628 5641 5651 5653 5658 5659 5661 5667 5668 5669 5671 5672 5674 5675 5676 5677 5678 5679 5688 5690 5696 5705 5708 5709 5710 5716 5720 5723 5725 5727 5728 5731 5733 5736 5742 5743 5745 5746 5747 5749 5750 5751 5752 5756 5757 5758 5763 5765 5767 5768 5770 5774 5776 5778 5780 5781 5782 5783 5784 5791 5792 5793 5794 5795 5796 5798 5800 5802 5806 5812 5813 5815 5818 5820 5823 5834 5835 5838 5840 5841 5844 5845 5848 5850 5853 5854 5856 5864 5865 5866 5870 5871 5872 5874 5876 5880 5883 5884 5885 5890 5892 5894 5895 5897 5899 5900 5902 5903 5904 5905 5908 5910 5911 5916 5917 5922 5924 5926 5928 5929 5930 5931 5932 5935 5937 5941 5944 5946 5948 5949 5954 5955 5956 5963 5965 5968 5969 5970 5971 5973 5974 5975 5978 5985 5986 5987 5990 5995 5997 5999 6001 6002 6005 6011 6015 6016 6019 6021 6023 6024 6025 6026 6034 6037 6038 6041 6044 6050 6054 6060 6063 6066 6068 6071 6076 6077 6079 6080 6085 6087 6091 6092 6095 6103 6109 6111 6112 6115 6121 6124 6127 6129 6136 6141 6142 6144 6145 6149 6150 6153 6156 6160 6162 6164 6166 6167 6170 6171 6172 6173 6176 6180 6184 6187 6190 6193 6195 6197 6199 6203 6205 6206 6207 6209 6215 6217 6220 6225 6234 6236 6237 6238 6240 6243 6244 6247 6248 6252 6253 6255 6258 6259 6260 6261 6264 6265 6269 6270 6272 6278 6285 6287 6291 6298 6302 6303 6306 6308 6310 6311 6313 6318 6322 6323 6329 6331 6333 6334 6335 6336 6340 6342 6343 6347 6350 6353 6354 6355 6356 6363 6364 6368 6373 6376 6378 6379 6384 6385 6388 6389 6390 6392 6393 6394 6397 6399 6400 6406 6407 6408 6412 6413 6417 6418 6419 6422 6425 6427 6430 6431 6435 6438 6442 6443 6448 6449 6450 6451 6455 6456 6458 6459 6460 6462 6464 6469 6471 6473 6476 6477 6479 6480 6483 6494 6495 6497 6500 6502 6505 6509 6511 6515 6517 6525 6528 6529 6538 6539 6543 6544 6549 6551 6552 6556 6558 6560 6562 6568 6570 6571 6575 6576 6578 6579 6582 6585 6586 6588 6589 6590 6593 6595 6596 6598 6601 6602 6609 6611 6612 6613 6615 6618 6619 6624 6627 6630 6633 6636 6638 6640 6644 6647 6651 6657 6659 6661 6664 6667 6670 6671 6672 6674 6676 6677 6678 6681 6683 6684 6688 6691 6692 6694 6695 6696 6703 6705 6714 6716 6717 6720 6724 6725 6726 6730 6732 6734 6735 6736 6743 6744 6746 6747 6749 6750 6751 6758 6764 6766 6772 6773 6774 6776 6779 6780 6784 6785 6787 6790 6791 6792 6794 6797 6798 6799 6805 6806 6808 6809 6812 6815 6819 6820 6821 6824 6826 6827 6829 6830 6831 6834 6836 6839 6840 6845 6850 6852 6855 6857 6859 6860 6862 6863 6870 6872 6880 6883 6884 6885 6889 6893 6898 6900 6908 6910 6914 6917 6918 6919 6923 6925 6927 6929 6932 6938 6939 6940 6941 6943 6952 6954 6955 6956 6957 6958 6959 6963 6969 6970 6973 6975 6977 6978 6984 6985 6986 6988 6991 6996 6997 6998 7002 7003 7008 7009 7010 7011 7021 7022 7024 7025 7034 7037 7039 7043 7044 7046 7049 7051 7053 7054 7055 7056 7065 7066 7068 7072 7073 7075 7077 7081 7082 7083 7087 7088 7089 7092 7095 7097 7100 7101 7102 7105 7108 7111 7112 7117 7120 7122 7124 7126 7131 7139 7142 7143 7144 7146 7147 7149 7150 7155 7157 7160 7161 7162 7163 7164 7166 7169 7170 7174 7175 7177 7180 7183 7184 7187 7190 7191 7194 7198 7201 7205 7209 7210 7214 7215 7220 7221 7222 7223 7227 7229 7231 7236 7238 7240 7243 7245 7246 7247 7252 7258 7260 7262 7264 7265 7268 7269 7275 7278 7279 7280 7284 7294 7304 7308 7311 7315 7316 7317 7322 7331 7335 7338 7339 7341 7344 7349 7351 7353 7354 7356 7360 7362 7369 7370 7371 7372 7375 7376 7377 7380 7383 7388 7389 7390 7392 7393 7394 7396 7397 7407 7408 7409 7411 7412 7415 7416 7420 7424 7426 7427 7429 7432 7433 7434 7438 7441 7442 7446 7447 7449 7455 7457 7464 7468 7473 7475 7478 7481 7483 7485 7487 7489 7490 7501 7502 7508 7510 7512 7515 7516 7518 7520 7526 7529 7532 7534 7546 7549 7550 7551 7552 7553 7555 7557 7558 7560 7564 7569 7572 7573 7581 7589 7591 7592 7595 7598 7600 7603 7607 7609 7610 7611 7613 7614 7617 7620 7622 7623 7625 7628 7629 7630 7636 7638 7640 7641 7642 7643 7645 7652 7655 7658 7660 7662 7664 7666 7667 7671 7673 7678 7679 7680 7682 7686 7687 7690 7691 7693 7694 7696 7697 7698 7701 7706 7708 7711 7713 7714 7717 7718 7721 7724 7728 7729 7732 7733 7734 7735 7736 7738 7740 7741 7742 7748 7749 7751 7752 7753 7755 7760 7768 7769 7771 7772 7777 7780 7783 7784 7787 7790 7794 7795 7796 7805 7809 7812 7814 7815 7816 7818 7823 7827 7828 7830 7836 7841 7845 7851 7854 7855 7857 7861 7863 7865 7867 7869 7879 7881 7882 7886 7887 7893 7894 7895 7899 7901 7909 7910 7914 7918 7920 7922 7924 7934 7936 7938 7939 7941 7943 7949 7950 7952 7953 7956 7957 7958 7960 7963 7965 7966 7968 7972 7973 7975 7979 7981 7982 7983 7986 7990 7991 7995 7998 8002 8004 8005 8008 8009 8012 8013 8021 8024 8028 8033 8035 8039 8040 8041 8044 8049 8050 8052 8053 8061 8062 8063 8065 8066 8068 8069 8070 8071 8074 8079 8080 8081 8082 8085 8089 8091 8095 8098 8101 8102 8105 8112 8113 8114 8116 8121 8124 8126 8127 8128 8130 8133 8134 8135 8137 8139 8142 8144 8146 8148 8155 8156 8157 8158 8160 8162 8163 8165 8167 8168 8169 8171 8174 8176 8182 8183 8186 8187 8190 8192 8193 8194 8196 8197 8198 8200 8202 8204 8207 8208 8211 8212 8217 8218 8221 8222 8227 8232 8233 8235 8236 8237 8238 8242 8245 8250 8256 8258 8261 8263 8264 8265 8266 8270 8273 8274 8279 8280 8287 8289 8290 8292 8293 8296 8298 8301 8305 8307 8309 8316 8321 8322 8333 8335 8336 8337 8338 8341 8342 8348 8350 8353 8356 8358 8359 8361 8362 8370 8372 8373 8374 8375 8377 8378 8381 8385 8390 8392 8393 8394 8395 8397 8398 8399 8400 8401 8403 8408 8410 8414 8415 8416 8419 8428 8430 8432 8434 8436 8437 8438 8439 8440 8442 8447 8449 8453 8457 8459 8460 8461 8463 8464 8467 8470 8472 8474 8479 8481 8483 8486 8490 8495 8497 8498 8500 8501 8503 8505 8509 8510 8514 8517 8518 8521 8522 8528 8532 8533 8536 8541 8542 8544 8546 8547 8558 8559 8562 8564 8570 8571 8575 8582 8587 8590 8593 8595 8596 8597 8601 8604 8608 8616 8617 8621 8623 8624 8625 8627 8629 8630 8631 8638 8641 8642 8645 8646 8648 8649 8650 8658 8659 8661 8662 8663 8671 8672 8676 8682 8684 8689 8690 8692 8695 8698 8699 8704 8706 8710 8711 8712 8713 8716 8717 8718 8719 8723 8727 8729 8731 8741 8743 8746 8747 8754 8757 8762 8764 8770 8772 8775 8780 8781 8782 8783 8785 8787 8788 8789 8791 8796 8798 8799 8801 8802 8804 8807 8808 8812 8813 8815 8825 8826 8828 8830 8833 8834 8837 8839 8841 8842 8847 8850 8852 8853 8855 8859 8861 8868 8871 8874 8880 8887 8889 8891 8895 8902 8903 8904 8905 8907 8908 8912 8915 8916 8919 8921 8924 8927 8931 8933 8934 8938 8945 8946 8951 8953 8959 8963 8969 8970 8973 8974 8975 8976 8985 8988 8992 8998 8999 9003 9011 9013 9014 9016 9020 9022 9024 9027 9028 9031 9032 9033 9035 9036 9037 9038 9039 9042 9045 9062 9064 9066 9070 9073 9077 9080 9083 9092 9093 9096 9097 9099 9103 9104 9105 9107 9109 9111 9113 9116 9123 9125 9126 9128 9131 9132 9134 9140 9141 9142 9143 9145 9146 9148 9150 9154 9155 9157 9161 9162 9167 9168 9170 9173 9175 9177 9180 9181 9185 9186 9188 9194 9197 9203 9205 9207 9209 9219 9220 9221 9222 9226 9227 9228 9229 9231 9232 9234 9235 9242 9249 9253 9254 9258 9259 9261 9266 9267 9269 9270 9273 9274 9275 9276 9279 9280 9282 9283 9288 9290 9292 9297 9299 9301 9304 9307 9308 9309 9310 9313 9314 9317 9318 9320 9327 9328 9329 9330 9331 9332 9333 9334 9337 9339 9344 9348 9349 9350 9352 9360 9361 9362 9366 9367 9372 9374 9377 9378 9379 9380 9386 9388 9393 9395 9399 9401 9404 9405 9409 9410 9415 9418 9420 9427 9429 9430 9431 9432 9433 9434 9437 9438 9439 9440 9449 9456 9462 9466 9468 9469 9470 9473 9474 9478 9483 9484 9486 9499 9504 9509 9511 9512 9515 9518 9519 9522 9523 9526 9527 9528 9533 9535 9537 9538 9539 9540 9541 9544 9545 9549 9551 9554 9558 9563 9564 9566 9567 9568 9570 9571 9574 9576 9578 9579 9582 9583 9585 9587 9588 9591 9592 9593 9594 9595 9596 9597 9598 9599 9604 9605 9607 9609 9614 9616 9618 9620 9622 9625 9626 9631 9636 9640 9642 9647 9650 9651 9653 9656 9657 9658 9659 9663 9665 9667 9672 9673 9676 9677 9678 9683 9688 9689 9690 9691 9692 9694 9696 9699 9701 9702 9704 9706 9707 9708 9711 9714 9721 9724 9728 9731 9738 9743 9754 9757 9760 9764 9765 9767 9768 9769 9772 9776 9777 9778 9779 9781 9782 9785 9786 9788 9793 9794 9800 9802 9803 9804 9810 9811 9812 9814 9815 9819 9820 9821 9824 9825 9827 9829 9831 9840 9841 9843 9844 9846 9847 9852 9854 9855 9856 9861 9862 9863 9865 9867 9868 9869 9872 9875 9877 9880 9882 9883 9884 9885 9888 9889 9891 9892 9894 9896 9902 9903 9913 9914 9917 9926 9934 9935 9936 9937 9939 9940 9941 9943 9944 9945 9946 9949 9951 9952 9954 9957 9958 9959 9960 9961 9962 9964 9965 9966 9967 9969 9972 9973 9977 9979 9982 9992 9994 9996 10000 10001 10006 10009 10010 10012 10014 10015 10016 10018 10019 10021 10022 10023 10033 10036 10037 10038 10040 10044 10048 10050 10051 10052 10057 10060 10061 10062 10063 10064 10065 10066 10072 10073 10075 10083 10085 10088 10091 10092 10093 10098 10099 10102 10104 10105 10107 10110 10112 10113 10114 10115 10120 10121 10122 10126 10127 10130 10132 10137 10145 10146 10150 10156 10157 10160 10163 10167 10168 10169 10177 10179 10184 10187 10191 10192 10194 10196 10199 10201 10202 10203 10204 10206 10207 10209 10210 10211 10212 10214 10216 10220 10222 10223 10228 10232 10233 10235 10236 10242 10244 10249 10250 10252 10253 10254 10256 10257 10262 10263 10264 10267 10270 10271 10274 10275 10283 10285 10286 10287 10288 10291 10296 10300 10302 10303 10308 10311 10312 10314 10315 10316 10318 10320 10322 10323 10326 10330 10331 10337 10338 10342 10343 10346 10349 10353 10359 10361 10363 10364 10375 10376 10377 10380 10382 10383 10384 10388 10390 10391 10393 10396 10397 10398 10402 10403 10404 10407 10410 10411 10414 10418 10424 10428 10431 10432 10435 10438 10443 10445 10446 10447 10455 10463 10466 10471 10474 10475 10480 10484 10486 10489 10492 10494 10498 10499 10503 10505 10506 10509 10510 10512 10516 10521 10524 10530 10532 10535 10541 10544 10545 10548 10551 10552 10554 10558 10560 10562 10566 10569 10570 10574 10575 10583 10584 10585 10586 10587 10590 10596 10600 10601 10603 10604 10605 10606 10610 10613 10617 10621 10622 10623 10627 10628 10630 10633 10636 10638 10641 10642 10650 10652 10657 10659 10661 10664 10666 10669 10670 10675 10677 10678 10683 10686 10692 10694 10696 10700 10704 10705 10707 10708 10711 10712 10714 10716 10718 10719 10722 10723 10724 10726 10729 10732 10737 10738 10740 10746 10748 10749 10759 10765 10766 10770 10773 10775 10777 10779 10782 10783 10786 10787 10789 10791 10792 10793 10797 10798 10800 10804 10805 10806 10807 10810 10816 10817 10818 10828 10835 10836 10839 10840 10841 10842 10843 10846 10847 10850 10851 10853 10854 10856 10857 10858 10868 10870 10871 10872 10873 10875 10877 10878 10881 10882 10885 10886 10891 10894 10898 10900 10902 10904 10907 10911 10915 10916 10919 10920 10921 10922 10923 10925 10928 10930 10933 10936 10937 10938 10939 10940 10941 10942 10944 10946 10950 10952 10955 10956 10961 10962 10963 10968 10976 10979 10982 10984 10987 10988 10989 10990 10992 10993 10994 10995 10999 11000 11001 11003 11005 11007 11008 11009 11010 11011 11012 11015 11018 11022 11025 11028 11029 11042 11046 11047 11053 11055 11059 11071 11073 11075 11076 11078 11081 11087 11088 11089 11091 11095 11097 11098 11104 11105 11106 11107 11108 11109 11110 11112 11113 11115 11117 11120 11121 11123 11124 11125 11126 11127 11128 11130 11131 11133 11134 11136 11137 11138 11139 11152 11153 11154 11155 11156 11159 11162 11164 11166 11168 11169 11173 11177 11186 11187 11191 11192 11195 11199 11200 11201 11202 11204 11206 11209 11211 11216 11217 11220 11222 11223 11224 11225 11228 11230 11231 11235 11244 11246 11247 11248 11250 11251 11253 11254 11255 11256 11258 11260 11264 11265 11267 11273 11278 11279 11280 11281 11284 11285 11287 11289 11294 11295 11298 11307 11314 11316 11317 11318 11321 11323 11327 11330 11331 11334 11336 11338 11340 11345 11350 11352 11353 11356 11358 11359 11361 11362 11363 11366 11368 11369 11372 11373 11375 11376 11378 11380 11382 11385 11386 11388 11390 11393 11395 11396 11397 11398 11400 11405 11410 11412 11413 11414 11415 11416 11419 11420 11421 11422 11425 11427 11428 11430 11431 11433 11436 11437 11449 11452 11453 11455 11456 11463 11467 11468 11470 11474 11482 11483 11489 11491 11492 11497 11509 11511 11515 11516 11517 11518 11521 11524 11525 11530 11533 11542 11543 11544 11545 11547 11548 11549 11550 11551 11557 11560 11563 11564 11565 11569 11570 11571 11573 11574 11576 11582 11583 11585 11586 11587 11589 11590 11591 11592 11597 11603 11604 11605 11606 11607 11612 11614 11615 11616 11618 11620 11622 11624 11626 11628 11629 11630 11631 11632 11639 11641 11642 11645 11648 11651 11653 11659 11660 11664 11666 11672 11673 11677 11678 11679 11680 11684 11689 11690 11693 11696 11697 11699 11700 11701 11705 11707 11712 11715 11716 11720 11721 11723 11724 11726 11728 11729 11732 11733 11734 11736 11737 11738 11739 11740 11741 11745 11746 11747 11754 11755 11756 11757 11761 11762 11764 11765 11770 11774 11775 11777 11779 11781 11784 11786 11788 11791 11793 11794 11795 11799 11802 11806 11809 11810 11811 11813 11814 11820 11822 11824 11826 11829 11831 11832 11836 11837 11838 11840 11848 11850 11851 11853 11854 11855 11858 11859 11863 11864 11865 11867 11871 11874 11877 11879 11881 11882 11883 11886 11888 11891 11893 11895 11898 11899 11901 11905 11906 11911 11916 11917 11920 11921 11927 11929 11933 11935 11940 11942 11946 11947 11948 11949 11955 11960 11961 11965 11966 11968 11969 11972 11973 11976 11977 11980 11982 11989 11990 11998 11999 12000 12002 12006 12007 12011 12012 12013 12016 12017 12018 12019 12021 12022 12023 12024 12025 12026 12027 12030 12032 12034 12035 12036 12038 12043 12047 12053 12062 12063 12069 12070 12071 12074 12078 12085 12089 12090 12093 12096 12099 12102 12106 12107 12108 12112 12114 12118 12123 12124 12127 12128 12129 12130 12132 12133 12135 12136 12140 12144 12146 12148 12149 12150 12154 12155 12156 12159 12161 12164 12165 12166 12168 12173 12175 12177 12181 12186 12187 12192 12196 12199 12201 12206 12207 12209 12210 12215 12216 12219 12221 12227 12228 12230 12233 12235 12241 12242 12244 12246 12247 12249 12250 12254 12256 12257 12258 12260 12261 12268 12269 12271 12275 12277 12278 12280 12281 12282 12284 12285 12286 12289 12290 12291 12294 12295 12297 12298 12299 12302 12306 12308 12319 12321 12325 12332 12333 12338 12339 12341 12343 12348 12350 12353 12355 12356 12357 12358 12360 12361 12362 12363 12364 12365 12366 12368 12373 12380 12381 12383 12384 12385 12386 12389 12393 12396 12400 12402 12405 12407 12413 12417 12418 12419 12420 12422 12423 12424 12432 12433 12436 12438 12441 12444 12445 12453 12466 12468 12469 12471 12472 12476 12479 12484 12486 12487 12492 12494 12495 12496 12497 12499 12500 12506 12507 12509 12511 12512 12516 12517 12519 12523 12527 12530 12533 12534 12539 12542 12547 12548 12550 12552 12553 12554 12555 12556 12560 12563 12564 12565 12566 12567 12568 12570 12574 12578 12584 12585 12588 12589 12590 12592 12593 12594 12596 12597 12600 12601 12602 12603 12607 12610 12611 12612 12613 12614 12620 12625 12627 12628 12630 12633 12635 12636 12638 12640 12641 12644 12655 12660 12665 12666 12669 12674 12675 12677 12679 12683 12684 12685 12687 12688 12689 12690 12692 12694 12696 12697 12699 12702 12706 12707 12711 12712 12716 12718 12720 12722 12726 12732 12740 12743 12748 12752 12755 12757 12759 12763 12764 12778 12780 12782 12787 12788 12790 12794 12797 12798 12799 12801 12802 12807 12808 12809 12814 12815 12816 12818 12820 12823 12824 12826 12829 12830 12831 12834 12835 12838 12839 12842 12849 12850 12852 12855 12856 12861 12862 12864 12868 12874 12876 12877 12878 12881 12886 12889 12890 12891 12892 12896 12898 12899 12900 12902 12903 12904 12905 12906 12908 12909 12911 12916 12923 12925 12931 12933 12940 12941 12944 12953 12958 12959 12960 12962 12964 12965 12966 12967 12973 12978 12979 12983 12986 12987 12989 12992 12995 12997 13000 13006 13007 13016 13017 13019 13022 13024 13025 13029 13031 13034 13036 13038 13040 13050 13051 13052 13053 13054 13057 13064 13065 13067 13068 13069 13071 13073 13075 13076 13077 13078 13079 13082 13086 13087 13088 13094 13096 13100 13102 13105 13109 13113 13125 13127 13128 13129 13131 13134 13135 13137 13145 13146 13148 13151 13155 13156 13157 13160 13161 13162 13165 13166 13169 13172 13177 13179 13183 13186 13187 13188 13196 13200 13204 13205 13206 13208 13212 13213 13217 13219 13225 13227 13229 13230 13236 13247 13248 13250 13253 13254 13260 13262 13268 13271 13275 13279 13287 13289 13294 13297 13298 13299 13303 13304 13307 13308 13312 13322 13324 13326 13327 13330 13331 13334 13337 13340 13342 13345 13346 13351 13353 13360 13361 13362 13363 13365 13366 13367 13368 13369 13370 13372 13379 13382 13384 13387 13388 13389 13391 13392 13393 13396 13398 13399 13400 13403 13405 13409 13410 13411 13412 13420 13425 13426 13427 13429 13434 13436 13443 13447 13450 13451 13452 13453 13455 13456 13457 13459 13461 13464 13467 13468 13470 13471 13477 13484 13485 13486 13487 13490 13494 13496 13497 13504 13506 13509 13511 13512 13514 13519 13520 13524 13537 13539 13540 13542 13545 13555 13556 13560 13561 13564 13565 13566 13570 13571 13574 13575 13577 13582 13583 13584 13585 13590 13595 13597 13598 13599 13601 13606 13607 13609 13614 13615 13618 13619 13627 13630 13633 13634 13636 13637 13639 13643 13645 13646 13648 13652 13654 13657 13662 13663 13665 13667 13670 13671 13672 13673 13674 13675 13676 13677 13679 13680 13682 13683 13686 13687 13688 13689 13691 13692 13698 13701 13702 13703 13705 13706 13709 13713 13714 13719 13720 13725 13728 13732 13734 13736 13738 13739 13743 13744 13746 13748 13749 13750 13751 13755 13756 13759 13760 13763 13766 13767 13769 13770 13771 13772 13773 13776 13777 13778 13782 13783 13784 13786 13787 13788 13790 13791 13792 13794 13796 13797 13798 13799 13801 13803 13805 13808 13812 13813 13815 13817 13823 13824 13827 13829 13832 13836 13838 13839 13842 13843 13845 13848 13851 13853 13855 13858 13859 13864 13865 13866 13868 13869 13871 13872 13878 13879 13885 13888 13890 13891 13893 13896 13898 13899 13903 13908 13909 13910 13912 13913 13914 13916 13917 13934 13936 13940 13941 13945 13946 13948 13952 13957 13958 13960 13961 13964 13968 13983 13985 13987 13989 13998 13999 14000 14002 14006 14008 14015 14017 14018 14020 14021 14022 14024 14026 14028 14029 14033 14036 14038 14039 14040 14041 14045 14046 14047 14048 14052 14053 14056 14057 14059 14060 14061 14064 14065 14066 14070 14071 14073 14076 14078 14079 14081 14082 14084 14086 14087 14090 14091 14094 14097 14102 14104 14110 14114 14115 14122 14126 14136 14137 14142 14145 14148 14151 14152 14154 14155 14158 14159 14161 14162 14165 14166 14167 14173 14174 14177 14178 14183 14185 14186 14189 14190 14191 14194 14195 14197 14203 14205 14208 14211 14212 14213 14214 14220 14222 14224 14233 14236 14237 14238 14240 14241 14244 14245 14248 14249 14251 14255 14262 14264 14268 14271 14272 14273 14274 14277 14279 14280 14281 14287 14288 14291 14295 14300 14302 14303 14309 14310 14311 14314 14315 14317 14319 14321 14328 14329 14330 14332 14333 14336 14337 14338 14343 14346 14349 14351 14353 14355 14359 14362 14365 14369 14370 14371 14373 14376 14377 14379 14381 14388 14390 14391 14392 14393 14394 14398 14404 14405 14407 14412 14414 14416 14417 14419 14420 14423 14425 14429 14430 14432 14434 14435 14439 14443 14447 14449 14451 14452 14456 14461 14462 14463 14466 14467 14470 14472 14473 14474 14475 14476 14477 14479 14481 14483 14485 14487 14488 14490 14492 14496 14497 14499 14500 14505 14506 14508 14510 14512 14513 14514 14515 14517 14520 14521 14523 14524 14527 14528 14530 14532 14541 14544 14545 14549 14550 14553 14556 14558 14562 14563 14565 14566 14570 14571 14574 14575 14576 14577 14578 14579 14580 14583 14587 14588 14589 14596 14598 14601 14602 14608 14613 14614 14615 14616 14618 14620 14621 14622 14629 14630 14632 14637 14640 14641 14646 14651 14656 14657 14659 14661 14663 14664 14665 14666 14669 14670 14672 14677 14681 14683 14685 14687 14689 14694 14696 14697 14699 14701 14704 14713 14720 14722 14724 14726 14727 14731 14736 14740 14741 14742 14743 14747 14748 14750 14754 14760 14761 14770 14771 14772 14774 14775 14777 14778 14779 14780 14781 14782 14784 14787 14789 14794 14799 14801 14802 14803 14804 14805 14806 14810 14814 14820 14827 14835 14836 14838 14840 14843 14847 14848 14851 14853 14857 14858 14863 14865 14868 14871 14874 14875 14876 14877 14879 14881 14884 14885 14888 14889 14891 14892 14893 14900 14904 14905 14908 14910 14911 14916 14918 14923 14927 14928 14929 14934 14935 14937 14938 14939 14943 14944 14954 14957 14958 14959 14960 14961 14962 14963 14966 14967 14970 14973 14974 14975 14979 14982 14984 14985 14986 14988 14992 14993 14998 15000 15003 15005 15008 15011 15012 15015 15020 15026 15027 15030 15031 15034 15038 15043 15044 15046 15047 15050 15051 15052 15053 15054 15055 15063 15065 15070 15073 15074 15077 15081 15082 15088 15091 15095 15096 15098 15104 15113 15117 15119 15122 15124 15126 15127 15128 15133 15142 15143 15148 15150 15153 15156 15157 15163 15166 15172 15174 15175 15177 15179 15181 15189 15190 15192 15195 15198 15200 15203 15205 15209 15212 15215 15216 15218 15222 15224 15227 15228 15232 15237 15239 15243 15244 15247 15249 15253 15257 15260 15261 15263 15264 15265 15269 15270 15271 15276 15278 15280 15282 15283 15286 15294 15296 15297 15298 15299 15300 15306 15307 15308 15310 15311 15313 15314 15315 15316 15319 15322 15323 15324 15325 15326 15327 15328 15331 15337 15345 15349 15350 15352 15357 15361 15365 15366 15368 15370 15372 15373 15378 15386 15387 15388 15398 15401 15402 15404 15411 15413 15414 15415 15417 15418 15421 15424 15431 15433 15434 15436 15441 15442 15443 15444 15446 15450 15455 15456 15459 15460 15464 15469 15476 15482 15487 15488 15490 15494 15498 15502 15503 15504 15505 15508 15510 15512 15513 15514 15517 15522 15529 15530 15535 15537 15543 15547 15549 15550 15552 15553 15558 15565 15568 15570 15571 15572 15578 15586 15593 15595 15597 15604 15609 15615 15617 15618 15622 15623 15624 15625 15628 15633 15635 15637 15640 15641 15643 15646 15648 15649 15652 15654 15658 15661 15662 15663 15665 15667 15668 15669 15670 15673 15681 15682 15689 15691 15692 15696 15700 15701 15702 15704 15711 15714 15716 15717 15718 15719 15720 15722 15726 15731 15737 15740 15744 15746 15750 15751 15753 15754 15756 15758 15763 15764 15765 15769 15771 15772 15776 15777 15779 15782 15783 15784 15786 15790 15791 15792 15796 15798 15799 15800 15803 15804 15805 15807 15808 15809 15811 15813 15814 15815 15816 15817 15818 15820 15822 15823 15827 15830 15833 15834 15841 15842 15843 15844 15845 15846 15847 15850 15853 15861 15864 15868 15870 15871 15872 15874 15876 15877 15879 15880 15883 15888 15890 15891 15892 15893 15894 15895 15898 15899 15908 15910 15913 15914 15915 15918 15919 15924 15926 15929 15930 15939 15951 15952 15953 15954 15955 15958 15959 15960 15961 15964 15965 15968 15971 15975 15976 15980 15982 15983 15993 15994 15997 15999 16001 16003 16004 16006 16007 16009 16010 16012 16013 16014 16015 16017 16019 16022 16025 16026 16028 16030 16031 16034 16036 16041 16045 16046 16048 16050 16051 16052 16053 16054 16056 16058 16059 16063 16067 16068 16070 16072 16074 16075 16076 16077 16088 16090 16091 16093 16097 16098 16100 16101 16108 16111 16112 16115 16117 16118 16120 16124 16125 16126 16127 16129 16131 16133 16139 16140 16143 16145 16146 16147 16152 16156 16157 16161 16163 16167 16169 16170 16172 16173 16177 16178 16182 16183 16184 16186 16189 16194 16196 16199 16202 16203 16205 16216 16217 16218 16219 16221 16224 16226 16227 16232 16236 16238 16239 16241 16244 16247 16248 16249 16250 16251 16257 16258 16259 16260 16261 16262 16263 16265 16267 16269 16272 16274 16280 16281 16283 16284 16288 16290 16292 16297 16298 16299 16300 16305 16310 16311 16312 16313 16314 16315 16328 16331 16333 16336 16337 16345 16346 16347 16348 16353 16355 16359 16363 16364 16375 16376 16378 16380 16381 16388 16389 16392 16395 16396 16400 16401 16403 16406 16408 16412 16414 16416 16419 16421 16424 16425 16430 16431 16432 16434 16435 16436 16438 16439 16440 16442 16448 16452 16453 16456 16460 16465 16468 16470 16476 16480 16483 16484 16485 16492 16494 16498 16499 16500 16501 16502 16503 16504 16505 16507 16508 16509 16510 16511 16512 16522 16523 16527 16531 16533 16534 16536 16537 16540 16541 16544 16547 16550 16551 16554 16556 16562 16563 16568 16572 16574 16578 16579 16582 16584 16591 16592 16594 16598 16604 16605 16606 16613 16617 16618 16621 16623 16626 16630 16631 16637 16638 16641 16645 16653 16655 16656 16657 16659 16663 16664 16668 16671 16672 16675 16677 16679 16688 16689 16690 16695 16696 16697 16700 16708 16709 16716 16722 16723 16724 16726 16727 16728 16730 16731 16733 16734 16736 16737 16738 16739 16747 16750 16751 16753 16756 16760 16762 16763 16764 16769 16774 16777 16780 16782 16783 16784 16786 16787 16790 16792 16794 16797 16799 16801 16802 16804 16805 16809 16810 16815 16816 16818 16820 16821 16826 16828 16829 16835 16839 16843 16845 16849 16851 16852 16854 16855 16857 16858 16863 16865 16868 16869 16870 16873 16882 16884 16885 16887 16890 16892 16893 16898 16899 16902 16910 16915 16917 16920 16922 16925 16926 16930 16934 16935 16937 16939 16942 16943 16946 16947 16949 16950 16953 16954 16955 16956 16960 16961 16962 16965 16969 16971 16975 16976 16977 16982 16983 16984 16986 16989 16992 16995 17001 17005 17006 17008 17009 17010 17011 17014 17015 17017 17020 17021 17023 17024 17026 17031 17034 17035 17037 17040 17042 17045 17046 17047 17050 17052 17053 17054 17060 17070 17075 17076 17079 17083 17086 17087 17088 17089 17093 17097 17100 17101 17106 17108 17112 17113 17117 17119 17121 17122 17125 17126 17128 17129 17131 17132 17137 17140 17141 17143 17146 17148 17151 17152 17154 17157 17158 17160 17163 17164 17166 17167 17168 17169 17170 17171 17172 17175 17180 17184 17187 17190 17191 17193 17194 17198 17199 17201 17204 17207 17211 17212 17213 17214 17215 17216 17217 17219 17222 17224 17230 17231 17237 17239 17240 17245 17247 17248 17249 17251 17253 17254 17255 17258 17260 17263 17264 17268 17271 17273 17278 17280 17282 17283 17284 17287 17289 17290 17293 17296 17297 17300 17302 17303 17307 17310 17313 17314 17316 17318 17319 17320 17325 17327 17330 17331 17332 17335 17336 17338 17339 17342 17344 17352 17353 17355 17358 17359 17366 17369 17374 17378 17380 17385 17386 17387 17388 17389 17393 17397 17401 17402 17411 17412 17413 17414 17415 17420 17421 17422 17425 17427 17428 17429 17430 17432 17434 17437 17440 17441 17442 17445 17447 17454 17455 17460 17462 17464 17467 17471 17473 17475 17478 17479 17481 17484 17488 17490 17491 17492 17493 17494 17497 17502 17505 17507 17508 17512 17514 17519 17521 17522 17525 17526 17527 17531 17533 17535 17538 17544 17546 17548 17549 17552 17553 17554 17557 17558 17560 17561 17563 17564 17570 17571 17572 17573 17577 17579 17581 17582 17593 17594 17596 17597 17599 17601 17606 17609 17610 17612 17614 17620 17621 17623 17629 17630 17633 17635 17636 17637 17638 17640 17641 17645 17648 17649 17650 17656 17657 17660 17661 17663 17664 17666 17673 17674 17681 17683 17684 17685 17687 17688 17690 17693 17694 17695 17698 17703 17710 17711 17712 17714 17722 17723 17724 17727 17729 17730 17731 17735 17736 17737 17743 17744 17746 17747 17751 17752 17757 17761 17763 17765 17766 17769 17771 17772 17774 17777 17781 17784 17786 17789 17791 17794 17798 17800 17805 17806 17807 17809 17813 17814 17817 17819 17820 17822 17823 17829 17832 17833 17838 17839 17843 17845 17846 17847 17849 17850 17851 17852 17853 17854 17857 17858 17860 17866 17868 17869 17870 17873 17874 17875 17877 17878 17879 17880 17883 17884 17887 17888 17889 17890 17892 17893 17895 17901 17903 17904 17906 17911 17914 17916 17918 17919 17927 17936 17939 17940 17942 17944 17946 17949 17950 17952 17955 17956 17957 17960 17961 17966 17968 17972 17979 17982 17983 17984 17986 17990 17992 17993 18002 18005 18006 18011 18013 18014 18015 18016 18017 18020 18022 18023 18025 18026 18027 18028 18032 18033 18035 18036 18039 18041 18042 18045 18048 18049 18050 18059 18061 18062 18068 18069 18070 18073 18074 18075 18079 18080 18082 18083 18085 18090 18094 18099 18102 18103 18104 18106 18108 18109 18110 18112 18116 18117 18118 18119 18121 18123 18124 18126 18128 18129 18130 18131 18134 18136 18137 18141 18144 18145 18147 18150 18155 18156 18157 18158 18159 18161 18165 18168 18170 18174 18178 18179 18185 18189 18192 18194 18196 18202 18216 18217 18218 18219 18222 18225 18227 18230 18234 18238 18239 18240 18243 18244 18245 18247 18248 18251 18255 18257 18258 18262 18263 18264 18268 18269 18270 18273 18285 18286 18287 18290 18296 18300 18301 18304 18305 18308 18310 18313 18314 18317 18318 18320 18325 18326 18330 18332 18338 18340 18342 18347 18348 18353 18361 18362 18367 18369 18371 18374 18376 18377 18380 18381 18387 18388 18389 18395 18396 18397 18399 18401 18403 18406 18410 18411 18412 18413 18415 18419 18423 18424 18428 18432 18434 18439 18441 18442 18443 18444 18447 18448 18449 18461 18464 18466 18467 18471 18473 18479 18480 18482 18484 18488 18489 18490 18492 18493 18498 18499 18500 18501 18503 18504 18505 18509 18511 18512 18517 18518 18519 18521 18522 18524 18532 18534 18535 18536 18538 18541 18545 18546 18547 18551 18553 18555 18556 18558 18559 18561 18562 18563 18568 18572 18573 18577 18580 18585 18586 18587 18588 18592 18596 18599 18605 18606 18607 18608 18611 18617 18622 18626 18627 18628 18629 18631 18632 18635 18638 18639 18641 18645 18651 18655 18660 18662 18667 18668 18669 18673 18676 18678 18679 18680 18682 18685 18687 18689 18693 18695 18701 18703 18704 18705 18708 18709 18710 18720 18721 18723 18726 18730 18731 18732 18734 18737 18738 18750 18751 18752 18753 18757 18758 18759 18761 18763 18765 18769 18773 18774 18776 18778 18779 18782 18785 18786 18787 18791 18792 18798 18800 18807 18809 18810 18811 18817 18819 18826 18828 18829 18830 18835 18843 18846 18847 18849 18851 18853 18854 18856 18859 18861 18862 18863 18865 18867 18868 18870 18871 18877 18884 18886 18887 18888 18898 18899 18900 18906 18907 18908 18909 18912 18914 18916 18920 18921 18922 18926 18927 18932 18934 18935 18936 18939 18940 18941 18945 18946 18952 18955 18958 18961 18962 18965 18966 18967 18972 18974 18978 18979 18982 18983 18984 18986 18988 18989 18992 18993 18997 19001 19003 19005 19007 19009 19016 19020 19021 19022 19023 19024 19033 19037 19043 19045 19046 19047 19048 19051 19052 19053 19055 19060 19061 19062 19063 19066 19067 19069 19071 19072 19074 19077 19078 19079 19084 19085 19087 19089 19090 19091 19093 19094 19103 19110 19112 19120 19121 19123 19127 19129 19130 19133 19134 19135 19136 19138 19145 19147 19148 19149 19153 19154 19157 19161 19163 19170 19171 19172 19177 19179 19180 19181 19182 19184 19186 19193 19197 19198 19199 19200 19202 19203 19204 19206 19207 19208 19212 19216 19220 19221 19222 19224 19226 19227 19238 19239 19242 19248 19250 19251 19258 19259 19260 19264 19268 19280 19281 19283 19285 19286 19288 19290 19298 19305 19308 19311 19316 19321 19322 19323 19324 19327 19328 19329 19336 19338 19355 19358 19359 19361 19363 19364 19365 19367 19370 19371 19372 19375 19377 19378 19379 19380 19385 19386 19387 19390 19392 19396 19398 19403 19404 19405 19408 19411 19413 19414 19415 19418 19420 19421 19424 19425 19430 19433 19434 19437 19439 19441 19444 19445 19446 19448 19454 19455 19456 19458 19460 19462 19468 19469 19471 19472 19474 19475 19478 19480 19482 19487 19491 19492 19495 19497 19502 19503 19507 19510 19511 19513 19516 19520 19522 19523 19524 19530 19533 19535 19537 19538 19540 19542 19545 19548 19550 19553 19557 19558 19561 19564 19565 19566 19568 19570 19572 19574 19579 19586 19588 19591 19593 19597 19599 19603 19604 19608 19610 19611 19612 19613 19618 19619 19620 19622 19624 19625 19628 19629 19632 19633 19637 19642 19643 19649 19653 19655 19661 19662 19665 19666 19671 19676 19681 19682 19685 19688 19691 19692 19693 19697 19699 19700 19701 19703 19706 19708 19709 19711 19712 19713 19715 19717 19722 19723 19724 19725 19726 19729 19732 19733 19734 19736 19739 19742 19744 19745 19748 19749 19750 19754 19758 19763 19766 19768 19771 19773 19774 19776 19777 19784 19787 19788 19789 19790 19798 19800 19802 19803 19808 19810 19812 19817 19818 19819 19821 19822 19825 19826 19827 19830 19831 19832 19834 19839 19841 19843 19845 19849 19850 19858 19859 19860 19863 19867 19870 19879 19881 19883 19884 19885 19886 19891 19892 19893 19897 19901 19906 19907 19909 19910 19911 19915 19916 19919 19921 19924 19925 19928 19933 19938 19939 19942 19943 19945 19948 19951 19953 19955 19960 19961 19964 19968 19969 19971 19972 19973 19979 19980 19981 19982 19984 19985 19992 19994 19995 20003 20004 20008 20012 20014 20016 20033 20035 20038 20040 20042 20043 20044 20047 20048 20051 20052 20053 20054 20055 20059 20060 20061 20063 20065 20067 20068 20071 20073 20076 20081 20084 20085 20087 20088 20089 20090 20092 20093 20094 20099 20103 20106 20107 20110 20112 20113 20114 20120 20123 20124 20128 20133 20134 20136 20138 20142 20143 20144 20146 20148 20149 20152 20154 20155 20156 20161 20162 20163 20165 20167 20170 20173 20174 20176 20177 20178 20185 20186 20187 20189 20190 20198 20199 20201 20203 20207 20208 20210 20212 20220 20221 20222 20224 20225 20226 20227 20228 20232 20241 20242 20245 20246 20249 20250 20252 20254 20258 20260 20262 20267 20269 20270 20275 20276 20280 20282 20283 20284 20286 20287 20291 20293 20294 20295 20299 20301 20308 20309 20310 20311 20313 20315 20317 20319 20320 20324 20327 20328 20329 20332 20333 20336 20337 20339 20342 20343 20345 20347 20349 20350 20351 20355 20357 20360 20365 20370 20371 20372 20374 20380 20382 20383 20384 20385 20386 20391 20396 20397 20400 20405 20406 20407 20408 20409 20410 20412 20413 20416 20421 20422 20423 20426 20429 20434 20439 20441 20444 20446 20450 20451 20454 20456 20458 20460 20462 20467 20469 20471 20480 20481 20484 20486 20488 20490 20491 20493 20495 20497 20499 20500 20505 20507 20512 20517 20520 20521 20522 20529 20535 20539 20540 20543 20544 20545 20546 20549 20551 20553 20554 20556 20557 20558 20559 20560 20564 20566 20573 20576 20578 20580 20581 20584 20586 20587 20588 20591 20592 20594 20596 20597 20599 20600 20602 20604 20605 20606 20608 20609 20612 20613 20616 20619 20620 20622 20632 20634 20639 20640 20641 20642 20643 20645 20648 20649 20652 20654 20655 20656 20659 20660 20666 20668 20672 20674 20677 20684 20686 20687 20688 20689 20690 20691 20692 20693 20695 20699 20700 20701 20703 20704 20705 20708 20710 20712 20713 20714 20716 20718 20719 20721 20724 20725 20726 20727 20729 20733 20735 20736 20739 20740 20742 20746 20748 20751 20752 20754 20756 20757 20763 20764 20765 20767 20768 20771 20775 20776 20781 20782 20783 20785 20787 20790 20791 20793 20794 20795 20798 20799 20800 20802 20803 20804 20806 20808 20809 20816 20817 20818 20819 20820 20824 20826 20827 20830 20831 20837 20838 20843 20846 20848 20849 20850 20853 20854 20856 20860 20863 20864 20866 20868 20870 20876 20877 20878 20882 20885 20888 20891 20895 20896 20897 20899 20900 20901 20902 20903 20905 20906 20908 20913 20914 20916 20918 20921 20926 20929 20934 20937 20940 20944 20945 20946 20952 20953 20955 20957 20958 20960 20962 20963 20965 20966 20968 20969 20970 20979 20982 20984 20986 20988 20989 20990 20991 20993 20995 20998 21003 21006 21009 21013 21015 21017 21018 21020 21021 21022 21024 21027 21028 21030 21032 21035 21038 21043 21044 21045 21046 21047 21050 21052 21056 21057 21060 21061 21062 21065 21066 21067 21068 21070 21072 21075 21077 21079 21080 21081 21082 21090 21091 21092 21094 21095 21096 21100 21102 21104 21108 21110 21111 21117 21122 21123 21127 21129 21130 21133 21134 21138 21141 21142 21145 21146 21149 21150 21153 21158 21161 21162 21167 21170 21172 21183 21185 21187 21188 21189 21195 21202 21211 21212 21213 21214 21218 21219 21221 21227 21231 21232 21234 21237 21238 21240 21242 21243 21244 21245 21246 21248 21250 21252 21254 21255 21257 21260 21261 21263 21264 21270 21273 21275 21276 21282 21283 21284 21289 21291 21292 21293 21296 21301 21302 21303 21304 21305 21311 21315 21316 21317 21318 21319 21322 21323 21324 21328 21329 21332 21336 21338 21350 21352 21355 21357 21360 21364 21365 21366 21372 21374 21375 21377 21378 21379 21380 21384 21386 21390 21401 21402 21403 21404 21405 21406 21410 21412 21417 21418 21419 21421 21425 21430 21432 21433 21436 21438 21439 21441 21445 21446 21447 21448 21455 21458 21462 21463 21465 21467 21468 21471 21472 21475 21476 21480 21481 21483 21485 21486 21489 21491 21493 21494 21495 21496 21497 21498 21501 21502 21504 21506 21507 21508 21509 21510 21511 21512 21516 21517 21518 21521 21524 21526 21527 21529 21534 21538 21540 21542 21545 21547 21550 21554 21556 21557 21559 21560 21561 21562 21563 21570 21573 21575 21576 21577 21580 21581 21587 21588 21589 21593 21595 21596 21598 21600 21601 21602 21605 21607 21609 21615 21620 21621 21626 21627 21634 21636 21639 21641 21643 21644 21646 21651 21653 21656 21659 21660 21662 21670 21672 21674 21675 21676 21678 21679 21680 21684 21685 21690 21692 21694 21699 21704 21712 21714 21716 21717 21719 21720 21722 21724 21727 21729 21730 21733 21740 21741 21744 21750 21752 21753 21754 21755 21760 21761 21765 21767 21769 21770 21771 21772 21773 21775 21777 21782 21783 21785 21789 21790 21795 21796 21800 21803 21804 21805 21813 21814 21815 21818 21821 21825 21826 21828 21835 21837 21838 21839 21842 21847 21852 21854 21857 21858 21859 21860 21867 21868 21873 21874 21875 21876 21881 21886 21888 21890 21891 21892 21894 21898 21901 21916 21918 21930 21933 21936 21937 21938 21944 21945 21948 21949 21955 21958 21963 21965 21967 21968 21971 21972 21974 21980 21983 21985 21986 21987 21988 21989 21994 21997 21998 21999 22001 22008 22010 22011 22012 22013 22015 22019 22025 22028 22029 22030 22031 22036 22037 22040 22041 22049 22050 22054 22055 22057 22058 22059 22060 22062 22063 22066 22067 22074 22076 22079 22083 22084 22086 22087 22091 22094 22096 22097 22098 22103 22112 22116 22117 22119 22122 22123 22125 22126 22131 22135 22137 22138 22139 22140 22143 22148 22150 22155 22156 22159 22163 22168 22169 22170 22171 22178 22182 22184 22188 22191 22195 22197 22199 22201 22202 22215 22217 22218 22219 22220 22222 22226 22227 22228 22230 22232 22233 22239 22240 22247 22248 22249 22250 22252 22253 22254 22257 22259 22260 22262 22263 22265 22267 22268 22270 22272 22273 22275 22277 22279 22281 22284 22285 22289 22294 22295 22302 22305 22307 22312 22316 22318 22320 22322 22326 22327 22329 22336 22337 22339 22340 22341 22342 22345 22347 22348 22352 22356 22359 22360 22361 22369 22370 22372 22376 22377 22378 22381 22383 22384 22385 22388 22390 22392 22396 22397 22398 22403 22418 22422 22427 22428 22431 22432 22433 22434 22435 22436 22437 22438 22439 22441 22447 22450 22451 22457 22461 22462 22465 22466 22467 22470 22472 22473 22475 22477 22480 22484 22491 22493 22494 22497 22505 22509 22513 22514 22519 22520 22523 22524 22525 22527 22536 22540 22543 22547 22550 22553 22554 22557 22561 22562 22565 22566 22569 22571 22573 22575 22579 22580 22581 22583 22593 22594 22596 22600 22602 22609 22613 22614 22615 22621 22627 22628 22634 22637 22638 22639 22643 22644 22648 22649 22652 22653 22656 22665 22666 22667 22672 22675 22681 22682 22684 22685 22686 22691 22692 22693 22695 22696 22697 22699 22701 22703 22712 22714 22718 22721 22723 22724 22725 22728 22732 22738 22745 22747 22748 22749 22750 22751 22752 22753 22754 22757 22759 22760 22761 22764 22767 22769 22776 22777 22778 22780 22783 22790 22792 22794 22796 22797 22799 22806 22807 22810 22811 22812 22816 22817 22821 22822 22823 22829 22832 22833 22835 22836 22837 22838 22839 22845 22846 22847 22848 22853 22854 22855 22857 22862 22863 22868 22870 22872 22875 22880 22885 22888 22889 22891 22893 22894 22895 22896 22900 22902 22904 22910 22913 22920 22922 22923 22924 22938 22939 22942 22945 22947 22948 22949 22950 22952 22953 22954 22956 22963 22964 22968 22969 22970 22971 22972 22973 22976 22977 22978 22980 22982 22984 22985 22989 22990 22991 22992 22996 22997 23002 23003 23004 23007 23018 23023 23024 23025 23026 23027 23028 23030 23034 23036 23038 23039 23043 23047 23048 23049 23051 23053 23056 23057 23063 23064 23067 23068 23069 23073 23074 23077 23079 23081 23083 23085 23086 23087 23090 23095 23097 23102 23105 23107 23110 23112 23113 23118 23119 23120 23126 23128 23131 23133 23136 23139 23140 23141 23142 23151 23153 23154 23155 23157 23162 23163 23165 23166 23171 23174 23175 23176 23177 23179 23180 23188 23189 23193 23195 23197 23199 23201 23202 23205 23209 23213 23216 23218 23219 23223 23224 23225 23226 23229 23232 23234 23244 23249 23250 23251 23253 23256 23258 23259 23261 23262 23263 23265 23267 23269 23271 23272 23273 23281 23284 23286 23291 23293 23295 23296 23300 23302 23305 23307 23310 23311 23314 23315 23316 23318 23319 23321 23327 23330 23331 23334 23336 23339 23343 23344 23346 23347 23349 23351 23353 23354 23357 23361 23362 23364 23365 23366 23367 23368 23370 23372 23378 23382 23384 23386 23389 23390 23391 23392 23397 23399 23400 23406 23408 23410 23417 23419 23421 23424 23425 23435 23437 23438 23439 23440 23443 23450 23454 23456 23460 23461 23466 23467 23479 23480 23481 23482 23483 23490 23492 23496 23497 23498 23499 23500 23501 23503 23506 23513 23514 23517 23523 23524 23528 23530 23536 23539 23540 23541 23543 23544 23545 23550 23553 23554 23556 23559 23560 23561 23567 23570 23571 23572 23576 23577 23580 23582 23584 23588 23589 23591 23596 23598 23599 23601 23603 23605 23606 23607 23610 23614 23616 23617 23619 23620 23622 23623 23631 23635 23639 23640 23641 23643 23644 23650 23652 23655 23656 23658 23667 23668 23670 23672 23673 23680 23682 23683 23684 23685 23686 23687 23688 23690 23691 23693 23695 23696 23700 23703 23708 23720 23721 23724 23726 23730 23734 23737 23741 23743 23744 23745 23747 23749 23750 23752 23759 23761 23762 23769 23770 23772 23773 23775 23776 23781 23782 23783 23787 23788 23792 23793 23794 23806 23808 23809 23818 23820 23822 23823 23831 23832 23833 23837 23838 23839 23840 23842 23843 23844 23845 23849 23852 23853 23854 23858 23859 23860 23861 23863 23865 23866 23867 23869 23871 23872 23874 23881 23888 23891 23892 23893 23894 23898 23900 23903 23904 23905 23906 23908 23916 23919 23920 23924 23925 23927 23932 23933 23934 23936 23937 23940 23942 23943 23946 23947 23948 23968 23969 23977 23980 23984 23985 23986 23987 23989 23990 23992 23995 23996 23999 24000 24001 24006 24007 24008 24009 24012 24019 24020 24021 24023 24025 24028 24030 24033 24038 24041 24042 24044 24051 24053 24057 24060 24061 24064 24066 24067 24068 24073 24075 24078 24083 24084 24085 24088 24089 24090 24092 24093 24094 24098 24100 24103 24108 24120 24121 24122 24123 24126 24127 24130 24133 24134 24135 24138 24139 24143 24144 24145 24148 24153 24154 24155 24163 24168 24170 24173 24175 24178 24181 24183 24187 24188 24192 24193 24194 24197 24198 24200 24201 24202 24208 24209 24210 24215 24217 24219 24220 24224 24227 24228 24231 24232 24233 24234 24236 24237 24239 24243 24244 24246 24247 24248 24250 24252 24254 24255 24257 24261 24262 24264 24269 24272 24281 24283 24284 24285 24286 24290 24291 24293 24295 24300 24301 24309 24312 24315 24316 24318 24320 24323 24324 24325 24326 24330 24335 24336 24338 24339 24340 24341 24344 24345 24348 24355 24357 24363 24364 24365 24370 24371 24376 24378 24381 24387 24388 24393 24396 24399 24406 24409 24410 24411 24416 24417 24418 24419 24421 24423 24427 24428 24429 24430 24431 24435 24440 24443 24444 24446 24448 24449 24452 24453 24456 24458 24459 24460 24461 24465 24466 24467 24469 24470 24471 24472 24478 24481 24485 24486 24487 24490 24491 24493 24494 24497 24502 24504 24505 24506 24507 24508 24509 24520 24523 24526 24527 24530 24531 24535 24536 24541 24543 24545 24546 24547 24552 24553 24556 24557 24558 24566 24567 24568 24570 24571 24574 24575 24582 24587 24588 24590 24591 24594 24595 24596 24598 24599 24605 24607 24608 24610 24611 24612 24615 24617 24619 24623 24628 24633 24640 24650 24653 24655 24658 24659 24661 24663 24667 24669 24673 24674 24677 24679 24681 24684 24691 24693 24694 24696 24698 24705 24706 24711 24712 24715 24717 24718 24723 24726 24731 24740 24742 24745 24746 24747 24752 24754 24755 24756 24761 24763 24766 24770 24775 24776 24779 24780 24783 24786 24791 24792 24793 24794 24795 24797 24799 24801 24803 24809 24811 24813 24816 24820 24821 24824 24825 24827 24829 24831 24832 24833 24837 24838 24841 24843 24847 24853 24857 24859 24861 24862 24863 24864 24867 24869 24870 24872 24873 24877 24880 24881 24882 24883 24888 24893 24894 24895 24896 24897 24900 24901 24905 24907 24909 24920 24921 24923 24925 24927 24930 24931 24934 24937 24940 24943 24949 24950 24951 24957 24960 24963 24964 24965 24970 24973 24975 24983 24987 24989 24993 24998 24999 25004 25006 25007 25010 25013 25015 25017 25026 25027 25028 25029 25030 25031 25032 25033 25034 25038 25039 25040 25041 25042 25043 25049 25057 25058 25066 25068 25069 25071 25073 25075 25078 25080 25081 25084 25085 25086 25091 25094 25095 25096 25097 25098 25102 25108 25111 25112 25113 25115 25118 25122 25126 25128 25129 25135 25136 25141 25143 25147 25148 25150 25152 25155 25156 25157 25158 25169 25171 25174 25176 25179 25180 25185 25186 25189 25190 25192 25204 25215 25216 25217 25218 25220 25222 25223 25224 25225 25230 25231 25232 25234 25236 25242 25245 25250 25251 25253 25258 25259 25261 25263 25269 25279 25280 25282 25283 25284 25287 25292 25294 25296 25299 25303 25306 25312 25313 25314 25315 25321 25323 25327 25331 25334 25346 25348 25349 25350 25354 25355 25356 25358 25361 25364 25366 25371 25372 25373 25375 25377 25384 25385 25386 25389 25391 25393 25396 25398 25401 25402 25403 25405 25406 25408 25409 25413 25415 25416 25419 25420 25421 25427 25430 25431 25432 25433 25435 25436 25437 25439 25442 25443 25445 25448 25456 25458 25460 25462 25465 25466 25469 25470 25478 25480 25482 25488 25489 25493 25495 25496 25499 25501 25504 25506 25507 25508 25509 25511 25514 25516 25518 25519 25521 25523 25525 25528 25533 25534 25535 25536 25538 25541 25543 25544 25545 25547 25549 25551 25554 25555 25556 25560 25561 25562 25563 25565 25567 25573 25575 25578 25582 25584 25586 25587 25588 25590 25591 25592 25595 25597 25599 25600 25602 25603 25605 25611 25617 25618 25619 25622 25623 25624 25627 25632 25637 25642 25643 25646 25648 25649 25650 25657 25658 25661 25665 25667 25669 25670 25673 25677 25678 25679 25688 25691 25694 25704 25705 25710 25714 25716 25719 25724 25725 25727 25729 25731 25732 25733 25734 25735 25736 25738 25743 25749 25751 25754 25756 25757 25759 25760 25762 25764 25765 25766 25770 25771 25772 25774 25776 25777 25778 25780 25781 25782 25783 25784 25787 25788 25790 25793 25794 25795 25802 25813 25816 25818 25821 25822 25823 25824 25825 25827 25828 25829 25834 25835 25836 25839 25847 25848 25850 25851 25853 25854 25856 25857 25865 25867 25870 25871 25873 25877 25878 25879 25880 25881 25883 25888 25889 25890 25891 25893 25899 25900 25906 25907 25908 25910 25911 25916 25922 25928 25929 25930 25932 25936 25940 25943 25947 25950 25952 25953 25955 25960 25961 25963 25966 25974 25975 25979 25981 25982 25984 25987 25989 25990 25995 25996 25997 25999 26000 26004 26006 26008 26019 26021 26028 26030 26031 26035 26040 26042 26043 26045 26050 26056 26057 26059 26060 26061 26063 26067 26068 26071 26072 26073 26075 26080 26082 26083 26088 26090 26100 26101 26108 26109 26110 26111 26115 26117 26122 26123 26124 26125 26127 26128 26129 26131 26133 26140 26141 26144 26146 26147 26153 26156 26157 26160 26161 26162 26164 26165 26167 26170 26171 26173 26174 26175 26178 26179 26182 26183 26187 26188 26190 26192 26201 26202 26203 26204 26206 26207 26209 26214 26216 26220 26225 26226 26227 26228 26229 26235 26237 26241 26242 26244 26250 26251 26253 26256 26260 26261 26262 26264 26265 26266 26267 26275 26276 26278 26280 26281 26282 26283 26286 26287 26288 26289 26290 26292 26295 26296 26297 26299 26305 26306 26307 26308 26309 26311 26315 26328 26329 26330 26333 26335 26336 26338 26341 26344 26346 26348 26349 26350 26355 26357 26360 26362 26364 26368 26370 26376 26381 26383 26388 26390 26393 26394 26400 26402 26406 26416 26417 26418 26421 26422 26423 26424 26425 26429 26431 26436 26439 26440 26441 26443 26444 26450 26455 26456 26459 26462 26464 26466 26473 26474 26476 26480 26481 26482 26485 26488 26489 26492 26501 26503 26504 26506 26508 26511 26512 26513 26515 26518 26519 26523 26526 26529 26532 26533 26534 26539 26540 26541 26542 26543 26548 26549 26550 26555 26557 26561 26563 26564 26565 26566 26570 26574 26581 26594 26595 26596 26597 26599 26605 26606 26607 26610 26615 26617 26620 26623 26625 26626 26627 26630 26632 26633 26636 26639 26642 26645 26651 26652 26654 26657 26658 26660 26664 26667 26669 26670 26671 26673 26680 26682 26684 26685 26691 26692 26700 26701 26711 26712 26714 26716 26717 26718 26720 26721 26724 26725 26728 26733 26737 26738 26740 26743 26746 26748 26749 26755 26756 26759 26760 26763 26776 26778 26782 26784 26785 26786 26787 26788 26790 26793 26797 26799 26803 26804 26805 26806 26808 26811 26815 26818 26819 26821 26822 26823 26824 26825 26827 26828 26829 26832 26833 26836 26837 26839 26846 26847 26848 26849 26851 26853 26857 26861 26863 26864 26865 26867 26868 26870 26872 26873 26877 26878 26879 26881 26886 26889 26890 26891 26894 26895 26896 26902 26903 26906 26907 26910 26911 26917 26919 26922 26924 26934 26938 26940 26943 26945 26947 26948 26950 26958 26959 26963 26965 26967 26970 26971 26972 26977 26980 26981 26983 26984 26985 26988 26989 26990 26996 27003 27006 27013 27014 27020 27023 27024 27025 27026 27030 27031 27040 27044 27048 27049 27050 27054 27059 27060 27061 27063 27067 27076 27080 27087 27094 27097 27100 27101 27102 27105 27108 27113 27116 27118 27119 27121 27123 27124 27125 27129 27130 27131 27132 27133 27134 27136 27139 27141 27143 27144 27146 27149 27150 27151 27162 27165 27167 27173 27175 27178 27179 27180 27181 27182 27191 27194 27200 27202 27205 27206 27208 27210 27211 27213 27214 27215 27219 27220 27223 27232 27233 27234 27237 27240 27244 27246 27247 27249 27250 27254 27256 27257 27259 27267 27268 27269 27277 27279 27281 27282 27283 27284 27286 27291 27294 27296 27297 27298 27300 27301 27303 27307 27317 27318 27320 27326 27328 27329 27330 27331 27332 27335 27339 27342 27346 27349 27353 27356 27358 27361 27364 27365 27366 27367 27369 27373 27374 27381 27386 27388 27389 27393 27394 27395 27397 27398 27399 27400 27403 27404 27406 27407 27409 27410 27414 27415 27416 27418 27419 27420 27421 27427 27428 27430 27439 27442 27448 27451 27452 27454 27455 27456 27459 27461 27465 27467 27470 27475 27481 27482 27486 27487 27490 27491 27492 27499 27507 27512 27513 27514 27517 27519 27521 27528 27529 27530 27533 27534 27536 27537 27542 27544 27545 27546 27552 27554 27555 27559 27563 27564 27565 27576 27577 27579 27580 27581 27582 27586 27588 27590 27591 27592 27593 27595 27597 27598 27601 27605 27608 27609 27611 27622 27624 27628 27629 27631 27632 27633 27635 27636 27637 27639 27644 27647 27649 27650 27651 27653 27656 27660 27661 27663 27665 27670 27671 27673 27676 27677 27678 27682 27683 27684 27685 27686 27688 27694 27698 27700 27701 27706 27709 27711 27712 27713 27717 27727 27729 27736 27737 27742 27743 27745 27747 27749 27754 27757 27760 27762 27763 27765 27768 27769 27770 27771 27775 27776 27778 27779 27785 27790 27791 27797 27798 27800 27802 27803 27804 27805 27807 27810 27811 27814 27817 27818 27820 27821 27823 27824 27825 27827 27830 27831 27834 27836 27838 27841 27845 27846 27850 27855 27858 27861 27863 27865 27867 27870 27876 27879 27883 27885 27890 27891 27893 27894 27895 27898 27901 27902 27903 27907 27913 27914 27915 27916 27918 27920 27921 27922 27923 27925 27927 27928 27934 27935 27936 27939 27940 27944 27948 27950 27952 27956 27958 27960 27966 27970 27972 27977 27981 27982 27985 27987 27988 27989 27992 28000 28001 28005 28006 28007 28009 28010 28012 28019 28020 28024 28028 28029 28031 28033 28037 28041 28044 28045 28048 28057 28059 28065 28067 28069 28070 28076 28082 28083 28090 28095 28099 28101 28102 28103 28106 28107 28112 28115 28117 28126 28133 28134 28135 28136 28138 28139 28140 28141 28142 28145 28146 28147 28148 28151 28153 28156 28157 28158 28159 28160 28162 28165 28167 28169 28170 28174 28178 28182 28183 28185 28187 28188 28194 28195 28196 28198 28200 28201 28202 28203 28209 28210 28211 28213 28214 28220 28222 28223 28226 28227 28230 28235 28236 28238 28240 28243 28244 28250 28252 28253 28255 28258 28259 28262 28264 28266 28269 28271 28273 28275 28279 28284 28290 28291 28292 28293 28294 28295 28300 28302 28304 28305 28307 28308 28309 28310 28313 28314 28315 28319 28325 28338 28341 28343 28353 28358 28359 28360 28361 28363 28365 28366 28373 28374 28377 28379 28380 28381 28382 28383 28386 28387 28392 28393 28395 28398 28404 28407 28411 28413 28415 28421 28423 28426 28427 28429 28430 28431 28432 28434 28435 28440 28441 28442 28445 28448 28449 28451 28452 28457 28459 28460 28464 28467 28468 28469 28472 28474 28476 28480 28482 28484 28486 28487 28488 28489 28493 28494 28496 28498 28499 28500 28504 28506 28514 28516 28518 28525 28526 28527 28530 28537 28538 28539 28541 28545 28546 28547 28548 28551 28554 28555 28556 28562 28563 28564 28566 28567 28570 28571 28572 28573 28574 28575 28578 28583 28585 28591 28596 28598 28599 28608 28612 28613 28618 28620 28622 28624 28627 28632 28633 28635 28636 28638 28641 28642 28646 28648 28649 28651 28652 28655 28656 28659 28662 28663 28666 28669 28670 28671 28674 28675 28677 28679 28685 28688 28691 28694 28695 28697 28700 28703 28706 28709 28711 28713 28715 28716 28718 28725 28726 28729 28731 28735 28737 28739 28742 28748 28751 28752 28753 28756 28758 28760 28765 28766 28767 28768 28769 28772 28777 28781 28788 28789 28791 28792 28793 28795 28796 28797 28805 28807 28811 28812 28818 28823 28824 28825 28829 28833 28835 28836 28844 28848 28850 28854 28855 28864 28865 28868 28872 28875 28879 28882 28884 28885 28886 28888 28891 28892 28893 28895 28898 28899 28901 28905 28907 28911 28912 28915 28917 28918 28920 28923 28924 28925 28926 28929 28938 28949 28951 28955 28959 28961 28966 28967 28968 28972 28973 28974 28978 28980 28983 28987 28990 28991 28994 28995 28999 29004 29005 29010 29013 29014 29016 29018 29026 29030 29037 29039 29040 29042 29043 29046 29047 29048 29050 29051 29055 29056 29057 29064 29065 29070 29071 29074 29076 29079 29081 29082 29083 29084 29085 29087 29090 29095 29100 29101 29103 29105 29106 29109 29110 29114 29118 29122 29124 29126 29127 29131 29132 29137 29138 29140 29141 29144 29145 29149 29150 29156 29159 29160 29161 29162 29165 29166 29169 29170 29172 29174 29176 29178 29179 29180 29184 29186 29188 29192 29195 29197 29199 29201 29203 29204 29205 29208 29211 29213 29220 29221 29222 29223 29232 29234 29235 29240 29242 29248 29256 29259 29260 29264 29267 29269 29271 29274 29276 29278 29279 29285 29286 29288 29289 29293 29296 29297 29298 29299 29302 29303 29304 29306 29311 29313 29316 29324 29329 29330 29333 29340 29342 29343 29345 29346 29348 29351 29352 29355 29358 29361 29364 29365 29366 29368 29370 29373 29374 29376 29378 29382 29385 29391 29395 29396 29398 29401 29402 29404 29405 29406 29407 29409 29413 29415 29417 29422 29424 29425 29428 29431 29433 29435 29437 29439 29441 29442 29443 29446 29451 29453 29458 29460 29461 29465 29466 29469 29471 29472 29473 29475 29476 29477 29478 29481 29484 29486 29488 29489 29492 29493 29494 29495 29496 29497 29498 29500 29501 29502 29504 29505 29507 29508 29511 29517 29521 29523 29526 29527 29531 29532 29535 29537 29541 29543 29544 29547 29548 29549 29551 29557 29558 29559 29560 29561 29563 29564 29570 29571 29573 29575 29576 29583 29585 29587 29588 29590 29591 29593 29594 29595 29596 29597 29598 29600 29601 29602 29604 29605 29606 29610 29611 29613 29615 29619 29621 29622 29623 29626 29627 29640 29644 29649 29651 29654 29655 29657 29658 29660 29661 29663 29666 29667 29669 29670 29672 29679 29682 29684 29685 29689 29694 29695 29700 29702 29703 29704 29705 29708 29709 29713 29716 29718 29720 29726 29731 29733 29734 29735 29736 29738 29740 29743 29744 29745 29748 29753 29757 29760 29764 29765 29768 29769 29774 29775 29776 29779 29780 29782 29786 29789 29792 29793 29796 29800 29802 29803 29804 29805 29806 29808 29809 29814 29817 29818 29819 29820 29822 29824 29827 29832 29833 29835 29841 29845 29846 29848 29849 29850 29852 29859 29866 29869 29870 29871 29872 29879 29882 29889 29904 29906 29907 29909 29910 29912 29917 29919 29922 29927 29929 29931 29933 29934 29941 29943 29951 29953 29955 29956 29957 29961 29964 29967 29970 29971 29972 29979 29983 29985 29987 29989 29991 29994 29997 29999 30000 30002 30006 30010 30016 30018 30019 30021 30024 30025 30031 30032 30034 30038 30040 30041 30047 30051 30052 30055 30059 30061 30063 30073 30078 30080 30081 30082 30083 30085 30088 30090 30093 30094 30101 30104 30105 30106 30108 30110 30113 30115 30116 30120 30121 30122 30123 30124 30125 30129 30130 30132 30139 30143 30144 30148 30153 30154 30156 30162 30163 30166 30171 30175 30181 30182 30185 30189 30191 30192 30195 30198 30204 30208 30211 30214 30215 30216 30217 30218 30219 30222 30224 30225 30226 30228 30233 30234 30236 30241 30242 30248 30250 30252 30257 30262 30264 30265 30266 30267 30269 30271 30275 30279 30280 30282 30283 30284 30286 30293 30295 30296 30300 30303 30306 30307 30310 30311 30316 30318 30324 30327 30329 30338 30340 30341 30342 30343 30347 30349 30352 30353 30354 30357 30358 30359 30361 30363 30364 30369 30370 30371 30376 30378 30380 30393 30399 30402 30403 30405 30406 30407 30409 30412 30413 30416 30417 30419 30420 30422 30423 30424 30426 30428 30431 30434 30439 30443 30445 30446 30452 30456 30463 30465 30467 30468 30469 30470 30471 30473 30474 30475 30477 30479 30481 30483 30484 30485 30486 30487 30489 30491 30498 30500 30502 30505 30506 30512 30513 30521 30522 30523 30524 30525 30527 30528 30530 30534 30539 30542 30544 30545 30546 30548 30550 30553 30557 30561 30562 30563 30566 30568 30569 30571 30575 30577 30578 30580 30581 30582 30583 30585 30586 30589 30591 30595 30596 30597 30600 30606 30607 30614 30618 30619 30623 30627 30628 30632 30633 30636 30637 30641 30642 30644 30646 30648 30649 30650 30652 30656 30658 30659 30660 30664 30668 30676 30682 30685 30686 30687 30690 30696 30697 30701 30702 30706 30709 30730 30734 30735 30737 30742 30744 30751 30752 30757 30758 30760 30761 30764 30765 30766 30768 30771 30773 30775 30776 30779 30780 30781 30783 30784 30785 30789 30792 30793 30798 30799 30805 30806 30810 30815 30816 30818 30826 30827 30828 30832 30833 30835 30837 30843 30846 30851 30854 30855 30856 30857 30858 30860 30862 30865 30866 30871 30876 30879 30880 30881 30887 30889 30891 30893 30895 30901 30904 30905 30907 30909 30915 30916 30920 30921 30928 30933 30934 30936 30938 30944 30946 30947 30948 30951 30952 30953 30959 30960 30962 30964 30965 30967 30973 30975 30976 30977 30979 30980 30981 30982 30983 30987 30990 30995 30999 31003 31008 31011 31012 31013 31014 31022 31023 31031 31033 31036 31041 31042 31048 31052 31053 31055 31057 31059 31061 31062 31063 31064 31066 31067 31071 31074 31077 31078 31082 31084 31086 31087 31088 31089 31090 31091 31093 31094 31097 31099 31100 31103 31105 31113 31114 31116 31118 31119 31124 31125 31128 31129 31130 31134 31135 31136 31137 31139 31142 31147 31151 31153 31154 31163 31166 31167 31169 31170 31173 31180 31182 31190 31194 31197 31200 31204 31206 31207 31211 31221 31222 31223 31227 31229 31232 31233 31238 31241 31243 31244 31250 31254 31256 31257 31258 31259 31260 31261 31262 31263 31265 31266 31267 31272 31274 31277 31278 31280 31288 31289 31295 31296 31301 31304 31306 31314 31318 31324 31326 31334 31335 31337 31338 31343 31348 31349 31360 31361 31365 31368 31371 31372 31375 31377 31378 31380 31381 31383 31384 31385 31389 31391 31392 31397 31398 31401 31403 31404 31405 31406 31408 31409 31410 31411 31412 31414 31417 31418 31420 31423 31425 31431 31432 31436 31437 31439 31441 31442 31444 31445 31446 31450 31452 31458 31461 31462 31465 31466 31468 31469 31473 31475 31480 31484 31489 31490 31491 31493 31494 31495 31496 31497 31499 31502 31505 31512 31514 31517 31519 31520 31524 31525 31527 31528 31531 31533 31534 31535 31538 31541 31542 31544 31549 31552 31554 31556 31558 31559 31561 31562 31564 31566 31569 31573 31574 31576 31584 31586 31587 31588 31590 31591 31592 31594 31598 31599 31605 31606 31607 31609 31610 31611 31613 31614 31615 31617 31621 31622 31624 31635 31638 31642 31647 31651 31654 31659 31661 31663 31673 31678 31679 31680 31682 31684 31685 31689 31691 31695 31696 31698 31700 31701 31702 31703 31705 31710 31712 31721 31723 31731 31732 31733 31736 31737 31739 31741 31743 31745 31751 31755 31758 31759 31760 31761 31765 31768 31770 31771 31772 31773 31776 31777 31779 31780 31781 31784 31786 31787 31788 31789 31793 31794 31795 31796 31800 31802 31807 31810 31813 31814 31818 31821 31824 31825 31838 31842 31845 31846 31847 31848 31849 31850 31855 31859 31860 31863 31871 31873 31874 31875 31877 31878 31879 31882 31884 31888 31892 31897 31900 31902 31908 31912 31913 31917 31918 31920 31927 31928 31931 31932 31934 31936 31937 31941 31943 31949 31950 31951 31960 31961 31964 31966 31967 31968 31969 31971 31972 31973 31974 31975 31976 31978 31979 31981 31982 31987 31990 31991 31994 31995 32001 32002 32004 32005 32009 32013 32014 32016 32017 32021 32024 32026 32028 32035 32037 32039 32043 32044 32049 32050 32051 32052 32055 32056 32057 32061 32063 32064 32065 32066 32071 32073 32074 32077 32080 32082 32087 32090 32091 32095 32097 32099 32100 32108 32109 32115 32117 32118 32123 32125 32126 32128 32129 32130 32136 32137 32139 32140 32141 32143 32144 32146 32147 32151 32153 32154 32158 32162 32163 32167 32168 32170 32171 32172 32174 32175 32180 32183 32184 32186 32189 32190 32192 32193 32195 32196 32198 32199 32200 32204 32208 32209 32210 32211 32216 32217 32218 32219 32221 32224 32227 32231 32237 32241 32242 32248 32249 32252 32255 32256 32263 32268 32269 32270 32275 32279 32282 32283 32286 32288 32292 32293 32299 32305 32306 32307 32308 32309 32310 32313 32314 32317 32319 32324 32328 32330 32333 32334 32336 32339 32340 32343 32344 32346 32348 32349 32350 32352 32360 32361 32362 32364 32369 32377 32379 32381 32382 32383 32385 32393 32395 32396 32401 32404 32411 32412 32415 32416 32419 32421 32423 32424 32425 32429 32430 32435 32436 32438 32439 32443 32448 32451 32456 32457 32459 32463 32465 32468 32470 32471 32473 32474 32478 32480 32481 32483 32484 32487 32488 32489 32491 32494 32495 32499 32501 32502 32504 32507 32508 32509 32510 32511 32512 32514 32517 32519 32521 32522 32523 32526 32529 32530 32538 32546 32547 32548 32550 32551 32554 32557 32563 32565 32570 32576 32577 32578 32579 32580 32581 32582 32585 32586 32587 32590 32593 32598 32599 32600 32601 32606 32607 32608 32609 32610 32613 32617 32620 32622 32623 32625 32626 32629 32630 32631 32633 32634 32636 32637 32642 32643 32644 32647 32652 32657 32658 32659 32660 32668 32669 32673 32675 32682 32684 32687 32688 32689 32690 32692 32693 32696 32699 32700 32702 32703 32711 32716 32720 32725 32726 32727 32729 32737 32738 32744 32746 32747 32748 32751 32762 32767 32768 32779 32780 32784 32790 32792 32793 32796 32800 32801 32802 32803 32807 32810 32811 32812 32815 32816 32825 32826 32827 32830 32833 32836 32837 32840 32844 32845 32848 32851 32852 32853 32856 32858 32859 32861 32862 32864 32865 32867 32868 32869 32872 32873 32875 32876 32881 32884 32886 32890 32891 32893 32896 32897 32898 32900 32903 32907 32908 32910 32911 32912 32915 32916 32923 32924 32925 32927 32929 32939 32940 32941 32942 32943 32947 32949 32953 32960 32962 32963 32968 32970 32971 32973 32974 32977 32981 32984 32990 32991 32994 32995 32998 33000 33001 33005 33008 33009 33013 33015 33019 33021 33022 33025 33027 33029 33031 33032 33036 33039 33042 33044 33045 33047 33049 33051 33052 33053 33056 33058 33059 33061 33064 33065 33069 33073 33074 33075 33076 33078 33080 33085 33087 33090 33091 33092 33094 33097 33098 33100 33104 33108 33111 33113 33114 33117 33124 33125 33126 33129 33132 33136 33138 33140 33141 33144 33146 33147 33149 33150 33151 33154 33155 33157 33160 33166 33170 33173 33176 33177 33178 33179 33180 33181 33184 33193 33200 33203 33205 33206 33207 33209 33211 33214 33215 33216 33218 33219 33226 33227 33231 33232 33234 33236 33239 33240 33244 33245 33246 33248 33252 33254 33258 33266 33268 33276 33277 33278 33279 33280 33285 33287 33288 33290 33293 33295 33296 33302 33303 33307 33308 33309 33310 33315 33316 33317 33318 33319 33321 33323 33325 33330 33334 33336 33338 33346 33353 33356 33359 33360 33362 33365 33366 33367 33368 33372 33375 33382 33389 33390 33391 33395 33398 33404 33408 33412 33416 33421 33424 33430 33437 33439 33444 33445 33446 33450 33452 33454 33460 33462 33463 33464 33465 33467 33469 33472 33475 33476 33477 33478 33480 33481 33483 33484 33488 33491 33492 33493 33494 33495 33498 33499 33502 33503 33505 33511 33512 33520 33522 33529 33531 33532 33535 33541 33544 33545 33551 33552 33553 33559 33560 33561 33564 33566 33567 33569 33570 33571 33572 33579 33581 33584 33585 33586 33590 33593 33595 33597 33598 33604 33605 33608 33609 33610 33615 33616 33617 33618 33623 33624 33625 33627 33632 33633 33634 33638 33641 33645 33647 33648 33652 33658 33660 33667 33669 33671 33676 33681 33685 33696 33697 33698 33702 33703 33704 33705 33706 33708 33711 33717 33718 33719 33721 33728 33729 33732 33738 33741 33743 33744 33745 33749 33750 33753 33755 33758 33765 33766 33768 33772 33775 33779 33782 33784 33786 33788 33789 33790 33796 33797 33806 33808 33809 33810 33811 33812 33813 33818 33821 33824 33825 33828 33831 33839 33840 33841 33845 33846 33848 33849 33851 33854 33859 33860 33862 33863 33864 33866 33867 33869 33870 33877 33878 33879 33881 33887 33888 33894 33897 33898 33901 33902 33903 33904 33905 33907 33908 33909 33910 33911 33914 33923 33925 33929 33933 33935 33936 33942 33945 33946 33949 33951 33953 33954 33955 33956 33957 33961 33963 33968 33969 33971 33972 33977 33981 33982 33983 33989 34000 34002 34003 34007 34010 34011 34014 34015 34016 34018 34019 34022 34023 34025 34027 34028 34031 34033 34035 34039 34040 34044 34046 34047 34049 34052 34057 34059 34061 34065 34076 34080 34081 34083 34084 34087 34089 34090 34091 34092 34093 34095 34102 34103 34106 34108 34110 34112 34113 34116 34118 34120 34127 34129 34130 34133 34135 34140 34142 34144 34146 34148 34149 34151 34157 34159 34161 34163 34164 34166 34169 34173 34174 34175 34176 34179 34184 34185 34191 34192 34193 34194 34199 34202 34204 34206 34210 34215 34216 34217 34218 34221 34222 34225 34226 34227 34229 34235 34242 34247 34248 34249 34251 34252 34254 34258 34259 34262 34263 34264 34266 34268 34271 34272 34278 34279 34281 34288 34294 34303 34304 34306 34307 34309 34312 34314 34318 34319 34322 34323 34325 34327 34329 34332 34334 34335 34337 34339 34340 34343 34344 34347 34348 34353 34355 34357 34358 34359 34360 34364 34366 34368 34370 34373 34374 34381 34382 34384 34388 34389 34391 34394 34399 34400 34404 34406 34409 34414 34415 34416 34417 34422 34424 34427 34428 34429 34431 34432 34434 34435 34445 34447 34448 34449 34450 34452 34455 34457 34458 34464 34466 34471 34473 34478 34481 34483 34489 34490 34491 34493 34496 34497 34498 34507 34509 34511 34514 34515 34523 34528 34529 34532 34535 34538 34541 34547 34550 34552 34554 34555 34556 34560 34561 34563 34565 34567 34569 34570 34571 34573 34577 34581 34582 34586 34587 34590 34591 34592 34593 34594 34597 34601 34604 34605 34606 34607 34608 34614 34616 34620 34622 34624 34630 34632 34634 34635 34636 34639 34640 34641 34642 34643 34645 34654 34655 34656 34658 34662 34665 34667 34670 34672 34673 34675 34676 34677 34679 34680 34687 34690 34693 34698 34702 34703 34706 34707 34708 34713 34715 34718 34719 34722 34723 34726 34729 34731 34732 34733 34735 34736 34742 34751 34752 34754 34755 34757 34758 34760 34764 34765 34766 34767 34768 34769 34770 34771 34775 34776 34784 34786 34791 34792 34793 34796 34798 34800 34802 34803 34808 34812 34818 34819 34820 34823 34825 34830 34834 34838 34839 34841 34843 34856 34858 34859 34861 34867 34868 34869 34871 34872 34873 34874 34877 34882 34884 34887 34895 34896 34897 34899 34900 34901 34902 34904 34910 34911 34917 34919 34921 34924 34929 34935 34936 34940 34943 34944 34949 34951 34952 34953 34954 34957 34959 34965 34969 34973 34977 34978 34979 34980 34981 34982 34984 34988 34990 34994 34996 34998 34999 35003 35004 35007 35008 35011 35012 35013 35015 35019 35023 35024 35025 35027 35029 35030 35031 35033 35034 35042 35044 35045 35050 35051 35052 35053 35054 35055 35056 35059 35061 35068 35070 35071 35072 35073 35075 35080 35083 35084 35085 35086 35087 35089 35092 35094 35095 35096 35098 35099 35100 35101 35102 35104 35105 35111 35114 35120 35122 35124 35131 35132 35133 35134 35135 35136 35137 35138 35139 35141 35143 35145 35147 35151 35152 35153 35155 35156 35157 35161 35163 35167 35170 35171 35176 35178 35179 35180 35182 35183 35185 35189 35190 35191 35195 35197 35201 35203 35205 35206 35207 35208 35210 35211 35213 35214 35215 35216 35217 35225 35226 35230 35235 35238 35240 35241 35244 35245 35248 35254 35256 35261 35265 35266 35268 35270 35273 35274 35275 35276 35279 35280 35284 35285 35286 35292 35294 35295 35296 35301 35302 35307 35309 35310 35311 35317 35322 35323 35324 35325 35327 35330 35331 35335 35338 35341 35343 35344 35346 35347 35348 35352 35353 35357 35362 35365 35367 35370 35371 35372 35373 35375 35377 35379 35381 35383 35385 35386 35387 35390 35391 35393 35400 35403 35408 35413 35414 35417 35418 35422 35425 35427 35432 35435 35436 35440 35445 35447 35448 35449 35453 35457 35459 35460 35461 35463 35465 35468 35473 35474 35475 35481 35484 35486 35495 35496 35497 35504 35505 35506 35513 35519 35526 35527 35530 35533 35534 35535 35537 35538 35539 35541 35547 35551 35552 35553 35555 35556 35557 35558 35560 35562 35563 35568 35569 35570 35580 35581 35584 35585 35587 35589 35595 35597 35598 35599 35609 35611 35614 35615 35617 35620 35628 35629 35630 35631 35636 35637 35648 35649 35650 35651 35654 35656 35659 35660 35662 35663 35665 35667 35668 35675 35685 35688 35689 35692 35697 35698 35700 35701 35702 35705 35709 35710 35712 35714 35716 35719 35721 35722 35724 35727 35728 35732 35734 35747 35748 35749 35751 35756 35758 35759 35760 35761 35764 35766 35767 35772 35773 35777 35790 35793 35796 35797 35801 35804 35805 35806 35810 35812 35814 35815 35816 35817 35820 35828 35831 35834 35843 35844 35849 35852 35854 35856 35860 35862 35865 35868 35869 35872 35881 35883 35884 35885 35886 35889 35896 35897 35898 35902 35907 35909 35913 35914 35916 35917 35923 35924 35925 35927 35931 35932 35937 35938 35939 35941 35943 35946 35948 35949 35953 35954 35959 35963 35965 35966 35968 35969 35972 35973 35975 35976 35978 35979 35980 35981 35982 35994 35996 35998 35999 36001 36002 36005 36006 36012 36015 36016 36019 36020 36021 36022 36023 36024 36027 36029 36032 36034 36036 36037 36038 36052 36055 36056 36057 36058 36060 36061 36064 36067 36071 36072 36073 36074 36076 36079 36080 36081 36083 36085 36086 36087 36090 36091 36093 36096 36098 36099 36101 36103 36104 36105 36107 36112 36113 36115 36117 36119 36122 36127 36128 36130 36132 36133 36135 36136 36138 36142 36145 36148 36152 36154 36155 36156 36159 36162 36164 36165 36166 36167 36169 36171 36173 36176 36177 36179 36180 36181 36184 36192 36193 36194 36199 36203 36205 36208 36211 36215 36216 36219 36220 36222 36224 36225 36226 36227 36230 36232 36234 36239 36240 36243 36246 36249 36250 36253 36254 36256 36258 36260 36262 36263 36264 36266 36267 36269 36273 36275 36277 36278 36279 36280 36282 36283 36286 36289 36291 36293 36294 36295 36297 36298 36299 36300 36303 36310 36312 36314 36317 36319 36320 36321 36330 36331 36332 36333 36335 36337 36340 36342 36348 36349 36352 36356 36361 36362 36364 36365 36367 36368 36372 36373 36374 36375 36376 36377 36378 36379 36382 36388 36390 36392 36393 36396 36397 36399 36400 36401 36402 36403 36405 36406 36410 36412 36413 36414 36416 36420 36422 36426 36428 36429 36433 36435 36439 36443 36446 36449 36451 36453 36459 36460 36462 36464 36465 36468 36474 36475 36479 36480 36481 36486 36488 36489 36495 36502 36505 36507 36508 36513 36514 36515 36519 36520 36525 36526 36527 36528 36533 36534 36537 36538 36539 36541 36542 36543 36550 36553 36556 36558 36563 36565 36568 36570 36573 36574 36575 36577 36583 36586 36587 36590 36592 36595 36596 36597 36599 36600 36601 36605 36607 36608 36610 36613 36614 36616 36619 36621 36623 36625 36626 36627 36630 36632 36635 36638 36639 36640 36641 36645 36647 36648 36654 36656 36657 36659 36662 36663 36664 36665 36666 36667 36669 36670 36671 36674 36675 36678 36682 36693 36695 36703 36704 36710 36711 36714 36723 36726 36734 36739 36740 36741 36744 36747 36750 36752 36756 36761 36764 36766 36768 36774 36779 36780 36783 36784 36786 36787 36789 36791 36794 36795 36796 36799 36804 36807 36816 36817 36819 36828 36829 36831 36834 36835 36839 36841 36842 36846 36848 36849 36851 36854 36857 36859 36861 36864 36875 36879 36887 36890 36892 36901 36902 36906 36912 36913 36914 36915 36916 36917 36923 36932 36933 36938 36939 36940 36941 36942 36944 36946 36948 36949 36951 36952 36954 36957 36962 36966 36969 36971 36973 36977 36980 36981 36983 36987 36989 36994 36995 37000 37007 37008 37011 37012 37015 37017 37018 37020 37021 37022 37029 37033 37035 37036 37042 37045 37053 37054 37061 37063 37068 37070 37071 37072 37079 37080 37081 37084 37088 37090 37093 37097 37098 37101 37102 37103 37105 37106 37108 37111 37113 37114 37115 37120 37121 37123 37125 37131 37135 37136 37146 37148 37151 37154 37161 37165 37166 37168 37170 37172 37178 37179 37182 37184 37185 37186 37187 37188 37193 37194 37196 37198 37199 37200 37203 37205 37206 37209 37211 37212 37217 37218 37230 37231 37235 37236 37238 37239 37241 37247 37248 37251 37252 37254 37255 37256 37261 37263 37266 37267 37269 37272 37274 37276 37279 37282 37286 37289 37297 37300 37304 37305 37308 37309 37313 37315 37322 37326 37329 37336 37337 37339 37340 37343 37346 37348 37350 37351 37352 37357 37364 37368 37370 37373 37374 37375 37377 37381 37383 37384 37386 37389 37390 37391 37400 37403 37410 37411 37414 37417 37423 37424 37429 37433 37437 37438 37439 37440 37441 37443 37445 37448 37449 37451 37453 37455 37456 37457 37466 37467 37468 37476 37482 37486 37489 37495 37500 37503 37504 37507 37508 37511 37513 37516 37520 37522 37523 37524 37525 37526 37528 37529 37531 37533 37536 37537 37538 37542 37547 37550 37554 37555 37558 37559 37561 37563 37569 37570 37572 37574 37579 37581 37583 37585 37589 37590 37593 37595 37597 37598 37601 37605 37606 37608 37613 37619 37620 37622 37625 37628 37629 37630 37632 37633 37635 37638 37639 37642 37643 37644 37647 37655 37658 37660 37661 37662 37666 37667 37669 37675 37676 37679 37680 37684 37685 37690 37693 37694 37696 37697 37699 37700 37703 37706 37708 37710 37712 37713 37714 37718 37721 37731 37732 37733 37739 37741 37742 37745 37748 37749 37752 37756 37761 37763 37765 37766 37768 37770 37773 37775 37776 37780 37781 37783 37790 37793 37803 37810 37815 37817 37819 37820 37827 37828 37830 37831 37834 37837 37838 37840 37844 37846 37850 37852 37853 37855 37858 37862 37863 37868 37869 37871 37879 37881 37882 37884 37885 37887 37889 37890 37893 37894 37896 37899 37900 37901 37905 37906 37907 37910 37911 37913 37914 37915 37916 37918 37922 37923 37925 37926 37927 37929 37933 37934 37935 37938 37944 37945 37946 37948 37950 37952 37959 37961 37964 37965 37966 37970 37972 37977 37978 37979 37984 37986 37987 37988 37992 37994 37995 37998 38002 38003 38006 38007 38008 38009 38010 38011 38014 38017 38018 38019 38021 38023 38025 38026 38028 38029 38032 38037 38039 38044 38046 38048 38053 38054 38055 38057 38058 38060 38061 38065 38068 38069 38072 38073 38075 38076 38077 38085 38089 38098 38100 38102 38103 38112 38115 38119 38120 38121 38123 38125 38127 38131 38133 38134 38138 38139 38142 38145 38147 38148 38152 38157 38158 38160 38162 38165 38167 38174 38179 38181 38187 38188 38191 38195 38196 38197 38198 38200 38201 38203 38206 38207 38208 38209 38210 38214 38215 38216 38229 38231 38232 38234 38235 38236 38238 38240 38241 38242 38245 38252 38255 38258 38259 38260 38261 38262 38265 38268 38273 38275 38278 38279 38281 38282 38290 38291 38294 38296 38298 38301 38303 38306 38307 38315 38319 38321 38323 38329 38330 38332 38333 38334 38335 38336 38337 38345 38346 38350 38352 38354 38355 38358 38359 38361 38366 38368 38374 38376 38377 38378 38381 38387 38393 38397 38400 38401 38407 38410 38412 38421 38423 38425 38428 38429 38430 38432 38433 38436 38440 38441 38444 38447 38448 38450 38452 38453 38454 38455 38456 38461 38466 38467 38468 38471 38476 38482 38485 38487 38488 38491 38492 38497 38498 38500 38501 38506 38517 38521 38522 38526 38532 38537 38539 38544 38546 38548 38549 38554 38558 38559 38562 38565 38567 38569 38570 38575 38576 38577 38579 38580 38584 38585 38586 38587 38590 38593 38594 38595 38597 38598 38601 38602 38603 38605 38607 38608 38610 38616 38622 38623 38624 38625 38627 38630 38637 38639 38640 38641 38648 38650 38651 38652 38653 38656 38659 38660 38662 38663 38666 38667 38673 38675 38678 38685 38686 38691 38692 38693 38694 38695 38697 38698 38700 38703 38708 38711 38716 38721 38726 38727 38730 38731 38734 38737 38740 38742 38743 38746 38753 38754 38756 38757 38759 38760 38761 38769 38771 38776 38779 38780 38784 38786 38787 38788 38791 38793 38794 38798 38799 38805 38806 38812 38813 38815 38817 38820 38824 38826 38827 38834 38838 38839 38844 38847 38853 38858 38864 38865 38866 38870 38876 38877 38878 38881 38884 38886 38893 38896 38903 38905 38906 38908 38912 38916 38920 38924 38926 38929 38931 38933 38935 38936 38937 38938 38942 38944 38952 38954 38956 38957 38958 38960 38961 38962 38970 38971 38973 38977 38979 38983 38989 38992 38995 38996 38997 38999 39001 39007 39009 39011 39012 39014 39022 39023 39026 39027 39028 39029 39032 39034 39035 39036 39038 39039 39040 39044 39048 39050 39052 39053 39054 39057 39060 39061 39062 39063 39064 39065 39070 39071 39077 39078 39079 39085 39087 39088 39095 39097 39098 39103 39104 39105 39106 39112 39116 39117 39118 39119 39124 39126 39129 39132 39133 39136 39138 39140 39142 39148 39150 39153 39159 39164 39165 39166 39168 39169 39170 39171 39173 39174 39177 39179 39181 39187 39189 39194 39195 39197 39200 39202 39204 39206 39207 39212 39217 39218 39220 39223 39230 39232 39235 39237 39238 39241 39242 39246 39252 39256 39257 39261 39265 39268 39270 39271 39273 39279 39285 39287 39293 39303 39306 39308 39311 39313 39314 39317 39320 39321 39325 39328 39335 39337 39339 39342 39345 39349 39350 39351 39352 39354 39355 39357 39358 39361 39362 39364 39365 39371 39377 39379 39383 39387 39389 39395 39397 39400 39402 39403 39404 39407 39408 39411 39413 39416 39417 39418 39419 39423 39424 39428 39429 39430 39432 39433 39435 39442 39443 39444 39446 39447 39451 39452 39453 39454 39456 39458 39465 39466 39468 39471 39472 39479 39490 39491 39492 39494 39495 39496 39497 39498 39500 39504 39506 39507 39510 39511 39515 39519 39521 39522 39523 39530 39532 39540 39542 39545 39546 39547 39549 39550 39552 39553 39554 39557 39559 39561 39568 39572 39574 39575 39576 39579 39585 39587 39588 39590 39591 39593 39595 39596 39597 39600 39601 39603 39605 39606 39607 39608 39609 39610 39617 39619 39621 39625 39628 39631 39632 39641 39642 39645 39651 39652 39655 39659 39661 39662 39666 39667 39670 39671 39672 39673 39674 39676 39678 39679 39682 39685 39688 39694 39703 39705 39709 39713 39716 39720 39723 39724 39726 39728 39729 39733 39734 39736 39737 39740 39741 39743 39744 39751 39757 39759 39764 39770 39772 39773 39774 39779 39780 39781 39786 39787 39790 39791 39794 39795 39797 39802 39803 39804 39806 39809 39810 39813 39814 39817 39820 39823 39824 39826 39827 39832 39833 39834 39838 39839 39842 39843 39845 39848 39852 39856 39857 39858 39863 39864 39865 39866 39868 39874 39876 39879 39880 39881 39883 39884 39885 39888 39889 39890 39892 39894 39896 39897 39899 39900 39901 39902 39908 39911 39915 39918 39919 39920 39922 39923 39924 39926 39927 39928 39931 39932 39936 39939 39940 39942 39944 39946 39947 39949 39950 39953 39964 39966 39968 39969 39971 39974 39978 39981 39982 39983 39986 39987 39989 39990 39993 39994 39995 39997 39998 39999 40000 40002 40003 40005 40006 40008 40010 40011 40012 40016 40017 40020 40025 40028 40029 40033 40035 40039 40040 40043 40044 40046 40050 40051 40054 40058 40061 40065 40068 40070 40077 40080 40084 40088 40089 40090 40092 40097 40103 40110 40114 40115 40118 40119 40121 40125 40126 40127 40130 40133 40135 40137 40139 40143 40148 40150 40153 40159 40160 40161 40162 40163 40165 40171 40174 40175 40179 40180 40189 40194 40196 40199 40202 40204 40206 40207 40208 40216 40218 40219 40221 40222 40224 40230 40233 40235 40236 40238 40239 40246 40250 40251 40253 40256 40260 40263 40265 40267 40271 40272 40275 40280 40282 40286 40291 40294 40295 40296 40298 40299 40300 40305 40307 40309 40311 40313 40317 40318 40320 40322 40323 40325 40329 40334 40335 40336 40339 40342 40343 40344 40346 40347 40348 40352 40353 40354 40355 40364 40365 40366 40370 40371 40374 40376 40377 40380 40381 40383 40387 40392 40395 40397 40399 40401 40404 40408 40413 40416 40417 40418 40420 40421 40426 40427 40430 40431 40432 40436 40437 40438 40441 40450 40451 40452 40458 40462 40463 40464 40465 40466 40468 40470 40471 40473 40474 40475 40476 40481 40486 40488 40491 40495 40496 40497 40498 40501 40502 40505 40506 40508 40509 40510 40513 40515 40528 40530 40533 40538 40540 40544 40546 40547 40548 40549 40551 40553 40554 40555 40562 40564 40567 40571 40574 40578 40586 40588 40592 40595 40596 40599 40603 40607 40609 40610 40611 40612 40614 40616 40617 40620 40621 40622 40623 40625 40626 40627 40628 40629 40632 40633 40635 40637 40642 40643 40645 40646 40651 40653 40654 40656 40660 40669 40670 40671 40672 40676 40680 40683 40685 40690 40692 40696 40698 40699 40700 40701 40704 40708 40709 40710 40716 40718 40720 40722 40724 40727 40729 40731 40733 40740 40744 40745 40747 40751 40753 40755 40757 40763 40766 40767 40769 40773 40774 40777 40783 40787 40788 40790 40791 40793 40796 40797 40799 40802 40803 40804 40805 40806 40808 40810 40812 40814 40818 40820 40825 40826 40829 40832 40836 40843 40846 40848 40850 40853 40854 40859 40862 40865 40871 40873 40874 40879 40880 40881 40884 40890 40891 40892 40893 40895 40896 40899 40901 40906 40908 40909 40910 40912 40915 40917 40919 40920 40925 40926 40928 40929 40933 40934 40938 40939 40942 40952 40954 40956 40958 40959 40961 40962 40967 40968 40970 40971 40975 40976 40977 40978 40980 40984 40985 40986 40988 40990 40991 40997 40998 41003 41004 41009 41010 41011 41013 41020 41023 41025 41031 41033 41034 41037 41038 41043 41044 41047 41050 41051 41053 41054 41060 41061 41064 41070 41071 41073 41075 41082 41090 41092 41095 41100 41103 41117 41120 41122 41124 41127 41133 41134 41135 41136 41137 41138 41139 41141 41149 41150 41152 41154 41156 41157 41158 41160 41161 41168 41169 41170 41171 41178 41180 41186 41188 41190 41194 41195 41196 41202 41206 41207 41213 41216 41218 41219 41221 41222 41223 41225 41226 41227 41228 41229 41231 41232 41237 41238 41239 41241 41242 41246 41249 41250 41251 41253 41255 41256 41257 41271 41272 41273 41274 41275 41276 41280 41282 41285 41286 41287 41288 41290 41291 41292 41294 41296 41300 41302 41304 41306 41307 41308 41314 41319 41321 41323 41324 41332 41335 41338 41339 41340 41342 41343 41345 41348 41349 41350 41351 41354 41358 41359 41362 41369 41376 41385 41388 41390 41394 41395 41398 41399 41401 41403 41408 41410 41411 41412 41419 41426 41431 41434 41437 41438 41440 41441 41442 41445 41449 41452 41453 41457 41458 41460 41461 41462 41463 41464 41466 41467 41475 41478 41479 41482 41485 41486 41487 41491 41493 41494 41497 41498 41500 41501 41502 41511 41512 41513 41516 41517 41520 41522 41527 41528 41529 41530 41534 41535 41542 41543 41544 41546 41547 41550 41553 41555 41556 41558 41559 41560 41561 41562 41563 41564 41565 41569 41572 41573 41577 41580 41581 41582 41589 41590 41591 41596 41600 41601 41604 41608 41612 41613 41615 41616 41617 41622 41624 41625 41626 41627 41629 41630 41634 41640 41641 41644 41645 41647 41654 41655 41657 41658 41661 41665 41666 41671 41675 41678 41683 41685 41693 41694 41699 41703 41704 41706 41708 41715 41716 41717 41721 41723 41724 41732 41740 41742 41744 41746 41747 41749 41765 41766 41768 41772 41774 41776 41777 41778 41779 41780 41781 41784 41785 41787 41788 41795 41799 41800 41802 41803 41807 41809 41810 41818 41822 41825 41827 41830 41833 41834 41835 41836 41839 41840 41843 41846 41848 41853 41854 41855 41856 41858 41861 41868 41872 41875 41876 41877 41878 41879 41880 41882 41883 41884 41887 41889 41890 41892 41896 41899 41900 41902 41903 41905 41906 41907 41911 41912 41914 41917 41918 41919 41920 41921 41922 41927 41931 41932 41933 41939 41943 41949 41950 41951 41952 41953 41955 41956 41961 41962 41966 41968 41969 41971 41973 41976 41978 41984 41987 41993 41994 41995 41997 41998 41999 42000 42001 42006 42007 42010 42017 42018 42021 42027 42031 42036 42037 42038 42042 42046 42048 42051 42052 42053 42056 42059 42062 42063 42065 42067 42074 42076 42083 42087 42090 42091 42093 42102 42106 42107 42108 42109 42119 42120 42123 42125 42129 42135 42139 42140 42142 42143 42144 42145 42148 42151 42154 42158 42161 42163 42165 42166 42168 42171 42177 42178 42179 42182 42183 42187 42188 42190 42191 42199 42201 42202 42204 42205 42209 42215 42216 42217 42220 42222 42224 42225 42226 42230 42234 42238 42239 42240 42244 42246 42247 42248 42251 42252 42254 42265 42267 42269 42271 42281 42282 42284 42285 42286 42287 42289 42296 42299 42304 42305 42310 42315 42316 42317 42318 42319 42321 42325 42326 42328 42329 42338 42342 42343 42345 42347 42349 42350 42351 42352 42358 42361 42363 42364 42368 42369 42371 42373 42375 42376 42378 42379 42380 42384 42387 42389 42391 42398 42402 42404 42410 42411 42414 42415 42416 42420 42421 42424 42426 42430 42432 42433 42437 42442 42443 42444 42449 42456 42457 42458 42459 42462 42474 42478 42480 42481 42482 42485 42486 42487 42488 42491 42493 42496 42504 42507 42509 42514 42516 42517 42518 42520 42523 42525 42528 42531 42534 42536 42537 42539 42542 42544 42545 42546 42548 42553 42556 42557 42559 42560 42561 42562 42564 42567 42571 42574 42578 42583 42587 42588 42589 42590 42597 42598 42599 42600 42601 42602 42603 42605 42607 42609 42610 42617 42620 42623 42626 42627 42629 42630 42632 42633 42635 42637 42638 42639 42646 42650 42651 42653 42656 42657 42660 42661 42663 42665 42671 42681 42682 42684 42685 42686 42690 42691 42695 42702 42703 42705 42707 42709 42711 42712 42713 42717 42725 42727 42730 42731 42733 42738 42741 42742 42745 42746 42753 42756 42759 42760 42764 42765 42768 42769 42773 42774 42780 42781 42782 42784 42788 42789 42792 42795 42796 42799 42800 42801 42803 42806 42809 42810 42811 42812 42814 42815 42818 42820 42824 42828 42831 42832 42833 42839 42840 42842 42843 42845 42847 42848 42849 42850 42853 42855 42857 42858 42865 42867 42870 42873 42877 42885 42886 42887 42892 42894 42895 42898 42900 42903 42905 42906 42908 42910 42911 42912 42914 42916 42919 42920 42922 42923 42924 42927 42930 42931 42932 42933 42934 42935 42941 42942 42943 42946 42950 42951 42952 42956 42960 42962 42964 42966 42967 42973 42974 42976 42979 42981 42984 42986 42987 42989 42990 42991 42992 42996 42999 43002 43006 43007 43008 43009 43010 43011 43012 43013 43014 43015 43018 43019 43023 43024 43025 43026 43032 43033 43035 43037 43041 43043 43045 43047 43050 43052 43053 43054 43056 43061 43067 43069 43073 43076 43079 43080 43081 43082 43083 43089 43093 43095 43099 43102 43106 43108 43109 43112 43114 43115 43117 43120 43123 43126 43132 43136 43138 43139 43140 43143 43144 43145 43147 43150 43153 43154 43155 43158 43159 43164 43166 43167 43171 43172 43188 43191 43192 43194 43199 43202 43206 43212 43216 43224 43225 43229 43234 43235 43236 43239 43241 43243 43244 43248 43249 43251 43255 43256 43257 43258 43262 43266 43267 43268 43269 43270 43275 43277 43279 43280 43283 43285 43289 43290 43293 43299 43300 43304 43307 43308 43309 43311 43313 43317 43319 43324 43326 43330 43332 43333 43336 43340 43344 43347 43348 43350 43351 43356 43360 43361 43362 43365 43369 43370 43371 43373 43374 43379 43381 43382 43383 43386 43392 43395 43396 43401 43408 43411 43413 43415 43419 43420 43424 43427 43430 43431 43433 43437 43439 43440 43441 43442 43443 43444 43446 43451 43452 43454 43455 43456 43458 43460 43468 43471 43475 43481 43482 43484 43486 43487 43488 43489 43492 43495 43496 43502 43503 43506 43516 43517 43518 43521 43524 43525 43527 43530 43531 43537 43539 43540 43545 43547 43548 43553 43556 43560 43561 43563 43569 43572 43573 43575 43576 43581 43582 43584 43586 43591 43598 43603 43605 43606 43614 43616 43617 43618 43619 43624 43625 43626 43627 43628 43629 43630 43635 43639 43642 43643 43645 43646 43648 43649 43651 43654 43655 43656 43657 43658 43660 43661 43664 43667 43669 43673 43675 43678 43680 43684 43687 43694 43699 43700 43703 43704 43710 43711 43712 43713 43716 43717 43718 43720 43721 43722 43723 43727 43729 43730 43731 43736 43737 43740 43744 43746 43748 43749 43750 43754 43755 43756 43760 43761 43767 43768 43779 43780 43783 43784 43785 43787 43788 43789 43794 43796 43799 43800 43806 43808 43818 43820 43821 43829 43830 43834 43838 43839 43841 43843 43845 43849 43850 43857 43867 43869 43877 43878 43879 43880 43884 43886 43890 43897 43898 43900 43901 43902 43903 43904 43905 43908 43911 43914 43916 43918 43922 43923 43927 43928 43930 43932 43933 43936 43938 43939 43941 43946 43953 43954 43955 43956 43958 43964 43966 43971 43975 43978 43979 43981 43985 43986 43988 43990 43993 43994 43996 43997 43998 44000 44002 44003 44005 44007 44009 44010 44013 44016 44017 44020 44021 44022 44023 44027 44033 44037 44038 44039 44040 44043 44049 44051 44052 44053 44055 44056 44061 44070 44071 44072 44078 44081 44083 44085 44087 44094 44095 44096 44097 44099 44103 44104 44107 44108 44112 44115 44116 44118 44121 44122 44126 44127 44128 44129 44131 44133 44139 44142 44143 44151 44152 44154 44156 44158 44160 44164 44171 44173 44174 44179 44180 44184 44186 44188 44190 44197 44198 44202 44203 44204 44209 44212 44215 44218 44225 44226 44248 44249 44255 44258 44264 44265 44269 44273 44280 44284 44285 44296 44298 44302 44303 44307 44308 44309 44311 44313 44314 44321 44323 44326 44327 44328 44331 44335 44337 44338 44340 44341 44344 44346 44348 44357 44359 44361 44363 44365 44366 44369 44371 44372 44373 44375 44377 44379 44381 44382 44384 44386 44389 44395 44396 44397 44401 44402 44403 44405 44408 44409 44410 44411 44413 44417 44418 44421 44429 44430 44431 44432 44434 44436 44438 44441 44445 44446 44451 44452 44454 44455 44456 44459 44460 44463 44465 44467 44468 44470 44471 44472 44474 44476 44478 44483 44485 44487 44489 44490 44491 44492 44493 44494 44498 44500 44501 44506 44508 44509 44512 44521 44522 44524 44527 44528 44529 44531 44532 44534 44535 44538 44541 44549 44551 44553 44554 44555 44556 44560 44561 44562 44571 44572 44573 44576 44579 44582 44584 44586 44587 44592 44594 44597 44601 44602 44607 44608 44610 44613 44616 44618 44623 44625 44627 44630 44632 44636 44637 44639 44640 44643 44647 44648 44652 44654 44659 44661 44663 44664 44676 44680 44681 44683 44684 44685 44686 44690 44693 44695 44696 44697 44698 44700 44703 44706 44712 44713 44716 44718 44720 44723 44724 44728 44731 44735 44736 44738 44742 44743 44744 44747 44749 44755 44759 44763 44770 44771 44773 44775 44776 44779 44781 44782 44784 44794 44800 44801 44803 44804 44805 44806 44813 44815 44821 44828 44833 44835 44838 44844 44849 44850 44851 44852 44860 44861 44862 44864 44866 44867 44868 44872 44873 44875 44879 44881 44885 44887 44890 44891 44892 44895 44898 44901 44904 44905 44906 44908 44909 44910 44913 44918 44923 44926 44927 44928 44931 44936 44940 44943 44944 44945 44947 44948 44949 44951 44952 44953 44957 44958 44959 44962 44964 44966 44967 44968 44970 44971 44974 44978 44981 44983 44987 44988 44989 44993 44994 44997 45002 45005 45008 45009 45010 45011 45016 45017 45018 45019 45020 45021 45022 45026 45027 45028 45030 45033 45035 45037 45041 45042 45045 45051 45052 45053 45056 45059 45061 45063 45064 45067 45068 45071 45072 45074 45075 45077 45081 45083 45084 45085 45092 45093 45095 45098 45100 45103 45106 45108 45113 45114 45115 45119 45125 45126 45127 45129 45131 45132 45136 45137 45139 45141 45144 45145 45147 45154 45155 45156 45159 45163 45167 45171 45173 45179 45183 45184 45185 45188 45189 45190 45194 45200 45201 45202 45203 45206 45208 45209 45210 45212 45222 45224 45229 45233 45234 45235 45236 45237 45245 45246 45247 45251 45252 45254 45260 45261 45262 45265 45267 45268 45269 45270 45273 45275 45281 45286 45287 45288 45291 45299 45300 45302 45307 45308 45317 45327 45328 45329 45330 45334 45335 45337 45338 45339 45344 45345 45346 45347 45348 45349 45353 45354 45355 45356 45358 45359 45360 45361 45366 45370 45379 45380 45381 45383 45387 45393 45394 45400 45401 45402 45403 45409 45413 45414 45416 45418 45419 45421 45425 45428 45431 45432 45433 45439 45440 45441 45443 45447 45453 45455 45460 45465 45466 45467 45470 45471 45473 45481 45485 45486 45487 45488 45493 45494 45498 45500 45506 45509 45515 45518 45520 45521 45522 45523 45526 45527 45528 45529 45534 45537 45538 45539 45540 45545 45549 45552 45555 45560 45561 45562 45563 45566 45568 45570 45571 45574 45575 45576 45581 45586 45587 45588 45590 45591 45592 45594 45596 45600 45604 45608 45611 45615 45618 45620 45621 45622 45623 45626 45628 45631 45632 45636 45637 45641 45652 45653 45655 45659 45662 45668 45669 45670 45671 45675 45688 45690 45694 45696 45699 45703 45705 45707 45710 45711 45712 45715 45716 45720 45722 45724 45725 45727 45729 45730 45733 45734 45735 45738 45740 45744 45747 45748 45750 45752 45756 45758 45759 45760 45762 45763 45764 45767 45772 45774 45779 45780 45781 45785 45787 45788 45789 45793 45797 45800 45803 45810 45813 45814 45815 45816 45818 45819 45821 45823 45825 45827 45828 45831 45832 45833 45838 45840 45841 45844 45849 45851 45852 45854 45855 45859 45860 45861 45865 45869 45873 45875 45877 45878 45880 45885 45886 45887 45890 45893 45897 45898 45899 45905 45906 45907 45908 45910 45911 45913 45916 45918 45922 45923 45924 45927 45930 45931 45932 45934 45937 45938 45940 45942 45945 45946 45948 45952 45953 45955 45964 45966 45969 45970 45971 45972 45974 45975 45976 45977 45978 45984 45985 45986 45987 45992 45993 45995 45999 46000 46003 46004 46005 46006 46007 46008 46011 46013 46015 46027 46034 46035 46045 46046 46048 46049 46050 46051 46053 46057 46063 46069 46072 46074 46075 46079 46082 46083 46085 46087 46088 46090 46091 46096 46097 46098 46099 46101 46103 46106 46108 46115 46116 46118 46122 46126 46127 46128 46136 46137 46144 46149 46151 46159 46160 46161 46162 46163 46164 46169 46171 46172 46173 46174 46187 46189 46190 46193 46197 46200 46204 46206 46207 46209 46210 46212 46214 46221 46223 46224 46226 46228 46229 46232 46235 46237 46239 46244 46245 46246 46247 46248 46249 46251 46253 46254 46255 46258 46259 46262 46268 46273 46278 46281 46282 46284 46285 46287 46288 46296 46297 46301 46302 46304 46306 46312 46314 46316 46320 46321 46322 46323 46324 46327 46332 46334 46336 46344 46345 46346 46348 46349 46355 46358 46360 46363 46365 46366 46368 46370 46375 46378 46382 46383 46384 46385 46394 46395 46398 46399 46404 46408 46409 46416 46423 46427 46429 46430 46431 46434 46435 46436 46438 46443 46444 46446 46452 46453 46458 46462 46464 46468 46469 46471 46477 46479 46480 46481 46484 46486 46488 46489 46490 46492 46495 46497 46499 46501 46503 46506 46507 46508 46509 46511 46512 46513 46518 46522 46528 46530 46532 46533 46536 46537 46539 46545 46547 46551 46553 46554 46555 46557 46558 46559 46560 46562 46563 46565 46573 46577 46579 46585 46586 46589 46591 46594 46597 46601 46606 46607 46610 46612 46616 46619 46620 46622 46624 46628 46629 46630 46631 46636 46637 46638 46640 46641 46642 46646 46647 46653 46655 46658 46659 46661 46662 46664 46667 46668 46669 46670 46671 46672 46676 46677 46683 46691 46693 46696 46697 46698 46701 46704 46708 46709 46712 46716 46719 46722 46723 46724 46727 46729 46730 46731 46733 46734 46741 46743 46744 46746 46747 46748 46756 46758 46760 46763 46770 46774 46775 46779 46780 46781 46787 46789 46799 46801 46804 46808 46822 46823 46825 46826 46828 46835 46837 46841 46845 46849 46851 46852 46854 46856 46858 46863 46870 46872 46874 46875 46876 46877 46879 46882 46883 46888 46889 46896 46902 46907 46909 46915 46917 46922 46923 46924 46930 46935 46940 46943 46944 46946 46950 46953 46954 46955 46957 46963 46965 46966 46968 46973 46974 46975 46978 46979 46982 46984 46991 46993 46995 46997 47000 47003 47015 47017 47022 47023 47025 47031 47032 47033 47040 47042 47043 47045 47047 47052 47054 47055 47065 47066 47068 47070 47071 47080 47083 47085 47089 47090 47092 47094 47101 47103 47105 47108 47109 47113 47117 47120 47122 47126 47127 47130 47133 47135 47136 47137 47138 47143 47145 47148 47150 47159 47161 47164 47165 47167 47168 47169 47171 47176 47177 47183 47187 47188 47190 47191 47193 47195 47202 47204 47207 47213 47214 47216 47217 47222 47223 47227 47228 47231 47234 47235 47237 47238 47239 47241 47242 47243 47245 47246 47248 47254 47256 47266 47267 47268 47270 47271 47273 47274 47275 47276 47277 47278 47279 47280 47286 47289 47290 47291 47297 47300 47301 47302 47303 47305 47307 47310 47312 47316 47317 47322 47327 47331 47332 47334 47337 47339 47340 47342 47345 47348 47350 47356 47357 47359 47366 47367 47368 47370 47372 47373 47376 47379 47380 47384 47387 47390 47394 47397 47405 47406 47412 47413 47414 47415 47418 47420 47422 47426 47427 47431 47433 47435 47436 47438 47452 47453 47456 47457 47461 47464 47465 47467 47468 47470 47475 47476 47477 47478 47479 47480 47481 47483 47487 47491 47492 47494 47495 47496 47497 47502 47506 47507 47509 47512 47518 47523 47527 47531 47534 47535 47538 47544 47545 47546 47553 47556 47557 47564 47570 47574 47575 47577 47578 47579 47585 47589 47590 47593 47594 47595 47597 47598 47599 47600 47601 47610 47611 47614 47617 47624 47626 47628 47629 47630 47633 47635 47637 47638 47642 47645 47646 47648 47653 47658 47659 47663 47665 47666 47667 47668 47672 47676 47682 47683 47684 47685 47688 47690 47691 47693 47696 47697 47698 47702 47705 47708 47709 47711 47715 47717 47719 47721 47722 47725 47727 47732 47735 47738 47739 47743 47744 47747 47753 47754 47757 47758 47759 47760 47762 47763 47764 47766 47767 47774 47776 47778 47780 47781 47785 47786 47789 47790 47795 47798 47799 47801 47805 47808 47811 47818 47819 47820 47825 47826 47828 47829 47835 47838 47844 47847 47857 47860 47861 47862 47868 47872 47877 47879 47881 47882 47887 47888 47890 47891 47894 47900 47908 47909 47913 47915 47921 47926 47927 47928 47929 47932 47939 47944 47945 47947 47948 47951 47953 47954 47955 47958 47960 47962 47963 47964 47967 47970 47971 47972 47977 47980 47981 47985 47986 47989 47990 47991 47992 47999 48000 48008 48010 48014 48018 48021 48022 48023 48026 48027 48029 48032 48037 48040 48041 48042 48044 48046 48048 48049 48053 48055 48058 48063 48064 48065 48066 48067 48071 48072 48075 48076 48077 48078 48080 48082 48083 48084 48085 48089 48090 48092 48094 48095 48097 48099 48100 48103 48104 48107 48111 48115 48116 48118 48119 48121 48126 48128 48129 48130 48131 48132 48136 48140 48143 48144 48147 48150 48163 48170 48171 48173 48174 48178 48180 48181 48185 48189 48194 48195 48196 48198 48200 48201 48204 48207 48211 48214 48216 48219 48220 48222 48231 48232 48233 48238 48247 48248 48249 48253 48255 48256 48262 48263 48265 48267 48268 48269 48272 48278 48279 48281 48286 48288 48291 48294 48295 48296 48297 48306 48313 48315 48317 48319 48324 48326 48327 48335 48336 48337 48338 48339 48340 48343 48344 48346 48347 48353 48358 48359 48360 48363 48364 48366 48368 48369 48373 48374 48375 48376 48377 48379 48381 48383 48384 48388 48389 48390 48391 48392 48396 48401 48405 48406 48408 48412 48416 48419 48421 48422 48426 48428 48429 48431 48433 48434 48438 48439 48440 48442 48445 48446 48450 48454 48455 48459 48464 48465 48466 48470 48471 48473 48475 48479 48480 48481 48482 48486 48489 48495 48499 48509 48510 48513 48514 48515 48516 48519 48520 48522 48523 48528 48529 48537 48539 48542 48547 48556 48559 48562 48564 48568 48571 48573 48574 48576 48579 48581 48583 48584 48585 48586 48587 48588 48594 48595 48596 48600 48602 48605 48608 48611 48612 48614 48618 48621 48625 48627 48628 48632 48633 48638 48641 48642 48643 48644 48646 48648 48652 48653 48654 48660 48664 48671 48673 48674 48678 48681 48683 48684 48686 48688 48691 48693 48694 48697 48700 48702 48709 48710 48714 48716 48717 48718 48719 48726 48732 48733 48734 48736 48737 48739 48740 48747 48748 48749 48753 48754 48757 48758 48759 48760 48764 48768 48769 48772 48773 48774 48775 48776 48784 48785 48788 48789 48790 48793 48794 48795 48801 48803 48805 48812 48813 48814 48816 48821 48827 48828 48840 48850 48853 48861 48862 48866 48867 48870 48872 48879 48880 48886 48887 48889 48890 48891 48892 48894 48896 48901 48903 48905 48908 48909 48910 48914 48918 48919 48920 48925 48927 48929 48930 48931 48932 48935 48936 48940 48944 48946 48950 48951 48952 48955 48956 48958 48960 48961 48973 48974 48976 48990 48991 48992 48995 49000 49004 49006 49012 49014 49021 49026 49030 49032 49035 49038 49039 49042 49043 49046 49047 49050 49058 49061 49062 49063 49065 49069 49070 49071 49074 49075 49076 49077 49083 49085 49087 49088 49089 49090 49091 49099 49101 49102 49103 49107 49110 49111 49112 49113 49117 49118 49124 49125 49127 49128 49129 49132 49133 49134 49137 49145 49147 49148 49149 49151 49158 49163 49164 49166 49168 49170 49176 49177 49180 49182 49184 49185 49186 49187 49193 49194 49196 49197 49202 49205 49207 49208 49209 49210 49213 49214 49216 49220 49221 49224 49226 49233 49236 49241 49244 49245 49246 49250 49251 49252 49253 49256 49258 49259 49270 49271 49272 49273 49275 49277 49278 49279 49280 49281 49282 49283 49284 49287 49288 49290 49291 49293 49295 49297 49300 49307 49308 49314 49318 49321 49322 49324 49325 49326 49328 49332 49333 49334 49337 49339 49341 49342 49344 49345 49346 49347 49352 49355 49358 49360 49364 49365 49367 49373 49377 49379 49381 49382 49385 49386 49389 49390 49394 49396 49398 49400 49402 49403 49405 49406 49408 49414 49418 49419 49422 49423 49424 49427 49428 49429 49431 49432 49438 49439 49440 49447 49451 49452 49453 49456 49460 49461 49464 49468 49471 49473 49477 49480 49482 49484 49486 49489 49491 49493 49498 49500 49504 49506 49507 49509 49510 49514 49516 49519 49520 49521 49522 49523 49527 49528 49529 49532 49538 49540 49543 49544 49546 49547 49549 49552 49555 49556 49557 49561 49563 49564 49569 49573 49574 49576 49577 49578 49579 49581 49582 49583 49587 49588 49589 49591 49595 49596 49598 49600 49602 49610 49616 49617 49618 49619 49624 49625 49626 49631 49639 49643 49644 49648 49649 49652 49653 49656 49657 49658 49663 49667 49668 49671 49672 49675 49681 49682 49683 49686 49690 49691 49693 49694 49701 49705 49706 49707 49710 49717 49720 49723 49724 49725 49728 49730 49733 49735 49738 49739 49744 49747 49748 49749 49751 49755 49758 49760 49761 49762 49769 49770 49774 49775 49777 49778 49783 49784 49786 49788 49796 49801 49803 49804 49806 49807 49811 49812 49814 49815 49817 49818 49819 49821 49823 49826 49827 49829 49833 49835 49837 49838 49841 49843 49844 49848 49849 49851 49853 49856 49857 49861 49869 49870 49872 49874 49877 49878 49879 49880 49883 49886 49887 49890 49893 49896 49897 49898 49902 49907 49909 49911 49912 49913 49914 49915 49916 49917 49922 49924 49925 49930 49932 49935 49937 49940 49942 49943 49945 49949 49952 49954 49959 49961 49965 49970 49978 49981 49988 49989 49990 49991 49994 49997 49998 50005 50006 50014 50015 50017 50019 50020 50025 50028 50032 50034 50039 50040 50041 50042 50054 50056 50057 50059 50066 50073 50076 50078 50079 50082 50083 50084 50085 50087 50090 50095 50096 50097 50098 50103 50105 50106 50113 50114 50115 50119 50120 50124 50131 50135 50136 50137 50141 50142 50143 50145 50148 50149 50150 50153 50159 50162 50163 50165 50167 50170 50174 50176 50182 50183 50185 50186 50189 50191 50192 50193 50195 50197 50198 50200 50204 50209 50211 50214 50217 50223 50224 50226 50228 50233 50234 50237 50240 50242 50243 50245 50248 50250 50251 50252 50253 50255 50259 50265 50268 50275 50276 50280 50282 50283 50287 50291 50292 50293 50300 50301 50303 50305 50307 50309 50310 50311 50314 50319 50321 50322 50323 50327 50329 50330 50334 50335 50337 50342 50343 50344 50345 50351 50352 50354 50357 50360 50362 50367 50369 50370 50371 50372 50373 50377 50378 50379 50380 50382 50390 50391 50395 50396 50397 50399 50400 50402 50404 50406 50408 50410 50414 50415 50417 50418 50421 50423 50425 50426 50427 50436 50437 50441 50443 50447 50450 50451 50455 50456 50460 50461 50464 50466 50468 50469 50474 50475 50476 50480 50483 50486 50487 50489 50490 50491 50493 50496 50497 50498 50502 50505 50510 50511 50515 50518 50521 50525 50530 50536 50537 50544 50546 50547 50552 50558 50560 50561 50564 50565 50569 50570 50571 50572 50574 50575 50577 50579 50582 50583 50585 50586 50588 50590 50591 50592 50593 50596 50598 50599 50603 50604 50605 50607 50608 50615 50617 50618 50620 50628 50629 50633 50635 50636 50638 50646 50648 50650 50651 50653 50654 50656 50657 50658 50670 50673 50677 50678 50685 50690 50691 50692 50697 50701 50702 50707 50709 50712 50713 50714 50717 50719 50720 50722 50723 50725 50734 50735 50736 50737 50738 50742 50745 50746 50748 50753 50757 50759 50770 50775 50786 50787 50790 50793 50796 50797 50798 50801 50804 50806 50807 50810 50812 50813 50814 50816 50818 50819 50821 50826 50827 50828 50829 50833 50839 50840 50842 50845 50849 50850 50854 50856 50857 50860 50861 50863 50868 50870 50871 50872 50880 50882 50887 50894 50896 50897 50898 50900 50905 50910 50911 50915 50917 50918 50919 50920 50924 50925 50926 50927 50930 50933 50936 50937 50938 50941 50945 50947 50948 50950 50954 50956 50959 50960 50961 50963 50965 50966 50968 50969 50970 50974 50975 50977 50981 50983 50984 50987 50988 50989 50992 50993 50995 50997 50998 51001 51002 51007 51009 51010 51011 51012 51014 51022 51023 51024 51037 51039 51040 51042 51043 51044 51045 51046 51047 51048 51050 51051 51053 51056 51058 51059 51063 51070 51071 51074 51075 51083 51085 51094 51096 51098 51101 51103 51105 51108 51109 51110 51112 51114 51115 51121 51122 51126 51127 51128 51129 51133 51135 51136 51140 51141 51142 51150 51157 51158 51161 51164 51166 51167 51169 51171 51174 51183 51186 51190 51192 51194 51195 51196 51198 51199 51200 51203 51206 51219 51221 51224 51227 51228 51231 51234 51235 51239 51247 51249 51251 51253 51255 51256 51258 51263 51264 51265 51266 51270 51271 51272 51276 51277 51279 51281 51282 51285 51287 51289 51292 51293 51295 51298 51301 51302 51308 51310 51314 51317 51321 51328 51329 51330 51332 51336 51339 51341 51342 51347 51348 51350 51356 51357 51358 51359 51364 51368 51373 51378 51379 51384 51386 51389 51393 51395 51398 51399 51402 51407 51408 51410 51412 51415 51416 51419 51420 51425 51426 51428 51430 51431 51433 51437 51440 51443 51452 51456 51457 51460 51461 51463 51465 51467 51468 51471 51477 51478 51479 51480 51481 51485 51486 51488 51491 51492 51493 51495 51496 51497 51499 51500 51502 51503 51504 51506 51507 51509 51519 51520 51522 51523 51527 51528 51531 51532 51538 51545 51549 51550 51555 51558 51559 51561 51562 51563 51565 51567 51570 51575 51578 51579 51581 51582 51584 51586 51589 51594 51598 51600 51601 51604 51607 51609 51611 51617 51618 51619 51625 51631 51632 51634 51637 51638 51639 51641 51642 51643 51646 51647 51650 51653 51654 51655 51657 51663 51664 51667 51668 51671 51675 51676 51677 51680 51681 51684 51689 51691 51695 51696 51697 51698 51700 51704 51707 51709 51711 51712 51713 51715 51716 51718 51720 51725 51727 51729 51732 51734 51739 51741 51744 51745 51748 51749 51751 51753 51757 51758 51763 51766 51769 51772 51775 51778 51783 51785 51787 51788 51791 51796 51798 51799 51800 51809 51810 51812 51813 51815 51816 51820 51823 51826 51827 51828 51831 51833 51835 51836 51838 51839 51842 51848 51849 51850 51854 51857 51863 51865 51867 51868 51871 51873 51875 51876 51878 51879 51881 51882 51885 51886 51887 51888 51889 51890 51891 51892 51896 51897 51901 51902 51903 51911 51912 51913 51920 51921 51922 51923 51929 51933 51934 51938 51940 51942 51943 51946 51947 51956 51957 51959 51964 51969 51970 51973 51975 51978 51984 51986 51989 51990 51991 52000 52002 52005 52011 52017 52020 52022 52023 52025 52026 52027 52029 52030 52034 52035 52059 52060 52062 52064 52066 52068 52069 52070 52075 52078 52080 52081 52083 52085 52088 52089 52090 52095 52101 52104 52110 52112 52116 52117 52120 52121 52133 52134 52139 52142 52144 52146 52150 52153 52156 52158 52164 52168 52174 52176 52181 52182 52183 52185 52187 52188 52191 52192 52193 52196 52201 52209 52211 52216 52218 52223 52227 52228 52229 52230 52231 52234 52236 52238 52242 52246 52247 52248 52249 52255 52258 52259 52261 52264 52265 52266 52269 52279 52282 52285 52286 52287 52289 52293 52300 52302 52306 52307 52310 52312 52316 52317 52318 52319 52320 52322 52323 52324 52325 52326 52330 52335 52337 52345 52346 52348 52350 52352 52353 52356 52357 52358 52361 52362 52363 52366 52369 52375 52376 52380 52381 52382 52385 52388 52390 52401 52402 52403 52404 52405 52407 52408 52411 52412 52415 52417 52418 52420 52423 52426 52428 52432 52433 52436 52438 52440 52444 52446 52450 52456 52457 52459 52462 52463 52464 52471 52472 52475 52477 52478 52480 52481 52483 52488 52492 52493 52494 52496 52497 52498 52499 52502 52504 52505 52506 52512 52514 52518 52520 52521 52523 52527 52531 52532 52533 52534 52536 52539 52541 52544 52545 52546 52549 52550 52554 52563 52565 52567 52570 52577 52579 52581 52584 52585 52586 52587 52588 52589 52591 52592 52594 52597 52599 52601 52602 52604 52609 52615 52616 52617 52620 52624 52626 52627 52628 52629 52630 52632 52635 52636 52637 52638 52643 52644 52647 52650 52653 52655 52656 52659 52662 52663 52664 52669 52670 52672 52677 52678 52679 52680 52683 52684 52685 52687 52691 52694 52695 52696 52697 52698 52699 52701 52702 52704 52705 52711 52715 52717 52718 52720 52722 52725 52726 52728 52729 52731 52732 52733 52734 52735 52736 52739 52743 52745 52747 52750 52751 52752 52753 52755 52756 52758 52760 52761 52764 52767 52769 52770 52773 52779 52781 52786 52793 52794 52796 52797 52800 52801 52807 52808 52809 52810 52811 52815 52816 52817 52818 52820 52821 52822 52823 52827 52829 52830 52831 52833 52834 52838 52841 52844 52846 52847 52848 52850 52852 52853 52857 52858 52865 52867 52870 52871 52875 52877 52878 52879 52880 52881 52882 52883 52885 52889 52895 52897 52898 52900 52902 52910 52911 52912 52913 52916 52918 52920 52923 52924 52925 52930 52932 52934 52936 52938 52940 52941 52943 52944 52945 52956 52960 52962 52964 52965 52969 52971 52975 52976 52977 52978 52979 52995 52996 52997 52999 53000 53002 53003 53004 53005 53006 53009 53011 53015 53019 53022 53023 53024 53028 53029 53030 53032 53033 53034 53035 53036 53038 53039 53044 53048 53050 53052 53053 53054 53056 53059 53065 53066 53067 53069 53076 53077 53079 53082 53084 53086 53090 53091 53093 53097 53098 53100 53105 53107 53111 53112 53113 53114 53115 53118 53119 53126 53131 53134 53138 53139 53141 53143 53148 53149 53150 53154 53159 53161 53163 53173 53174 53175 53176 53178 53179 53182 53183 53186 53188 53191 53193 53197 53202 53203 53211 53212 53214 53219 53221 53222 53226 53232 53233 53235 53236 53238 53242 53243 53245 53248 53255 53257 53259 53260 53262 53263 53269 53272 53273 53276 53278 53280 53281 53283 53284 53285 53286 53288 53289 53292 53296 53298 53300 53301 53304 53306 53308 53309 53315 53320 53322 53324 53325 53330 53337 53339 53347 53348 53354 53356 53357 53358 53363 53364 53371 53374 53376 53377 53378 53379 53381 53382 53385 53386 53388 53389 53390 53392 53393 53396 53398 53400 53401 53402 53403 53405 53406 53407 53408 53410 53415 53417 53421 53422 53423 53424 53426 53429 53436 53441 53442 53444 53446 53447 53451 53452 53455 53456 53457 53458 53459 53462 53471 53472 53475 53476 53481 53484 53486 53487 53489 53490 53493 53495 53496 53498 53499 53500 53503 53506 53507 53508 53509 53511 53512 53516 53517 53519 53520 53521 53525 53527 53529 53530 53532 53536 53537 53540 53541 53543 53546 53548 53553 53554 53556 53557 53561 53562 53563 53566 53567 53568 53570 53572 53573 53574 53575 53576 53577 53584 53585 53587 53592 53594 53596 53597 53599 53601 53609 53613 53615 53617 53618 53620 53622 53623 53627 53633 53636 53638 53640 53642 53647 53651 53653 53654 53655 53657 53660 53661 53662 53664 53672 53674 53675 53677 53684 53687 53689 53690 53693 53696 53707 53709 53716 53718 53719 53720 53721 53723 53724 53727 53730 53735 53738 53740 53743 53745 53748 53750 53753 53755 53757 53761 53769 53773 53776 53779 53780 53783 53787 53792 53793 53798 53801 53802 53803 53806 53810 53811 53817 53819 53820 53821 53822 53824 53825 53827 53830 53832 53837 53843 53844 53845 53847 53852 53855 53858 53861 53864 53865 53866 53868 53870 53871 53876 53882 53884 53888 53892 53893 53896 53898 53901 53906 53907 53911 53915 53917 53918 53920 53922 53926 53927 53929 53931 53936 53937 53940 53944 53945 53948 53952 53954 53958 53961 53962 53966 53967 53968 53971 53972 53973 53974 53977 53979 53987 53991 53993 53994 53995 53997 54000 54003 54004 54006 54008 54009 54014 54017 54022 54026 54028 54038 54041 54045 54046 54048 54049 54054 54056 54062 54065 54067 54069 54070 54075 54079 54080 54081 54082 54086 54088 54090 54093 54094 54096 54098 54099 54100 54101 54103 54105 54107 54108 54111 54113 54115 54119 54121 54122 54123 54127 54129 54130 54132 54135 54136 54138 54140 54145 54147 54149 54150 54153 54154 54155 54156 54157 54161 54163 54166 54170 54172 54178 54180 54181 54183 54185 54188 54191 54192 54198 54200 54201 54203 54204 54207 54209 54214 54215 54216 54217 54220 54221 54226 54227 54228 54231 54236 54238 54239 54240 54241 54242 54243 54245 54246 54250 54252 54254 54259 54264 54265 54266 54267 54270 54272 54273 54275 54276 54280 54282 54284 54293 54294 54296 54297 54298 54302 54303 54305 54306 54308 54310 54313 54314 54315 54318 54320 54321 54325 54328 54329 54332 54333 54334 54335 54343 54349 54353 54357 54360 54363 54364 54365 54366 54367 54369 54370 54371 54372 54376 54378 54380 54384 54385 54386 54388 54391 54393 54394 54396 54398 54399 54403 54405 54407 54414 54415 54416 54417 54419 54425 54426 54434 54435 54438 54440 54442 54443 54444 54445 54446 54447 54454 54455 54457 54459 54462 54465 54471 54475 54477 54486 54489 54492 54493 54501 54502 54503 54504 54505 54508 54509 54513 54514 54520 54525 54528 54532 54536 54537 54538 54539 54540 54543 54549 54550 54552 54553 54554 54555 54556 54558 54565 54566 54571 54572 54582 54583 54584 54589 54593 54598 54600 54602 54606 54607 54608 54610 54611 54613 54616 54617 54622 54624 54625 54626 54629 54630 54634 54637 54641 54642 54644 54645 54647 54648 54654 54656 54657 54658 54665 54668 54669 54672 54675 54680 54682 54683 54685 54687 54688 54694 54695 54699 54700 54703 54705 54707 54711 54712 54713 54714 54716 54718 54719 54721 54723 54726 54731 54732 54733 54737 54740 54743 54744 54745 54747 54751 54752 54753 54757 54759 54761 54762 54764 54765 54766 54767 54769 54770 54771 54774 54775 54776 54779 54780 54784 54785 54786 54788 54795 54798 54799 54801 54802 54804 54806 54808 54810 54811 54812 54815 54816 54817 54818 54821 54823 54825 54839 54841 54842 54844 54847 54849 54853 54854 54857 54859 54862 54863 54866 54869 54871 54874 54877 54882 54884 54886 54889 54890 54900 54902 54906 54907 54908 54910 54913 54914 54918 54920 54924 54926 54929 54930 54931 54932 54933 54940 54942 54943 54947 54948 54950 54951 54952 54953 54954 54956 54959 54960 54961 54962 54963 54964 54970 54972 54973 54976 54985 54988 54990 54992 54998 55001 55006 55008 55012 55020 55022 55023 55024 55026 55028 55030 55031 55032 55034 55039 55044 55046 55048 55050 55052 55053 55060 55062 55063 55064 55065 55067 55068 55072 55073 55078 55080 55081 55087 55088 55090 55093 55094 55095 55097 55101 55102 55105 55109 55111 55113 55114 55115 55117 55118 55119 55121 55122 55125 55126 55128 55133 55136 55138 55145 55146 55147 55148 55150 55151 55154 55156 55158 55159 55164 55165 55171 55172 55173 55175 55179 55181 55182 55183 55185 55186 55187 55196 55197 55199 55202 55204 55205 55209 55214 55215 55216 55223 55224 55226 55227 55229 55236 55240 55243 55244 55245 55246 55248 55257 55258 55259 55261 55262 55265 55267 55269 55271 55272 55273 55279 55280 55282 55284 55289 55292 55293 55297 55298 55299 55300 55304 55305 55307 55312 55316 55318 55320 55321 55322 55324 55329 55334 55335 55337 55338 55351 55352 55353 55356 55359 55361 55365 55367 55368 55370 55371 55375 55376 55378 55379 55380 55381 55383 55384 55388 55389 55391 55392 55393 55394 55396 55398 55403 55406 55407 55412 55413 55415 55416 55425 55426 55427 55429 55432 55435 55442 55444 55445 55446 55447 55451 55454 55455 55463 55464 55465 55466 55467 55468 55476 55478 55479 55483 55488 55490 55492 55496 55497 55498 55501 55502 55505 55506 55508 55511 55514 55515 55517 55519 55522 55523 55524 55525 55528 55535 55539 55542 55546 55548 55552 55553 55562 55565 55567 55568 55569 55572 55574 55584 55587 55591 55592 55595 55597 55609 55612 55613 55616 55617 55621 55622 55624 55625 55627 55631 55632 55633 55635 55636 55637 55640 55643 55644 55645 55648 55649 55650 55651 55652 55655 55656 55665 55666 55667 55668 55673 55674 55677 55681 55684 55687 55691 55693 55700 55701 55703 55709 55710 55712 55718 55722 55726 55729 55732 55734 55737 55739 55741 55744 55748 55750 55752 55753 55755 55756 55757 55758 55763 55764 55766 55767 55768 55771 55773 55775 55779 55782 55785 55788 55792 55793 55794 55795 55798 55799 55800 55801 55802 55803 55804 55807 55813 55814 55815 55817 55820 55824 55825 55827 55829 55830 55833 55834 55835 55840 55841 55842 55844 55846 55847 55848 55849 55851 55855 55856 55859 55860 55862 55865 55869 55870 55874 55875 55877 55882 55883 55884 55885 55886 55899 55909 55911 55912 55915 55919 55922 55924 55928 55933 55936 55938 55940 55942 55943 55949 55951 55952 55953 55954 55957 55960 55962 55965 55970 55975 55980 55981 55988 55989 55990 55991 55996 55999 56000 56004 56005 56007 56008 56009 56015 56019 56020 56021 56022 56025 56027 56029 56031 56032 56033 56039 56040 56042 56043 56047 56049 56051 56052 56053 56054 56055 56061 56064 56065 56066 56067 56069 56071 56073 56077 56081 56082 56083 56087 56088 56090 56096 56097 56098 56100 56103 56104 56106 56109 56110 56112 56113 56114 56115 56124 56125 56126 56127 56130 56131 56133 56134 56141 56142 56144 56145 56147 56150 56151 56152 56155 56162 56163 56166 56173 56179 56181 56184 56186 56188 56191 56194 56195 56196 56197 56200 56202 56203 56205 56207 56209 56215 56216 56217 56221 56225 56229 56230 56231 56232 56236 56237 56239 56241 56243 56244 56245 56253 56255 56256 56258 56259 56264 56265 56266 56273 56274 56275 56279 56281 56282 56283 56286 56292 56293 56296 56298 56299 56300 56302 56304 56313 56316 56317 56320 56322 56324 56325 56327 56329 56331 56333 56334 56336 56343 56358 56360 56363 56368 56370 56372 56374 56375 56376 56380 56382 56387 56390 56393 56396 56399 56403 56405 56406 56408 56411 56418 56419 56420 56423 56424 56427 56429 56431 56432 56434 56435 56437 56438 56442 56443 56445 56447 56449 56451 56456 56459 56461 56466 56470 56471 56472 56476 56480 56483 56484 56487 56488 56489 56491 56492 56494 56506 56508 56509 56512 56513 56517 56518 56522 56524 56527 56528 56529 56533 56535 56538 56539 56540 56541 56542 56543 56544 56547 56550 56551 56552 56553 56555 56556 56557 56558 56559 56560 56562 56564 56568 56571 56576 56577 56578 56580 56582 56583 56584 56589 56590 56594 56597 56599 56602 56604 56609 56610 56613 56618 56620 56621 56623 56624 56625 56629 56631 56633 56638 56641 56645 56647 56648 56649 56651 56655 56656 56659 56665 56667 56669 56671 56676 56679 56680 56681 56683 56684 56687 56689 56690 56695 56702 56709 56713 56716 56717 56720 56721 56724 56725 56728 56729 56730 56731 56732 56737 56739 56742 56746 56748 56751 56755 56758 56762 56764 56769 56770 56773 56774 56777 56779 56781 56786 56787 56788 56791 56792 56794 56795 56797 56800 56802 56804 56805 56806 56809 56810 56815 56816 56818 56819 56826 56827 56833 56835 56837 56841 56842 56849 56851 56852 56855 56857 56858 56859 56860 56861 56862 56864 56865 56869 56870 56872 56876 56877 56878 56880 56886 56892 56897 56901 56903 56907 56914 56917 56919 56920 56924 56925 56926 56930 56932 56933 56936 56938 56939 56940 56941 56942 56946 56947 56951 56952 56953 56954 56956 56958 56959 56961 56963 56966 56967 56971 56973 56975 56976 56977 56979 56980 56984 56987 56988 56989 56990 56991 56992 56994 56995 56997 57002 57004 57005 57007 57009 57010 57012 57015 57016 57019 57021 57022 57027 57028 57029 57035 57036 57037 57046 57050 57052 57056 57057 57058 57060 57062 57063 57067 57068 57069 57070 57073 57081 57083 57084 57085 57086 57088 57090 57093 57094 57095 57096 57098 57101 57104 57107 57110 57111 57112 57114 57118 57122 57125 57126 57127 57130 57131 57133 57134 57135 57136 57140 57142 57144 57145 57147 57150 57153 57154 57159 57161 57163 57165 57167 57170 57171 57173 57178 57180 57182 57185 57190 57194 57195 57197 57199 57204 57206 57209 57210 57215 57218 57219 57220 57224 57225 57227 57228 57229 57233 57237 57238 57240 57243 57247 57248 57251 57253 57257 57258 57261 57263 57264 57266 57267 57268 57269 57270 57271 57273 57274 57275 57278 57280 57281 57282 57283 57284 57287 57288 57289 57294 57295 57297 57298 57301 57302 57306 57308 57311 57312 57314 57315 57319 57322 57325 57328 57331 57332 57334 57335 57336 57341 57343 57350 57351 57353 57357 57359 57361 57362 57366 57368 57372 57373 57374 57379 57383 57385 57390 57391 57392 57393 57394 57397 57399 57401 57410 57415 57420 57421 57424 57431 57432 57433 57434 57435 57436 57438 57439 57442 57444 57445 57447 57453 57454 57456 57462 57463 57464 57466 57467 57468 57469 57473 57474 57475 57477 57479 57483 57484 57489 57493 57496 57498 57500 57502 57505 57511 57513 57514 57515 57516 57518 57521 57525 57533 57537 57541 57545 57546 57547 57549 57551 57553 57559 57560 57575 57576 57577 57578 57580 57583 57585 57587 57589 57591 57594 57597 57598 57604 57608 57609 57611 57614 57617 57618 57621 57622 57631 57636 57637 57643 57644 57645 57646 57647 57648 57649 57650 57652 57654 57658 57663 57665 57666 57670 57672 57673 57675 57680 57682 57684 57685 57686 57688 57690 57693 57694 57696 57697 57699 57700 57701 57702 57704 57709 57719 57720 57721 57725 57727 57729 57731 57733 57735 57747 57750 57753 57755 57756 57757 57761 57770 57771 57775 57777 57778 57780 57782 57787 57788 57791 57797 57800 57810 57813 57815 57816 57819 57823 57826 57827 57828 57831 57834 57835 57841 57842 57847 57848 57850 57853 57855 57857 57864 57866 57868 57871 57872 57874 57876 57879 57882 57884 57885 57887 57888 57891 57897 57898 57899 57902 57903 57904 57905 57906 57909 57910 57911 57914 57915 57916 57919 57921 57927 57928 57931 57932 57939 57942 57943 57944 57945 57948 57950 57953 57958 57959 57961 57963 57964 57965 57967 57970 57972 57980 57981 57985 57990 57992 57994 57996 57997 57998 57999 58005 58006 58007 58009 58014 58018 58019 58023 58025 58027 58031 58036 58039 58041 58043 58044 58046 58054 58056 58057 58059 58068 58081 58083 58084 58091 58094 58096 58099 58100 58101 58102 58105 58110 58111 58112 58115 58123 58124 58131 58132 58134 58135 58141 58146 58149 58152 58155 58156 58157 58158 58159 58161 58164 58167 58171 58172 58173 58176 58177 58182 58183 58184 58186 58187 58192 58193 58194 58198 58201 58204 58205 58213 58216 58220 58223 58224 58230 58231 58232 58233 58234 58237 58240 58242 58243 58245 58248 58249 58252 58254 58257 58259 58260 58261 58264 58273 58274 58276 58277 58278 58283 58287 58288 58291 58293 58295 58296 58298 58299 58300 58302 58306 58307 58312 58314 58315 58316 58320 58328 58329 58331 58335 58336 58338 58343 58345 58347 58348 58349 58355 58359 58360 58363 58364 58366 58367 58368 58370 58371 58372 58375 58376 58377 58378 58381 58384 58386 58390 58393 58395 58396 58397 58399 58403 58405 58406 58409 58410 58414 58420 58422 58424 58426 58429 58430 58431 58432 58438 58439 58441 58442 58446 58447 58448 58454 58455 58456 58457 58458 58463 58464 58466 58468 58471 58474 58475 58477 58479 58481 58484 58485 58488 58489 58491 58493 58497 58500 58501 58507 58511 58514 58518 58523 58524 58527 58537 58539 58541 58543 58544 58548 58549 58551 58561 58565 58567 58568 58569 58572 58578 58580 58581 58588 58589 58590 58593 58599 58600 58602 58604 58607 58609 58612 58615 58616 58620 58621 58623 58628 58629 58632 58633 58634 58635 58636 58638 58639 58640 58644 58646 58652 58655 58656 58666 58667 58669 58677 58679 58687 58688 58689 58690 58698 58700 58702 58705 58708 58710 58714 58716 58717 58724 58726 58727 58733 58735 58737 58738 58743 58744 58754 58758 58760 58763 58764 58766 58767 58769 58770 58771 58772 58777 58779 58780 58789 58790 58791 58793 58794 58795 58805 58806 58811 58814 58815 58817 58819 58823 58826 58828 58837 58840 58842 58845 58848 58855 58856 58857 58859 58867 58871 58872 58873 58875 58876 58877 58880 58884 58885 58886 58893 58897 58898 58899 58901 58902 58903 58904 58905 58906 58909 58912 58913 58914 58915 58920 58924 58926 58927 58928 58933 58934 58935 58937 58942 58943 58944 58945 58947 58951 58955 58956 58957 58958 58959 58960 58962 58963 58966 58967 58971 58975 58976 58978 58979 58982 58985 58986 58987 58995 58998 59003 59005 59006 59010 59012 59014 59019 59020 59027 59032 59033 59036 59038 59039 59043 59045 59046 59050 59060 59064 59066 59070 59072 59074 59076 59079 59080 59082 59083 59085 59086 59093 59096 59098 59102 59103 59106 59107 59110 59113 59115 59126 59127 59128 59132 59133 59138 59142 59143 59145 59148 59149 59153 59158 59161 59162 59165 59169 59170 59172 59175 59177 59180 59185 59189 59192 59195 59196 59197 59201 59202 59204 59206 59207 59214 59216 59223 59225 59227 59228 59229 59230 59231 59232 59234 59238 59239 59241 59244 59246 59247 59248 59251 59252 59254 59256 59260 59261 59262 59265 59267 59272 59275 59276 59279 59281 59284 59291 59293 59295 59298 59300 59301 59308 59309 59310 59311 59313 59314 59316 59317 59320 59323 59324 59326 59328 59329 59330 59331 59333 59336 59339 59340 59344 59345 59348 59350 59351 59352 59362 59367 59370 59371 59376 59378 59379 59382 59385 59387 59391 59393 59394 59395 59403 59405 59410 59412 59413 59415 59416 59418 59419 59420 59422 59423 59424 59426 59427 59429 59432 59433 59437 59438 59440 59441 59446 59448 59449 59451 59452 59455 59457 59459 59470 59471 59475 59480 59482 59483 59485 59487 59489 59495 59496 59499 59501 59504 59505 59506 59511 59515 59516 59518 59521 59524 59525 59526 59527 59528 59531 59534 59536 59541 59543 59544 59547 59548 59549 59551 59553 59554 59557 59562 59563 59565 59567 59569 59572 59576 59578 59581 59584 59586 59587 59589 59591 59592 59597 59598 59599 59601 59603 59604 59606 59607 59616 59619 59620 59622 59626 59628 59629 59630 59631 59635 59636 59638 59645 59646 59647 59648 59653 59654 59663 59664 59665 59666 59667 59668 59669 59670 59671 59672 59679 59680 59681 59682 59686 59689 59691 59693 59694 59695 59699 59701 59704 59705 59707 59709 59710 59712 59713 59714 59724 59725 59726 59728 59729 59730 59731 59732 59733 59735 59739 59740 59741 59743 59744 59746 59749 59751 59753 59754 59755 59758 59761 59767 59768 59770 59773 59775 59777 59778 59781 59786 59791 59793 59794 59796 59797 59798 59800 59805 59809 59810 59812 59819 59820 59822 59826 59827 59829 59832 59833 59834 59836 59838 59842 59846 59850 59855 59859 59864 59870 59872 59887 59888 59892 59896 59897 59898 59899 59900 59901 59902 59904 59905 59908 59909 59911 59914 59916 59919 59920 59921 59922 59923 59924 59927 59928 59933 59934 59935 59939 59947 59950 59955 59957 59958 59960 59961 59964 59966 59968 59972 59988 59991 59993 59998 60000 60001 60002 60005 60006 60008 60012 60015 60018 60019 60021 60022 60023 60024 60027 60028 60029 60036 60041 60042 60043 60044 60049 60053 60055 60056 60059 60068 60069 60070 60071 60072 60075 60076 60078 60079 60081 60082 60087 60089 60093 60095 60098 60101 60102 60105 60107 60108 60109 60111 60112 60119 60120 60121 60123 60129 60130 60134 60135 60141 60143 60146 60148 60150 60156 60157 60158 60159 60163 60164 60167 60168 60172 60173 60174 60177 60181 60182 60184 60185 60196 60197 60198 60201 60202 60203 60204 60205 60207 60215 60216 60219 60223 60224 60228 60229 60232 60236 60237 60239 60240 60245 60248 60249 60250 60254 60255 60258 60259 60260 60261 60262 60263 60264 60265 60266 60268 60269 60270 60273 60274 60275 60277 60279 60280 60281 60282 60283 60287 60288 60290 60291 60296 60297 60299 60305 60310 60311 60315 60318 60323 60324 60328 60333 60334 60337 60345 60349 60350 60352 60353 60354 60355 60358 60360 60361 60363 60364 60365 60367 60368 60369 60372 60373 60377 60378 60381 60383 60384 60385 60390 60391 60392 60393 60394 60399 60400 60402 60406 60408 60411 60412 60413 60415 60416 60420 60423 60424 60430 60431 60432 60435 60436 60437 60441 60443 60444 60445 60447 60453 60454 60458 60459 60461 60463 60469 60471 60472 60476 60477 60478 60485 60487 60491 60495 60496 60497 60502 60505 60507 60508 60510 60512 60517 60519 60520 60523 60525 60527 60529 60532 60534 60538 60539 60542 60543 60544 60546 60547 60550 60551 60553 60554 60556 60557 60560 60563 60566 60568 60572 60573 60577 60578 60581 60582 60585 60588 60592 60593 60597 60599 60601 60604 60609 60612 60614 60615 60620 60621 60624 60625 60629 60631 60633 60634 60645 60646 60657 60658 60659 60660 60661 60662 60663 60668 60670 60674 60681 60685 60687 60689 60694 60699 60702 60706 60712 60716 60717 60719 60720 60721 60722 60724 60725 60726 60727 60728 60730 60733 60734 60735 60736 60737 60742 60743 60747 60749 60753 60754 60757 60758 60760 60762 60763 60767 60768 60772 60776 60785 60786 60788 60791 60796 60799 60801 60803 60808 60809 60814 60816 60817 60819 60820 60825 60829 60831 60832 60833 60836 60848 60850 60852 60853 60855 60857 60860 60862 60866 60871 60872 60873 60874 60877 60878 60884 60887 60888 60889 60892 60893 60896 60897 60898 60902 60903 60904 60906 60909 60910 60913 60915 60917 60923 60924 60926 60927 60928 60930 60932 60933 60934 60935 60937 60943 60944 60946 60950 60958 60961 60965 60966 60968 60969 60970 60971 60976 60978 60979 60981 60982 60984 60986 60987 60989 60990 60992 60994 60996 60997 60999 61000 61001 61002 61003 61005 61006 61007 61008 61012 61016 61021 61022 61023 61024 61027 61028 61034 61039 61040 61042 61043 61045 61046 61053 61056 61058 61059 61060 61061 61067 61072 61073 61075 61079 61080 61082 61083 61084 61085 61089 61090 61091 61095 61103 61106 61109 61116 61119 61122 61123 61124 61126 61133 61134 61135 61139 61145 61146 61147 61157 61160 61163 61169 61171 61174 61177 61185 61186 61187 61188 61191 61193 61203 61204 61205 61207 61208 61214 61215 61222 61225 61228 61229 61233 61236 61238 61239 61244 61246 61248 61249 61251 61252 61253 61259 61261 61266 61267 61271 61272 61273 61274 61278 61280 61286 61289 61290 61294 61296 61298 61300 61303 61311 61312 61319 61320 61321 61327 61331 61333 61337 61342 61344 61348 61349 61351 61353 61355 61356 61357 61360 61362 61363 61364 61365 61371 61373 61375 61377 61383 61385 61387 61388 61390 61391 61392 61393 61396 61397 61399 61402 61407 61408 61410 61411 61412 61413 61418 61419 61423 61428 61430 61433 61435 61437 61440 61441 61444 61445 61451 61452 61453 61454 61456 61458 61463 61464 61465 61466 61469 61470 61473 61474 61475 61476 61478 61479 61482 61484 61487 61488 61489 61490 61491 61492 61494 61496 61498 61502 61505 61506 61509 61510 61511 61512 61513 61514 61515 61519 61520 61521 61523 61526 61530 61535 61536 61538 61540 61544 61545 61547 61548 61549 61550 61551 61554 61558 61561 61567 61570 61576 61585 61586 61592 61597 61598 61600 61601 61613 61615 61617 61618 61621 61626 61628 61631 61632 61634 61638 61640 61641 61642 61644 61645 61649 61651 61653 61656 61657 61658 61659 61660 61668 61670 61671 61672 61673 61674 61675 61676 61677 61678 61679 61684 61685 61686 61694 61695 61696 61698 61704 61708 61711 61712 61719 61721 61723 61724 61725 61726 61732 61733 61734 61739 61743 61749 61753 61754 61758 61762 61763 61764 61771 61773 61774 61775 61778 61780 61787 61790 61794 61798 61802 61803 61804 61806 61807 61809 61814 61818 61819 61821 61823 61824 61826 61827 61828 61833 61836 61838 61839 61841 61843 61846 61854 61855 61857 61858 61861 61865 61866 61869 61873 61874 61876 61888 61890 61895 61897 61898 61901 61904 61906 61908 61911 61918 61921 61922 61924 61927 61929 61933 61934 61941 61942 61943 61944 61950 61951 61953 61956 61957 61958 61959 61960 61961 61962 61964 61966 61970 61971 61975 61979 61983 61988 61989 61990 61996 61997 61998 62004 62005 62007 62008 62009 62012 62013 62016 62017 62024 62027 62032 62035 62039 62041 62042 62047 62048 62051 62053 62058 62059 62062 62063 62064 62065 62066 62068 62072 62073 62075 62080 62081 62082 62084 62086 62087 62095 62096 62101 62103 62106 62116 62123 62130 62131 62138 62140 62142 62145 62146 62148 62153 62154 62156 62163 62165 62167 62177 62185 62187 62189 62193 62197 62200 62201 62203 62205 62206 62207 62208 62209 62210 62211 62214 62215 62216 62220 62223 62225 62228 62229 62230 62231 62232 62236 62238 62239 62240 62244 62245 62247 62249 62250 62254 62256 62257 62259 62262 62263 62269 62271 62273 62277 62279 62280 62282 62284 62286 62288 62292 62293 62298 62300 62302 62309 62310 62312 62313 62314 62317 62318 62328 62331 62332 62337 62338 62339 62345 62346 62349 62354 62356 62357 62358 62361 62362 62363 62364 62365 62366 62368 62370 62372 62375 62376 62377 62379 62381 62382 62389 62390 62392 62395 62396 62402 62404 62408 62409 62413 62414 62416 62417 62423 62424 62426 62428 62432 62433 62435 62437 62438 62443 62444 62450 62451 62454 62460 62463 62464 62465 62466 62467 62470 62471 62474 62480 62484 62488 62490 62491 62495 62496 62502 62504 62505 62509 62514 62515 62518 62519 62520 62525 62526 62528 62531 62532 62534 62538 62539 62544 62545 62547 62548 62550 62551 62556 62559 62560 62561 62562 62563 62564 62565 62567 62569 62570 62571 62572 62573 62578 62580 62585 62587 62589 62591 62598 62605 62606 62614 62616 62617 62618 62629 62631 62632 62636 62639 62641 62643 62646 62647 62648 62649 62651 62653 62654 62655 62657 62658 62663 62664 62665 62667 62671 62673 62675 62676 62677 62679 62683 62685 62687 62689 62690 62694 62697 62698 62699 62700 62701 62703 62708 62709 62711 62712 62714 62715 62718 62729 62731 62735 62742 62743 62746 62747 62749 62755 62757 62764 62770 62775 62776 62777 62778 62783 62784 62786 62788 62790 62791 62794 62795 62797 62802 62803 62807 62809 62810 62811 62812 62813 62817 62820 62822 62824 62825 62826 62827 62831 62834 62838 62839 62840 62841 62849 62850 62851 62854 62856 62858 62860 62862 62863 62871 62874 62875 62879 62882 62883 62884 62885 62887 62889 62891 62897 62901 62904 62905 62907 62910 62913 62919 62921 62924 62925 62927 62929 62932 62933 62936 62937 62943 62946 62950 62955 62956 62957 62965 62966 62968 62970 62974 62975 62977 62988 62989 62992 62993 62995 62998 62999 63000 63002 63005 63006 63007 63009 63015 63017 63018 63019 63022 63023 63025 63026 63028 63030 63031 63033 63035 63037 63038 63040 63043 63044 63049 63051 63054 63055 63061 63065 63066 63067 63068 63069 63072 63075 63078 63081 63082 63083 63084 63085 63090 63092 63095 63096 63097 63098 63100 63101 63107 63108 63111 63113 63114 63117 63119 63120 63123 63125 63126 63127 63132 63137 63145 63152 63155 63156 63159 63161 63164 63168 63172 63173 63176 63177 63178 63180 63188 63189 63191 63195 63197 63199 63201 63205 63207 63210 63212 63213 63221 63222 63229 63233 63234 63235 63239 63243 63244 63248 63250 63256 63258 63273 63278 63279 63281 63284 63285 63288 63290 63291 63292 63295 63299 63300 63305 63307 63312 63313 63317 63318 63322 63323 63324 63325 63327 63328 63329 63332 63333 63336 63339 63340 63346 63352 63354 63356 63359 63360 63367 63368 63369 63371 63381 63384 63391 63392 63393 63397 63398 63399 63401 63403 63407 63409 63412 63413 63414 63418 63422 63425 63426 63428 63429 63434 63437 63441 63442 63446 63450 63452 63453 63454 63457 63459 63461 63464 63465 63468 63469 63470 63471 63474 63475 63476 63479 63485 63492 63494 63498 63499 63501 63502 63513 63516 63519 63526 63529 63532 63533 63535 63536 63537 63540 63542 63543 63545 63547 63550 63553 63555 63562 63563 63566 63568 63574 63577 63580 63584 63585 63586 63592 63593 63597 63603 63604 63606 63607 63609 63615 63616 63622 63627 63634 63635 63636 63637 63638 63640 63641 63642 63651 63652 63657 63662 63663 63672 63674 63675 63679 63684 63685 63687 63689 63691 63693 63702 63703 63705 63724 63731 63732 63737 63739 63742 63743 63746 63754 63757 63761 63762 63764 63765 63776 63777 63779 63788 63789 63792 63793 63795 63797 63798 63800 63808 63812 63816 63819 63820 63821 63822 63825 63832 63833 63835 63837 63839 63840 63843 63852 63854 63855 63858 63861 63864 63865 63868 63871 63872 63874 63875 63880 63881 63882 63884 63888 63891 63892 63896 63900 63902 63904 63908 63910 63913 63916 63917 63919 63922 63929 63930 63932 63933 63935 63937 63938 63939 63940 63941 63944 63952 63956 63957 63958 63962 63963 63968 63970 63976 63978 63980 63981 63983 63984 63985 63989 63990 63992 63993 63994 63997 64000 64005 64006 64009 64012 64018 64024 64025 64028 64029 64031 64033 64035 64036 64037 64045 64049 64058 64069 64070 64076 64086 64090 64097 64100 64104 64111 64112 64113 64117 64123 64124 64125 64129 64132 64133 64134 64144 64145 64146 64148 64152 64153 64155 64156 64160 64163 64165 64172 64175 64178 64179 64180 64182 64183 64187 64188 64192 64196 64197 64199 64206 64207 64210 64211 64213 64216 64217 64218 64219 64220 64223 64224 64225 64226 64227 64228 64231 64236 64237 64238 64239 64241 64242 64245 64246 64247 64248 64249 64250 64254 64260 64262 64267 64268 64271 64272 64274 64276 64277 64278 64279 64282 64283 64284 64288 64294 64296 64300 64301 64303 64305 64306 64307 64309 64310 64312 64314 64315 64319 64321 64324 64327 64331 64332 64339 64341 64343 64345 64350 64354 64355 64356 64358 64361 64362 64368 64369 64370 64371 64372 64374 64375 64379 64382 64385 64386 64387 64388 64390 64393 64395 64396 64398 64399 64400 64402 64403 64406 64407 64409 64414 64415 64416 64417 64418 64419 64420 64421 64428 64439 64441 64445 64447 64448 64449 64458 64460 64465 64467 64469 64471 64473 64476 64478 64479 64481 64484 64486 64491 64495 64499 64507 64508 64510 64512 64513 64515 64518 64519 64520 64522 64523 64525 64528 64529 64530 64531 64534 64537 64544 64545 64546 64547 64550 64551 64553 64554 64557 64558 64563 64565 64566 64567 64569 64571 64575 64580 64581 64586 64588 64592 64593 64594 64599 64600 64601 64606 64609 64612 64617 64619 64626 64627 64630 64636 64637 64639 64645 64647 64650 64652 64654 64658 64660 64662 64664 64672 64673 64674 64675 64676 64680 64681 64683 64684 64685 64692 64693 64695 64696 64700 64701 64703 64706 64707 64712 64713 64715 64719 64721 64725 64727 64728 64729 64730 64731 64732 64734 64736 64741 64746 64753 64756 64757 64758 64759 64764 64768 64771 64775 64781 64786 64787 64788 64791 64792 64797 64798 64799 64800 64802 64804 64806 64809 64810 64811 64814 64817 64818 64821 64823 64827 64836 64839 64840 64843 64848 64849 64850 64853 64854 64857 64859 64860 64865 64866 64867 64868 64885 64888 64890 64893 64895 64899 64901 64903 64904 64906 64911 64913 64916 64919 64922 64924 64925 64926 64931 64932 64935 64937 64938 64939 64947 64954 64957 64959 64960 64963 64968 64969 64972 64977 64980 64982 64984 64985 64991 64996 64999 65001 65002 65004 65006 65012 65015 65016 65017 65019 65021 65025 65027 65031 65033 65034 65035 65036 65039 65040 65043 65048 65049 65050 65051 65053 65054 65058 65066 65067 65070 65071 65073 65074 65076 65077 65082 65083 65084 65086 65090 65091 65092 65096 65098 65103 65105 65106 65107 65108 65111 65114 65116 65117 65119 65120 65121 65122 65127 65129 65132 65138 65140 65142 65149 65153 65157 65159 65162 65163 65169 65172 65175 65178 65179 65191 65193 65199 65201 65203 65206 65208 65215 65216 65217 65218 65222 65226 65227 65228 65229 65230 65232 65234 65235 65237 65238 65242 65244 65245 65247 65249 65253 65256 65257 65260 65262 65267 65268 65269 65270 65271 65273 65282 65284 65293 65294 65295 65297 65298 65301 65305 65306 65307 65310 65312 65313 65317 65318 65319 65321 65324 65328 65330 65331 65332 65334 65335 65337 65343 65344 65349 65351 65352 65354 65355 65356 65360 65364 65365 65369 65370 65371 65375 65376 65381 65386 65392 65398 65399 65400 65401 65410 65412 65415 65419 65422 65423 65428 65429 65430 65434 65444 65448 65451 65456 65459 65460 65461 65462 65464 65469 65470 65475 65477 65478 65479 65480 65481 65484 65488 65489 65492 65494 65495 65496 65497 65498 65499 65503 65506 65507 65508 65509 65513 65515 65517 65518 65520 65522 65524 65525 65531 65534 65535 65536 65537 65542 65543 65544 65547 65553 65558 65559 65561 65567 65568 65573 65574 65577 65580 65594 65595 65596 65600 65602 65606 65607 65608 65609 65610 65611 65616 65617 65618 65620 65621 65622 65624 65625 65626 65628 65630 65631 65633 65634 65635 65637 65638 65643 65648 65649 65653 65654 65655 65660 65664 65665 65666 65671 65676 65677 65681 65682 65683 65685 65688 65690 65692 65693 65694 65696 65710 65712 65716 65717 65721 65723 65724 65727 65729 65732 65734 65737 65745 65752 65753 65755 65756 65758 65760 65769 65772 65773 65775 65778 65780 65781 65786 65788 65793 65795 65797 65798 65800 65802 65804 65805 65808 65810 65813 65823 65824 65825 65829 65830 65833 65838 65839 65841 65845 65850 65851 65854 65855 65860 65866 65868 65872 65875 65876 65878 65880 65882 65886 65892 65895 65896 65898 65899 65902 65903 65907 65911 65915 65919 65922 65924 65925 65926 65927 65931 65933 65935 65936 65938 65939 65942 65943 65944 65946 65948 65949 65956 65958 65961 65962 65974 65975 65976 65980 65982 65985 65987 65991 65995 65996 65999 66001 66002 66003 66006 66008 66010 66013 66014 66017 66020 66021 66023 66025 66026 66028 66030 66033 66039 66041 66043 66046 66048 66049 66051 66054 66057 66062 66064 66069 66073 66074 66077 66078 66079 66080 66081 66082 66083 66088 66089 66090 66092 66097 66098 66100 66103 66104 66106 66107 66109 66114 66115 66117 66118 66119 66122 66124 66125 66135 66136 66143 66144 66145 66146 66148 66151 66161 66162 66163 66164 66165 66168 66171 66172 66174 66177 66178 66180 66186 66188 66190 66191 66193 66195 66201 66202 66204 66205 66209 66212 66213 66214 66216 66217 66219 66220 66223 66224 66226 66230 66232 66234 66236 66239 66240 66241 66243 66245 66249 66251 66252 66256 66257 66258 66259 66260 66262 66267 66268 66269 66270 66272 66273 66275 66278 66281 66284 66285 66286 66291 66292 66295 66296 66297 66298 66302 66303 66305 66306 66310 66311 66313 66320 66321 66324 66325 66328 66330 66333 66334 66335 66338 66340 66345 66350 66351 66352 66353 66354 66356 66357 66359 66361 66366 66367 66371 66376 66377 66380 66385 66390 66392 66394 66395 66396 66397 66399 66401 66406 66407 66410 66411 66412 66414 66417 66420 66427 66429 66430 66433 66436 66440 66441 66444 66446 66455 66456 66457 66463 66464 66465 66468 66472 66473 66475 66486 66489 66491 66493 66495 66498 66499 66500 66501 66503 66504 66505 66512 66515 66516 66517 66518 66519 66521 66522 66524 66525 66527 66528 66529 66535 66540 66542 66543 66546 66550 66551 66554 66556 66557 66558 66562 66563 66564 66567 66569 66576 66581 66585 66587 66590 66592 66593 66597 66598 66600 66601 66602 66603 66605 66608 66618 66619 66620 66623 66631 66637 66639 66643 66645 66647 66648 66656 66659 66661 66662 66665 66667 66669 66672 66673 66678 66679 66683 66688 66689 66690 66691 66692 66694 66696 66697 66701 66702 66707 66713 66717 66720 66721 66722 66726 66732 66736 66738 66740 66742 66745 66759 66761 66764 66765 66769 66770 66774 66776 66777 66778 66781 66783 66789 66793 66794 66797 66802 66803 66805 66810 66812 66815 66816 66817 66820 66822 66823 66825 66831 66832 66833 66835 66836 66837 66838 66839 66841 66842 66843 66848 66852 66853 66854 66855 66857 66860 66861 66862 66865 66866 66867 66869 66871 66873 66876 66877 66878 66881 66883 66889 66893 66895 66897 66899 66903 66904 66906 66909 66910 66913 66917 66922 66923 66924 66930 66932 66935 66936 66937 66941 66943 66950 66960 66961 66963 66965 66969 66971 66972 66975 66976 66979 66981 66983 66984 66985 66986 66987 66990 66993 66994 66999 67000 67001 67002 67004 67009 67011 67012 67015 67018 67022 67024 67034 67035 67036 67038 67041 67043 67045 67047 67051 67052 67054 67056 67059 67060 67061 67064 67065 67066 67068 67069 67071 67072 67076 67077 67078 67082 67085 67086 67088 67089 67091 67096 67102 67104 67106 67109 67111 67113 67114 67116 67118 67119 67125 67129 67130 67131 67132 67134 67136 67141 67142 67143 67144 67150 67155 67157 67163 67167 67168 67175 67178 67181 67182 67183 67184 67186 67187 67190 67191 67194 67195 67196 67197 67198 67200 67203 67206 67212 67213 67214 67215 67217 67218 67220 67224 67230 67239 67241 67245 67246 67249 67250 67251 67253 67254 67255 67257 67259 67260 67261 67262 67264 67265 67271 67273 67275 67281 67282 67283 67285 67289 67290 67291 67292 67296 67300 67303 67305 67307 67308 67309 67311 67313 67318 67325 67328 67329 67331 67338 67339 67341 67343 67345 67346 67348 67349 67355 67358 67359 67363 67364 67366 67372 67373 67376 67377 67378 67379 67381 67383 67388 67393 67394 67397 67398 67399 67400 67404 67406 67409 67411 67412 67413 67414 67419 67420 67426 67427 67429 67430 67432 67436 67438 67439 67441 67442 67446 67448 67451 67454 67455 67456 67461 67471 67473 67474 67479 67480 67481 67482 67489 67491 67492 67493 67495 67498 67503 67504 67505 67509 67510 67511 67512 67513 67514 67515 67519 67521 67524 67525 67527 67532 67534 67536 67537 67540 67542 67543 67545 67551 67552 67554 67555 67557 67560 67564 67567 67568 67571 67572 67574 67575 67577 67578 67579 67582 67584 67585 67587 67588 67591 67593 67600 67601 67608 67610 67615 67617 67618 67620 67631 67632 67633 67635 67636 67638 67644 67645 67647 67650 67652 67657 67661 67668 67672 67673 67676 67679 67681 67682 67688 67690 67692 67696 67697 67698 67700 67702 67705 67709 67716 67718 67719 67721 67724 67729 67732 67734 67735 67736 67738 67739 67741 67748 67752 67754 67755 67756 67757 67760 67762 67765 67767 67777 67783 67784 67787 67799 67803 67804 67809 67819 67820 67822 67825 67827 67828 67829 67832 67835 67839 67840 67841 67849 67851 67858 67859 67862 67863 67866 67868 67869 67870 67871 67873 67880 67881 67882 67883 67884 67885 67888 67897 67898 67903 67904 67910 67912 67915 67918 67921 67922 67923 67925 67927 67932 67933 67934 67935 67939 67946 67948 67957 67959 67967 67969 67970 67971 67974 67975 67976 67980 67983 67985 67989 67992 67993 67995 67997 67998 68002 68006 68008 68010 68012 68014 68025 68028 68032 68033 68034 68037 68038 68039 68043 68044 68045 68047 68048 68049 68050 68052 68054 68055 68056 68059 68060 68063 68067 68071 68074 68077 68079 68083 68086 68087 68088 68089 68095 68097 68103 68106 68107 68108 68111 68112 68116 68117 68119 68120 68122 68123 68126 68128 68129 68132 68133 68134 68136 68137 68138 68139 68141 68144 68145 68149 68150 68156 68158 68163 68164 68165 68167 68170 68171 68180 68181 68182 68183 68185 68188 68189 68190 68192 68193 68195 68197 68199 68200 68201 68205 68206 68207 68210 68211 68213 68218 68220 68224 68226 68227 68228 68231 68233 68234 68238 68239 68240 68242 68244 68255 68256 68259 68261 68262 68263 68265 68267 68270 68274 68275 68279 68280 68283 68285 68291 68292 68293 68296 68297 68300 68301 68310 68314 68318 68320 68325 68326 68327 68328 68334 68335 68336 68338 68342 68343 68344 68345 68346 68347 68348 68349 68350 68352 68353 68356 68358 68359 68364 68373 68375 68376 68381 68382 68383 68385 68392 68394 68395 68396 68397 68400 68401 68402 68403 68406 68409 68411 68412 68414 68419 68427 68428 68430 68431 68432 68438 68440 68441 68442 68444 68449 68460 68461 68463 68464 68466 68467 68472 68474 68475 68480 68482 68483 68484 68485 68487 68494 68500 68501 68503 68507 68510 68512 68514 68515 68516 68517 68521 68522 68532 68533 68534 68535 68537 68540 68543 68544 68548 68549 68550 68553 68561 68563 68565 68567 68569 68570 68571 68574 68575 68576 68577 68579 68580 68584 68589 68591 68593 68597 68598 68600 68602 68603 68604 68608 68610 68614 68615 68618 68619 68620 68621 68623 68625 68627 68628 68630 68632 68635 68636 68641 68643 68646 68647 68650 68652 68656 68657 68658 68659 68660 68662 68663 68664 68666 68671 68673 68675 68678 68686 68687 68689 68693 68694 68695 68697 68698 68705 68710 68712 68713 68714 68716 68719 68721 68722 68724 68725 68729 68731 68733 68737 68739 68741 68744 68746 68747 68750 68756 68759 68761 68762 68765 68766 68768 68769 68773 68778 68784 68787 68789 68790 68792 68793 68796 68798 68799 68800 68801 68804 68805 68810 68816 68817 68819 68828 68829 68831 68832 68833 68836 68838 68840 68842 68847 68848 68850 68851 68852 68853 68855 68857 68859 68860 68861 68862 68866 68869 68870 68873 68879 68884 68885 68889 68890 68892 68894 68898 68904 68905 68906 68909 68910 68915 68918 68920 68921 68922 68923 68924 68925 68927 68932 68933 68935 68936 68938 68939 68940 68942 68943 68948 68955 68956 68957 68958 68962 68967 68968 68972 68976 68977 68981 68982 68983 68992 68993 68995 68996 68999 69000 69005 69008 69009 69010 69012 69013 69015 69016 69017 69020 69021 69022 69023 69029 69030 69031 69035 69039 69041 69043 69046 69047 69052 69053 69057 69058 69062 69070 69071 69072 69075 69079 69080 69081 69082 69084 69088 69089 69090 69094 69097 69109 69111 69112 69114 69115 69118 69119 69122 69123 69126 69132 69134 69139 69141 69142 69143 69150 69153 69156 69157 69158 69164 69165 69168 69170 69171 69172 69174 69176 69177 69178 69179 69184 69187 69191 69192 69194 69195 69198 69204 69206 69207 69209 69210 69211 69213 69214 69217 69224 69225 69226 69227 69230 69232 69234 69236 69240 69241 69242 69243 69244 69246 69250 69255 69257 69260 69262 69263 69264 69266 69267 69269 69270 69271 69273 69275 69277 69279 69280 69281 69283 69285 69288 69290 69292 69296 69297 69303 69306 69310 69311 69318 69320 69321 69322 69325 69326 69328 69341 69342 69346 69347 69348 69352 69355 69356 69358 69361 69362 69363 69364 69372 69378 69379 69386 69387 69388 69391 69392 69396 69397 69398 69400 69401 69409 69411 69412 69416 69424 69428 69429 69433 69438 69439 69441 69442 69444 69450 69451 69452 69454 69458 69462 69463 69465 69466 69470 69473 69474 69477 69478 69480 69481 69487 69489 69491 69493 69495 69500 69503 69507 69508 69509 69510 69511 69514 69516 69517 69521 69523 69525 69527 69528 69529 69530 69532 69534 69537 69538 69539 69545 69546 69549 69553 69554 69557 69561 69562 69565 69566 69568 69571 69576 69578 69579 69586 69587 69588 69589 69590 69592 69594 69597 69599 69600 69604 69607 69608 69609 69610 69614 69621 69622 69623 69624 69626 69630 69636 69638 69640 69641 69643 69644 69648 69655 69656 69657 69658 69659 69660 69665 69666 69669 69670 69671 69676 69678 69679 69682 69684 69685 69687 69688 69690 69691 69692 69693 69694 69698 69703 69708 69709 69710 69718 69721 69722 69723 69724 69732 69737 69739 69741 69742 69746 69747 69748 69756 69757 69758 69759 69761 69762 69763 69773 69776 69777 69780 69781 69784 69786 69788 69791 69795 69802 69805 69807 69808 69809 69812 69817 69818 69820 69825 69826 69827 69830 69831 69833 69834 69838 69841 69847 69848 69851 69854 69855 69858 69864 69868 69869 69873 69876 69880 69883 69884 69886 69887 69888 69893 69895 69896 69899 69900 69902 69905 69909 69914 69916 69918 69920 69921 69924 69927 69928 69930 69933 69934 69936 69937 69938 69939 69945 69946 69950 69951 69952 69957 69958 69961 69964 69965 69966 69971 69972 69976 69979 69984 69988 69990 69991 70002 70005 70007 70008 70009 70012 70015 70016 70018 70021 70023 70024 70025 70027 70034 70037 70038 70043 70047 70051 70052 70054 70055 70059 70060 70062 70065 70067 70071 70072 70073 70074 70077 70081 70082 70083 70084 70086 70089 70090 70091 70095 70102 70105 70108 70113 70115 70116 70117 70119 70121 70123 70124 70125 70126 70137 70138 70146 70147 70149 70150 70160 70162 70166 70168 70169 70170 70172 70173 70176 70179 70180 70182 70184 70185 70188 70193 70197 70201 70203 70204 70206 70207 70208 70214 70216 70217 70218 70219 70223 70230 70232 70235 70236 70237 70239 70240 70244 70246 70253 70255 70260 70262 70265 70267 70270 70271 70273 70275 70276 70279 70281 70282 70283 70286 70288 70290 70291 70292 70294 70297 70302 70305 70309 70312 70315 70316 70318 70319 70320 70327 70329 70334 70340 70346 70350 70351 70356 70358 70359 70362 70363 70366 70368 70374 70376 70377 70380 70381 70393 70394 70397 70399 70400 70401 70403 70408 70410 70411 70412 70415 70418 70420 70427 70429 70431 70434 70435 70436 70437 70440 70446 70449 70450 70452 70453 70456 70459 70460 70463 70465 70469 70478 70479 70484 70489 70490 70493 70497 70498 70499 70500 70503 70505 70506 70509 70510 70511 70514 70517 70518 70527 70528 70531 70532 70533 70535 70537 70540 70541 70546 70548 70551 70552 70553 70554 70557 70563 70565 70569 70574 70575 70578 70584 70585 70589 70590 70593 70602 70606 70610 70611 70612 70613 70614 70624 70629 70632 70633 70634 70644 70645 70646 70652 70654 70657 70659 70662 70664 70667 70668 70676 70677 70679 70684 70690 70693 70694 70696 70697 70698 70702 70705 70708 70709 70710 70714 70716 70719 70720 70723 70727 70728 70729 70730 70732 70733 70734 70738 70739 70745 70747 70748 70749 70750 70752 70753 70760 70765 70767 70770 70772 70779 70783 70787 70788 70791 70792 70793 70794 70801 70805 70806 70807 70808 70810 70816 70822 70825 70826 70828 70829 70832 70836 70841 70844 70846 70849 70851 70852 70858 70859 70862 70863 70864 70867 70868 70870 70875 70876 70877 70879 70881 70882 70885 70888 70889 70890 70893 70894 70895 70900 70904 70905 70910 70911 70912 70913 70914 70915 70918 70919 70921 70924 70927 70931 70939 70940 70946 70948 70949 70953 70955 70959 70966 70969 70980 70981 70983 70984 70988 70991 70993 70996 71000 71003 71004 71005 71006 71007 71008 71009 71013 71018 71019 71022 71023 71027 71028 71031 71034 71040 71042 71043 71045 71046 71047 71050 71052 71055 71057 71059 71062 71065 71068 71069 71073 71075 71077 71078 71080 71082 71084 71085 71088 71092 71093 71104 71105 71109 71110 71115 71119 71120 71121 71124 71125 71126 71127 71128 71130 71133 71138 71139 71140 71141 71142 71151 71154 71156 71157 71160 71161 71162 71165 71168 71170 71174 71177 71179 71180 71181 71183 71184 71186 71190 71194 71196 71202 71209 71210 71212 71213 71216 71219 71220 71221 71224 71232 71233 71236 71237 71239 71240 71241 71243 71244 71252 71253 71255 71257 71260 71264 71265 71266 71269 71275 71277 71278 71279 71284 71285 71292 71295 71298 71299 71301 71305 71308 71309 71310 71311 71313 71314 71316 71319 71322 71328 71332 71334 71335 71336 71337 71339 71341 71342 71343 71344 71349 71350 71351 71361 71363 71364 71366 71368 71369 71375 71379 71380 71382 71384 71385 71386 71388 71396 71398 71399 71400 71401 71403 71405 71407 71408 71411 71413 71420 71423 71426 71432 71436 71442 71443 71452 71453 71454 71456 71457 71458 71461 71462 71463 71469 71470 71472 71474 71481 71482 71483 71486 71488 71489 71490 71492 71498 71501 71503 71504 71506 71509 71510 71511 71513 71519 71521 71524 71525 71530 71532 71533 71536 71539 71542 71543 71547 71553 71554 71560 71561 71563 71566 71569 71570 71576 71577 71578 71579 71580 71581 71582 71584 71587 71588 71589 71592 71599 71600 71601 71603 71606 71609 71610 71612 71613 71621 71622 71623 71626 71629 71639 71643 71644 71645 71652 71653 71656 71658 71660 71662 71666 71668 71669 71671 71674 71679 71681 71685 71694 71699 71701 71708 71711 71717 71718 71721 71723 71727 71729 71731 71732 71739 71740 71742 71745 71746 71747 71748 71750 71753 71755 71756 71757 71763 71766 71767 71768 71769 71771 71774 71776 71777 71778 71779 71784 71785 71788 71789 71791 71792 71794 71795 71798 71799 71808 71812 71815 71818 71819 71821 71824 71825 71832 71844 71845 71848 71852 71853 71858 71860 71866 71867 71869 71872 71877 71883 71884 71889 71890 71891 71894 71897 71898 71900 71905 71910 71912 71913 71916 71918 71919 71921 71924 71925 71928 71937 71940 71943 71944 71945 71947 71948 71959 71961 71963 71965 71967 71969 71971 71976 71977 71979 71981 71987 71988 71989 71995 71996 71998 72003 72004 72005 72007 72011 72018 72020 72022 72023 72025 72028 72029 72031 72033 72034 72035 72037 72040 72043 72045 72047 72050 72054 72058 72059 72060 72062 72063 72065 72066 72069 72071 72073 72077 72083 72085 72095 72097 72098 72106 72109 72112 72113 72114 72115 72116 72122 72123 72125 72129 72138 72139 72140 72142 72143 72144 72148 72150 72151 72155 72161 72165 72166 72168 72178 72182 72184 72186 72188 72190 72195 72198 72200 72211 72213 72214 72217 72218 72219 72220 72221 72222 72225 72226 72228 72230 72232 72233 72238 72241 72242 72243 72244 72249 72252 72258 72259 72266 72272 72281 72284 72285 72286 72287 72289 72291 72293 72294 72296 72302 72303 72307 72308 72309 72311 72313 72315 72317 72319 72321 72322 72327 72331 72333 72338 72340 72341 72347 72352 72356 72357 72358 72359 72366 72373 72374 72378 72380 72381 72383 72385 72389 72391 72393 72394 72397 72402 72404 72406 72407 72408 72410 72413 72415 72417 72419 72422 72424 72426 72427 72428 72430 72431 72434 72438 72440 72442 72443 72444 72445 72446 72448 72449 72450 72452 72454 72455 72457 72459 72460 72467 72472 72475 72476 72480 72483 72484 72486 72487 72489 72492 72493 72495 72497 72498 72501 72504 72510 72511 72513 72518 72520 72522 72523 72525 72526 72527 72528 72533 72534 72539 72542 72543 72544 72549 72552 72557 72561 72562 72563 72570 72577 72583 72584 72586 72589 72590 72591 72595 72598 72602 72604 72607 72608 72610 72621 72627 72631 72635 72636 72637 72642 72648 72649 72651 72652 72654 72655 72656 72657 72658 72659 72660 72662 72663 72664 72667 72673 72675 72676 72685 72686 72689 72692 72697 72698 72701 72705 72707 72711 72714 72717 72719 72720 72723 72724 72725 72726 72728 72732 72735 72737 72738 72745 72749 72750 72758 72760 72762 72763 72766 72769 72770 72771 72772 72773 72777 72781 72783 72785 72786 72788 72790 72792 72793 72794 72796 72798 72799 72801 72802 72806 72810 72815 72816 72822 72823 72825 72827 72828 72829 72830 72835 72836 72839 72841 72844 72846 72850 72851 72853 72855 72856 72857 72858 72859 72860 72861 72864 72866 72868 72870 72871 72874 72878 72879 72882 72885 72891 72893 72899 72901 72904 72905 72908 72909 72910 72912 72913 72919 72921 72922 72923 72924 72926 72927 72928 72930 72932 72933 72936 72939 72940 72942 72945 72948 72949 72952 72955 72956 72958 72963 72968 72970 72971 72973 72979 72980 72981 72982 72983 72989 72991 72992 72997 72998 73000 73002 73007 73010 73011 73016 73017 73018 73019 73020 73021 73023 73024 73026 73027 73030 73032 73036 73038 73039 73041 73043 73051 73057 73058 73061 73063 73069 73070 73072 73075 73077 73085 73093 73098 73105 73107 73108 73109 73111 73112 73113 73118 73119 73120 73122 73125 73127 73133 73137 73139 73141 73144 73145 73148 73149 73152 73155 73158 73162 73166 73167 73172 73173 73174 73175 73176 73177 73178 73179 73180 73183 73185 73188 73193 73194 73195 73196 73198 73204 73205 73206 73207 73209 73211 73212 73213 73215 73218 73221 73223 73224 73226 73227 73230 73231 73232 73234 73236 73241 73248 73250 73251 73255 73259 73262 73265 73269 73270 73276 73278 73281 73282 73284 73291 73292 73298 73307 73310 73314 73320 73321 73323 73324 73325 73326 73329 73330 73333 73338 73339 73345 73348 73350 73352 73355 73357 73360 73365 73369 73371 73374 73375 73382 73385 73388 73390 73393 73399 73401 73402 73403 73404 73408 73410 73412 73413 73415 73417 73418 73420 73422 73426 73427 73428 73429 73430 73433 73434 73436 73438 73439 73440 73445 73447 73450 73451 73452 73454 73455 73459 73460 73462 73463 73464 73465 73466 73467 73468 73471 73473 73474 73476 73477 73478 73479 73485 73486 73488 73489 73490 73492 73495 73497 73498 73502 73505 73507 73509 73511 73514 73519 73520 73521 73524 73528 73529 73530 73531 73536 73537 73540 73543 73545 73546 73547 73550 73554 73557 73560 73562 73563 73565 73567 73571 73576 73577 73578 73580 73584 73585 73586 73587 73588 73590 73596 73597 73604 73606 73607 73611 73612 73613 73615 73617 73619 73623 73627 73629 73633 73637 73639 73642 73643 73644 73646 73648 73651 73652 73654 73656 73657 73660 73662 73664 73667 73669 73670 73672 73674 73677 73679 73680 73684 73686 73689 73691 73693 73694 73695 73696 73697 73700 73701 73704 73706 73709 73710 73716 73720 73724 73725 73729 73733 73734 73735 73736 73742 73743 73744 73753 73754 73756 73761 73763 73764 73765 73769 73770 73776 73777 73779 73785 73788 73790 73791 73793 73794 73795 73797 73798 73799 73800 73804 73807 73810 73816 73817 73819 73821 73825 73826 73829 73830 73833 73835 73838 73839 73842 73844 73846 73849 73852 73854 73856 73858 73859 73866 73881 73885 73886 73890 73893 73894 73897 73900 73902 73907 73909 73910 73912 73914 73915 73916 73923 73925 73926 73932 73933 73938 73940 73943 73945 73947 73948 73949 73950 73956 73962 73968 73969 73970 73973 73974 73978 73979 73981 73983 73984 73986 73987 73990 73991 73992 73993 73994 73996 74003 74006 74015 74017 74022 74024 74026 74028 74036 74037 74038 74039 74040 74041 74045 74047 74049 74050 74053 74055 74056 74058 74059 74060 74067 74068 74071 74074 74078 74079 74080 74084 74085 74086 74091 74096 74098 74099 74102 74104 74107 74108 74109 74113 74115 74121 74123 74125 74126 74128 74129 74130 74132 74133 74134 74136 74138 74140 74142 74144 74148 74149 74154 74157 74159 74160 74166 74171 74172 74173 74175 74176 74177 74179 74182 74185 74188 74192 74193 74197 74198 74200 74202 74209 74215 74218 74219 74221 74222 74223 74224 74227 74228 74229 74231 74233 74234 74235 74237 74241 74242 74246 74247 74249 74251 74254 74255 74258 74263 74264 74268 74269 74271 74272 74273 74274 74277 74278 74279 74280 74281 74284 74285 74286 74287 74288 74289 74292 74294 74295 74297 74300 74302 74304 74305 74306 74312 74318 74322 74325 74328 74329 74332 74335 74337 74339 74340 74351 74353 74356 74357 74358 74365 74366 74368 74369 74372 74373 74378 74381 74382 74384 74385 74387 74389 74392 74393 74396 74399 74401 74403 74405 74406 74407 74408 74409 74412 74413 74417 74418 74419 74420 74421 74422 74424 74426 74428 74429 74430 74431 74432 74440 74441 74442 74447 74453 74457 74459 74460 74462 74464 74472 74474 74475 74483 74485 74489 74497 74499 74501 74502 74503 74506 74507 74508 74512 74513 74516 74526 74528 74535 74537 74544 74548 74550 74552 74553 74554 74557 74561 74565 74567 74568 74569 74571 74573 74575 74576 74578 74579 74580 74581 74585 74587 74589 74590 74592 74596 74597 74599 74604 74606 74609 74612 74613 74616 74619 74620 74622 74623 74625 74627 74629 74632 74636 74638 74641 74642 74643 74646 74647 74649 74652 74655 74656 74657 74660 74662 74663 74666 74669 74671 74672 74677 74680 74682 74683 74684 74685 74686 74687 74688 74690 74693 74694 74698 74701 74706 74708 74710 74715 74718 74720 74723 74724 74729 74732 74734 74736 74737 74742 74745 74746 74748 74750 74757 74759 74761 74764 74765 74766 74767 74770 74773 74777 74778 74782 74784 74785 74787 74788 74790 74791 74793 74796 74797 74801 74802 74805 74807 74811 74815 74816 74817 74818 74824 74828 74829 74831 74840 74841 74843 74844 74845 74849 74852 74854 74857 74858 74859 74860 74862 74864 74865 74868 74870 74872 74877 74879 74880 74881 74882 74883 74885 74886 74890 74896 74898 74899 74903 74906 74910 74914 74915 74920 74925 74927 74928 74930 74931 74932 74934 74936 74937 74939 74944 74945 74948 74949 74950 74953 74954 74957 74962 74966 74969 74970 74972 74974 74975 74978 74985 74986 74991 74994 74996 75002 75005 75007 75010 75013 75014 75017 75021 75025 75026 75029 75031 75032 75035 75036 75037 75041 75045 75047 75050 75051 75053 75054 75055 75056 75058 75062 75070 75072 75073 75075 75076 75084 75087 75089 75090 75091 75097 75107 75115 75116 75117 75120 75121 75125 75129 75133 75137 75139 75144 75147 75149 75151 75154 75156 75159 75160 75162 75164 75165 75166 75168 75169 75170 75174 75177 75178 75180 75182 75185 75187 75188 75189 75192 75193 75195 75197 75198 75200 75202 75205 75206 75210 75211 75216 75217 75218 75219 75221 75225 75230 75231 75233 75234 75236 75238 75240 75241 75244 75248 75251 75255 75256 75259 75260 75262 75265 75266 75267 75269 75275 75279 75280 75281 75284 75285 75287 75288 75289 75291 75295 75296 75297 75302 75303 75304 75305 75306 75307 75308 75312 75313 75316 75320 75322 75325 75326 75327 75329 75331 75335 75338 75340 75341 75343 75344 75352 75353 75362 75363 75364 75365 75367 75368 75369 75372 75373 75374 75375 75380 75381 75382 75383 75384 75387 75393 75395 75398 75402 75407 75408 75409 75410 75413 75418 75419 75421 75422 75425 75426 75428 75429 75430 75434 75435 75439 75446 75448 75450 75454 75455 75461 75464 75469 75473 75474 75476 75479 75480 75481 75485 75490 75498 75509 75511 75513 75516 75518 75519 75523 75525 75526 75527 75528 75529 75530 75531 75532 75533 75534 75544 75545 75547 75549 75550 75552 75554 75557 75558 75561 75562 75564 75565 75566 75567 75569 75571 75573 75574 75581 75583 75586 75590 75592 75593 75594 75595 75599 75600 75604 75605 75607 75610 75612 75613 75615 75616 75617 75619 75622 75624 75625 75627 75628 75635 75637 75639 75640 75642 75647 75649 75654 75655 75656 75658 75661 75669 75670 75671 75673 75676 75679 75682 75687 75690 75691 75692 75695 75696 75698 75700 75701 75703 75709 75715 75716 75723 75727 75731 75732 75733 75734 75737 75739 75740 75741 75743 75747 75749 75750 75752 75754 75756 75758 75759 75761 75763 75764 75767 75779 75782 75784 75786 75788 75792 75793 75794 75799 75800 75803 75804 75805 75806 75812 75815 75817 75820 75823 75824 75827 75838 75839 75840 75844 75848 75850 75855 75856 75857 75858 75861 75863 75864 75869 75870 75873 75874 75879 75883 75889 75895 75896 75897 75898 75899 75903 75904 75907 75911 75916 75919 75923 75924 75925 75926 75928 75931 75932 75936 75937 75940 75941 75944 75946 75949 75951 75952 75953 75959 75960 75974 75975 75978 75979 75981 75982 75986 75987 75989 75990 75991 75999 76002 76004 76008 76010 76013 76014 76015 76016 76021 76025 76027 76034 76035 76041 76047 76049 76050 76052 76053 76056 76059 76061 76062 76063 76066 76068 76071 76072 76075 76087 76090 76093 76094 76095 76097 76098 76099 76101 76103 76104 76105 76106 76109 76116 76118 76121 76125 76126 76128 76129 76132 76134 76136 76137 76138 76140 76141 76144 76148 76152 76156 76157 76158 76160 76163 76165 76172 76174 76175 76182 76184 76186 76190 76195 76196 76197 76198 76199 76200 76205 76212 76216 76217 76218 76220 76222 76223 76224 76227 76229 76231 76232 76233 76237 76241 76243 76245 76251 76258 76259 76260 76262 76267 76271 76272 76273 76274 76277 76279 76280 76282 76283 76284 76286 76287 76294 76298 76304 76306 76312 76313 76317 76323 76325 76327 76328 76329 76331 76332 76334 76337 76342 76348 76352 76354 76356 76360 76362 76366 76367 76370 76373 76374 76382 76384 76385 76388 76389 76390 76391 76396 76401 76406 76407 76409 76410 76411 76413 76414 76415 76416 76419 76421 76422 76423 76425 76426 76427 76428 76439 76440 76442 76443 76447 76450 76453 76455 76457 76458 76459 76466 76468 76470 76471 76472 76474 76475 76477 76478 76482 76484 76489 76490 76492 76493 76494 76495 76496 76497 76499 76500 76510 76511 76514 76519 76522 76523 76526 76527 76530 76531 76533 76535 76537 76540 76545 76547 76548 76549 76551 76555 76556 76558 76560 76563 76572 76576 76577 76578 76581 76583 76584 76586 76588 76589 76590 76594 76595 76596 76597 76602 76605 76612 76614 76618 76619 76620 76621 76624 76625 76626 76627 76628 76632 76634 76635 76637 76639 76640 76644 76646 76647 76648 76649 76651 76652 76653 76659 76664 76665 76667 76668 76671 76672 76673 76674 76676 76678 76679 76680 76681 76684 76686 76688 76689 76691 76695 76698 76700 76703 76704 76706 76707 76708 76711 76719 76721 76723 76724 76727 76733 76746 76747 76750 76752 76753 76754 76762 76763 76764 76770 76772 76773 76777 76779 76783 76784 76785 76788 76790 76796 76801 76806 76808 76809 76810 76818 76820 76822 76823 76826 76828 76834 76836 76838 76841 76844 76848 76850 76851 76852 76853 76854 76858 76860 76861 76866 76867 76868 76869 76871 76873 76875 76877 76880 76881 76885 76886 76890 76897 76898 76900 76901 76903 76907 76910 76911 76912 76913 76914 76916 76918 76920 76925 76927 76928 76932 76933 76934 76937 76939 76941 76944 76947 76948 76951 76952 76953 76959 76965 76968 76971 76975 76979 76984 76988 76989 76992 76993 76999 77004 77008 77010 77012 77017 77019 77021 77026 77027 77028 77030 77031 77033 77034 77035 77037 77038 77047 77048 77049 77053 77054 77056 77057 77058 77061 77062 77063 77065 77066 77067 77070 77071 77072 77074 77077 77079 77084 77086 77091 77096 77103 77108 77111 77112 77113 77117 77119 77120 77126 77132 77133 77141 77142 77144 77147 77154 77157 77158 77161 77162 77163 77166 77167 77170 77171 77172 77184 77185 77186 77189 77190 77193 77195 77196 77197 77199 77204 77205 77206 77209 77210 77211 77213 77215 77216 77219 77221 77223 77225 77227 77229 77232 77233 77237 77240 77242 77243 77246 77252 77257 77262 77267 77270 77273 77276 77280 77281 77282 77283 77285 77291 77295 77296 77298 77299 77300 77301 77306 77307 77308 77310 77311 77317 77319 77321 77322 77324 77326 77330 77332 77333 77334 77335 77337 77338 77339 77343 77347 77350 77351 77354 77359 77361 77375 77376 77377 77381 77384 77385 77386 77387 77389 77390 77391 77392 77394 77397 77402 77404 77406 77407 77412 77415 77417 77421 77424 77425 77427 77429 77430 77432 77434 77435 77437 77438 77439 77441 77442 77444 77445 77447 77448 77449 77451 77452 77453 77454 77458 77461 77463 77465 77467 77469 77480 77483 77484 77486 77487 77490 77494 77496 77497 77498 77499 77503 77505 77507 77508 77511 77512 77515 77516 77519 77520 77522 77524 77525 77529 77532 77533 77534 77536 77539 77541 77542 77543 77550 77551 77552 77554 77557 77559 77561 77563 77566 77573 77579 77580 77583 77584 77585 77588 77589 77590 77591 77594 77596 77597 77598 77604 77606 77608 77610 77613 77615 77616 77617 77620 77621 77623 77628 77632 77633 77635 77637 77638 77641 77643 77644 77646 77647 77649 77654 77655 77657 77660 77666 77671 77675 77679 77680 77681 77686 77688 77694 77698 77702 77705 77706 77708 77710 77714 77717 77718 77724 77725 77726 77728 77729 77733 77734 77737 77739 77741 77743 77751 77753 77762 77764 77765 77773 77780 77784 77786 77791 77798 77804 77806 77807 77808 77809 77811 77813 77815 77818 77819 77823 77824 77825 77827 77828 77831 77832 77840 77842 77843 77846 77849 77850 77852 77854 77856 77857 77862 77868 77869 77870 77873 77878 77883 77884 77886 77888 77889 77891 77892 77893 77895 77897 77899 77900 77902 77903 77904 77906 77907 77908 77910 77912 77913 77916 77917 77922 77924 77926 77935 77937 77938 77940 77944 77946 77947 77951 77952 77955 77960 77961 77964 77965 77971 77972 77974 77975 77981 77984 77985 77993 77998 77999 78001 78004 78005 78006 78013 78015 78016 78017 78019 78021 78023 78025 78029 78034 78036 78037 78043 78044 78046 78047 78048 78058 78061 78062 78075 78076 78078 78080 78087 78092 78101 78105 78107 78109 78111 78112 78113 78114 78115 78119 78120 78121 78125 78128 78130 78131 78136 78137 78138 78142 78143 78145 78147 78149 78151 78153 78156 78159 78160 78161 78162 78170 78171 78173 78175 78176 78178 78183 78185 78188 78189 78190 78192 78193 78194 78195 78196 78197 78199 78208 78210 78211 78212 78216 78218 78219 78221 78222 78223 78226 78227 78229 78238 78239 78241 78242 78245 78249 78251 78256 78257 78258 78259 78260 78262 78268 78269 78273 78274 78276 78277 78281 78282 78288 78290 78291 78293 78296 78300 78302 78304 78306 78307 78308 78310 78313 78315 78317 78318 78319 78321 78322 78325 78331 78332 78336 78337 78343 78344 78346 78349 78350 78355 78358 78359 78360 78362 78364 78365 78367 78369 78373 78378 78379 78381 78383 78384 78385 78388 78390 78392 78395 78397 78399 78403 78405 78406 78407 78411 78414 78416 78417 78423 78425 78427 78428 78429 78431 78433 78436 78437 78438 78439 78440 78441 78443 78445 78446 78448 78450 78451 78453 78456 78457 78461 78463 78465 78466 78468 78473 78475 78477 78482 78483 78484 78485 78489 78496 78497 78498 78501 78505 78506 78514 78519 78524 78526 78528 78532 78534 78536 78537 78547 78548 78549 78551 78558 78560 78562 78564 78568 78569 78572 78576 78578 78579 78582 78586 78588 78591 78593 78601 78603 78604 78608 78609 78610 78614 78615 78616 78617 78618 78619 78621 78623 78629 78632 78633 78650 78651 78652 78653 78657 78659 78660 78662 78664 78667 78668 78669 78674 78678 78680 78682 78683 78685 78691 78693 78694 78698 78699 78703 78704 78706 78711 78714 78715 78716 78717 78719 78728 78729 78734 78735 78736 78737 78738 78740 78743 78745 78748 78750 78757 78758 78763 78764 78765 78766 78773 78775 78777 78778 78780 78781 78782 78784 78791 78793 78796 78797 78800 78801 78804 78805 78806 78808 78811 78812 78813 78814 78817 78818 78819 78822 78823 78826 78830 78831 78836 78839 78841 78842 78844 78847 78849 78850 78854 78856 78859 78860 78862 78863 78864 78865 78866 78869 78870 78872 78874 78876 78877 78878 78881 78885 78886 78887 78888 78895 78896 78898 78901 78909 78910 78913 78916 78919 78924 78932 78933 78936 78939 78940 78947 78951 78954 78957 78961 78962 78965 78966 78974 78975 78976 78977 78980 78982 78985 78989 78991 78996 78998 79000 79004 79011 79013 79014 79015 79017 79018 79024 79025 79026 79027 79029 79031 79034 79036 79038 79042 79043 79044 79045 79051 79056 79057 79058 79064 79065 79066 79070 79073 79074 79076 79078 79079 79080 79087 79093 79099 79100 79102 79104 79107 79108 79111 79112 79113 79115 79120 79123 79124 79125 79126 79128 79129 79137 79139 79141 79142 79143 79145 79147 79148 79149 79150 79151 79153 79154 79155 79157 79160 79163 79166 79168 79171 79173 79176 79178 79180 79181 79182 79188 79189 79190 79191 79192 79193 79195 79196 79197 79201 79202 79203 79205 79207 79208 79211 79212 79216 79217 79220 79224 79226 79227 79228 79229 79232 79233 79235 79236 79240 79243 79244 79247 79248 79250 79253 79254 79256 79259 79263 79265 79268 79276 79277 79286 79287 79288 79289 79291 79294 79301 79303 79308 79309 79318 79320 79323 79327 79329 79334 79339 79341 79342 79345 79349 79352 79354 79355 79357 79359 79360 79367 79372 79373 79374 79375 79378 79380 79385 79390 79396 79397 79399 79400 79405 79406 79409 79411 79412 79415 79417 79420 79422 79425 79426 79428 79431 79435 79438 79441 79442 79443 79447 79449 79450 79454 79456 79459 79461 79463 79466 79468 79470 79472 79481 79483 79485 79486 79489 79490 79496 79499 79500 79502 79507 79509 79510 79511 79512 79514 79515 79519 79520 79524 79529 79531 79538 79539 79540 79549 79550 79552 79555 79556 79557 79558 79560 79561 79562 79565 79566 79570 79571 79572 79573 79575 79576 79578 79580 79581 79585 79589 79590 79591 79592 79595 79598 79601 79602 79604 79613 79614 79618 79620 79622 79625 79632 79636 79639 79640 79643 79645 79646 79649 79650 79653 79654 79658 79660 79661 79662 79666 79667 79675 79677 79679 79681 79682 79691 79692 79693 79695 79699 79700 79701 79702 79703 79704 79707 79709 79710 79714 79715 79718 79722 79723 79724 79725 79726 79727 79729 79730 79731 79733 79735 79736 79737 79738 79751 79752 79756 79757 79765 79768 79769 79772 79774 79775 79776 79777 79780 79782 79783 79785 79786 79788 79790 79791 79794 79795 79801 79804 79806 79808 79813 79814 79816 79817 79820 79822 79828 79829 79830 79831 79834 79844 79846 79847 79850 79858 79860 79861 79865 79867 79874 79879 79880 79889 79890 79894 79895 79896 79899 79903 79905 79907 79908 79910 79911 79914 79917 79919 79920 79923 79924 79926 79932 79936 79940 79941 79942 79944 79945 79946 79951 79952 79954 79956 79957 79958 79961 79962 79963 79966 79968 79969 79973 79974 79975 79980 79981 79983 79984 79986 79988 79990 79993 79994 79996 79999 80003 80005 80009 80010 80011 80019 80020 80022 80024 80025 80030 80031 80034 80036 80040 80041 80042 80043 80048 80049 80052 80060 80061 80064 80066 80069 80070 80071 80076 80077 80078 80083 80084 80085 80086 80090 80093 80095 80097 80101 80102 80107 80108 80109 80110 80116 80121 80123 80128 80129 80130 80132 80135 80136 80139 80141 80147 80149 80150 80152 80153 80154 80155 80158 80160 80161 80163 80168 80171 80174 80177 80178 80184 80187 80189 80192 80193 80194 80195 80199 80200 80210 80215 80217 80223 80226 80228 80231 80234 80236 80240 80241 80242 80244 80247 80250 80252 80253 80258 80259 80260 80261 80263 80267 80269 80271 80272 80274 80275 80277 80278 80280 80281 80282 80284 80287 80290 80295 80296 80299 80300 80301 80303 80305 80307 80308 80312 80317 80319 80320 80323 80326 80328 80331 80338 80344 80345 80351 80353 80356 80357 80360 80361 80365 80367 80369 80370 80374 80384 80386 80388 80390 80391 80392 80393 80395 80399 80402 80403 80409 80412 80416 80426 80427 80429 80439 80440 80451 80454 80459 80460 80465 80469 80470 80474 80477 80482 80483 80484 80486 80487 80492 80497 80499 80502 80507 80511 80512 80513 80516 80517 80521 80522 80524 80525 80526 80529 80535 80537 80538 80544 80545 80546 80548 80549 80550 80551 80552 80556 80557 80566 80569 80572 80576 80588 80590 80592 80593 80594 80597 80598 80600 80604 80609 80614 80616 80621 80624 80625 80626 80630 80631 80634 80636 80638 80639 80643 80645 80647 80648 80652 80655 80656 80657 80661 80662 80663 80671 80672 80675 80677 80681 80686 80692 80694 80695 80697 80698 80700 80706 80707 80714 80716 80717 80718 80720 80721 80722 80723 80724 80728 80730 80731 80732 80733 80734 80736 80741 80743 80747 80752 80758 80766 80773 80774 80776 80778 80782 80787 80789 80796 80797 80799 80800 80802 80804 80806 80811 80817 80818 80821 80827 80828 80834 80835 80837 80842 80843 80844 80846 80847 80849 80855 80858 80859 80861 80864 80866 80876 80877 80880 80883 80884 80886 80887 80898 80903 80912 80916 80917 80922 80928 80931 80933 80934 80936 80938 80944 80945 80948 80949 80951 80952 80957 80962 80963 80967 80968 80971 80972 80977 80978 80979 80980 80983 80986 80991 80994 80995 80996 80998 81001 81004 81011 81012 81015 81018 81024 81026 81027 81028 81029 81030 81033 81034 81035 81040 81042 81043 81045 81048 81050 81051 81054 81055 81056 81057 81059 81065 81066 81069 81074 81080 81083 81084 81086 81087 81089 81090 81091 81094 81095 81098 81102 81105 81107 81111 81117 81119 81121 81123 81124 81130 81132 81134 81141 81145 81146 81149 81152 81154 81156 81165 81167 81168 81173 81176 81178 81179 81180 81183 81185 81186 81191 81194 81195 81196 81198 81201 81203 81204 81207 81208 81215 81218 81219 81221 81222 81223 81224 81227 81229 81231 81233 81246 81248 81253 81254 81257 81258 81261 81263 81264 81265 81271 81274 81277 81281 81283 81284 81287 81289 81291 81292 81293 81295 81303 81305 81309 81310 81313 81319 81320 81321 81322 81323 81325 81327 81329 81331 81332 81334 81335 81336 81338 81341 81343 81345 81348 81352 81354 81356 81357 81358 81359 81364 81365 81373 81376 81377 81378 81381 81383 81385 81386 81388 81391 81395 81397 81398 81399 81401 81404 81405 81408 81411 81413 81414 81415 81416 81417 81421 81422 81425 81426 81428 81429 81432 81435 81439 81441 81442 81443 81444 81448 81450 81451 81453 81456 81458 81459 81466 81468 81470 81471 81475 81477 81480 81483 81487 81493 81494 81496 81500 81505 81506 81508 81509 81513 81518 81519 81521 81522 81523 81524 81526 81527 81528 81530 81532 81533 81536 81539 81544 81545 81546 81548 81554 81555 81556 81558 81560 81562 81567 81568 81570 81572 81574 81576 81577 81578 81580 81581 81587 81589 81593 81595 81597 81598 81600 81604 81606 81614 81616 81618 81619 81621 81625 81627 81630 81631 81632 81633 81638 81640 81641 81642 81643 81645 81652 81654 81655 81656 81661 81663 81667 81668 81669 81670 81672 81673 81674 81676 81680 81681 81684 81685 81688 81689 81695 81696 81698 81702 81703 81705 81706 81707 81709 81712 81714 81715 81716 81717 81720 81722 81726 81728 81729 81731 81732 81734 81735 81736 81737 81738 81740 81743 81747 81748 81750 81751 81754 81758 81772 81774 81780 81781 81782 81785 81788 81794 81799 81802 81806 81807 81812 81815 81819 81823 81826 81829 81830 81834 81836 81837 81838 81840 81845 81848 81849 81850 81851 81852 81854 81855 81857 81859 81860 81862 81865 81869 81871 81873 81874 81875 81876 81877 81878 81879 81883 81886 81888 81890 81891 81894 81895 81896 81898 81900 81901 81903 81904 81907 81911 81920 81921 81924 81925 81927 81929 81931 81939 81940 81941 81945 81946 81948 81949 81950 81952 81964 81965 81966 81971 81974 81976 81979 81982 81984 81985 81989 81996 82003 82004 82005 82009 82011 82013 82016 82018 82020 82023 82024 82025 82027 82029 82030 82038 82041 82042 82043 82046 82047 82048 82051 82052 82053 82054 82057 82060 82061 82063 82066 82072 82076 82077 82082 82086 82091 82093 82094 82100 82104 82105 82111 82112 82120 82126 82127 82129 82130 82132 82133 82141 82142 82148 82152 82154 82156 82159 82160 82162 82163 82164 82172 82177 82179 82182 82183 82186 82187 82188 82189 82190 82191 82192 82194 82196 82198 82204 82207 82209 82211 82213 82216 82223 82226 82227 82230 82235 82238 82241 82242 82244 82248 82249 82251 82255 82257 82259 82263 82270 82273 82277 82278 82285 82288 82289 82290 82291 82296 82308 82309 82310 82314 82318 82321 82326 82327 82330 82331 82332 82334 82335 82336 82337 82339 82341 82343 82345 82346 82347 82349 82350 82351 82352 82353 82358 82360 82362 82364 82366 82368 82372 82375 82376 82377 82381 82382 82387 82390 82396 82398 82401 82402 82405 82409 82410 82411 82414 82417 82422 82424 82427 82429 82434 82437 82439 82440 82441 82444 82445 82448 82449 82450 82454 82459 82465 82471 82474 82475 82476 82481 82485 82488 82489 82493 82495 82502 82503 82504 82505 82508 82512 82513 82514 82516 82517 82520 82524 82527 82528 82530 82532 82534 82537 82539 82540 82541 82545 82547 82549 82550 82551 82552 82554 82557 82558 82559 82561 82563 82567 82570 82577 82582 82583 82587 82588 82589 82592 82596 82603 82604 82605 82606 82613 82618 82619 82625 82626 82629 82630 82632 82634 82636 82644 82646 82651 82653 82661 82662 82665 82666 82668 82673 82678 82682 82685 82688 82689 82691 82692 82694 82696 82697 82699 82702 82706 82708 82713 82714 82716 82717 82720 82721 82723 82728 82735 82741 82744 82749 82751 82753 82756 82757 82759 82760 82765 82769 82774 82776 82777 82783 82785 82786 82789 82790 82792 82793 82794 82795 82796 82803 82804 82805 82806 82809 82810 82812 82814 82816 82817 82820 82822 82827 82831 82835 82840 82843 82845 82846 82851 82852 82853 82855 82858 82860 82861 82863 82865 82866 82867 82870 82877 82878 82879 82881 82885 82886 82888 82890 82895 82900 82906 82911 82914 82916 82917 82919 82922 82924 82926 82927 82930 82935 82942 82945 82946 82953 82954 82955 82956 82957 82960 82961 82962 82963 82964 82965 82969 82970 82972 82973 82977 82979 82980 82982 82985 82988 82989 82996 82998 82999 83000 83002 83005 83013 83014 83023 83024 83025 83026 83027 83035 83036 83041 83045 83050 83056 83059 83062 83066 83067 83068 83069 83070 83072 83075 83081 83083 83084 83085 83086 83087 83088 83092 83094 83095 83101 83103 83112 83114 83117 83118 83121 83124 83125 83131 83137 83138 83140 83141 83142 83145 83146 83148 83153 83159 83160 83163 83164 83175 83176 83178 83181 83182 83184 83185 83186 83187 83189 83191 83192 83195 83197 83200 83206 83209 83210 83211 83212 83213 83217 83221 83222 83224 83227 83233 83236 83239 83243 83244 83245 83246 83250 83251 83252 83253 83255 83256 83259 83261 83267 83268 83272 83273 83275 83278 83286 83288 83289 83293 83294 83302 83304 83306 83307 83308 83309 83311 83313 83314 83315 83324 83325 83326 83330 83332 83333 83334 83335 83338 83344 83350 83352 83357 83358 83361 83364 83368 83370 83374 83379 83380 83382 83385 83386 83387 83391 83394 83395 83397 83400 83401 83405 83407 83411 83412 83414 83415 83416 83418 83420 83421 83422 83427 83428 83431 83432 83433 83434 83435 83436 83438 83439 83441 83445 83449 83456 83463 83467 83468 83470 83471 83473 83478 83481 83482 83483 83484 83486 83487 83489 83491 83494 83499 83500 83505 83507 83509 83511 83514 83516 83518 83524 83526 83528 83529 83536 83540 83541 83543 83544 83547 83548 83553 83557 83561 83562 83566 83567 83570 83573 83576 83578 83581 83583 83587 83589 83597 83601 83603 83604 83605 83606 83607 83611 83613 83617 83618 83619 83623 83624 83630 83631 83633 83634 83637 83638 83642 83652 83662 83663 83664 83668 83669 83671 83672 83673 83674 83678 83679 83684 83686 83687 83688 83689 83695 83697 83699 83701 83703 83704 83705 83706 83709 83713 83714 83720 83721 83727 83728 83733 83735 83736 83739 83743 83744 83746 83748 83753 83755 83756 83760 83761 83762 83763 83765 83771 83775 83780 83782 83789 83795 83796 83797 83798 83800 83803 83811 83817 83819 83831 83836 83839 83840 83843 83846 83848 83849 83850 83853 83855 83857 83867 83868 83872 83875 83876 83878 83879 83883 83888 83891 83892 83893 83894 83897 83898 83905 83909 83911 83912 83914 83915 83921 83922 83932 83933 83938 83941 83944 83945 83947 83948 83950 83953 83954 83958 83965 83967 83969 83970 83971 83975 83976 83981 83985 83987 83989 83990 83992 83994 83996 83997 84001 84006 84011 84012 84014 84016 84028 84029 84038 84043 84046 84047 84048 84049 84052 84055 84059 84060 84061 84063 84067 84071 84074 84076 84079 84080 84082 84083 84086 84088 84090 84091 84094 84096 84098 84099 84100 84101 84102 84106 84110 84111 84117 84121 84124 84127 84129 84131 84135 84138 84142 84143 84149 84152 84153 84154 84164 84165 84166 84167 84168 84169 84170 84171 84173 84178 84180 84181 84182 84184 84186 84187 84189 84191 84192 84196 84199 84203 84206 84209 84210 84212 84215 84217 84221 84224 84225 84231 84238 84240 84241 84248 84250 84252 84253 84255 84259 84260 84262 84265 84266 84267 84268 84270 84272 84273 84275 84278 84279 84280 84286 84290 84297 84299 84300 84302 84303 84304 84311 84318 84319 84320 84321 84322 84323 84324 84327 84328 84329 84332 84333 84335 84336 84338 84340 84343 84346 84350 84357 84359 84363 84364 84365 84366 84367 84370 84377 84385 84386 84387 84390 84391 84398 84403 84406 84409 84410 84416 84422 84424 84426 84427 84428 84430 84438 84439 84440 84441 84442 84443 84444 84446 84451 84453 84454 84459 84464 84472 84473 84475 84476 84478 84479 84480 84481 84482 84483 84484 84485 84488 84490 84493 84496 84501 84504 84505 84506 84508 84509 84512 84513 84514 84517 84519 84520 84525 84526 84528 84529 84531 84532 84534 84535 84536 84542 84547 84551 84553 84558 84560 84569 84571 84572 84573 84574 84577 84578 84579 84580 84582 84587 84588 84592 84594 84595 84599 84604 84606 84608 84615 84619 84621 84622 84623 84625 84626 84631 84634 84635 84637 84639 84641 84644 84647 84649 84650 84652 84654 84656 84658 84659 84660 84661 84663 84669 84671 84673 84674 84677 84683 84689 84691 84693 84696 84698 84699 84700 84701 84703 84706 84711 84714 84715 84716 84718 84723 84724 84726 84729 84735 84736 84737 84739 84740 84741 84743 84746 84749 84752 84754 84756 84757 84760 84767 84768 84770 84775 84776 84777 84780 84785 84792 84794 84797 84798 84799 84804 84808 84810 84811 84813 84814 84815 84816 84817 84818 84821 84823 84824 84825 84827 84828 84829 84831 84832 84834 84837 84842 84846 84848 84849 84851 84852 84856 84862 84863 84864 84866 84868 84869 84870 84872 84875 84876 84879 84883 84888 84889 84894 84897 84898 84901 84903 84904 84905 84909 84911 84913 84914 84916 84917 84918 84919 84920 84921 84923 84925 84926 84927 84928 84929 84930 84934 84937 84938 84939 84943 84944 84948 84949 84950 84951 84957 84958 84959 84960 84963 84965 84966 84971 84972 84973 84974 84975 84977 84978 84987 84988 84990 84994 84995 84997 84999 85000 85009 85010 85012 85013 85014 85017 85018 85019 85021 85026 85028 85033 85036 85037 85039 85040 85042 85044 85052 85053 85056 85058 85059 85063 85065 85068 85071 85073 85075 85076 85077 85078 85086 85087 85088 85089 85092 85093 85096 85098 85099 85103 85104 85106 85111 85115 85117 85118 85120 85127 85128 85130 85134 85136 85138 85142 85143 85144 85145 85146 85147 85151 85152 85153 85163 85164 85168 85169 85172 85174 85175 85176 85179 85181 85183 85184 85185 85187 85189 85191 85195 85196 85202 85203 85204 85206 85208 85209 85213 85215 85216 85222 85223 85224 85234 85236 85237 85238 85240 85241 85244 85247 85250 85253 85254 85255 85256 85261 85262 85267 85270 85275 85277 85279 85280 85282 85288 85289 85292 85296 85300 85301 85304 85308 85309 85310 85311 85313 85314 85316 85317 85320 85322 85324 85325 85327 85328 85329 85330 85332 85337 85339 85341 85344 85348 85350 85351 85352 85353 85354 85355 85360 85362 85363 85364 85365 85370 85372 85374 85375 85376 85378 85379 85381 85384 85388 85393 85395 85397 85399 85404 85405 85406 85407 85415 85418 85422 85425 85426 85427 85430 85432 85437 85446 85454 85458 85467 85468 85469 85470 85473 85477 85478 85479 85481 85484 85487 85491 85495 85496 85497 85498 85501 85505 85506 85508 85509 85512 85514 85516 85517 85521 85526 85528 85531 85532 85535 85538 85541 85545 85548 85549 85550 85551 85554 85555 85556 85557 85558 85567 85573 85575 85576 85577 85579 85582 85583 85585 85587 85588 85591 85592 85594 85597 85598 85602 85606 85607 85609 85611 85613 85615 85616 85624 85625 85629 85630 85631 85638 85641 85644 85645 85649 85650 85652 85656 85659 85662 85663 85665 85666 85671 85676 85681 85682 85686 85692 85696 85697 85701 85705 85706 85713 85714 85716 85719 85721 85723 85724 85727 85728 85731 85733 85736 85737 85739 85744 85746 85748 85749 85750 85752 85754 85758 85760 85761 85763 85768 85770 85772 85775 85779 85783 85785 85786 85788 85791 85799 85801 85803 85805 85810 85816 85817 85820 85821 85824 85825 85831 85835 85838 85839 85840 85842 85844 85850 85855 85856 85857 85860 85861 85862 85863 85866 85867 85868 85870 85871 85872 85873 85874 85876 85877 85880 85881 85882 85883 85888 85891 85895 85896 85898 85899 85900 85901 85903 85906 85910 85913 85914 85915 85918 85919 85920 85924 85925 85926 85927 85929 85932 85937 85941 85942 85944 85945 85946 85947 85948 85952 85958 85963 85966 85968 85971 85973 85978 85993 85994 85996 85999 86002 86004 86009 86011 86019 86021 86022 86025 86027 86028 86030 86034 86035 86036 86037 86039 86040 86044 86046 86047 86049 86050 86052 86055 86057 86066 86067 86070 86071 86072 86073 86074 86077 86079 86080 86083 86084 86086 86089 86091 86092 86094 86096 86097 86103 86104 86106 86107 86108 86110 86115 86117 86127 86128 86129 86131 86132 86134 86138 86139 86141 86149 86155 86158 86159 86160 86163 86164 86166 86168 86170 86178 86179 86180 86181 86183 86185 86189 86191 86192 86193 86196 86197 86198 86200 86202 86205 86206 86209 86216 86218 86225 86227 86228 86229 86232 86239 86242 86243 86244 86246 86248 86249 86252 86255 86256 86258 86264 86265 86266 86267 86272 86274 86275 86277 86278 86279 86281 86282 86284 86287 86290 86292 86295 86296 86301 86302 86307 86309 86310 86313 86316 86319 86320 86324 86325 86326 86335 86337 86339 86343 86344 86350 86351 86353 86354 86358 86360 86362 86363 86367 86369 86370 86374 86377 86380 86381 86383 86384 86386 86387 86390 86391 86394 86397 86398 86400 86405 86407 86409 86410 86411 86412 86414 86416 86422 86433 86437 86438 86440 86451 86452 86454 86458 86461 86469 86472 86478 86479 86480 86485 86488 86489 86490 86491 86492 86493 86494 86503 86505 86511 86516 86522 86524 86525 86532 86534 86535 86536 86543 86544 86545 86547 86549 86554 86559 86561 86563 86565 86566 86567 86568 86569 86571 86572 86573 86574 86578 86581 86582 86583 86584 86585 86587 86588 86589 86592 86594 86595 86604 86607 86608 86609 86610 86613 86615 86620 86622 86625 86626 86630 86631 86632 86634 86636 86640 86642 86643 86645 86647 86648 86650 86652 86654 86656 86658 86661 86662 86669 86672 86676 86677 86680 86681 86684 86685 86691 86692 86695 86696 86699 86704 86705 86709 86712 86713 86714 86715 86718 86720 86723 86725 86726 86727 86728 86729 86730 86733 86734 86737 86739 86743 86744 86745 86746 86748 86753 86754 86757 86762 86768 86769 86770 86772 86774 86775 86777 86780 86782 86783 86784 86785 86786 86787 86789 86791 86793 86794 86798 86805 86811 86812 86814 86815 86819 86821 86822 86823 86827 86828 86829 86833 86835 86836 86838 86840 86841 86843 86845 86846 86848 86851 86855 86858 86859 86863 86864 86865 86866 86870 86874 86876 86878 86879 86884 86892 86899 86902 86903 86907 86910 86912 86913 86917 86918 86919 86921 86923 86924 86930 86932 86936 86937 86938 86940 86941 86942 86944 86946 86947 86948 86951 86952 86955 86956 86960 86964 86966 86967 86969 86970 86971 86974 86975 86977 86978 86983 86984 86986 86995 86996 86997 86998 87005 87006 87008 87009 87013 87016 87021 87029 87030 87038 87041 87044 87047 87048 87050 87051 87053 87061 87063 87064 87068 87072 87074 87077 87079 87080 87083 87084 87086 87089 87090 87091 87101 87104 87109 87110 87116 87118 87128 87130 87131 87132 87133 87134 87135 87138 87142 87143 87148 87153 87154 87156 87157 87159 87165 87166 87170 87176 87177 87180 87182 87183 87185 87188 87189 87192 87193 87194 87195 87199 87200 87205 87207 87208 87209 87211 87214 87215 87218 87219 87232 87235 87236 87237 87242 87245 87247 87248 87252 87253 87257 87260 87266 87270 87271 87275 87276 87279 87280 87282 87285 87290 87291 87292 87298 87300 87303 87314 87316 87325 87326 87327 87330 87333 87334 87338 87339 87344 87353 87355 87358 87363 87364 87365 87366 87367 87368 87369 87371 87372 87373 87377 87390 87391 87392 87393 87394 87395 87397 87399 87401 87404 87405 87406 87410 87417 87421 87422 87427 87429 87431 87434 87435 87441 87443 87444 87447 87452 87453 87455 87456 87458 87464 87465 87466 87467 87468 87469 87471 87472 87473 87474 87476 87479 87480 87481 87483 87485 87487 87489 87492 87493 87499 87500 87506 87509 87511 87512 87513 87516 87526 87528 87534 87535 87537 87539 87540 87541 87542 87548 87550 87551 87552 87553 87557 87560 87564 87565 87566 87567 87571 87572 87573 87576 87577 87578 87580 87581 87582 87584 87586 87594 87595 87601 87605 87608 87611 87613 87614 87615 87616 87618 87619 87620 87621 87624 87625 87626 87628 87634 87636 87638 87639 87641 87644 87646 87655 87657 87658 87668 87670 87679 87682 87683 87684 87686 87687 87689 87695 87706 87708 87709 87711 87714 87716 87717 87720 87721 87722 87726 87727 87728 87731 87734 87735 87737 87739 87741 87742 87744 87745 87746 87748 87749 87756 87757 87762 87763 87766 87767 87768 87769 87772 87774 87775 87776 87778 87779 87780 87781 87782 87783 87784 87785 87787 87801 87805 87806 87810 87812 87813 87814 87816 87823 87824 87827 87832 87835 87844 87849 87856 87863 87864 87866 87867 87871 87874 87875 87876 87877 87880 87885 87889 87892 87895 87899 87907 87908 87913 87916 87920 87921 87926 87928 87929 87932 87934 87939 87941 87944 87945 87948 87949 87950 87953 87954 87955 87958 87959 87964 87966 87967 87968 87971 87972 87975 87979 87981 87982 87985 87987 87989 87990 87997 87998 87999 88000 88007 88008 88009 88010 88012 88013 88015 88019 88020 88022 88023 88024 88028 88030 88033 88034 88041 88046 88050 88052 88053 88054 88055 88056 88057 88061 88064 88065 88069 88072 88075 88076 88080 88081 88082 88084 88085 88089 88092 88093 88097 88101 88103 88107 88108 88110 88116 88117 88118 88120 88121 88124 88128 88130 88131 88132 88134 88135 88140 88141 88144 88147 88149 88152 88156 88160 88162 88163 88164 88165 88166 88167 88168 88169 88170 88172 88179 88181 88183 88187 88194 88195 88196 88198 88202 88203 88204 88205 88206 88208 88215 88216 88217 88218 88220 88221 88226 88228 88230 88234 88237 88238 88239 88241 88242 88244 88255 88257 88260 88263 88264 88272 88273 88274 88275 88277 88278 88285 88287 88288 88296 88297 88301 88302 88307 88308 88320 88322 88323 88324 88325 88327 88328 88333 88334 88339 88340 88342 88343 88347 88348 88350 88352 88355 88359 88360 88362 88367 88373 88378 88380 88381 88383 88384 88385 88386 88387 88389 88390 88394 88395 88396 88397 88398 88403 88404 88405 88407 88408 88409 88410 88412 88413 88418 88419 88421 88423 88426 88427 88432 88433 88434 88436 88441 88442 88444 88449 88450 88454 88456 88461 88462 88465 88468 88470 88473 88481 88482 88485 88486 88489 88491 88492 88493 88495 88501 88502 88504 88506 88508 88509 88512 88516 88518 88521 88522 88523 88527 88532 88536 88540 88541 88543 88544 88545 88548 88550 88552 88555 88556 88561 88563 88564 88565 88567 88569 88575 88577 88578 88580 88583 88586 88587 88588 88591 88594 88595 88596 88598 88599 88600 88604 88608 88609 88611 88614 88617 88618 88626 88632 88634 88635 88643 88647 88654 88658 88659 88660 88661 88668 88672 88674 88688 88689 88690 88692 88693 88696 88699 88700 88701 88702 88704 88707 88708 88710 88712 88713 88715 88717 88718 88720 88721 88723 88724 88726 88728 88729 88733 88739 88740 88750 88751 88753 88754 88755 88756 88757 88760 88761 88762 88763 88768 88770 88771 88772 88777 88778 88782 88784 88786 88788 88790 88791 88794 88795 88796 88799 88805 88807 88808 88820 88822 88823 88824 88826 88827 88828 88830 88833 88836 88837 88838 88841 88845 88846 88847 88848 88849 88850 88852 88854 88855 88857 88859 88861 88864 88868 88870 88873 88877 88880 88882 88887 88888 88890 88891 88896 88897 88903 88907 88911 88915 88917 88925 88926 88927 88934 88936 88940 88942 88943 88946 88948 88951 88956 88958 88961 88963 88964 88965 88968 88969 88972 88974 88979 88983 88984 88992 88998 89002 89003 89004 89006 89007 89009 89012 89013 89014 89017 89019 89023 89024 89025 89027 89028 89031 89034 89040 89042 89043 89044 89045 89046 89048 89052 89053 89055 89056 89058 89061 89063 89065 89067 89068 89072 89074 89077 89079 89080 89082 89088 89096 89097 89098 89100 89103 89105 89107 89108 89113 89114 89115 89117 89119 89128 89130 89131 89133 89134 89143 89144 89147 89148 89149 89151 89156 89158 89159 89161 89164 89167 89169 89170 89171 89173 89174 89180 89188 89189 89192 89194 89197 89199 89201 89202 89207 89208 89210 89220 89221 89224 89227 89231 89237 89243 89248 89249 89251 89252 89253 89257 89260 89268 89270 89273 89275 89276 89277 89281 89283 89284 89289 89291 89292 89293 89297 89298 89306 89309 89310 89311 89312 89313 89316 89318 89319 89325 89327 89332 89338 89341 89343 89345 89347 89348 89350 89352 89355 89356 89357 89358 89359 89363 89364 89365 89366 89369 89370 89372 89376 89380 89381 89382 89383 89385 89386 89389 89390 89391 89393 89394 89400 89402 89403 89406 89408 89411 89413 89418 89420 89421 89422 89428 89434 89435 89436 89439 89440 89445 89446 89449 89451 89453 89455 89456 89463 89464 89466 89467 89468 89469 89472 89473 89475 89477 89478 89479 89483 89485 89486 89487 89491 89495 89497 89500 89502 89506 89508 89514 89515 89518 89521 89522 89523 89526 89529 89531 89536 89539 89541 89542 89545 89546 89548 89550 89553 89554 89563 89565 89571 89572 89575 89577 89581 89584 89586 89588 89589 89590 89591 89594 89599 89604 89605 89606 89607 89611 89614 89616 89618 89619 89621 89624 89632 89633 89634 89641 89643 89651 89656 89659 89661 89663 89664 89667 89668 89671 89677 89694 89695 89697 89700 89701 89702 89708 89709 89713 89715 89717 89721 89730 89732 89735 89740 89745 89747 89755 89756 89760 89762 89765 89769 89774 89775 89778 89792 89795 89796 89798 89802 89803 89807 89811 89815 89817 89818 89819 89822 89828 89829 89830 89832 89833 89837 89841 89844 89845 89846 89849 89853 89856 89857 89861 89862 89863 89865 89869 89871 89872 89873 89877 89878 89882 89886 89887 89890 89892 89894 89899 89907 89910 89912 89919 89923 89924 89932 89934 89937 89941 89942 89943 89948 89950 89956 89958 89960 89963 89966 89967 89970 89973 89975 89979 89980 89981 89982 89990 89991 89996 90000 90005 90006 90008 90011 90012 90013 90019 90022 90024 90030 90031 90033 90034 90035 90037 90038 90039 90040 90041 90042 90043 90046 90047 90051 90052 90053 90055 90056 90057 90062 90064 90065 90068 90071 90072 90074 90078 90080 90085 90088 90095 90096 90097 90098 90099 90103 90104 90105 90108 90109 90112 90114 90115 90117 90120 90121 90124 90125 90128 90129 90130 90137 90149 90150 90151 90152 90155 90158 90159 90160 90165 90171 90173 90174 90176 90177 90179 90181 90183 90184 90186 90187 90189 90191 90194 90195 90196 90198 90201 90204 90205 90207 90211 90215 90218 90222 90224 90226 90228 90232 90238 90240 90241 90242 90245 90249 90251 90253 90256 90260 90261 90267 90268 90269 90270 90271 90272 90273 90275 90277 90280 90281 90282 90283 90295 90300 90301 90302 90312 90313 90318 90320 90322 90327 90328 90329 90330 90334 90337 90338 90345 90347 90351 90352 90353 90356 90357 90360 90361 90362 90365 90368 90370 90374 90376 90380 90381 90382 90383 90386 90387 90388 90389 90394 90398 90401 90402 90403 90406 90408 90411 90414 90415 90416 90417 90424 90426 90431 90432 90433 90434 90435 90442 90444 90445 90446 90447 90452 90453 90458 90460 90464 90466 90468 90470 90472 90473 90478 90481 90482 90484 90491 90492 90493 90494 90495 90497 90499 90500 90501 90503 90508 90509 90510 90513 90515 90516 90523 90524 90527 90528 90530 90536 90537 90539 90541 90544 90546 90547 90549 90550 90555 90560 90561 90562 90567 90569 90570 90571 90573 90574 90577 90581 90583 90586 90592 90593 90594 90595 90600 90601 90604 90605 90606 90608 90613 90615 90616 90620 90621 90622 90623 90624 90626 90627 90630 90634 90638 90639 90641 90642 90646 90647 90651 90654 90656 90660 90662 90667 90671 90673 90674 90675 90676 90677 90679 90680 90682 90686 90687 90689 90691 90693 90695 90697 90698 90703 90705 90707 90715 90716 90720 90722 90723 90725 90727 90730 90735 90736 90738 90739 90742 90749 90752 90753 90754 90756 90759 90764 90765 90766 90767 90768 90769 90770 90771 90773 90776 90777 90779 90780 90782 90784 90786 90793 90794 90795 90798 90800 90803 90804 90814 90819 90821 90822 90824 90825 90831 90833 90837 90839 90841 90844 90845 90847 90850 90852 90856 90857 90858 90860 90861 90865 90866 90870 90872 90873 90874 90876 90878 90881 90882 90885 90888 90889 90891 90893 90894 90896 90897 90903 90914 90923 90926 90927 90929 90930 90932 90933 90935 90937 90939 90941 90943 90945 90946 90947 90948 90949 90950 90954 90961 90965 90966 90969 90971 90975 90978 90990 90992 90993 90995 90998 91001 91002 91005 91006 91007 91009 91010 91011 91014 91017 91019 91021 91025 91031 91032 91036 91037 91038 91039 91041 91050 91051 91055 91056 91058 91059 91060 91062 91063 91065 91066 91067 91076 91077 91078 91084 91085 91091 91092 91093 91097 91099 91100 91101 91102 91103 91104 91108 91110 91111 91114 91115 91122 91129 91131 91134 91138 91139 91141 91142 91144 91145 91147 91150 91152 91154 91156 91158 91159 91160 91162 91163 91164 91167 91168 91171 91174 91176 91179 91187 91193 91198 91199 91201 91203 91206 91210 91211 91218 91220 91223 91225 91228 91230 91231 91232 91236 91237 91240 91244 91246 91248 91249 91252 91253 91254 91263 91264 91266 91269 91271 91272 91273 91274 91280 91281 91283 91285 91296 91298 91301 91304 91305 91307 91308 91310 91311 91313 91318 91320 91324 91325 91327 91330 91331 91342 91346 91348 91349 91352 91354 91355 91357 91358 91359 91361 91362 91363 91364 91367 91368 91370 91373 91375 91379 91380 91381 91388 91389 91391 91392 91401 91403 91407 91409 91412 91416 91419 91422 91423 91424 91425 91427 91428 91439 91440 91442 91444 91445 91452 91453 91455 91457 91459 91460 91463 91464 91467 91470 91472 91473 91474 91475 91477 91480 91482 91486 91488 91494 91501 91502 91505 91509 91511 91512 91513 91514 91518 91520 91521 91522 91523 91527 91528 91529 91531 91532 91533 91534 91538 91540 91541 91544 91545 91547 91548 91550 91557 91558 91561 91562 91563 91566 91567 91568 91569 91570 91571 91572 91575 91576 91577 91578 91579 91581 91582 91584 91588 91589 91590 91592 91593 91602 91611 91616 91619 91623 91629 91630 91631 91632 91634 91635 91636 91638 91639 91640 91641 91642 91644 91645 91649 91650 91651 91654 91656 91659 91662 91663 91665 91666 91667 91668 91669 91672 91673 91674 91675 91676 91683 91686 91688 91689 91691 91693 91695 91697 91699 91700 91701 91702 91703 91706 91707 91709 91710 91711 91712 91716 91718 91720 91725 91726 91729 91730 91731 91735 91738 91739 91740 91741 91742 91746 91752 91753 91755 91757 91760 91763 91767 91768 91771 91772 91779 91780 91782 91784 91786 91787 91788 91789 91791 91794 91795 91800 91801 91808 91810 91812 91813 91814 91816 91817 91819 91821 91823 91825 91827 91829 91830 91833 91835 91840 91843 91844 91849 91853 91854 91855 91856 91858 91859 91860 91863 91867 91868 91869 91871 91879 91884 91885 91886 91887 91890 91891 91892 91895 91896 91900 91903 91906 91907 91909 91913 91915 91919 91927 91931 91932 91933 91937 91938 91942 91945 91953 91954 91956 91958 91963 91966 91968 91970 91971 91973 91974 91978 91979 91980 91981 91982 91983 91984 91985 91988 91991 91992 91993 91996 92002 92003 92004 92005 92006 92008 92010 92011 92014 92016 92021 92030 92031 92032 92033 92034 92038 92039 92046 92053 92054 92056 92062 92065 92069 92070 92072 92077 92088 92089 92090 92092 92093 92095 92097 92098 92099 92101 92102 92104 92108 92109 92110 92111 92114 92115 92118 92123 92125 92126 92127 92131 92132 92136 92138 92139 92142 92144 92150 92154 92155 92156 92157 92159 92163 92164 92166 92168 92170 92171 92172 92175 92176 92177 92182 92183 92184 92185 92187 92191 92193 92197 92198 92199 92200 92203 92205 92207 92211 92212 92213 92216 92217 92220 92221 92225 92231 92233 92235 92236 92238 92239 92242 92244 92246 92247 92253 92255 92258 92260 92263 92266 92269 92270 92271 92272 92279 92282 92299 92309 92310 92312 92315 92316 92317 92319 92322 92324 92337 92339 92342 92345 92347 92351 92352 92353 92359 92364 92366 92367 92372 92375 92376 92378 92379 92380 92386 92389 92390 92394 92395 92397 92399 92400 92405 92408 92410 92412 92413 92415 92417 92421 92422 92423 92427 92436 92437 92439 92442 92444 92445 92449 92450 92456 92457 92462 92463 92465 92466 92467 92468 92470 92471 92473 92475 92480 92482 92484 92486 92488 92494 92503 92505 92510 92513 92518 92524 92525 92527 92530 92531 92532 92541 92545 92549 92551 92553 92554 92555 92558 92560 92562 92563 92564 92568 92569 92570 92573 92575 92582 92584 92586 92589 92595 92597 92602 92605 92612 92613 92614 92615 92617 92618 92622 92623 92625 92629 92638 92641 92642 92647 92650 92653 92654 92655 92662 92664 92666 92672 92673 92675 92676 92678 92680 92682 92686 92695 92697 92698 92701 92703 92704 92708 92715 92716 92717 92719 92720 92721 92723 92725 92726 92731 92733 92734 92735 92736 92741 92743 92744 92745 92746 92748 92749 92752 92753 92756 92758 92762 92771 92774 92775 92776 92779 92782 92789 92790 92792 92802 92813 92829 92832 92833 92836 92837 92839 92843 92845 92846 92848 92851 92858 92860 92861 92867 92872 92873 92876 92878 92879 92883 92884 92885 92889 92891 92894 92895 92896 92902 92904 92905 92906 92907 92908 92910 92913 92914 92915 92917 92922 92924 92927 92930 92934 92937 92942 92944 92945 92946 92947 92950 92952 92957 92959 92960 92961 92962 92963 92964 92965 92966 92967 92970 92972 92973 92974 92979 92984 92987 92988 92989 92990 92991 92995 93006 93008 93011 93013 93014 93017 93018 93019 93024 93025 93027 93028 93031 93034 93035 93038 93039 93040 93041 93047 93048 93050 93053 93060 93061 93063 93067 93068 93069 93070 93072 93074 93076 93079 93080 93081 93083 93086 93088 93091 93098 93100 93107 93111 93114 93117 93120 93121 93125 93132 93133 93136 93141 93144 93146 93147 93148 93149 93151 93154 93156 93158 93159 93160 93161 93162 93163 93165 93166 93169 93170 93172 93173 93175 93182 93186 93188 93189 93192 93194 93195 93199 93204 93205 93210 93214 93218 93219 93220 93221 93222 93223 93224 93225 93227 93231 93232 93236 93238 93243 93248 93249 93251 93253 93259 93263 93267 93269 93272 93274 93279 93281 93285 93286 93288 93289 93290 93291 93292 93293 93294 93295 93300 93302 93306 93308 93310 93311 93314 93320 93322 93324 93326 93327 93330 93332 93337 93340 93341 93346 93347 93348 93354 93358 93362 93364 93366 93369 93378 93379 93383 93384 93385 93387 93388 93389 93391 93396 93405 93407 93409 93412 93414 93415 93418 93420 93423 93424 93425 93427 93429 93431 93434 93435 93438 93445 93446 93447 93448 93450 93451 93455 93456 93458 93459 93462 93466 93467 93468 93470 93473 93477 93481 93484 93488 93489 93490 93493 93502 93503 93505 93509 93510 93512 93513 93515 93517 93518 93519 93520 93523 93524 93526 93534 93536 93539 93540 93547 93548 93562 93564 93565 93566 93567 93570 93573 93582 93585 93588 93589 93593 93594 93596 93599 93605 93610 93611 93616 93619 93621 93629 93636 93641 93644 93649 93652 93659 93664 93667 93670 93671 93673 93675 93677 93678 93679 93680 93685 93687 93690 93691 93693 93697 93703 93705 93707 93708 93712 93715 93718 93719 93721 93725 93737 93739 93741 93746 93749 93750 93751 93754 93756 93758 93761 93762 93765 93767 93769 93770 93772 93773 93774 93778 93779 93786 93787 93790 93794 93796 93799 93801 93806 93807 93809 93817 93820 93822 93823 93825 93826 93829 93831 93832 93834 93836 93837 93838 93841 93844 93845 93846 93850 93854 93857 93858 93859 93866 93873 93874 93875 93876 93878 93881 93883 93884 93885 93886 93890 93891 93894 93896 93898 93900 93901 93904 93905 93906 93910 93913 93914 93917 93918 93919 93920 93921 93928 93929 93930 93932 93934 93936 93939 93940 93942 93944 93947 93948 93949 93952 93953 93960 93961 93965 93967 93968 93971 93977 93983 93984 93985 93987 93988 93992 93999 94000 94003 94004 94006 94008 94012 94018 94021 94022 94024 94025 94028 94029 94034 94035 94039 94040 94041 94044 94054 94055 94058 94060 94062 94063 94064 94068 94069 94070 94072 94076 94079 94088 94095 94101 94103 94108 94111 94113 94114 94123 94125 94126 94129 94133 94134 94136 94138 94139 94140 94144 94146 94148 94150 94152 94155 94156 94158 94159 94160 94162 94164 94166 94167 94172 94174 94175 94179 94181 94186 94187 94192 94194 94195 94196 94200 94201 94205 94208 94209 94211 94217 94222 94223 94228 94229 94230 94233 94234 94236 94237 94238 94240 94241 94249 94251 94255 94256 94257 94263 94264 94266 94275 94278 94280 94282 94286 94288 94289 94290 94292 94300 94301 94303 94306 94307 94309 94312 94313 94315 94316 94317 94320 94321 94322 94323 94324 94331 94334 94337 94338 94339 94340 94341 94345 94347 94348 94349 94350 94353 94355 94356 94357 94359 94361 94362 94363 94365 94370 94381 94384 94385 94386 94390 94391 94392 94393 94394 94396 94399 94400 94402 94403 94405 94406 94409 94410 94412 94414 94425 94428 94430 94431 94434 94446 94447 94448 94449 94455 94456 94457 94459 94462 94468 94471 94473 94475 94477 94481 94483 94486 94488 94490 94492 94494 94495 94496 94497 94499 94503 94505 94506 94507 94508 94511 94513 94515 94518 94519 94520 94521 94525 94526 94527 94529 94532 94535 94536 94542 94543 94549 94552 94559 94562 94564 94565 94568 94570 94573 94580 94581 94584 94587 94589 94590 94591 94592 94594 94596 94597 94598 94599 94600 94601 94603 94611 94612 94613 94614 94615 94618 94619 94622 94628 94633 94636 94637 94639 94647 94656 94657 94658 94661 94669 94672 94674 94675 94683 94686 94688 94692 94694 94695 94696 94697 94698 94699 94700 94702 94705 94706 94713 94719 94725 94726 94727 94732 94733 94738 94739 94742 94743 94745 94746 94750 94752 94755 94760 94761 94762 94763 94764 94765 94766 94771 94776 94778 94783 94788 94789 94790 94792 94798 94799 94801 94802 94806 94808 94809 94815 94816 94820 94821 94827 94832 94835 94836 94837 94838 94840 94841 94843 94844 94845 94847 94849 94851 94855 94856 94864 94865 94866 94868 94869 94870 94871 94872 94876 94880 94882 94883 94887 94889 94890 94892 94893 94899 94900 94901 94903 94907 94908 94909 94912 94919 94922 94924 94925 94926 94930 94934 94936 94938 94941 94942 94944 94951 94954 94956 94957 94960 94965 94968 94970 94971 94976 94979 94980 94985 94986 94987 94988 94989 94992 94993 94996 94999 95000 95002 95005 95009 95010 95016 95020 95021 95022 95023 95024 95026 95034 95035 95037 95038 95041 95044 95047 95049 95050 95051 95053 95055 95057 95059 95062 95065 95068 95070 95071 95074 95075 95077 95080 95081 95082 95088 95092 95095 95098 95100 95103 95104 95108 95112 95113 95115 95116 95118 95119 95121 95123 95124 95126 95127 95130 95131 95132 95134 95135 95136 95137 95138 95139 95140 95141 95142 95148 95151 95158 95159 95160 95161 95164 95166 95168 95169 95170 95171 95174 95182 95187 95188 95190 95191 95192 95193 95196 95203 95204 95205 95206 95207 95208 95209 95210 95212 95213 95215 95218 95219 95232 95233 95235 95241 95242 95243 95244 95246 95247 95251 95253 95256 95258 95259 95260 95262 95264 95266 95267 95268 95269 95270 95274 95279 95287 95290 95292 95294 95295 95296 95297 95298 95299 95305 95307 95309 95310 95311 95313 95314 95319 95321 95322 95324 95330 95332 95334 95336 95339 95341 95344 95346 95347 95348 95349 95351 95352 95354 95357 95364 95370 95371 95373 95377 95378 95379 95380 95382 95388 95389 95390 95392 95394 95395 95397 95404 95405 95409 95410 95411 95412 95413 95420 95424 95426 95429 95430 95433 95434 95436 95437 95439 95443 95447 95448 95450 95452 95454 95457 95460 95461 95463 95465 95467 95471 95472 95479 95481 95482 95483 95484 95486 95487 95489 95490 95502 95504 95505 95506 95507 95508 95509 95510 95511 95517 95521 95522 95524 95527 95528 95529 95533 95535 95537 95538 95539 95541 95543 95545 95547 95549 95553 95554 95556 95558 95563 95564 95565 95568 95570 95572 95576 95578 95580 95582 95583 95584 95588 95589 95590 95592 95594 95597 95598 95599 95600 95601 95602 95606 95612 95614 95615 95618 95619 95620 95621 95622 95623 95624 95625 95626 95630 95631 95633 95635 95636 95637 95641 95643 95649 95651 95652 95655 95656 95659 95660 95663 95667 95670 95671 95674 95678 95681 95684 95686 95687 95695 95696 95698 95699 95704 95714 95717 95724 95725 95727 95730 95731 95732 95733 95737 95738 95744 95745 95746 95748 95753 95759 95761 95763 95764 95765 95766 95770 95776 95777 95779 95780 95782 95783 95791 95793 95795 95797 95798 95803 95806 95808 95809 95813 95815 95816 95820 95822 95823 95829 95836 95843 95844 95845 95846 95848 95851 95853 95855 95859 95863 95864 95865 95867 95869 95870 95871 95873 95874 95875 95877 95881 95883 95886 95888 95891 95892 95893 95894 95897 95898 95905 95907 95909 95910 95914 95915 95916 95920 95921 95923 95926 95932 95933 95937 95939 95944 95947 95949 95950 95951 95952 95953 95954 95958 95959 95966 95967 95968 95969 95974 95983 95984 95986 95988 95991 95992 95994 95995 95997 95999 96001 96002 96003 96004 96006 96008 96009 96010 96012 96014 96015 96016 96020 96023 96028 96029 96030 96031 96033 96034 96035 96036 96037 96038 96039 96044 96047 96049 96050 96053 96057 96060 96061 96062 96064 96070 96072 96073 96074 96075 96079 96082 96083 96090 96091 96093 96096 96097 96098 96103 96106 96108 96111 96112 96115 96117 96118 96119 96120 96130 96132 96134 96138 96141 96143 96147 96149 96157 96163 96171 96172 96175 96177 96178 96181 96182 96185 96193 96196 96198 96201 96203 96206 96207 96208 96209 96216 96218 96219 96221 96223 96227 96228 96229 96230 96232 96234 96238 96239 96241 96242 96244 96246 96248 96249 96252 96256 96259 96261 96262 96263 96265 96267 96269 96276 96277 96280 96282 96283 96292 96293 96294 96296 96297 96298 96301 96302 96303 96312 96313 96319 96320 96321 96323 96324 96326 96329 96330 96331 96333 96337 96340 96341 96343 96345 96350 96352 96353 96357 96358 96359 96360 96362 96365 96367 96368 96371 96373 96374 96378 96384 96386 96388 96389 96392 96394 96395 96396 96405 96408 96410 96411 96412 96414 96419 96421 96422 96423 96426 96427 96431 96433 96440 96442 96443 96444 96447 96449 96452 96454 96455 96456 96463 96468 96472 96474 96475 96477 96478 96480 96484 96486 96487 96488 96490 96491 96492 96495 96497 96501 96506 96508 96509 96511 96515 96518 96523 96525 96527 96533 96535 96538 96539 96541 96544 96545 96546 96548 96549 96550 96552 96554 96561 96563 96564 96565 96568 96572 96573 96574 96575 96576 96578 96579 96581 96584 96587 96589 96590 96591 96593 96596 96602 96604 96610 96612 96613 96614 96617 96618 96619 96620 96621 96622 96623 96627 96628 96633 96639 96642 96643 96647 96649 96650 96651 96653 96657 96659 96661 96665 96666 96668 96669 96671 96672 96673 96680 96682 96685 96690 96691 96695 96696 96699 96704 96705 96709 96716 96717 96718 96720 96727 96728 96729 96732 96734 96735 96737 96738 96743 96745 96746 96755 96757 96758 96762 96763 96765 96774 96775 96776 96777 96779 96787 96788 96790 96797 96802 96803 96805 96811 96812 96813 96814 96819 96822 96823 96824 96825 96827 96829 96835 96836 96838 96841 96842 96844 96846 96848 96851 96852 96853 96860 96861 96866 96874 96877 96879 96880 96881 96884 96887 96889 96891 96892 96893 96894 96898 96901 96904 96906 96911 96913 96923 96924 96928 96929 96930 96931 96934 96939 96941 96942 96943 96944 96947 96950 96951 96953 96955 96962 96964 96966 96967 96968 96970 96974 96978 96980 96982 96983 96986 96988 96990 96995 96996 97000 97005 97007 97010 97013 97014 97017 97018 97022 97024 97028 97029 97033 97034 97035 97037 97038 97041 97042 97043 97044 97045 97051 97052 97053 97056 97061 97063 97068 97070 97074 97077 97078 97079 97080 97081 97083 97085 97088 97090 97091 97092 97094 97095 97098 97103 97105 97107 97108 97113 97116 97118 97122 97125 97129 97131 97140 97142 97143 97148 97151 97153 97156 97162 97164 97166 97167 97181 97182 97183 97186 97188 97191 97193 97197 97202 97205 97210 97214 97216 97220 97221 97222 97229 97230 97232 97236 97237 97242 97244 97252 97253 97255 97260 97262 97263 97264 97267 97270 97272 97275 97278 97281 97285 97287 97290 97291 97292 97295 97297 97301 97304 97305 97306 97307 97308 97311 97312 97318 97321 97323 97324 97328 97331 97340 97345 97347 97348 97351 97352 97353 97354 97355 97356 97359 97364 97365 97368 97371 97372 97373 97375 97376 97377 97379 97382 97383 97384 97385 97388 97389 97392 97393 97394 97395 97397 97398 97402 97404 97405 97410 97411 97412 97413 97414 97415 97416 97417 97419 97422 97431 97432 97434 97439 97441 97448 97450 97460 97466 97467 97468 97472 97474 97479 97483 97484 97487 97489 97491 97494 97499 97501 97503 97508 97509 97511 97512 97515 97516 97517 97521 97523 97525 97526 97528 97529 97530 97535 97537 97538 97545 97547 97556 97557 97559 97561 97565 97566 97574 97575 97577 97580 97582 97583 97586 97588 97589 97590 97591 97592 97596 97597 97599 97601 97602 97603 97606 97611 97613 97615 97617 97623 97626 97631 97635 97636 97641 97644 97645 97650 97651 97652 97654 97655 97656 97658 97662 97663 97664 97671 97674 97680 97684 97685 97686 97694 97701 97702 97704 97706 97707 97709 97711 97713 97715 97717 97718 97720 97721 97722 97724 97727 97733 97738 97743 97746 97751 97753 97754 97755 97758 97760 97761 97762 97763 97764 97766 97767 97774 97777 97778 97782 97783 97784 97788 97791 97793 97794 97799 97800 97801 97802 97803 97805 97807 97809 97810 97811 97817 97818 97819 97824 97826 97827 97831 97833 97834 97836 97837 97838 97840 97841 97846 97850 97858 97859 97860 97862 97863 97864 97865 97866 97871 97875 97877 97880 97882 97883 97884 97887 97888 97890 97901 97903 97904 97906 97907 97911 97912 97913 97915 97918 97920 97921 97923 97924 97926 97930 97931 97934 97939 97940 97942 97944 97945 97947 97950 97956 97959 97960 97961 97963 97964 97966 97967 97970 97971 97973 97975 97976 97979 97980 97983 97987 97990 97991 97993 97994 97995 97997 97999 98001 98004 98008 98010 98012 98013 98014 98015 98016 98017 98018 98020 98021 98022 98024 98030 98031 98034 98035 98037 98039 98041 98042 98049 98052 98054 98056 98057 98058 98059 98060 98066 98073 98074 98082 98084 98086 98087 98089 98091 98092 98094 98098 98102 98105 98107 98108 98110 98112 98113 98117 98118 98119 98120 98121 98124 98126 98127 98128 98129 98131 98136 98138 98139 98140 98141 98143 98148 98152 98153 98154 98156 98159 98160 98162 98163 98164 98165 98169 98171 98176 98177 98178 98182 98187 98188 98190 98192 98193 98195 98196 98197 98200 98202 98204 98207 98209 98211 98212 98216 98219 98224 98226 98228 98229 98232 98234 98242 98247 98250 98253 98258 98259 98260 98261 98269 98270 98272 98273 98275 98279 98280 98281 98282 98284 98285 98289 98293 98294 98297 98300 98302 98303 98304 98306 98307 98309 98312 98317 98319 98321 98322 98325 98328 98329 98333 98334 98337 98339 98341 98342 98347 98349 98350 98351 98353 98354 98355 98357 98359 98360 98361 98364 98365 98366 98367 98369 98372 98373 98377 98378 98379 98383 98392 98393 98394 98398 98399 98400 98404 98405 98410 98413 98416 98420 98427 98430 98432 98434 98436 98439 98440 98443 98444 98445 98446 98448 98452 98454 98462 98463 98468 98469 98470 98475 98479 98480 98482 98484 98485 98487 98493 98494 98495 98496 98497 98498 98500 98502 98511 98513 98514 98519 98522 98524 98526 98530 98531 98534 98537 98539 98543 98545 98546 98547 98550 98551 98560 98564 98565 98568 98575 98576 98577 98578 98582 98588 98590 98596 98602 98605 98606 98609 98610 98611 98613 98618 98620 98624 98627 98628 98629 98634 98635 98637 98639 98640 98641 98645 98648 98652 98655 98659 98662 98664 98669 98672 98676 98677 98679 98682 98684 98685 98690 98692 98694 98698 98700 98701 98703 98706 98710 98715 98721 98724 98730 98731 98735 98747 98753 98754 98757 98758 98762 98764 98765 98766 98767 98771 98773 98774 98781 98782 98783 98787 98788 98789 98790 98792 98793 98794 98796 98797 98801 98806 98808 98811 98812 98816 98820 98822 98825 98830 98832 98834 98836 98839 98841 98844 98846 98848 98849 98851 98852 98857 98858 98860 98862 98864 98865 98868 98870 98872 98873 98875 98879 98882 98883 98886 98888 98890 98892 98896 98897 98901 98905 98916 98917 98920 98923 98925 98926 98928 98931 98935 98936 98940 98946 98948 98950 98954 98956 98958 98959 98960 98964 98965 98966 98967 98971 98973 98974 98977 98983 98984 98987 98990 98992 98994 98996 98997 98998 99002 99004 99008 99014 99017 99024 99025 99027 99029 99030 99033 99034 99036 99038 99043 99047 99048 99050 99051 99052 99056 99058 99062 99063 99064 99065 99066 99070 99073 99074 99078 99082 99083 99086 99091 99092 99095 99096 99098 99100 99103 99105 99107 99109 99112 99116 99118 99119 99122 99126 99127 99128 99130 99131 99132 99136 99137 99138 99139 99142 99148 99156 99158 99160 99161 99166 99167 99169 99170 99172 99176 99177 99179 99187 99194 99196 99197 99199 99200 99201 99204 99207 99210 99211 99212 99213 99218 99223 99227 99228 99230 99232 99238 99242 99245 99247 99249 99252 99254 99255 99258 99260 99262 99266 99268 99269 99272 99273 99274 99279 99280 99285 99286 99290 99296 99300 99302 99306 99311 99316 99322 99323 99325 99327 99329 99330 99334 99335 99336 99337 99338 99339 99342 99345 99349 99351 99353 99360 99363 99364 99371 99373 99375 99381 99383 99384 99387 99388 99389 99397 99402 99403 99405 99406 99408 99412 99414 99416 99418 99420 99421 99422 99425 99428 99429 99430 99431 99432 99433 99434 99437 99443 99446 99447 99448 99451 99467 99475 99476 99478 99482 99484 99486 99492 99493 99494 99502 99503 99504 99510 99512 99520 99521 99524 99528 99530 99531 99532 99539 99540 99543 99546 99548 99551 99554 99555 99556 99557 99558 99559 99560 99565 99569 99572 99574 99576 99577 99581 99583 99584 99587 99594 99597 99600 99602 99605 99607 99610 99612 99613 99614 99618 99623 99626 99630 99637 99639 99644 99653 99656 99658 99663 99665 99666 99668 99669 99670 99672 99673 99674 99677 99683 99685 99686 99687 99689 99691 99693 99694 99697 99703 99712 99713 99715 99717 99718 99719 99721 99722 99728 99729 99730 99731 99732 99735 99739 99742 99744 99746 99747 99748 99753 99755 99759 99765 99766 99768 99772 99775 99780 99782 99785 99786 99787 99788 99789 99795 99803 99809 99811 99812 99813 99816 99818 99820 99821 99823 99825 99828 99831 99834 99835 99837 99839 99842 99843 99846 99847 99848 99849 99850 99854 99855 99861 99862 99863 99864 99865 99868 99872 99873 99874 99877 99878 99880 99881 99882 99884 99885 99886 99888 99889 99890 99891 99893 99894 99895 99898 99900 99907 99909 99913 99917 99920 99922 99925 99926 99927 99937 99938 99940 99941 99944 99945 99948 99951 99955 99957 99961 99962 99963 99964 99965 99966 99967 99968 99973 99975 99979 99980 99981 99982 99986 99992 99993 99997 86231 19011 58560 17123 90877 60320 89091 8851 90980 70567 8051 53932 44222 31980 34615 67936 76192 34345 94221 91924 48329 84353 10011 79383 2133 10701 4696 61736 53624 88150 15033 94689 7204 60869 4026 61211 38347 32785 43467 39130 13246 19506 64755 46952 7514 91397 54966 86435 95781 87136 98099 79949 69499 88748 75415 24844 41072 29394 94379 5072 91877 2530 90955 36699 8612 29730 97201 97879 1530 649 49688 85105 77692 85677 12117 58139 87337 63982 98048 49361 87139 41391 83964 11441 78228 27099 34851 35657 11311 19512 30883 34995 50168 28941 1324 78060 29362 46213 47718 98257 1059 84590 36549 5821 67007 5822 92460 14649 97745 33422 68899 46352 70461 69501 74320 41757 35251 23348 92424 29755 2446 58469 13559 12745 87514 59434 92113 39742 92694 71327 90321 91902 96243 64803 52395 93740 9700 52131 45181 37388 32094 59131 58297 48209 81922 45965 24436 81565 2690 50068 169 271 48563 76793 81933 27919 70989 45702 20784 64257 37019 55838 98898 87838 16573 89230 64126 97219 89800 45732 8241 77152 44484 87263 24952 73062 34469 89864 92369 61915 73589 75356 56348 16741 72596 98340 24647 55796 85580 133 96660 1783 7999 23374 99720 46627 35035 94878 2532 4732 98769 14765 14095 25510 90842 96160 1162 92592 10571 3671 28400 53602 77456 81579 57877 29041 32011 24238 18494 21950 30700 71892 48102 72224 39160 77990 31815 2116 97989 71966 98580 13454 80179 76338 13501 85777 9383 56478 59759 57309 64088 79262 52819 36228 19273 35768 28992 88844 33270 80362 79754 72700 56588 5003 12977 58389 32006 8696 8735 81272 99943 7700 82586 90009 26923 59141 54395 99844 35228 24273 29916 44737 79394 5243 19389 30390 37490 49049 8151 3544 68 21781 20009 37118 39134 5109 64923 76435 39635 8325 27953 69915 45822 45692 9108 4365 48558 4803 55100 49478 63041 69086 51546 75771 47218 9524 14037 13124 87786 63715 87196 31298 73503 18540 78767 19266 14402 22034 16909 99870 7574 37175 48743 16528 2148 15523 22798 66638 26231 61717 2331 69423 51237 64686 57712 23369 75992 47526 97124 46914 77405 39708 63921 31631 48685 47694 57202 35605 78925 76922 9286 12273 48404 20420 6654 91774 2620 52566 99250 77839 95977 26223 47282 97198 84360 16877 22183 20379 91476 87106 51299 62393 18372 1761 2937 26018 47430 12313 70103 41368 34195 70063 23890 77051 88443 94188 37430 84093 43929 12446 57485 87568 79328 26813 77934 45598 63148 42929 72529 16235 64063 18874 48453 28249 22522 72791 95899 61930 38613 82365 19101 32226 59582 19267 11856 58226 6463 95060 99777 86796 45427 87403 84601 46168 14561 19635 55893 69699 5979 57348 77011 49580 83525 91778 67753 7061 33834 55193 8115 88498 46525 58996 36387 83143 38564 63766 58520 28986 32674 53205 16633 77776 87978 90066 28011 17221 51273 12515 6616 34492 3958 69740 90633 78540 90486 73548 73169 4999 54691 95736 40661 52406 48508 8054 10764 55481 56501 9346 72400 96438 50210 83710 20206 74244 65779 16192 70487 42747 67843 47656 95691 70092 49009 85070 18111 31488 2108 39367 65546 72690 53338 8083 12116 92982 92827 42157 37041 89123 93492 52448 43947 54580 66584 61884 42419 72668 31000 27848 59983 1855 66962 48149 56120 29319 79987 20 2986 12287 47514 45629 77601 83106 55881 20841 17270 85434 86321 55902 2284 63522 6965 89622 66568 71605 74230 56617 26243 22510 94005 53230 46117 23121 12272 55315 34121 96279 54421 63554 78356 5054 64699 99445 79862 69642 24056 97953 48985 40876 55683 59009 86957 43891 497 31911 70336 80606 45309 77363 98695 95013 42577 91287 64298 98490 52172 86187 77092 86637 7493 48403 65852 44822 94888 63004 16151 35103 36732 91317 55127 90252 88592 23505 17185 28492 96235 93559 39570 4120 70786 74591 23555 63106 47482 65263 91626 95616 62672 11866 16981 58088 893 89858 78992 6321 76884 38533 13550 97155 23422 90397 71459 87187 97564 73189 48521 9214 34611 2213 8451 60643 5766 18623 97261 96530 25273 13374 26096 50765 88605 54072 40721 3878 33197 42904 89470 4352 83498 83099 35992 63488 44599 29113 15545 71978 55828 50858 31185 13959 77787 59190 42776 53247 77576 67662 38159 99954 59879 18725 28015 39394 72392 28672 26536 38733 70699 8776 96066 94677 75906 23301 33500 15359 69284 71661 58587 70725 6987 67586 94143 61052 56642 61078 54311 39782 24212 39801 21140 52123 59015 75597 98301 59792 81710 2805 34190 84089 72569 34625 80485 58827 68370 31007 86345 58519 80919 27164 24760 52572 76185 22020 56768 13988 85031 78122 58354 16610 89823 26374 85653 46820 33411 70724 68160 59173 1394 220 9463 9565 26777 16713 26524 92167 22707 3210 91119 28114 42907 27560 49108 43195 57425 15292 42631 86457 30777 89185 83488 19903 71479 89410 63364 69181 59215 13395 13995 23713 70547 92274 71851 12318 28342 83054 54872 36003 8363 67625 93339 51784 23080 85385 86418 51754 40542 37704 5816 69615 87736 93115 60952 76831 45848 47549 75432 27068 77799 66931 1591 54359 81607 37149 92533 23515 44658 31165 82745 33973 47174 83474 74216 27708 79179 77905 71565 33286 62323 84344 30945 91345 38222 36694 18113 3333 79833 73953 21034 4948 91961 59918 30499 60617 21633 69185 44886 92201 84069 6371 79897 87389 73446 34147 65599 89256 64691 24789 42339 73895 30538 89062 79686 12786 86137 71692 83242 47429 76513 14712 6645 80039 91622 72809 45097 55520 80185 28450 40144 42498 94634 20010 15285 28643 35364 39157 87765 41567 85459 20363 75508 405 66681 56999 56537 26058 77101 3546 4604 78930 58351 31826 15904 68803 42463 68785 59458 29864 80974 74364 35108 35043 4939 52410 20912 53045 8765 56909 87284 90246 93735 1560 77927 19694 21452 42791 78926 75630 19113 75067 57858 46044 3354 45274 52399 98343 68931 21391 58538 79998 14269 72906 57259 67443 93736 52148 39962 12932 24845 13315 54109 5321 28180 17576 10215 26126 38714 86667 48372 43659 77178 42716 95644 63515 42383 61849 29978 14931 23449 75744 36585 24618 22966 49923 67236 19277 98167 65041 35303 5204 98704 30333 94352 5114 70477 18615 44426 32901 27477 21913 46252 55459 47050 97319 90139 10824 9398 68459 43526 44447 16407 56863 27794 74965 77235 11601 63301 85939 48452 56823 52274 28495 9766 92035 59454 88032 14551 90853 20125 84382 71496 14956 37385 98720 72364 89560 69819 2123 57783 76677 59447 27239 67327 51374 48308 2859 17844 4334 89926 10181 96017 78943 5368 93998 35529 49757 37983 4227 72360 86853 89354 27201 86504 48069 21960 67170 13098 39316 70136 8594 98168 8318 83452 84474 87951 89712 36305 27341 81073 70773 80627 16032 24110 72368 67320 77901 58452 43435 58467 51703 90963 84969 5313 40173 99496 9508 73005 41018 25797 92667 44416 79985 1617 25140 75710 12251 9363 27271 72916 62221 98696 66004 25498 81360 81128 62267 92355 3541 66248 35293 90127 6592 91600 83430 63390 28349 9426 26926 83190 70990 93003 49052 15672 53108 86016 67611 69394 72702 12131 6944 30788 59176 15724 78923 85717 76995 67470 25983 71868 66523 61064 21169 5351 31896 95709 14149 22469 83031 14607 97109 67340 13010 77792 94220 80111 5744 14673 18470 95824 40356 99953 65794 11598 64602 77024 79688 21460 68161 22677 32367 69865 76694 3159 85658 84996 22105 99950 94963 92277 37772 3925 95945 54511 80755 35791 91708 41084 89035 60697 39965 9986 22463 85178 10074 17778 78994 277 21608 87305 80382 39016 28096 69069 55832 57886 77932 20330 10528 85688 29200 48934 84462 51764 8308 87760 15605 35501 5748 72017 12091 11534 17592 1537 17948 43113 59307 38701 37928 56496 95896 17174 66718 46859 16366 49472 47016 21864 27171 21682 44942 88901 4899 47903 96348 38897 93753 38615 70000 85640 33751 93254 38525 22545 83074 51982 12323 93805 45371 4117 48965 5494 40517 9086 93246 89957 74654 25663 9845 14494 13014 46621 28996 78581 90726 77781 25832 6950 93538 59205 57108 3790 69049 90257 36290 18483 75063 45943 51925 67367 2574 75729 59952 60138 38408 68009 94059 65388 10095 15911 39872 48699 74922 12005 59349 38617 79523 89580 76687 84632 60515 12974 24392 15499 38212 21128 67185 32806 99518 61534 84449 30114 38390 71164 83444 24119 37543 70328 84414 73001 12639 51454 68371 79655 33899 32809 54797 3655 30573 39323 66658 40559 26614 92290 50776 84640 4200 7395 82829 21870 12529 70392 47619 45949 65888 22033 26554 49455 5819 52495 98401 83513 79055 84144 72847 72057 99278 20029 77231 32407 20627 58835 4012 79887 75237 45717 87538 23478 2856 29092 3364 44606 8172 78803 69131 55192 19490 60026 656 55323 70977 11830 7398 61481 48825 89969 48616 39669 49795 7307 73472 43218 5827 99061 52297 76046 47973 17631 41621 40386 90427 89834 31300 33077 7874 84068 45102 33574 14706 86294 1913 90591 10103 11328 36897 41662 25264 45138 43816 46353 57176 12854 24593 68061 4835 10100 22394 68027 48711 7253 23103 26409 25202 12303 47567 81188 22174 38534 83539 9291 77592 37303 76650 32985 66228 30732 77168 39297 63623 16571 50808 75559 37785 49645 45709 76617 96534 64970 50238 80993 23813 70042 29641 16744 32008 92770 86767 5877 2001 46138 6849 55255 16988 26339 87733 86018 60110 41041 42174 12656 92594 91384 85972 37245 91692 42181 86162 3309 20266 81199 2018 69100 92767 17811 46541 23084 4787 56177 62276 43142 1290 82174 87888 85333 82446 42016 8347 42535 43865 8922 84956 24147 42395 25063 98615 48720 56213 88653 73435 92540 87872 78123 4993 11176 61324 39042 48792 64074 41759 74861 18249 38591 59640 33238 19735 38154 20875 43220 30079 38004 3422 44278 18365 49884 82124 19252 78041 58028 65416 86627 36925 71294 55560 73630 68053 11541 42965 63823 12857 1102 14675 8326 23994 42422 31697 87811 73786 97120 62121 87858 85593 26221 13314 5576 17626 46070 68194 43457 92430 64082 11401 37904 27741 54887 86121 98144 56853 13685 88027 37705 48415 28154 28834 42323 29168 30551 3030 68295 3998 23005 89742 20393 52639 60608 41663 194 75222 35423 75802 67894 862 1773 81573 10332 12266 20890 74577 9008 55781 50488 20658 71491 89557 8678 65708 2207 2694 71451 24166 15557 3567 74139 15364 79121 16517 3972 22788 63924 89690 94711 78502 63272 49490 17205 9947 31364 20770 45577 16064 82825 5863 7722 83115 87984 56554 52114 14623 44655 81978 90526 53739 85832 82987 21885 47308 33884 61859 50519 50764 36826 80099 78184 75602 61623 70268 18431 13476 70688 72367 2266 88258 14593 98411 99304 95900 32113 81733 13358 66422 41996 18139 47064 74314 27739 20510 80119 91497 55096 63316 72925 44458 58319 16825 79609 94491 72061 50626 20442 94946 82526 6767 74982 34807 91045 43812 27018 38257 74717 21012 1532 16667 1625 74248 45395 2363 44008 82496 71696 83609 17092 24624 10614 9192 68883 45451 79621 41533 96600 36270 41299 48964 27309 8206 52288 15596 58017 89749 92318 82663 24871 34240 75082 52776 96636 10616 63496 24767 57988 60466 85230 61847 5619 89337 49664 18418 7608 26722 81384 71422 83188 67769 45211 10329 86483 13063 61414 26013 45580 82671 78279 57189 59059 50892 86233 6782 30062 77279 12646 89733 39529 7542 10977 83485 2878 51537 99517 41164 47194 63198 98687 51688 3394 18836 50022 83260 6949 89262 65323 21059 26944 85392 35224 8330 17536 77124 70014 71842 6947 43935 95697 15988 94774 46707 67401 42953 95804 87857 90666 6574 25682 47979 6365 29811 31910 86051 89030 68539 32843 11093 68506 21300 33695 20118 38969 44955 54512 27160 82463 32394 68232 98904 21343 11485 78584 9496 3647 60998 55460 16980 82727 16515 17908 58911 28212 47417 91165 38751 8656 14721 68863 94758 76821 65900 55664 82384 6966 1504 17885 84786 77871 70064 34117 53440 14119 11952 7327 60351 59025 45889 15064 40946 53637 93105 22622 82001 56850 36245 24815 65408 6768 81503 67180 32728 98914 79798 96771 29119 54895 62769 49704 66680 33364 28783 36729 59697 41346 74547 58001 99985 51223 74204 42218 30414 65859 89657 27750 1164 70099 48567 52607 97775 22974 27272 66391 20086 8637 83248 32583 43331 14546 15781 5117 51318 19233 18833 93390 37318 70933 70560 5522 75945 59817 62529 46374 73727 28810 18943 69472 17446 5150 94252 68393 33256 52933 31331 59366 32496 52097 40188 67823 70272 78205 23360 41928 14733 61815 91343 16023 90617 568 64201 12463 22043 17058 91652 47198 10028 56328 31297 92143 43692 55969 84880 74651 87446 2464 44711 34244 20211 15723 22421 64436 44802 18455 8060 63373 17135 1274 33959 24851 7070 47063 21604 32301 55728 95248 1500 61013 60483 29360 53912 45376 33322 91227 29049 48013 82507 7211 39711 9912 52675 18531 13004 92656 23418 20593 11403 95861 89392 181 788 42045 18845 10975 89021 31545 79433 28976 2959 66261 56018 74100 3000 90808 64209 60470 56634 44714 77236 24707 96018 92025 69344 17476 44272 9326 73049 38668 94281 84376 18009 15188 9390 85326 50551 45276 41696 20247 76255 91393 459 3183 48197 83372 34889 25991 56682 735 71932 79921 69467 12048 13978 11324 3047 85359 15606 5212 82250 31763 87829 76767 77992 24420 85002 41106 64894 53160 81161 25537 71448 25805 12456 30654 80975 23727 44598 96837 90826 68366 79077 76722 74704 58663 25852 68699 52437 65881 45559 79085 24156 62243 22800 9239 44024 45714 68298 32677 8018 67268 62040 45743 58674 1026 13884 53768 62626 84645 38976 14254 28771 48575 53531 79432 96485 46376 31727 62242 84620 22841 7612 12803 27095 39840 78255 43345 27350 9874 22552 29456 73277 62637 98083 21306 77336 24866 87027 5458 74728 97066 83173 95715 58999 12870 95099 28931 22664 35452 44826 16916 7086 46981 28215 98881 236 18636 70790 1995 53632 51543 80100 3437 21136 950 21702 87335 58421 86593 69963 76193 78335 59250 88644 64435 24665 18719 55698 6765 31181 83271 15252 41407 46170 85492 65548 47344 99859 76001 47006 94250 68450 62025 44682 98907 82391 2318 15875 79781 17701 37954 5140 36827 35168 44903 88657 69199 77538 6000 51381 65959 50600 82836 96560 16588 27204 66560 18420 64896 21000 23221 54986 31357 53808 1802 9198 51307 30560 75706 12884 68369 70476 37506 47511 40658 1794 35674 85974 72507 8745 40328 89703 23337 21642 99350 76430 10495 98512 6760 72524 31891 3253 3828 36790 27401 22744 88933 91828 59200 18772 59698 37133 87264 50304 75146 12390 30878 49939 41712 87320 5249 48815 26713 86254 62487 22206 83519 9997 54974 24519 44863 62584 36696 42291 75330 29918 57552 52251 15019 55461 82380 99617 27287 38464 81361 47634 59877 98106 96760 13046 83037 36328 10529 21673 72944 99952 79371 48921 84232 50567 89084 56481 10608 56354 47410 56116 37678 91947 34546 34572 11439 11932 22486 64477 27558 64142 28129 44480 62695 89412 50996 99764 83657 16286 99343 43696 42683 76864 54411 3747 22731 30604 10362 83885 25404 85715 15158 24379 16662 31184 11655 83712 80893 52972 66616 51694 3150 3396 76794 77939 35368 60094 28958 30488 34072 79273 73803 84859 41126 85614 32462 50503 5597 62199 81662 59469 1459 40415 33471 53722 41936 78003 57316 83594 13072 56171 70935 66650 4125 66277 68290 11083 11554 85041 16458 13502 77701 14134 3477 52839 27965 15465 59625 53250 7974 12344 28420 4737 93471 33793 15679 4498 61336 2137 27077 97897 72976 2085 80650 19119 20805 44268 88735 51874 84491 13828 57198 40580 31583 28773 92478 60729 27429 30517 87331 19476 42988 70906 87025 22590 59538 66470 45901 73243 37488 8748 10649 45980 41278 43237 90290 68626 20188 39768 6377 22632 9606 54481 74203 66653 29861 71103 51119 83100 73887 45080 47121 18435 92795 22884 46412 85983 4795 24753 38709 87035 39231 91178 78732 80291 32164 42279 93843 62306 27994 42533 74670 28385 14767 4151 60552 80285 56605 11540 8214 15680 176 22100 7140 94769 22176 61114 53121 86813 51916 16819 43937 4958 93309 47924 70820 63315 85307 12605 85157 71518 57032 86317 40022 41849 2977 15773 66991 71439 33565 76730 15810 1945 47673 79935 19704 13163 93752 40032 16900 2582 111 64032 93959 24580 58641 2847 15039 80646 29219 27990 29509 33381 12749 81594 27012 83229 79521 96592 82430 84648 17976 83310 48108 93970 16864 32376 32232 12791 81010 41049 52906 45111 57375 85570 37657 95342 34989 41019 58505 89503 42954 47421 34837 81993 8228 22927 37418 98002 80925 53863 54379 44101 77159 68961 76782 61269 8578 66530 80850 15058 75277 32786 80601 64108 6526 72055 92349 55966 82185 22134 28047 10672 10774 99087 39019 48015 44292 41325 89574 47352 30692 10379 11303 46102 98290 60642 33913 3919 77081 55979 13513 27082 33525 30304 78018 4667 10440 4612 25257 49623 70950 72691 65439 55440 70577 96946 889 96417 80659 51542 53631 66964 2720 31728 63972 41769 83802 52869 88741 69674 43558 48301 98821 24842 84276 67097 51935 47965 24221 25530 13775 37677 71387 3551 62184 71032 23630 47098 64438 54235 91951 54078 70598 71984 85657 43193 97173 24347 65738 8110 1468 98745 56277 99006 46089 51380 48572 56814 11308 75145 29167 411 3942 91166 89867 531 10538 31692 27195 38297 11122 40877 97246 40185 99320 50955 65213 60309 368 72072 712 33419 4738 52548 47263 55134 56467 47035 77036 31809 29656 36088 77320 63834 64503 55805 79092 50448 6842 26500 38300 10229 70934 21539 50465 42035 35115 24223 6660 94541 80453 16415 81446 11161 76520 59806 81880 30937 22898 24229 76967 33267 32671 60343 73437 34738 75249 83770 13112 55456 71573 22918 81791 75433 68696 68001 89595 71254 45857 25298 22582 32661 20244 41267 62233 26230 23563 31043 4462 69872 99547 22032 92818 25302 26218 76636 43926 47212 28515 44615 91721 40363 18659 20947 76065 66479 40079 83377 45503 3218 38563 37744 39013 26761 47009 83563 88106 14009 43190 32765 10833 18771 6201 86989 44644 36777 12283 52618 7421 276 46687 81796 43607 55019 21295 41870 7320 35669 53158 27640 26994 26143 7179 36445 69612 44589 9611 71402 13097 91386 81072 46020 11377 63998 17066 64427 13622 75118 70628 68416 70342 2334 63954 24516 97520 29121 16996 32838 74375 65389 98417 72362 73239 14275 65871 78522 55754 17951 37062 3746 51690 10119 729 14188 38755 75357 70568 91959 70812 54019 18594 94454 20931 66094 47211 60623 32997 28332 5683 92469 46833 65022 36202 63146 64669 94623 95800 91745 50004 20904 21299 64993 89186 63807 61066 28312 68013 85742 2936 72044 60336 54783 81427 24424 66044 32701 38635 56172 21756 11024 30495 89501 28883 11447 82002 68057 4506 29834 28770 55311 24510 171 81959 13277 49298 41991 1344 91261 21655 83171 83355 1353 57017 47067 68465 43412 26892 24434 21990 36712 71797 59052 97344 8260 60113 2790 27405 69753 80820 85445 78880 86250 81269 65992 43883 43149 53104 52009 95703 37807 79545 74348 92630 38426 24313 88458 70957 38193 43084 20715 6089 3352 93945 57419 27056 33123 88681 75371 58812 29189 45024 46299 36351 26960 59212 936 18749 42064 19270 29675 32492 95906 57536 69152 42743 42532 83842 30482 41480 63920 67315 25181 35471 23317 12847 79476 70539 71655 88148 97435 85902 15742 85813 38910 24454 5110 34472 31582 75098 86542 13935 18328 92696 54715 47262 17792 90288 48497 31764 21532 98713 5250 98549 24442 99596 62512 33399 52608 82758 52654 67864 86062 78022 69251 36979 84115 15437 10360 26114 62100 31674 48192 59075 87505 4101 41773 30515 25311 52197 89078 70167 30309 82161 30584 65283 20550 25767 35512 3824 71534 13210 72323 64779 8159 37861 72210 82780 13084 68354 35200 45215 10032 58907 56663 5966 36569 72985 19517 87599 60480 48634 8203 23215 46783 48845 89799 40302 10564 60531 28453 22933 44998 34779 36242 67083 6245 36582 26663 95662 89805 11996 64147 1619 6183 85720 77075 18133 40124 6535 71847 11099 60020 56783 89731 65842 48708 83128 57025 20424 1864 91764 85091 75575 75539 94617 21116 5203 14925 71790 39849 67654 25956 91646 35231 62350 45517 29371 87515 75071 27387 35416 46802 586 48151 17617 54544 96599 45921 26213 96311 71485 65584 13939 75886 53586 30497 9991 62143 33537 1276 89240 80896 22618 76990 45786 482 25288 55174 16029 28513 22111 66966 12698 88981 62014 98283 4830 43855 13789 90801 9685 99099 12442 77528 68418 11175 37717 52135 39427 82118 22409 68917 7128 63438 7202 57255 76807 75042 67029 50438 57048 22588 20696 5869 83824 18018 88070 59338 97408 80504 44025 35314 7577 78389 80921 63794 38818 63815 95056 61877 29914 46793 43436 81787 71487 19616 30882 77835 11936 56257 96069 30022 71863 38239 22180 13711 23082 25145 34626 84437 42777 54027 94605 50782 6445 55603 40098 31316 59509 91604 8355 73273 51230 98728 87202 26862 6288 18948 86234 91286 36876 55268 80699 81330 94567 33621 40775 10693 80771 81106 36109 37226 68727 47139 72411 39249 38543 28189 77045 50383 51363 73732 623 70721 24748 76180 24852 62994 82322 94180 44641 99743 18775 93777 60770 55198 63226 71290 20523 78999 13093 75122 58973 94285 96299 49575 34809 15909 64720 552 47654 14431 55288 97426 23939 11148 59493 13291 70303 92341 49366 92075 94796 14331 81081 37469 46980 30213 687 29877 44834 84202 70656 57310 37338 86776 64585 72537 67396 81434 94142 85135 75914 52140 30086 74614 53741 16647 67122 48079 92261 77292 65005 67877 65088 61382 38132 12762 62818 89913 4191 65891 82370 95682 64437 83323 90970 79314 80254 41874 84802 41738 68309 41313 85515 97288 11752 52252 58269 74194 80690 53204 74238 6921 58608 72014 23430 71053 65908 38170 78093 88345 5631 18674 2657 58595 6920 29790 71720 64527 78941 85540 70976 81843 2231 54944 82456 98327 75659 1514 29732 8932 73014 92928 53628 49169 95257 57655 79508 6078 52658 56948 15990 71893 12141 45364 85380 35857 67583 89423 9121 6295 49122 87302 6704 37249 20711 47163 61765 60775 89679 664 17267 5875 61176 25330 50557 89905 5199 49604 45541 94650 32165 37788 64084 60745 42884 63506 45504 23055 93713 76235 25801 65627 30259 14511 15149 65292 11049 7651 97170 1097 69743 96631 5814 16142 15346 52724 63056 32274 72966 24394 84628 16080 54790 33639 65013 1121 91042 74077 62275 12435 18603 28375 12197 84839 16616 30520 58969 11058 43186 6146 42959 87125 45257 37902 48713 57544 96285 59174 19339 41189 76755 58925 3251 38135 2055 57458 38814 58574 65700 57497 56934 251 80725 75950 91949 36894 57221 29412 34480 3697 47716 3518 35246 49154 14757 69298 73313 89459 791 35249 63965 78894 89015 32259 16886 26321 64347 65978 72603 58618 71972 18205 24354 93688 64876 23520 43967 24480 4139 85967 85712 10910 65740 88970 55049 40205 76246 12263 76100 89556 15564 58022 19959 41204 29097 25671 56373 71108 81677 67958 27015 16303 31720 64258 31782 71540 72240 47918 41532 72915 57507 31843 7846 3871 91842 97498 34602 8996 4457 33761 49892 5256 11402 31160 28289 30161 80256 56822 22419 42652 56211 26363 3383 93521 67687 2112 8613 58503 670 98632 50225 21071 51819 36936 7303 85702 25803 52400 83920 7705 91259 23998 99464 84858 42134 6235 43870 48400 23297 11503 95249 73928 18459 49985 1200 62341 48983 419 84315 74781 82484 11819 65062 41205 35278 47325 94811 48161 45220 20204 99611 9572 91402 13117 72245 92809 86564 76705 61528 11538 37038 83552 72269 9050 89379 72606 86081 97322 13596 67284 2039 26588 35682 7659 97703 61477 77401 88393 17719 11536 31358 18694 53007 41571 16553 83472 90708 64214 30453 805 64115 31783 30320 74276 5090 96142 44774 88321 74714 2157 47895 37968 21551 24369 89653 67520 22503 34652 97683 78852 99215 72325 31 10117 36924 29265 34939 18658 65672 14292 93301 31438 86497 67607 44565 13284 49864 17569 85249 90640 88991 49531 55177 54356 492 51188 16968 56068 88420 82913 70335 70249 20568 98876 54193 17933 99505 7482 97639 32235 76433 4280 33965 85219 68581 80984 885 16874 83007 81225 55449 63153 16693 30605 77095 65476 32079 79651 4522 67301 97084 90979 4863 24646 38941 16266 80012 87286 38887 87848 79554 11717 68980 56189 34650 45530 74848 50923 36655 96136 50239 68631 26696 34805 31333 11750 79071 79584 69265 86633 11528 40518 77678 8561 40252 22669 72451 29196 94094 28800 49374 81182 84636 73685 13530 92687 93022 10523 29403 92383 1430 41421 71048 16271 17062 14739 92250 41364 6082 6753 875 16467 26002 99779 75379 14143 58712 12015 89274 84325 50263 86664 16729 13944 45791 62253 68367 86889 56044 2506 85408 79728 68331 50297 47081 10164 39681 92377 8667 88559 11459 38220 61955 51872 78068 18044 24205 92078 61115 76518 47489 28419 80397 67727 33850 76350 47576 26914 29266 19529 40262 5825 86801 40259 67280 80350 63551 99324 24439 43157 95084 52430 7137 70480 7992 68504 17953 84448 70494 46928 38606 88256 55373 61472 77355 27561 53877 55704 21197 55557 62056 30323 47392 24432 11912 52103 71259 61917 14882 39970 57476 99111 78639 91797 173 73774 11773 55286 50188 26034 7744 67999 15546 60827 16941 62398 91366 16918 67518 38449 91824 6844 64016 88224 25965 56972 65198 25278 71875 65251 92855 79358 9479 39222 90113 16614 34168 96693 38360 68257 90395 39209 89320 77175 16735 46666 52804 12110 2138 55294 91344 69167 78583 5945 69555 60709 39074 71874 67541 66956 51197 44526 83446 50388 23929 99049 69787 18400 89826 60222 91087 20292 61162 93342 40081 52824 50971 17971 4520 91995 31501 67875 26195 44433 28576 98739 85440 54530 18203 83629 74031 33892 18146 16583 44066 85283 72626 18037 81928 98123 1283 80407 15638 30617 21928 38831 17671 57676 41873 77634 56840 58072 51311 23638 62930 61158 99781 65202 17147 70386 23037 70044 75245 57428 46158 95773 69175 40918 69468 24391 2992 54534 79548 77518 16119 64051 89426 87661 11796 96304 26399 40668 28582 76661 82423 32083 22591 98544 82467 13190 67691 5964 38710 63987 60188 35360 19934 40330 82947 45963 39972 38380 67646 47152 54482 33528 76037 64847 59738 64202 1318 11384 88365 81317 99393 42133 49964 98061 97578 89728 13721 59874 45187 76242 30535 33976 21461 26545 65079 81067 8749 98198 67924 5699 50154 84139 5108 14658 43519 5269 9365 66247 50147 89660 89628 28684 80366 80833 51275 81437 95245 30670 5436 2208 77151 13819 28970 30494 19330 95353 36850 3576 16707 60230 544 17760 25938 83008 56741 24058 18621 40776 11227 63870 95198 99195 92500 24729 10069 78054 15256 63886 10461 31775 74559 99000 3566 4059 34386 80660 50203 92403 99309 35830 68748 71455 7255 92665 64930 54631 25874 23575 88330 36844 74532 75860 79028 87203 84769 10594 99198 63487 9680 4681 59392 54717 5879 10490 27871 83980 82184 46795 48566 33103 4499 84198 71477 98995 59706 55328 42235 16472 64109 60238 93776 35750 17704 60220 32467 24649 10245 52686 15318 65367 65615 11714 66830 88973 46184 28910 62833 23190 28286 53774 18092 15594 31750 6305 16242 27498 69960 17902 7786 45004 36347 18656 82869 39144 29749 33428 45944 14734 52690 45306 90291 20184 32203 72993 89129 89029 88326 83281 6841 20168 5201 29837 30722 84855 28738 4987 70555 53025 68751 15275 69942 66307 84034 77128 2230 92718 70703 65557 64770 43070 3207 48006 48349 14604 96513 93437 56944 55545 9196 39122 12395 26435 34487 86194 1181 55678 77801 63077 51904 80845 78786 93215 88379 76346 84234 30767 31906 57055 38383 10045 52349 62668 91238 74120 49882 68611 22082 27947 62175 76981 8721 14932 72554 43403 70701 71722 45753 82121 21889 22758 12483 64914 59949 41736 5177 48662 99326 73318 82897 76876 53902 80113 40589 93877 65814 65296 54742 75712 54649 90354 8911 75584 74298 10034 38176 71680 83203 32734 11023 9495 48761 41155 1144 83988 48998 54347 14819 16371 28623 86546 97294 18188 97447 67844 77866 90018 11101 74299 42667 3285 27090 71437 63491 23602 53334 96258 70040 81370 14636 85904 19755 57346 41789 30572 40200 74794 18454 9851 66160 13176 38314 31915 91214 208 47469 49929 80142 35861 62050 66150 5662 3774 39634 18985 90631 87798 39664 8267 68230 42413 41844 90349 46465 86204 91685 53087 33666 32706 90420 12841 60195 66154 97495 61154 25702 26686 71759 6548 24425 94293 73143 49433 66032 33530 65184 26672 2491 69814 55601 67333 11555 4248 69925 40657 2930 8404 67032 54089 12608 2972 76574 5849 57603 43552 3939 74809 6995 15698 64162 20034 36771 98952 22965 51392 5647 39121 68496 73526 28979 28246 93336 15821 82566 54467 8306 54176 46983 18154 71810 39284 3385 70615 10068 33882 76896 39485 11890 64747 37344 15972 39586 6346 55639 13818 81099 15473 70486 49086 85845 4323 76424 12349 83269 57710 59637 71116 95677 16806 82992 71307 42471 3965 67055 64955 87558 61329 60798 98096 94807 51621 37325 59996 26954 34128 809 99106 60180 27722 51132 38762 79526 20997 26163 29665 58850 34265 56014 11897 25376 49620 81122 39290 7148 80389 88639 51469 55439 97390 50009 45122 56831 95146 51319 37723 1259 66632 43074 42755 67606 80915 93871 77001 69582 76715 10598 29844 91070 45331 92608 95785 82832 29519 35242 29143 89949 30312 54429 18740 95946 97268 70542 19794 1168 80352 35000 77636 7822 86683 85139 24788 8701 84806 97534 65327 19668 62307 51793 3445 60925 50632 83813 35851 77303 82748 85008 40541 15610 66142 70596 66539 72624 53900 22405 31942 13242 3453 71697 76585 7791 90439 98387 8846 26180 74451 6075 45192 83225 76214 72661 4131 40663 61705 92854 95514 24710 60805 7884 90274 18717 41115 90212 25833 73708 59374 36555 73364 34246 97136 76293 85416 3340 54603 87861 27642 35509 71409 4458 44992 10966 30923 70650 30824 1946 56579 93972 65170 97728 13439 4398 45410 7467 83167 57414 48975 48856 23604 93426 32732 63415 56817 80264 83793 70665 96240 98586 61142 57129 51054 35899 86788 74834 41537 87178 34527 47761 95534 55421 71903 69912 79095 50928 75968 26298 27874 98390 81097 75972 69512 42118 24648 50744 764 11900 65749 50602 93702 80669 73889 59049 18733 35610 45463 33690 75495 28728 63433 28091 65204 90310 20682 93093 42085 76998 92658 67874 8056 96630 30624 43786 9081 30194 29853 58892 93683 99901 81902 2021 93012 54977 12387 39005 42787 69133 79708 42219 16719 52291 11887 23697 80635 22592 6532 67314 76592 28143 42501 2416 2455 71620 22200 15932 25360 44288 4366 60467 91189 83429 64397 85703 16155 2849 17012 718 1892 45807 43165 57001 2444 73237 73534 11668 26410 28936 83490 84064 69882 31852 38062 84108 44858 38634 71983 24732 75780 54936 66998 83776 15745 91618 93587 43992 50581 60880 4240 1129 89419 57066 14983 74196 72684 70782 40761 44583 45182 9295 67801 31652 45058 76559 77770 64663 96113 86408 55602 62097 55620 25248 42341 12372 7040 87145 80314 1570 98414 98332 99601 17081 91265 68476 22946 62627 88129 84314 62458 69725 97149 76887 55278 71667 84867 61605 92817 77872 94036 73841 97064 96199 53194 21625 6294 96476 6641 48305 22625 179 52441 81113 32646 7182 28274 4578 46414 19029 53135 13785 15775 60475 59384 58271 58725 99237 73818 23522 56242 69253 61175 13905 28337 6522 27899 59263 79849 46762 32247 98867 590 29104 64066 69421 78045 40534 7695 52749 66988 24010 22003 56899 52748 69875 61195 58704 62128 70815 47407 36837 5909 18398 41638 40734 66175 96767 23565 10534 45255 98717 76751 9864 35647 41201 25925 47613 99542 98556 47181 79407 37024 63402 20621 80779 92340 19786 94056 78079 13816 88073 48704 89172 15937 54521 91713 36440 75988 3019 72068 41979 62865 22983 78085 921 40943 52777 53042 98125 53815 18077 79753 37826 41910 22668 454 89177 34945 69987 49750 77754 17785 468 93768 79436 93152 98505 14372 6105 91340 71730 15118 54480 87259 12928 42288 19895 24383 18760 29452 46227 69849 72817 50721 64656 58895 10090 8732 94242 40618 44889 46749 4961 66827 96481 84339 60149 45546 85453 48212 56636 44461 62021 32655 1429 32860 77911 41352 44768 7270 88233 30134 87409 62170 47699 87663 78953 56378 88014 87852 95468 20811 2662 11993 77973 63590 16148 46576 72335 83003 84555 39381 13147 91552 58398 13587 62710 83157 35572 29948 66751 26053 94020 76369 33250 93650 12300 88684 5833 7775 35549 2782 53336 66147 24002 45578 24703 96126 19920 16329 41039 80932 81060 6739 49974 56453 46473 66449 15381 45935 26817 20653 84160 32086 86125 37641 62019 39243 36151 53679 21984 10501 6561 78127 3351 54937 25339 534 48544 38126 15686 89032 82392 52714 89707 46623 64884 76147 95728 23585 82667 66780 34699 3681 35264 32926 60017 9211 75810 56440 95638 54845 79634 394 73362 97638 76150 36313 38790 2141 50534 20447 83622 79119 4662 17461 31963 81187 59061 93042 86223 35687 3465 18653 40269 1086 52522 75339 77712 95560 79300 97072 58713 4727 37997 59386 30142 36196 60779 86939 90081 58483 41062 62289 7524 58174 35194 78203 27114 82722 61110 66346 31532 9455 73377 98460 56606 33857 18591 78187 94085 30294 9411 19484 47260 39469 92506 91195 72837 44839 39049 11445 49766 62727 57482 88602 25378 74334 29715 22053 20381 44691 3651 23870 67744 98899 67390 18729 86201 83928 46524 56575 57448 75681 57845 27659 76958 48500 42551 40129 61737 88977 43989 34503 27115 31529 39929 52058 89843 35419 40108 53992 1293 91910 71374 77749 37025 88356 89214 61703 1640 7494 93604 5015 78968 94342 751 24759 33601 39862 88524 95639 1838 85401 16717 451 16767 7586 18316 65691 56767 31292 80798 60058 67169 38211 95512 56309 50663 34037 62248 99233 18544 27253 38860 92328 77502 8577 11077 26467 27500 8036 50043 14085 26486 33479 57205 68546 86958 92081 44189 51992 30315 8120 62315 73247 64548 32776 78626 72336 46338 83693 24374 94858 83042 81910 3924 7880 14797 73961 63659 52240 76178 43604 98116 91096 70101 56965 96005 58887 46 63552 43831 57355 79532 18644 68011 83968 81502 45396 15277 77659 87662 94654 34633 72514 14201 58400 24597 2380 98026 70409 43463 5433 84247 85574 57370 22256 64582 27843 72876 65504 67865 84774 43298 60973 83890 71392 82180 24422 95238 32446 1082 36100 9289 64007 65581 17043 15925 48423 82215 11553 22813 0 68147 67177 29336 6937 75796 97006 87082 33379 72462 79103 65080 29752 31108 61304 25967 38199 80615 93056 41725 77488 42208 37353 75664 52177 57039 70608 25612 73475 47116 40031 14335 91495 50865 5010 6878 1170 7172 31341 5627 48184 37416 57785 62071 55266 24278 36822 88286 29992 11637 79427 41174 90101 9356 17073 97737 66992 48501 93413 87103 82787 51945 22016 65028 5851 17677 1308 46056 62092 1363 27478 19241 83376 51152 88077 49018 47153 71145 53799 44585 99522 48362 87597 85456 71304 95786 42043 24483 58361 85228 83496 6468 1891 1103 89196 62719 95372 77134 65809 49635 14678 98287 13311 99466 31503 51535 26236 14072 51343 14796 44733 94141 2885 38071 11825 34533 79711 2052 54495 43479 37909 79269 27570 16714 18722 579 4405 74465 73653 85674 36339 92411 18590 95012 20801 83635 18614 58559 25972 24350 14625 88446 85765 31945 81052 69998 26137 87212 90140 870 87022 73851 99616 17964 29420 13562 6316 21910 25252 40606 63246 59942 69907 90511 74153 30749 28320 49171 7766 89821 53094 16246 65164 19140 58341 2625 81299 9649 44653 12557 30103 67516 24644 43200 16580 58219 61431 37551 55518 12226 44289 16666 94574 84104 30071 31435 98093 76040 91990 75208 26395 20209 15695 61361 46788 39025 76266 27549 47814 62098 74112 66031 2042 92600 89820 4282 2245 90584 53784 62077 9051 6328 4982 74933 35693 70952 51780 97757 39123 45837 23779 72075 77745 53752 77076 85366 78387 9978 29261 776 45405 16040 18741 27308 62581 6398 95438 79685 41405 57635 79213 14655 4902 5315 2053 18574 85460 46266 55590 56824 64323 64270 34308 28509 52294 90344 59054 5319 93229 23618 34138 42541 60637 4481 91508 25791 50048 62079 50278 54213 60221 47604 53185 43055 23289 28125 9158 89519 16234 26351 61101 89054 66813 67689 32986 86517 77569 75881 13856 57642 40071 87865 94218 33539 98050 10290 81326 55400 70028 20302 24514 84549 70471 5649 88752 16600 86900 91834 51474 2833 69410 63303 77748 65569 42513 87201 26552 637 68405 35567 51630 44240 36438 45811 6414 4956 17667 98798 6426 25830 19228 18822 68941 60034 48978 98900 42729 75246 49265 38507 56811 29107 67861 15589 71725 82521 82892 52442 289 14192 61467 49571 52119 13971 732 49611 22092 98472 37202 16831 76606 15281 90188 27145 8017 96278 57723 9052 95308 65432 88346 68830 80987 61213 83579 21611 19432 45896 77880 45423 49072 12004 54760 4811 95173 30199 44836 8458 55457 60307 90048 30084 6348 39604 42259 82824 14374 54601 90838 63995 64464 97004 9744 13373 42549 92194 17241 63388 59024 51242 92936 47625 3015 12537 80462 92490 90325 35988 20030 19785 69956 31953 26487 19095 88764 48989 95165 99435 37419 25056 87524 7480 41548 26521 24688 93847 90863 13170 82253 98567 66225 53839 12292 37355 47058 2687 15603 91838 3180 67356 78827 73203 58910 84758 4904 36748 53909 34931 9762 90456 53055 93208 10599 85797 2645 12288 29625 14316 64454 68690 60705 88414 65097 93256 11963 81337 45881 45682 65764 95672 7384 25817 56927 8774 14395 2439 21266 85732 66362 10676 81951 44505 1178 74106 8693 42113 19868 15226 29788 86716 56718 74635 76397 75337 73843 49871 60591 95281 54117 86406 81017 67550 76438 17371 77761 58069 67798 74380 92497 70621 2793 51686 7132 18903 30277 21671 92181 74127 30237 46356 54901 46222 26592 85988 70228 29499 40782 7273 4846 63669 71840 85814 72804 26023 63021 10573 8651 76269 481 9887 34686 83602 57717 71249 7069 83593 41067 55694 99307 73271 55314 2478 63431 11341 30917 59841 47883 64542 5278 5079 51750 8195 23962 10702 39370 55169 22518 41832 11319 90070 69248 11193 42446 76845 99633 70707 57079 29893 99567 2696 25424 59769 42023 33926 34694 94216 67210 85632 19155 63524 70191 20893 10972 87329 42797 91747 83999 43823 76486 91469 79603 78891 68458 73905 1811 7584 76986 22515 26254 40014 80666 96567 9436 67656 75242 79694 6689 32246 89104 61791 56619 4202 7923 98912 24280 1246 48137 21157 6712 50883 18578 74163 83871 39398 96104 89205 79210 32913 42040 49550 27787 32092 85773 21836 15180 3184 20871 45519 9968 36867 13626 59878 74020 39933 10969 35960 65453 81280 19875 29375 15936 18875 65733 69619 73279 90133 22234 24798 16814 330 49972 42307 27285 15752 88235 83718 95025 36991 72517 17133 53361 75837 51323 96998 74466 27584 4494 54643 63589 49669 23160 99852 6157 82483 48843 50227 25351 82443 97922 9475 1286 19436 93658 27844 14708 35502 51102 97614 68835 46656 74167 30994 77783 1254 51080 74798 48323 39093 9984 28784 54487 70492 76441 27443 24464 79019 46753 46880 31977 59058 34747 64789 19435 13448 79379 61136 98570 91161 99193 74487 20633 77107 25993 85190 1971 96914 31620 34238 58465 40021 68718 14322 73407 23395 61633 31563 65486 48997 89650 34119 19626 53103 72653 74960 22850 56626 65570 87517 85319 69085 21327 9783 32650 2796 98466 84222 84070 57231 64251 62680 41659 93627 801 83076 66911 50328 55926 94910 8275 45031 32895 78904 79185 60939 77393 54720 34684 80637 65239 21470 99671 39081 57612 93543 70963 50539 99805 86758 65029 33143 5211 23109 42680 74753 40166 46058 27168 58437 58601 65750 67785 70903 49734 82734 85462 61894 61620 88016 52948 45197 92920 16451 27226 643 97981 15056 43321 13175 50036 82220 86747 4920 42263 45755 33186 97200 33871 86736 47402 22104 30666 72680 47205 44807 98464 79663 59917 1488 71876 59430 45680 61577 57817 6155 39412 63768 27484 82915 87696 50684 29262 8508 82546 60518 51144 15262 30298 68878 86555 51243 16065 31708 20369 50140 95884 63748 17708 21764 93840 6056 48882 82687 55397 40886 78553 68042 81609 59830 67098 83779 95930 75517 71758 81866 45135 3110 78333 39459 85811 44349 94433 9520 68341 77378 10735 60246 10392 36163 2748 85030 35236 97657 46546 387 12982 68541 12796 65545 26233 90959 85205 44818 62650 45472 21661 41782 65490 74911 77669 86670 90017 66419 45914 72396 17333 25917 13552 97207 59294 18404 57796 22779 76571 4781 6227 42095 24404 6803 6833 58672 41455 81350 13264 16339 59546 24047 72869 52466 36437 21728 58033 2258 75471 47830 5094 13099 66071 99640 22291 40749 47934 61546 97843 89441 44117 80960 784 87462 1110 58000 10589 61945 24072 83648 61844 10656 61258 56425 69091 73235 2486 39891 15241 82519 51346 74993 82553 86679 88049 51006 16879 59494 53700 75984 20665 24131 89773 19848 33555 44734 89652 87633 63214 7940 18996 41208 10996 43208 72535 31336 54187 96496 34778 68779 29608 31379 11753 12480 2136 36048 97317 60090 99998 57995 18337 42280 3999 5891 79467 71705 82679 79088 14786 8811 99399 6901 17913 94729 56135 50563 34419 7806 19562 72314 63087 37034 70243 8794 55431 40062 37686 49198 25047 66711 46359 96310 10372 43507 19410 42451 60031 97089 35706 57168 93058 43945 78900 19532 68124 38619 23495 27510 88829 90603 30927 6131 92507 27596 11215 23935 77064 44932 5691 43180 82522 62475 17556 34097 62473 9296 94734 5290 65747 80358 42566 76086 8367 44031 15989 32453 32993 55663 66629 93655 46932 97424 35683 30254 44195 9619 32281 92117 82993 43088 20359 50295 16524 33521 29722 86038 50705 4301 29899 97504 19882 339 77865 16629 37795 61816 95285 53206 24204 94177 9159 41539 74721 47530 72826 72848 15427 74025 37139 13740 78673 62088 16422 29462 5993 43130 33265 52138 76805 39754 2752 26810 74749 15829 90551 43491 53049 32371 80689 60575 49223 74964 1389 15339 54406 22869 31904 70231 80475 51406 26384 28268 70485 43201 19501 52169 46812 67199 46400 86856 24932 24106 40659 58221 34922 71175 54392 50668 19707 34413 57139 66925 89738 35952 82614 88872 22101 72716 95611 6169 87671 39000 69874 75816 78810 82389 87254 51702 47400 96708 48011 9623 3167 21434 71378 53343 75173 74168 95901 87532 86869 96965 75795 27543 5950 95223 35466 46073 88304 25931 50212 34932 94817 89102 2797 56743 73229 64872 78772 9058 7872 43004 25295 1204 42872 49370 31315 24912 82712 32649 38555 88716 58614 35193 7942 37446 43057 45677 12894 24630 83120 97772 88987 79315 77130 49217 19302 94371 99866 54458 96087 9995 25082 67449 30547 53187 60622 53605 87359 66007 85291 19447 18756 75183 86293 29181 38243 71107 9988 45544 54824 43523 56178 82097 52859 67450 17767 71585 62120 59837 59847 19108 76308 98553 63931 74838 81104 82936 34233 33872 71997 36491 30966 69686 83764 95202 17324 17679 87901 72695 55180 85546 11026 70004 56745 18661 54510 86213 8740 40711 80712 19342 96342 491 750 25209 12783 57969 93352 30969 51845 25689 46564 42719 10473 81023 11269 4834 1808 895 67660 34885 498 39366 22408 45079 87085 42622 35192 69730 2948 87037 76479 46590 47455 81184 32374 7927 78658 16252 81623 59573 22734 79872 64831 31571 21103 52765 44941 24656 42783 27458 85302 94819 35811 32303 28491 18640 21478 85626 54746 84494 51673 81813 85589 56085 55586 80997 12774 60602 17818 61978 7029 96935 44619 81003 3868 7868 24586 35062 98736 24532 47745 55410 20967 86972 12591 41295 84983 18373 82260 2022 69910 42141 77600 270 80658 40268 3801 22901 14069 19010 42164 42575 65372 97241 35488 80213 802 70285 86473 96594 58750 95366 71095 97695 42515 46310 15867 2154 92485 68073 41786 20056 91431 14600 60865 12079 80266 89971 55129 44343 12328 7297 28339 15170 60025 91433 69446 98910 32450 69367 75441 27385 32251 77164 18478 14555 43179 400 63644 11291 96744 66492 68179 71703 35494 90440 75027 73071 92145 85782 3028 27900 93432 39640 92381 59236 36108 4775 11092 30800 63337 34734 56369 15045 75969 20562 63331 46853 96315 14003 47547 5536 15858 7042 44859 25417 10420 35269 76208 50008 13731 63960 51229 26270 57082 68085 58089 99806 34774 67288 36986 43881 24926 23106 50597 52296 60183 83465 39629 55402 40921 30281 64047 53018 80372 9464 34378 66594 74427 70189 79915 41145 3859 4940 31177 80825 71473 20297 46567 9770 64641 18183 17041 97087 67926 3130 20102 76135 72332 37431 9787 72521 67415 54450 44175 51218 83887 19673 57250 69384 58809 54578 74076 91732 2928 49119 74762 98837 84118 73608 28687 86142 9600 17000 58816 93824 82406 27687 18274 16459 15941 35778 4406 97857 99174 99638 68624 85182 69760 26705 15985 98044 25447 56776 29773 78656 61591 85992 74774 77068 89547 93726 21664 81553 68735 85622 28619 79741 53162 41303 93349 30795 41459 21230 88249 93066 42997 78129 53834 99604 49548 60127 19481 20019 32271 48548 16658 16275 21696 68277 50767 61691 51240 30068 18624 9136 1317 48701 93511 48277 35655 45658 51967 33436 78762 1267 23150 12119 62962 67306 55149 33377 63406 13726 58931 77822 33393 74352 83847 79161 67517 90576 62541 48954 88139 75468 77611 9006 63601 583 10908 8720 7321 51514 64945 80904 82295 99251 80118 62600 27312 23594 40565 34107 61372 229 42706 87210 93417 6512 40536 35066 588 5247 74480 71081 34371 36198 64516 54488 78917 56561 18953 75963 1193 87175 66589 69828 57606 57881 14051 31819 82304 68462 49655 90451 25505 12885 65973 93064 33975 67468 15511 82857 93579 87893 68030 90138 15194 10823 15017 94271 24185 46290 56608 22849 67225 77289 69634 45116 11348 79972 97546 22021 19791 56775 96335 56760 49200 8854 32405 92768 2733 37864 10240 85232 53666 69707 26665 23819 35626 70929 10042 84388 73934 82984 56351 90699 18095 78567 1474 81516 34026 29399 43801 45365 54975 68186 12624 19728 63690 87758 21877 61032 35326 58052 48727 37534 65818 29516 21064 74448 17291 46817 19115 74481 33734 64215 74122 80410 23663 92190 8529 27153 73780 3692 88747 2800 23358 13664 50202 25255 31367 23446 50077 29305 90790 96652 89299 71033 9717 91267 17376 42344 54456 98318 3384 4936 63093 84559 8941 66189 18975 9924 61285 28617 78742 22144 6299 41864 73233 93946 12180 25274 52161 48152 96403 94779 71801 7461 41552 88780 95189 12421 72174 67010 905 80501 27853 74633 52782 35945 65629 14599 207 42114 85815 53835 70178 59008 86499 35380 28816 53267 48829 14410 81260 55634 25168 48783 66280 7233 14650 24189 52162 9775 60302 73219 79792 18857 74821 44916 59708 91374 84208 73187 95716 79395 81956 72146 64920 4196 74492 9516 18567 38553 84734 39531 19348 33188 54915 98045 15762 48 29183 17357 93065 97848 23168 40009 96470 90797 17721 81534 72713 25918 31670 81064 78723 86476 37892 23945 78133 35590 58029 47671 36302 15040 2596 27532 10456 46042 92446 36137 28734 63010 53714 98718 70155 22646 40069 44232 30602 68017 62136 24879 41107 97102 38849 70439 82701 65989 93973 82064 96058 49053 65770 11070 21054 1724 92747 52136 22892 4886 44192 35593 15582 27733 92838 12296 16462 91822 98368 62348 65920 86235 32822 73635 34906 13258 34187 65420 3742 4000 44300 3141 34716 14859 57318 15084 53542 27852 63730 46113 27431 91209 60327 46994 63817 77125 49665 43668 30848 23646 96349 6702 43232 82015 10981 77214 359 25009 20017 94958 82683 51735 71360 91043 91429 26619 44241 63630 56353 43388 39514 43490 77605 5194 35545 76418 68911 83834 71475 74695 48227 86424 10190 22046 16979 18702 93212 97451 24808 62557 89689 17394 51884 93082 15041 41193 58070 25167 9387 41268 42679 2608 18959 51593 45868 66379 3462 98133 35956 6942 98777 87701 34403 38749 58752 39244 31419 4536 55007 80494 7153 3140 80419 96937 40577 59608 58480 42198 97716 39346 95935 31159 71908 63045 41598 22709 91184 44146 86101 4627 81418 27924 4582 77962 98145 42400 72665 45874 31858 72644 73572 56413 28340 41826 34510 47867 1281 88417 81919 97506 84085 8388 68319 99042 1171 20839 98953 59602 88222 45323 31009 12949 42257 34934 42734 53514 33787 8956 90359 16768 19144 18539 68099 70195 88071 19059 61770 9098 10054 24621 4614 49919 8768 67896 27177 51278 72247 53317 95417 59662 50803 15116 17616 96566 76598 83320 51756 21093 59734 11987 88683 45674 55301 93994 61587 76508 820 47969 87533 31285 14231 5925 78967 21069 31612 35711 48502 25019 12817 80140 81412 75499 29470 50779 55302 98776 27159 4157 72867 66927 72688 86298 62996 82737 62270 86507 43394 92215 24924 69728 74835 3081 54876 93742 22824 69104 73305 24513 33496 62844 29631 27128 62294 51331 55014 90957 51738 39626 36873 86392 97049 51830 76573 67908 27263 16386 93852 73449 58144 85907 50312 63294 49607 91777 62660 26437 2288 65505 74201 40619 80065 26736 19143 21394 96908 73555 91322 32589 14247 80447 80923 89598 49008 84309 34105 81557 78938 51979 64434 10537 20951 85822 53311 57947 29609 2710 85180 91430 39509 64073 52208 87882 98733 38955 61593 98286 51587 40024 73848 23966 98955 46062 24666 24105 61256 41652 47454 51088 94354 65340 43595 89868 69680 68248 39816 76908 72212 71041 3785 40527 94557 24941 22791 20532 34777 13104 80170 52076 65500 39778 82767 14808 74313 36759 60618 88923 716 99390 68031 74131 60684 38163 39080 47013 58292 15419 86463 57713 12014 41860 44252 40841 3200 87436 67929 11611 59089 26154 16842 33596 50070 79824 26014 49975 30564 90428 7792 36825 59931 19957 32327 84041 41514 29091 21725 78059 9412 84598 85272 14671 92897 73702 31924 71574 26909 77667 58185 79462 59763 57854 52007 91678 11051 64616 53391 30249 86719 94737 39693 69368 6202 46086 3750 84219 57962 40301 35532 71348 32332 14638 8753 34189 82638 11392 42372 23681 795 43822 64087 40120 2156 25946 82609 58948 90457 43580 60448 1111 54618 9601 96114 66015 14221 54594 97325 72256 83591 72160 12910 75324 16526 55071 24050 56075 76642 11145 97438 7208 36910 1520 58058 8949 85276 7976 66566 39505 668 54805 5579 50338 42723 23913 70937 90385 71035 60882 79414 30867 63996 48311 58521 72862 77848 61867 94375 62765 14832 7115 1649 90670 34689 70107 5497 58668 98885 53860 65820 41755 85917 60929 78914 4208 3678 88399 45459 98441 58547 46675 12061 97101 57388 99956 34548 90258 1528 34069 68979 92751 41153 46665 77876 50038 99801 85774 57557 69627 57875 97286 22333 51325 91960 88370 68607 63255 45452 16149 16938 81531 9976 72849 49309 8622 29529 98406 61999 50181 69061 95231 53701 47935 76085 74310 25919 96862 86157 49499 97660 27799 73272 60137 56752 88534 16748 72896 44808 47182 64886 79376 81210 35936 88511 47313 68203 98824 16454 93734 18242 61864 85581 20577 73802 85057 17841 96022 38285 64054 76437 40362 87942 34909 34811 69056 57564 25325 83682 79900 17074 16385 99958 99369 5646 89339 88369 47005 13355 33874 55850 7720 49732 20150 31585 17349 17713 51370 68771 71663 92495 89362 87470 61117 91044 84947 70711 17542 35359 76748 53756 10965 60132 59811 33534 53555 30655 55385 69668 6152 72482 94897 19876 77419 28333 34291 10056 25935 1691 95610 41454 41069 33740 19345 86238 44329 2975 82647 54437 19714 3189 47472 34186 73228 18450 6527 9654 6789 43429 88624 19463 75582 72509 78490 66139 13811 14552 51423 67048 89140 77251 79845 49243 28749 38991 72784 83136 92311 1388 60276 745 80703 33485 93839 18153 74907 71968 90533 10266 47889 54957 75551 50566 20862 56384 82010 29772 44201 92593 7259 114 42669 524 92196 66693 53271 44251 65146 81727 45769 41682 13285 593 7707 33827 45398 41328 93731 30703 88892 54777 76330 4657 79041 90236 12320 37158 44502 97741 73161 4558 86023 89974 35397 68592 15400 34126 79272 46208 53110 66750 52065 1673 97361 94772 5839 50611 74558 30411 98647 40435 3779 85869 66282 17515 50458 61793 54496 25775 72464 63192 51510 56091 50637 94327 57196 98827 80853 40410 55386 97988 97273 13292 80188 9166 15458 42061 329 55871 87562 87221 80017 98929 23632 8537 47129 36571 88177 58078 40677 3454 42264 16793 10660 64591 93514 67375 93717 66526 76133 87140 85566 79337 45039 36102 62877 21784 56381 92374 84679 84841 39844 27384 21345 44069 73762 56955 27348 52038 94030 32789 33563 31111 60489 52583 14633 86809 94343 99372 71882 41142 21801 80970 86240 92609 34461 78377 63569 51139 85766 89928 8025 55672 54354 51303 80341 45438 2347 40682 61595 4686 93145 91282 77025 53604 6470 12220 42975 56057 14647 67193 29993 35219 8288 91446 47324 81915 32741 8881 45554 23796 71373 42596 76761 15336 93537 15397 78838 40964 48980 46886 94608 90751 4859 9435 64008 8304 84497 12225 99173 83767 14883 21843 56146 71358 41796 44354 45060 45429 47949 63232 29467 65706 89489 5695 85694 13742 96871 70419 64273 99010 73101 4858 30902 47154 54005 75493 73240 72754 47930 85759 8993 72108 46219 11599 82631 89272 85233 67353 50324 69890 12865 40885 7414 73620 58821 20525 16761 6093 88774 28712 60672 26055 54807 57400 99220 71192 59191 84585 64118 12100 67836 11852 20513 658 47226 70873 11443 13527 24651 10394 94913 90506 10452 22770 68760 34181 55566 50440 5490 92259 56567 35803 38672 830 45205 2204 46001 17404 24910 30326 21668 73812 29154 16535 16513 9200 39091 31133 37716 28866 50386 61317 26866 40675 43602 33241 12573 3707 84886 29214 87699 69299 85875 87855 95367 56227 14952 7528 61125 58340 30638 67737 80175 95581 7313 93868 46294 1161 4243 7333 44896 97123 42897 38396 50613 4275 19399 72001 3305 56711 25629 12741 68157 74262 22038 15214 50387 68960 97073 23240 43038 4850 47077 89533 59658 80937 62870 27051 52519 99084 49948 64452 18271 86792 72433 83978 17910 3639 99836 45399 56838 20628 72354 28296 27321 13418 5222 84586 33917 36478 39318 29059 61797 19950 4513 68880 361 63079 50471 41094 2336 34725 49599 77672 40091 12354 1209 33220 16078 61156 52542 28560 17799 78353 96274 2228 16875 56342 53412 7969 15946 44499 21961 62896 22109 44600 77022 28761 39449 20847 34853 56798 90928 71201 90405 3727 94445 44183 6972 44398 48093 39870 34115 12170 10761 46543 23836 16928 40822 1095 10416 42397 11460 74827 26017 29429 78902 49441 8323 3186 13834 15486 16190 58718 5205 20064 82649 98465 41360 51906 4576 72019 38308 47432 16237 15254 46581 81455 95784 32935 93640 3498 92888 50484 23723 5057 7406 45089 43316 20443 37145 65538 41599 31174 5596 87840 14756 4587 50317 10665 41812 8032 18790 74180 42641 83598 90854 4130 88211 21351 62195 52590 9450 47261 59397 98033 55433 48330 43555 58596 2522 14543 64744 30449 11768 64333 78039 68846 83861 86597 20354 28278 68250 61432 2124 40487 6610 38084 7646 50325 37242 74232 77129 47525 55309 5919 721 59253 85349 73675 59490 33767 43497 23911 41429 51125 24097 53063 43889 78918 85823 56379 24397 96188 71261 85472 64877 13222 24152 77135 7364 79943 75008 96540 2623 95646 87181 74290 87234 89471 66767 34499 37057 2246 45879 11643 58227 77274 81622 72197 53312 88821 72672 36738 78915 64052 11789 1005 27163 84197 63883 78146 15229 3202 26999 54422 779 5581 27710 68966 77318 24203 82006 87637 94685 65160 70954 58938 27906 64259 88290 72588 81846 60501 31643 97548 87278 55135 44581 74482 28945 66318 21226 30531 67857 49436 49718 56495 37602 79152 88259 78950 93996 38566 61425 78139 42852 19249 59479 29812 5223 36767 99972 20833 11925 34111 71036 92268 92149 30886 50902 9248 38984 84970 97470 36248 73164 75158 64882 41057 80313 17036 55689 31992 82203 1222 47011 32294 19470 88361 79773 28038 74650 67023 76803 75948 24176 22121 88520 98612 76980 47587 54939 97952 38810 54324 62725 97477 70322 38871 68357 99988 35290 51847 11312 44766 59354 50031 12240 23042 81226 81693 72154 39675 63314 6948 82763 83345 13173 547 54945 59375 28809 53380 45422 11656 13806 56761 92911 28397 73004 3284 90960 26047 6106 98185 76488 57687 38647 73741 83569 35753 24111 50003 63646 20796 28161 60488 11301 27886 42075 23922 19104 40560 61340 42210 28119 73582 20485 6304 68963 91369 97462 61438 48623 20590 47281 65368 12134 95284 98991 95975 8580 11320 48043 65346 1042 87323 92529 52606 42744 81752 20681 43128 63975 40652 77826 48922 94366 66317 50908 81078 36847 23592 24914 20948 58246 64233 62378 45686 60590 30804 24701 40382 34004 9129 54559 80589 29139 1523 19581 79302 29207 50809 19325 73124 68891 62090 31804 20119 33403 49417 74832 33820 71683 57030 91820 99162 53670 9421 88026 68881 99284 71904 62613 30336 95840 34362 42399 86215 35892 91762 54301 84764 99791 62542 78391 26973 64423 83564 92825 68795 28369 8900 48555 34683 70754 81538 26222 51811 75276 94785 10734 28084 35866 30398 93284 57798 6326 2504 74327 58267 68101 54917 53001 80359 63477 41593 43288 96697 75641 95934 11178 69278 22633 50270 37213 50760 10310 94555 57313 21131 73458 23768 961 33672 81746 52013 95827 44975 52271 47201 6369 69316 8462 14055 8132 59594 99190 75902 15196 40155 35575 38766 59765 59029 3154 4320 45584 37176 89213 56270 8476 59084 21019 96856 54693 93386 43589 69735 91962 37244 14313 9354 49262 60600 85976 80651 57285 5713 17449 2247 64941 62845 92330 78057 41726 39283 55106 72297 10663 99426 38748 68266 80201 17469 46897 92296 6047 92493 57987 35542 60883 5327 75396 39135 75401 31476 3168 25014 17977 21711 33070 46768 54174 77290 34375 95890 75351 36354 40532 99181 87815 55692 38271 94382 71079 48531 53578 88814 42494 75672 67766 98861 40992 46561 22474 46895 72401 15856 63370 56803 51808 64760 81899 79612 12522 30954 74712 54838 89094 89787 18390 67789 23889 49448 74454 40673 78755 68492 6428 51552 19006 7852 34739 99045 53510 24737 14342 40319 53734 90540 67087 63726 60771 54888 1297 73650 61173 5642 18690 32243 22511 56546 26727 44400 63445 58373 20171 65277 87018 32121 6381 29944 26269 19669 25392 93207 8153 26065 63265 75226 5981 83061 13951 9756 30536 77174 31141 71754 14206 18507 44297 55939 73299 27667 97463 34338 28699 2139 87653 1944 22185 2996 51576 49776 79497 89785 28889 83600 71946 3628 57561 74081 90015 41108 66438 26586 75299 33603 83734 56845 19811 80500 66844 99415 83034 61792 31388 15007 79175 71684 47537 84421 86992 19932 17257 36089 3508 92432 24400 53634 48266 36252 38041 47810 90829 37394 88584 89488 79382 84394 29674 33361 76554 12188 98752 60084 7915 51789 63680 72425 59472 57279 97679 22741 20233 87256 21086 42189 89374 74309 39193 1860 34971 45863 42212 43389 60241 86001 84150 50665 76536 3989 30688 87546 29209 60993 82058 42714 26860 57924 69404 59539 28229 5629 43896 48218 37626 84546 51401 7156 1614 76170 98856 2111 23739 92333 39431 46420 53156 22585 19240 60647 22572 23276 85911 60171 96973 50358 59425 3473 92898 67771 84545 83327 47389 59661 10183 42227 45161 15526 21946 41821 39541 75349 41341 53796 43621 52926 54690 88038 37939 30238 40600 60665 57075 60828 75440 37806 81977 30425 29638 87049 79674 42767 27680 45888 21871 74425 26389 77774 35158 94781 10444 39886 22446 30058 16832 91136 23597 21280 16478 57013 62410 84721 31880 37895 57354 71829 26497 33952 29572 51948 14025 93176 45920 55327 44536 4829 19025 37962 90813 25198 23827 24609 75271 64690 68511 47186 18950 18947 59335 72375 22689 88094 79290 46482 63756 66671 30778 8769 52899 38804 1336 1165 94184 48591 33299 42955 48210 54162 93938 29233 21807 68953 37898 53239 69654 99424 62828 42408 35788 74538 41293 57851 77160 51679 94484 42619 3149 62085 65579 76303 17104 62118 81762 11556 50339 35334 14493 14864 24226 19158 8092 35198 61543 38095 3121 72447 94974 48807 62688 38953 63338 94744 26316 27571 89498 65826 10348 5356 63404 52863 39262 93184 87002 74901 53545 56332 23698 89946 81711 91004 8557 79410 92772 75995 35785 70398 85137 86379 34299 70974 86831 76297 92881 80033 86688 73257 91583 28676 4826 51583 30392 64095 61164 15274 28982 82856 95854 39100 19376 3025 986 13774 92835 18837 52983 26573 88425 85956 92624 33373 28155 76028 50442 16122 13171 97500 39903 92284 54350 24537 53813 73261 44427 13249 72201 46927 32322 40178 12455 80754 15943 29029 30620 85792 81430 57640 69853 47612 27104 23914 5962 82788 69237 1550 99224 45917 14856 35337 55906 66093 84463 28217 54524 37688 16620 30733 65970 22454 36956 3115 32089 11507 99646 29821 56854 36653 39592 11065 98315 77896 23785 10522 60308 87096 6662 83073 8725 68388 39921 27107 63220 43470 49808 30834 8634 30797 32560 72463 14135 91275 8568 94709 79964 16231 54430 95254 26834 77697 9720 98909 29177 10688 90032 87523 6897 20992 35641 58706 46040 6048 5479 63215 77029 80808 54341 37634 64498 42737 393 40164 19976 88734 79815 60843 91350 49752 43473 11595 69727 3579 20007 57746 37023 1539 48361 78086 87960 37996 67459 58358 37371 11636 55220 85345 8466 76335 45062 57324 16770 17881 91332 43951 77890 83916 57031 41705 69373 8752 18711 68000 67675 40004 82122 2436 97247 12713 88842 65867 92443 3043 34946 19279 78067 73217 37518 71734 12477 94959 21503 53767 10030 64493 99635 45297 19310 85165 32410 344 49190 42735 52484 53253 73903 15721 93202 62799 61611 48228 86033 51123 1057 25203 45754 73792 90058 3084 38156 59041 55529 89294 36603 7567 49660 91928 9396 95096 64426 53164 44388 24372 71564 66101 3630 2540 14204 95961 5777 7234 63969 12335 84953 94578 46961 88662 77368 35333 89124 7451 49097 82572 51615 44223 35272 46182 41754 84176 78247 91875 15136 50942 72099 63608 43676 82313 19534 70391 83584 78320 49716 4705 9490 83929 98080 64432 70998 47259 95093 50855 69944 74878 2445 143 51540 813 28708 35510 69258 57803 45654 66898 9575 70422 18883 16516 46649 28900 3995 28023 41132 10081 46860 41260 92729 53072 35877 63583 15289 72280 69719 6775 20214 203 84431 98538 68016 70809 57679 29556 61250 65914 65754 74691 98370 5242 21638 89431 52813 58235 25343 54043 10109 83263 65932 67354 14899 89073 22154 5071 68947 12680 48275 75134 88062 81047 42901 22198 96174 77864 35036 50867 58673 56836 47002 54397 45685 15246 11508 75644 82301 27260 88875 21442 28477 71764 34753 85997 49476 39457 21919 28118 41211 77816 29335 13020 95708 95586 66490 36432 23959 77779 89315 36881 27347 51191 62031 47853 12033 41163 25260 4617 9119 98666 90580 74894 36140 26415 98535 92029 31604 95398 20956 32919 31376 63011 917 90082 84371 8104 82067 62964 63838 55238 89245 87828 51644 18173 41406 24868 43205 40341 42978 58272 50522 97493 47912 52671 83354 9536 6565 55900 36589 52564 86303 93329 12214 71886 18237 29942 48536 29246 99485 32595 55543 39075 61287 59304 26430 94073 92134 61614 84383 63925 33746 69845 98380 94857 86694 78204 56037 92151 29686 42303 58715 32316 72833 30844 18148 67547 26898 17265 31429 20528 86467 73682 6796 88656 50050 26427 85569 72466 52084 54068 25641 2965 67462 18349 78718 27540 93911 92634 44507 50231 2203 25067 83942 5906 80191 19191 47925 71823 86806 31034 65348 86988 28437 37426 15567 55366 99208 93563 60782 88910 91299 27822 7656 85931 23130 44443 48543 7001 52970 84581 60638 29115 56598 99460 44453 86045 13394 25664 36584 83900 17689 63979 69524 79007 17600 84567 32260 50434 82460 17742 42071 48988 58729 41450 61886 86991 67901 3874 31049 81987 24689 76857 80013 96529 67603 65150 20635 74033 38980 92783 51997 39467 64648 51962 99783 50269 29950 85849 65112 91435 96284 52768 74839 26675 44419 62823 73315 83977 17220 39055 16377 7239 88908 62953 5686 39215 96167 5983 20335 77005 77247 61151 26414 34691 27744 74205 66762 31956 9400 72157 79764 54547 42757 8179 56220 81312 38325 10082 90904 73448 3726 6357 574 14634 42047 9498 10561 71873 6 87750 14635 99471 62911 18331 54223 47203 22803 18510 94419 14759 16991 13272 98402 76740 54725 77989 20722 60698 22430 22897 54604 79633 33374 3290 51159 32285 63942 73982 46904 40186 36097 74210 41944 16338 28303 83258 79742 64671 54281 65065 82166 96972 33943 91262 14537 2970 40795 84177 87710 51731 40869 30715 39210 57326 39792 51082 59119 12237 19640 64444 26553 14125 97851 15248 57596 83957 36444 19257 38186 9041 56521 86871 47508 88411 50035 20378 83643 28088 65144 86154 18716 75680 1956 93180 1578 3981 75636 92068 1422 19131 38661 48639 39503 539 39487 94243 96164 37477 90346 11817 86800 8346 83504 97019 429 36806 26859 66905 68736 37293 55437 64748 12915 71074 8422 73834 92094 71317 50481 91536 85488 62583 74165 56012 7028 44047 23821 76254 94398 73665 42758 73064 28351 66559 40145 41891 99012 95567 283 9351 4423 18393 63058 95419 54585 52843 81276 7802 34282 10785 57758 11676 3371 12157 58179 94770 90185 36531 39161 142 6349 21287 81571 9895 49822 233 17188 89075 91519 33842 23184 74435 40863 16859 18084 59288 63267 58545 75929 10487 51418 2678 84844 26011 47793 35658 73311 66826 90060 24985 33991 36075 37405 90791 21677 37940 18352 58585 43005 74118 49824 71907 62290 35873 53240 33284 14489 39234 74631 29397 73768 23581 87250 54722 80343 98249 16822 14184 57664 3691 8294 50326 30519 13616 51324 17768 78460 19237 41413 6009 89784 25170 37711 53190 13008 38223 3749 58289 30626 61405 41595 92784 38434 58583 92811 39176 97885 91426 1645 95276 30908 49950 58939 99495 16691 21811 91939 64917 37588 60959 67648 43535 91284 62782 5374 10175 1136 77475 88171 79901 94718 40075 7410 27975 86058 14764 87322 55743 72593 61560 23846 77373 29648 86849 29696 4698 98225 32030 94630 3330 75100 8602 68524 33588 83299 93609 95318 68003 15575 18548 38568 51334 93819 6222 7545 13543 54274 19028 23938 16062 13325 45599 13049 36200 63136 7811 20738 33127 65582 21198 65274 28234 51259 55155 83641 99253 73965 66772 8103 86558 7745 78478 35018 51294 83322 72490 59677 29474 2991 90987 22022 91229 23799 56060 63094 77622 10967 79616 78033 3690 32225 66274 18019 71206 69738 85846 4437 76994 32297 2442 93213 42429 85235 86962 14816 18346 79534 44793 14798 23236 5471 63357 94582 34797 73827 29836 76239 64039 36363 65211 60040 34674 2032 72964 38305 46361 82784 4540 60985 24977 38702 59116 15907 25812 78499 76888 60641 15002 63853 8123 76728 62868 99977 8492 1476 88488 55344 47244 58163 12056 51052 72130 31623 51635 12723 1749 64383 51498 23669 11102 76142 10493 83053 12086 34918 94780 26064 39564 22276 90772 70821 24807 95555 32969 46644 1150 65173 74217 64140 45164 44256 9797 64819 32980 43494 81657 1672 38479 77082 22607 67670 34816 95120 87691 2376 52876 5862 87556 80222 41750 80784 27096 90724 35039 4910 38658 66907 81135 49511 33819 10111 55759 60376 92804 68754 6557 20116 82576 38515 73832 42110 1624 9482 2643 3155 97326 88959 84668 7989 54179 32245 10848 38253 14870 59978 11205 71066 15341 71962 89093 90180 21165 78401 36919 9391 12947 11975 92581 87974 22534 43449 33081 83010 20872 15728 32569 25221 41027 96796 6118 22521 49467 91106 81143 51803 46392 46635 36862 39914 99067 93508 10333 23835 98621 78705 15302 23558 45665 15995 15379 22355 79991 88507 1907 62985 66779 30924 36728 30667 81701 96580 36327 47208 70803 43670 90799 58870 11658 58703 64708 37311 80363 17218 7507 42871 44275 47247 11506 34223 73556 44231 6902 9799 69245 88232 53265 37584 10467 70470 52429 26842 92916 45933 1920 25344 18919 90778 53416 28657 97507 72629 51658 79333 35741 5055 19656 28408 71038 70068 55195 13931 29300 68578 11665 18402 79097 75301 45312 11418 46715 32556 98751 76587 63857 94748 26199 13126 71150 3819 46608 26470 34082 45954 47907 10747 17510 77967 51955 37692 66096 80349 34253 58802 2427 59018 26401 85126 65123 591 42019 36484 21975 1862 49064 47748 5633 7152 33055 57760 40226 88703 61748 38514 91405 89360 22085 22517 88331 32152 62371 69715 6912 476 61880 49105 85266 72177 54035 59656 18024 58060 36536 31366 58063 90475 90364 93813 89513 52074 121 16104 86496 30992 95700 76509 946 38420 24274 82000 46998 99932 35645 44089 45597 34992 73367 31521 63694 35987 10767 86755 93317 14180 61017 43314 23803 51662 93400 85271 3805 93480 91912 86259 11992 95989 28732 61221 39322 1024 18650 30613 99226 4623 89407 9102 58961 20932 51853 53889 59404 99652 42011 13881 58798 69837 30344 75223 23468 97048 8610 11669 99887 3732 45646 34407 30039 15391 18275 41805 72986 28524 34053 72473 8209 53369 93131 54299 45962 2457 68142 4941 69403 13244 53434 5726 97071 45104 55178 40240 41430 12352 63612 17741 99586 34494 77763 4778 88874 28206 6887 19927 98251 86124 85419 79593 88526 18422 33233 10154 39464 5682 87943 29 32062 50837 99394 29965 56475 35708 95850 25553 10635 46862 42137 86778 64158 20414 14455 65333 2658 1374 92254 10658 53133 93057 12243 61692 55348 9174 3590 27782 69947 58032 27392 13300 44825 2985 97154 34524 18315 70582 32122 9265 62610 36852 81967 8027 23621 2463 41048 79403 68871 52631 83270 51987 97544 68536 45824 8389 54025 62945 28604 27462 60124 42308 5859 62630 9517 74266 87251 11261 59322 56957 10929 53092 48002 52986 70183 24353 51145 88358 53116 62972 26104 61354 8205 68728 89064 16321 86464 90712 70448 17500 41055 12859 68875 88271 92160 21816 8271 48101 55347 25978 46141 25957 83799 24018 50541 35983 51033 39154 7616 84523 12412 97712 96356 72134 23046 698 91681 32072 5287 82240 54792 40400 44404 24904 64130 10899 34421 5238 13661 46510 28714 80455 76865 28219 39240 30801 38883 64150 80929 74958 22597 17256 16180 40167 76582 13062 1935 69117 52165 12844 56586 3138 73444 9542 95943 84962 35277 90049 9472 57364 69778 70414 5972 17272 76073 74445 87751 8088 1804 96236 6452 61018 96817 60426 79130 50132 67371 98784 81288 23062 51794 78756 40737 32936 9547 15485 70079 4812 5350 47569 99395 75775 34595 32101 92335 4637 35476 47943 45049 83939 59151 93782 77471 29173 5232 98533 50353 71404 80612 95729 32532 86985 60931 80333 21109 67640 91132 42396 71 51747 41674 42740 6934 73640 89691 12770 1289 7829 2419 15075 76305 11079 23326 8108 84805 32820 20829 958 21396 15141 42949 22851 13103 45708 99745 50822 87952 88376 7878 55144 90855 12955 6905 25332 6600 5521 81810 69286 26640 424 98483 8664 13498 35802 72084 45025 87589 93766 8657 82267 67231 14698 9747 38830 34141 19639 64410 32111 46388 336 68681 28584 57590 50661 60154 42149 92681 86226 96011 28205 45741 55110 23976 46818 89779 47848 10964 42132 95356 43131 72171 72429 48809 66760 56093 87915 88671 23864 26880 52050 94011 63696 90916 1425 69901 94575 90379 5907 617 97076 40955 8138 94422 42732 64422 38247 1639 37498 74438 41709 6930 91837 68113 18913 15097 65397 78642 92354 58404 85226 65801 81835 79068 9237 726 77716 63560 62278 29434 58515 57802 1392 97128 10412 47408 60723 58861 35935 72775 90175 46123 39410 20851 80239 34269 50884 20477 40391 40477 291 30579 89655 20925 50432 85029 80729 70274 90306 96840 66238 68814 11580 99767 9445 4116 85922 27217 56421 46645 42356 95178 24321 29483 86432 50299 26136 76249 78580 7419 11735 89680 42030 20489 15970 72740 80464 52416 66460 42150 51451 11748 41234 22245 10713 17065 44048 63218 36247 51470 96526 4820 62322 30576 76240 57976 3027 50681 45603 58540 14089 14164 26979 21669 31547 84271 78452 97555 76444 15542 45839 95769 15614 48603 74063 8046 55249 32691 29687 83029 56414 39980 80115 47783 13182 75270 5487 35106 41722 25337 14044 11407 45096 57539 17444 68782 5953 29193 88787 22147 27692 35642 28364 26453 18968 20880 72679 77802 40875 48786 71199 70842 29982 31246 56644 33283 40283 22261 76744 91082 22883 77760 45585 38136 6628 14898 51447 47952 38636 29876 25492 82200 9060 36706 15217 77572 126 49316 66383 89373 62001 82938 57429 74101 65308 47293 6864 33282 54736 62864 50672 16872 90303 95470 89992 23850 46105 59030 73711 20131 8073 54724 22504 807 26324 78500 1332 45316 19993 94224 68990 93280 72567 29900 84289 38417 51919 62457 94335 48443 73501 15390 12083 41633 32945 11306 68557 23637 22223 71016 31827 46587 55927 54125 1632 19847 18634 87340 71807 45124 15747 86135 69982 58918 98804 36797 9216 76179 40823 68786 69471 33201 93867 13357 70964 71071 62010 46582 87738 87297 21175 68410 45012 34137 86466 87883 47419 62164 22932 20575 10813 41261 8982 77676 74189 41224 79391 35670 76007 18894 80664 38796 23758 21628 50264 85599 63187 91554 52903 3861 28283 26807 30231 16963 22940 48387 84708 46938 947 49689 5209 26007 50065 48570 30770 27964 15103 75751 18571 80824 54875 29632 71733 33497 507 65519 44217 2304 82894 23569 64765 631 76149 52559 42382 51719 61682 4341 7561 3611 4011 86860 51367 40719 15566 50799 21055 20013 11344 21505 78543 99449 44333 36026 83698 44299 97759 76817 97176 88111 7332 65960 25105 78585 48957 4276 67651 97457 71371 91785 34041 38904 29883 59129 49845 55462 73865 27053 76931 33992 90655 70343 55908 49597 90366 55994 8523 94693 63417 66428 64665 35382 21953 74826 61627 21734 38116 31150 75829 27959 4118 8817 22818 99501 82369 28762 67410 88448 46690 40566 78084 41974 85885 28549 2714 77032 951 92245 467 68613 6233 4071 86203 43135 16356 2745 75515 34603 56352 46785 9709 72666 23436 65060 2104 4735 6194 33347 36325 49348 72306 72875 15173 88985 44224 5779 91596 24241 16114 67350 30739 32273 83517 22151 85853 92000 14113 20160 61308 91605 41510 43059 89904 41451 74874 2773 97099 9923 91170 81769 64978 60807 9358 16567 52790 13860 13406 28176 97691 14909 47874 57457 30794 84850 84447 82486 85571 45602 70306 91420 45248 89254 22006 14112 58108 45121 16372 75522 58853 43940 75046 94077 75623 80836 49041 40792 65923 18472 12642 6926 35479 68959 41492 52486 79528 96684 13122 35893 60859 98218 2300 39226 87730 23798 83017 56507 18383 36518 27943 68015 79418 54139 75150 1814 25636 41096 90568 93033 86428 59510 98554 84417 60587 61087 26732 85367 44621 87461 41409 55727 92433 94372 74367 71505 250 2351 97536 98528 67953 16834 17607 49854 50944 88185 58308 72089 10225 4183 19165 30077 53095 16035 11763 33397 7971 76954 74780 77837 45595 90223 79204 66547 72032 57026 50302 22612 66997 13567 57660 85357 73552 80203 78832 8077 56362 53712 32758 43541 14831 76355 89462 5832 92061 66753 67226 52263 30278 58239 2863 42899 65485 488 80310 11870 18293 80819 22568 39916 6375 21152 86641 1239 60359 46700 26051 3336 22864 45374 41605 59121 79635 9055 16370 69383 34134 99924 46500 27620 96890 45982 86618 31634 86949 13101 43854 9581 55935 81244 57774 67207 55671 23093 10371 83913 9990 14690 50249 81314 89433 7896 8962 91328 90711 80047 16449 47024 36031 18789 69932 99458 87845 69068 29538 36926 94676 20098 56392 85950 82645 12182 73757 228 72519 66940 85559 47326 47100 33773 61306 32952 98748 28840 35169 14282 71015 39331 59989 30328 46674 18806 29903 11718 99603 68225 73443 36705 55967 3624 38829 54473 69547 45876 62986 85141 21114 12739 93853 60605 66847 48236 22688 76516 90299 47703 42334 21776 15407 80713 54205 53781 9335 16487 49078 19117 14745 23692 77395 91294 76840 82455 4969 8910 64191 74391 97234 759 14403 3974 934 64075 87930 63787 84991 56704 29112 65118 26084 16276 693 32695 77744 43826 99380 22371 63344 75633 33999 23313 30046 47073 44233 83785 82490 42467 37003 79261 72350 14860 78995 94089 24076 58324 83730 51722 12777 39639 75126 34653 67046 97046 71950 35255 66834 67490 15933 65532 59932 80376 80924 36651 32096 22304 64514 26775 71025 3696 11950 85436 8154 33762 5555 26387 78233 33835 96932 37233 85691 44517 63225 94460 97169 11066 97339 30020 89184 69033 59780 80431 30787 76153 15854 45101 33369 80089 23746 24884 44809 59623 21435 60348 94328 82197 31890 50587 5166 96363 10002 34443 5594 64003 57724 43464 89764 30299 24011 29254 6974 62421 90733 50953 29356 18453 27718 73963 15145 66108 31914 15656 82374 19417 83265 42268 89987 18414 71958 88573 75359 92651 10727 62759 47652 72192 84907 39376 41649 87361 64038 82590 81841 20046 51076 3949 47076 63042 40078 53668 41080 11984 58836 40411 39727 53068 80255 66801 36765 20730 36346 95530 35345 38632 16212 50506 21076 36719 4746 302 26735 20911 58321 84642 31551 68594 95965 47858 39623 81353 63223 64651 84379 10089 80869 50473 75769 16661 46686 88865 65473 37065 46568 35684 38772 85199 55945 60326 72049 80888 6718 43338 34746 61014 34198 19658 99292 25740 95645 58416 30050 87243 57320 43462 91901 96933 79948 12467 78821 23552 39391 17458 6314 89152 48532 98426 14837 9319 73749 97012 1507 24818 76797 29280 30070 55303 20961 20091 9674 73244 72010 3632 84902 79219 67139 30839 51590 91079 30533 13133 40442 73989 90419 64737 72278 31138 28481 5468 92610 84882 27723 66588 17149 24142 69103 32740 56156 8640 54144 91068 70313 80051 34724 73747 39162 11634 29490 99276 45050 73334 79474 67824 82107 65136 4586 55043 35109 17103 13867 48947 50116 68585 83616 63531 1207 64762 59383 91793 97786 16596 82125 86174 71064 33769 81768 54541 79853 85347 21344 57418 75846 89109 9610 1690 77360 47309 22700 71123 58286 64501 30743 25450 28152 41981 27402 75609 83571 35234 65792 67954 13586 646 48698 68251 28819 15942 25728 3524 91606 72494 76176 83998 62022 43817 22481 73801 47568 7248 93780 25139 29892 10555 23627 34063 58582 43397 16650 74520 39951 49955 49868 77411 94294 7306 62089 73814 44247 37130 5026 56825 16107 47252 68867 35021 1511 53258 42647 71412 95368 20743 14454 56340 9789 52707 96088 88261 90172 48871 83126 88439 70774 60338 30590 58852 41382 90609 32708 85524 8136 18452 2263 22907 24671 42763 23590 4452 46894 27225 21398 12111 93487 1994 13228 65641 30819 63523 34599 4309 63670 60047 3360 99143 78688 31019 32427 18425 23306 63873 97946 64828 63456 81211 22502 36053 29592 29823 17364 99076 71188 97194 62415 487 48289 34062 23380 35107 28614 37947 69475 14790 45326 40996 16514 1361 12532 37592 37240 24162 84293 92289 49457 56881 28826 45013 9218 86085 86580 50247 46921 34905 13861 13184 24735 70187 15165 43910 23257 56593 92226 56696 71558 21904 15478 55018 93916 15536 54830 4138 28367 29069 46196 84684 9208 38729 1606 15801 26327 55037 59804 16482 32197 54208 22401 30023 87227 47391 74349 28890 74725 36612 38221 2857 10998 51291 77192 46030 24225 95546 44157 13136 95097 8778 81148 72119 366 55751 50177 9916 32418 91599 33686 6906 42348 42313 58648 91224 32132 48636 6482 5598 60303 94984 74543 93090 5657 32917 13216 62347 85687 76310 88371 20942 3799 39460 79144 93137 16628 79162 10880 6158 50768 46389 29491 508 74630 62303 73595 44588 37545 56397 36065 67347 25700 53274 67386 19815 49900 19167 85466 54679 24036 36686 27057 86393 42584 94756 55130 83873 7932 91861 37991 45902 30109 48435 1085 34354 65526 21121 98501 78467 17242 23988 74517 52501 83585 32539 10514 67028 85890 15855 13092 41801 237 58778 71678 29855 48672 54873 73523 70339 38480 64173 89303 36183 92619 21166 66705 48742 67173 84603 47689 51021 56321 75546 78027 73698 38750 13185 59912 22660 5063 36496 58490 65711 99313 52547 19416 77664 79336 91197 19999 42489 9325 52894 13313 54218 60516 62645 66233 50067 62798 67930 37415 22599 94842 80404 8099 88601 49357 29328 52692 55000 40288 95834 30313 42483 1134 59266 71590 17551 4408 36904 65807 59414 69515 48842 37232 66864 29958 90167 20527 74355 16084 50313 59579 94939 75438 37330 22364 68902 80561 46341 61255 1957 74855 17 82457 64574 99374 72937 37726 98571 21426 27127 53565 38465 76412 22670 68151 49126 29094 51165 75572 93393 70430 96854 6362 24645 2946 84788 15802 65279 48820 53124 65604 90958 63948 31399 92866 79184 308 52649 30941 52155 23183 88429 8824 2606 63806 98630 17882 73170 17998 42340 72743 35720 87045 83837 26843 14409 2636 80680 89429 56161 18354 77203 54195 27045 40350 18208 2630 94534 71993 66885 28267 49234 93476 42331 20465 41635 29607 36174 89296 39873 36899 80080 38365 33611 58168 37510 62609 43125 1664 85951 90977 46317 16191 64384 59992 92763 86890 96080 33096 37668 54491 63541 50594 72959 7330 93059 84783 58042 79346 87352 59963 85647 8349 29450 46445 59178 4893 39008 33739 31426 80322 75650 35736 22269 35583 41975 3127 16044 49463 15655 60382 80579 84787 19944 53841 56771 64579 17451 22558 97409 16919 66891 54651 62961 86041 90148 26904 45783 15653 53930 10615 1577 43982 21387 42724 68654 89076 59784 23533 13820 29741 86182 16207 64468 83193 3358 69144 38286 47573 9204 70616 59473 70658 3412 12963 26915 3773 47588 71803 20256 59762 89685 94666 46855 28281 67079 52553 24251 82768 44295 54623 45006 51776 13919 98265 91200 38919 66809 14105 37809 72699 11371 72261 86909 19412 75685 44137 94452 77810 96434 35596 80564 92975 57387 98431 22301 54202 38925 43640 18581 41230 84243 20518 29135 57740 79916 29896 92824 30558 6410 22911 47737 95323 67791 27728 64328 25868 44999 41867 65309 8773 10720 49743 47905 35165 72647 91775 77994 43691 83717 105 1949 49839 25099 92976 49711 16011 25379 75022 90744 35477 41148 4796 43334 81389 25576 51320 65689 7785 47086 69639 98658 52968 89936 15085 76108 37960 95455 12822 85338 10971 37683 73831 47621 17795 1409 31449 71861 73850 97905 77785 54141 63598 57555 68682 76973 67856 44141 53538 18839 67717 48868 33067 45454 66955 98693 44888 49502 59305 79825 68640 18724 96406 26953 70495 3222 97533 34460 3249 79800 87094 76720 46061 97688 81472 42982 90164 71471 15435 8936 97243 69169 76207 21618 86649 64577 88815 46899 29363 51257 98220 50743 36581 19086 32829 93096 86612 6961 78770 97224 66152 8539 41456 13430 75882 18754 55867 65363 4879 69702 86402 80618 93720 42005 75728 35514 52611 74961 38047 51505 57935 24352 1054 64380 90276 1976 6069 17779 52180 26271 22680 54408 16291 68527 24216 67416 88317 43294 49700 1912 20999 10978 34628 74897 37112 54506 65817 99191 13965 64782 26093 59210 68004 62373 944 36268 87630 60122 33247 16680 44603 23235 30288 13752 81535 30092 22264 61102 83409 17898 22255 6319 1653 75912 82889 96658 31778 39776 20750 83626 22882 37566 32559 89925 23963 6745 99277 16827 79856 16773 71551 10422 83043 22605 63162 99798 84420 23557 61381 25866 45412 86449 52884 43096 58453 55714 59529 11978 19636 72890 90637 86312 9521 19293 27755 88309 12562 29380 18392 11995 2197 94480 18747 31120 34043 16674 25233 63029 14842 36805 1073 71728 29359 50973 88044 78530 12037 94528 44837 77370 61842 30493 90548 87881 28707 489 19770 4436 69673 66614 43866 83568 99699 61276 75319 61800 74199 97240 88225 60422 71427 564 57169 11033 29568 83549 19674 10058 25065 15483 87938 880 72189 39961 49178 58374 85780 70122 25712 1206 16838 68730 24522 13251 61604 31083 29295 25362 16660 5307 32670 6546 80237 65057 13695 99346 51976 31325 42718 2008 98388 44956 42431 60905 37799 83235 43612 88982 61522 39548 25101 64607 60752 99019 42275 4397 13080 1074 41473 92730 16888 21849 17285 44482 71878 17071 64101 53231 36391 6643 23502 42500 93553 34038 55137 7898 91483 40539 49376 64742 46025 7831 9287 57446 51737 94074 19064 86262 87521 28511 83238 16264 39551 95415 61055 64014 26613 51574 89331 4683 15068 63050 71951 72954 81103 15634 34086 99716 18691 48424 93607 41664 11035 62397 56888 18164 70675 96764 76645 5450 18797 68740 64907 55319 93598 19214 87702 67165 9970 58225 80688 50208 17753 30102 5031 26643 88538 562 14547 50890 42694 42881 18060 40396 34903 90210 66978 45315 28388 96706 53737 81551 5262 57384 90079 43793 1669 58745 36808 96773 74918 48680 8345 57956 90628 93127 37258 83691 9989 92780 25461 76601 59226 57793 26683 78341 72787 11514 67171 74181 11094 83862 35725 85159 52468 78166 68284 34864 33619 24128 9244 33997 67704 82344 50128 87413 63293 95162 85231 99409 88898 90823 92870 55494 75967 10565 36725 57 78663 95149 25440 44740 18107 53833 76966 72086 97621 6113 7185 34613 96801 73659 61449 23377 86443 50230 77100 40759 95369 12990 32058 81510 21746 4564 97896 62109 41357 34411 9195 38091 4121 99561 34518 94014 53938 53409 26016 9076 86396 76290 90134 64442 37517 91553 35591 63268 61459 18221 44985 93266 43585 22487 23525 21708 13296 10634 34894 77468 70135 91157 18879 31029 33716 55162 76399 23923 7031 97427 46878 5611 57327 10067 9171 13656 25697 74983 54152 51226 94071 70088 82929 99936 90106 27675 70878 94813 35399 28254 22931 96532 92147 24548 83155 78979 97478 32000 67686 44169 15132 53925 65133 19109 47363 83001 36836 37324 53430 55647 16538 47752 57103 52033 95852 7151 10751 12701 60414 1362 14584 52935 61796 99151 65449 98180 84941 45728 44170 79131 30053 663 7251 23742 37557 87238 9053 50121 58860 88789 81120 30345 31471 49375 94572 88589 65126 12938 92954 55646 35239 27655 93533 24055 61403 45535 40492 49079 2382 7216 9920 13533 43465 39229 51917 63725 23733 19265 47341 18969 97298 50805 15057 67624 28026 62766 1547 9876 71970 73380 5741 22351 22069 48746 78513 13793 48494 6740 83404 57211 57734 59823 34780 25249 27433 90543 48399 2639 858 85859 16294 57437 97619 87293 92971 55194 51429 90729 96864 41668 8836 6599 69533 83572 71303 9808 45502 76067 37980 4957 15541 38248 60818 92871 42645 29671 98978 89183 1262 37967 93529 70775 64285 5130 63973 39760 37359 66944 44767 68919 7228 76011 90683 81980 70133 70618 74213 6713 81779 57092 82363 18058 47141 71152 94377 4766 81590 82724 11657 15475 54190 19137 5127 82432 94075 29692 71021 76431 40999 98617 34132 89881 6728 9416 69407 47631 78338 28969 44147 33109 601 32475 44591 39825 55428 74772 7367 22077 5251 61707 95929 99308 61772 5828 98541 23309 70109 33243 88478 51930 65527 94973 14855 61167 88551 31854 32525 82287 60103 51220 72877 7459 48984 63591 19922 10356 37122 83993 37556 86987 82325 68599 9908 99585 50333 21654 86731 6701 75568 82950 93401 35837 28934 90162 43733 74164 63943 5938 15812 22694 14098 20565 81406 35470 6487 9716 79546 92325 65347 97949 36158 46663 85547 92435 56611 36503 95513 21424 95494 75887 69418 84697 99923 81328 30172 53606 79040 60366 69646 93095 21492 85369 17350 62537 52854 9710 38852 11827 5438 41540 8784 88096 64497 90227 43925 38699 31522 87023 65011 12672 21265 25606 10405 43181 51304 86825 93104 95431 89984 90968 58048 76403 5444 52907 60750 42636 27666 29102 92392 30998 30661 49614 83389 75738 9792 73738 75983 5171 2453 17595 3572 1845 81157 32160 26078 99840 24165 69282 78287 83983 79353 38842 94517 28233 60536 95289 56654 80046 78565 65659 71635 68928 75360 64871 34232 48533 7358 7535 45679 86945 8857 80756 64738 54980 92887 48565 84989 43250 55839 80219 61583 50777 6218 60388 59990 45389 99385 41620 93861 83455 29650 4688 20813 88306 33592 331 53600 27029 57303 92388 47128 55600 81825 43063 6344 79008 76394 51533 80321 72852 22458 18040 29325 2199 52619 23255 51131 27887 37237 2822 86356 24235 5918 17653 9712 96272 82991 23815 82473 60125 44148 90122 27941 87356 67216 36188 14559 40816 21147 17308 67466 7723 99529 4228 47623 11282 29915 36535 94183 87014 35174 1598 1391 54928 9630 86797 3098 12104 32707 57966 70848 2924 75702 77549 42674 98157 13445 39819 23283 69064 73373 66416 7907 8283 41373 10788 44315 97139 46815 1070 30375 76862 76434 98805 71675 52244 54352 93261 77651 99479 82754 75524 20774 40461 41470 34537 84125 52204 59844 23185 92512 1916 58309 34862 7504 375 68802 67267 71555 10556 40128 27078 96254 37292 21707 19232 33985 94708 64950 74029 53923 37465 65853 58170 9268 81591 44626 41545 32976 83646 76019 13568 15266 81868 34852 83940 70936 41247 61529 23211 14339 50392 70617 75452 90728 40448 3317 32961 7522 87100 11703 20303 58613 20598 54479 99110 43623 86861 33263 17988 96999 71709 61701 36033 98305 55419 25944 32053 29968 29459 16229 3754 11283 9866 46180 13003 87822 73309 45461 85373 86807 95604 87112 20935 82108 40406 18882 78031 93976 13444 26094 26826 83580 53326 4653 34067 79062 88966 96677 72704 67902 10406 72670 26258 35318 84161 43770 22407 97134 32686 81294 407 26887 67905 87095 38868 3074 76264 90054 16423 26081 81906 29034 60335 5518 86619 92874 2378 75350 83558 89326 71312 22881 20403 57744 57059 40045 37229 60405 61416 79689 14526 11722 3144 85245 72412 22145 59588 54813 50838 15587 59220 58285 5176 41235 45195 27991 89781 65008 51175 67548 3889 65950 40764 8125 78201 51349 80087 57201 35944 15495 31477 46234 4420 74151 84686 76469 83296 78987 78675 28595 38318 2919 2343 27962 88625 92657 53127 43040 62114 33679 53853 92759 16812 15934 46298 51941 79827 35715 85444 37190 96247 24059 45507 25293 37519 84258 96793 193 96295 79387 76734 46215 104 3659 6214 76830 31999 59026 40394 98097 68372 55098 71596 33636 14480 6040 63829 66674 11979 89945 95234 48945 30961 94714 4065 97333 58765 43001 20050 49289 9641 90314 22387 33118 21742 31178 83986 59517 4771 68703 64013 15219 64229 63624 93275 47777 72026 37767 34502 36644 54091 58217 65952 44239 90083 32899 40378 77957 4817 41159 92240 44166 92041 61735 47723 55959 70375 65366 83078 53916 20159 1506 41125 51439 48899 87570 17855 84981 4194 46381 91975 90332 18176 82431 74415 98503 77369 21074 34920 84954 4418 71094 60050 96667 82438 74952 69159 79030 48280 3322 44965 94972 15715 10549 83919 89302 5300 62319 54143 84748 10189 78095 38504 93167 55904 99875 17894 54010 32878 98650 4839 23778 27616 93247 46861 57542 18881 43738 85090 36885 63269 60918 78432 28780 87229 97699 64949 78418 25187 6280 40691 8925 10778 12370 83298 99631 53765 88136 14990 95688 24035 57317 39486 10838 90696 24672 99341 48902 25353 24625 18465 24806 48949 88945 58095 7978 30379 53261 97869 31115 21326 91297 4598 89216 4184 22081 98412 52235 20166 12975 52314 24408 96372 68217 93250 5183 12991 14947 10340 77722 78647 23381 74156 3414 57820 21844 28409 59157 47078 22772 7876 49211 37492 43233 48274 34600 4622 58535 79194 69824 10862 37013 35429 26310 83480 63712 80248 81550 58305 20387 6081 38850 64526 16569 70181 85709 82506 49592 20323 23441 64987 58546 10258 52203 34717 70423 32431 86759 56531 57971 83523 30554 17915 10293 67389 79498 26332 47294 87348 28523 9529 12478 30155 40445 54361 53081 93648 82294 2426 80230 12189 4477 18976 29938 61389 35638 87065 66185 11945 68420 16185 71302 18 4946 78215 80947 44874 44257 51972 13508 80122 90016 74073 54375 86109 35074 39855 71571 20251 21774 29142 27147 28348 32934 93193 76476 56715 12873 78573 52419 73201 54706 81660 70932 21051 83139 35735 37833 65918 83959 80794 90254 93784 60800 88889 60162 31275 44466 63274 11498 27734 59856 51444 85513 67094 26871 59605 31749 8809 91205 51016 74042 10070 27248 73340 81790 50533 8339 33018 19231 18078 11617 16745 19128 77771 44893 43022 60493 57920 15616 73649 13371 76729 19977 6886 90156 23186 80138 35704 35233 45442 90710 89705 50859 89265 48414 83856 43952 9796 82677 82978 64322 74493 3152 83555 39556 6506 89527 48762 58047 79424 94990 73561 83057 46552 88631 50909 76889 42221 55190 26951 85938 96754 28593 85836 25838 43323 94651 50832 61995 24499 39800 62686 18132 36094 88955 19467 69618 84967 58591 36927 88670 5365 98963 12623 36810 59069 28544 37436 19317 95167 62724 64889 15520 37936 32591 96220 2721 1842 47320 35639 90952 65510 54433 93663 53831 89670 59368 62513 41865 50207 47473 91089 92941 10887 63811 37264 65094 59650 20411 42401 33921 50262 55047 52313 20561 6980 52311 36235 55475 27615 45388 38173 76599 28014 2181 52515 46176 86817 76604 77420 17859 83742 24822 17628 42167 47091 8551 50091 88817 10557 88248 81009 63710 36782 11621 73421 6931 98288 41587 15521 77248 51078 73500 5622 40838 70817 66915 28013 34759 91911 15852 89160 86666 12028 84256 55041 19917 5359 25336 17375 48741 26142 96013 47931 12239 1658 9505 54317 68493 72780 24733 96595 23135 47321 50092 76693 11219 18485 43418 34209 7654 19996 41791 83132 62129 44546 34711 29052 94297 96557 44316 64598 69218 86707 49640 46985 56450 52044 23279 68022 48819 71827 97531 97490 85410 85032 87688 7368 18930 81046 69974 69850 8948 38042 50834 55015 83820 10159 96169 27839 94741 12041 69843 23167 75066 35001 78644 94906 72687 35635 66221 85523 18569 56311 6481 60425 43807 39818 21420 80633 34486 92693 76789 39882 37845 19621 85955 3497 46413 89384 70301 61108 94065 34346 81465 77255 85847 80329 76835 36955 2743 98314 31210 83241 388 68903 37421 6722 18190 65864 6232 16255 794 90014 49953 50244 98421 67286 4794 27575 67742 8986 94037 46772 41032 26583 8583 41983 54535 82115 23896 49138 61937 40059 53656 23010 35511 49397 31005 18236 7167 93814 2145 24182 66130 58125 99810 81125 79404 390 20828 23789 75386 72090 11119 7782 61507 22035 7945 60540 8771 15881 86289 7067 29860 62574 34638 76791 87067 48518 30187 65407 91124 28705 54268 49875 81499 10477 70307 26304 4241 27186 68888 60964 13996 37156 69681 78589 76669 31536 4089 3500 28897 831 17924 81088 56949 6027 42293 14491 92051 75618 20825 2485 50711 46379 23091 77098 75175 68989 58352 53012 6564 13059 92440 62383 12447 30501 60066 18619 924 33384 12461 18714 61434 72965 76978 98489 81160 18091 77260 79495 99535 44140 83060 96961 47220 71887 18612 83375 61295 94262 27942 49338 83592 84575 20307 66319 34440 31369 32229 63277 25635 3916 4603 63171 17200 38392 59274 18182 8779 52723 95282 5618 74267 22216 27345 91182 64017 5836 10699 67788 79295 36547 74321 53706 35643 60418 28068 92336 42592 99990 19141 46142 36620 4030 75315 69672 31127 72132 15343 14873 72755 82983 64745 36046 26024 7820 35577 85264 6553 88980 76712 92760 51369 90834 76696 65669 44059 72900 64065 6851 96225 65437 78783 80054 5604 51636 36976 34250 97726 16085 58470 38312 67916 2290 5412 98396 54892 26354 85269 52982 95842 79684 87773 90461 31044 57291 63894 62503 1582 96910 52491 17192 67073 98006 26001 3212 30647 61057 81563 59 55422 38990 36615 25500 42511 97785 80238 88068 24211 94641 35478 78108 79238 84719 75505 83943 25335 25892 90250 45310 16539 40624 28786 66415 11297 43828 17361 14568 99354 63330 8793 26602 17275 56176 17082 86808 65100 21942 94681 89931 66758 5737 69701 12647 58522 30372 32871 31101 92365 81719 20265 89835 60549 4515 10289 85132 93262 953 80151 1277 804 46578 58775 28956 15660 88105 84122 99093 59400 80770 25708 39305 45569 93571 80176 71026 12653 16789 43652 43339 39829 44347 30639 64912 20196 32874 27193 15335 73784 80318 19967 18575 25807 51573 52200 62642 33418 56563 68767 3815 30255 95735 99736 84495 13901 87896 54271 18681 56247 53881 84233 52469 65725 22107 5681 54828 58026 46485 3078 21416 35906 76930 2900 21023 47559 52908 84393 90462 29635 54911 57543 59073 54971 90648 64027 50341 93557 48830 50773 74187 39115 8100 29400 72694 47734 44752 50102 57413 67050 32736 9012 10301 33583 67153 98558 65280 62760 98802 57402 32818 25969 8899 75057 12632 50869 94854 64905 13108 29614 27033 74555 12440 92841 88590 69486 45272 5392 5050 52646 6682 21369 87026 84009 14385 64887 2152 60442 70583 9117 8328 56224 51518 49319 60386 62533 59481 87561 20392 31203 84833 11417 60451 34933 40693 34048 46598 68566 54316 12996 53420 59077 665 38406 73518 36186 21409 73134 33546 53294 27788 99248 54678 93303 10632 24584 42025 33272 83628 46782 43777 67684 35995 96878 59860 12744 97553 80889 37461 77976 99159 72683 2187 37030 22567 30476 43824 8823 14509 25305 68075 81240 16307 36758 92514 41762 85981 7197 57349 79690 86251 75273 41519 53663 84054 48418 90931 18990 10354 17862 24003 84213 38523 4931 1871 46910 74054 76557 76568 51864 39388 41985 96448 48354 3612 72384 16005 49167 3482 77874 99013 44972 33033 58949 22449 24296 58570 74572 92559 19344 9624 1943 24736 38344 70538 29277 44677 14030 1965 21951 72175 90488 44130 42558 66332 85413 6296 96211 84666 79927 27568 58062 8606 11546 49590 58553 92669 44304 9648 72765 53290 8097 69305 92882 17830 45531 5896 61345 26408 55157 47355 65255 61830 88996 74494 22393 99571 57925 31186 3419 11203 25747 12981 74644 49329 25072 23851 87873 3469 80008 54258 70997 21368 97986 31117 43242 65125 22711 99206 91609 66947 16615 40511 41913 58098 77909 24412 98525 48413 5505 71602 6843 58676 19630 93010 36891 29688 17452 17627 51049 15204 27255 55235 7593 93639 82316 31719 36637 16384 65540 88391 40969 33895 88332 57952 71770 13257 85377 40736 20744 28764 20268 69697 37586 13266 98237 97719 37124 95052 48331 33974 38646 88638 49257 71691 12103 50874 4646 57978 93993 68264 62602 32264 51616 5135 8357 51490 32119 62202 87003 89654 58250 36888 88783 87588 31021 50979 3596 49676 94981 63578 71865 79377 54666 45444 69323 92371 43483 2184 63053 62726 12059 55978 29294 64682 43447 10237 54646 55230 93975 66533 33380 51065 47343 37295 89537 39714 51981 99417 91696 99667 23076 62285 39191 14894 47026 36463 41045 94388 92504 3379 16398 5388 35306 82416 11923 81760 4553 49335 75482 12345 62445 8045 55876 71251 47706 89801 24004 68807 33800 28704 60178 38415 17547 57047 87962 14106 35795 45076 45 43686 44544 53951 29552 86732 8006 32181 52024 61985 89947 14811 74665 93755 79270 22662 59194 36116 34714 51936 1947 83098 81008 49928 22321 48235 62023 19443 65384 17080 22380 2614 18345 15383 63298 84819 88803 93501 42499 77847 87740 23204 85122 2704 60144 70653 63594 38718 51309 80578 51777 3664 85218 99270 52582 71991 35904 21269 31903 23970 38556 5984 52828 20667 54993 34123 80540 50086 85639 25468 19631 64697 27832 51326 87640 13551 82575 70464 11610 67794 71698 79072 97642 61965 83670 48025 99829 99651 69891 43983 52530 39021 88909 81653 20614 19514 10795 496 47458 50899 27276 54596 53266 42593 20858 38857 68436 29354 93603 77489 12222 78464 49650 7219 83064 69822 76420 40107 34512 40060 5817 60474 43160 78382 92218 66664 76432 79445 41937 66058 29569 71624 88043 72969 11245 90802 29157 40581 46584 15729 63122 7436 22416 11016 63682 58323 80309 63850 9552 40750 96336 69797 13317 62507 18508 85054 13536 70544 95117 81916 51723 53960 66398 58989 62190 77795 13269 37387 12536 21488 42184 12342 43976 19634 50376 65679 54542 55958 48168 19031 2450 96273 55823 82039 55414 52443 17438 94795 48028 86614 90706 26547 99999 76956 11801 37659 7445 66537 61681 47870 18416 54763 80190 1491 2566 81889 82533 79278 42213 93528 50201 21623 13037 28921 74871 41496 29681 8360 61984 68708 72731 49199 16092 82136 13283 256 1112 64077 97681 83116 34832 20662 89304 51825 8939 26089 48468 51752 88993 35037 16951 43583 71297 69220 84964 59361 39611 44842 6665 46194 53643 254 13350 35775 47528 63706 70648 46386 529 6088 62119 33079 85617 76189 67189 31730 51143 49562 17583 79239 99513 96701 77023 56708 44387 18198 74515 10433 50257 45551 58722 6554 68081 68447 78774 52018 21016 96076 55092 47160 31035 45766 74275 9369 6508 76543 2993 58327 51316 34741 21780 65673 10442 44634 6737 6967 40067 73128 49261 69519 78265 65240 49229 79363 47993 36564 37435 97465 95739 15493 13238 66532 64870 18385 24328 93361 62720 63343 10520 96025 26103 28232 84381 9703 21792 43017 50610 70700 90350 79797 77455 95004 63118 90265 3902 19956 8877 52422 13920 75184 38087 62429 26052 88928 98572 47409 33832 41245 75460 70157 50824 14023 18207 60513 74093 63264 68435 55438 34060 88281 6981 44211 10334 53840 47008 96192 83632 68974 72349 18253 28616 37730 11472 26882 4384 89566 62162 34970 70685 92631 22172 83492 88519 4378 48005 32772 7750 7833 63020 69414 30276 18796 78654 353 19034 31894 8914 15086 89444 91818 11411 51274 209 40529 5372 82065 90367 80702 23137 75467 72159 14903 84655 50027 98425 58117 16833 77558 29111 97282 48460 69272 54955 70352 81232 81547 53117 65454 75720 29182 91743 12649 94470 13255 48127 54864 50914 97334 24298 28003 73432 49637 75862 58557 34124 98043 41677 5640 56214 91421 722 19173 21893 48321 46441 55659 27494 87851 68247 11797 43134 97104 41574 51774 85503 87802 81488 37059 60526 58723 5730 3076 49232 22212 31630 67500 94287 27607 23549 75962 64976 61457 85149 11959 15393 53695 68586 41925 31841 9481 68651 22404 31045 50407 39378 99243 4516 46367 8714 23359 65014 69575 11710 97625 5190 51064 78834 32855 19527 70421 63707 55653 31149 57602 65192 29937 49567 7977 53646 21861 84985 79819 91057 6520 337 63514 35437 36134 68542 65435 18801 4107 10280 24886 68443 341 88570 93485 55854 22866 4242 92037 21423 85675 90007 48670 45799 96435 96609 21533 79758 73022 10401 46933 4527 70834 94246 138 84015 428 54708 80879 67460 6367 49921 91192 30868 12122 53438 75588 49765 38477 8958 90136 93036 9525 57979 96144 71557 12659 63572 58040 82896 69811 13375 36672 91496 89699 7839 40552 96702 44846 3252 98845 77443 70387 82975 40041 49311 1018 91335 89535 79230 5192 78546 45221 89850 7725 22546 91027 72002 70171 67127 5303 28328 9061 40375 70227 68029 27819 62482 7933 44559 84759 2301 54336 23192 85007 46066 82219 89450 86446 41111 10799 59611 48498 48791 33189 29347 20676 21393 2014 51742 73778 11970 25055 34376 52556 18743 70926 46293 9870 4345 46487 77731 37481 27375 9428 73290 1829 40249 73102 10698 61323 9826 33165 31319 87846 78163 22241 40535 89770 56337 21163 27751 85646 20907 75235 57946 67981 19498 20778 44093 59721 91140 90418 38836 59439 28110 35069 73579 54256 78695 22578 27516 42079 95872 33162 83538 65565 53705 15741 94604 24218 82624 24762 61596 63039 98594 78234 67062 69314 59343 34836 65836 98149 21631 38927 75463 41068 15900 29751 22490 24947 58317 57763 98330 95107 22478 13343 8909 79678 32236 44277 48677 18324 50952 32359 67407 29546 71642 28439 11704 79885 14080 32291 94112 1590 7987 57192 52040 46721 25564 15569 31463 33880 12450 4823 32202 56395 59218 45749 97731 45038 32027 81200 4315 29885 12403 65272 159 91524 64265 21701 7343 44790 15125 87800 5980 94586 46529 60473 93297 8147 2323 62900 17334 29946 6246 9734 25246 64956 45231 8611 41684 17585 9871 62299 44575 32527 87490 55331 18799 27089 18646 79306 59111 98743 47051 54896 24029 61450 1076 74016 90469 88900 38326 3435 95756 92128 55469 49044 39477 29357 14334 30678 55264 74510 94203 65288 55029 55580 39258 19044 20049 75355 2435 17236 54837 74326 77691 76166 87759 80000 78462 74027 92757 87826 22676 13341 72421 12643 62745 26291 24560 96100 60564 41099 14913 8751 99904 16479 90597 69293 59634 38828 53478 88497 87830 59624 26025 54083 20364 78570 43543 12980 11957 97640 29787 60837 23402 4072 90757 33387 8057 21173 66577 43512 60627 45047 99054 14367 8605 51355 39758 59355 11226 76974 93669 65603 92085 74530 50401 84675 51971 83757 6881 80218 38722 1124 62952 68316 98206 77812 14341 79012 85572 24191 79098 78557 7757 19751 69785 93915 87965 2813 69663 37458 25934 98601 73099 38256 63617 46466 1176 47524 6004 58444 25326 51038 72703 35622 17311 86006 24968 88811 3769 96798 60682 41930 29868 21567 95701 95066 70341 35601 9300 61745 20237 37617 77742 6866 18212 89983 24415 3328 5697 93015 99971 34831 73559 14997 20617 58282 48341 82165 79863 12576 21895 75130 30863 65997 7199 90333 81749 25423 20278 52157 43872 58970 53645 40287 54015 1402 50667 31965 18957 51178 91872 24978 79313 25920 39369 33613 47655 793 47442 21125 78550 64643 52147 65849 73197 13021 85909 72892 46328 37975 15140 61875 82356 73739 8792 48592 97773 8820 97025 59779 80002 45397 69366 25898 25117 98408 97891 74525 35745 29785 70784 98927 22373 27795 75268 18804 82264 80840 65636 83477 85627 26585 1897 71952 43072 13761 37268 75411 12245 51004 7324 83390 77521 5525 98201 65248 27172 89649 930 76057 48088 82397 46451 48626 59513 46673 67299 96489 91722 28860 43554 39348 98976 82022 58209 6962 6230 75808 98473 66609 93653 56916 76064 44969 61358 9818 84413 78972 18543 90607 54059 76054 38012 67081 72881 673 35744 53078 9858 76776 88133 45263 4153 96679 19554 33121 57954 29781 26668 12678 45835 99379 69931 3478 90912 85049 41525 50107 1285 50356 16405 44320 49497 29226 58701 21995 92280 6875 84151 16749 90178 54660 50444 98077 34822 42958 71370 84537 83740 21340 45213 26345 59435 32120 37546 86288 60919 16225 53375 8655 94550 4061 98150 28221 17598 43292 76038 93665 79264 30850 40856 59188 63202 3457 89587 5406 5115 34519 26631 97816 30724 81853 59570 27766 81809 75203 2898 86509 42450 62980 67723 54592 38833 21597 48472 56448 26629 56444 23512 48578 56326 12934 53413 45305 3038 97436 28977 6686 50274 47144 65803 92626 96656 71735 30274 47175 93062 41946 67627 3056 97835 37005 48817 78676 92071 60396 39213 72461 69714 14118 62045 25159 33922 5852 11505 1014 6935 2802 78798 64230 96121 87729 5933 90077 87459 62596 71274 62511 30432 39010 27929 46043 73130 68068 52795 84035 23659 85802 79140 44370 82208 38168 76521 29463 69353 48831 72550 82971 44739 6891 89510 31628 14495 20202 61025 91447 15675 84522 61462 17347 14276 70968 65937 62984 94253 2819 63014 98982 82732 36106 52281 63836 95326 90740 57367 18994 44259 12582 54234 61923 96398 38379 67590 26695 29513 58262 26386 56030 3105 73456 51442 46449 45029 30005 61706 7511 51726 82298 94648 26687 42469 36498 35320 7821 91865 37650 94684 17288 94655 12540 51521 14399 25723 51801 60217 13863 71287 39656 63671 8213 90278 8600 76917 64543 70287 22716 536 70550 28473 66875 63449 92329 13886 20884 78301 90372 73954 32422 16823 45375 35060 37087 78158 5735 48839 17540 62847 74977 44539 65316 14323 72209 34171 1521 47741 49572 18167 77365 49906 24125 9147 76456 9627 99401 6099 69208 72298 92285 50962 79381 31109 5689 17111 97256 64326 94891 39904 7168 17057 5483 78246 31806 66329 74902 22350 98574 95741 11868 56657 34744 25214 36814 29147 9971 34781 50069 27435 96176 33948 13532 56710 47010 95664 82818 5706 89261 72369 62859 93668 62779 27835 75542 96205 88292 39657 79623 96806 85564 82918 73060 11559 47543 77493 76226 34297 92831 84881 3555 41713 99015 93071 48172 67914 76894 48917 86329 53641 14108 1934 92416 67972 24686 47521 22926 12583 15562 75683 63386 84305 14942 74926 89847 32409 45801 31051 19894 38538 42863 50453 64962 61860 42492 74751 45809 51337 61524 76564 54290 28062 47864 7052 28668 43213 77367 92607 97889 23022 98557 32194 58746 45482 90830 97418 99081 26249 4656 82848 7015 13747 24682 22005 42002 40439 45322 90589 33550 96402 31026 76102 88042 59577 78903 11581 44878 40203 29984 30861 56210 27368 4019 80900 89344 22489 54640 97914 92636 70142 51180 1768 41531 68143 24850 50785 33311 72147 73871 1252 23146 43653 47775 55887 77314 35267 8576 34054 88415 13874 75686 94690 78352 65134 55605 69369 80976 3988 27625 28344 34544 82225 64880 20037 27322 77730 59264 82700 35781 48503 18284 43434 90846 6263 11527 72722 71520 22235 21612 5428 41499 20755 19670 65131 38024 79330 95156 55221 994 78366 63650 10255 36722 84284 73343 23355 98194 60826 1039 72742 17417 20182 8588 65380 87011 76541 39205 10173 43303 15766 69782 49789 480 80619 65059 78252 99035 60062 16323 76940 54595 1706 7281 30003 67092 58533 47298 58579 84455 57781 43959 87870 93411 71090 6868 21552 85489 71862 50284 49967 48386 5053 63163 79596 43477 56123 53680 28988 55326 62489 93842 12914 68398 93178 64344 31422 10472 89179 50624 54092 914 89597 81247 38816 12598 87723 5352 37877 62287 9901 31565 67826 56847 89499 74799 89893 58369 3854 45332 13745 23429 51394 14139 40951 62431 69476 73300 2182 87617 50523 79001 68723 76949 71325 48948 30601 8531 33156 13221 11442 89226 62204 12474 1159 1480 26172 38767 74995 47448 68770 42180 48779 49143 94189 82050 23387 37204 30462 95668 56678 32964 59166 16776 44902 36131 45468 430 86508 72167 17463 90020 73353 7452 5703 57706 50393 71793 72203 56465 42693 55253 22485 34 20066 63472 83844 6591 15080 48972 82675 39956 79325 62477 19142 64342 29897 52708 55946 48770 85693 74518 87645 87015 36652 87281 31264 76400 81402 91365 82379 83448 11236 5961 89532 34749 13835 23625 43509 20874 76096 39749 39925 68984 92992 7513 18530 78906 90746 12139 47618 96457 86378 48888 16213 25475 87529 73379 20761 10625 62494 58049 36470 46884 72677 29448 51435 51603 31328 71687 38438 90487 99563 70078 3051 31706 87649 59825 50682 13710 95393 29618 93941 72639 32326 29630 62926 56240 72193 35769 97121 45928 56766 846 85708 81947 89763 96712 50336 66363 59863 977 54563 38490 57786 22424 32022 53607 48370 83889 56280 81300 49235 87375 42521 89414 51515 42891 41012 264 7954 26590 65075 2166 75437 86484 93569 2715 69859 25467 4881 77861 88262 5755 98506 42634 29310 3703 21078 95280 14109 23008 66235 19073 87102 26037 82670 30337 23294 31508 56526 30747 62659 47386 91387 59970 1356 42311 13115 32244 53812 52942 47978 91647 78421 49320 70049 45856 20683 96993 99771 86060 85027 41727 97026 75885 83882 69633 75081 2240 67811 55516 99235 68633 22056 77987 31474 33413 80458 36054 26520 33668 90871 71657 10128 54312 20977 286 20835 20675 75935 34213 27438 27304 10161 61130 88920 60956 28962 28378 48203 83150 88664 62160 7946 53986 93899 29766 37126 32442 78779 23509 86773 34122 86850 18191 79479 11144 75417 91376 19038 93049 69552 29239 63179 81648 66621 73411 25481 75459 7135 67380 66918 33656 70987 8106 9206 60285 39722 27457 97146 81864 1330 42484 92785 90396 65593 24086 94998 71975 10087 30227 11473 54789 66182 4007 98951 11027 19602 7450 40905 18445 40095 33517 44444 60703 41029 87525 82602 37425 63432 39622 95788 77410 30997 62918 23198 31394 61316 2575 5506 76765 46276 46330 24675 93963 68901 72957 412 71362 89719 94879 14609 21743 41366 9341 6801 54826 70603 74645 57076 89997 40037 51060 79525 62405 76188 23613 14433 87224 61092 69490 9394 80555 44228 40866 4340 41002 16446 26465 91921 21863 80831 64359 6324 3840 9603 37049 26479 30346 31790 56493 18031 10991 205 88744 67457 10970 75875 25106 15184 22271 88950 7133 5764 56359 95201 89885 84051 84820 70451 82937 20834 73985 63378 86100 12765 38070 23633 850 1637 78261 22988 63618 28964 11584 9837 7458 22410 74803 2830 60464 84750 97265 16927 9749 6228 62461 79875 74088 32516 43343 83725 55360 27379 97730 49157 38288 42972 69261 38712 66531 14380 56140 11924 10901 73728 1256 82258 92361 26704 62730 78727 86032 48744 66509 5635 59840 97661 14325 73600 33385 28128 77094 94269 75591 40785 86075 10347 89768 5942 3079 64043 24306 65003 51018 2929 12738 4090 41210 77514 21233 80134 2725 80605 16049 54831 57754 64357 97878 33433 73558 7709 74519 55120 49276 41568 21349 37043 51821 17651 7925 30759 50308 71187 53199 75377 74119 81678 3588 46111 71710 39406 22238 30322 32295 15374 711 95719 86069 18944 26666 37832 66461 31785 63966 28040 18333 58681 69975 50751 88335 83223 17356 5431 49255 92455 44045 75994 24529 95917 36430 35401 84374 81842 91653 7575 88546 50885 54650 61447 7764 22274 89300 34139 11918 554 70536 92373 35855 77817 27444 8535 41763 40308 43312 8703 36709 6807 1088 42581 77700 25698 87222 71347 30206 70213 80992 75843 42260 76211 28647 86119 71833 17954 50011 49268 60822 30567 62619 22440 76485 16341 58203 90976 54590 57158 49695 26379 40191 4085 68669 65934 48176 31131 94928 59296 23657 63483 76032 52700 43051 59880 35679 25130 3432 49980 97543 42524 83166 41859 16990 71242 68839 75412 68818 51536 1248 6383 33568 98842 97600 87168 91105 85483 10430 44080 77431 7423 54639 63818 50921 43364 7242 16055 83845 57323 37320 6675 446 57937 18766 73767 7832 33006 73740 59940 64120 64722 83458 15574 51168 89041 14693 47591 77545 38349 15344 80346 10429 2732 56092 28111 55470 942 34961 48411 81155 4556 10106 18366 30820 17418 69147 43474 46771 26062 81013 19585 82139 73873 92909 34274 27623 5722 30230 55843 56700 46824 55910 23196 13437 31122 69125 72865 80457 74301 5608 45871 98363 12825 7469 56301 48560 71102 59421 56640 72757 28778 76117 8376 43742 92901 71804 23847 50110 52837 80613 13302 51489 70856 98919 6501 59617 39841 17228 22564 38370 45613 83 39589 45015 53610 56261 28113 40911 51459 20810 75394 77977 41109 15037 63427 61731 85755 82773 79784 61630 59278 51534 48310 47515 14768 68321 49294 98009 89831 189 20503 18527 99897 48580 45343 20032 25265 69862 69649 64221 19347 8831 5952 18918 174 34125 78825 65137 69308 84179 80982 37771 11839 81763 22133 52129 2013 92918 62111 52689 44732 99288 79517 19987 55686 27333 74105 39683 17989 66712 83497 68994 18220 4978 81396 36389 60885 63826 70669 59398 99969 86872 43264 70640 60498 73052 56784 64116 28717 91234 55696 74065 78072 27216 67581 95031 87672 56295 81 23485 21834 45457 63345 59580 15240 6982 79600 84657 48589 76739 58303 71616 92458 91765 97001 69496 90815 23303 91537 61907 17051 74470 37897 3914 77777 3386 70854 85552 58695 53461 58977 7250 94305 71765 73220 92702 9322 197 75131 53751 73470 44145 82083 33434 67526 66934 36974 43091 43377 55076 49960 30629 22912 18043 82660 98109 59995 68288 9833 58517 98085 27856 62652 23887 41021 35694 64620 6444 64353 52245 33341 8454 43119 99876 28580 83972 33924 44497 59219 44282 71841 59396 2947 43402 26618 7856 91404 38862 35619 65187 84538 95365 77150 37792 98759 61429 61900 20326 47423 98616 95835 56272 74621 63683 52660 44253 4042 88475 29308 15029 11288 85186 8981 75110 7538 34085 61795 23464 80930 98902 84467 23458 28475 99702 63786 17410 89368 94644 3036 62692 51834 98046 14945 32400 10631 49096 16071 78030 81495 61740 35771 31930 22831 56154 63505 41536 7373 18649 66323 33190 98957 91565 89057 10284 89564 41557 21310 84854 94554 92243 52552 72418 72152 36477 22650 13276 11588 46703 17559 91878 97698 70999 19388 97643 5934 2956 12993 78829 57337 94710 70943 57184 96531 41086 10959 83752 81463 3010 71158 45619 43772 20431 19797 86171 515 77331 68455 43650 78649 49969 53295 60331 14128 49100 36284 57526 50409 5367 83319 66445 1403 4402 95064 27602 41586 96499 49156 51409 67531 91564 5534 24172 7917 33312 1483 2163 34180 4427 55387 35942 77517 45424 99507 648 7020 1676 73836 20519 40493 8042 96645 86445 62804 99386 98763 51767 34467 52500 31359 88858 89047 39598 79283 36697 36959 33508 17668 33455 38106 31421 8867 48437 4729 90023 52214 4535 69042 95955 53742 74605 16047 83135 9059 79656 14531 67570 78181 71234 74700 19175 86331 93344 11742 57042 78038 72260 87590 25512 66110 63605 74673 39149 32191 82477 79343 88725 36141 95152 75227 13385 72324 46148 92096 81138 55623 65640 34154 38930 29643 16577 72941 35673 77527 68477 71397 72961 61952 95868 29518 56294 46303 65341 49 38331 11695 4124 53088 21802 8149 78552 49881 86389 48024 2586 81525 27699 44751 71744 13047 56964 58964 44986 12836 43078 24699 62213 99439 18923 8433 97342 36858 69377 82007 93795 64936 33378 50703 67244 80056 18252 53782 14058 82281 40052 37290 21629 72548 68046 84874 90410 76461 10725 9842 88006 9723 66141 89404 26986 27062 55822 12631 32185 65087 62753 78949 47529 4770 88691 77882 12270 23212 22782 32302 93666 13421 30608 97646 12810 95102 70641 4790 96949 80565 4895 30996 81973 13435 44439 80468 7301 73317 58657 99101 38056 36721 61063 79617 60790 81700 16720 88610 51685 55377 75261 75888 69334 37027 55916 39573 82311 55184 39906 74800 23459 72206 96954 57252 99267 48986 34396 75019 11165 18597 88197 10511 40337 2505 95493 78042 59719 22391 64304 38088 85293 84589 62588 78857 92080 20664 24856 25266 75333 65390 7272 56627 55340 32515 68023 48224 73599 84984 11450 99509 99123 52622 24389 90093 31820 75665 87956 59985 9010 94346 30240 36680 65670 97562 14160 74114 38451 41489 82131 99841 48782 61616 85334 6890 46830 83359 12153 43226 8694 33194 35022 5685 69535 93926 16340 58891 95446 71982 64103 1553 30289 7141 14284 15312 29617 88314 15330 85633 32455 38505 47816 59975 41672 39131 20563 63736 74362 34074 35332 42854 95812 69803 33726 87788 10389 16958 66641 3075 84004 87834 71493 10918 25219 80096 28908 87604 33066 48959 96625 43092 21479 46814 28690 91306 88312 42963 49372 87424 46463 6492 14793 90147 65521 66698 67626 72387 65373 50683 677 93392 91411 20812 61379 5524 7305 12236 37502 97171 57120 79475 95030 70678 60214 13002 21309 12169 61608 77603 74795 18487 33876 48938 60199 95661 36708 52474 61332 5077 87233 3636 24579 37949 92049 86953 72568 87912 21908 8185 90206 88341 94096 33271 60690 58106 98028 32754 27520 80001 77560 83754 4565 25566 22181 75153 56883 92706 41370 51106 50513 70388 39815 86502 37401 33990 10450 63699 50315 16136 65966 25645 10731 34986 9751 83460 22075 24585 51250 12379 63869 60793 7041 19391 30974 94724 11578 26361 6140 55404 69028 81918 3796 42752 10826 46515 39765 93350 95220 12259 3994 12448 83949 62723 18515 57983 21969 16721 80471 46124 45567 18915 64136 26009 76292 27889 49722 28532 89155 35257 99527 45214 78327 80894 88283 10906 4203 49746 69968 98854 36988 80901 49729 96703 61625 61415 86766 61786 74061 19508 45802 96536 74452 97387 31726 4851 67589 92249 22773 73086 58210 80032 86916 32857 96920 63320 98786 23111 21371 49745 84942 952 38822 44448 25243 19318 38459 66668 66018 91035 63366 50540 8581 82254 80897 29485 83750 53488 93618 22538 60086 76498 6289 7032 51910 62535 58116 16413 33409 40030 1087 82797 70587 98395 94588 47622 87273 39310 56615 1963 55769 87144 83180 40279 46739 49263 15671 43346 73929 66974 19100 54126 96270 73037 39715 27258 72953 78592 65512 10784 36221 96308 2779 78590 49005 56856 51306 29988 62000 83931 65906 51866 24676 23445 91481 99282 57072 25390 79321 10239 31028 48967 96569 46784 77059 86659 73074 54116 62137 8947 83383 46132 75859 11706 65155 48858 42807 97177 327 18794 37460 1220 73225 72405 99822 13203 15106 21865 19862 95942 25387 24959 47724 31110 39219 96992 97927 56759 79536 76145 1225 93865 7113 7193 23434 95876 93235 20135 59871 10026 57550 79465 81611 25268 64830 10234 92754 45363 24107 36035 69906 88464 71516 55537 33804 97213 78410 58997 50980 61313 29710 89492 78097 99498 45226 73146 10039 25939 2412 32714 97117 66948 16924 88769 17233 62308 3306 93729 6979 87161 9873 34013 98840 79398 50982 72107 61112 81529 19341 33814 57321 94487 98859 46866 77577 60407 26779 99314 11885 3037 16144 6822 34320 46867 41576 50836 11841 95976 40889 42277 59443 4739 87891 68856 86888 31320 4333 96021 47519 2864 96186 12804 93287 77016 88294 78164 97742 88440 78700 43991 81797 69985 69716 75891 15079 46819 90849 82611 563 49810 84607 40852 95927 19531 57523 69026 46026 11962 88115 23841 16593 10172 23032 38998 65115 62419 69146 80424 75684 68692 96919 79577 53983 22629 83956 11800 17504 86875 34870 78206 48549 24908 40315 47539 63027 76115 14397 93504 86749 62736 92690 35 21541 82928 37004 60063 13144 12999 10739 6617 51708 86175 16998 47869 55992 98911 61810 4962 64628 77426 86690 61525 2737 46457 11114 78707 39539 31056 92519 24174 44392 20671 26766 80441 21341 35462 59407 33527 80488 91434 72229 29287 90307 97144 18260 96251 43514 35058 74998 66775 89777 64080 56407 95475 41841 73059 83716 60806 8131 90529 85150 96257 14383 61518 75634 66435 69113 14111 65834 67639 99934 24727 6339 4485 23718 98111 65969 16967 12581 28878 44935 22280 67710 87052 26107 86156 2548 44816 67148 78020 98076 54212 68387 55275 17499 64883 46847 2909 99784 57632 63549 9402 3153 9256 5001 58831 72091 44167 68130 2512 65395 14653 34930 36501 18358 66982 95194 39513 55191 2339 14800 23983 26248 4661 22577 10143 32380 15375 35523 13428 74940 8253 95312 48687 6366 68916 82849 1045 58342 67776 5772 61439 86519 63184 81238 39699 98608 36634 60671 65588 92404 57099 81375 11299 4414 47044 40655 14075 47517 53180 61218 93461 92517 55033 65109 32592 43161 64451 89534 77315 90741 17340 48047 15432 66158 79705 92027 46493 68794 11479 75954 27556 54778 18327 7964 98007 73551 87819 88078 67592 1599 29164 14007 96865 75243 35009 52939 35794 41024 28055 87088 82395 86352 16418 77921 33519 91804 82601 29426 99454 56366 8709 68241 15242 61370 94645 41469 56500 43198 55160 13862 72436 79448 25162 38547 83590 45672 44580 88514 93457 61190 40357 57582 54894 39286 84242 66105 97607 97469 84159 3193 88655 98626 34024 95608 61264 14785 83866 14950 45864 26600 10502 85923 33931 35091 91873 72934 81190 17931 99489 38439 7492 95362 46681 20938 40064 84672 628 83804 8965 76859 55629 16718 2675 38373 76261 47299 53778 28280 97554 76146 54833 49863 28821 38758 43426 75465 2143 58425 5056 66657 45751 32635 36770 26432 62316 59209 16382 37577 14921 76281 49362 60916 41363 64881 30036 71114 7405 98215 14001 40494 11596 44635 30335 89555 81605 34310 68518 93630 69794 5159 35573 42948 98614 71502 99332 14243 94461 7171 77769 89335 56505 81981 60067 8426 61776 26734 14035 40047 69287 69885 88496 13152 47938 35119 34463 10890 45846 51352 21314 97296 167 32604 18565 16752 97496 40038 4765 49120 31460 16134 3480 56945 17864 73268 3128 75832 68912 99440 51843 20395 49267 11374 96464 92948 23431 99622 29884 7014 84826 12049 83162 55790 20331 16705 63778 92539 34845 95609 18215 54499 44004 50130 37095 47779 70022 42921 14861 42868 9695 47750 99903 8424 14406 33807 8276 27252 53744 68082 85252 57382 66538 47215 46725 99023 33327 48457 46450 26074 5416 85047 89371 39788 96733 56821 45112 85074 69766 54439 10261 93242 22225 44236 37541 39033 95832 16894 7539 22412 31239 75746 52806 2958 56056 55685 75721 46688 70474 80063 66642 76221 15403 99741 92306 17016 55339 253 27360 30898 62122 71973 33110 503 3348 32031 45892 87591 17872 30190 93375 16390 7737 26446 8683 879 79388 48869 83279 29191 92572 11682 78099 62321 24498 634 33582 48977 76507 38863 84717 76324 38460 95386 70726 35858 73423 6521 33798 21115 67812 28422 8635 26816 33577 66035 92487 84685 45169 69617 13472 42762 4838 4649 27668 87491 76460 66636 73424 61141 23489 64034 51313 24600 89610 34301 72496 32524 21583 70833 35616 63263 89122 94560 89342 91242 86276 31240 34553 69857 89874 90983 55054 98461 4050 99189 88280 300 7456 18805 79594 84563 83719 15621 28080 28993 53846 90688 80169 6447 22563 25483 52152 33920 7271 14582 80045 3397 43146 60960 93555 90535 12792 73935 77218 81193 40479 42324 54344 61098 63770 94369 34387 98742 91950 73602 24939 85108 48844 36345 15507 28355 91559 49048 36233 86708 95819 25941 30220 16608 52321 41353 37110 22362 37787 32958 23108 74529 75742 97798 70945 72465 62928 48081 8626 49104 12094 70379 11237 82062 45232 82205 32341 9502 79551 65393 44046 51692 73879 23857 43745 92331 96067 10568 9974 72752 49266 87705 10647 75818 3633 70795 53616 64453 96831 87976 28664 10550 1089 35696 62855 85897 42939 62054 54247 68820 62486 66198 61919 7254 4305 63619 38190 64330 96807 58919 8688 94621 5191 15162 8369 44075 65171 54206 70416 59034 95039 18981 76012 64004 8994 98600 98726 16021 77645 82884 98358 21665 91770 16585 34898 3556 51740 51773 20980 7635 57276 21935 93544 4918 9602 35653 81961 89145 2593 71323 69675 97442 28462 98362 62530 82616 7582 11654 8078 27664 29777 95810 87991 86475 35250 88746 4480 34923 46792 67270 34828 19747 23814 44605 65917 12437 26730 82658 87121 24810 22448 48865 12142 64605 67384 79835 24113 44350 64041 87306 27355 94720 59097 99942 97874 9878 82726 20318 36129 21855 98238 17930 89417 82893 41474 29677 31025 37173 40568 17279 71153 84263 90193 38172 8268 95856 43337 18046 30640 56882 40455 32325 55369 24184 8076 50731 59358 21099 94081 70922 38502 72995 38550 21925 33383 25121 89242 63241 50688 78051 18438 38981 88503 39654 65893 26458 8386 95338 51924 17276 18686 26452 18495 57581 37287 89741 50290 32373 6983 22308 46154 14400 67964 84036 86169 79503 83283 33607 92276 5740 12072 27806 72600 15590 84681 89203 28660 55608 64597 38202 78955 71352 57627 10304 73811 88048 74789 57863 18426 10327 82462 12676 20356 87191 34589 68691 23967 17658 44220 35366 30942 46941 97032 23237 94522 79255 66612 16150 76736 91851 35350 56078 76546 87432 16775 67319 52431 38561 49809 56632 74786 35260 3598 65578 56167 95045 98561 30712 34814 51077 86591 86663 97110 56165 49443 14529 39440 71974 36907 89142 91207 65856 80377 48864 31478 48237 18030 49474 3948 72334 10515 61643 25741 91682 23951 1114 78815 33035 90262 83532 31396 9471 90890 85764 58645 18335 4094 91935 59717 4519 48182 25659 76799 79641 30391 65358 22026 5220 66649 10958 32078 13309 65180 41748 9507 55003 7256 14129 33342 56452 54377 21693 23965 6466 19423 78110 20122 32460 14196 65068 77845 77894 3455 78165 58229 38894 38049 56410 73636 38512 94947 67758 49495 14440 46080 63121 43204 17534 38684 80985 78002 96469 37058 38272 98276 30135 9368 28454 91130 90820 83766 36868 60875 35378 88250 3040 73405 84291 24991 3592 3446 92755 18199 22311 1610 98248 21137 13954 49094 89901 33167 99257 823 41753 48229 7118 85621 94232 28 13033 1329 25726 31293 24045 21437 2810 69110 2234 83453 40717 85833 19587 34321 90496 77619 65761 150 30466 21739 73857 60863 52170 56371 24569 29810 68588 71693 59401 25429 22809 40446 10648 70056 66561 61041 64166 75563 16746 22774 89608 51086 45866 14667 88487 90564 62439 8800 94332 68777 31746 19160 76717 50527 34196 36041 15101 5656 80368 98264 88953 67365 19289 47200 66807 87697 13854 81266 13130 40316 92489 28077 94920 70978 61121 25023 37447 56502 8767 81118 78934 22986 6125 64352 58988 42026 13015 40847 58208 55005 67952 39909 31447 99537 74397 12970 80105 89922 12311 18648 17745 30001 39789 76206 45967 51403 34907 46231 32683 48540 1798 56525 19065 97622 87336 64777 11862 83402 87837 38218 94163 65266 82466 80117 75735 31829 64151 24407 38503 49678 61761 80907 95551 29350 77759 12457 28039 40083 20273 73088 85751 74183 61335 44449 75781 73681 33984 30720 93367 51980 28478 6338 55424 25915 75993 61235 32015 24938 65466 31653 39837 50089 63349 43493 15962 21689 37463 66289 57344 35150 92923 47937 31921 65044 10715 87980 60379 99315 96791 85827 53359 13290 48322 87054 12510 86990 55670 48826 29928 80057 297 26369 32106 19263 50467 19698 8978 10736 55055 18609 22865 3935 97300 47942 81962 31344 12020 31677 32012 83895 67445 60395 76417 50514 57918 89860 24695 89648 66231 17574 51900 92202 73358 19473 7804 2811 37754 26181 97666 37515 59907 9900 16351 93909 88727 83935 69550 17848 37870 3580 10706 35404 89838 35686 21848 82292 7023 9848 13319 28944 13224 99550 37107 36170 7005 59981 47019 74004 4867 11939 73335 1016 60155 81932 48158 18537 83363 70324 5684 97027 1012 61128 25486 31433 53713 77966 79105 3068 35901 53658 13522 75585 24524 86431 43533 98252 19727 7959 83077 78889 45057 62335 49709 13612 6496 29447 94302 7962 49641 3427 86994 88793 86605 27450 31047 15429 14132 1517 94914 46201 94701 57805 16974 69120 61664 78641 44076 99615 10525 29257 21356 69083 45469 99203 7730 44982 65151 85064 35799 36366 13318 37812 6876 88282 46028 14450 49984 48982 78529 59245 60389 59271 54448 65443 66450 96461 41322 39276 95416 52334 57395 50260 83644 66368 60083 37931 6786 58622 40931 52805 7145 60398 71920 67831 88416 62895 54855 25487 30087 17399 73216 73930 56070 45643 93240 8145 34522 84527 12920 82155 72768 79091 47118 27738 81460 13876 86529 62787 39524 67248 37824 70263 56108 60410 75451 83214 4313 84838 29331 84705 91212 14424 77018 14050 78314 55702 21681 25696 86417 61120 63508 80523 2465 85198 37162 37762 14422 90843 45256 67247 49013 40182 70735 96271 26273 27311 60104 25971 8493 58917 24455 11667 29545 34050 83560 25662 18143 1312 14457 83127 39684 5245 71633 94969 74333 67101 10478 46570 54921 61767 74545 650 20179 22244 27417 26189 41432 92064 20845 47330 80805 51400 60080 5912 68706 66545 97476 28803 65652 61892 11082 27578 98734 33301 86029 1241 68154 65822 33461 60962 31516 22310 81407 63741 3416 51205 45834 62400 24662 43810 3911 58107 90505 61563 67223 89718 11146 27826 3109 69518 30028 72505 57749 74711 88883 19320 65832 62455 40274 12459 12008 41963 87519 88687 81239 90476 326 78140 19465 77287 31188 74324 76161 65285 97452 30691 4798 14123 67044 57681 69173 97549 68115 98671 92822 54965 69166 90135 63695 41144 48285 3434 52093 17732 30671 94197 6563 75535 89808 69370 66953 9210 40966 78794 67266 10757 63905 78292 49512 16634 57558 2883 51614 24849 53809 48334 72613 19275 11694 2194 48895 30302 11681 90029 50169 16253 5273 55971 7626 18864 50071 12734 84228 1840 1729 18925 32201 95771 52239 66271 3710 87383 69360 78724 27864 91543 20723 70242 97211 48884 12274 3846 73917 92288 70638 92526 69107 8726 25844 55228 68413 76878 80679 38250 52398 78065 32187 80622 80587 36905 25154 66787 51588 30012 31352 94272 56887 13349 56486 3766 75836 63259 21353 38664 90026 18241 13009 54233 36143 95222 53777 18312 52010 4179 38950 37578 93595 74836 66771 29487 30263 27951 94945 12337 29947 27761 70308 36642 50573 31627 29580 17186 334 85278 21921 67166 24256 56519 19978 79673 66888 33402 8819 31123 60346 53763 26929 51597 56889 73482 31511 44960 99450 39905 8697 14469 85121 87350 26942 54387 97847 8489 64021 74388 66928 87113 97114 36512 86105 29012 66388 55921 71619 67100 14692 96687 70140 75290 11908 4809 5936 34566 55493 80542 88988 71230 82408 66140 32296 44650 92677 76538 22507 25601 66173 62594 88978 84037 93887 39137 37612 9153 90517 38435 24275 20571 37345 26498 29022 66926 67773 71715 66341 84753 66467 69712 67084 79638 35406 55787 2677 76899 65554 6620 97710 20972 18098 76566 33967 40868 10176 76824 9187 23208 54196 44854 10079 59444 74905 4435 67562 24906 46929 56981 50433 12109 87544 29123 98100 56754 76892 48052 69581 89135 1941 96162 78637 69223 47097 470 48665 55045 80641 77180 76815 84778 44435 53145 73453 87164 36160 6138 96607 49629 98654 34356 63361 86538 5799 45069 81245 84744 47584 36473 60465 77464 51516 7435 10116 83832 95374 49679 33665 73575 43837 21413 96648 92997 10307 36540 43804 51869 59926 80599 90154 13911 77618 36811 22789 57968 65909 89307 68390 97330 88349 55738 11575 32835 86188 40168 36731 53234 50891 41297 23442 53017 15112 66084 90391 52812 3099 38645 70874 48939 51765 84477 55260 59845 28470 56898 3171 85383 5385 92852 12626 33501 10860 88295 73828 15683 33414 37615 64624 11263 96391 50662 18795 16437 85778 42473 43538 29108 84310 61257 56233 99740 14826 97302 75629 7178 24782 73715 75814 94048 55797 76202 5091 18855 72488 59980 40900 45858 49416 42772 68612 13339 73045 47917 7289 26177 29798 6478 79083 8686 8096 57748 7653 9183 42460 99234 54177 71955 22606 79840 70300 54148 61198 97861 33345 84285 32041 72088 22078 51661 12174 67276 37631 99150 26478 59500 61004 31998 55735 36733 5400 43690 17381 65865 90407 81252 24518 95018 84362 30408 62916 26032 18021 798 21647 13442 52991 7027 97933 65739 47554 67357 9164 30366 37462 6276 68451 47490 16861 62981 13390 18506 19807 25596 95228 21207 28510 34955 94563 9217 96387 5571 89613 96555 21297 48478 66575 4039 41851 93962 13489 62536 95627 46456 80027 17019 76863 22535 35398 74719 74584 18127 52113 74707 66120 12431 97815 69540 83612 11409 99838 4779 80562 13505 70454 71960 33320 89154 31085 18876 48133 74361 55997 19036 24774 65771 14867 63846 73214 81814 71986 99680 12875 58322 96843 38394 2126 81887 95408 50754 45228 15555 65440 35392 75214 68605 41813 82181 45870 36110 74814 82252 51130 53125 73246 40765 4327 15430 25526 60530 7928 8560 95240 41760 16970 73896 66731 13231 73378 87111 85864 2592 41631 91930 32357 52517 16473 75704 9801 78746 98598 84936 55811 37197 37764 11490 36471 62453 77362 87319 91268 34324 74377 90285 9135 53470 49855 82452 60292 8644 33993 67208 74618 82584 80014 56832 12912 86810 83122 12115 12473 21943 17102 50825 69300 36611 81675 44596 93469 75274 90436 68813 21973 43707 82237 7323 3715 8954 62043 21954 82740 34804 8679 58147 3650 68843 96632 38552 63280 62060 13335 28831 4815 11845 41897 72582 23116 266 10436 72696 87724 67940 45023 79369 80654 43036 77841 24186 12152 54118 5650 83841 94712 91454 57593 36292 46797 93439 4932 35633 170 94168 99606 59477 72935 86495 90907 76682 77181 12599 33130 87794 69160 82158 41372 56485 82509 301 71001 62126 54255 79231 35454 50758 1852 3494 85005 38224 24282 9748 78032 56668 25711 74628 3165 4155 88466 284 71446 25786 28542 70098 25281 31805 81019 71169 14849 36427 89927 26205 82880 79807 94469 10577 57504 48447 69913 30612 75135 34801 36823 63898 61845 45635 40244 34439 60014 70670 51189 4257 23486 15903 99444 6461 24382 18235 49714 82633 38845 15301 68711 12924 76171 91436 21083 20732 55658 41175 63133 25397 47395 76742 62593 8456 45086 77914 10518 15176 76611 50016 70655 46514 78340 4055 27974 26604 59795 49411 89190 88344 96551 27967 39300 8118 80381 31734 22314 29975 60846 88646 91507 84665 23020 13518 65767 44415 57003 45796 8873 78370 91113 86421 46615 52535 13779 46738 16057 72420 4260 3825 67234 59217 76107 51181 272 23094 11438 47028 96465 57299 78408 68950 81181 74243 32791 30334 61446 8565 84486 26325 24263 81150 96832 93525 17003 32638 79271 97518 25998 11239 31158 14289 52250 52862 56260 46600 37454 64862 28873 68191 19350 37674 55477 34880 58594 18736 68176 54995 17790 55630 10709 12662 21536 45782 54500 106 38642 64716 14969 85590 39613 69981 22379 49183 4913 75958 54569 7540 63181 65209 86152 21415 7437 74350 89517 56906 68564 6572 45532 15863 46095 46318 35354 85067 83495 64552 59114 95990 28557 61427 14218 17670 61714 48352 78294 62446 91191 11423 72361 33626 50853 24129 56074 67447 16651 49976 91049 4446 29945 53070 43466 98725 38249 68214 88542 57677 16447 58440 68281 25676 18476 31427 37356 32735 70671 30044 14738 6161 28228 90908 84025 50846 17591 96351 40117 9922 9029 69304 30221 90974 26762 97195 34290 35582 19151 36928 29690 54432 39292 22323 75004 49015 51926 43245 66481 7767 2632 72845 190 50674 20083 18816 45836 94624 92293 57711 75577 23712 96808 14153 97480 19543 69898 35752 41680 16285 13906 61138 33558 44291 15001 33213 18343 52928 39812 26502 44991 26268 74186 52946 15396 45909 7961 71736 22921 67117 38541 98438 7807 25370 94537 51163 18675 85747 28032 99657 69695 38940 69835 60096 73775 85893 15025 4889 91120 33088 55527 60611 91118 19796 89727 76987 52574 86500 56349 58024 14387 41015 83854 79930 87246 65993 89896 2812 35676 83194 23880 1228 21477 31456 21473 99793 67665 4971 62104 80966 24161 41792 18852 86885 1373 95723 84092 589 38129 7006 91621 93869 1745 72016 27690 28877 4557 16228 97736 50431 84334 35822 75714 52434 66246 71611 63716 41957 73870 22537 36715 51529 14172 11638 70521 70311 91194 67711 43544 99609 23797 7739 4217 4861 65147 26578 30260 37341 16486 83522 58206 50932 79683 63810 49080 34430 64611 49359 84533 45088 60486 60834 38573 93591 41894 46583 50727 94248 91948 56727 67336 36753 41901 53387 81828 34790 7727 46947 72135 95985 63639 14972 8487 92579 53867 90485 91406 39266 22287 36069 80112 89163 15251 57869 86341 84227 60341 83462 43406 51840 16135 19429 1473 7016 53057 88109 83659 80563 59163 72056 7018 93815 80209 53904 65661 38880 52673 36457 5808 68908 17758 93561 99802 47572 12936 35695 81387 53184 58011 94090 15099 56812 91766 32709 88494 52371 1408 86602 61230 67945 16701 75503 6625 81818 25763 80533 47605 55985 2921 44312 38274 24259 50820 92728 22018 82834 23674 36214 88137 13091 22442 80873 52292 43034 16099 72131 36423 13466 63481 80145 79177 20524 14096 42862 22944 18105 77083 43663 84931 13252 19605 29577 86338 47876 97637 63166 41110 2379 27169 7849 85020 42366 43400 5246 31625 34068 97075 17655 73491 56904 46157 25388 6715 59533 71649 84795 64766 57625 98894 87983 5305 97179 45606 59257 91127 4479 1515 32038 58824 44060 43342 61107 44729 92501 86933 58576 63581 85500 44176 25745 55296 57478 97320 661 25687 24971 30845 4297 65516 64921 78517 69390 3116 45170 3060 58753 33210 61516 77253 15889 45731 79610 52860 70674 25399 21025 82523 21451 97696 39045 66725 53550 59868 35412 810 71682 66432 40613 8180 44542 58451 34912 30822 97443 157 71896 81992 95640 95440 41982 3771 48873 70304 75705 61460 96105 31833 93986 13023 19409 1950 55452 6231 73359 66250 1602 37147 19741 10125 61683 8628 69193 78946 69603 20516 49858 64048 18034 74549 58530 71508 96166 25020 74083 55213 39114 96255 91245 55895 11909 13192 15678 42790 32763 83216 8188 78751 60191 78928 19823 8220 35209 61853 39984 60652 75648 499 90702 56365 68471 91196 83923 57508 46442 88853 41579 50075 88435 81936 36717 15797 56808 56101 88483 50934 71631 892 89267 73068 12747 17639 85977 47988 30662 22876 96146 38809 4541 56565 35818 4188 53021 78471 85214 81092 7232 38840 72403 34234 80673 47295 55349 89447 3395 52298 26323 50173 99629 11172 76716 20985 3755 97458 29727 16895 75719 27230 29742 97828 3662 33453 9813 38474 89166 41270 2652 235 56361 42405 83814 46211 99057 25142 59530 19518 59684 50538 76517 55998 53603 97209 79668 19381 5415 80739 51432 49779 85636 71273 9795 42775 97823 34444 80243 54287 76921 9414 91107 3584 84611 53302 54420 94117 87712 18784 64944 14907 8488 59168 86145 20651 48923 38789 21007 66749 37591 55669 70601 35490 76874 73959 46350 27203 20263 27614 76173 57894 53181 20453 62113 25964 87414 15268 84237 18688 16464 15705 94387 30291 80206 84298 92994 59700 55941 91123 53957 6567 77423 15360 89929 54612 58114 35787 71060 9907 17059 74504 15463 72625 30118 4451 97335 44678 3024 30168 10803 11469 45436 63785 60890 32069 11849 99459 41121 24304 14592 789 53026 25201 48367 80710 61747 40066 79039 6465 45605 13635 36775 6530 42666 59091 99291 27155 35786 15083 30049 46437 35057 13237 56183 28943 43613 46139 10796 68709 66744 23194 78606 63988 8886 90243 51591 32804 21490 62621 35492 42309 54461 92153 73260 96606 13233 61932 16083 71203 61871 65411 38644 87032 55563 46710 76230 42407 54229 39650 78286 80807 79960 98274 9357 82608 15533 32329 12315 71106 18458 23748 66850 42883 9836 39356 32206 81917 37073 45633 1770 97899 61468 87530 96742 34395 3009 80214 17183 55409 948 10462 93692 33331 4411 77450 52331 47284 29038 32892 32572 11650 67484 70737 78393 14502 5630 46167 95970 47596 25580 47041 45217 36945 87868 38832 98711 20399 6666 34317 97453 48933 49404 82981 40689 2913 57333 2482 84368 11056 89212 6945 91809 83772 6185 41118 24982 18684 4205 60427 14444 79460 30433 69276 51771 84747 8282 5343 17796 92670 6559 40780 66381 31069 15183 87897 46575 42128 72708 86761 60179 91737 63914 8504 19914 22589 95837 76905 77123 82515 69522 21794 32832 57123 38907 46415 81926 49024 24331 55399 97844 28568 80628 74008 71712 5022 60821 32745 69327 21614 30396 8829 90984 24734 47382 41584 95275 89442 85259 70898 34155 49343 52864 41687 18963 65338 16703 59242 70637 47329 63895 98566 56699 53168 48191 1004 82146 89870 80073 98712 23245 68481 39198 88223 28168 64994 64657 34542 21160 75541 37067 49285 17105 29438 57659 68758 9925 1707 55642 73431 83119 70127 45492 5976 38489 29411 26139 3146 47581 11493 93775 70691 87790 79579 11499 18254 4872 94680 42529 172 89951 82808 50306 891 69413 15824 75957 40936 7919 23586 97612 70325 25083 79338 46198 32323 55697 54820 56740 9637 73389 64506 10148 52840 98631 103 93428 73132 22453 40525 7890 53887 78921 18100 85411 59100 28265 54653 636 44068 99511 1264 21736 48260 53933 89236 71650 41869 11915 3534 81220 23328 44044 99794 1991 82480 59048 34596 70519 57572 60322 79866 46036 89998 93278 55914 45639 43187 95195 25633 30196 92256 38189 77652 89280 85710 59867 76398 39099 43129 95087 35520 70942 78594 31944 77867 57626 33112 10158 98517 60761 31589 35765 40914 49764 3987 68216 44279 70827 42472 45378 19651 20289 57360 44235 83620 81844 86877 83661 32437 96361 65166 90554 43016 87587 37164 87924 37074 99946 55549 87382 604 2242 55166 11709 43948 28370 93449 8379 28540 68118 33759 26802 78011 61947 73855 25051 62159 34156 37627 31983 93933 18891 11875 15977 6177 22616 66846 15707 17967 24918 44564 10867 41815 79082 70869 37153 81909 14043 50046 65128 27495 80519 1056 19752 62186 80803 33251 81077 96459 49351 26831 86095 18364 38744 85829 34479 84008 42526 19813 10479 85342 82643 50576 26719 83884 79319 136 65045 40641 15356 91028 62115 99883 63708 98078 27371 43842 58972 92192 30603 3759 44746 24572 93181 62976 46992 79559 69389 30261 4073 14585 14182 98657 27658 73351 70663 95981 52886 42255 93118 42112 82102 1592 2082 4748 53591 68680 38843 96107 77531 87482 42642 12324 83134 78008 9373 94298 71901 32755 85387 60583 70061 19575 66851 14230 99804 32287 15598 72951 77202 49846 86336 82951 89141 23117 40640 2524 37354 33978 92214 60851 45610 73773 57226 54741 33449 36095 96694 1868 4041 73927 73354 39228 30184 35890 92786 47551 4111 6057 66167 21544 98803 57106 558 78104 88040 74207 50580 876 34099 88392 16461 50501 44817 72592 59092 11057 39935 7109 39178 38518 9026 42098 27292 56970 83533 88229 29349 63655 91617 18322 73939 2188 32214 87126 30097 55947 30464 77069 83729 4199 17203 90559 68005 24979 59997 19189 49173 54368 90886 54133 54935 31413 9493 38114 79020 79891 99710 57179 13090 3860 45900 46593 90635 22781 31218 2059 35388 46773 26556 3903 97629 22658 60484 40561 90075 25692 61569 2056 37220 89211 5231 41606 40813 90636 84216 87317 43609 79902 50641 70843 21841 96794 50424 47104 31485 39767 42146 39254 34844 68177 8950 6622 42672 89920 85287 20229 571 34316 88289 71146 89917 82813 11647 80744 94929 99598 23649 16561 74705 12470 38917 96268 37225 60673 54835 36195 48162 81032 59057 51928 87502 70796 66921 70717 55083 64726 20419 85081 69003 9987 62517 62597 14522 81351 59774 65560 55176 34891 46695 53880 69339 4362 66874 33063 91908 31546 46178 93142 16564 26952 14516 87419 65078 61310 47603 46033 39538 84116 39784 63631 22981 13499 48035 52937 18657 88615 68131 33915 69333 57610 50072 57633 79370 99404 57043 16715 87847 8030 53697 23394 86220 61149 77078 73222 65539 2458 73867 52513 85953 73713 31345 11494 30509 91976 39738 76187 22120 43570 5940 59674 13 49632 7121 80595 27000 93183 64340 13982 70689 97449 75915 98866 75148 23848 49957 99632 9191 20461 29829 44855 94091 52993 700 41318 46426 91679 69705 67605 42915 33490 90618 48300 17678 89187 41964 54186 80094 37989 83493 24079 14788 6416 24730 4996 19102 88265 25949 55699 24479 69652 61420 52392 92689 11683 43980 98455 92591 42816 65703 16907 88437 86413 69024 52160 17161 79156 94787 52063 34032 58127 93495 37094 55903 29002 60244 80375 64958 10336 27445 58749 31225 61893 92222 34286 98573 22736 23790 68486 23600 73191 91883 47788 34578 22508 95690 71999 53791 63411 180 45776 19099 75653 30207 14234 29553 1187 22975 1542 85565 30455 60051 18437 95495 92542 73813 94046 76124 69295 13994 17707 86423 83925 23760 3356 17865 91660 26049 42659 40266 59463 72960 28186 35895 22004 17652 75257 52198 37985 6301 83829 40138 526 8445 61697 76320 47520 15851 79743 35188 87821 90785 82497 50823 75849 42664 73999 65177 64815 91033 87909 70258 45558 87477 43122 32048 96043 85642 43372 6668 92996 29536 83575 50616 86653 71707 25558 66980 96867 10197 4279 84375 3521 92921 25988 90067 25104 70100 7500 23144 63977 26901 97867 3182 5016 48239 25884 99060 23338 87120 5186 42793 45476 31550 49993 93270 65549 10897 89215 42020 22636 43459 97569 46186 44912 56603 12406 37487 3765 48778 55218 73087 3850 9718 11913 94831 89693 22620 18707 36424 52652 49029 46850 26294 70046 44393 92862 8413 79050 30514 49051 63447 68222 52614 57054 87141 51883 1497 46333 245 96327 21810 70406 70066 5992 66087 68035 42272 84317 22930 77148 73707 44177 57018 75376 70299 97780 23568 80435 57162 69598 25109 1058 60514 35894 5927 69929 48251 79132 3303 66886 94635 93315 59848 59849 9251 96450 12143 27764 3436 54570 52098 87563 89627 23089 16365 5639 18001 56138 22735 1030 92420 63971 82428 79898 41570 14032 17643 2588 26937 5811 63775 91769 52551 88471 35442 33576 45007 80813 3016 83297 907 44666 51449 32667 6439 58732 5714 1621 7329 18047 46625 34410 3288 39937 30454 97776 65957 98453 49885 19459 32433 97919 64050 10496 1148 91116 43175 21201 13814 98344 72191 90409 89250 89361 82791 84097 72423 62401 1339 51376 41436 9834 32842 62181 10170 21361 19246 52792 88553 13658 28074 28862 19499 26933 53425 68677 18895 66447 97714 4105 64824 72255 89026 98036 33675 50802 65176 88627 62886 25655 15066 9722 44911 87486 62941 1661 29754 9664 18282 10802 24839 60537 94019 88001 89866 25491 62026 84128 36813 40007 57814 89989 77653 72439 47657 7683 67063 12887 75689 94098 94579 84564 16429 25808 10646 63157 50504 91608 12984 40409 86701 76675 64502 38875 10003 31146 59081 61170 3485 78254 26655 62468 29418 54490 23385 69689 14829 75224 74019 8311 14654 10752 13143 21759 63150 51448 43943 46885 19678 58946 48833 53099 79032 82425 9230 36316 56193 16889 37530 8129 92418 3423 80607 20216 11914 1781 15518 13348 60126 53362 66892 81153 47353 79221 9056 42237 96418 16350 155 49219 29706 241 8418 48629 54478 68236 34647 82017 70158 65953 45243 77353 87034 98903 83466 53225 21978 30956 77968 13383 92985 31214 66715 98384 42878 30913 8319 43803 58344 41701 39089 24750 32188 78908 55826 68743 83109 29589 618 19500 7283 9447 3635 93119 84807 68175 75893 48073 41006 46447 17726 88999 18184 79687 56574 13243 21039 67374 3035 61840 71167 5601 75023 76368 29723 70507 77403 95838 63227 7399 10049 19592 14004 69488 50724 32537 6317 75040 10101 76055 26693 67133 94086 38713 49312 1345 85852 7984 33947 29427 33024 74847 10684 77495 21182 71356 47037 79364 24268 12724 13407 21348 84294 58555 80198 49264 31715 56756 8961 15234 63928 33349 87450 98170 7870 99221 58542 48953 31322 48146 74257 31555 99287 32179 97568 50640 33763 40922 84456 28122 73598 89086 78000 84133 79322 38000 97700 80696 22400 6065 70579 84762 39649 71421 15230 30725 93709 15873 43390 41191 16542 10136 80106 88293 85889 85767 89911 94453 31017 71480 63602 67037 58499 48647 40096 42214 90259 27511 95306 70513 59094 22193 19450 29530 2159 26398 36930 33693 27945 99588 6650 13288 8354 68676 90936 47036 19292 8878 17615 56164 96046 32033 41731 78907 80229 63848 37976 85457 56675 6415 60584 46068 64184 94916 85109 19743 85243 27422 71159 61165 61629 93574 65455 66912 44669 36893 21912 70226 19245 43769 11731 53849 60100 43375 57535 17312 69734 81243 19974 74265 23626 36855 83371 52043 44845 38030 2988 97839 52667 64313 7773 65394 70248 46977 65223 12882 56046 38516 3623 96253 56149 41941 13320 6420 77060 32399 71320 87988 56180 18821 43254 74359 41490 44123 62510 36743 49027 95106 97199 60118 58191 84423 84489 41444 90004 83917 72538 15561 46903 9805 83169 24583 47846 47720 91155 20479 83055 72840 26020 27679 46588 43797 694 77241 18276 24948 28841 42708 73772 1140 47586 48857 94730 63511 40001 24071 30305 86366 50298 42381 88676 73862 83006 40183 40923 22873 37378 50216 87087 84510 75997 60339 44670 86820 53999 16670 53492 84058 8856 34810 83384 25897 97338 34349 71326 12458 9397 29878 26210 30128 31898 51858 15334 82478 99094 31098 72764 64655 8920 73044 39638 58148 28008 7810 3516 69574 9381 86415 87057 93744 28149 20100 43111 16181 77548 46037 67013 50774 76919 93808 29924 22739 59154 24956 74103 77738 54987 63824 44362 40754 48154 30935 85668 49016 72907 4032 71428 9679 35149 52273 58787 39221 54698 99599 35016 73666 44871 4421 50531 20062 33352 69601 94389 60738 50272 65965 64367 58684 72194 84499 16999 88113 94268 47459 7681 44709 1288 93475 1997 59644 12569 68874 79413 70516 55638 20026 35428 59807 53431 68219 75834 94530 25882 32441 19483 29799 10483 41767 58670 99125 33168 60504 63866 5570 58255 62568 35930 7955 98065 35887 49421 23099 45925 91876 97563 45489 25858 18768 1733 35579 50694 17974 84779 71751 22027 71781 61131 7382 26252 34160 42359 42490 58799 74331 43170 21459 20889 46813 98667 45609 63140 69449 86665 23886 94548 89814 53950 14845 42909 78303 96969 96027 76051 4431 93016 32428 85943 78444 16636 40839 27603 38669 73504 98843 74316 60619 14176 33468 42834 67361 96909 10539 47285 41035 4539 38416 49172 38140 95211 51915 53355 27634 44100 447 74345 67815 35342 84853 54322 5857 27857 48530 85851 30210 96749 37990 44481 48378 70965 34960 90920 15168 89739 26463 80434 80340 38237 21358 6110 36524 75961 94467 25194 49225 92464 16654 77567 69506 57821 22886 95442 75317 76501 3706 748 95587 30245 10497 72456 30107 76377 67362 42066 67837 83329 20115 17067 3300 53043 86357 57177 72379 75603 23521 91733 70428 15155 95689 61813 79335 84518 63466 84204 76487 97697 12879 8681 9007 17390 19306 36458 96676 12003 39450 89908 89198 71329 31482 57495 13500 2804 18818 30164 37260 35825 52509 53890 76000 90430 42766 84389 51099 69427 9771 11552 33228 14215 76204 28016 11522 71218 91177 36742 62436 14924 23164 82838 85848 63486 87445 74018 89126 32544 80330 12618 60942 83097 33034 95153 17099 86528 3537 53218 56900 64835 37174 79607 69040 79755 62483 35739 14428 28100 72645 52067 70293 88810 13620 18550 3143 67370 11577 76268 54074 24294 14361 30015 37119 27483 28105 95019 68155 25779 1064 5188 19030 5519 71357 69422 93622 22375 5626 51856 7848 44073 9305 19088 69790 60616 64644 82535 7381 69399 92856 45808 50680 63878 79054 88818 52922 27600 77639 1634 14360 44799 72617 61189 67235 50158 2879 12901 54791 35456 74178 6457 10205 28192 77156 71440 76655 30537 96917 59286 44762 33410 11661 48012 2374 31220 39869 82403 66868 86611 45294 43774 28042 16477 79518 17107 13198 40076 39102 162 64615 58516 7525 54355 85225 36257 29719 2974 19756 14445 39264 51999 82357 58597 54460 52668 4369 64195 16165 23127 45151 96984 96543 8715 72330 1763 80926 74370 81082 41179 1738 15940 5040 70442 32262 6147 25752 45484 4642 25755 62224 52373 18889 62174 42054 72843 17223 70994 48160 80759 75207 51446 11835 94466 24437 12648 86844 16692 90840 59678 54076 51438 95143 86934 7702 11760 35985 76120 99168 48906 81541 18905 6523 83708 38108 95885 16959 81311 41079 69063 22500 81369 93201 42770 9830 68080 77767 34342 94213 91587 74468 41845 20436 94860 5118 91807 16352 81647 17195 8989 62344 19759 3287 88798 78486 30838 24953 73496 56982 7019 16268 50578 21686 35961 99978 52054 2470 55740 84130 26377 20018 25904 69969 42648 26814 82199 15466 37333 61374 67103 60524 61137 41199 30852 97558 79060 99723 93554 39952 45146 63828 61590 22941 62355 11118 48086 17803 3014 61270 40170 12828 21619 56402 6320 87380 78893 8744 59816 91098 39718 97551 67107 19864 72030 64844 56896 52004 1417 1555 19312 94444 65905 26769 93613 73138 41814 32614 86675 28371 76078 96681 74282 88074 71783 36191 26580 99491 93097 79970 97370 83768 79543 16704 84355 26092 78481 78861 39565 94212 44266 1785 82373 41521 14146 6330 87056 57045 48690 84629 69559 8031 5342 72575 19936 75826 78671 67699 8673 42115 35355 38982 54829 60010 50879 40887 45271 68040 6035 20720 58290 3791 49144 90565 26279 33292 84081 33817 90717 32959 26245 89375 36358 18812 53383 64986 1958 56287 44980 29925 38621 30418 72715 80961 92105 26899 18087 32413 93828 39110 99165 68253 69309 79122 56063 88994 80570 98878 56122 63890 5221 58142 12050 40297 75908 79811 49962 90378 475 86112 92224 7571 49654 60 40902 44477 97420 54567 67014 36150 58734 44894 14684 63253 30099 30212 70326 98504 39769 65165 71198 81070 13011 37271 46419 35515 77661 42751 78595 87703 4976 27070 62188 474 12695 79118 65815 21833 52460 41940 74851 77230 29393 90231 64992 98835 78135 40781 98222 87859 97992 43118 93870 72576 59171 25814 34588 99097 9727 57938 40158 92596 54346 12671 81938 81872 57249 95676 49020 76031 56772 65447 42869 77220 72727 63851 13553 75877 87660 35634 59037 88267 68439 34521 62915 63520 48657 99991 52336 80553 60714 16639 95273 80068 70128 68734 64900 66123 84891 85841 73129 53704 85356 35144 47873 53648 51104 19552 12545 53482 12329 36751 80608 83440 79796 71300 12518 27732 8906 65979 58202 66752 60870 22068 17605 96507 86120 19836 11404 66121 85620 79444 49485 58064 74895 81403 21657 3545 99377 41252 10451 34284 46766 42761 71936 82491 92434 5394 95076 49621 44208 48551 26118 12314 44675 16324 17281 96675 21939 88474 99851 49304 97932 99321 17646 99295 13833 76825 1213 87438 29130 91329 56339 84676 33970 15761 47875 33007 12893 94850 81039 55845 6045 23447 80749 90348 18407 52657 17709 88157 33172 19362 14825 63495 81603 58337 59431 1354 57074 7885 17433 73958 66458 38020 53341 66059 45105 44424 43995 95147 86269 5513 18937 36863 24136 34750 84633 58624 62704 48273 4272 5421 75668 35081 46410 22765 26591 45770 60700 78843 50126 39190 27157 13446 82150 78507 47552 75099 51554 25229 33980 46236 47115 80769 10415 77797 96428 42994 80653 55486 73783 18584 15100 61030 38633 76036 25761 59982 30069 49741 14686 15305 4484 78243 48031 97806 16153 92368 91126 50462 71618 54307 3244 15320 35644 71271 28586 60975 89454 72903 82703 36231 10893 10306 92912 25137 56929 75598 58408 85110 71686 76345 65874 85643 74675 52849 92803 31629 96940 3955 43101 39508 91034 30683 31868 19594 7060 97228 99072 78541 33643 14933 27971 10133 6182 56003 37152 4677 67770 11061 25730 30728 57630 79452 36968 21585 95706 72365 52184 16362 94010 41240 99005 36326 16603 44537 71143 72246 90102 5018 59756 78150 46371 48122 74866 15759 24484 88937 50614 33159 50710 42555 20255 62716 70032 28237 46602 64490 48527 76083 33328 83039 26313 5042 72051 84195 30910 90869 82234 4 66716 42058 24433 38144 6708 12693 82842 19596 15556 86781 54782 68601 80532 74869 2905 46702 6569 8777 88303 46417 90758 77042 73425 65680 431 11907 55256 64485 82206 27758 7835 2902 54748 28838 2142 29974 70333 5069 78488 57356 64864 47146 66989 7474 72279 21285 70687 47800 57488 40514 29977 60613 71460 81296 80298 79544 62112 94038 63648 66544 99021 86241 98214 71429 63745 59035 86024 95008 52981 87652 82775 74220 88619 494 14478 43832 68208 83556 66294 83264 95485 87603 54001 83731 91614 30746 2033 62971 24573 26726 42241 88021 52386 82705 94812 52154 67287 3334 91003 35729 75077 95828 21042 69259 50398 55343 92649 89636 92590 83205 62607 12195 83738 46846 28502 27041 52525 52041 70466 81847 99441 29245 98323 16374 59222 77388 52275 95007 20552 81988 15778 85518 54803 56119 54754 53598 45341 54358 74533 73668 48462 64536 69629 99183 60301 30035 7314 48307 39426 96436 64717 70566 22586 44287 40974 28909 99031 8862 47404 72008 3104 45939 69611 51530 43795 79331 49630 64832 3070 20610 2209 3644 43836 86873 46440 12408 27262 12883 64964 55526 42644 25199 57430 5801 27674 30541 15287 68286 27735 48981 14411 75971 81960 53910 18663 31595 14306 48469 13591 4150 89438 4250 9556 73083 29697 59411 16187 25709 34661 32894 32207 41130 59503 96305 90734 94786 7080 75253 78266 15957 90116 89246 55983 24160 65910 3178 53879 15467 18451 61680 85274 66791 46467 62751 82598 43949 33102 3563 15250 78510 64266 29117 42078 24713 95987 2109 67228 24266 38320 81237 14307 76906 59198 27753 11934 59004 71393 19720 63559 81636 95758 13647 70035 27351 21443 70473 61572 63544 35164 25207 80428 67743 40903 4027 40786 81362 73581 52079 11526 44407 19672 79457 70762 18770 8677 52106 75127 78769 63698 26392 64623 93001 50074 18698 10046 13510 61172 28002 40228 3858 33131 27295 38038 65182 9921 93134 40195 87860 31993 67759 80432 42138 84269 67431 55961 58165 54772 5694 70405 935 62516 58065 16404 48380 29816 10581 26003 5914 36241 91216 98993 95078 87107 77329 8832 29163 27337 25885 32712 51569 97226 19595 92968 52788 56168 78544 41435 584 73050 25806 41026 657 3439 9670 43805 55968 6351 75201 68036 85402 21902 68024 67750 31237 33371 35576 68929 61501 29901 53031 47866 495 37865 39527 76244 83794 59702 94852 26193 27434 16441 399 45996 75247 40140 30653 56128 38146 67483 71567 93535 70672 63510 27103 55964 95679 84123 95317 5760 463 35349 94157 85679 42155 80182 89722 83237 69492 12871 27468 70938 49469 85796 42654 62612 35718 14294 29098 52961 99344 55679 23628 19780 63656 21822 10913 15849 71193 52992 54885 12229 43590 52118 81433 40867 10024 28528 65438 72880 45664 51721 64020 80528 73080 17837 60562 46684 88574 42428 14437 41333 60227 11783 90940 39380 90 86318 84002 13628 36631 7282 54516 91613 27594 33217 71245 37160 24812 54923 28208 25352 78398 21579 97093 55579 31076 48679 77473 19816 82056 12793 29986 989 66511 4708 64549 47030 59040 27937 68845 10247 56428 25876 55607 52780 45408 19485 24911 31354 18533 86161 23145 48393 88002 27693 48640 1396 46077 20137 81679 47095 71229 55357 99366 16215 82725 93138 65018 59453 27016 43775 36030 36649 63728 70389 5700 38947 63458 51652 19990 38963 2270 81038 69551 47712 13915 12262 85672 34562 10563 10399 52414 43075 72027 13880 81380 73406 76718 70570 11188 10517 4218 22443 43328 63194 85603 79664 26434 35607 61307 49368 26238 86211 48270 73845 39211 25720 11170 95903 7793 19335 16209 92606 73766 11481 89675 93695 22300 46523 51701 19247 55723 45895 83551 57923 10655 65642 80035 33620 46720 51547 68572 41422 87318 59492 64812 56569 39437 96849 18896 12310 30258 24539 37016 52049 33432 55355 64834 16878 45166 94602 80649 31693 14880 65890 37618 92986 99378 78884 23275 79760 11184 67848 10217 92267 93101 28503 20508 50794 38768 74383 76429 39299 70631 97423 89507 39475 96815 77941 74661 40214 36007 97206 63911 42186 53897 79832 22471 9324 34066 22671 52186 51338 46012 90028 11275 81285 71434 10662 69247 94380 41337 69402 9798 75483 49910 4744 63530 68926 42104 24716 68653 45168 15688 93812 68173 69443 51268 85858 97668 31718 51666 87287 6098 96583 48030 77340 98186 8368 80452 56310 33524 93606 60988 2763 84105 78948 42103 96670 94245 78730 28998 41526 60947 95607 72282 81162 15600 25441 49973 3242 95841 13278 16397 77662 89037 29936 15067 6534 98376 69585 34172 80571 8297 27523 14682 86300 91040 12577 20909 51422 22452 20923 89631 62888 1232 43265 12208 49692 72748 8952 38481 67900 28204 60097 42673 43662 7627 70257 6994 54870 19236 5888 51093 28356 42435 17156 8499 80450 13684 66995 87117 93931 87820 47377 74658 85281 29503 63271 2232 139 84755 65735 45342 38217 20680 61662 17856 26528 76787 78237 84460 37648 21168 50495 96976 97669 78577 42274 95469 32920 34669 26708 31707 19689 74030 7136 43021 54548 3343 76154 30091 67977 27949 20045 99815 70718 32019 25571 13741 48109 10689 3770 47346 93803 47283 16020 61346 75390 50179 6293 39082 22756 13638 74062 11349 55206 7970 6693 49231 13534 38375 68478 12238 97309 12084 15984 6738 18204 23396 55695 1101 95768 59782 83012 27984 52917 80015 28702 17705 64878 63666 40784 84372 44570 92459 71964 5803 32627 18542 3298 23233 24836 33644 82974 78574 59203 70595 95889 2411 5562 59213 26352 8087 79533 13557 33722 48141 93054 2755 83655 23611 67417 78028 86526 56628 4482 78816 16772 10131 79252 33158 32922 88357 83550 27066 29317 37207 89481 66453 69307 18652 8366 4526 29066 47493 92727 14468 42527 37177 5034 9106 82021 67528 57657 46752 44617 9074 15581 68252 52051 62343 85102 25937 63830 38774 68174 77364 45564 82850 57811 64346 95536 21592 82798 14120 97227 4868 51482 2957 72477 24289 80780 30350 70332 45850 83107 99463 49603 66424 66615 19097 51117 15945 98521 61161 93500 16978 94427 22114 40950 19057 63141 82781 90459 43107 43291 82607 53450 62151 47255 53146 34991 65726 75345 80197 61180 79513 83257 41886 153 47333 14171 40944 6846 93245 81682 56356 37399 74989 39183 92453 3325 81958 75868 20121 73605 57801 91323 1562 49703 67674 21002 28543 79251 99134 36833 49442 14725 75399 32518 69007 38987 36778 96876 41400 67596 18764 49530 70599 8026 85520 58284 16665 41063 31901 65614 15837 57398 54104 96629 93155 90934 16457 77194 23529 4063 87973 71118 53964 86184 93296 9832 33122 69704 97212 38183 41 40234 83199 2594 21906 90168 60607 61068 14813 18998 69653 46264 83801 16754 42616 7425 48606 8022 37296 36447 78339 82026 41347 28357 5692 52825 9553 36210 59575 8598 50435 49526 26184 52775 29921 60099 42961 12846 98922 4474 8084 69569 61850 86556 10819 66370 41365 28914 14261 54431 53685 84539 57116 71608 58153 89460 60298 50817 65597 82145 50686 56159 41298 26509 61654 67188 74376 53800 65765 73414 34761 54418 70780 82948 95790 98130 4605 59221 26885 27999 8733 84761 30708 48356 91826 38599 65571 1135 11532 22998 25197 61401 40393 4396 60210 51260 6282 2477 28763 55362 45607 57624 71365 65278 19393 26419 91321 73683 57825 88924 16758 31483 93849 15295 1251 59720 1996 70819 69239 58449 33724 40576 98813 15164 15760 34006 40570 7844 15664 52091 2786 51626 14356 71830 70360 52233 84432 51814 38389 86799 18980 83022 43957 97550 95902 97486 1810 84980 11116 65064 58092 48963 70607 78692 86606 99368 17189 17345 87262 80028 20015 17567 61980 66344 12832 43515 71367 71523 51553 53921 6097 56782 9163 51746 23248 29315 49920 52071 23457 11355 60242 43376 94100 70592 27344 53014 94995 15453 82101 73089 67664 33427 27840 40882 97735 6067 81634 14127 81491 6090 95818 48943 93312 65885 91241 33670 83937 57949 66459 31006 95091 73997 32562 72234 52304 39555 13462 28857 23955 48615 67279 23214 50007 41331 11221 53899 61350 69 27515 83207 2760 8170 45177 24796 93638 47001 62808 40789 23413 23268 7059 1698 4025 35405 72124 89782 31249 59885 19556 50157 54262 74158 48165 47995 91341 78186 12234 10591 62036 71676 42649 21208 98292 23241 66040 56820 34678 94994 15423 86512 75674 60679 29858 78073 41691 36476 58443 13950 787 79134 41022 29120 87244 81561 61352 7632 2261 64378 24697 90021 52754 74812 8685 30885 25849 96377 64083 56367 39835 4783 93506 84348 22071 84772 79317 3006 16964 14766 46865 44595 40916 56182 57455 8255 44590 49971 2020 36967 65141 3979 52435 41728 47513 3665 20325 41541 10047 65037 41660 92073 34101 50687 86401 67469 63110 50273 54173 50666 33230 18408 93879 31916 78376 72180 8810 82095 64110 62320 99914 58263 30203 68900 18502 53169 77446 89761 97299 64998 44367 54040 34073 74064 92043 48057 36287 93681 82801 78351 37836 77460 47084 14518 84137 70917 92535 99896 82468 56153 86165 36223 25308 84354 2498 64287 63974 64093 23044 24288 65190 84307 38764 54427 68306 81822 6754 53829 3851 88649 50895 17756 16469 43725 44798 1595 34071 57239 55004 17496 7668 57246 2542 7908 83218 1888 9384 81270 32704 59044 21713 7602 12769 58417 16800 151 57691 7826 46805 32632 62265 40924 56386 30912 91277 13729 71820 38785 21225 95144 16450 75167 41439 19081 615 70814 85543 78155 22674 84570 57984 13933 84392 67669 84465 58830 13070 9422 2691 96883 13424 52424 40684 75884 30726 57217 40714 21635 18579 19114 15428 87119 46145 78476 81935 52226 58280 15774 14995 72409 93798 93126 89209 42928 63266 82837 95403 43450 20709 9953 49399 74924 34392 19536 57651 52974 73624 49772 16552 33456 79839 26499 47197 13001 48034 99508 20346 69393 93792 87007 92685 91471 35613 32615 34763 28565 6309 97327 54292 99995 66036 36529 67487 27176 34170 20305 96494 46305 99621 46776 62069 45148 36322 78297 10834 87321 89839 16399 57292 82990 95726 44488 99090 54494 46014 33730 44079 68827 37841 92611 92204 23009 72363 74291 39700 23006 33803 41093 81489 74379 6793 86054 49028 25746 48070 37564 60370 24299 60417 29008 51768 91398 96510 53305 5152 53733 57846 68102 93860 40257 27488 6286 91351 95575 52057 66112 6577 39627 73920 30672 91183 22548 69867 95799 44629 99738 45249 24654 28301 37786 7224 56201 71538 59147 91441 24222 33507 23072 18266 20353 27933 46544 91143 85605 37223 30007 58841 60651 2332 73535 79052 97705 74052 83353 17392 16309 14866 13924 14133 99216 87362 38511 25123 62846 30731 60980 94904 61054 97473 33340 65967 1212 27875 81031 48926 90132 41301 67522 10272 93955 68985 49606 76656 75697 39748 222 98761 46604 739 8860 74664 34459 2040 14605 81777 5196 95421 88126 41909 26454 51714 87426 17642 47902 39677 84502 31798 62595 97935 68339 39860 1509 48915 18613 8421 5520 
FindBestTime: 6104.5
TotalTime: 6104.52
pertimes: 0
