# Supplementary material for: Dynamic thresholding search for the feedback vertex set problem
Source: PeerJ Comput Sci. 2023 Feb 10;9:e1245. doi: 10.7717/peerj-cs.1245 (PMC10280643; doi:10.7717/peerj-cs.1245)
Supplement: Supplemental Information 4 — Each data indicates a series of the best objective values, the ever-found optimal solutions, and the corresponding computation time obtained by our algorithm in the search process. [file peerj-cs-09-1245-s004.zip › results/undirect_graph/ER9.txt]

Instance name is instances3/ER9.dat
Number of vertices: 100000
Number of edges: 900000
Time_Seed: 46398
The optimal objective value = 69031
The Best FVS is :
1 2 3 4 7 9 10 11 14 16 18 20 23 24 26 29 30 31 33 35 36 46 48 51 52 55 63 64 67 68 70 71 74 80 81 83 87 90 92 93 94 96 97 99 102 108 110 112 115 116 118 120 121 122 123 125 127 129 133 136 138 139 142 150 151 152 153 154 155 157 158 163 171 173 179 181 182 190 192 195 197 201 202 203 204 206 207 209 210 211 213 215 219 222 223 224 228 229 230 232 233 234 235 236 238 239 242 246 249 250 252 253 255 256 257 259 261 262 266 269 271 273 274 277 278 279 281 282 284 285 286 287 295 307 312 315 317 320 322 329 332 334 339 341 342 343 346 347 349 351 353 354 357 362 366 368 369 376 378 380 383 385 393 395 396 397 398 401 406 409 412 413 414 417 420 422 424 425 426 427 428 430 432 436 438 440 445 447 450 455 457 461 463 467 468 471 472 475 476 480 481 483 484 485 490 493 497 501 507 508 509 512 513 514 519 524 527 530 534 536 538 539 540 541 545 546 549 552 557 558 566 568 573 574 576 579 582 583 584 585 586 589 596 597 598 600 604 610 612 613 614 616 621 622 628 629 631 635 636 637 638 640 643 644 645 646 647 648 651 652 654 656 657 658 663 665 668 669 670 682 683 684 685 686 687 688 693 697 706 710 713 721 725 732 735 737 738 739 740 741 750 751 752 756 757 760 761 764 767 770 776 778 783 784 787 790 791 793 794 795 798 800 803 806 808 809 810 813 816 819 820 821 823 824 827 830 833 838 839 842 845 847 848 849 858 859 862 864 870 871 875 879 882 883 885 890 892 896 897 902 903 908 909 914 925 929 931 933 934 939 946 950 954 955 956 957 958 961 963 965 966 967 968 969 971 976 977 979 980 981 983 984 989 990 992 993 995 996 997 998 999 1000 1004 1005 1006 1007 1010 1011 1012 1017 1020 1023 1026 1027 1028 1029 1034 1035 1039 1045 1046 1047 1051 1053 1054 1056 1062 1066 1067 1069 1071 1072 1073 1075 1080 1082 1083 1084 1086 1088 1089 1094 1096 1097 1100 1101 1102 1103 1104 1105 1106 1107 1108 1112 1116 1119 1122 1126 1128 1129 1132 1134 1137 1140 1145 1147 1150 1151 1155 1157 1158 1160 1162 1163 1165 1166 1170 1171 1174 1175 1178 1179 1180 1181 1184 1187 1195 1199 1200 1202 1203 1204 1205 1206 1209 1210 1214 1215 1217 1224 1232 1234 1236 1237 1238 1241 1246 1249 1254 1257 1259 1263 1265 1267 1268 1270 1274 1275 1278 1279 1282 1283 1284 1287 1289 1294 1295 1296 1298 1303 1304 1305 1309 1310 1312 1313 1315 1317 1320 1324 1326 1329 1330 1331 1332 1334 1335 1336 1342 1345 1358 1362 1363 1364 1367 1369 1370 1372 1375 1382 1383 1387 1388 1389 1390 1391 1395 1397 1404 1405 1409 1413 1414 1415 1418 1419 1420 1423 1425 1427 1429 1432 1433 1434 1435 1436 1437 1438 1443 1445 1446 1447 1448 1452 1456 1458 1460 1462 1466 1468 1469 1471 1472 1473 1474 1475 1477 1478 1480 1481 1482 1486 1489 1490 1492 1494 1496 1500 1506 1507 1509 1512 1517 1521 1523 1524 1526 1528 1529 1530 1531 1532 1535 1536 1539 1540 1541 1542 1545 1546 1548 1553 1557 1559 1561 1562 1564 1566 1571 1572 1573 1574 1576 1579 1581 1583 1586 1591 1602 1605 1606 1607 1617 1618 1620 1624 1625 1626 1629 1634 1637 1641 1644 1646 1649 1652 1653 1655 1659 1662 1665 1667 1668 1672 1673 1674 1676 1678 1680 1683 1685 1686 1687 1688 1691 1695 1703 1705 1707 1708 1709 1713 1714 1715 1721 1723 1727 1728 1729 1734 1735 1736 1737 1738 1739 1743 1744 1745 1746 1747 1748 1749 1750 1753 1755 1756 1757 1758 1759 1760 1765 1768 1769 1773 1778 1781 1783 1785 1786 1790 1792 1794 1795 1799 1800 1802 1805 1808 1809 1811 1812 1813 1814 1815 1817 1821 1827 1834 1835 1836 1839 1840 1841 1843 1846 1850 1851 1854 1855 1857 1858 1862 1865 1866 1872 1874 1878 1880 1881 1886 1892 1893 1894 1895 1899 1901 1903 1907 1909 1912 1917 1921 1925 1928 1929 1931 1933 1934 1936 1937 1938 1942 1943 1946 1948 1956 1958 1964 1965 1966 1972 1973 1976 1977 1979 1982 1984 1985 1986 1987 1989 1990 1991 1992 1994 1996 1997 2000 2002 2003 2005 2006 2010 2012 2013 2014 2023 2026 2027 2032 2033 2036 2037 2039 2047 2049 2050 2051 2052 2054 2055 2057 2060 2061 2062 2067 2070 2072 2078 2080 2081 2087 2089 2090 2091 2094 2097 2099 2102 2103 2104 2105 2107 2108 2110 2112 2113 2114 2115 2116 2117 2119 2125 2127 2131 2135 2136 2138 2141 2143 2147 2148 2149 2151 2157 2159 2160 2162 2163 2166 2167 2168 2169 2175 2176 2177 2181 2182 2183 2186 2189 2191 2192 2195 2197 2198 2204 2207 2208 2209 2210 2216 2217 2219 2221 2226 2228 2230 2234 2237 2239 2241 2243 2246 2248 2251 2253 2254 2255 2256 2258 2260 2263 2264 2265 2267 2272 2274 2275 2278 2279 2280 2282 2286 2287 2289 2292 2294 2297 2298 2299 2300 2302 2304 2305 2306 2307 2311 2312 2315 2317 2322 2324 2325 2326 2327 2329 2330 2332 2333 2335 2336 2338 2339 2342 2343 2345 2346 2347 2353 2357 2359 2360 2361 2365 2366 2371 2372 2373 2374 2377 2382 2384 2387 2389 2393 2394 2397 2400 2402 2406 2407 2410 2414 2416 2417 2418 2422 2423 2427 2430 2433 2434 2436 2437 2443 2444 2446 2447 2452 2457 2458 2459 2462 2464 2465 2468 2471 2473 2479 2480 2482 2483 2484 2492 2493 2494 2495 2498 2499 2501 2503 2506 2507 2508 2509 2512 2513 2514 2515 2521 2524 2525 2527 2528 2530 2532 2533 2534 2535 2538 2541 2543 2544 2548 2549 2556 2557 2561 2562 2564 2565 2566 2567 2568 2571 2575 2576 2579 2582 2583 2586 2587 2588 2589 2594 2597 2598 2599 2600 2601 2604 2605 2606 2607 2609 2611 2612 2613 2615 2617 2618 2619 2621 2623 2624 2625 2626 2627 2628 2630 2633 2638 2639 2643 2644 2645 2647 2648 2650 2651 2652 2653 2654 2658 2659 2660 2661 2662 2667 2668 2672 2673 2674 2676 2681 2682 2685 2687 2691 2692 2693 2695 2696 2697 2701 2703 2706 2708 2709 2712 2713 2717 2719 2724 2725 2727 2729 2732 2738 2740 2741 2748 2750 2753 2754 2756 2757 2758 2759 2766 2771 2774 2775 2779 2780 2782 2783 2784 2788 2793 2795 2796 2797 2798 2806 2808 2809 2810 2812 2815 2816 2817 2818 2821 2822 2824 2825 2830 2834 2837 2838 2845 2847 2848 2852 2853 2859 2864 2868 2870 2871 2872 2873 2874 2875 2878 2880 2889 2890 2891 2892 2897 2898 2902 2903 2907 2908 2909 2910 2912 2914 2915 2919 2920 2923 2924 2926 2930 2932 2936 2938 2946 2948 2949 2952 2954 2955 2956 2959 2960 2962 2968 2970 2972 2975 2976 2987 2990 2992 2993 2995 2997 2998 3004 3007 3011 3014 3017 3018 3020 3021 3024 3025 3026 3030 3033 3036 3037 3039 3041 3042 3043 3050 3052 3053 3057 3059 3060 3061 3067 3074 3077 3078 3083 3085 3086 3088 3089 3090 3091 3093 3095 3097 3101 3103 3104 3107 3108 3110 3112 3113 3116 3119 3120 3123 3124 3130 3132 3134 3135 3138 3141 3142 3145 3147 3148 3149 3156 3158 3162 3166 3167 3168 3171 3172 3173 3178 3180 3184 3189 3191 3192 3194 3195 3196 3197 3201 3206 3215 3216 3223 3225 3226 3227 3229 3230 3231 3234 3237 3242 3245 3246 3249 3253 3264 3265 3271 3272 3276 3282 3283 3285 3289 3292 3295 3298 3299 3300 3301 3302 3303 3305 3306 3307 3308 3309 3311 3315 3316 3317 3318 3319 3325 3327 3329 3330 3331 3332 3333 3334 3335 3338 3339 3343 3344 3346 3347 3349 3354 3355 3360 3366 3370 3371 3372 3373 3374 3379 3381 3385 3386 3390 3391 3393 3394 3395 3397 3399 3400 3402 3405 3406 3407 3409 3410 3412 3415 3417 3424 3427 3428 3432 3433 3436 3437 3441 3442 3443 3445 3447 3448 3452 3454 3456 3462 3465 3471 3472 3474 3479 3480 3481 3482 3485 3486 3487 3491 3495 3496 3498 3500 3504 3505 3508 3510 3511 3514 3515 3516 3518 3521 3522 3526 3527 3529 3531 3533 3535 3536 3538 3542 3544 3545 3551 3553 3555 3559 3560 3561 3562 3566 3567 3569 3570 3571 3572 3573 3574 3577 3578 3579 3580 3583 3584 3585 3586 3587 3589 3590 3591 3593 3595 3598 3603 3604 3605 3606 3607 3611 3612 3617 3620 3623 3624 3627 3628 3629 3635 3636 3638 3639 3641 3642 3643 3651 3653 3661 3664 3666 3667 3668 3669 3670 3671 3676 3677 3679 3681 3682 3685 3686 3687 3688 3689 3690 3693 3694 3696 3699 3702 3708 3709 3711 3718 3719 3721 3723 3724 3725 3728 3742 3744 3745 3747 3748 3750 3754 3755 3756 3757 3759 3760 3761 3764 3769 3773 3776 3777 3778 3779 3780 3781 3782 3785 3787 3790 3791 3794 3796 3799 3801 3803 3807 3808 3809 3811 3812 3814 3817 3818 3822 3825 3827 3828 3830 3831 3832 3833 3840 3842 3843 3846 3847 3851 3852 3853 3854 3855 3857 3859 3860 3861 3862 3863 3864 3867 3868 3870 3877 3878 3879 3880 3881 3884 3885 3886 3887 3888 3891 3892 3893 3894 3897 3898 3900 3901 3903 3904 3909 3913 3914 3916 3920 3921 3922 3925 3926 3928 3930 3931 3932 3933 3939 3941 3942 3943 3944 3947 3948 3956 3957 3962 3964 3965 3966 3976 3978 3981 3982 3983 3984 3986 3988 3989 3990 3992 3993 3994 3995 3996 3997 3999 4003 4004 4006 4007 4008 4009 4010 4011 4012 4013 4016 4020 4022 4024 4029 4035 4039 4042 4043 4044 4046 4050 4051 4053 4061 4062 4065 4067 4068 4071 4073 4074 4077 4081 4083 4084 4085 4087 4090 4091 4092 4096 4101 4102 4103 4105 4106 4109 4111 4114 4121 4123 4125 4127 4132 4136 4139 4141 4144 4145 4147 4148 4150 4154 4156 4158 4163 4166 4167 4170 4171 4177 4178 4184 4186 4189 4190 4191 4193 4196 4198 4199 4200 4202 4206 4208 4217 4218 4221 4222 4223 4224 4225 4228 4230 4233 4235 4236 4238 4239 4240 4241 4244 4246 4247 4248 4251 4252 4254 4261 4265 4266 4268 4269 4271 4274 4275 4276 4277 4279 4282 4284 4285 4286 4287 4290 4291 4295 4296 4298 4300 4301 4302 4304 4305 4306 4310 4315 4316 4317 4318 4321 4322 4323 4330 4331 4333 4334 4339 4341 4344 4348 4351 4353 4354 4356 4357 4359 4361 4365 4366 4369 4373 4374 4375 4377 4384 4387 4388 4390 4391 4394 4395 4398 4399 4403 4407 4408 4415 4419 4420 4421 4423 4424 4427 4436 4437 4445 4446 4447 4449 4450 4451 4458 4464 4468 4470 4472 4473 4475 4477 4478 4479 4481 4485 4490 4491 4492 4494 4495 4499 4501 4502 4505 4506 4512 4513 4516 4517 4519 4523 4525 4527 4530 4531 4533 4536 4537 4538 4540 4544 4545 4546 4548 4550 4559 4560 4562 4564 4565 4568 4571 4574 4575 4576 4578 4579 4581 4582 4583 4586 4587 4588 4589 4595 4597 4598 4599 4600 4601 4602 4604 4606 4610 4615 4617 4621 4623 4625 4626 4628 4633 4637 4639 4640 4641 4646 4647 4649 4650 4654 4655 4657 4658 4659 4660 4663 4664 4665 4668 4670 4671 4672 4674 4676 4682 4683 4696 4701 4702 4706 4708 4713 4714 4716 4718 4719 4723 4726 4730 4732 4733 4736 4737 4739 4740 4746 4748 4753 4773 4775 4776 4778 4783 4784 4786 4790 4795 4799 4800 4802 4803 4806 4814 4816 4818 4822 4825 4826 4827 4828 4829 4832 4836 4837 4838 4839 4840 4841 4844 4845 4849 4850 4851 4852 4854 4858 4863 4865 4866 4868 4869 4871 4873 4875 4877 4878 4880 4881 4883 4886 4889 4890 4895 4896 4900 4901 4902 4905 4907 4909 4911 4912 4914 4918 4919 4920 4922 4925 4926 4930 4931 4932 4933 4934 4935 4939 4942 4946 4952 4954 4958 4960 4963 4965 4966 4967 4972 4973 4975 4976 4977 4984 4985 4986 4990 4993 4996 4997 4999 5003 5005 5006 5011 5014 5015 5017 5018 5021 5022 5023 5024 5026 5029 5030 5032 5033 5035 5038 5040 5041 5042 5045 5046 5049 5050 5052 5054 5056 5058 5059 5060 5063 5068 5072 5074 5076 5077 5078 5079 5080 5082 5083 5086 5087 5090 5094 5095 5096 5104 5108 5109 5112 5113 5115 5117 5119 5123 5124 5126 5127 5129 5133 5136 5137 5138 5141 5145 5146 5149 5153 5155 5156 5157 5158 5160 5161 5166 5168 5169 5170 5171 5177 5178 5179 5181 5183 5184 5185 5187 5188 5192 5195 5196 5199 5201 5202 5203 5204 5207 5208 5210 5212 5214 5216 5223 5228 5237 5240 5242 5243 5244 5245 5249 5252 5254 5255 5258 5262 5263 5264 5266 5267 5270 5272 5275 5276 5278 5280 5283 5285 5286 5294 5299 5300 5301 5305 5306 5307 5308 5314 5315 5317 5318 5322 5323 5324 5330 5331 5333 5338 5339 5340 5342 5345 5348 5350 5352 5354 5356 5357 5358 5359 5360 5361 5364 5366 5370 5373 5376 5377 5378 5379 5382 5384 5386 5389 5391 5393 5394 5396 5397 5400 5401 5402 5404 5408 5410 5411 5413 5416 5417 5418 5420 5424 5425 5428 5434 5435 5439 5441 5453 5454 5455 5456 5457 5460 5461 5462 5463 5464 5465 5467 5472 5477 5482 5485 5487 5488 5493 5494 5495 5496 5499 5500 5501 5502 5503 5508 5515 5517 5518 5521 5522 5525 5527 5528 5530 5533 5536 5538 5539 5541 5542 5543 5544 5545 5546 5548 5549 5550 5551 5554 5555 5556 5557 5560 5562 5563 5566 5567 5568 5570 5575 5576 5577 5579 5580 5583 5586 5587 5588 5589 5590 5593 5595 5598 5599 5602 5603 5604 5607 5608 5609 5610 5612 5614 5618 5619 5621 5629 5633 5635 5636 5637 5640 5644 5645 5646 5648 5650 5653 5656 5657 5664 5667 5673 5674 5675 5676 5678 5679 5681 5683 5685 5686 5688 5690 5692 5694 5695 5697 5702 5708 5709 5712 5714 5716 5718 5719 5721 5723 5725 5727 5730 5736 5739 5741 5743 5744 5746 5747 5749 5750 5751 5755 5757 5759 5763 5764 5766 5767 5770 5774 5777 5778 5780 5781 5785 5786 5788 5791 5793 5794 5795 5796 5798 5799 5802 5804 5805 5806 5808 5811 5813 5817 5818 5821 5827 5828 5830 5836 5837 5838 5841 5844 5846 5849 5850 5851 5852 5855 5857 5859 5863 5865 5868 5869 5872 5874 5876 5880 5882 5883 5890 5892 5895 5898 5903 5905 5907 5908 5909 5917 5918 5920 5922 5923 5929 5931 5935 5936 5940 5941 5949 5954 5956 5958 5960 5963 5965 5967 5968 5971 5972 5973 5980 5983 5984 5985 5986 5990 5993 5995 5997 5999 6002 6005 6006 6007 6008 6009 6016 6017 6018 6019 6024 6027 6032 6034 6038 6045 6046 6047 6056 6060 6063 6064 6065 6067 6069 6072 6077 6081 6082 6089 6090 6091 6092 6093 6094 6096 6099 6101 6102 6106 6110 6115 6116 6119 6121 6122 6124 6129 6131 6133 6136 6139 6140 6144 6150 6152 6153 6157 6158 6159 6164 6166 6167 6170 6171 6172 6182 6183 6186 6190 6193 6196 6199 6201 6204 6205 6206 6212 6213 6214 6216 6217 6220 6222 6224 6234 6239 6240 6245 6247 6248 6249 6254 6256 6257 6263 6264 6269 6270 6272 6276 6287 6288 6291 6293 6295 6296 6298 6299 6300 6302 6303 6307 6308 6313 6314 6316 6317 6318 6321 6325 6327 6331 6333 6335 6336 6340 6342 6345 6346 6348 6350 6351 6353 6355 6357 6358 6359 6360 6365 6366 6367 6368 6369 6370 6371 6372 6374 6376 6378 6379 6380 6381 6382 6385 6386 6387 6391 6393 6395 6396 6398 6400 6405 6406 6413 6415 6416 6417 6418 6419 6424 6425 6426 6427 6428 6430 6431 6437 6439 6440 6443 6447 6448 6449 6452 6454 6455 6456 6457 6458 6460 6462 6463 6464 6466 6469 6471 6473 6474 6476 6479 6482 6483 6487 6488 6492 6495 6497 6498 6500 6501 6505 6506 6510 6511 6514 6515 6516 6517 6518 6521 6526 6528 6531 6538 6539 6540 6542 6543 6547 6552 6553 6555 6556 6557 6558 6559 6565 6566 6568 6569 6571 6572 6573 6574 6576 6577 6578 6581 6584 6585 6586 6588 6589 6591 6592 6593 6595 6596 6600 6607 6612 6613 6615 6617 6621 6622 6624 6625 6626 6627 6628 6629 6632 6634 6638 6640 6641 6642 6643 6644 6645 6647 6648 6658 6673 6676 6677 6678 6680 6681 6689 6691 6692 6693 6694 6695 6696 6697 6698 6701 6703 6709 6711 6713 6715 6717 6721 6725 6726 6727 6733 6737 6738 6739 6742 6744 6745 6747 6749 6753 6758 6760 6763 6765 6766 6767 6770 6771 6773 6774 6779 6782 6784 6785 6787 6790 6791 6793 6794 6796 6797 6800 6803 6804 6806 6808 6812 6815 6820 6822 6826 6829 6831 6832 6833 6834 6841 6842 6845 6848 6849 6852 6855 6856 6859 6862 6865 6867 6871 6872 6877 6881 6883 6885 6887 6890 6891 6892 6893 6894 6895 6898 6899 6906 6911 6913 6914 6916 6918 6919 6923 6925 6927 6928 6931 6932 6933 6938 6941 6943 6947 6957 6959 6964 6965 6966 6967 6968 6969 6976 6979 6980 6981 6987 6988 6989 6990 6991 6993 6994 6995 6997 7000 7001 7005 7007 7008 7011 7013 7015 7019 7022 7024 7025 7027 7028 7030 7031 7034 7037 7039 7041 7042 7044 7050 7054 7056 7057 7062 7064 7065 7067 7068 7071 7074 7077 7081 7082 7086 7087 7088 7090 7092 7093 7098 7100 7101 7103 7104 7108 7109 7111 7112 7117 7118 7120 7122 7124 7126 7127 7128 7129 7132 7133 7134 7135 7136 7141 7142 7144 7146 7147 7150 7152 7153 7155 7158 7162 7165 7166 7170 7177 7179 7181 7183 7188 7190 7191 7193 7195 7197 7202 7203 7204 7208 7210 7211 7215 7219 7221 7222 7224 7227 7230 7231 7232 7234 7235 7236 7237 7238 7245 7246 7249 7250 7253 7255 7260 7264 7265 7273 7283 7286 7288 7290 7295 7296 7297 7300 7301 7302 7303 7304 7309 7310 7311 7314 7326 7329 7332 7333 7334 7338 7339 7340 7348 7349 7350 7354 7356 7360 7361 7364 7365 7366 7369 7373 7375 7380 7383 7384 7386 7390 7395 7399 7400 7402 7404 7405 7407 7408 7410 7412 7414 7420 7424 7427 7430 7433 7434 7435 7442 7443 7444 7445 7446 7448 7449 7450 7451 7455 7456 7458 7459 7463 7464 7465 7468 7470 7475 7478 7480 7482 7483 7487 7489 7493 7494 7500 7501 7502 7506 7508 7514 7515 7520 7521 7525 7526 7527 7530 7532 7534 7537 7541 7544 7548 7550 7551 7552 7553 7557 7559 7560 7564 7566 7567 7571 7573 7574 7580 7582 7585 7591 7593 7595 7597 7600 7601 7604 7605 7608 7612 7613 7617 7620 7621 7623 7625 7629 7630 7632 7633 7637 7640 7641 7643 7646 7650 7654 7658 7659 7660 7665 7666 7668 7674 7676 7677 7679 7683 7687 7688 7693 7694 7696 7701 7705 7708 7709 7713 7714 7717 7722 7724 7728 7734 7735 7736 7740 7741 7742 7744 7745 7746 7747 7755 7760 7764 7766 7768 7774 7777 7778 7779 7780 7782 7783 7787 7790 7792 7793 7795 7796 7797 7799 7802 7805 7806 7807 7808 7813 7814 7818 7819 7820 7823 7824 7829 7836 7837 7839 7840 7842 7845 7846 7848 7849 7850 7853 7854 7864 7865 7866 7867 7868 7870 7871 7873 7874 7877 7882 7885 7887 7889 7893 7894 7896 7898 7899 7905 7908 7909 7911 7915 7917 7918 7919 7920 7921 7922 7926 7927 7928 7932 7933 7934 7937 7941 7944 7945 7946 7947 7948 7949 7950 7952 7953 7955 7957 7964 7965 7966 7967 7968 7970 7972 7974 7978 7979 7982 7983 7984 7987 7989 7991 7997 8004 8008 8010 8011 8012 8013 8014 8017 8021 8022 8023 8024 8025 8027 8028 8030 8031 8038 8039 8042 8044 8045 8049 8050 8054 8057 8058 8059 8060 8061 8062 8063 8064 8065 8066 8067 8068 8069 8073 8074 8075 8077 8078 8079 8082 8083 8085 8086 8088 8089 8090 8091 8092 8093 8094 8095 8098 8099 8103 8104 8105 8107 8109 8111 8116 8117 8118 8119 8120 8122 8123 8124 8126 8127 8130 8132 8133 8136 8138 8139 8140 8141 8146 8150 8153 8154 8155 8156 8159 8163 8168 8169 8172 8173 8174 8179 8180 8186 8187 8189 8190 8191 8192 8193 8195 8197 8200 8201 8202 8206 8208 8209 8211 8212 8214 8217 8219 8221 8222 8225 8226 8229 8232 8233 8237 8238 8242 8245 8247 8251 8253 8257 8258 8260 8264 8265 8267 8272 8273 8275 8276 8278 8280 8284 8289 8292 8296 8298 8303 8305 8310 8311 8315 8317 8319 8322 8323 8325 8329 8330 8335 8336 8338 8340 8346 8347 8348 8349 8350 8352 8355 8356 8357 8358 8360 8362 8363 8365 8368 8373 8375 8378 8380 8382 8387 8389 8390 8395 8396 8397 8400 8405 8406 8408 8412 8413 8414 8418 8421 8424 8426 8430 8436 8443 8444 8445 8446 8447 8453 8455 8459 8460 8462 8465 8466 8468 8469 8471 8472 8474 8476 8487 8495 8498 8499 8501 8502 8503 8504 8505 8508 8509 8511 8516 8517 8519 8522 8523 8524 8525 8527 8528 8532 8536 8537 8539 8542 8543 8545 8547 8548 8555 8558 8561 8562 8564 8566 8569 8572 8575 8576 8578 8579 8580 8581 8582 8589 8590 8596 8600 8603 8604 8606 8607 8608 8612 8613 8616 8617 8620 8621 8622 8623 8624 8630 8631 8635 8636 8637 8638 8640 8641 8644 8646 8647 8649 8651 8654 8656 8657 8659 8661 8662 8664 8665 8666 8669 8671 8672 8678 8679 8681 8683 8686 8688 8689 8690 8691 8693 8696 8698 8700 8704 8707 8708 8709 8710 8711 8712 8715 8717 8718 8720 8725 8726 8727 8729 8732 8734 8735 8739 8741 8744 8746 8748 8752 8753 8755 8757 8759 8763 8765 8769 8770 8773 8774 8777 8778 8779 8780 8781 8785 8791 8794 8797 8799 8800 8802 8803 8806 8807 8809 8811 8813 8815 8817 8819 8820 8822 8824 8827 8829 8832 8836 8837 8838 8839 8840 8841 8842 8843 8844 8845 8847 8854 8859 8861 8862 8865 8866 8870 8871 8877 8878 8879 8883 8884 8889 8895 8896 8901 8903 8905 8907 8915 8919 8922 8924 8927 8931 8935 8941 8942 8946 8951 8952 8955 8956 8958 8959 8960 8961 8967 8969 8973 8977 8983 8985 8986 8988 8990 8992 8997 8999 9004 9006 9010 9012 9013 9015 9016 9017 9018 9022 9024 9026 9027 9028 9030 9032 9034 9039 9042 9047 9050 9053 9054 9055 9056 9057 9058 9060 9062 9063 9064 9070 9078 9086 9089 9090 9093 9094 9098 9100 9101 9102 9103 9105 9106 9107 9108 9111 9112 9113 9116 9117 9119 9122 9124 9125 9126 9128 9129 9131 9136 9137 9138 9139 9140 9145 9151 9152 9153 9157 9159 9172 9178 9179 9180 9183 9186 9192 9194 9196 9197 9198 9199 9200 9204 9210 9213 9217 9218 9219 9220 9221 9223 9224 9226 9227 9229 9232 9234 9235 9236 9239 9241 9242 9245 9247 9250 9251 9257 9258 9261 9262 9266 9270 9272 9273 9274 9275 9279 9281 9284 9286 9287 9288 9294 9296 9300 9301 9303 9309 9310 9313 9314 9317 9319 9320 9321 9328 9330 9331 9332 9333 9334 9335 9337 9338 9339 9342 9344 9347 9348 9350 9353 9354 9356 9357 9359 9362 9369 9370 9373 9374 9379 9380 9381 9383 9387 9390 9391 9392 9393 9395 9398 9399 9401 9402 9404 9405 9408 9411 9414 9421 9427 9429 9430 9433 9436 9437 9438 9440 9441 9443 9444 9449 9451 9452 9453 9456 9462 9464 9466 9467 9469 9473 9474 9479 9481 9485 9495 9496 9497 9499 9504 9507 9508 9509 9511 9513 9516 9520 9521 9522 9523 9524 9525 9531 9536 9537 9542 9543 9544 9546 9550 9554 9560 9566 9567 9568 9572 9574 9577 9579 9581 9582 9583 9588 9589 9590 9594 9596 9597 9599 9602 9605 9606 9607 9609 9610 9614 9615 9618 9621 9625 9629 9632 9634 9636 9637 9639 9640 9642 9643 9645 9646 9647 9648 9649 9650 9651 9656 9657 9659 9661 9662 9671 9672 9673 9674 9675 9679 9681 9683 9685 9688 9692 9694 9697 9700 9701 9702 9703 9704 9705 9706 9710 9711 9713 9714 9717 9721 9722 9724 9726 9728 9729 9730 9731 9732 9739 9740 9742 9744 9747 9749 9750 9755 9757 9762 9764 9765 9767 9768 9770 9771 9772 9775 9776 9785 9786 9789 9790 9791 9792 9794 9799 9803 9804 9808 9810 9811 9812 9814 9815 9819 9827 9828 9829 9830 9831 9833 9838 9844 9846 9847 9849 9850 9856 9857 9859 9862 9863 9865 9866 9867 9869 9871 9872 9876 9878 9883 9884 9889 9891 9893 9894 9900 9902 9904 9911 9913 9915 9917 9921 9923 9924 9927 9929 9936 9937 9940 9943 9944 9945 9946 9948 9949 9950 9951 9952 9953 9954 9961 9962 9966 9967 9968 9971 9975 9977 9981 9982 9986 9988 9989 9990 9991 9992 9995 9996 9997 10000 10002 10003 10006 10010 10014 10015 10020 10022 10023 10026 10027 10028 10030 10031 10037 10038 10041 10042 10045 10046 10047 10048 10050 10051 10052 10054 10055 10057 10061 10062 10065 10066 10067 10070 10074 10075 10077 10079 10081 10082 10084 10087 10089 10090 10091 10093 10094 10096 10097 10100 10102 10104 10105 10106 10107 10111 10113 10115 10116 10117 10121 10127 10128 10130 10131 10135 10141 10144 10145 10146 10148 10152 10156 10158 10160 10161 10163 10164 10165 10171 10172 10173 10175 10177 10185 10187 10194 10196 10198 10199 10204 10207 10208 10209 10210 10211 10213 10214 10215 10217 10218 10221 10226 10235 10236 10240 10242 10244 10245 10247 10251 10252 10255 10257 10258 10259 10260 10262 10263 10265 10267 10270 10272 10277 10285 10287 10288 10289 10290 10292 10293 10297 10300 10301 10315 10322 10323 10325 10327 10331 10333 10343 10349 10350 10352 10353 10355 10357 10359 10363 10364 10368 10370 10372 10375 10379 10384 10387 10389 10390 10391 10392 10394 10397 10398 10410 10415 10416 10417 10420 10427 10428 10429 10431 10432 10434 10435 10438 10439 10440 10443 10445 10446 10448 10452 10455 10456 10460 10461 10463 10469 10470 10471 10472 10473 10475 10481 10486 10489 10492 10494 10498 10499 10501 10502 10503 10504 10517 10518 10519 10520 10525 10527 10529 10530 10531 10532 10533 10534 10535 10536 10541 10544 10549 10550 10551 10552 10553 10555 10558 10562 10563 10564 10565 10566 10568 10569 10570 10576 10578 10579 10585 10589 10590 10591 10594 10597 10601 10602 10604 10606 10608 10609 10613 10615 10621 10622 10623 10626 10627 10628 10631 10632 10636 10638 10639 10641 10643 10646 10649 10653 10654 10655 10656 10657 10658 10661 10663 10666 10668 10670 10671 10672 10678 10680 10682 10685 10688 10691 10692 10693 10695 10697 10699 10701 10702 10707 10708 10710 10716 10717 10718 10720 10727 10730 10734 10738 10739 10746 10749 10751 10753 10754 10759 10760 10761 10764 10765 10766 10770 10771 10772 10775 10777 10783 10786 10787 10788 10793 10798 10799 10802 10803 10806 10811 10816 10817 10818 10819 10820 10822 10824 10826 10828 10832 10833 10834 10835 10836 10837 10838 10840 10850 10853 10854 10856 10858 10859 10870 10873 10875 10876 10879 10881 10882 10884 10885 10897 10898 10899 10902 10909 10911 10916 10918 10923 10926 10929 10930 10933 10936 10937 10939 10941 10942 10943 10944 10947 10948 10949 10950 10951 10952 10956 10962 10963 10964 10967 10969 10971 10976 10982 10984 10989 10990 10994 10996 10999 11007 11008 11011 11012 11013 11015 11016 11022 11023 11026 11028 11035 11036 11038 11039 11044 11046 11047 11053 11056 11058 11060 11065 11066 11067 11068 11070 11072 11073 11074 11076 11077 11081 11082 11088 11089 11092 11093 11094 11095 11096 11097 11098 11099 11104 11105 11106 11109 11112 11113 11114 11115 11117 11119 11120 11122 11126 11127 11128 11130 11132 11134 11137 11138 11139 11140 11141 11143 11144 11148 11150 11151 11152 11154 11155 11158 11162 11164 11169 11175 11177 11178 11179 11180 11181 11182 11183 11186 11187 11188 11192 11193 11195 11202 11205 11206 11211 11216 11220 11221 11224 11225 11227 11231 11232 11234 11235 11236 11239 11241 11242 11244 11247 11248 11250 11251 11252 11253 11254 11258 11259 11260 11261 11265 11266 11267 11269 11270 11276 11278 11283 11288 11290 11291 11293 11294 11297 11303 11304 11305 11307 11308 11311 11314 11318 11319 11320 11323 11324 11327 11329 11330 11331 11335 11336 11338 11341 11342 11344 11345 11347 11350 11351 11353 11354 11356 11359 11360 11363 11365 11366 11370 11372 11375 11376 11377 11379 11384 11388 11394 11397 11401 11404 11406 11408 11409 11410 11413 11414 11415 11418 11419 11420 11422 11427 11429 11432 11433 11434 11436 11437 11438 11442 11443 11445 11446 11447 11450 11452 11453 11457 11459 11460 11463 11464 11465 11466 11468 11470 11475 11479 11481 11482 11483 11485 11486 11490 11497 11498 11500 11503 11506 11511 11514 11515 11516 11521 11525 11526 11532 11536 11540 11542 11546 11547 11549 11550 11551 11554 11555 11556 11559 11563 11564 11567 11570 11571 11572 11574 11577 11579 11580 11581 11584 11586 11589 11593 11594 11595 11596 11597 11599 11603 11611 11612 11614 11615 11619 11620 11622 11624 11626 11630 11634 11635 11636 11637 11638 11643 11645 11647 11648 11649 11653 11654 11655 11656 11657 11659 11661 11662 11664 11668 11670 11672 11673 11677 11684 11693 11695 11696 11698 11700 11703 11705 11708 11715 11716 11720 11721 11723 11724 11726 11727 11729 11731 11732 11738 11739 11740 11741 11746 11747 11750 11755 11762 11765 11768 11769 11770 11774 11775 11776 11777 11779 11786 11788 11790 11791 11792 11793 11794 11796 11799 11803 11805 11806 11809 11810 11811 11815 11816 11817 11818 11819 11822 11825 11827 11829 11830 11831 11833 11836 11837 11838 11840 11841 11843 11846 11848 11850 11851 11856 11858 11859 11860 11866 11867 11868 11869 11873 11876 11877 11879 11880 11882 11883 11885 11886 11888 11893 11895 11896 11898 11903 11904 11905 11907 11909 11911 11912 11915 11916 11917 11920 11923 11926 11927 11932 11933 11934 11936 11939 11940 11944 11946 11948 11949 11950 11952 11955 11959 11960 11962 11966 11968 11970 11971 11973 11974 11975 11976 11978 11979 11981 11984 11985 11987 11988 11992 11994 11995 11997 11998 11999 12003 12004 12011 12016 12017 12019 12021 12022 12024 12027 12028 12029 12030 12031 12035 12036 12043 12044 12045 12046 12047 12048 12049 12050 12051 12052 12053 12056 12057 12061 12068 12069 12070 12072 12074 12078 12079 12082 12086 12089 12091 12094 12095 12096 12104 12105 12106 12107 12108 12110 12111 12112 12114 12118 12122 12124 12129 12133 12134 12135 12138 12144 12145 12146 12154 12159 12162 12165 12167 12171 12172 12176 12177 12178 12181 12183 12189 12190 12194 12196 12197 12199 12201 12204 12207 12209 12210 12212 12213 12218 12221 12222 12224 12228 12229 12231 12232 12234 12237 12239 12240 12243 12249 12250 12251 12252 12255 12256 12258 12261 12263 12266 12269 12270 12273 12275 12279 12282 12284 12287 12289 12291 12294 12295 12298 12301 12302 12303 12305 12306 12311 12319 12320 12321 12325 12328 12329 12331 12332 12333 12335 12337 12338 12339 12341 12342 12344 12345 12346 12348 12350 12351 12353 12356 12357 12359 12360 12361 12362 12363 12364 12365 12366 12367 12368 12370 12374 12376 12378 12382 12385 12386 12400 12406 12408 12409 12411 12412 12414 12418 12419 12421 12423 12424 12425 12426 12429 12432 12433 12434 12435 12436 12438 12441 12444 12446 12447 12457 12463 12465 12467 12468 12472 12476 12478 12479 12481 12485 12486 12488 12491 12494 12496 12497 12499 12500 12502 12504 12505 12506 12507 12509 12510 12512 12514 12517 12519 12522 12523 12525 12530 12533 12534 12535 12538 12539 12540 12542 12547 12549 12550 12552 12553 12556 12558 12560 12561 12562 12564 12565 12567 12569 12570 12576 12577 12580 12581 12583 12585 12586 12589 12590 12592 12594 12595 12596 12598 12600 12601 12603 12604 12605 12608 12610 12615 12616 12618 12619 12623 12624 12626 12627 12629 12630 12633 12634 12635 12636 12637 12640 12641 12642 12644 12645 12647 12653 12661 12662 12663 12665 12666 12667 12669 12673 12675 12676 12678 12679 12681 12682 12685 12688 12691 12693 12695 12697 12699 12701 12708 12709 12711 12712 12714 12716 12718 12722 12723 12724 12726 12727 12728 12730 12736 12738 12739 12744 12745 12748 12755 12756 12758 12761 12764 12767 12768 12773 12776 12782 12788 12790 12800 12801 12803 12810 12815 12816 12817 12821 12826 12827 12828 12830 12831 12832 12834 12839 12840 12841 12842 12843 12844 12845 12850 12851 12852 12856 12858 12861 12864 12868 12869 12872 12876 12880 12881 12882 12884 12885 12887 12893 12896 12898 12899 12903 12905 12909 12910 12912 12914 12915 12923 12924 12929 12931 12934 12935 12936 12947 12948 12952 12953 12955 12959 12964 12965 12972 12973 12974 12975 12977 12978 12980 12981 12982 12987 12990 12995 13001 13004 13007 13008 13009 13010 13012 13014 13017 13018 13019 13021 13024 13028 13031 13033 13034 13036 13037 13043 13046 13047 13049 13050 13051 13052 13053 13058 13060 13061 13064 13065 13067 13068 13069 13072 13075 13081 13083 13084 13086 13087 13088 13091 13092 13094 13095 13097 13099 13102 13103 13104 13111 13112 13113 13117 13119 13120 13121 13124 13126 13129 13130 13131 13133 13134 13135 13137 13139 13142 13143 13144 13148 13149 13151 13152 13158 13160 13162 13163 13165 13167 13173 13176 13177 13178 13181 13184 13186 13187 13193 13201 13203 13204 13212 13213 13216 13217 13222 13224 13226 13231 13232 13233 13234 13236 13241 13242 13244 13246 13247 13248 13250 13252 13254 13255 13256 13258 13268 13270 13271 13284 13285 13286 13287 13289 13290 13297 13301 13302 13303 13304 13308 13313 13316 13319 13326 13327 13328 13330 13333 13334 13335 13341 13345 13346 13350 13351 13354 13355 13357 13361 13365 13366 13370 13373 13374 13376 13381 13384 13385 13387 13388 13389 13392 13393 13394 13395 13396 13398 13404 13408 13409 13410 13412 13417 13421 13423 13425 13426 13430 13432 13436 13442 13443 13447 13449 13451 13452 13454 13456 13457 13458 13460 13465 13479 13480 13481 13482 13485 13489 13492 13493 13494 13501 13502 13503 13504 13505 13506 13507 13508 13509 13511 13513 13514 13516 13517 13518 13519 13520 13521 13522 13524 13525 13526 13527 13530 13531 13532 13533 13538 13539 13545 13548 13549 13552 13556 13557 13559 13561 13562 13564 13568 13571 13572 13576 13583 13585 13588 13589 13596 13597 13601 13602 13604 13606 13607 13609 13611 13612 13613 13614 13615 13616 13617 13619 13626 13627 13628 13633 13635 13637 13638 13639 13640 13643 13645 13649 13650 13652 13654 13655 13657 13658 13665 13666 13671 13673 13674 13675 13676 13677 13679 13683 13684 13685 13689 13692 13694 13695 13698 13699 13701 13705 13706 13708 13709 13710 13712 13713 13714 13721 13730 13731 13732 13738 13740 13741 13746 13748 13750 13751 13752 13755 13756 13757 13759 13760 13762 13766 13768 13771 13773 13774 13777 13783 13787 13788 13789 13791 13792 13794 13796 13798 13799 13800 13801 13803 13805 13806 13808 13810 13812 13813 13816 13820 13827 13828 13830 13831 13834 13837 13838 13839 13842 13845 13848 13851 13853 13854 13855 13856 13857 13858 13859 13863 13868 13872 13873 13875 13877 13881 13883 13885 13888 13890 13891 13903 13906 13914 13916 13917 13919 13920 13928 13930 13934 13939 13940 13941 13944 13946 13947 13949 13952 13957 13958 13959 13960 13961 13963 13966 13967 13974 13975 13976 13978 13980 13981 13984 13985 13986 13988 13990 13991 13995 13998 14002 14003 14007 14017 14019 14023 14027 14028 14037 14038 14040 14044 14048 14051 14052 14053 14054 14055 14056 14057 14059 14060 14062 14064 14065 14069 14070 14074 14077 14078 14079 14080 14081 14087 14088 14090 14091 14095 14096 14097 14106 14107 14112 14115 14118 14120 14121 14123 14125 14126 14127 14129 14131 14132 14133 14134 14135 14141 14143 14144 14148 14149 14151 14152 14154 14160 14161 14162 14163 14164 14166 14171 14172 14174 14175 14177 14180 14182 14183 14188 14189 14190 14193 14197 14210 14214 14218 14221 14222 14223 14224 14226 14227 14228 14230 14231 14232 14233 14234 14236 14238 14239 14242 14243 14246 14248 14251 14260 14261 14264 14268 14269 14271 14272 14273 14274 14275 14276 14282 14286 14288 14289 14293 14294 14298 14299 14302 14303 14305 14310 14313 14315 14323 14328 14329 14331 14333 14335 14337 14338 14339 14343 14346 14348 14350 14351 14354 14358 14360 14361 14362 14365 14366 14370 14373 14375 14381 14384 14385 14386 14388 14389 14392 14393 14398 14400 14405 14406 14407 14409 14410 14411 14412 14413 14415 14416 14419 14423 14429 14430 14433 14434 14435 14436 14439 14441 14448 14451 14452 14454 14456 14457 14458 14461 14465 14467 14475 14476 14478 14479 14483 14484 14485 14487 14492 14493 14494 14497 14499 14500 14502 14505 14506 14507 14509 14511 14514 14516 14518 14521 14524 14528 14529 14531 14533 14535 14537 14539 14543 14544 14546 14547 14548 14553 14557 14559 14561 14563 14565 14567 14568 14570 14573 14577 14578 14583 14588 14592 14594 14596 14597 14601 14602 14603 14605 14607 14617 14619 14621 14625 14628 14631 14632 14633 14637 14640 14641 14643 14646 14647 14652 14653 14654 14656 14657 14661 14663 14667 14669 14671 14676 14677 14678 14684 14685 14687 14689 14691 14692 14696 14697 14699 14701 14710 14712 14716 14717 14722 14723 14725 14726 14730 14733 14735 14740 14743 14744 14748 14750 14754 14755 14757 14759 14762 14763 14766 14770 14772 14775 14777 14779 14782 14783 14785 14787 14790 14791 14796 14797 14798 14799 14800 14805 14806 14807 14811 14815 14816 14817 14823 14826 14828 14832 14834 14838 14843 14847 14848 14853 14856 14861 14863 14865 14870 14874 14875 14876 14877 14879 14881 14883 14884 14885 14887 14889 14892 14893 14894 14897 14899 14900 14901 14905 14908 14910 14911 14913 14916 14918 14923 14924 14925 14929 14930 14931 14932 14935 14937 14942 14943 14944 14948 14950 14951 14954 14955 14960 14962 14966 14967 14973 14975 14978 14980 14982 14983 14985 14986 14988 14998 15003 15005 15008 15009 15012 15016 15017 15024 15025 15026 15028 15038 15039 15040 15047 15048 15050 15053 15055 15057 15058 15060 15061 15063 15064 15065 15067 15070 15071 15074 15075 15077 15079 15081 15082 15083 15086 15087 15090 15091 15092 15095 15096 15098 15099 15101 15103 15104 15109 15110 15112 15113 15115 15116 15122 15123 15125 15127 15129 15131 15133 15142 15144 15146 15147 15155 15156 15158 15161 15162 15163 15165 15167 15170 15172 15173 15174 15176 15177 15181 15184 15186 15187 15190 15193 15194 15196 15202 15204 15205 15210 15211 15215 15216 15217 15218 15230 15235 15237 15238 15239 15243 15245 15249 15251 15256 15258 15259 15263 15266 15274 15276 15278 15280 15281 15283 15284 15285 15286 15288 15290 15293 15294 15296 15297 15298 15299 15301 15302 15305 15306 15307 15308 15309 15311 15312 15313 15315 15316 15318 15319 15321 15322 15323 15324 15325 15326 15327 15328 15330 15331 15333 15334 15336 15337 15338 15341 15342 15343 15345 15346 15348 15351 15352 15356 15358 15359 15360 15362 15363 15364 15368 15370 15372 15374 15378 15379 15381 15383 15386 15390 15391 15392 15393 15396 15397 15398 15400 15401 15402 15404 15405 15406 15411 15413 15417 15420 15427 15431 15432 15434 15437 15441 15443 15445 15448 15451 15453 15454 15455 15458 15459 15462 15467 15469 15472 15474 15476 15482 15483 15486 15487 15488 15490 15494 15495 15498 15500 15501 15502 15504 15505 15506 15507 15510 15511 15512 15513 15515 15516 15517 15523 15524 15526 15530 15533 15537 15539 15540 15543 15545 15546 15547 15550 15552 15555 15557 15558 15559 15562 15565 15566 15571 15572 15579 15581 15582 15589 15591 15596 15597 15601 15603 15604 15605 15606 15608 15609 15610 15611 15613 15617 15618 15619 15620 15621 15622 15626 15628 15638 15639 15641 15643 15644 15647 15650 15656 15658 15661 15662 15664 15665 15667 15668 15669 15672 15677 15680 15685 15687 15689 15690 15692 15697 15698 15700 15703 15704 15705 15710 15714 15715 15717 15718 15720 15721 15723 15724 15731 15733 15736 15737 15739 15740 15741 15743 15744 15745 15747 15750 15751 15752 15757 15758 15763 15765 15766 15767 15769 15772 15776 15777 15779 15783 15787 15791 15792 15796 15798 15799 15800 15801 15804 15805 15808 15810 15820 15822 15824 15829 15830 15838 15841 15843 15847 15848 15855 15858 15860 15861 15862 15864 15865 15867 15869 15872 15873 15874 15876 15877 15878 15881 15884 15885 15887 15888 15889 15890 15893 15894 15895 15897 15899 15905 15906 15909 15910 15911 15913 15914 15915 15917 15918 15919 15922 15926 15927 15930 15934 15936 15939 15940 15941 15942 15944 15947 15950 15951 15952 15959 15964 15965 15969 15971 15972 15976 15982 15984 15988 15989 15990 15999 16002 16003 16006 16008 16010 16011 16012 16017 16024 16028 16029 16030 16031 16032 16034 16036 16037 16040 16041 16048 16052 16054 16055 16056 16057 16058 16062 16067 16068 16070 16071 16075 16076 16077 16078 16079 16080 16081 16082 16083 16084 16086 16091 16092 16097 16104 16106 16107 16109 16111 16112 16113 16115 16118 16120 16122 16124 16125 16127 16131 16133 16135 16139 16140 16143 16145 16146 16147 16148 16149 16152 16153 16155 16156 16157 16163 16170 16172 16173 16177 16181 16182 16183 16184 16190 16191 16194 16197 16201 16207 16209 16210 16216 16217 16218 16219 16220 16221 16222 16224 16227 16229 16230 16235 16239 16243 16244 16245 16248 16249 16250 16253 16255 16256 16257 16260 16261 16262 16263 16266 16270 16271 16272 16275 16278 16281 16282 16284 16286 16290 16291 16292 16293 16294 16297 16303 16307 16308 16321 16322 16323 16328 16332 16333 16336 16337 16341 16345 16346 16347 16350 16352 16354 16355 16359 16360 16366 16369 16372 16373 16375 16382 16384 16385 16386 16392 16397 16398 16402 16403 16405 16406 16412 16413 16414 16416 16417 16419 16420 16423 16424 16428 16429 16430 16432 16434 16435 16436 16439 16441 16442 16443 16447 16449 16450 16452 16453 16459 16460 16465 16467 16471 16473 16480 16483 16484 16485 16490 16492 16494 16497 16498 16500 16502 16503 16508 16509 16512 16515 16517 16519 16520 16523 16528 16533 16534 16541 16542 16543 16545 16547 16550 16552 16556 16557 16563 16565 16567 16568 16569 16571 16572 16573 16575 16577 16578 16580 16582 16584 16585 16588 16590 16593 16594 16595 16596 16598 16602 16605 16606 16609 16618 16621 16628 16629 16630 16631 16633 16636 16638 16641 16642 16644 16645 16653 16654 16658 16661 16662 16664 16665 16666 16668 16671 16672 16674 16679 16680 16682 16684 16689 16691 16692 16696 16699 16700 16702 16704 16710 16711 16713 16714 16716 16717 16723 16724 16727 16731 16732 16733 16734 16735 16736 16738 16739 16741 16745 16747 16748 16749 16755 16759 16761 16762 16763 16766 16773 16775 16777 16778 16779 16782 16783 16784 16786 16787 16795 16796 16797 16798 16801 16802 16804 16805 16807 16808 16810 16811 16813 16815 16816 16818 16819 16820 16824 16825 16826 16828 16830 16831 16832 16833 16834 16835 16836 16839 16842 16845 16846 16848 16850 16851 16852 16854 16856 16857 16858 16860 16864 16865 16869 16873 16879 16884 16887 16890 16892 16893 16894 16895 16897 16902 16903 16906 16907 16911 16917 16927 16928 16930 16933 16936 16941 16942 16943 16947 16948 16949 16955 16958 16959 16965 16969 16972 16975 16976 16977 16981 16982 16990 16992 16993 16994 16995 17000 17001 17005 17006 17009 17011 17013 17014 17015 17016 17019 17021 17023 17029 17031 17034 17035 17040 17042 17045 17049 17050 17054 17055 17056 17061 17064 17066 17072 17079 17081 17087 17088 17090 17091 17094 17097 17101 17102 17103 17104 17109 17111 17112 17114 17117 17119 17125 17126 17127 17130 17131 17133 17136 17140 17151 17153 17154 17159 17164 17167 17168 17172 17174 17178 17180 17184 17185 17186 17188 17190 17191 17195 17197 17199 17200 17205 17211 17212 17213 17215 17216 17218 17219 17229 17231 17233 17237 17241 17242 17244 17247 17248 17250 17253 17258 17259 17260 17261 17262 17264 17265 17268 17271 17272 17275 17278 17284 17288 17289 17290 17296 17303 17307 17308 17310 17311 17314 17316 17320 17325 17328 17329 17332 17334 17337 17338 17339 17342 17349 17352 17353 17354 17355 17356 17358 17360 17362 17363 17367 17370 17374 17375 17378 17383 17386 17387 17388 17389 17391 17396 17397 17401 17405 17408 17409 17411 17413 17415 17417 17418 17420 17422 17424 17426 17429 17430 17437 17440 17441 17444 17445 17446 17448 17454 17456 17458 17461 17463 17464 17466 17468 17469 17471 17475 17478 17481 17484 17486 17488 17490 17501 17502 17506 17507 17509 17511 17516 17525 17526 17527 17529 17531 17533 17536 17540 17542 17544 17545 17546 17547 17550 17553 17559 17562 17564 17568 17571 17572 17573 17581 17584 17585 17587 17589 17595 17596 17599 17601 17603 17604 17605 17606 17608 17609 17613 17614 17616 17617 17621 17622 17626 17627 17632 17633 17635 17636 17638 17639 17641 17648 17654 17655 17659 17664 17665 17667 17671 17672 17674 17677 17681 17683 17684 17687 17689 17700 17701 17705 17708 17711 17713 17716 17718 17722 17726 17727 17728 17738 17739 17751 17757 17760 17761 17762 17763 17767 17768 17769 17770 17773 17778 17779 17782 17783 17784 17786 17789 17790 17794 17795 17798 17799 17802 17803 17804 17805 17809 17810 17812 17814 17815 17822 17823 17824 17826 17829 17830 17832 17833 17838 17840 17841 17843 17845 17847 17848 17849 17850 17852 17853 17854 17855 17856 17862 17863 17865 17870 17872 17873 17876 17878 17881 17882 17883 17885 17892 17893 17895 17896 17898 17901 17902 17903 17908 17909 17910 17914 17915 17917 17921 17923 17924 17926 17927 17933 17943 17948 17952 17953 17957 17961 17963 17967 17969 17971 17974 17977 17979 17980 17982 17983 17987 17990 17993 17998 18001 18006 18008 18012 18016 18017 18019 18021 18024 18030 18031 18033 18035 18037 18039 18040 18042 18044 18046 18047 18048 18049 18052 18055 18056 18061 18062 18065 18069 18073 18077 18079 18083 18084 18085 18087 18090 18093 18095 18105 18109 18111 18113 18114 18117 18118 18119 18123 18126 18128 18130 18131 18133 18134 18135 18139 18140 18143 18144 18145 18147 18148 18150 18153 18156 18159 18161 18162 18164 18173 18174 18175 18177 18178 18180 18182 18184 18187 18188 18189 18191 18193 18194 18196 18197 18199 18201 18203 18205 18206 18207 18208 18210 18213 18215 18216 18217 18219 18220 18223 18224 18228 18229 18230 18231 18233 18239 18240 18242 18247 18250 18251 18253 18269 18271 18274 18278 18285 18286 18287 18290 18293 18298 18301 18303 18304 18307 18308 18310 18312 18313 18314 18315 18316 18317 18319 18321 18326 18327 18330 18331 18332 18335 18336 18337 18338 18339 18340 18344 18347 18353 18354 18355 18358 18360 18361 18362 18363 18365 18369 18375 18377 18378 18381 18382 18383 18385 18386 18387 18388 18392 18395 18397 18398 18399 18403 18406 18408 18410 18412 18416 18418 18421 18424 18426 18428 18431 18432 18439 18441 18442 18451 18455 18460 18461 18463 18464 18468 18469 18470 18473 18481 18483 18488 18492 18494 18499 18501 18505 18507 18509 18511 18513 18517 18518 18520 18521 18523 18527 18528 18530 18534 18536 18537 18539 18540 18542 18544 18545 18547 18548 18549 18553 18556 18558 18559 18562 18563 18567 18568 18569 18573 18578 18580 18583 18586 18587 18588 18590 18592 18593 18594 18604 18607 18614 18622 18626 18627 18628 18629 18632 18634 18640 18641 18642 18644 18645 18649 18651 18652 18653 18654 18655 18656 18661 18662 18665 18668 18669 18674 18677 18678 18679 18686 18691 18699 18703 18706 18709 18714 18715 18716 18717 18719 18725 18731 18738 18740 18741 18742 18743 18746 18751 18752 18753 18754 18755 18756 18757 18758 18766 18768 18769 18770 18771 18773 18775 18776 18778 18780 18782 18785 18786 18787 18788 18789 18791 18793 18794 18795 18796 18798 18799 18800 18804 18806 18808 18812 18819 18820 18823 18827 18829 18831 18832 18833 18834 18837 18838 18839 18844 18845 18849 18853 18856 18858 18861 18862 18863 18871 18872 18873 18875 18876 18877 18883 18887 18894 18897 18898 18903 18905 18906 18918 18921 18926 18927 18928 18930 18931 18933 18936 18941 18943 18944 18946 18950 18955 18957 18958 18962 18964 18965 18967 18970 18971 18977 18983 18984 18985 18986 18988 18989 18990 18997 19000 19001 19007 19008 19009 19011 19012 19013 19014 19020 19021 19022 19023 19024 19025 19028 19031 19037 19038 19040 19046 19050 19055 19058 19061 19064 19065 19066 19067 19068 19069 19073 19074 19075 19078 19079 19081 19082 19087 19089 19090 19091 19094 19095 19097 19101 19102 19103 19106 19109 19110 19115 19117 19122 19123 19126 19127 19130 19134 19135 19137 19138 19139 19144 19147 19149 19151 19153 19155 19158 19160 19163 19172 19173 19175 19177 19185 19190 19191 19193 19196 19201 19202 19204 19212 19217 19218 19219 19222 19223 19226 19228 19230 19231 19234 19238 19240 19241 19243 19246 19249 19250 19252 19253 19255 19258 19259 19261 19264 19265 19267 19272 19273 19277 19279 19281 19286 19291 19292 19298 19301 19309 19310 19315 19317 19318 19322 19323 19325 19327 19329 19330 19334 19336 19339 19340 19342 19344 19348 19349 19350 19351 19352 19353 19354 19355 19358 19363 19364 19365 19375 19376 19379 19380 19384 19392 19393 19394 19396 19398 19400 19401 19402 19404 19405 19409 19413 19417 19418 19421 19424 19429 19430 19433 19435 19437 19438 19443 19444 19445 19446 19448 19450 19454 19458 19459 19461 19462 19465 19466 19469 19472 19473 19474 19475 19478 19479 19480 19481 19490 19491 19492 19493 19497 19499 19502 19503 19506 19509 19511 19513 19514 19515 19516 19519 19521 19522 19524 19526 19528 19535 19536 19537 19538 19542 19543 19550 19551 19554 19557 19558 19560 19563 19564 19566 19570 19571 19574 19579 19585 19586 19589 19590 19592 19593 19594 19596 19601 19603 19605 19607 19610 19611 19613 19616 19617 19618 19620 19622 19624 19627 19631 19635 19636 19643 19645 19646 19648 19652 19653 19654 19656 19658 19659 19661 19668 19670 19671 19674 19675 19676 19684 19687 19690 19691 19695 19697 19699 19701 19703 19706 19707 19708 19709 19710 19713 19714 19715 19718 19719 19721 19723 19724 19729 19732 19735 19736 19739 19742 19743 19745 19748 19751 19756 19757 19758 19759 19760 19765 19766 19775 19777 19779 19782 19785 19788 19789 19793 19794 19796 19799 19802 19804 19808 19810 19811 19812 19814 19817 19821 19823 19826 19827 19831 19837 19840 19841 19842 19843 19846 19849 19852 19854 19856 19859 19860 19864 19867 19870 19871 19874 19875 19876 19882 19883 19885 19887 19888 19889 19890 19891 19896 19899 19901 19903 19905 19910 19912 19917 19919 19923 19924 19926 19927 19928 19929 19932 19934 19935 19939 19942 19946 19950 19951 19953 19955 19956 19961 19962 19963 19967 19968 19970 19971 19973 19977 19978 19979 19980 19985 19987 19988 19993 19995 19996 19997 20006 20007 20008 20009 20013 20014 20016 20026 20030 20031 20032 20035 20040 20042 20044 20047 20050 20051 20052 20053 20054 20056 20058 20059 20062 20065 20066 20067 20071 20074 20076 20080 20087 20088 20089 20092 20093 20098 20099 20102 20105 20106 20111 20114 20115 20116 20117 20118 20119 20120 20121 20122 20125 20127 20128 20133 20134 20135 20136 20137 20142 20143 20144 20146 20149 20152 20153 20154 20156 20160 20161 20162 20165 20168 20171 20173 20174 20178 20179 20182 20184 20187 20188 20189 20190 20191 20193 20195 20196 20197 20199 20206 20208 20214 20215 20218 20221 20222 20224 20225 20226 20228 20229 20235 20237 20239 20240 20242 20244 20245 20247 20251 20256 20260 20261 20262 20267 20268 20269 20272 20273 20275 20276 20278 20280 20286 20287 20292 20293 20297 20301 20304 20306 20307 20308 20309 20310 20313 20316 20317 20318 20319 20321 20326 20333 20335 20337 20338 20339 20340 20343 20344 20348 20352 20354 20359 20360 20362 20363 20364 20365 20371 20372 20374 20376 20379 20380 20382 20384 20386 20389 20393 20397 20399 20400 20401 20402 20403 20406 20407 20408 20409 20410 20411 20413 20414 20415 20416 20417 20418 20422 20424 20427 20430 20431 20432 20433 20434 20437 20438 20439 20444 20445 20453 20459 20466 20468 20469 20471 20479 20480 20481 20485 20486 20488 20491 20495 20500 20503 20504 20505 20506 20507 20514 20518 20519 20522 20523 20525 20526 20527 20528 20529 20532 20535 20538 20545 20546 20548 20554 20555 20556 20560 20562 20563 20565 20566 20567 20572 20576 20577 20579 20580 20587 20590 20592 20598 20599 20600 20603 20606 20608 20609 20614 20616 20619 20622 20624 20625 20627 20630 20633 20635 20641 20642 20643 20644 20645 20654 20658 20659 20664 20665 20667 20668 20672 20674 20675 20680 20681 20682 20683 20684 20687 20688 20689 20690 20695 20700 20701 20704 20705 20708 20711 20712 20716 20719 20721 20723 20725 20726 20727 20730 20738 20742 20743 20748 20749 20750 20753 20754 20757 20763 20764 20770 20771 20775 20780 20783 20785 20788 20789 20790 20791 20792 20793 20794 20799 20800 20803 20804 20805 20814 20816 20817 20824 20828 20833 20837 20838 20841 20846 20848 20849 20851 20853 20854 20856 20858 20860 20861 20862 20863 20864 20865 20866 20867 20868 20869 20870 20871 20885 20887 20891 20893 20896 20899 20900 20903 20904 20906 20908 20909 20911 20912 20914 20921 20925 20926 20927 20933 20935 20937 20939 20941 20942 20944 20945 20947 20949 20951 20953 20955 20960 20962 20963 20967 20968 20970 20971 20974 20977 20979 20981 20982 20985 20986 20989 20990 20992 20996 20997 21000 21001 21004 21008 21009 21010 21013 21015 21017 21019 21020 21021 21023 21024 21028 21032 21037 21039 21041 21044 21046 21052 21055 21057 21059 21063 21065 21071 21072 21073 21075 21076 21077 21080 21081 21083 21088 21090 21091 21092 21093 21098 21099 21102 21104 21105 21109 21113 21116 21121 21122 21123 21128 21130 21134 21137 21138 21140 21141 21142 21144 21145 21149 21151 21153 21154 21155 21160 21162 21165 21166 21167 21169 21170 21171 21173 21174 21175 21179 21183 21185 21187 21188 21194 21196 21198 21202 21205 21212 21216 21219 21220 21221 21232 21239 21240 21243 21245 21246 21249 21252 21253 21254 21255 21256 21258 21260 21262 21264 21265 21268 21269 21270 21275 21279 21281 21282 21284 21289 21290 21291 21293 21295 21296 21298 21299 21303 21304 21305 21311 21313 21314 21315 21317 21318 21323 21324 21325 21326 21332 21336 21345 21349 21351 21354 21355 21356 21360 21362 21367 21374 21377 21380 21382 21385 21386 21387 21390 21394 21396 21405 21407 21410 21411 21413 21416 21417 21419 21420 21422 21423 21424 21429 21432 21434 21435 21436 21439 21440 21441 21445 21452 21455 21459 21462 21464 21465 21468 21470 21471 21475 21476 21478 21480 21481 21482 21483 21487 21489 21492 21495 21496 21501 21504 21505 21506 21507 21508 21509 21510 21512 21514 21518 21526 21527 21531 21534 21535 21536 21539 21542 21543 21546 21548 21550 21552 21554 21556 21557 21558 21559 21561 21562 21572 21573 21576 21578 21579 21580 21582 21583 21584 21586 21587 21588 21589 21590 21593 21595 21596 21597 21600 21601 21604 21605 21607 21608 21609 21612 21613 21614 21617 21620 21623 21626 21627 21628 21631 21634 21636 21638 21639 21640 21642 21643 21645 21648 21651 21652 21654 21660 21661 21662 21669 21670 21674 21675 21676 21677 21679 21681 21682 21685 21693 21695 21697 21700 21703 21705 21708 21711 21714 21716 21719 21720 21726 21734 21736 21739 21740 21742 21743 21745 21746 21747 21750 21753 21754 21755 21756 21757 21758 21759 21760 21763 21764 21765 21771 21777 21779 21780 21781 21782 21791 21793 21795 21798 21801 21803 21804 21807 21816 21817 21821 21822 21823 21825 21829 21830 21832 21834 21835 21836 21839 21840 21842 21845 21849 21850 21852 21854 21859 21861 21862 21863 21864 21869 21870 21873 21875 21876 21877 21878 21881 21885 21886 21887 21888 21889 21891 21893 21895 21897 21900 21901 21904 21907 21908 21912 21913 21914 21915 21916 21917 21918 21921 21922 21926 21927 21928 21929 21933 21934 21937 21938 21943 21944 21946 21947 21948 21949 21950 21952 21953 21967 21968 21969 21971 21972 21974 21975 21977 21979 21980 21982 21983 21984 21986 21987 21988 21989 21992 21995 21998 22002 22003 22005 22006 22007 22008 22010 22012 22015 22017 22026 22029 22030 22032 22033 22034 22036 22037 22038 22041 22043 22046 22047 22050 22056 22057 22059 22060 22063 22064 22065 22066 22071 22072 22073 22074 22076 22078 22081 22082 22091 22092 22097 22099 22103 22104 22105 22108 22109 22110 22118 22119 22121 22128 22133 22137 22139 22140 22141 22144 22147 22148 22150 22152 22154 22159 22164 22170 22174 22175 22177 22182 22184 22185 22186 22189 22190 22191 22195 22198 22199 22201 22202 22208 22209 22212 22214 22215 22216 22220 22225 22226 22227 22228 22231 22232 22234 22235 22240 22241 22245 22247 22250 22267 22269 22274 22275 22278 22279 22281 22282 22287 22291 22297 22301 22302 22305 22312 22318 22321 22325 22326 22327 22328 22329 22333 22336 22337 22340 22342 22347 22349 22353 22362 22364 22367 22369 22374 22377 22380 22381 22382 22384 22385 22388 22389 22392 22401 22402 22403 22404 22405 22407 22409 22410 22411 22416 22419 22421 22422 22427 22428 22434 22435 22436 22439 22445 22447 22448 22449 22452 22453 22457 22461 22462 22463 22467 22474 22478 22480 22486 22488 22489 22492 22493 22494 22497 22499 22502 22505 22508 22509 22510 22511 22513 22517 22521 22523 22524 22525 22531 22535 22536 22538 22539 22543 22547 22548 22550 22551 22553 22554 22555 22556 22557 22558 22564 22566 22569 22573 22574 22575 22577 22578 22581 22582 22585 22586 22589 22591 22593 22597 22598 22600 22602 22605 22608 22611 22612 22613 22621 22622 22623 22624 22625 22630 22633 22634 22637 22639 22640 22641 22647 22648 22650 22652 22653 22656 22658 22659 22660 22662 22663 22666 22667 22668 22672 22674 22675 22678 22682 22684 22687 22688 22689 22691 22692 22693 22695 22696 22699 22700 22701 22702 22703 22709 22710 22711 22712 22713 22714 22716 22719 22720 22726 22727 22728 22729 22730 22731 22732 22733 22734 22736 22739 22745 22747 22748 22750 22751 22752 22757 22764 22765 22766 22767 22769 22770 22771 22774 22776 22779 22783 22785 22790 22791 22794 22797 22800 22801 22803 22804 22806 22807 22810 22811 22815 22819 22823 22824 22825 22827 22832 22836 22837 22838 22845 22846 22847 22848 22852 22856 22857 22860 22861 22864 22866 22867 22868 22869 22870 22872 22873 22875 22876 22877 22879 22880 22882 22885 22888 22890 22891 22893 22896 22897 22902 22903 22904 22906 22907 22912 22913 22914 22918 22920 22922 22923 22924 22926 22929 22931 22933 22934 22938 22939 22941 22944 22946 22949 22950 22952 22954 22956 22963 22965 22968 22970 22971 22973 22975 22979 22980 22985 22987 22988 22989 22991 22994 22996 22997 22998 23000 23002 23005 23009 23010 23016 23018 23024 23027 23028 23034 23036 23038 23048 23049 23050 23052 23053 23054 23056 23061 23062 23064 23066 23067 23070 23072 23076 23077 23083 23088 23089 23090 23091 23095 23097 23106 23108 23110 23111 23112 23113 23119 23121 23127 23128 23131 23132 23137 23145 23150 23154 23157 23158 23163 23164 23170 23171 23172 23174 23177 23179 23181 23184 23188 23189 23192 23194 23197 23201 23202 23205 23206 23214 23215 23221 23223 23225 23226 23229 23231 23235 23238 23239 23240 23244 23245 23246 23249 23250 23253 23259 23261 23265 23270 23275 23278 23280 23281 23288 23291 23294 23295 23301 23303 23304 23305 23307 23309 23310 23311 23313 23314 23317 23318 23319 23321 23326 23327 23328 23330 23332 23336 23337 23338 23343 23346 23348 23350 23351 23352 23355 23357 23358 23359 23360 23364 23367 23368 23370 23372 23377 23378 23380 23382 23383 23387 23389 23390 23394 23395 23396 23397 23398 23399 23401 23406 23407 23408 23410 23412 23413 23419 23420 23421 23422 23424 23427 23428 23429 23431 23434 23435 23436 23438 23439 23443 23445 23448 23455 23456 23457 23460 23465 23466 23468 23470 23472 23477 23480 23482 23483 23485 23488 23489 23492 23494 23495 23498 23500 23501 23505 23507 23513 23515 23516 23520 23521 23522 23523 23527 23528 23530 23532 23535 23536 23539 23540 23543 23548 23550 23551 23552 23553 23555 23556 23558 23561 23562 23565 23566 23577 23578 23580 23584 23586 23588 23591 23592 23593 23598 23599 23600 23603 23604 23605 23607 23609 23610 23611 23612 23614 23617 23618 23620 23622 23623 23625 23627 23628 23631 23633 23634 23635 23639 23640 23642 23644 23647 23650 23651 23656 23658 23663 23668 23670 23672 23673 23676 23678 23680 23681 23682 23684 23685 23686 23687 23690 23695 23697 23702 23708 23709 23710 23715 23720 23721 23725 23726 23727 23732 23736 23737 23738 23740 23745 23746 23749 23752 23757 23758 23760 23762 23767 23770 23771 23773 23775 23779 23784 23788 23791 23794 23796 23797 23799 23803 23810 23813 23817 23820 23821 23822 23823 23827 23828 23829 23832 23836 23838 23842 23848 23850 23851 23852 23853 23854 23857 23858 23859 23861 23863 23864 23865 23866 23867 23869 23873 23874 23875 23878 23879 23880 23881 23882 23885 23886 23887 23890 23891 23893 23897 23899 23906 23908 23911 23916 23919 23923 23928 23929 23931 23932 23933 23934 23939 23944 23945 23946 23947 23948 23949 23951 23953 23954 23962 23963 23966 23969 23971 23973 23974 23978 23979 23982 23985 23986 23987 23988 23995 23999 24003 24007 24014 24019 24020 24026 24028 24029 24036 24037 24041 24044 24045 24047 24052 24053 24061 24064 24065 24066 24068 24069 24072 24076 24077 24078 24080 24081 24082 24095 24101 24102 24103 24107 24111 24115 24117 24119 24120 24121 24122 24123 24126 24133 24134 24135 24141 24144 24145 24147 24148 24150 24151 24152 24153 24154 24156 24158 24163 24169 24171 24172 24175 24179 24181 24182 24183 24187 24192 24194 24195 24197 24198 24201 24208 24210 24215 24216 24217 24219 24223 24225 24226 24229 24232 24234 24236 24239 24243 24244 24246 24249 24253 24260 24263 24272 24273 24276 24278 24281 24283 24284 24285 24286 24288 24289 24292 24293 24296 24304 24306 24315 24320 24321 24323 24324 24328 24329 24333 24335 24339 24340 24343 24345 24346 24349 24351 24352 24353 24356 24357 24364 24365 24371 24372 24374 24377 24378 24379 24383 24385 24387 24388 24389 24391 24392 24396 24402 24404 24409 24410 24418 24420 24421 24423 24424 24425 24427 24429 24430 24433 24434 24435 24437 24438 24443 24444 24446 24448 24449 24454 24456 24460 24466 24467 24470 24471 24478 24479 24480 24485 24487 24489 24490 24492 24494 24499 24502 24505 24506 24509 24510 24513 24518 24519 24520 24522 24523 24525 24527 24528 24530 24531 24537 24538 24539 24542 24545 24547 24553 24555 24556 24557 24558 24559 24564 24566 24567 24569 24570 24572 24574 24575 24578 24579 24580 24582 24583 24584 24587 24590 24591 24593 24596 24597 24598 24601 24605 24611 24615 24616 24622 24623 24626 24630 24631 24632 24633 24635 24637 24638 24641 24644 24645 24646 24647 24648 24649 24650 24659 24662 24664 24665 24669 24671 24672 24673 24676 24679 24682 24691 24693 24694 24695 24696 24702 24704 24705 24706 24707 24708 24709 24710 24711 24712 24723 24727 24728 24729 24732 24737 24739 24742 24745 24746 24750 24752 24753 24757 24760 24761 24764 24765 24767 24769 24774 24776 24780 24781 24785 24787 24788 24789 24792 24796 24799 24801 24802 24803 24806 24808 24809 24810 24811 24813 24814 24815 24820 24822 24825 24826 24829 24830 24831 24832 24833 24834 24835 24837 24839 24842 24844 24845 24846 24847 24848 24850 24851 24853 24854 24857 24858 24861 24862 24863 24864 24866 24867 24878 24881 24884 24885 24886 24888 24894 24895 24896 24897 24906 24910 24919 24924 24925 24928 24931 24932 24933 24934 24936 24938 24940 24947 24948 24951 24956 24957 24958 24959 24960 24963 24964 24965 24966 24971 24973 24975 24976 24977 24978 24979 24983 24985 24989 24990 24992 24993 25002 25004 25005 25006 25007 25010 25011 25013 25017 25018 25020 25022 25025 25026 25027 25028 25029 25030 25031 25033 25034 25036 25038 25039 25040 25042 25043 25044 25045 25047 25057 25058 25067 25068 25069 25071 25074 25075 25079 25081 25084 25087 25088 25091 25092 25097 25098 25099 25101 25102 25103 25106 25107 25111 25118 25119 25120 25123 25127 25130 25135 25136 25138 25142 25145 25146 25147 25148 25149 25155 25156 25157 25158 25159 25167 25169 25171 25175 25178 25179 25181 25183 25185 25186 25188 25189 25190 25192 25193 25194 25197 25198 25201 25202 25205 25208 25209 25212 25217 25225 25226 25228 25229 25232 25233 25234 25235 25238 25239 25240 25242 25245 25247 25248 25251 25252 25253 25255 25258 25259 25260 25261 25264 25272 25273 25278 25280 25285 25286 25289 25290 25292 25293 25299 25304 25305 25306 25307 25309 25311 25312 25313 25315 25320 25323 25326 25330 25334 25336 25340 25341 25342 25345 25346 25351 25352 25354 25355 25356 25359 25360 25362 25364 25366 25377 25379 25381 25387 25389 25390 25391 25396 25403 25404 25405 25406 25411 25415 25416 25417 25418 25419 25421 25422 25423 25424 25427 25428 25430 25431 25433 25434 25435 25442 25443 25444 25445 25455 25456 25457 25458 25459 25460 25461 25466 25467 25468 25469 25470 25472 25475 25477 25481 25482 25484 25486 25487 25488 25489 25491 25494 25495 25497 25499 25501 25506 25508 25509 25510 25515 25517 25518 25519 25520 25523 25525 25533 25534 25538 25539 25540 25543 25546 25547 25550 25551 25558 25559 25560 25561 25562 25563 25564 25567 25571 25575 25579 25581 25584 25586 25587 25592 25596 25597 25599 25607 25608 25609 25610 25611 25613 25614 25616 25617 25618 25623 25624 25626 25629 25630 25631 25634 25637 25641 25644 25645 25646 25649 25650 25652 25656 25657 25658 25659 25661 25663 25665 25668 25675 25677 25684 25685 25688 25689 25697 25698 25701 25702 25703 25705 25707 25708 25711 25712 25713 25714 25718 25720 25724 25727 25728 25729 25731 25732 25736 25739 25741 25745 25748 25749 25754 25756 25757 25759 25761 25766 25767 25769 25770 25774 25776 25777 25778 25780 25782 25783 25786 25788 25790 25791 25795 25796 25797 25800 25801 25802 25804 25806 25808 25809 25810 25811 25812 25814 25818 25821 25822 25827 25836 25840 25842 25844 25845 25847 25848 25850 25853 25855 25856 25858 25859 25862 25865 25868 25875 25876 25877 25878 25879 25884 25886 25888 25890 25892 25895 25896 25899 25900 25905 25906 25907 25912 25915 25916 25926 25929 25930 25938 25940 25941 25943 25944 25945 25946 25951 25957 25961 25965 25968 25971 25972 25977 25978 25979 25980 25983 25988 25990 25991 25993 25997 25998 25999 26002 26004 26009 26011 26012 26018 26019 26025 26026 26035 26037 26038 26042 26045 26047 26059 26060 26061 26062 26063 26064 26067 26068 26069 26072 26073 26074 26077 26078 26079 26080 26081 26082 26084 26088 26090 26092 26094 26096 26100 26104 26106 26109 26110 26111 26114 26116 26120 26122 26125 26128 26129 26134 26136 26140 26141 26143 26144 26147 26148 26152 26156 26161 26163 26164 26166 26167 26168 26171 26174 26178 26179 26180 26181 26182 26187 26193 26196 26201 26203 26208 26209 26214 26216 26217 26218 26226 26229 26230 26231 26232 26234 26236 26241 26242 26243 26244 26246 26248 26252 26255 26256 26258 26260 26264 26271 26272 26273 26276 26277 26279 26283 26284 26285 26286 26288 26290 26291 26292 26295 26296 26300 26302 26303 26304 26306 26307 26308 26310 26311 26315 26319 26326 26327 26328 26335 26336 26337 26339 26340 26341 26345 26346 26348 26349 26350 26351 26356 26358 26359 26361 26362 26365 26366 26368 26370 26374 26377 26378 26379 26380 26384 26393 26394 26396 26401 26404 26406 26407 26408 26409 26414 26419 26421 26423 26424 26426 26430 26434 26436 26439 26440 26441 26442 26446 26451 26454 26457 26462 26469 26472 26473 26474 26477 26479 26486 26492 26493 26496 26501 26512 26513 26514 26515 26518 26522 26524 26525 26527 26529 26532 26534 26535 26537 26539 26542 26543 26550 26551 26554 26556 26561 26563 26564 26565 26566 26568 26569 26574 26582 26585 26587 26589 26594 26595 26596 26599 26600 26601 26603 26604 26605 26606 26607 26608 26610 26612 26614 26615 26619 26620 26623 26626 26627 26628 26629 26630 26631 26635 26638 26641 26642 26643 26651 26652 26654 26655 26657 26659 26660 26664 26666 26670 26673 26674 26679 26680 26682 26683 26684 26688 26690 26692 26693 26694 26700 26701 26703 26704 26710 26713 26714 26716 26721 26722 26725 26726 26727 26731 26732 26733 26735 26737 26739 26746 26747 26748 26749 26754 26758 26760 26768 26770 26775 26778 26779 26780 26781 26782 26786 26788 26790 26791 26794 26798 26799 26801 26802 26803 26808 26810 26813 26815 26817 26824 26825 26831 26832 26835 26839 26840 26843 26846 26848 26849 26852 26853 26856 26859 26860 26861 26871 26874 26878 26879 26886 26890 26891 26896 26898 26899 26900 26902 26906 26907 26909 26913 26915 26919 26921 26922 26923 26924 26925 26931 26932 26936 26937 26938 26940 26941 26945 26946 26948 26949 26950 26959 26960 26964 26967 26971 26972 26975 26979 26980 26981 26982 26983 26984 26985 26986 26989 26990 26996 27000 27002 27006 27008 27009 27010 27012 27016 27019 27020 27023 27029 27030 27031 27040 27042 27045 27049 27051 27061 27062 27064 27066 27076 27078 27081 27090 27092 27094 27099 27101 27103 27105 27106 27110 27112 27113 27115 27116 27120 27121 27123 27126 27127 27128 27129 27131 27139 27140 27142 27143 27145 27146 27147 27149 27150 27151 27152 27155 27157 27159 27161 27162 27164 27167 27170 27172 27173 27174 27176 27177 27180 27181 27183 27186 27190 27191 27193 27195 27200 27201 27206 27209 27213 27214 27217 27220 27223 27227 27229 27231 27238 27239 27241 27250 27251 27254 27257 27258 27259 27261 27262 27263 27265 27268 27269 27272 27273 27276 27277 27282 27289 27292 27294 27296 27297 27299 27301 27302 27303 27305 27309 27311 27312 27316 27317 27319 27324 27326 27329 27331 27337 27341 27346 27351 27352 27353 27354 27356 27357 27361 27363 27370 27372 27373 27374 27377 27380 27381 27384 27385 27386 27387 27391 27392 27393 27394 27395 27396 27397 27405 27414 27415 27416 27421 27423 27425 27427 27430 27433 27435 27436 27445 27448 27450 27451 27452 27454 27455 27456 27459 27460 27461 27464 27467 27470 27472 27480 27481 27482 27483 27484 27491 27492 27494 27497 27498 27499 27500 27509 27513 27515 27517 27521 27523 27528 27531 27533 27535 27540 27542 27544 27545 27547 27549 27550 27551 27552 27558 27559 27561 27563 27564 27565 27573 27576 27577 27580 27581 27582 27583 27584 27588 27590 27592 27594 27595 27596 27599 27603 27607 27611 27613 27616 27617 27620 27622 27625 27627 27632 27635 27636 27637 27639 27644 27647 27649 27651 27653 27655 27656 27658 27661 27663 27665 27666 27667 27668 27669 27671 27672 27673 27675 27676 27677 27678 27682 27683 27684 27685 27686 27687 27688 27689 27691 27696 27698 27701 27704 27705 27710 27711 27712 27714 27718 27724 27727 27728 27729 27731 27733 27737 27738 27745 27747 27748 27751 27752 27754 27757 27760 27762 27764 27765 27766 27770 27771 27772 27777 27778 27779 27784 27785 27788 27790 27793 27795 27806 27807 27810 27811 27812 27813 27815 27818 27819 27820 27821 27822 27824 27825 27827 27828 27832 27834 27838 27839 27841 27844 27847 27853 27855 27858 27860 27861 27862 27864 27867 27871 27872 27874 27879 27880 27883 27885 27886 27889 27890 27893 27894 27897 27900 27902 27910 27912 27913 27915 27918 27919 27920 27923 27924 27925 27931 27935 27937 27939 27944 27946 27950 27951 27952 27956 27959 27961 27962 27970 27974 27976 27977 27985 27986 27988 27990 28001 28003 28006 28007 28009 28012 28013 28014 28015 28016 28020 28026 28030 28032 28034 28036 28039 28041 28044 28047 28048 28050 28054 28059 28060 28062 28064 28069 28070 28075 28077 28080 28082 28083 28084 28088 28090 28091 28093 28096 28100 28104 28106 28107 28108 28110 28115 28119 28120 28123 28124 28126 28130 28133 28135 28136 28140 28141 28142 28145 28151 28152 28154 28155 28156 28157 28159 28161 28162 28165 28172 28174 28178 28180 28181 28186 28187 28188 28190 28192 28195 28196 28201 28203 28207 28209 28213 28214 28223 28227 28230 28232 28233 28234 28235 28236 28238 28239 28240 28244 28246 28251 28254 28257 28259 28270 28274 28276 28278 28280 28284 28291 28292 28296 28297 28299 28302 28303 28304 28305 28309 28312 28313 28314 28315 28316 28317 28320 28323 28325 28326 28327 28330 28332 28337 28338 28341 28342 28343 28347 28348 28349 28350 28351 28353 28354 28357 28360 28361 28367 28373 28377 28378 28379 28380 28382 28383 28385 28386 28388 28389 28392 28398 28404 28405 28407 28410 28411 28412 28413 28414 28415 28421 28422 28428 28430 28431 28433 28438 28439 28440 28441 28443 28451 28452 28453 28455 28456 28457 28458 28459 28462 28466 28467 28470 28473 28474 28475 28479 28480 28482 28484 28486 28488 28489 28490 28491 28492 28493 28494 28498 28502 28507 28508 28510 28511 28513 28514 28518 28520 28521 28522 28523 28524 28525 28526 28527 28530 28532 28533 28537 28538 28540 28543 28546 28549 28551 28554 28556 28558 28560 28563 28566 28570 28571 28572 28578 28579 28581 28582 28593 28595 28596 28602 28603 28605 28607 28611 28613 28616 28617 28618 28619 28620 28624 28638 28639 28641 28642 28646 28651 28655 28660 28661 28662 28663 28666 28668 28669 28672 28675 28677 28684 28687 28692 28693 28694 28700 28702 28704 28705 28709 28713 28715 28716 28718 28721 28723 28724 28727 28729 28735 28738 28739 28742 28743 28748 28749 28752 28753 28756 28760 28761 28763 28765 28767 28768 28769 28770 28772 28773 28775 28780 28781 28785 28788 28791 28792 28794 28797 28798 28803 28811 28819 28822 28826 28827 28829 28833 28834 28836 28837 28838 28847 28849 28850 28852 28854 28860 28861 28862 28864 28865 28867 28874 28876 28877 28879 28883 28884 28885 28886 28888 28889 28890 28895 28896 28898 28899 28900 28907 28908 28909 28911 28914 28918 28919 28920 28923 28929 28934 28936 28938 28941 28946 28949 28951 28954 28955 28956 28959 28961 28966 28968 28970 28974 28981 28983 28986 28987 28990 28991 28992 28997 28998 28999 29001 29002 29003 29004 29005 29008 29009 29010 29011 29014 29015 29016 29017 29018 29020 29025 29027 29035 29036 29042 29045 29046 29048 29049 29050 29051 29052 29056 29058 29060 29065 29069 29070 29078 29079 29081 29082 29083 29084 29085 29087 29090 29092 29094 29095 29097 29106 29108 29110 29111 29113 29115 29116 29118 29119 29122 29123 29124 29126 29129 29135 29137 29140 29141 29146 29148 29149 29151 29153 29154 29156 29159 29160 29161 29163 29164 29167 29169 29170 29172 29173 29174 29177 29179 29183 29184 29187 29189 29195 29196 29199 29201 29205 29206 29213 29221 29226 29232 29239 29245 29248 29250 29252 29254 29255 29263 29264 29266 29268 29269 29273 29274 29276 29277 29278 29281 29283 29285 29287 29295 29297 29301 29302 29307 29311 29314 29316 29317 29318 29320 29324 29325 29331 29332 29336 29338 29341 29343 29345 29346 29347 29348 29350 29354 29355 29357 29358 29359 29360 29361 29363 29366 29367 29368 29370 29373 29376 29377 29378 29379 29383 29384 29386 29388 29391 29398 29399 29400 29402 29403 29404 29408 29409 29410 29414 29417 29423 29425 29427 29429 29434 29437 29438 29439 29442 29444 29446 29447 29449 29453 29458 29459 29460 29461 29464 29465 29467 29469 29475 29476 29478 29479 29491 29492 29493 29494 29495 29498 29501 29503 29507 29508 29509 29513 29515 29516 29517 29519 29520 29523 29527 29529 29530 29531 29532 29533 29535 29538 29539 29541 29544 29546 29548 29551 29553 29554 29555 29556 29558 29560 29561 29566 29568 29570 29572 29576 29579 29581 29585 29587 29589 29592 29593 29598 29599 29605 29607 29615 29616 29618 29619 29620 29621 29622 29623 29628 29631 29632 29638 29640 29643 29645 29648 29649 29651 29652 29655 29656 29657 29658 29660 29663 29666 29669 29673 29681 29682 29684 29685 29687 29691 29692 29694 29696 29700 29701 29704 29706 29715 29716 29719 29720 29725 29726 29729 29732 29733 29734 29738 29740 29741 29743 29744 29745 29753 29754 29755 29759 29762 29765 29766 29768 29769 29771 29773 29774 29777 29779 29781 29782 29783 29785 29786 29788 29789 29790 29791 29798 29800 29804 29805 29807 29813 29819 29821 29825 29826 29827 29833 29834 29838 29841 29843 29844 29845 29846 29849 29853 29862 29863 29864 29866 29867 29868 29869 29870 29872 29879 29882 29883 29884 29887 29890 29893 29897 29898 29901 29904 29907 29908 29910 29912 29914 29917 29922 29923 29924 29927 29929 29931 29937 29938 29940 29943 29944 29948 29950 29952 29953 29955 29956 29961 29963 29965 29967 29970 29971 29972 29973 29976 29980 29981 29984 29987 29988 29989 29990 29994 29995 30000 30002 30003 30005 30006 30012 30013 30014 30018 30019 30028 30031 30037 30039 30040 30041 30049 30052 30056 30057 30058 30059 30063 30067 30068 30070 30073 30075 30078 30079 30080 30081 30082 30083 30085 30086 30087 30088 30089 30091 30092 30093 30094 30095 30096 30097 30099 30101 30104 30107 30109 30110 30112 30115 30119 30121 30122 30124 30125 30127 30133 30139 30141 30144 30145 30152 30153 30154 30156 30157 30158 30163 30169 30172 30173 30176 30178 30179 30180 30182 30185 30191 30192 30194 30195 30196 30202 30207 30212 30213 30215 30218 30221 30224 30226 30227 30228 30229 30230 30231 30232 30233 30236 30240 30243 30245 30248 30249 30250 30252 30254 30258 30259 30261 30262 30263 30264 30267 30268 30271 30275 30276 30278 30280 30281 30282 30283 30285 30288 30289 30290 30297 30299 30300 30303 30305 30306 30307 30308 30310 30311 30316 30317 30318 30320 30326 30327 30328 30329 30331 30333 30335 30336 30337 30342 30344 30347 30348 30349 30351 30352 30353 30354 30355 30356 30358 30360 30361 30362 30364 30369 30370 30373 30376 30379 30382 30383 30384 30386 30389 30390 30391 30392 30395 30399 30400 30402 30405 30406 30407 30409 30411 30412 30416 30417 30420 30423 30424 30426 30428 30429 30431 30433 30434 30437 30439 30441 30442 30443 30445 30449 30450 30451 30454 30462 30463 30470 30471 30475 30476 30477 30481 30483 30484 30487 30488 30491 30493 30495 30496 30499 30501 30504 30506 30511 30512 30513 30515 30518 30519 30520 30521 30522 30523 30527 30529 30530 30532 30533 30536 30539 30542 30544 30547 30548 30550 30555 30557 30559 30561 30564 30565 30567 30568 30571 30572 30574 30575 30576 30577 30579 30580 30582 30585 30586 30591 30593 30597 30601 30604 30605 30606 30611 30618 30620 30622 30623 30626 30632 30637 30643 30648 30649 30651 30652 30653 30656 30658 30659 30660 30662 30674 30675 30677 30679 30682 30685 30687 30690 30691 30693 30694 30697 30701 30702 30703 30704 30706 30709 30710 30712 30718 30720 30722 30724 30725 30726 30728 30732 30740 30741 30742 30744 30747 30748 30749 30752 30754 30758 30760 30767 30769 30773 30774 30777 30778 30779 30784 30785 30786 30787 30788 30789 30790 30792 30795 30796 30798 30799 30803 30805 30809 30814 30815 30816 30817 30818 30819 30822 30823 30826 30828 30833 30836 30838 30839 30840 30842 30843 30844 30846 30849 30851 30854 30855 30856 30857 30858 30860 30862 30865 30866 30871 30875 30878 30879 30881 30885 30889 30891 30892 30893 30895 30897 30898 30899 30901 30902 30904 30906 30909 30910 30913 30914 30915 30916 30921 30923 30924 30925 30928 30931 30934 30936 30937 30939 30946 30947 30948 30949 30951 30953 30954 30955 30957 30958 30961 30964 30967 30969 30970 30971 30972 30978 30981 30982 30983 30987 30988 30994 30999 31000 31003 31004 31005 31008 31009 31011 31012 31015 31017 31018 31019 31022 31023 31024 31025 31026 31029 31031 31033 31036 31038 31041 31043 31047 31048 31050 31051 31052 31057 31058 31060 31061 31062 31065 31071 31074 31078 31080 31087 31089 31090 31091 31094 31097 31098 31106 31108 31115 31116 31117 31119 31121 31124 31129 31130 31132 31139 31140 31143 31145 31146 31147 31153 31154 31158 31159 31162 31163 31167 31169 31173 31174 31176 31178 31181 31182 31185 31188 31191 31197 31198 31203 31205 31207 31209 31210 31215 31216 31217 31218 31220 31222 31224 31229 31231 31233 31238 31241 31242 31243 31245 31246 31247 31248 31250 31255 31257 31258 31261 31264 31267 31268 31270 31275 31276 31277 31278 31279 31286 31289 31292 31293 31295 31299 31301 31304 31311 31312 31313 31315 31316 31318 31321 31322 31324 31325 31329 31335 31340 31341 31343 31345 31348 31353 31354 31356 31359 31360 31363 31364 31365 31366 31368 31370 31376 31377 31383 31384 31391 31392 31396 31398 31399 31402 31403 31405 31408 31409 31410 31412 31413 31415 31416 31417 31421 31428 31430 31432 31433 31435 31437 31438 31439 31443 31446 31449 31451 31453 31454 31456 31459 31460 31461 31462 31463 31465 31467 31470 31474 31475 31479 31480 31481 31483 31484 31485 31489 31490 31491 31492 31495 31502 31505 31506 31511 31512 31514 31515 31517 31519 31520 31521 31527 31533 31535 31537 31547 31549 31550 31551 31556 31559 31560 31563 31564 31567 31569 31573 31574 31579 31580 31581 31583 31586 31590 31591 31593 31594 31598 31604 31619 31621 31625 31629 31631 31633 31634 31635 31636 31648 31649 31650 31651 31654 31655 31658 31662 31663 31664 31665 31668 31672 31673 31674 31677 31678 31680 31684 31685 31687 31689 31690 31691 31694 31696 31702 31704 31708 31710 31713 31717 31721 31722 31723 31724 31725 31731 31737 31741 31748 31750 31757 31758 31760 31761 31764 31765 31767 31768 31773 31775 31776 31777 31781 31782 31786 31788 31789 31790 31791 31794 31795 31798 31799 31800 31803 31809 31813 31814 31816 31819 31820 31822 31824 31826 31834 31837 31846 31847 31852 31853 31854 31858 31859 31862 31863 31864 31868 31870 31874 31876 31878 31880 31881 31882 31884 31885 31887 31890 31891 31892 31893 31896 31899 31901 31904 31906 31909 31911 31915 31916 31917 31921 31923 31924 31925 31931 31944 31945 31947 31953 31954 31955 31956 31960 31961 31962 31966 31967 31968 31969 31972 31976 31978 31984 31985 31990 31993 31994 31995 32001 32002 32005 32007 32010 32011 32014 32020 32022 32028 32030 32031 32032 32034 32038 32039 32040 32043 32044 32049 32051 32052 32053 32054 32055 32056 32058 32065 32071 32074 32075 32078 32080 32083 32085 32087 32089 32092 32093 32094 32095 32096 32097 32098 32105 32108 32109 32111 32119 32120 32124 32127 32130 32137 32140 32141 32142 32144 32145 32146 32148 32149 32152 32154 32156 32165 32166 32168 32170 32171 32174 32175 32179 32183 32186 32188 32189 32191 32192 32193 32196 32201 32203 32205 32206 32208 32209 32210 32215 32217 32218 32221 32223 32224 32226 32227 32228 32237 32238 32242 32244 32247 32248 32251 32252 32255 32259 32260 32261 32263 32264 32265 32267 32270 32271 32272 32273 32275 32281 32283 32284 32290 32293 32295 32296 32297 32301 32303 32309 32313 32315 32316 32317 32323 32329 32330 32331 32339 32341 32344 32348 32349 32350 32357 32361 32362 32363 32365 32366 32369 32370 32371 32373 32374 32376 32378 32379 32380 32382 32383 32390 32392 32394 32400 32401 32403 32404 32411 32413 32415 32416 32417 32418 32419 32420 32422 32423 32424 32426 32429 32430 32435 32436 32438 32439 32440 32441 32443 32445 32446 32447 32451 32452 32453 32454 32456 32458 32459 32460 32461 32465 32466 32468 32470 32471 32472 32473 32474 32477 32484 32485 32486 32487 32489 32492 32493 32494 32495 32496 32501 32509 32510 32514 32517 32521 32523 32524 32526 32527 32531 32535 32538 32539 32540 32542 32545 32549 32550 32556 32557 32558 32559 32560 32562 32563 32573 32577 32580 32590 32593 32594 32595 32597 32599 32600 32605 32609 32610 32612 32622 32623 32624 32625 32626 32629 32630 32634 32642 32643 32644 32652 32660 32661 32662 32668 32673 32675 32677 32683 32684 32685 32686 32687 32689 32691 32695 32697 32698 32702 32703 32708 32710 32712 32714 32718 32727 32730 32732 32734 32735 32736 32737 32740 32741 32744 32745 32747 32748 32750 32751 32753 32758 32760 32762 32764 32765 32767 32770 32772 32778 32780 32784 32785 32789 32793 32794 32795 32798 32800 32801 32802 32807 32809 32821 32822 32826 32831 32834 32837 32838 32839 32840 32843 32848 32852 32853 32856 32858 32859 32860 32862 32863 32864 32869 32870 32875 32876 32880 32881 32884 32887 32890 32891 32892 32893 32896 32898 32901 32902 32904 32907 32911 32912 32913 32917 32918 32920 32925 32926 32930 32932 32933 32934 32938 32940 32941 32942 32944 32945 32946 32947 32949 32952 32955 32962 32963 32967 32969 32973 32976 32980 32981 32983 32984 32986 32987 32988 32993 32994 32995 32996 32997 32998 32999 33005 33006 33009 33011 33013 33014 33018 33021 33025 33027 33028 33031 33032 33033 33036 33037 33039 33042 33043 33045 33046 33048 33050 33053 33055 33057 33064 33067 33071 33073 33074 33075 33078 33079 33081 33091 33092 33093 33094 33095 33098 33102 33107 33108 33112 33114 33117 33122 33123 33124 33125 33126 33129 33132 33136 33138 33141 33143 33146 33147 33148 33149 33150 33154 33156 33158 33159 33160 33161 33166 33170 33175 33177 33178 33180 33182 33183 33185 33189 33192 33193 33198 33199 33200 33201 33207 33209 33210 33211 33213 33215 33217 33218 33222 33223 33226 33227 33232 33233 33236 33237 33245 33246 33248 33249 33250 33254 33255 33256 33258 33260 33265 33266 33269 33271 33275 33276 33277 33278 33280 33283 33284 33285 33286 33287 33288 33289 33290 33292 33294 33296 33298 33300 33302 33303 33305 33307 33308 33309 33310 33311 33318 33319 33321 33322 33323 33325 33327 33328 33329 33330 33342 33343 33350 33358 33359 33361 33362 33363 33364 33367 33368 33369 33370 33375 33378 33379 33381 33382 33387 33390 33391 33393 33395 33399 33401 33402 33406 33412 33413 33415 33416 33418 33419 33421 33422 33425 33426 33432 33433 33434 33436 33437 33444 33445 33446 33447 33449 33452 33453 33457 33458 33459 33460 33461 33463 33465 33468 33469 33472 33475 33478 33483 33484 33485 33489 33490 33492 33495 33496 33497 33499 33500 33501 33502 33505 33506 33508 33512 33513 33521 33522 33523 33525 33528 33529 33532 33533 33534 33537 33538 33539 33541 33544 33545 33548 33551 33552 33553 33554 33558 33560 33561 33563 33565 33566 33567 33571 33572 33573 33576 33577 33579 33583 33584 33588 33589 33590 33591 33593 33596 33598 33599 33601 33602 33603 33604 33605 33607 33608 33610 33611 33612 33613 33614 33617 33618 33621 33623 33625 33632 33633 33634 33635 33636 33638 33644 33647 33650 33651 33653 33654 33658 33660 33664 33667 33669 33672 33674 33675 33679 33682 33686 33687 33690 33691 33692 33693 33696 33699 33701 33702 33703 33704 33705 33706 33708 33710 33711 33712 33717 33718 33720 33721 33728 33729 33733 33734 33740 33741 33746 33748 33750 33753 33756 33759 33761 33762 33763 33766 33769 33770 33771 33772 33773 33774 33775 33776 33781 33782 33786 33787 33788 33789 33790 33794 33799 33802 33805 33807 33808 33811 33816 33817 33818 33822 33825 33828 33831 33833 33834 33841 33845 33848 33849 33850 33853 33854 33855 33859 33862 33867 33869 33870 33872 33873 33879 33880 33882 33884 33888 33892 33894 33895 33896 33900 33903 33904 33905 33906 33908 33911 33912 33913 33918 33921 33922 33923 33924 33926 33929 33932 33933 33935 33943 33944 33945 33946 33947 33948 33949 33950 33951 33952 33954 33957 33959 33960 33961 33971 33972 33974 33976 33980 33987 33991 33996 33998 34000 34001 34002 34003 34007 34010 34011 34013 34014 34016 34020 34022 34023 34025 34031 34033 34034 34035 34038 34040 34042 34044 34048 34049 34052 34053 34056 34059 34061 34063 34064 34065 34067 34068 34069 34073 34074 34078 34080 34082 34085 34086 34087 34089 34090 34092 34095 34097 34101 34105 34107 34109 34110 34113 34116 34118 34119 34120 34121 34124 34126 34127 34132 34133 34134 34136 34137 34144 34146 34147 34149 34150 34153 34156 34159 34161 34165 34167 34170 34172 34176 34179 34185 34186 34187 34193 34195 34196 34201 34208 34211 34215 34217 34218 34219 34220 34222 34223 34226 34229 34230 34231 34233 34240 34244 34245 34246 34248 34249 34250 34251 34254 34257 34259 34260 34262 34263 34269 34270 34272 34276 34279 34284 34288 34289 34290 34291 34294 34296 34297 34298 34299 34300 34301 34303 34304 34305 34306 34307 34312 34314 34317 34319 34323 34324 34334 34337 34338 34345 34347 34348 34349 34354 34358 34361 34363 34366 34368 34369 34370 34373 34374 34383 34386 34387 34391 34392 34394 34396 34397 34401 34402 34404 34405 34411 34413 34416 34417 34418 34420 34421 34422 34424 34428 34429 34430 34432 34433 34440 34441 34442 34445 34447 34451 34453 34455 34457 34458 34464 34467 34468 34469 34472 34473 34474 34475 34477 34483 34487 34488 34491 34492 34494 34495 34500 34502 34503 34504 34509 34510 34511 34512 34514 34515 34518 34521 34527 34530 34531 34533 34535 34536 34540 34541 34543 34544 34548 34550 34557 34561 34562 34563 34565 34567 34570 34572 34580 34582 34586 34587 34588 34589 34590 34591 34601 34603 34604 34606 34607 34608 34611 34614 34615 34617 34624 34626 34628 34634 34643 34645 34646 34649 34650 34653 34654 34655 34656 34657 34658 34659 34660 34661 34665 34667 34670 34671 34672 34673 34679 34683 34684 34686 34689 34690 34693 34694 34698 34701 34703 34707 34711 34713 34714 34716 34720 34722 34725 34726 34731 34733 34735 34736 34742 34746 34747 34750 34753 34754 34755 34756 34761 34763 34764 34766 34768 34772 34774 34775 34777 34778 34779 34780 34781 34784 34786 34790 34792 34793 34796 34797 34798 34806 34807 34814 34816 34819 34828 34830 34845 34849 34850 34859 34861 34863 34865 34867 34870 34871 34873 34879 34882 34884 34885 34887 34896 34899 34900 34901 34903 34904 34905 34906 34909 34911 34914 34916 34917 34918 34923 34924 34926 34927 34929 34931 34934 34936 34937 34939 34940 34943 34946 34950 34952 34956 34959 34960 34962 34963 34965 34971 34972 34974 34976 34980 34981 34982 34987 34989 34990 34991 34995 34998 35000 35003 35007 35013 35015 35016 35018 35019 35023 35027 35028 35029 35030 35031 35032 35033 35034 35035 35037 35038 35039 35040 35041 35042 35043 35045 35049 35051 35053 35054 35055 35056 35057 35059 35060 35067 35071 35072 35074 35075 35076 35079 35080 35081 35083 35084 35086 35089 35094 35099 35100 35101 35104 35106 35107 35108 35110 35111 35112 35116 35118 35120 35121 35122 35124 35126 35127 35131 35132 35133 35137 35138 35146 35148 35151 35152 35153 35156 35157 35160 35161 35165 35167 35168 35171 35178 35179 35180 35184 35185 35187 35188 35189 35194 35195 35197 35198 35200 35201 35207 35208 35213 35215 35216 35217 35219 35220 35224 35226 35228 35230 35231 35233 35234 35240 35242 35243 35245 35246 35250 35257 35258 35260 35265 35266 35269 35272 35274 35275 35276 35278 35282 35284 35285 35286 35287 35289 35290 35292 35295 35296 35301 35302 35303 35304 35306 35307 35309 35310 35311 35314 35322 35323 35325 35326 35327 35330 35331 35333 35334 35335 35340 35341 35343 35345 35351 35354 35355 35357 35359 35361 35362 35366 35373 35378 35379 35380 35381 35382 35386 35388 35391 35393 35397 35400 35404 35407 35408 35409 35411 35413 35418 35419 35421 35423 35424 35425 35426 35427 35428 35431 35434 35435 35439 35440 35442 35445 35451 35453 35454 35457 35460 35461 35463 35465 35468 35470 35473 35474 35478 35481 35484 35486 35487 35489 35491 35492 35494 35496 35497 35500 35503 35505 35509 35515 35516 35519 35521 35523 35526 35529 35530 35533 35535 35536 35539 35542 35544 35545 35546 35547 35551 35553 35554 35556 35557 35558 35560 35561 35565 35567 35569 35573 35574 35577 35581 35584 35585 35586 35587 35588 35590 35593 35596 35597 35602 35605 35606 35610 35614 35615 35629 35631 35632 35634 35635 35636 35638 35640 35642 35643 35644 35647 35649 35651 35652 35655 35656 35657 35660 35662 35663 35669 35671 35672 35674 35675 35678 35683 35685 35687 35688 35689 35697 35698 35700 35702 35704 35712 35714 35720 35721 35722 35728 35729 35733 35735 35736 35741 35743 35745 35748 35750 35756 35758 35759 35760 35764 35767 35768 35769 35770 35778 35782 35783 35790 35792 35793 35796 35801 35808 35810 35811 35813 35815 35817 35818 35827 35828 35829 35834 35835 35841 35842 35844 35851 35853 35854 35855 35857 35858 35860 35861 35862 35863 35866 35867 35868 35869 35870 35873 35876 35878 35879 35883 35886 35889 35890 35892 35894 35895 35898 35899 35902 35906 35909 35910 35911 35913 35914 35917 35918 35919 35920 35921 35929 35930 35932 35933 35935 35936 35937 35938 35939 35940 35943 35946 35947 35948 35950 35952 35953 35955 35961 35963 35967 35968 35969 35972 35975 35977 35978 35982 35988 35990 35995 35997 35998 35999 36001 36002 36003 36004 36006 36009 36010 36013 36020 36022 36023 36025 36026 36027 36028 36029 36038 36043 36045 36046 36048 36052 36053 36054 36055 36057 36058 36061 36064 36069 36074 36075 36077 36078 36079 36081 36083 36086 36087 36088 36089 36094 36096 36097 36099 36103 36106 36107 36108 36110 36112 36113 36114 36118 36119 36122 36125 36126 36128 36129 36134 36137 36139 36140 36141 36142 36143 36145 36147 36150 36152 36156 36157 36159 36160 36161 36168 36171 36172 36183 36184 36196 36202 36203 36205 36206 36211 36213 36214 36220 36223 36225 36226 36228 36230 36232 36241 36246 36250 36257 36258 36259 36260 36262 36264 36266 36270 36272 36276 36277 36278 36280 36281 36282 36283 36287 36291 36292 36293 36294 36295 36296 36297 36299 36300 36301 36305 36306 36307 36309 36311 36312 36313 36315 36319 36321 36325 36326 36327 36328 36330 36331 36335 36340 36341 36342 36347 36348 36350 36352 36353 36354 36359 36361 36363 36367 36372 36373 36377 36378 36380 36383 36384 36388 36390 36391 36394 36396 36397 36401 36402 36405 36410 36412 36413 36414 36415 36417 36425 36427 36429 36430 36433 36437 36439 36440 36441 36443 36446 36447 36449 36450 36452 36453 36459 36460 36465 36470 36474 36477 36478 36479 36482 36484 36485 36486 36488 36489 36490 36494 36495 36498 36504 36505 36507 36508 36509 36514 36515 36516 36518 36520 36522 36530 36531 36537 36541 36542 36550 36553 36555 36557 36563 36572 36574 36577 36579 36581 36587 36591 36592 36594 36595 36596 36600 36602 36604 36607 36610 36611 36615 36619 36621 36622 36623 36624 36625 36627 36630 36631 36634 36635 36637 36640 36641 36644 36647 36649 36652 36655 36657 36658 36659 36662 36664 36665 36667 36668 36669 36671 36672 36674 36675 36677 36682 36684 36687 36689 36690 36693 36694 36695 36696 36698 36699 36700 36702 36706 36710 36712 36714 36716 36722 36723 36725 36740 36743 36746 36748 36752 36756 36758 36762 36764 36765 36766 36767 36769 36772 36773 36774 36776 36777 36779 36783 36786 36787 36788 36790 36791 36794 36796 36799 36804 36806 36807 36808 36813 36817 36823 36828 36829 36832 36834 36838 36839 36840 36841 36844 36845 36850 36853 36854 36858 36859 36860 36861 36863 36865 36866 36871 36873 36874 36876 36879 36881 36888 36892 36893 36896 36899 36901 36903 36907 36912 36913 36915 36917 36919 36920 36921 36923 36930 36932 36939 36941 36944 36946 36949 36952 36954 36957 36959 36962 36963 36965 36966 36969 36970 36973 36974 36977 36980 36981 36984 36988 36994 36997 36999 37001 37011 37013 37014 37015 37017 37020 37022 37025 37029 37034 37036 37037 37040 37043 37045 37047 37050 37052 37054 37056 37057 37059 37065 37067 37070 37076 37077 37084 37088 37092 37093 37095 37098 37099 37100 37102 37103 37112 37114 37115 37117 37121 37122 37123 37126 37128 37135 37136 37139 37142 37147 37150 37156 37157 37158 37162 37163 37165 37166 37169 37170 37172 37173 37176 37177 37184 37186 37188 37194 37197 37198 37199 37200 37204 37207 37209 37210 37211 37213 37218 37220 37221 37222 37223 37225 37226 37229 37230 37231 37232 37233 37234 37236 37239 37242 37243 37247 37248 37250 37251 37253 37254 37255 37256 37258 37259 37261 37264 37269 37275 37276 37281 37282 37284 37286 37290 37292 37295 37297 37300 37304 37306 37307 37308 37313 37315 37316 37322 37323 37329 37331 37335 37336 37339 37340 37341 37342 37343 37345 37348 37349 37350 37351 37353 37358 37364 37368 37370 37371 37373 37375 37380 37381 37385 37387 37389 37392 37396 37400 37403 37405 37407 37409 37410 37411 37415 37416 37417 37419 37423 37424 37426 37429 37430 37432 37435 37436 37437 37440 37443 37446 37449 37455 37456 37458 37470 37471 37472 37475 37476 37479 37482 37488 37489 37490 37495 37496 37500 37504 37505 37507 37511 37517 37520 37521 37522 37523 37524 37528 37529 37531 37532 37536 37537 37538 37539 37542 37543 37544 37550 37554 37556 37558 37561 37564 37565 37570 37572 37573 37577 37579 37581 37583 37584 37585 37586 37588 37590 37591 37595 37597 37598 37599 37602 37604 37605 37606 37611 37613 37619 37620 37621 37622 37626 37629 37630 37634 37636 37637 37641 37643 37645 37646 37647 37649 37652 37653 37654 37656 37657 37658 37660 37661 37663 37667 37672 37676 37680 37681 37682 37683 37687 37690 37694 37696 37699 37702 37703 37706 37708 37710 37711 37712 37713 37714 37715 37716 37718 37719 37726 37727 37730 37733 37734 37735 37736 37737 37739 37740 37742 37746 37747 37748 37751 37753 37757 37758 37761 37764 37768 37769 37772 37775 37777 37779 37780 37781 37784 37786 37788 37790 37793 37794 37795 37801 37803 37806 37807 37808 37810 37814 37819 37820 37826 37828 37831 37836 37838 37839 37840 37841 37842 37843 37844 37845 37846 37847 37853 37854 37855 37858 37859 37860 37863 37864 37867 37871 37874 37876 37878 37879 37880 37881 37884 37887 37890 37900 37901 37902 37903 37905 37906 37907 37910 37914 37922 37929 37933 37936 37941 37945 37950 37951 37952 37954 37960 37961 37968 37969 37970 37972 37973 37974 37975 37978 37979 37980 37986 37988 37989 37990 37992 37997 38004 38005 38006 38007 38008 38014 38015 38018 38019 38020 38021 38023 38025 38026 38029 38034 38036 38039 38044 38045 38046 38056 38057 38058 38059 38071 38072 38073 38074 38077 38080 38081 38085 38086 38087 38091 38096 38101 38102 38108 38110 38114 38115 38118 38123 38124 38125 38126 38127 38131 38132 38134 38140 38142 38146 38147 38148 38151 38154 38158 38161 38162 38163 38165 38166 38168 38170 38172 38174 38176 38179 38182 38186 38188 38189 38192 38193 38195 38197 38198 38200 38201 38203 38206 38207 38210 38211 38215 38216 38218 38219 38223 38224 38225 38228 38229 38231 38233 38234 38237 38240 38244 38245 38249 38252 38253 38254 38255 38257 38260 38261 38264 38268 38269 38273 38274 38277 38280 38284 38286 38289 38290 38292 38294 38295 38296 38299 38300 38301 38303 38304 38307 38308 38311 38312 38314 38317 38318 38319 38329 38330 38333 38337 38339 38341 38342 38348 38349 38355 38356 38357 38360 38363 38365 38366 38374 38376 38379 38381 38382 38383 38387 38390 38392 38397 38400 38401 38402 38403 38407 38409 38411 38417 38420 38423 38425 38428 38429 38433 38434 38437 38438 38439 38440 38441 38443 38444 38447 38448 38452 38454 38455 38456 38458 38459 38466 38467 38474 38477 38478 38479 38481 38482 38485 38488 38491 38493 38499 38500 38504 38508 38509 38514 38517 38518 38521 38523 38524 38526 38528 38530 38531 38533 38537 38538 38541 38543 38545 38546 38548 38551 38552 38553 38555 38557 38562 38563 38564 38565 38569 38573 38577 38579 38584 38585 38590 38591 38592 38595 38597 38598 38605 38608 38609 38613 38614 38615 38620 38623 38630 38635 38636 38638 38640 38644 38646 38651 38653 38654 38655 38658 38659 38663 38664 38665 38666 38669 38670 38675 38682 38685 38686 38688 38689 38690 38691 38692 38693 38695 38697 38699 38702 38703 38707 38708 38709 38710 38711 38715 38716 38718 38719 38721 38725 38727 38728 38729 38733 38734 38735 38736 38739 38741 38742 38744 38745 38746 38749 38750 38751 38752 38753 38754 38758 38760 38762 38764 38766 38769 38771 38775 38776 38779 38780 38782 38784 38785 38788 38789 38790 38794 38795 38798 38800 38803 38805 38806 38809 38811 38813 38814 38815 38816 38820 38822 38825 38826 38827 38828 38830 38832 38833 38840 38841 38843 38845 38849 38851 38852 38858 38860 38864 38865 38866 38867 38876 38881 38883 38884 38890 38892 38894 38895 38899 38902 38903 38906 38911 38913 38916 38918 38920 38921 38924 38930 38931 38932 38936 38939 38941 38942 38944 38945 38948 38949 38952 38953 38957 38958 38960 38963 38967 38969 38970 38973 38978 38982 38983 38984 38989 38995 38997 38998 38999 39002 39004 39005 39007 39008 39009 39013 39021 39023 39026 39028 39032 39033 39035 39036 39039 39040 39042 39044 39048 39049 39050 39051 39052 39054 39055 39056 39057 39058 39059 39060 39062 39064 39065 39066 39067 39074 39078 39079 39085 39087 39091 39094 39095 39096 39099 39103 39104 39105 39106 39107 39112 39117 39120 39121 39122 39128 39131 39133 39136 39138 39142 39143 39144 39145 39146 39150 39159 39161 39163 39164 39165 39169 39170 39173 39174 39175 39176 39177 39179 39181 39183 39185 39186 39187 39188 39191 39197 39198 39200 39201 39202 39204 39205 39207 39210 39213 39215 39220 39221 39222 39223 39229 39231 39232 39234 39235 39238 39240 39246 39250 39251 39253 39255 39256 39257 39261 39262 39263 39265 39267 39269 39272 39276 39277 39280 39282 39287 39292 39297 39299 39300 39301 39306 39307 39308 39313 39314 39316 39317 39318 39322 39324 39325 39326 39329 39330 39331 39334 39336 39339 39341 39345 39346 39348 39350 39354 39355 39359 39360 39362 39364 39365 39370 39371 39372 39376 39379 39380 39381 39383 39385 39391 39394 39395 39397 39398 39399 39402 39403 39405 39406 39407 39408 39409 39411 39412 39413 39414 39415 39416 39417 39418 39419 39420 39422 39423 39424 39426 39427 39429 39430 39434 39437 39439 39443 39444 39449 39451 39452 39455 39456 39461 39465 39466 39468 39469 39471 39474 39475 39483 39486 39488 39489 39491 39496 39497 39498 39500 39501 39508 39511 39513 39514 39515 39517 39519 39522 39523 39525 39526 39538 39539 39541 39543 39545 39549 39552 39553 39555 39556 39557 39558 39559 39560 39561 39566 39568 39569 39570 39573 39574 39579 39581 39585 39587 39588 39590 39591 39595 39597 39598 39606 39607 39610 39611 39613 39616 39618 39619 39620 39623 39626 39628 39629 39632 39635 39639 39641 39642 39643 39644 39645 39646 39655 39656 39657 39660 39661 39663 39664 39665 39666 39668 39670 39671 39673 39674 39675 39676 39679 39680 39682 39683 39684 39688 39697 39698 39699 39700 39702 39704 39707 39708 39709 39713 39718 39720 39723 39728 39729 39734 39736 39738 39741 39742 39744 39745 39749 39750 39757 39758 39759 39760 39761 39764 39765 39766 39767 39768 39769 39770 39772 39774 39776 39779 39780 39781 39782 39783 39785 39791 39792 39793 39794 39795 39796 39801 39802 39803 39804 39806 39810 39812 39813 39820 39821 39822 39824 39825 39826 39828 39831 39832 39833 39835 39837 39839 39840 39841 39843 39845 39849 39853 39855 39856 39858 39863 39864 39867 39870 39873 39877 39878 39879 39880 39881 39884 39886 39889 39893 39896 39898 39900 39903 39904 39908 39914 39917 39918 39919 39920 39921 39923 39928 39931 39939 39940 39942 39944 39945 39946 39948 39950 39951 39953 39954 39956 39961 39962 39963 39964 39965 39966 39971 39972 39977 39978 39980 39981 39983 39986 39987 39988 39999 40000 40001 40002 40005 40012 40016 40019 40020 40025 40029 40030 40031 40032 40033 40034 40035 40038 40043 40045 40049 40051 40054 40058 40059 40060 40062 40063 40068 40070 40071 40074 40076 40077 40080 40084 40088 40090 40091 40092 40093 40098 40099 40103 40111 40114 40116 40118 40123 40124 40125 40126 40130 40131 40134 40135 40136 40137 40143 40148 40155 40160 40161 40162 40163 40165 40171 40173 40174 40175 40177 40178 40180 40182 40183 40185 40186 40188 40189 40190 40191 40195 40196 40197 40198 40200 40202 40205 40212 40217 40218 40220 40224 40227 40228 40231 40232 40235 40236 40240 40241 40242 40243 40244 40246 40248 40250 40251 40253 40254 40255 40256 40259 40260 40263 40264 40271 40272 40273 40277 40284 40286 40287 40288 40292 40294 40295 40296 40298 40299 40302 40303 40305 40307 40309 40315 40316 40319 40323 40324 40328 40332 40338 40340 40342 40343 40344 40350 40351 40353 40354 40356 40364 40365 40366 40369 40371 40373 40377 40379 40386 40387 40395 40399 40400 40404 40407 40408 40411 40413 40415 40418 40419 40420 40421 40424 40425 40428 40429 40430 40433 40435 40436 40439 40440 40441 40442 40443 40445 40448 40449 40450 40452 40453 40456 40461 40463 40465 40466 40468 40470 40475 40483 40486 40487 40488 40490 40494 40497 40498 40501 40502 40503 40507 40514 40519 40524 40526 40527 40530 40532 40534 40538 40540 40541 40542 40547 40549 40551 40555 40562 40563 40564 40566 40567 40568 40571 40575 40576 40581 40582 40584 40588 40593 40595 40596 40598 40599 40601 40604 40606 40609 40612 40618 40620 40621 40622 40626 40627 40629 40631 40632 40639 40643 40644 40645 40648 40652 40656 40658 40661 40665 40668 40669 40670 40671 40672 40673 40676 40677 40680 40681 40684 40686 40689 40692 40693 40696 40697 40701 40702 40704 40706 40709 40716 40718 40720 40721 40723 40724 40727 40733 40736 40740 40744 40745 40750 40751 40757 40758 40761 40766 40770 40771 40774 40775 40777 40778 40781 40782 40783 40791 40792 40795 40796 40799 40801 40804 40805 40806 40809 40810 40815 40816 40818 40822 40823 40825 40826 40829 40837 40838 40839 40840 40842 40843 40846 40850 40853 40854 40858 40859 40860 40862 40865 40869 40873 40877 40879 40880 40881 40882 40883 40886 40889 40892 40894 40896 40897 40898 40899 40900 40903 40906 40908 40909 40910 40912 40915 40919 40921 40925 40926 40928 40929 40930 40931 40933 40934 40935 40937 40938 40939 40942 40943 40944 40945 40946 40947 40950 40955 40956 40957 40960 40962 40965 40967 40968 40969 40970 40971 40976 40978 40979 40980 40984 40985 40987 40988 40990 40991 40993 40998 40999 41002 41004 41010 41011 41012 41017 41018 41019 41020 41021 41026 41027 41028 41030 41031 41032 41033 41037 41043 41045 41055 41056 41058 41060 41061 41065 41066 41068 41071 41074 41075 41082 41084 41086 41087 41090 41092 41093 41095 41097 41098 41099 41101 41103 41106 41108 41109 41111 41112 41117 41118 41119 41125 41126 41127 41130 41132 41133 41135 41137 41139 41141 41144 41148 41150 41154 41156 41159 41168 41172 41174 41178 41179 41180 41182 41187 41189 41191 41194 41196 41197 41200 41202 41205 41208 41211 41218 41220 41225 41229 41231 41232 41237 41240 41241 41243 41248 41249 41250 41257 41260 41262 41266 41268 41269 41274 41276 41277 41278 41280 41282 41283 41284 41287 41289 41290 41291 41293 41295 41297 41298 41299 41300 41301 41307 41308 41310 41312 41314 41316 41322 41323 41324 41325 41328 41332 41337 41338 41339 41340 41341 41342 41343 41345 41347 41348 41350 41354 41357 41358 41359 41362 41363 41365 41366 41368 41369 41371 41372 41373 41376 41380 41381 41382 41383 41385 41386 41388 41390 41393 41394 41395 41397 41398 41403 41407 41410 41411 41412 41416 41419 41421 41424 41425 41426 41430 41431 41433 41434 41436 41437 41438 41443 41445 41450 41451 41452 41453 41454 41455 41456 41459 41460 41463 41464 41466 41467 41470 41471 41472 41473 41476 41478 41479 41480 41481 41482 41483 41484 41485 41486 41488 41491 41493 41494 41496 41498 41501 41503 41505 41506 41508 41509 41510 41515 41516 41517 41522 41524 41525 41526 41528 41529 41531 41532 41534 41537 41540 41542 41543 41544 41545 41547 41548 41550 41553 41555 41557 41562 41563 41565 41567 41572 41573 41574 41575 41580 41581 41583 41584 41586 41590 41591 41592 41598 41599 41602 41604 41609 41613 41614 41615 41616 41618 41620 41622 41624 41625 41627 41628 41629 41630 41633 41642 41643 41644 41647 41651 41658 41662 41663 41665 41672 41678 41682 41686 41691 41693 41694 41695 41696 41701 41709 41713 41715 41717 41721 41722 41723 41728 41731 41740 41742 41746 41749 41750 41754 41761 41762 41766 41769 41770 41771 41773 41776 41779 41781 41782 41783 41786 41787 41790 41792 41795 41799 41805 41806 41810 41814 41816 41818 41820 41821 41827 41832 41835 41836 41837 41839 41842 41846 41856 41858 41860 41861 41863 41865 41867 41868 41870 41871 41873 41875 41876 41879 41880 41881 41884 41885 41886 41892 41903 41905 41908 41910 41912 41915 41917 41919 41920 41921 41922 41923 41924 41934 41938 41939 41943 41944 41945 41946 41947 41948 41950 41951 41952 41956 41957 41958 41960 41962 41967 41968 41969 41970 41973 41975 41977 41978 41980 41981 41982 41987 41990 41992 41994 41995 41996 42000 42001 42002 42004 42005 42007 42008 42009 42010 42011 42023 42024 42026 42029 42030 42032 42035 42037 42038 42039 42040 42042 42043 42044 42046 42048 42052 42054 42057 42058 42059 42060 42062 42065 42066 42069 42071 42074 42076 42079 42080 42083 42084 42087 42088 42089 42090 42091 42092 42094 42103 42107 42108 42109 42113 42114 42115 42116 42118 42121 42122 42123 42125 42127 42132 42134 42136 42139 42140 42141 42142 42143 42154 42155 42156 42157 42158 42159 42161 42163 42166 42169 42172 42174 42177 42178 42181 42183 42187 42188 42192 42193 42194 42195 42197 42200 42201 42202 42203 42205 42207 42208 42214 42215 42216 42222 42224 42225 42227 42230 42231 42234 42236 42239 42240 42244 42245 42246 42247 42250 42252 42254 42261 42262 42264 42266 42267 42269 42274 42279 42281 42283 42285 42286 42289 42292 42294 42301 42302 42303 42304 42305 42307 42309 42310 42312 42313 42314 42315 42316 42318 42319 42321 42322 42323 42324 42325 42326 42328 42329 42331 42336 42337 42338 42341 42342 42343 42345 42347 42349 42354 42355 42359 42360 42361 42364 42369 42375 42379 42380 42381 42386 42391 42398 42402 42403 42404 42408 42409 42411 42413 42414 42415 42416 42422 42425 42426 42428 42429 42432 42435 42443 42445 42446 42451 42454 42455 42456 42459 42461 42464 42467 42471 42473 42474 42479 42480 42481 42483 42484 42486 42487 42490 42492 42499 42500 42502 42504 42505 42507 42509 42513 42518 42519 42520 42521 42523 42524 42525 42526 42527 42528 42531 42532 42533 42536 42539 42540 42545 42549 42551 42552 42556 42557 42558 42559 42560 42561 42564 42566 42568 42569 42572 42576 42577 42583 42584 42586 42588 42589 42590 42591 42593 42595 42596 42597 42598 42601 42602 42603 42604 42605 42610 42612 42614 42617 42620 42623 42625 42626 42630 42631 42633 42636 42637 42640 42641 42644 42646 42647 42650 42652 42653 42655 42659 42660 42661 42673 42675 42680 42681 42682 42683 42684 42690 42691 42692 42693 42695 42696 42698 42701 42702 42704 42710 42713 42714 42715 42721 42723 42724 42725 42727 42729 42732 42733 42735 42740 42742 42744 42746 42748 42752 42753 42757 42760 42763 42765 42768 42776 42781 42784 42787 42789 42790 42793 42796 42799 42802 42803 42805 42806 42807 42810 42814 42815 42816 42818 42820 42821 42822 42823 42824 42827 42828 42829 42831 42832 42840 42842 42843 42845 42846 42848 42849 42852 42855 42856 42857 42858 42862 42865 42866 42868 42870 42871 42872 42873 42874 42876 42880 42881 42893 42894 42895 42898 42899 42903 42904 42907 42908 42911 42912 42918 42920 42921 42929 42930 42933 42934 42937 42938 42940 42942 42943 42944 42946 42947 42950 42953 42954 42960 42966 42967 42970 42971 42972 42973 42981 42983 42988 42990 42991 42992 42995 42997 42998 42999 43001 43003 43005 43007 43009 43011 43012 43017 43019 43020 43023 43025 43026 43027 43028 43029 43030 43032 43034 43035 43036 43037 43039 43040 43041 43042 43049 43050 43052 43053 43054 43055 43057 43060 43065 43068 43069 43071 43073 43075 43079 43080 43082 43083 43086 43090 43093 43095 43096 43099 43103 43106 43108 43110 43111 43112 43113 43114 43115 43118 43119 43120 43121 43122 43126 43128 43129 43132 43138 43139 43143 43153 43154 43155 43156 43157 43159 43162 43164 43171 43175 43177 43180 43187 43188 43190 43193 43195 43199 43200 43205 43206 43207 43208 43209 43211 43212 43213 43217 43218 43220 43226 43229 43232 43234 43235 43236 43237 43238 43240 43242 43243 43244 43245 43247 43249 43257 43259 43261 43262 43263 43264 43268 43273 43275 43276 43279 43282 43285 43286 43289 43290 43294 43298 43299 43302 43303 43304 43312 43313 43314 43315 43317 43318 43322 43324 43325 43326 43327 43328 43329 43331 43333 43334 43335 43340 43343 43344 43345 43350 43354 43356 43360 43361 43369 43371 43374 43377 43379 43381 43388 43390 43391 43394 43398 43399 43400 43401 43403 43404 43407 43408 43409 43411 43415 43418 43420 43424 43426 43432 43435 43436 43439 43441 43442 43446 43447 43449 43451 43457 43458 43459 43461 43462 43463 43466 43467 43468 43472 43474 43475 43476 43477 43479 43480 43481 43482 43483 43484 43486 43488 43489 43490 43493 43495 43496 43497 43500 43501 43505 43506 43507 43508 43510 43516 43518 43527 43530 43531 43533 43537 43539 43543 43548 43549 43550 43554 43555 43560 43561 43563 43567 43569 43572 43573 43575 43576 43578 43581 43582 43584 43586 43589 43590 43592 43594 43595 43605 43606 43608 43609 43612 43613 43616 43617 43620 43621 43622 43627 43634 43637 43639 43640 43641 43642 43643 43644 43645 43649 43652 43653 43656 43657 43660 43661 43662 43663 43664 43667 43670 43671 43673 43675 43679 43680 43681 43682 43683 43684 43685 43687 43690 43699 43703 43706 43710 43711 43713 43718 43721 43724 43728 43737 43740 43742 43744 43747 43748 43755 43757 43758 43759 43764 43767 43768 43771 43773 43776 43778 43779 43787 43792 43794 43795 43796 43799 43801 43804 43805 43806 43810 43812 43813 43817 43819 43822 43823 43824 43825 43826 43829 43831 43832 43839 43840 43841 43845 43848 43849 43854 43856 43857 43858 43862 43864 43869 43872 43875 43876 43877 43879 43882 43883 43884 43885 43886 43888 43889 43894 43897 43899 43901 43904 43905 43907 43910 43911 43913 43915 43917 43922 43929 43930 43931 43932 43934 43937 43939 43940 43941 43945 43948 43949 43955 43956 43957 43964 43966 43967 43968 43971 43974 43975 43976 43979 43980 43984 43986 43987 43988 43989 43991 43992 43993 43996 43998 44001 44004 44005 44008 44020 44022 44023 44024 44026 44027 44029 44039 44040 44043 44047 44049 44051 44052 44053 44055 44060 44065 44066 44069 44075 44077 44080 44081 44083 44086 44089 44093 44096 44105 44106 44109 44110 44115 44116 44117 44122 44124 44126 44128 44129 44131 44133 44135 44136 44140 44141 44144 44145 44147 44149 44152 44154 44155 44156 44158 44164 44169 44173 44174 44175 44176 44180 44181 44185 44186 44189 44191 44195 44197 44202 44203 44205 44214 44215 44219 44220 44221 44222 44223 44228 44229 44231 44233 44234 44235 44236 44237 44238 44239 44242 44244 44246 44247 44248 44249 44251 44252 44253 44256 44257 44259 44261 44262 44263 44264 44269 44270 44273 44274 44277 44278 44279 44282 44284 44285 44289 44291 44292 44295 44297 44310 44312 44313 44314 44315 44318 44321 44323 44325 44326 44328 44331 44332 44333 44334 44342 44346 44348 44349 44350 44354 44355 44357 44359 44360 44363 44367 44372 44373 44374 44375 44380 44385 44386 44387 44392 44393 44396 44398 44400 44401 44403 44406 44409 44410 44411 44414 44415 44417 44418 44422 44423 44424 44429 44433 44434 44435 44442 44443 44446 44448 44455 44456 44459 44462 44463 44466 44467 44468 44472 44474 44477 44478 44480 44481 44482 44484 44485 44486 44487 44490 44491 44493 44494 44496 44497 44498 44499 44508 44510 44513 44516 44519 44520 44521 44523 44527 44530 44532 44535 44536 44539 44542 44544 44549 44550 44553 44557 44560 44562 44564 44568 44570 44573 44575 44576 44578 44579 44582 44583 44584 44586 44587 44589 44591 44592 44593 44594 44595 44596 44598 44603 44605 44606 44608 44609 44613 44619 44629 44631 44632 44633 44638 44639 44640 44641 44643 44644 44646 44648 44650 44653 44654 44659 44661 44664 44665 44666 44667 44668 44676 44678 44680 44683 44684 44686 44687 44688 44689 44690 44691 44693 44697 44698 44700 44709 44710 44711 44715 44717 44720 44723 44724 44728 44729 44732 44733 44734 44735 44736 44740 44742 44743 44745 44752 44754 44756 44757 44761 44765 44766 44767 44768 44770 44772 44774 44779 44781 44784 44785 44786 44787 44791 44795 44796 44800 44801 44802 44803 44806 44809 44812 44814 44815 44816 44818 44819 44821 44823 44826 44827 44829 44834 44836 44837 44838 44840 44845 44848 44849 44854 44857 44859 44863 44867 44868 44870 44871 44879 44880 44885 44891 44892 44895 44898 44899 44900 44901 44904 44905 44908 44911 44913 44915 44916 44917 44918 44923 44925 44926 44928 44932 44933 44935 44938 44941 44946 44947 44949 44951 44952 44953 44960 44962 44963 44964 44967 44968 44969 44970 44971 44972 44973 44974 44975 44977 44979 44981 44983 44985 44986 44989 44990 44993 44995 44996 44997 44998 45003 45005 45007 45010 45011 45018 45019 45020 45025 45027 45033 45034 45036 45038 45041 45045 45050 45051 45053 45056 45059 45061 45062 45063 45064 45067 45068 45071 45072 45075 45077 45079 45080 45081 45083 45084 45085 45086 45088 45089 45091 45092 45093 45095 45096 45097 45098 45099 45100 45101 45105 45107 45111 45112 45113 45121 45122 45124 45125 45126 45130 45131 45137 45139 45140 45153 45154 45155 45156 45158 45159 45160 45161 45162 45163 45164 45166 45167 45169 45171 45174 45176 45179 45181 45182 45183 45184 45187 45190 45192 45193 45195 45196 45198 45201 45204 45206 45209 45210 45211 45213 45215 45216 45217 45219 45221 45234 45235 45239 45240 45247 45249 45250 45253 45254 45257 45258 45261 45262 45264 45266 45267 45268 45272 45273 45274 45275 45276 45281 45283 45284 45286 45291 45294 45295 45297 45300 45302 45304 45306 45307 45308 45313 45314 45315 45316 45317 45318 45320 45322 45323 45326 45327 45328 45335 45337 45338 45339 45345 45347 45348 45353 45365 45371 45372 45377 45378 45379 45381 45383 45385 45386 45388 45390 45393 45395 45396 45401 45403 45405 45410 45411 45413 45414 45416 45417 45418 45419 45421 45422 45424 45425 45429 45431 45432 45433 45436 45438 45440 45443 45444 45445 45450 45455 45457 45458 45460 45461 45463 45464 45465 45466 45468 45469 45470 45473 45474 45475 45476 45480 45486 45487 45488 45491 45493 45494 45495 45498 45499 45501 45502 45504 45506 45509 45510 45511 45514 45516 45517 45519 45521 45522 45529 45530 45533 45536 45537 45541 45542 45545 45546 45549 45550 45552 45562 45567 45569 45570 45572 45575 45578 45579 45582 45584 45588 45589 45591 45594 45595 45596 45597 45599 45601 45602 45603 45604 45607 45608 45612 45613 45618 45621 45624 45626 45627 45630 45631 45636 45638 45641 45642 45644 45646 45647 45649 45650 45653 45654 45655 45656 45671 45674 45676 45677 45678 45682 45685 45686 45688 45690 45691 45692 45693 45694 45698 45699 45703 45708 45710 45712 45713 45715 45716 45717 45720 45721 45726 45727 45728 45729 45731 45735 45737 45738 45741 45744 45746 45749 45750 45753 45757 45762 45763 45766 45769 45771 45772 45773 45774 45775 45776 45777 45780 45781 45787 45788 45789 45791 45792 45794 45797 45799 45800 45803 45806 45809 45813 45814 45815 45817 45818 45819 45820 45821 45822 45824 45827 45829 45833 45834 45836 45837 45838 45840 45843 45844 45845 45848 45849 45852 45853 45854 45859 45869 45870 45873 45876 45879 45880 45882 45884 45885 45888 45890 45892 45893 45896 45897 45902 45903 45906 45908 45909 45912 45915 45920 45924 45926 45927 45928 45929 45930 45934 45935 45938 45939 45940 45942 45944 45945 45947 45949 45950 45951 45953 45955 45963 45965 45967 45968 45970 45972 45974 45975 45976 45979 45980 45982 45983 45986 45987 45988 45989 45995 45996 46000 46001 46002 46003 46007 46008 46011 46012 46015 46020 46021 46022 46023 46024 46025 46027 46028 46029 46034 46036 46044 46046 46056 46060 46061 46064 46068 46070 46071 46072 46073 46077 46079 46081 46082 46083 46084 46086 46087 46089 46091 46092 46093 46094 46096 46097 46098 46100 46101 46102 46105 46106 46108 46111 46113 46115 46117 46118 46126 46127 46130 46132 46133 46134 46137 46138 46143 46146 46148 46149 46152 46159 46161 46162 46163 46164 46165 46168 46170 46174 46177 46178 46183 46184 46189 46190 46192 46195 46198 46199 46201 46202 46204 46207 46208 46210 46213 46215 46216 46217 46221 46223 46228 46229 46233 46235 46244 46245 46248 46251 46252 46254 46255 46257 46260 46262 46263 46264 46269 46275 46276 46278 46282 46284 46285 46289 46290 46291 46296 46297 46300 46301 46302 46303 46308 46312 46314 46316 46317 46319 46320 46321 46325 46326 46332 46341 46344 46346 46348 46350 46352 46356 46358 46359 46361 46363 46364 46371 46376 46377 46378 46379 46380 46382 46386 46387 46389 46391 46398 46404 46408 46410 46413 46414 46415 46417 46421 46425 46427 46428 46429 46434 46436 46437 46438 46440 46441 46444 46445 46448 46451 46453 46454 46456 46458 46463 46466 46467 46469 46472 46477 46478 46480 46483 46484 46487 46488 46489 46491 46492 46495 46496 46498 46499 46501 46503 46506 46509 46510 46512 46516 46518 46519 46522 46524 46525 46528 46532 46533 46536 46537 46539 46541 46545 46546 46547 46549 46552 46553 46554 46557 46559 46560 46563 46567 46572 46573 46574 46576 46579 46580 46581 46582 46584 46585 46587 46589 46591 46592 46593 46594 46597 46598 46599 46600 46605 46607 46612 46617 46618 46619 46620 46621 46624 46626 46628 46629 46633 46636 46640 46642 46643 46644 46645 46646 46647 46651 46653 46654 46656 46658 46663 46664 46666 46667 46668 46669 46671 46674 46675 46676 46679 46683 46689 46690 46691 46693 46696 46700 46702 46704 46710 46712 46716 46717 46719 46722 46723 46726 46728 46729 46733 46734 46738 46739 46742 46744 46747 46749 46751 46753 46757 46758 46764 46766 46767 46768 46771 46772 46773 46777 46778 46779 46780 46781 46782 46785 46786 46788 46795 46797 46802 46804 46811 46816 46817 46819 46821 46825 46833 46835 46836 46837 46840 46845 46846 46847 46850 46851 46852 46853 46854 46856 46858 46862 46863 46864 46867 46868 46870 46872 46873 46874 46875 46876 46878 46879 46882 46884 46887 46889 46894 46895 46897 46898 46900 46902 46903 46904 46907 46913 46917 46918 46919 46923 46924 46928 46929 46930 46932 46933 46934 46938 46941 46943 46944 46945 46951 46952 46953 46954 46957 46961 46963 46964 46965 46966 46969 46971 46974 46975 46978 46983 46984 46985 46989 46996 46997 46998 46999 47000 47001 47003 47006 47007 47009 47011 47012 47014 47015 47020 47021 47023 47024 47025 47027 47028 47035 47039 47043 47044 47046 47047 47052 47057 47058 47063 47064 47066 47067 47069 47073 47077 47080 47083 47088 47090 47092 47094 47097 47098 47101 47105 47107 47108 47109 47111 47112 47114 47117 47119 47125 47126 47128 47129 47133 47136 47137 47139 47144 47147 47150 47151 47160 47163 47164 47169 47172 47174 47175 47176 47181 47182 47190 47193 47195 47196 47197 47198 47201 47202 47203 47204 47205 47206 47207 47213 47215 47217 47219 47220 47222 47227 47228 47229 47233 47235 47236 47240 47241 47243 47244 47245 47248 47251 47254 47259 47261 47262 47266 47271 47272 47273 47274 47280 47283 47287 47291 47293 47299 47301 47308 47309 47312 47313 47314 47316 47317 47322 47323 47325 47327 47329 47332 47333 47334 47335 47340 47341 47342 47345 47347 47351 47352 47353 47357 47366 47368 47372 47375 47376 47378 47379 47382 47387 47389 47390 47391 47395 47396 47397 47400 47402 47406 47409 47411 47413 47415 47417 47419 47420 47421 47422 47424 47425 47427 47428 47429 47430 47431 47433 47434 47435 47441 47442 47444 47446 47450 47451 47453 47455 47457 47462 47464 47465 47466 47467 47469 47470 47472 47473 47478 47479 47480 47482 47487 47489 47491 47494 47499 47500 47502 47507 47508 47512 47513 47514 47516 47518 47519 47522 47526 47527 47529 47531 47535 47537 47538 47539 47544 47546 47549 47553 47556 47557 47563 47567 47570 47571 47572 47573 47576 47584 47585 47586 47587 47588 47589 47590 47591 47592 47593 47594 47596 47597 47600 47601 47604 47606 47607 47610 47616 47617 47618 47619 47623 47624 47628 47629 47635 47637 47638 47639 47646 47652 47653 47658 47667 47668 47674 47676 47678 47680 47682 47684 47687 47688 47689 47690 47691 47693 47694 47698 47701 47704 47712 47715 47717 47719 47720 47721 47722 47724 47729 47733 47734 47738 47741 47742 47745 47750 47753 47755 47756 47759 47760 47761 47762 47763 47767 47771 47774 47778 47779 47780 47782 47784 47785 47787 47789 47790 47792 47794 47795 47798 47799 47804 47805 47808 47810 47813 47815 47817 47820 47822 47826 47829 47832 47835 47838 47847 47853 47855 47856 47857 47859 47860 47861 47862 47864 47867 47872 47873 47874 47877 47880 47882 47889 47890 47891 47892 47896 47898 47899 47903 47920 47921 47922 47923 47924 47926 47927 47928 47930 47931 47932 47935 47938 47939 47949 47953 47960 47962 47964 47965 47966 47967 47969 47973 47974 47978 47980 47983 47984 47985 47988 47989 47992 47995 47996 47997 47999 48000 48002 48009 48010 48011 48012 48020 48030 48037 48038 48043 48045 48047 48048 48050 48053 48060 48061 48062 48064 48066 48068 48070 48071 48073 48074 48075 48076 48077 48079 48080 48081 48089 48090 48091 48093 48095 48097 48099 48102 48109 48111 48113 48115 48118 48119 48122 48123 48126 48128 48129 48130 48132 48136 48137 48140 48141 48143 48144 48145 48149 48150 48151 48152 48158 48160 48161 48168 48169 48171 48174 48176 48178 48180 48181 48185 48189 48190 48195 48200 48201 48202 48206 48209 48210 48211 48213 48214 48216 48219 48224 48227 48231 48233 48234 48237 48238 48239 48240 48241 48243 48245 48248 48249 48250 48251 48253 48255 48256 48259 48263 48266 48267 48268 48269 48272 48273 48274 48277 48278 48280 48281 48288 48290 48292 48294 48295 48297 48301 48305 48307 48308 48311 48313 48314 48317 48320 48321 48323 48324 48326 48327 48329 48333 48335 48337 48339 48342 48343 48346 48347 48348 48349 48350 48352 48353 48354 48357 48358 48359 48360 48363 48366 48369 48371 48374 48376 48380 48383 48384 48385 48388 48389 48390 48391 48395 48396 48397 48401 48405 48408 48409 48411 48413 48418 48420 48421 48422 48427 48430 48432 48433 48434 48437 48439 48445 48452 48453 48458 48462 48464 48466 48467 48468 48472 48473 48476 48478 48479 48483 48484 48486 48488 48491 48492 48493 48494 48497 48500 48501 48502 48511 48512 48514 48516 48519 48520 48521 48522 48524 48530 48531 48535 48540 48541 48543 48545 48546 48547 48549 48553 48555 48556 48558 48560 48561 48565 48566 48568 48569 48570 48571 48572 48576 48577 48581 48583 48584 48587 48588 48590 48592 48595 48596 48597 48598 48600 48602 48603 48605 48606 48608 48612 48614 48616 48624 48625 48627 48631 48633 48638 48641 48643 48645 48646 48647 48650 48654 48662 48667 48670 48671 48674 48676 48677 48678 48680 48681 48683 48685 48688 48689 48691 48694 48695 48698 48699 48700 48705 48715 48717 48719 48720 48723 48726 48727 48728 48730 48733 48734 48736 48738 48740 48741 48748 48749 48752 48753 48756 48757 48758 48759 48761 48762 48768 48770 48776 48779 48783 48786 48787 48790 48791 48792 48795 48798 48801 48802 48803 48809 48814 48815 48816 48817 48820 48821 48825 48826 48827 48828 48830 48831 48833 48836 48841 48844 48846 48847 48850 48851 48853 48855 48861 48862 48864 48865 48866 48869 48872 48879 48880 48881 48889 48891 48892 48897 48899 48900 48904 48909 48910 48917 48918 48920 48921 48922 48924 48925 48926 48927 48929 48930 48933 48934 48937 48942 48944 48945 48946 48947 48950 48954 48955 48956 48957 48960 48963 48965 48966 48970 48971 48975 48979 48984 48985 48989 48992 48993 49000 49001 49005 49006 49007 49012 49014 49015 49019 49021 49023 49024 49026 49031 49033 49035 49037 49038 49041 49043 49051 49052 49057 49058 49059 49062 49065 49068 49069 49070 49071 49073 49075 49076 49077 49078 49080 49082 49083 49084 49085 49087 49088 49089 49091 49096 49097 49101 49102 49103 49111 49112 49113 49116 49118 49119 49121 49122 49123 49124 49125 49126 49128 49129 49137 49138 49139 49142 49143 49145 49146 49147 49149 49150 49153 49154 49156 49158 49159 49163 49167 49169 49172 49174 49176 49177 49178 49184 49189 49192 49193 49195 49197 49210 49213 49215 49217 49219 49221 49222 49230 49232 49235 49236 49243 49244 49245 49250 49251 49252 49256 49257 49260 49262 49265 49269 49270 49276 49277 49279 49280 49287 49288 49289 49290 49291 49294 49295 49296 49298 49300 49302 49304 49307 49311 49312 49313 49314 49315 49318 49319 49320 49324 49328 49331 49342 49343 49344 49348 49352 49357 49358 49360 49361 49363 49365 49367 49370 49371 49373 49375 49376 49377 49380 49382 49383 49389 49392 49393 49394 49396 49397 49399 49400 49402 49403 49405 49408 49409 49414 49415 49417 49422 49423 49429 49430 49431 49433 49434 49437 49441 49442 49443 49447 49450 49451 49452 49455 49456 49457 49458 49461 49462 49463 49464 49466 49467 49468 49469 49477 49480 49482 49483 49485 49489 49490 49491 49500 49503 49504 49506 49508 49511 49512 49516 49521 49522 49524 49528 49532 49539 49546 49548 49550 49552 49555 49557 49558 49559 49562 49564 49566 49567 49569 49574 49575 49576 49578 49580 49581 49582 49583 49588 49591 49593 49597 49598 49599 49601 49603 49605 49607 49609 49610 49611 49612 49614 49615 49616 49618 49620 49621 49623 49624 49625 49626 49630 49631 49633 49636 49638 49640 49644 49646 49648 49650 49652 49654 49655 49657 49665 49666 49667 49677 49678 49680 49681 49682 49683 49685 49686 49688 49692 49693 49697 49698 49701 49703 49705 49706 49707 49712 49713 49714 49717 49718 49722 49724 49725 49726 49730 49735 49736 49739 49745 49749 49751 49754 49758 49759 49760 49762 49763 49764 49766 49775 49778 49787 49797 49798 49801 49802 49806 49808 49809 49812 49817 49821 49822 49825 49826 49827 49829 49831 49832 49833 49837 49838 49841 49843 49844 49845 49846 49848 49849 49850 49856 49861 49863 49864 49869 49870 49874 49875 49876 49877 49878 49880 49881 49884 49889 49896 49897 49907 49908 49909 49910 49911 49912 49914 49916 49919 49923 49924 49929 49931 49941 49942 49943 49945 49948 49952 49954 49959 49960 49961 49962 49964 49965 49967 49968 49969 49971 49974 49977 49983 49984 49985 49986 49987 49988 49989 49990 49993 49995 49998 49999 50000 50001 50002 50005 50007 50008 50011 50012 50015 50017 50019 50022 50023 50027 50029 50032 50034 50035 50037 50038 50039 50040 50041 50047 50055 50056 50057 50059 50060 50063 50065 50069 50070 50071 50073 50078 50083 50087 50088 50089 50090 50095 50098 50102 50104 50105 50108 50112 50114 50115 50117 50122 50124 50126 50128 50130 50131 50136 50137 50138 50139 50140 50142 50143 50145 50146 50147 50149 50151 50159 50163 50164 50166 50169 50170 50172 50173 50176 50179 50180 50181 50185 50188 50191 50200 50201 50202 50203 50207 50208 50210 50211 50212 50213 50216 50220 50224 50228 50229 50230 50234 50238 50243 50244 50245 50247 50248 50251 50253 50255 50259 50260 50263 50264 50269 50273 50277 50278 50290 50291 50292 50297 50299 50301 50303 50304 50306 50307 50308 50309 50311 50314 50322 50327 50328 50330 50332 50334 50335 50336 50338 50341 50342 50343 50345 50347 50348 50349 50350 50352 50354 50356 50357 50361 50365 50369 50370 50371 50375 50378 50379 50382 50383 50384 50386 50390 50393 50394 50397 50398 50399 50401 50402 50407 50409 50414 50415 50419 50425 50432 50436 50438 50441 50442 50443 50445 50448 50449 50453 50454 50455 50456 50459 50460 50461 50463 50465 50467 50468 50469 50474 50475 50476 50478 50479 50481 50483 50486 50487 50491 50492 50493 50495 50496 50501 50502 50503 50506 50509 50510 50512 50514 50515 50517 50518 50523 50524 50525 50528 50531 50533 50536 50537 50538 50542 50544 50547 50553 50556 50557 50563 50564 50567 50569 50570 50574 50575 50576 50577 50578 50580 50582 50585 50590 50592 50594 50595 50596 50597 50600 50603 50604 50605 50608 50609 50610 50611 50612 50613 50615 50616 50626 50627 50628 50631 50632 50635 50638 50641 50646 50647 50649 50651 50652 50654 50656 50657 50658 50663 50665 50666 50667 50668 50672 50673 50674 50676 50678 50679 50682 50685 50686 50688 50689 50694 50695 50698 50699 50702 50703 50705 50708 50710 50711 50712 50714 50715 50716 50717 50718 50719 50721 50722 50724 50726 50729 50732 50734 50736 50739 50744 50745 50746 50750 50756 50758 50759 50762 50763 50764 50767 50771 50772 50773 50777 50778 50779 50782 50784 50787 50788 50789 50791 50803 50811 50818 50824 50827 50828 50829 50833 50835 50842 50843 50845 50846 50848 50851 50852 50853 50855 50856 50857 50859 50867 50868 50870 50871 50874 50877 50880 50881 50883 50884 50887 50888 50890 50891 50892 50894 50895 50897 50900 50902 50907 50908 50909 50910 50913 50915 50916 50918 50921 50922 50923 50924 50926 50930 50933 50934 50935 50936 50938 50941 50947 50951 50955 50956 50962 50967 50968 50969 50970 50972 50974 50976 50977 50979 50980 50982 50984 50990 50992 51001 51002 51003 51006 51008 51010 51012 51014 51015 51016 51018 51021 51023 51024 51026 51028 51035 51037 51039 51041 51042 51043 51045 51046 51047 51052 51053 51054 51056 51057 51063 51069 51070 51074 51078 51079 51083 51088 51091 51093 51094 51103 51108 51109 51112 51115 51117 51119 51120 51122 51127 51128 51130 51134 51135 51142 51143 51144 51146 51147 51149 51150 51153 51158 51160 51161 51164 51166 51169 51176 51183 51188 51191 51192 51194 51195 51196 51198 51202 51206 51208 51212 51214 51217 51220 51221 51222 51223 51226 51235 51237 51242 51246 51249 51251 51252 51253 51254 51255 51263 51266 51272 51275 51276 51277 51278 51280 51281 51282 51284 51285 51286 51292 51300 51303 51307 51310 51313 51314 51315 51316 51318 51319 51320 51324 51325 51328 51330 51332 51335 51336 51341 51347 51350 51355 51356 51359 51364 51367 51369 51371 51373 51374 51377 51379 51380 51383 51384 51387 51388 51389 51391 51392 51393 51394 51396 51398 51400 51401 51406 51408 51410 51414 51418 51419 51421 51430 51432 51433 51434 51438 51439 51441 51443 51444 51445 51446 51449 51452 51453 51456 51458 51459 51461 51463 51465 51468 51470 51471 51474 51476 51478 51479 51480 51485 51486 51490 51496 51498 51504 51507 51509 51510 51514 51515 51518 51519 51520 51523 51526 51527 51528 51530 51531 51532 51533 51535 51537 51541 51542 51545 51546 51548 51549 51552 51554 51555 51558 51559 51561 51565 51568 51570 51573 51574 51575 51576 51582 51584 51585 51586 51589 51592 51597 51600 51601 51605 51607 51611 51620 51625 51626 51630 51634 51636 51638 51639 51640 51643 51644 51646 51647 51654 51655 51657 51660 51663 51664 51667 51677 51679 51680 51681 51686 51688 51690 51691 51693 51695 51697 51698 51699 51700 51702 51703 51704 51705 51707 51708 51709 51711 51712 51713 51715 51720 51722 51724 51726 51727 51728 51729 51734 51739 51742 51748 51751 51753 51754 51758 51759 51763 51768 51774 51775 51778 51779 51781 51782 51785 51787 51789 51790 51793 51796 51798 51801 51804 51805 51808 51810 51812 51813 51825 51827 51828 51829 51830 51831 51834 51835 51836 51840 51842 51844 51845 51846 51847 51848 51849 51850 51852 51856 51864 51867 51869 51871 51873 51879 51881 51884 51889 51891 51895 51896 51899 51901 51912 51913 51914 51919 51921 51922 51924 51927 51930 51934 51936 51937 51942 51944 51947 51948 51951 51953 51956 51962 51969 51973 51977 51978 51979 51984 51985 51990 51991 51992 51994 51998 52000 52002 52009 52010 52012 52013 52014 52015 52016 52018 52021 52024 52025 52026 52027 52030 52031 52035 52037 52038 52042 52050 52055 52058 52060 52061 52063 52066 52072 52074 52075 52078 52080 52081 52083 52088 52091 52097 52098 52103 52108 52111 52112 52114 52115 52117 52118 52124 52125 52129 52131 52134 52138 52145 52153 52154 52156 52157 52162 52164 52165 52166 52168 52170 52171 52172 52173 52174 52176 52177 52179 52180 52182 52183 52184 52185 52190 52193 52203 52204 52209 52210 52214 52215 52216 52218 52219 52224 52227 52228 52229 52230 52231 52233 52234 52236 52237 52238 52241 52242 52245 52248 52252 52255 52256 52257 52259 52260 52261 52262 52263 52264 52266 52269 52274 52275 52277 52279 52280 52281 52282 52284 52285 52286 52295 52296 52297 52298 52300 52302 52304 52306 52307 52310 52311 52315 52316 52317 52318 52320 52324 52325 52326 52327 52328 52329 52330 52331 52332 52338 52339 52343 52347 52349 52351 52352 52355 52358 52359 52361 52362 52363 52365 52366 52368 52369 52373 52375 52376 52378 52379 52382 52383 52386 52388 52390 52393 52397 52399 52400 52402 52407 52408 52417 52418 52422 52423 52425 52426 52430 52431 52433 52434 52438 52441 52450 52453 52461 52464 52468 52470 52471 52473 52477 52480 52481 52482 52485 52486 52490 52493 52497 52499 52502 52503 52504 52505 52506 52510 52511 52512 52515 52518 52519 52520 52523 52524 52525 52526 52527 52529 52533 52534 52535 52536 52539 52540 52541 52544 52546 52547 52549 52550 52553 52554 52557 52565 52566 52567 52569 52572 52579 52580 52582 52585 52588 52589 52591 52592 52593 52594 52599 52600 52601 52604 52606 52607 52610 52611 52614 52615 52616 52618 52631 52633 52634 52638 52639 52641 52644 52646 52648 52650 52652 52653 52660 52661 52662 52663 52670 52672 52673 52675 52677 52679 52681 52682 52685 52694 52696 52697 52701 52707 52710 52711 52712 52714 52715 52716 52717 52718 52721 52724 52725 52727 52728 52729 52732 52733 52734 52735 52736 52738 52739 52741 52742 52743 52744 52747 52751 52754 52755 52758 52760 52761 52763 52769 52770 52771 52773 52776 52777 52779 52781 52782 52783 52785 52786 52787 52788 52789 52792 52793 52794 52800 52804 52805 52806 52807 52808 52809 52815 52818 52822 52824 52829 52831 52833 52837 52839 52841 52842 52843 52844 52846 52847 52848 52849 52850 52853 52856 52857 52858 52859 52860 52865 52866 52868 52869 52870 52872 52875 52877 52878 52883 52884 52887 52891 52894 52895 52896 52897 52898 52899 52902 52903 52904 52909 52911 52912 52918 52921 52926 52927 52928 52929 52931 52933 52935 52936 52941 52946 52947 52949 52956 52958 52963 52965 52968 52969 52972 52976 52977 52979 52980 52985 52986 52991 52996 52999 53000 53002 53003 53006 53007 53008 53011 53012 53016 53019 53022 53023 53024 53028 53030 53038 53042 53044 53049 53051 53054 53059 53061 53065 53066 53069 53072 53082 53084 53085 53087 53089 53090 53091 53094 53097 53100 53101 53103 53104 53105 53107 53109 53110 53112 53114 53119 53123 53127 53128 53130 53131 53136 53137 53138 53139 53141 53143 53145 53147 53148 53150 53153 53154 53159 53160 53164 53171 53173 53174 53175 53176 53178 53180 53181 53184 53186 53187 53189 53190 53191 53194 53203 53204 53210 53211 53215 53220 53225 53228 53232 53233 53234 53239 53240 53242 53244 53246 53247 53250 53257 53259 53263 53266 53267 53269 53273 53275 53276 53277 53284 53286 53288 53289 53290 53292 53296 53297 53298 53301 53302 53306 53307 53312 53315 53322 53324 53328 53334 53337 53343 53346 53347 53349 53357 53358 53359 53360 53361 53362 53364 53365 53366 53369 53370 53371 53374 53376 53377 53378 53380 53386 53387 53389 53392 53393 53394 53399 53401 53403 53405 53408 53409 53410 53412 53413 53415 53421 53424 53425 53432 53433 53434 53436 53438 53441 53444 53448 53449 53453 53454 53456 53457 53459 53460 53461 53463 53466 53467 53468 53470 53471 53475 53480 53486 53492 53493 53494 53495 53497 53499 53502 53505 53506 53507 53509 53511 53516 53519 53521 53525 53527 53531 53534 53539 53541 53545 53546 53548 53556 53557 53560 53562 53563 53568 53569 53573 53575 53578 53582 53583 53585 53586 53587 53591 53594 53595 53597 53598 53601 53602 53604 53605 53606 53607 53608 53611 53613 53619 53620 53621 53630 53633 53635 53640 53641 53642 53643 53645 53648 53649 53650 53653 53655 53660 53662 53663 53665 53671 53680 53684 53686 53688 53689 53690 53691 53694 53695 53697 53699 53700 53702 53703 53708 53711 53714 53718 53722 53724 53725 53727 53729 53730 53732 53735 53736 53740 53741 53742 53747 53748 53751 53753 53755 53762 53765 53769 53771 53780 53781 53787 53793 53794 53795 53798 53801 53802 53806 53809 53810 53814 53816 53817 53818 53823 53825 53826 53828 53830 53832 53834 53835 53838 53839 53840 53848 53850 53851 53853 53855 53858 53860 53861 53865 53867 53870 53871 53879 53883 53884 53885 53887 53888 53889 53892 53893 53894 53898 53899 53902 53905 53906 53909 53911 53915 53917 53918 53920 53925 53926 53927 53929 53930 53931 53932 53934 53936 53938 53939 53940 53942 53943 53944 53948 53949 53952 53954 53955 53956 53957 53960 53964 53966 53968 53973 53974 53977 53979 53980 53983 53984 53985 53987 53989 53990 53991 53993 53994 53995 53998 53999 54003 54005 54006 54008 54010 54015 54016 54019 54020 54026 54027 54032 54035 54037 54038 54041 54043 54044 54045 54046 54048 54052 54059 54060 54062 54065 54066 54068 54072 54076 54080 54082 54083 54086 54087 54088 54090 54091 54092 54095 54096 54098 54100 54101 54105 54107 54108 54109 54111 54114 54118 54120 54121 54122 54123 54127 54130 54135 54136 54138 54141 54144 54146 54147 54152 54153 54154 54157 54159 54161 54163 54167 54168 54170 54171 54173 54174 54176 54181 54183 54185 54190 54196 54202 54203 54205 54207 54208 54209 54211 54213 54214 54217 54218 54220 54223 54225 54226 54228 54232 54233 54234 54235 54238 54239 54241 54243 54244 54245 54250 54253 54255 54256 54259 54261 54267 54271 54272 54273 54276 54278 54280 54281 54285 54286 54289 54294 54295 54296 54298 54299 54300 54302 54305 54310 54312 54315 54316 54318 54319 54320 54321 54322 54327 54329 54330 54331 54334 54337 54338 54339 54340 54341 54342 54347 54349 54350 54351 54353 54355 54357 54358 54359 54362 54365 54366 54370 54372 54373 54374 54376 54377 54379 54380 54384 54385 54386 54388 54389 54392 54393 54394 54396 54397 54398 54399 54401 54403 54405 54407 54408 54411 54414 54415 54416 54417 54424 54426 54427 54429 54430 54432 54433 54435 54436 54437 54438 54439 54442 54444 54448 54451 54452 54453 54456 54457 54458 54459 54462 54467 54471 54472 54473 54474 54475 54478 54480 54489 54490 54491 54492 54493 54494 54495 54496 54498 54501 54506 54507 54508 54510 54512 54515 54516 54521 54523 54524 54526 54528 54534 54536 54537 54539 54541 54545 54547 54551 54552 54554 54556 54565 54567 54568 54573 54574 54581 54582 54583 54584 54585 54586 54590 54593 54596 54599 54600 54601 54603 54605 54607 54612 54616 54617 54620 54622 54624 54625 54626 54629 54630 54631 54638 54644 54647 54648 54649 54653 54654 54655 54656 54657 54660 54663 54665 54669 54676 54677 54686 54687 54690 54691 54695 54697 54698 54700 54701 54702 54704 54706 54708 54709 54712 54713 54715 54716 54717 54719 54720 54721 54722 54723 54724 54726 54731 54735 54736 54739 54742 54744 54745 54746 54752 54754 54760 54761 54762 54765 54767 54770 54773 54775 54778 54779 54785 54787 54788 54790 54791 54792 54793 54799 54801 54804 54805 54806 54807 54810 54813 54816 54817 54818 54823 54824 54825 54830 54831 54833 54835 54836 54841 54842 54843 54846 54847 54852 54853 54855 54858 54860 54861 54863 54867 54868 54869 54872 54873 54874 54875 54879 54880 54882 54884 54885 54886 54889 54890 54892 54895 54896 54897 54901 54905 54906 54907 54908 54912 54917 54919 54921 54922 54923 54927 54929 54930 54932 54933 54934 54935 54936 54938 54940 54941 54944 54947 54948 54949 54950 54951 54959 54960 54961 54962 54965 54967 54971 54976 54978 54982 54986 54988 54989 54995 54999 55001 55004 55006 55007 55008 55012 55016 55018 55019 55025 55026 55030 55035 55042 55048 55052 55055 55063 55064 55066 55067 55072 55074 55085 55087 55089 55094 55095 55096 55101 55103 55106 55110 55114 55115 55117 55118 55119 55120 55121 55124 55126 55127 55128 55129 55132 55133 55134 55135 55137 55138 55139 55144 55146 55147 55149 55150 55151 55152 55155 55158 55159 55162 55164 55165 55166 55167 55169 55171 55177 55179 55180 55181 55183 55186 55188 55197 55199 55200 55209 55211 55212 55213 55216 55218 55219 55220 55223 55224 55225 55226 55229 55236 55247 55248 55249 55250 55252 55253 55255 55256 55259 55260 55262 55265 55266 55269 55271 55272 55275 55280 55284 55286 55287 55291 55295 55296 55298 55301 55303 55304 55306 55307 55310 55311 55315 55322 55323 55324 55325 55327 55333 55334 55337 55338 55340 55342 55343 55344 55345 55349 55353 55355 55357 55360 55362 55365 55366 55367 55370 55376 55378 55381 55382 55384 55386 55387 55388 55389 55391 55392 55393 55395 55396 55397 55399 55400 55402 55404 55407 55409 55411 55415 55416 55418 55420 55426 55427 55429 55434 55437 55438 55439 55442 55447 55448 55451 55452 55454 55456 55460 55461 55465 55466 55469 55471 55481 55491 55494 55501 55503 55507 55508 55511 55512 55516 55517 55520 55521 55522 55524 55525 55528 55531 55532 55533 55535 55537 55539 55541 55542 55544 55546 55547 55548 55551 55555 55557 55559 55560 55567 55569 55570 55572 55574 55575 55580 55583 55584 55585 55586 55587 55589 55590 55597 55600 55601 55602 55603 55604 55605 55606 55607 55608 55609 55611 55614 55615 55616 55617 55621 55622 55623 55625 55633 55636 55637 55639 55640 55643 55644 55648 55649 55650 55651 55653 55655 55656 55658 55659 55665 55670 55672 55676 55680 55684 55687 55688 55689 55691 55692 55693 55699 55702 55705 55707 55712 55713 55714 55717 55720 55722 55723 55724 55725 55732 55734 55735 55736 55737 55738 55742 55745 55746 55747 55750 55752 55756 55757 55758 55759 55764 55766 55768 55769 55771 55773 55777 55779 55780 55783 55784 55787 55789 55790 55795 55796 55798 55799 55800 55801 55802 55804 55805 55807 55808 55811 55814 55817 55819 55820 55822 55823 55825 55828 55829 55833 55836 55844 55845 55847 55850 55853 55856 55859 55862 55865 55873 55874 55876 55877 55878 55880 55885 55886 55887 55891 55895 55897 55899 55900 55904 55905 55906 55908 55911 55912 55914 55916 55920 55921 55925 55926 55928 55935 55937 55938 55940 55943 55945 55946 55948 55950 55952 55953 55957 55960 55961 55962 55963 55964 55966 55968 55970 55975 55981 55984 55985 55986 55993 55999 56000 56006 56008 56009 56010 56012 56014 56019 56024 56027 56030 56031 56032 56033 56035 56039 56041 56043 56044 56045 56046 56047 56049 56052 56056 56057 56059 56062 56063 56065 56067 56073 56074 56082 56083 56084 56086 56087 56090 56091 56092 56094 56097 56100 56110 56114 56117 56118 56121 56123 56124 56125 56126 56130 56131 56134 56138 56139 56142 56143 56144 56145 56150 56151 56154 56155 56156 56158 56161 56163 56165 56166 56172 56173 56174 56179 56188 56189 56190 56191 56193 56196 56197 56199 56203 56207 56209 56210 56214 56216 56217 56219 56220 56222 56223 56225 56228 56229 56230 56232 56235 56236 56239 56243 56245 56247 56255 56257 56259 56263 56267 56272 56273 56276 56277 56279 56281 56282 56284 56285 56287 56290 56295 56296 56304 56309 56310 56311 56312 56316 56317 56320 56322 56324 56325 56327 56330 56335 56337 56338 56339 56340 56343 56346 56348 56349 56351 56352 56354 56355 56359 56363 56364 56367 56370 56372 56373 56376 56378 56379 56380 56381 56383 56387 56388 56390 56393 56394 56396 56397 56400 56412 56413 56416 56418 56420 56426 56427 56428 56429 56430 56431 56433 56435 56437 56440 56442 56443 56444 56445 56446 56447 56448 56449 56450 56451 56453 56456 56460 56461 56463 56466 56467 56468 56469 56471 56480 56481 56482 56483 56486 56488 56490 56491 56494 56496 56499 56501 56502 56504 56506 56507 56509 56513 56514 56516 56517 56518 56519 56520 56522 56524 56526 56527 56531 56532 56533 56538 56539 56540 56541 56545 56546 56547 56554 56556 56557 56558 56560 56562 56563 56566 56567 56568 56569 56570 56571 56572 56574 56576 56578 56580 56582 56584 56595 56597 56599 56600 56605 56607 56608 56609 56610 56613 56615 56617 56621 56622 56625 56626 56629 56632 56634 56638 56639 56641 56644 56647 56648 56649 56650 56652 56657 56659 56661 56662 56663 56666 56667 56668 56671 56673 56674 56676 56678 56680 56681 56682 56685 56687 56689 56691 56693 56699 56703 56704 56705 56709 56710 56713 56716 56717 56721 56725 56730 56735 56737 56739 56740 56749 56750 56758 56763 56765 56766 56769 56771 56772 56773 56774 56775 56776 56777 56778 56780 56781 56784 56786 56787 56788 56790 56791 56795 56798 56799 56800 56803 56807 56815 56816 56817 56819 56828 56832 56841 56842 56847 56849 56850 56852 56854 56855 56857 56859 56860 56862 56865 56867 56869 56872 56875 56876 56878 56881 56883 56884 56888 56889 56895 56901 56903 56904 56905 56906 56909 56910 56912 56914 56915 56916 56917 56919 56923 56926 56928 56929 56931 56933 56935 56938 56939 56940 56941 56943 56944 56945 56949 56952 56956 56960 56964 56965 56967 56973 56984 56985 56986 56994 56995 56997 56998 56999 57000 57001 57004 57005 57006 57007 57011 57012 57013 57015 57016 57019 57021 57022 57023 57027 57029 57030 57034 57035 57036 57038 57042 57043 57044 57047 57052 57057 57059 57061 57062 57066 57067 57069 57070 57072 57077 57079 57082 57083 57086 57088 57089 57095 57097 57102 57104 57107 57110 57113 57114 57118 57120 57123 57126 57131 57133 57143 57144 57148 57154 57155 57158 57161 57162 57163 57165 57167 57169 57171 57173 57179 57181 57182 57184 57186 57191 57193 57195 57196 57197 57198 57199 57201 57202 57214 57215 57216 57218 57221 57222 57224 57228 57229 57231 57232 57236 57237 57238 57240 57241 57243 57245 57246 57248 57250 57253 57259 57260 57261 57264 57265 57268 57270 57273 57275 57278 57281 57282 57283 57285 57286 57288 57295 57298 57300 57301 57302 57304 57306 57308 57317 57322 57328 57329 57331 57332 57336 57337 57338 57339 57343 57349 57350 57353 57354 57356 57357 57358 57360 57362 57363 57368 57369 57372 57373 57375 57378 57379 57381 57382 57383 57385 57390 57393 57396 57397 57400 57401 57403 57407 57414 57415 57416 57417 57420 57421 57428 57431 57432 57433 57435 57436 57438 57442 57447 57452 57453 57455 57457 57460 57462 57466 57467 57468 57469 57472 57473 57474 57475 57482 57483 57484 57485 57486 57488 57490 57494 57495 57498 57499 57511 57513 57518 57519 57521 57524 57531 57534 57536 57539 57546 57549 57551 57553 57555 57559 57563 57564 57568 57569 57571 57581 57583 57586 57590 57593 57596 57597 57598 57602 57604 57607 57617 57618 57621 57622 57632 57634 57635 57636 57640 57643 57645 57646 57647 57649 57650 57654 57658 57661 57663 57665 57666 57669 57672 57673 57676 57677 57681 57682 57686 57687 57689 57690 57694 57697 57698 57700 57701 57702 57705 57708 57710 57712 57713 57715 57716 57717 57718 57720 57721 57725 57728 57736 57738 57739 57740 57745 57747 57749 57753 57754 57756 57758 57764 57766 57768 57774 57775 57777 57782 57783 57785 57787 57788 57797 57798 57800 57802 57804 57806 57808 57810 57811 57813 57814 57815 57820 57821 57824 57827 57828 57830 57834 57840 57845 57848 57850 57851 57852 57853 57854 57857 57861 57864 57866 57869 57871 57872 57875 57876 57879 57881 57882 57884 57885 57888 57893 57895 57904 57906 57907 57909 57911 57914 57915 57916 57919 57925 57928 57929 57930 57931 57932 57935 57938 57942 57943 57944 57946 57947 57948 57949 57952 57956 57958 57959 57962 57964 57965 57967 57968 57970 57971 57972 57980 57981 57982 57985 57987 57988 57990 57992 57994 57997 57999 58003 58004 58005 58006 58007 58009 58014 58017 58019 58021 58029 58030 58031 58032 58033 58034 58037 58041 58048 58049 58052 58054 58057 58058 58060 58062 58063 58064 58067 58068 58069 58070 58071 58073 58074 58075 58078 58083 58084 58085 58086 58089 58092 58093 58094 58096 58097 58098 58099 58100 58101 58105 58109 58110 58111 58112 58115 58120 58121 58133 58134 58135 58138 58140 58144 58146 58147 58149 58150 58151 58152 58153 58162 58163 58166 58167 58168 58170 58172 58173 58175 58177 58184 58188 58192 58193 58194 58195 58198 58199 58201 58203 58204 58208 58210 58216 58217 58223 58224 58227 58228 58230 58231 58232 58233 58234 58237 58239 58242 58243 58246 58249 58251 58252 58256 58258 58260 58261 58262 58263 58264 58267 58277 58278 58281 58285 58288 58290 58291 58296 58297 58298 58300 58301 58303 58305 58306 58308 58310 58313 58314 58315 58323 58325 58326 58327 58328 58329 58331 58333 58334 58336 58338 58342 58346 58347 58348 58349 58351 58352 58355 58356 58360 58362 58364 58367 58368 58370 58371 58372 58374 58378 58380 58381 58384 58385 58386 58387 58388 58389 58390 58391 58395 58396 58397 58400 58403 58404 58409 58412 58414 58415 58420 58423 58426 58427 58428 58429 58432 58435 58436 58437 58439 58442 58444 58446 58447 58449 58450 58451 58466 58471 58478 58479 58480 58482 58483 58485 58486 58487 58491 58492 58496 58497 58499 58503 58505 58511 58515 58516 58525 58526 58530 58531 58533 58536 58539 58540 58541 58544 58545 58549 58551 58553 58556 58557 58558 58560 58561 58563 58564 58566 58569 58572 58577 58578 58579 58580 58582 58583 58585 58586 58587 58588 58589 58590 58593 58595 58597 58598 58600 58601 58602 58603 58609 58613 58614 58615 58616 58617 58628 58631 58633 58638 58640 58643 58648 58656 58663 58666 58673 58677 58678 58679 58680 58681 58682 58685 58687 58689 58690 58691 58692 58696 58698 58701 58706 58709 58710 58712 58714 58721 58722 58723 58726 58728 58730 58732 58733 58734 58735 58737 58741 58750 58757 58758 58759 58760 58764 58765 58768 58769 58771 58772 58777 58780 58781 58782 58785 58790 58795 58796 58798 58801 58803 58805 58806 58807 58809 58811 58812 58814 58815 58817 58821 58823 58824 58825 58831 58835 58840 58843 58844 58848 58849 58850 58851 58852 58854 58855 58858 58861 58863 58867 58870 58871 58872 58873 58874 58875 58877 58881 58883 58884 58885 58887 58893 58894 58895 58899 58901 58903 58905 58911 58912 58914 58915 58920 58922 58924 58925 58928 58931 58932 58934 58936 58937 58938 58939 58943 58949 58950 58951 58958 58959 58960 58961 58966 58967 58968 58975 58978 58981 58984 58987 58989 58992 58996 58998 58999 59001 59005 59015 59022 59025 59026 59027 59032 59039 59043 59046 59047 59049 59050 59058 59060 59064 59066 59067 59068 59070 59075 59077 59079 59080 59086 59087 59089 59091 59097 59103 59107 59111 59112 59114 59115 59116 59121 59123 59126 59127 59129 59131 59132 59133 59136 59138 59139 59142 59145 59147 59151 59154 59155 59157 59158 59159 59162 59164 59165 59166 59167 59168 59172 59174 59175 59177 59179 59188 59189 59190 59192 59197 59199 59200 59206 59207 59208 59209 59210 59212 59213 59215 59217 59218 59222 59226 59228 59230 59231 59235 59239 59240 59247 59249 59250 59251 59254 59255 59256 59261 59262 59263 59264 59265 59266 59270 59275 59277 59285 59288 59289 59293 59295 59301 59304 59306 59307 59309 59310 59312 59313 59314 59316 59317 59319 59326 59328 59329 59331 59333 59336 59337 59338 59343 59345 59346 59348 59349 59350 59351 59355 59363 59365 59366 59367 59369 59372 59376 59378 59379 59382 59383 59388 59393 59394 59395 59397 59400 59401 59402 59403 59410 59411 59412 59414 59418 59420 59421 59422 59426 59427 59428 59429 59431 59432 59439 59441 59444 59448 59451 59452 59454 59456 59458 59459 59465 59467 59471 59473 59475 59479 59482 59483 59485 59488 59489 59491 59494 59496 59497 59498 59503 59506 59509 59510 59515 59516 59517 59518 59521 59522 59525 59527 59529 59530 59531 59534 59536 59537 59538 59539 59541 59542 59547 59548 59549 59551 59552 59553 59554 59557 59558 59561 59563 59565 59567 59568 59573 59578 59579 59581 59582 59583 59585 59588 59590 59593 59594 59597 59598 59599 59600 59601 59603 59604 59606 59615 59620 59621 59624 59625 59626 59628 59629 59631 59633 59635 59636 59640 59645 59646 59651 59653 59654 59655 59660 59661 59662 59663 59664 59665 59666 59668 59669 59672 59676 59677 59678 59679 59680 59681 59684 59687 59689 59690 59693 59694 59695 59697 59702 59704 59708 59709 59710 59713 59715 59717 59720 59723 59726 59727 59731 59733 59734 59738 59740 59741 59742 59743 59744 59746 59747 59750 59758 59762 59763 59767 59768 59769 59770 59773 59774 59780 59781 59782 59784 59786 59788 59791 59792 59793 59794 59795 59796 59797 59798 59800 59802 59805 59806 59807 59808 59809 59810 59812 59815 59818 59819 59820 59822 59824 59827 59829 59830 59832 59833 59836 59839 59842 59844 59846 59850 59851 59853 59854 59855 59856 59857 59861 59867 59868 59869 59871 59877 59878 59879 59881 59887 59889 59893 59894 59896 59898 59900 59901 59904 59906 59908 59909 59912 59913 59914 59919 59921 59922 59923 59924 59925 59926 59927 59928 59930 59933 59934 59935 59942 59944 59951 59952 59953 59955 59957 59958 59960 59961 59964 59968 59970 59972 59974 59982 59989 59990 59993 59995 59997 60003 60012 60015 60018 60021 60023 60026 60029 60030 60036 60041 60042 60043 60047 60050 60051 60053 60054 60055 60058 60062 60065 60066 60068 60075 60080 60082 60084 60086 60087 60088 60090 60093 60095 60096 60097 60099 60100 60101 60102 60105 60106 60107 60109 60110 60111 60114 60116 60120 60126 60129 60132 60134 60135 60136 60138 60141 60144 60145 60149 60150 60152 60155 60158 60159 60164 60168 60173 60183 60184 60187 60191 60192 60193 60195 60199 60202 60203 60206 60207 60208 60212 60215 60222 60223 60224 60226 60228 60229 60231 60232 60233 60236 60237 60240 60244 60247 60248 60249 60250 60257 60260 60261 60263 60264 60265 60270 60272 60274 60275 60279 60280 60281 60283 60287 60288 60291 60292 60295 60296 60298 60299 60305 60308 60309 60310 60311 60315 60316 60317 60319 60320 60321 60325 60326 60327 60328 60331 60333 60335 60336 60337 60339 60342 60345 60346 60347 60348 60352 60354 60357 60359 60361 60362 60363 60366 60368 60370 60372 60373 60380 60385 60386 60387 60390 60399 60402 60404 60405 60406 60411 60412 60413 60417 60418 60420 60423 60424 60431 60436 60437 60438 60440 60443 60445 60446 60448 60449 60451 60452 60453 60454 60455 60460 60463 60465 60466 60467 60471 60472 60475 60477 60480 60485 60486 60491 60492 60493 60495 60496 60499 60501 60503 60505 60509 60512 60513 60514 60516 60517 60518 60519 60520 60522 60523 60524 60527 60531 60534 60535 60540 60541 60543 60544 60545 60549 60550 60551 60552 60553 60555 60556 60562 60566 60569 60571 60572 60574 60575 60578 60586 60587 60588 60591 60594 60598 60599 60605 60607 60609 60612 60614 60618 60619 60622 60623 60625 60628 60635 60637 60640 60641 60642 60644 60645 60649 60654 60661 60662 60663 60665 60668 60669 60674 60679 60682 60683 60684 60688 60689 60692 60693 60697 60698 60699 60700 60704 60708 60709 60710 60712 60717 60719 60720 60721 60722 60727 60728 60729 60730 60731 60734 60735 60738 60743 60752 60755 60756 60757 60758 60760 60762 60765 60768 60770 60777 60779 60782 60784 60785 60794 60795 60797 60799 60801 60810 60812 60818 60820 60821 60822 60824 60826 60827 60828 60829 60832 60833 60834 60837 60839 60842 60843 60848 60850 60852 60855 60856 60857 60858 60865 60870 60871 60872 60873 60874 60875 60878 60881 60882 60883 60884 60888 60889 60890 60892 60895 60897 60900 60901 60902 60904 60909 60911 60912 60916 60918 60919 60923 60924 60925 60926 60931 60933 60934 60936 60937 60939 60943 60945 60946 60956 60958 60962 60964 60966 60970 60971 60975 60981 60985 60987 60990 60993 60994 60995 60996 60997 60998 61000 61001 61003 61007 61008 61010 61011 61013 61023 61024 61027 61042 61044 61045 61048 61050 61053 61055 61058 61060 61062 61065 61066 61067 61070 61073 61075 61077 61078 61084 61085 61087 61089 61090 61095 61096 61102 61109 61116 61117 61119 61120 61122 61123 61126 61130 61134 61136 61138 61139 61144 61145 61146 61148 61149 61151 61152 61153 61156 61157 61158 61160 61162 61164 61166 61167 61169 61170 61171 61172 61174 61175 61178 61181 61182 61185 61186 61187 61188 61189 61190 61193 61198 61200 61203 61207 61208 61209 61210 61212 61213 61214 61224 61228 61229 61231 61235 61237 61240 61246 61248 61251 61253 61254 61256 61257 61258 61259 61260 61262 61266 61269 61271 61273 61274 61276 61280 61281 61282 61285 61286 61287 61289 61291 61292 61294 61303 61305 61307 61308 61310 61313 61315 61321 61326 61330 61331 61336 61337 61339 61341 61342 61345 61348 61349 61351 61356 61357 61358 61359 61360 61365 61366 61369 61371 61372 61374 61376 61381 61383 61388 61389 61390 61392 61394 61395 61396 61398 61400 61404 61411 61413 61414 61415 61419 61421 61426 61429 61435 61437 61438 61439 61441 61445 61447 61448 61450 61451 61454 61457 61459 61462 61464 61465 61468 61469 61471 61472 61477 61478 61479 61484 61485 61489 61492 61494 61496 61498 61501 61503 61507 61509 61512 61513 61517 61518 61525 61526 61528 61530 61534 61535 61538 61540 61544 61547 61550 61554 61556 61557 61558 61560 61562 61566 61572 61574 61576 61577 61580 61584 61586 61587 61591 61595 61597 61599 61600 61601 61611 61614 61615 61622 61623 61626 61628 61631 61636 61638 61642 61644 61645 61649 61651 61653 61657 61662 61664 61665 61667 61670 61671 61672 61674 61675 61677 61678 61679 61687 61691 61692 61693 61694 61695 61696 61697 61701 61703 61705 61708 61711 61712 61714 61717 61719 61723 61725 61726 61727 61731 61732 61733 61734 61735 61737 61738 61743 61745 61747 61754 61756 61757 61758 61761 61762 61771 61772 61773 61775 61778 61779 61780 61783 61784 61786 61787 61789 61791 61802 61804 61808 61809 61810 61815 61819 61821 61824 61825 61829 61830 61837 61838 61841 61842 61843 61844 61845 61846 61847 61848 61851 61853 61854 61856 61857 61859 61861 61874 61875 61876 61880 61882 61886 61887 61888 61890 61892 61895 61896 61897 61898 61900 61903 61904 61907 61909 61910 61913 61915 61921 61924 61926 61930 61935 61937 61941 61942 61944 61945 61955 61956 61957 61965 61967 61969 61970 61972 61975 61978 61980 61982 61984 61989 61993 61998 62002 62003 62004 62005 62006 62007 62008 62012 62013 62014 62017 62021 62022 62027 62028 62031 62033 62035 62037 62039 62040 62043 62047 62048 62049 62050 62051 62054 62058 62059 62061 62062 62063 62064 62067 62071 62073 62075 62076 62077 62080 62086 62087 62088 62089 62094 62095 62096 62098 62100 62101 62102 62106 62110 62112 62113 62114 62116 62118 62120 62123 62128 62130 62136 62137 62138 62142 62143 62145 62146 62149 62156 62160 62161 62162 62165 62166 62167 62169 62172 62176 62185 62186 62189 62190 62193 62195 62196 62198 62201 62203 62205 62208 62209 62215 62216 62219 62226 62229 62230 62231 62236 62238 62240 62243 62248 62251 62253 62256 62257 62258 62259 62268 62270 62274 62276 62278 62280 62281 62282 62285 62289 62292 62293 62297 62298 62299 62302 62303 62304 62305 62307 62308 62311 62316 62318 62320 62322 62324 62325 62329 62331 62332 62333 62334 62335 62339 62342 62343 62345 62347 62348 62349 62355 62356 62357 62358 62361 62363 62364 62365 62368 62370 62373 62374 62376 62377 62379 62384 62385 62392 62397 62403 62404 62410 62411 62413 62420 62423 62425 62426 62427 62428 62431 62432 62434 62435 62443 62444 62445 62446 62451 62453 62458 62461 62463 62466 62467 62471 62474 62480 62483 62487 62488 62503 62505 62512 62513 62514 62515 62518 62519 62522 62523 62526 62527 62528 62532 62533 62534 62537 62539 62541 62543 62548 62551 62554 62555 62556 62558 62565 62568 62570 62578 62580 62581 62585 62587 62588 62589 62591 62596 62601 62605 62606 62609 62610 62611 62617 62618 62619 62620 62621 62625 62626 62627 62632 62638 62639 62641 62642 62643 62644 62645 62647 62648 62651 62657 62658 62659 62664 62665 62667 62670 62675 62677 62678 62680 62683 62686 62687 62690 62692 62694 62695 62697 62700 62701 62703 62708 62710 62712 62713 62714 62718 62719 62726 62728 62731 62735 62737 62738 62739 62743 62745 62746 62756 62757 62759 62760 62761 62762 62763 62765 62766 62769 62771 62772 62773 62775 62778 62779 62784 62787 62788 62789 62790 62793 62794 62795 62796 62798 62803 62804 62809 62811 62817 62819 62822 62824 62826 62830 62833 62836 62837 62839 62840 62841 62844 62845 62846 62847 62849 62852 62855 62856 62858 62860 62862 62863 62864 62865 62879 62882 62883 62886 62889 62891 62892 62893 62894 62897 62901 62902 62904 62907 62910 62911 62913 62915 62924 62936 62937 62941 62942 62945 62946 62947 62950 62952 62954 62955 62956 62957 62960 62964 62965 62967 62968 62970 62975 62984 62985 62988 62993 62997 62999 63000 63004 63005 63006 63009 63010 63011 63012 63019 63028 63030 63031 63033 63035 63038 63041 63043 63044 63045 63046 63050 63054 63056 63062 63063 63069 63073 63074 63075 63077 63078 63081 63082 63083 63084 63087 63088 63089 63092 63094 63098 63100 63102 63106 63107 63108 63111 63114 63117 63120 63121 63126 63128 63129 63130 63131 63132 63136 63143 63144 63146 63147 63148 63149 63151 63152 63155 63159 63160 63161 63163 63164 63166 63170 63171 63172 63176 63177 63178 63179 63180 63185 63187 63194 63197 63199 63201 63209 63211 63212 63213 63214 63216 63221 63222 63225 63226 63229 63239 63240 63241 63242 63243 63246 63247 63248 63250 63256 63263 63267 63268 63269 63272 63273 63277 63278 63279 63281 63283 63286 63288 63289 63291 63292 63293 63294 63295 63299 63300 63305 63306 63312 63313 63315 63318 63320 63322 63328 63330 63332 63333 63336 63339 63341 63344 63345 63346 63349 63350 63352 63354 63356 63360 63361 63365 63366 63367 63372 63378 63380 63381 63383 63385 63386 63388 63395 63401 63402 63403 63404 63407 63411 63416 63419 63420 63421 63422 63429 63431 63433 63437 63438 63441 63444 63445 63448 63452 63454 63456 63459 63461 63463 63464 63468 63472 63473 63474 63476 63477 63483 63484 63486 63487 63488 63489 63491 63499 63501 63502 63508 63510 63514 63516 63518 63525 63526 63527 63528 63532 63533 63535 63536 63538 63540 63544 63545 63546 63550 63552 63553 63555 63568 63577 63579 63582 63584 63585 63586 63588 63589 63592 63593 63594 63595 63596 63598 63601 63603 63607 63608 63609 63612 63615 63616 63618 63621 63622 63629 63634 63635 63636 63639 63641 63642 63645 63649 63650 63651 63656 63657 63658 63659 63663 63669 63670 63671 63672 63675 63676 63679 63684 63686 63689 63690 63695 63696 63698 63699 63703 63709 63710 63715 63716 63724 63725 63726 63732 63733 63734 63736 63737 63739 63740 63744 63745 63750 63751 63753 63754 63759 63760 63761 63762 63764 63766 63767 63768 63777 63778 63779 63780 63784 63786 63788 63789 63794 63795 63797 63798 63801 63807 63809 63810 63811 63814 63815 63817 63818 63822 63823 63824 63825 63829 63830 63835 63838 63839 63849 63850 63856 63858 63861 63865 63866 63867 63868 63869 63870 63871 63875 63878 63879 63882 63885 63886 63887 63891 63893 63894 63896 63898 63900 63905 63907 63913 63916 63917 63918 63923 63924 63925 63929 63931 63933 63934 63935 63938 63939 63940 63941 63945 63946 63950 63952 63953 63954 63955 63956 63958 63959 63962 63963 63964 63965 63967 63971 63972 63976 63977 63978 63979 63980 63981 63983 63984 63985 63989 63993 63994 63995 63997 63998 64001 64002 64003 64006 64007 64008 64009 64010 64014 64016 64018 64023 64025 64026 64028 64029 64032 64034 64035 64036 64042 64045 64049 64050 64051 64052 64054 64058 64063 64065 64066 64068 64071 64076 64082 64085 64094 64102 64103 64109 64110 64111 64112 64113 64115 64116 64120 64121 64122 64125 64129 64130 64133 64137 64139 64140 64142 64143 64145 64147 64148 64149 64150 64152 64153 64155 64158 64160 64163 64164 64165 64166 64167 64173 64175 64182 64185 64187 64191 64193 64195 64196 64198 64200 64203 64204 64205 64206 64210 64212 64215 64219 64223 64225 64226 64228 64230 64233 64237 64238 64239 64240 64241 64245 64246 64247 64248 64256 64261 64262 64264 64265 64267 64268 64271 64279 64280 64282 64284 64285 64287 64288 64293 64295 64297 64300 64301 64303 64304 64305 64306 64308 64312 64313 64316 64320 64321 64327 64328 64336 64338 64340 64342 64344 64347 64350 64356 64363 64365 64366 64368 64371 64374 64375 64378 64379 64380 64382 64383 64384 64385 64388 64393 64396 64398 64399 64403 64407 64410 64413 64414 64416 64417 64418 64421 64422 64426 64427 64428 64430 64432 64435 64440 64442 64443 64445 64446 64448 64451 64453 64458 64460 64462 64464 64466 64467 64468 64472 64473 64474 64483 64485 64488 64489 64490 64491 64495 64496 64501 64503 64504 64506 64507 64510 64511 64512 64513 64516 64517 64518 64522 64524 64525 64527 64529 64539 64543 64544 64546 64547 64548 64551 64553 64558 64559 64561 64565 64569 64573 64575 64576 64579 64580 64582 64585 64590 64591 64592 64593 64595 64597 64598 64599 64600 64601 64602 64606 64607 64609 64610 64611 64614 64617 64618 64625 64626 64627 64630 64634 64635 64636 64638 64641 64647 64652 64654 64655 64657 64660 64662 64663 64667 64668 64669 64670 64671 64673 64674 64676 64680 64681 64682 64683 64686 64690 64691 64692 64694 64695 64696 64698 64704 64707 64711 64715 64718 64720 64721 64722 64723 64725 64728 64730 64737 64739 64740 64741 64742 64746 64747 64748 64750 64755 64756 64758 64764 64768 64773 64777 64778 64779 64781 64782 64784 64785 64788 64791 64794 64798 64802 64803 64804 64805 64806 64807 64810 64814 64817 64818 64819 64821 64824 64826 64829 64835 64836 64838 64839 64840 64845 64846 64847 64848 64849 64850 64852 64857 64858 64861 64866 64868 64869 64872 64876 64877 64882 64884 64888 64894 64895 64896 64903 64905 64906 64908 64910 64911 64914 64916 64921 64923 64924 64928 64929 64930 64932 64937 64941 64947 64950 64954 64957 64958 64959 64960 64962 64965 64969 64972 64977 64980 64982 64985 64987 64991 64992 64994 64995 64999 65000 65001 65003 65004 65006 65009 65010 65011 65013 65015 65016 65020 65022 65024 65026 65027 65029 65032 65033 65035 65036 65037 65039 65040 65041 65043 65044 65045 65046 65047 65048 65050 65052 65053 65054 65055 65057 65059 65062 65063 65066 65069 65073 65075 65076 65078 65079 65085 65087 65090 65093 65096 65105 65106 65108 65112 65113 65114 65115 65120 65122 65126 65127 65129 65133 65134 65140 65141 65144 65146 65149 65151 65152 65155 65157 65162 65165 65169 65170 65173 65174 65175 65179 65180 65185 65186 65187 65189 65191 65193 65194 65195 65196 65201 65202 65204 65208 65209 65210 65216 65219 65223 65226 65232 65234 65237 65238 65239 65242 65247 65248 65249 65251 65252 65253 65257 65262 65264 65266 65267 65268 65269 65272 65273 65276 65277 65280 65281 65282 65283 65285 65286 65291 65293 65294 65299 65308 65309 65312 65313 65315 65330 65333 65335 65337 65341 65343 65344 65348 65349 65355 65356 65358 65362 65367 65372 65373 65375 65377 65381 65387 65389 65390 65393 65397 65398 65399 65402 65404 65407 65408 65410 65411 65415 65417 65418 65419 65423 65426 65428 65429 65430 65438 65439 65441 65444 65445 65446 65449 65453 65457 65458 65459 65464 65468 65469 65477 65479 65484 65485 65487 65492 65495 65496 65498 65501 65503 65509 65513 65515 65516 65517 65518 65520 65521 65528 65532 65535 65541 65549 65550 65553 65557 65562 65565 65566 65567 65568 65574 65581 65582 65585 65588 65594 65595 65596 65598 65599 65601 65604 65608 65611 65612 65615 65617 65618 65620 65621 65623 65624 65626 65627 65628 65629 65630 65631 65633 65643 65647 65648 65652 65653 65656 65657 65658 65660 65663 65665 65666 65671 65672 65680 65681 65684 65685 65687 65690 65692 65693 65694 65697 65702 65705 65706 65707 65708 65709 65710 65711 65712 65716 65717 65719 65724 65726 65727 65728 65729 65731 65732 65733 65734 65735 65736 65742 65743 65749 65755 65758 65760 65762 65767 65769 65773 65778 65779 65783 65786 65790 65793 65794 65797 65798 65801 65802 65805 65807 65809 65811 65812 65814 65815 65828 65832 65834 65836 65837 65838 65839 65840 65842 65844 65845 65850 65852 65853 65854 65860 65863 65865 65868 65869 65871 65872 65873 65879 65881 65882 65885 65886 65888 65891 65892 65894 65898 65904 65905 65908 65910 65913 65914 65920 65921 65922 65923 65924 65925 65927 65930 65938 65939 65940 65942 65943 65944 65947 65948 65949 65950 65951 65952 65953 65959 65960 65962 65963 65964 65967 65969 65970 65971 65974 65976 65981 65983 65984 65987 65989 65990 65993 65996 65997 65998 65999 66001 66002 66006 66008 66011 66014 66015 66018 66021 66023 66024 66025 66026 66027 66030 66032 66033 66034 66035 66038 66042 66043 66044 66046 66047 66048 66054 66055 66057 66061 66064 66065 66067 66068 66069 66073 66075 66077 66079 66080 66081 66082 66083 66092 66093 66095 66096 66097 66101 66104 66105 66108 66110 66111 66113 66115 66116 66117 66119 66121 66125 66126 66130 66135 66137 66139 66143 66146 66147 66150 66151 66155 66156 66160 66162 66163 66164 66173 66174 66180 66182 66190 66201 66202 66203 66204 66207 66210 66212 66214 66219 66222 66224 66226 66232 66233 66235 66236 66237 66239 66240 66241 66242 66243 66246 66247 66249 66251 66253 66256 66257 66258 66259 66263 66265 66268 66269 66272 66274 66275 66277 66278 66281 66284 66291 66292 66294 66295 66296 66297 66298 66302 66304 66306 66308 66313 66316 66320 66322 66323 66325 66334 66339 66342 66345 66346 66347 66351 66354 66357 66359 66362 66364 66370 66371 66372 66376 66377 66378 66380 66392 66393 66396 66402 66404 66408 66415 66416 66417 66419 66420 66422 66423 66424 66427 66429 66430 66433 66435 66436 66438 66439 66441 66443 66444 66447 66448 66449 66458 66460 66461 66466 66470 66471 66473 66474 66475 66476 66477 66478 66481 66482 66484 66486 66488 66489 66490 66491 66492 66495 66496 66497 66498 66501 66502 66503 66504 66505 66512 66517 66519 66520 66521 66524 66526 66527 66528 66529 66530 66533 66535 66542 66545 66546 66547 66548 66554 66558 66561 66562 66563 66564 66565 66569 66571 66572 66573 66576 66578 66580 66581 66584 66587 66596 66599 66607 66608 66610 66612 66615 66617 66618 66619 66620 66622 66629 66632 66634 66635 66636 66637 66643 66646 66647 66648 66650 66654 66662 66663 66665 66666 66667 66668 66669 66670 66672 66673 66677 66679 66680 66681 66683 66685 66688 66690 66692 66694 66695 66698 66700 66701 66703 66705 66706 66709 66714 66715 66717 66718 66721 66722 66725 66726 66727 66730 66736 66737 66738 66742 66745 66750 66752 66753 66755 66758 66759 66761 66763 66764 66765 66767 66768 66769 66770 66772 66774 66777 66780 66781 66782 66783 66784 66785 66787 66790 66791 66793 66797 66799 66800 66807 66808 66810 66811 66812 66813 66820 66821 66824 66827 66829 66831 66835 66837 66840 66842 66846 66852 66855 66857 66858 66861 66862 66865 66869 66873 66874 66876 66877 66878 66882 66883 66885 66886 66888 66889 66891 66895 66899 66903 66906 66907 66910 66912 66913 66917 66918 66921 66925 66927 66928 66929 66931 66933 66934 66935 66936 66937 66938 66939 66941 66943 66946 66947 66951 66953 66956 66957 66962 66964 66966 66969 66973 66977 66978 66979 66980 66983 66984 66989 66996 66998 67000 67004 67006 67008 67009 67011 67013 67015 67021 67022 67024 67028 67029 67032 67034 67036 67041 67046 67047 67051 67055 67059 67064 67066 67067 67068 67069 67071 67072 67073 67074 67075 67076 67077 67078 67083 67086 67089 67090 67096 67097 67099 67103 67105 67113 67114 67115 67116 67118 67119 67120 67122 67128 67130 67132 67136 67137 67141 67142 67143 67145 67152 67153 67154 67162 67166 67168 67173 67180 67182 67183 67185 67186 67187 67191 67193 67196 67198 67199 67203 67204 67205 67209 67210 67211 67212 67218 67219 67220 67221 67222 67226 67227 67229 67230 67231 67232 67234 67236 67237 67242 67244 67246 67251 67254 67258 67261 67264 67265 67268 67271 67273 67277 67279 67281 67284 67288 67289 67290 67291 67292 67299 67300 67303 67305 67311 67313 67314 67315 67319 67321 67323 67324 67327 67328 67329 67334 67336 67338 67339 67340 67341 67342 67343 67345 67346 67348 67351 67352 67355 67356 67357 67358 67360 67363 67364 67366 67368 67371 67373 67375 67378 67379 67382 67384 67389 67392 67394 67396 67398 67401 67403 67406 67409 67411 67413 67419 67423 67424 67430 67436 67437 67438 67447 67449 67450 67451 67453 67455 67456 67457 67459 67467 67470 67474 67476 67478 67481 67482 67483 67484 67486 67487 67489 67490 67492 67495 67497 67499 67503 67504 67507 67508 67510 67513 67514 67515 67517 67525 67526 67528 67529 67531 67532 67534 67536 67537 67540 67545 67547 67548 67550 67551 67552 67553 67554 67555 67557 67560 67568 67569 67570 67571 67572 67576 67577 67579 67584 67585 67587 67590 67594 67596 67597 67601 67603 67604 67606 67608 67610 67613 67616 67617 67619 67620 67627 67628 67629 67631 67632 67633 67635 67640 67643 67647 67649 67650 67651 67652 67656 67660 67661 67662 67663 67665 67666 67668 67669 67671 67672 67675 67676 67678 67679 67680 67681 67682 67686 67689 67694 67700 67703 67705 67715 67716 67717 67718 67720 67721 67722 67729 67731 67732 67733 67735 67736 67739 67741 67743 67744 67746 67748 67749 67750 67752 67755 67756 67759 67760 67761 67762 67764 67765 67766 67770 67771 67775 67780 67783 67787 67788 67790 67791 67793 67796 67797 67798 67806 67810 67815 67819 67820 67821 67822 67823 67824 67829 67834 67836 67838 67839 67840 67843 67844 67848 67851 67852 67853 67856 67858 67860 67862 67864 67866 67869 67873 67874 67875 67877 67878 67881 67883 67886 67887 67891 67893 67895 67896 67899 67900 67902 67903 67913 67915 67920 67921 67923 67924 67932 67934 67936 67940 67949 67950 67954 67955 67958 67959 67960 67964 67968 67969 67971 67972 67977 67980 67981 67983 67984 67988 67992 67996 67997 67998 67999 68001 68002 68003 68005 68006 68008 68009 68010 68011 68014 68015 68017 68024 68025 68027 68028 68029 68030 68031 68032 68033 68034 68036 68037 68038 68039 68040 68043 68044 68047 68048 68049 68050 68051 68052 68055 68056 68057 68059 68061 68062 68063 68064 68069 68070 68072 68078 68079 68080 68085 68086 68090 68091 68092 68093 68094 68096 68097 68098 68099 68101 68104 68105 68107 68110 68113 68115 68118 68120 68121 68124 68127 68130 68131 68132 68134 68136 68137 68138 68139 68140 68141 68145 68148 68150 68151 68154 68155 68158 68162 68164 68166 68167 68168 68170 68171 68172 68176 68177 68179 68180 68182 68184 68186 68194 68195 68199 68203 68205 68209 68210 68215 68220 68221 68222 68226 68227 68230 68231 68232 68234 68239 68240 68244 68245 68252 68255 68256 68257 68262 68267 68269 68273 68274 68275 68276 68277 68279 68282 68283 68285 68288 68293 68295 68296 68297 68298 68306 68309 68312 68316 68323 68326 68327 68331 68336 68339 68341 68342 68343 68348 68351 68353 68356 68358 68359 68364 68368 68369 68370 68372 68374 68376 68379 68381 68382 68383 68389 68391 68394 68398 68400 68401 68402 68403 68405 68407 68409 68411 68412 68414 68416 68417 68419 68422 68425 68426 68429 68433 68436 68437 68439 68440 68441 68442 68452 68455 68456 68458 68460 68461 68462 68464 68465 68466 68469 68473 68474 68476 68480 68481 68483 68484 68488 68494 68498 68499 68500 68501 68502 68506 68507 68510 68511 68512 68518 68521 68522 68523 68529 68532 68534 68539 68541 68544 68546 68547 68548 68552 68553 68555 68557 68558 68563 68564 68568 68569 68571 68574 68577 68578 68582 68584 68585 68588 68591 68593 68597 68598 68599 68601 68603 68604 68605 68606 68607 68609 68610 68613 68614 68615 68620 68626 68630 68633 68635 68641 68647 68650 68652 68656 68658 68660 68662 68666 68667 68668 68669 68670 68671 68673 68675 68678 68682 68684 68685 68687 68690 68693 68695 68696 68697 68698 68699 68700 68705 68706 68710 68712 68716 68717 68718 68720 68722 68724 68727 68729 68731 68732 68733 68734 68737 68741 68743 68748 68750 68751 68757 68761 68765 68766 68767 68768 68779 68783 68787 68788 68792 68793 68795 68796 68797 68802 68804 68807 68809 68810 68812 68813 68821 68829 68832 68833 68838 68840 68841 68844 68845 68848 68851 68852 68853 68857 68858 68866 68867 68870 68876 68883 68885 68886 68889 68891 68894 68896 68902 68904 68906 68912 68918 68920 68922 68923 68924 68925 68926 68932 68933 68937 68938 68939 68940 68943 68944 68948 68954 68955 68956 68962 68963 68967 68968 68970 68972 68974 68976 68977 68981 68983 68984 68985 68986 68988 68990 68992 68993 68995 69001 69005 69009 69014 69016 69021 69022 69023 69026 69028 69029 69030 69031 69033 69036 69039 69040 69043 69045 69046 69047 69048 69049 69050 69051 69054 69059 69062 69064 69066 69068 69069 69070 69071 69072 69074 69075 69079 69080 69081 69083 69085 69093 69098 69100 69102 69103 69104 69110 69112 69114 69117 69118 69122 69123 69126 69127 69130 69132 69133 69134 69136 69142 69144 69146 69147 69156 69157 69158 69160 69165 69166 69168 69170 69171 69174 69176 69178 69180 69181 69182 69183 69185 69187 69189 69191 69192 69194 69197 69202 69203 69204 69209 69210 69212 69213 69218 69223 69224 69226 69227 69232 69241 69243 69246 69249 69251 69256 69258 69260 69261 69262 69265 69269 69270 69272 69275 69276 69277 69279 69281 69282 69283 69284 69286 69299 69300 69304 69305 69306 69308 69311 69312 69314 69317 69318 69321 69322 69325 69328 69329 69337 69338 69339 69340 69343 69344 69345 69347 69351 69352 69353 69355 69357 69358 69360 69361 69363 69364 69366 69367 69368 69370 69372 69377 69379 69383 69385 69386 69388 69396 69397 69400 69401 69408 69410 69411 69415 69422 69423 69424 69425 69428 69429 69431 69433 69434 69437 69438 69440 69441 69444 69445 69446 69448 69450 69455 69460 69461 69462 69465 69467 69469 69472 69473 69475 69476 69479 69481 69483 69490 69493 69498 69499 69502 69503 69504 69506 69507 69509 69510 69511 69517 69518 69521 69522 69523 69524 69527 69530 69531 69533 69536 69538 69539 69542 69543 69545 69548 69550 69552 69557 69566 69567 69569 69571 69572 69576 69579 69582 69585 69587 69592 69593 69594 69595 69599 69601 69603 69604 69607 69608 69609 69610 69611 69612 69619 69620 69623 69624 69630 69631 69632 69633 69638 69642 69643 69645 69646 69648 69650 69651 69654 69656 69657 69659 69660 69663 69665 69667 69669 69674 69676 69677 69678 69680 69681 69685 69689 69691 69692 69693 69699 69703 69704 69705 69714 69717 69722 69724 69725 69729 69731 69733 69738 69739 69740 69741 69742 69743 69746 69747 69748 69751 69758 69760 69762 69765 69766 69767 69770 69776 69780 69781 69782 69783 69785 69787 69788 69790 69791 69792 69795 69798 69802 69805 69808 69809 69812 69813 69814 69816 69820 69823 69824 69825 69827 69829 69831 69833 69835 69839 69841 69842 69843 69844 69845 69847 69848 69849 69850 69851 69852 69853 69856 69858 69861 69862 69868 69869 69872 69874 69875 69876 69880 69881 69883 69884 69885 69886 69887 69896 69898 69901 69906 69907 69910 69913 69916 69920 69921 69922 69927 69928 69929 69930 69932 69933 69934 69938 69939 69941 69943 69945 69950 69951 69964 69965 69968 69969 69971 69972 69973 69974 69976 69977 69978 69979 69982 69983 69987 69991 69992 69994 70000 70004 70006 70007 70008 70009 70012 70015 70018 70019 70021 70022 70024 70025 70028 70031 70033 70036 70037 70038 70039 70042 70043 70044 70048 70050 70052 70054 70058 70059 70060 70062 70063 70064 70065 70067 70070 70072 70078 70081 70086 70087 70090 70091 70092 70093 70094 70097 70099 70100 70101 70103 70104 70107 70109 70110 70113 70114 70115 70116 70117 70118 70122 70123 70124 70125 70127 70130 70135 70136 70138 70145 70148 70149 70151 70158 70159 70161 70162 70164 70166 70169 70170 70179 70189 70191 70195 70201 70207 70208 70213 70216 70217 70218 70222 70224 70226 70230 70231 70232 70236 70237 70239 70240 70242 70243 70244 70245 70248 70250 70251 70254 70255 70260 70261 70263 70267 70269 70271 70272 70274 70275 70280 70281 70282 70283 70286 70288 70291 70292 70293 70300 70301 70303 70306 70307 70308 70310 70312 70313 70314 70315 70316 70320 70322 70323 70325 70327 70329 70331 70336 70337 70338 70339 70340 70342 70344 70345 70346 70349 70350 70351 70352 70356 70357 70359 70362 70366 70367 70368 70372 70374 70376 70380 70381 70384 70385 70386 70389 70391 70392 70394 70398 70401 70403 70406 70409 70412 70416 70422 70425 70427 70428 70432 70435 70436 70438 70440 70444 70446 70447 70449 70450 70455 70456 70459 70461 70464 70467 70471 70474 70476 70477 70478 70485 70486 70488 70490 70492 70495 70497 70498 70499 70502 70503 70506 70507 70508 70509 70510 70511 70512 70514 70518 70520 70523 70525 70527 70528 70530 70533 70535 70538 70539 70540 70542 70546 70547 70551 70553 70555 70562 70569 70570 70574 70577 70578 70579 70582 70583 70584 70585 70586 70587 70593 70597 70599 70605 70610 70613 70615 70619 70620 70621 70625 70628 70629 70632 70633 70634 70636 70638 70642 70646 70648 70650 70653 70654 70655 70656 70658 70659 70662 70663 70664 70665 70669 70670 70675 70676 70678 70680 70685 70686 70687 70688 70695 70698 70700 70701 70703 70704 70705 70710 70716 70717 70720 70723 70724 70726 70727 70730 70732 70733 70735 70737 70742 70747 70748 70749 70750 70751 70752 70759 70760 70762 70765 70766 70771 70773 70778 70781 70782 70784 70785 70787 70789 70791 70793 70794 70796 70797 70799 70807 70808 70818 70821 70823 70826 70828 70829 70833 70834 70835 70836 70845 70848 70849 70851 70852 70853 70854 70859 70864 70865 70870 70873 70874 70875 70877 70881 70882 70884 70886 70888 70889 70894 70897 70901 70902 70903 70904 70906 70910 70913 70917 70919 70921 70922 70927 70930 70931 70932 70936 70937 70940 70941 70944 70947 70948 70950 70958 70963 70964 70965 70966 70968 70970 70972 70973 70974 70975 70976 70980 70983 70984 70986 70987 70988 70990 70991 70995 70998 70999 71000 71001 71004 71005 71006 71009 71010 71013 71016 71018 71020 71021 71022 71026 71031 71032 71039 71043 71058 71059 71060 71061 71062 71063 71064 71065 71066 71069 71070 71071 71073 71074 71075 71078 71082 71083 71084 71091 71093 71095 71104 71105 71108 71109 71114 71116 71118 71120 71122 71125 71126 71128 71130 71133 71134 71140 71141 71144 71147 71149 71154 71158 71162 71165 71167 71169 71170 71172 71179 71181 71182 71184 71187 71188 71190 71192 71193 71196 71197 71198 71202 71204 71209 71210 71213 71216 71220 71221 71222 71232 71233 71234 71235 71236 71237 71242 71243 71245 71247 71248 71249 71252 71254 71259 71261 71264 71267 71269 71274 71276 71277 71278 71281 71284 71285 71286 71287 71293 71295 71299 71301 71302 71303 71306 71309 71310 71312 71313 71314 71316 71317 71318 71321 71326 71327 71328 71333 71335 71337 71338 71339 71341 71342 71346 71354 71355 71357 71359 71360 71361 71362 71363 71371 71375 71376 71378 71380 71382 71383 71384 71385 71389 71390 71391 71393 71395 71396 71397 71398 71399 71400 71401 71407 71408 71409 71411 71414 71415 71419 71420 71426 71429 71431 71432 71433 71438 71439 71443 71444 71448 71454 71456 71458 71459 71460 71461 71462 71463 71466 71468 71472 71481 71482 71483 71484 71488 71491 71496 71498 71502 71507 71508 71509 71510 71511 71513 71518 71519 71521 71522 71525 71530 71537 71538 71539 71540 71542 71543 71548 71549 71554 71557 71558 71562 71563 71565 71566 71567 71572 71573 71574 71576 71581 71582 71584 71585 71589 71594 71597 71598 71599 71600 71603 71605 71609 71612 71613 71614 71620 71622 71625 71627 71632 71633 71638 71639 71642 71644 71645 71646 71655 71656 71657 71659 71668 71671 71675 71676 71679 71682 71684 71685 71687 71692 71693 71694 71696 71697 71699 71702 71707 71713 71715 71716 71717 71718 71720 71721 71724 71725 71732 71734 71735 71736 71739 71744 71746 71747 71756 71757 71758 71759 71763 71764 71767 71769 71770 71773 71776 71777 71778 71781 71785 71788 71790 71794 71795 71797 71798 71799 71804 71805 71808 71813 71816 71821 71823 71824 71828 71829 71835 71838 71839 71840 71842 71845 71847 71849 71850 71854 71856 71860 71861 71863 71864 71865 71866 71867 71868 71871 71874 71876 71877 71878 71886 71887 71888 71889 71890 71893 71894 71895 71897 71898 71899 71905 71907 71908 71909 71910 71912 71917 71918 71925 71929 71930 71932 71933 71935 71941 71944 71945 71953 71954 71955 71956 71959 71960 71961 71963 71967 71968 71971 71973 71976 71977 71978 71980 71983 71987 71989 71992 71993 71996 71997 71998 72002 72005 72006 72007 72011 72014 72020 72025 72026 72027 72029 72031 72035 72038 72045 72046 72047 72050 72051 72053 72054 72055 72058 72061 72064 72065 72067 72068 72072 72073 72079 72080 72083 72084 72087 72093 72096 72097 72098 72101 72103 72105 72107 72108 72110 72111 72114 72116 72119 72120 72124 72127 72129 72130 72131 72136 72142 72143 72148 72151 72154 72155 72157 72158 72160 72162 72167 72169 72172 72178 72179 72182 72183 72184 72186 72187 72189 72191 72197 72198 72201 72207 72211 72212 72213 72217 72218 72219 72226 72228 72232 72233 72236 72237 72239 72242 72244 72245 72246 72252 72256 72259 72260 72261 72263 72266 72268 72269 72270 72271 72274 72277 72278 72281 72284 72286 72287 72288 72289 72291 72304 72306 72307 72315 72317 72318 72320 72322 72327 72328 72330 72332 72333 72334 72339 72340 72347 72350 72352 72355 72358 72359 72360 72361 72362 72364 72365 72366 72367 72370 72373 72374 72378 72379 72382 72384 72386 72388 72389 72390 72391 72393 72396 72398 72399 72400 72401 72402 72403 72405 72406 72407 72408 72413 72416 72417 72418 72419 72423 72425 72426 72428 72429 72432 72433 72434 72435 72436 72438 72440 72443 72444 72447 72448 72452 72454 72455 72456 72457 72458 72460 72462 72463 72467 72470 72471 72473 72475 72476 72477 72480 72484 72491 72498 72501 72504 72507 72509 72511 72513 72515 72516 72518 72519 72520 72522 72524 72525 72526 72527 72528 72532 72533 72534 72537 72540 72543 72546 72547 72548 72549 72552 72553 72554 72561 72562 72566 72568 72569 72570 72572 72573 72574 72581 72582 72590 72591 72593 72594 72598 72600 72603 72606 72607 72609 72613 72615 72616 72617 72621 72626 72629 72633 72636 72639 72641 72643 72644 72647 72650 72652 72653 72654 72655 72656 72657 72658 72659 72660 72662 72663 72665 72668 72670 72678 72679 72680 72681 72683 72686 72687 72689 72690 72694 72695 72697 72698 72701 72702 72703 72704 72705 72706 72710 72712 72713 72714 72715 72716 72718 72723 72728 72729 72731 72736 72738 72739 72743 72744 72748 72750 72752 72753 72754 72758 72762 72765 72769 72770 72771 72773 72777 72780 72781 72783 72784 72785 72789 72790 72793 72794 72795 72799 72800 72801 72806 72809 72812 72814 72815 72817 72818 72821 72822 72823 72824 72825 72827 72828 72830 72836 72837 72838 72840 72841 72844 72846 72847 72848 72849 72853 72855 72857 72858 72859 72860 72861 72862 72863 72864 72866 72868 72869 72877 72879 72880 72881 72882 72883 72886 72890 72896 72898 72900 72902 72905 72906 72907 72910 72912 72913 72915 72916 72918 72920 72922 72923 72925 72927 72930 72934 72935 72936 72938 72939 72941 72942 72944 72946 72948 72952 72956 72957 72958 72959 72961 72965 72966 72975 72976 72978 72981 72982 72983 72984 72985 72990 72992 72993 72996 72999 73001 73002 73004 73006 73007 73008 73009 73011 73014 73015 73017 73020 73022 73023 73026 73027 73028 73029 73031 73032 73033 73036 73037 73038 73039 73041 73043 73045 73049 73051 73055 73056 73060 73061 73062 73063 73064 73070 73071 73072 73078 73083 73084 73087 73088 73092 73094 73100 73101 73108 73109 73110 73111 73113 73115 73116 73121 73122 73124 73127 73132 73133 73136 73139 73140 73142 73143 73144 73149 73150 73151 73154 73155 73158 73161 73165 73166 73171 73172 73174 73175 73176 73179 73183 73184 73185 73187 73188 73190 73191 73192 73193 73194 73196 73197 73199 73201 73203 73205 73207 73208 73210 73212 73213 73218 73219 73221 73225 73227 73230 73233 73234 73235 73236 73244 73247 73248 73250 73253 73255 73257 73262 73265 73266 73268 73269 73270 73272 73278 73282 73283 73284 73285 73286 73287 73291 73292 73295 73297 73299 73300 73302 73305 73307 73309 73310 73311 73312 73313 73314 73315 73319 73320 73321 73324 73325 73327 73329 73336 73339 73348 73349 73350 73352 73353 73357 73359 73360 73363 73364 73368 73369 73371 73375 73378 73379 73380 73388 73389 73390 73392 73393 73394 73396 73398 73399 73400 73401 73402 73403 73404 73405 73406 73407 73408 73411 73415 73421 73422 73425 73426 73427 73431 73435 73436 73437 73438 73440 73443 73445 73447 73449 73452 73453 73454 73456 73457 73459 73461 73462 73463 73464 73468 73470 73471 73472 73475 73476 73479 73482 73485 73486 73489 73490 73493 73495 73497 73500 73502 73505 73506 73507 73511 73518 73519 73520 73523 73524 73525 73527 73528 73530 73536 73540 73543 73545 73547 73548 73550 73551 73552 73556 73557 73558 73559 73562 73563 73564 73565 73567 73569 73572 73582 73584 73585 73586 73587 73590 73593 73596 73597 73599 73605 73606 73608 73611 73612 73615 73617 73624 73625 73626 73627 73629 73631 73635 73636 73639 73640 73643 73644 73646 73650 73651 73653 73655 73661 73662 73663 73664 73665 73667 73672 73677 73679 73681 73684 73686 73687 73689 73694 73695 73696 73701 73708 73709 73710 73714 73716 73723 73724 73727 73728 73729 73731 73733 73735 73736 73738 73740 73741 73742 73743 73744 73745 73748 73751 73752 73756 73760 73761 73762 73764 73766 73770 73771 73774 73778 73779 73780 73782 73784 73785 73786 73788 73789 73793 73795 73801 73802 73807 73809 73811 73812 73814 73817 73819 73827 73828 73830 73831 73839 73840 73841 73843 73844 73846 73848 73850 73851 73858 73859 73863 73864 73867 73873 73875 73879 73881 73882 73883 73885 73887 73890 73891 73895 73899 73903 73905 73906 73907 73908 73909 73917 73918 73920 73921 73922 73923 73928 73930 73933 73935 73938 73939 73942 73943 73944 73946 73950 73953 73954 73955 73959 73960 73962 73963 73965 73969 73970 73975 73978 73979 73981 73983 73984 73985 73988 73989 73990 73991 73993 73995 74000 74001 74002 74003 74005 74011 74013 74018 74019 74020 74022 74025 74026 74028 74029 74035 74036 74037 74041 74042 74045 74047 74048 74050 74052 74053 74060 74067 74071 74074 74077 74080 74081 74083 74085 74086 74090 74093 74094 74100 74102 74103 74105 74106 74110 74112 74113 74114 74115 74116 74121 74123 74126 74127 74128 74130 74132 74134 74138 74143 74144 74146 74148 74150 74152 74153 74154 74155 74156 74157 74159 74163 74165 74168 74172 74173 74174 74175 74176 74177 74179 74180 74181 74182 74183 74185 74186 74189 74192 74197 74198 74202 74203 74208 74210 74212 74213 74215 74216 74217 74218 74222 74224 74228 74230 74232 74237 74238 74239 74241 74245 74249 74251 74257 74258 74261 74262 74268 74271 74272 74273 74275 74276 74277 74279 74281 74285 74286 74287 74288 74290 74292 74294 74296 74297 74298 74299 74301 74304 74306 74309 74312 74314 74318 74325 74327 74331 74335 74340 74341 74343 74349 74350 74351 74352 74355 74357 74360 74361 74364 74365 74366 74367 74369 74371 74372 74373 74375 74379 74381 74382 74385 74387 74389 74393 74396 74397 74398 74399 74401 74403 74407 74409 74412 74413 74414 74415 74421 74426 74427 74428 74432 74440 74441 74449 74450 74451 74452 74453 74459 74462 74464 74466 74467 74470 74473 74475 74477 74483 74484 74485 74486 74491 74493 74494 74495 74499 74501 74502 74503 74505 74506 74507 74512 74515 74516 74518 74519 74525 74526 74529 74530 74542 74543 74544 74550 74551 74553 74557 74558 74560 74561 74566 74567 74568 74569 74570 74571 74573 74577 74579 74580 74585 74587 74590 74592 74597 74598 74601 74602 74605 74607 74609 74610 74614 74615 74621 74622 74623 74627 74630 74631 74636 74637 74638 74639 74640 74641 74642 74644 74647 74652 74654 74656 74657 74660 74661 74662 74663 74664 74667 74668 74669 74672 74675 74677 74678 74680 74688 74689 74691 74697 74698 74702 74705 74706 74707 74708 74710 74711 74712 74714 74720 74723 74725 74728 74729 74731 74734 74737 74739 74740 74746 74748 74749 74754 74757 74759 74762 74763 74764 74765 74766 74768 74770 74771 74772 74773 74777 74778 74779 74780 74782 74786 74787 74790 74791 74796 74797 74798 74800 74802 74803 74805 74806 74809 74811 74812 74815 74816 74817 74818 74821 74823 74828 74829 74831 74832 74836 74838 74840 74843 74846 74847 74851 74852 74857 74858 74863 74864 74865 74868 74873 74876 74879 74883 74886 74890 74893 74897 74898 74900 74903 74904 74905 74907 74915 74917 74918 74920 74925 74926 74927 74928 74930 74932 74934 74940 74942 74943 74944 74953 74955 74956 74959 74960 74961 74963 74965 74969 74971 74973 74974 74978 74980 74983 74984 74985 74986 74989 74990 74993 74994 74999 75001 75003 75004 75008 75011 75013 75014 75019 75022 75025 75028 75029 75030 75031 75033 75034 75035 75036 75037 75041 75042 75049 75052 75061 75063 75066 75069 75070 75071 75073 75075 75076 75081 75082 75084 75087 75088 75089 75090 75091 75092 75098 75100 75107 75109 75115 75116 75117 75118 75121 75123 75124 75125 75127 75128 75129 75134 75135 75145 75146 75147 75151 75152 75156 75161 75163 75164 75171 75174 75177 75178 75179 75180 75181 75184 75185 75186 75187 75188 75192 75196 75198 75200 75202 75203 75204 75205 75207 75211 75214 75219 75222 75223 75227 75229 75230 75231 75234 75238 75244 75245 75247 75248 75254 75256 75257 75264 75265 75266 75267 75271 75273 75275 75279 75281 75285 75289 75290 75293 75295 75297 75299 75301 75306 75310 75312 75314 75315 75319 75324 75325 75326 75328 75329 75330 75331 75334 75339 75340 75347 75352 75358 75360 75361 75362 75363 75364 75367 75368 75372 75373 75376 75378 75384 75387 75390 75391 75392 75393 75394 75396 75398 75399 75401 75402 75406 75407 75409 75411 75412 75413 75415 75416 75418 75419 75421 75422 75424 75425 75426 75428 75430 75433 75438 75445 75448 75451 75452 75454 75456 75461 75463 75464 75465 75467 75468 75469 75471 75472 75476 75479 75480 75481 75483 75484 75485 75493 75496 75499 75509 75511 75513 75514 75518 75523 75524 75527 75529 75530 75535 75536 75537 75538 75539 75543 75544 75545 75547 75548 75549 75551 75552 75554 75556 75558 75560 75565 75566 75567 75571 75573 75575 75580 75583 75584 75585 75586 75587 75588 75594 75595 75597 75599 75600 75601 75602 75608 75609 75610 75614 75620 75621 75622 75624 75630 75636 75637 75641 75648 75651 75661 75664 75667 75669 75671 75673 75682 75683 75684 75685 75689 75690 75691 75696 75697 75698 75699 75705 75707 75709 75710 75712 75715 75716 75718 75719 75720 75721 75723 75725 75727 75731 75732 75733 75735 75736 75739 75740 75741 75742 75743 75744 75747 75748 75750 75752 75754 75756 75758 75760 75763 75767 75768 75771 75772 75777 75778 75779 75781 75782 75784 75787 75789 75794 75795 75798 75800 75802 75803 75804 75805 75806 75810 75812 75813 75817 75818 75824 75827 75829 75836 75838 75840 75844 75846 75847 75848 75853 75855 75858 75859 75861 75862 75863 75869 75871 75874 75875 75876 75880 75881 75882 75883 75885 75886 75887 75889 75892 75893 75894 75895 75897 75899 75900 75902 75905 75906 75920 75923 75925 75926 75929 75930 75934 75935 75936 75943 75946 75952 75956 75957 75958 75959 75960 75963 75967 75972 75975 75977 75980 75981 75982 75983 75985 75987 75988 75989 75990 75992 75997 75999 76000 76003 76005 76007 76008 76009 76010 76011 76012 76013 76016 76018 76022 76023 76024 76027 76034 76036 76040 76043 76046 76047 76051 76054 76055 76056 76060 76061 76064 76067 76068 76071 76073 76077 76078 76084 76086 76093 76094 76096 76097 76099 76101 76103 76105 76114 76116 76117 76118 76119 76121 76125 76132 76134 76136 76137 76138 76140 76142 76144 76151 76152 76153 76154 76158 76159 76161 76162 76165 76167 76169 76174 76175 76176 76178 76179 76183 76184 76185 76188 76189 76190 76192 76199 76202 76203 76207 76212 76218 76219 76220 76221 76222 76223 76224 76225 76227 76229 76231 76235 76237 76239 76240 76243 76245 76248 76249 76255 76258 76259 76262 76265 76266 76268 76269 76272 76273 76277 76278 76279 76280 76281 76282 76283 76284 76286 76291 76293 76301 76305 76307 76308 76309 76310 76312 76313 76314 76316 76319 76320 76321 76323 76324 76326 76327 76331 76334 76336 76338 76339 76345 76348 76349 76350 76351 76352 76354 76357 76359 76360 76361 76362 76364 76367 76368 76373 76374 76377 76378 76379 76380 76381 76383 76385 76388 76391 76392 76393 76394 76396 76398 76399 76401 76402 76405 76409 76410 76413 76414 76416 76419 76420 76422 76424 76426 76427 76433 76438 76439 76444 76445 76446 76447 76449 76451 76452 76455 76458 76459 76460 76463 76464 76466 76467 76468 76469 76470 76473 76475 76478 76479 76483 76485 76488 76489 76491 76492 76493 76494 76498 76499 76501 76507 76508 76509 76510 76512 76514 76519 76520 76522 76523 76524 76527 76532 76533 76541 76543 76545 76546 76547 76551 76552 76556 76558 76559 76566 76567 76571 76574 76576 76578 76581 76583 76584 76590 76593 76594 76595 76596 76600 76601 76602 76605 76608 76609 76610 76615 76619 76620 76623 76624 76625 76626 76628 76629 76632 76634 76635 76636 76640 76641 76643 76644 76647 76649 76652 76653 76656 76659 76665 76667 76668 76671 76672 76675 76677 76679 76682 76685 76687 76688 76695 76696 76698 76705 76706 76707 76708 76712 76715 76719 76720 76725 76730 76731 76733 76735 76737 76738 76739 76744 76749 76755 76761 76764 76766 76772 76775 76777 76781 76782 76784 76785 76786 76788 76790 76794 76795 76796 76797 76801 76802 76803 76804 76805 76806 76808 76809 76812 76817 76819 76823 76825 76829 76830 76831 76832 76842 76845 76847 76848 76850 76851 76852 76857 76859 76861 76862 76863 76864 76866 76867 76868 76870 76871 76872 76873 76874 76875 76877 76878 76879 76883 76886 76887 76888 76889 76899 76901 76902 76903 76906 76907 76908 76910 76911 76912 76914 76915 76916 76917 76918 76920 76921 76925 76929 76930 76931 76932 76933 76937 76940 76942 76946 76947 76948 76950 76953 76954 76956 76958 76959 76960 76964 76967 76968 76969 76970 76972 76973 76974 76975 76980 76984 76987 76988 76991 76993 76995 76997 76998 76999 77001 77004 77006 77008 77010 77016 77018 77019 77022 77024 77025 77026 77027 77028 77029 77030 77034 77035 77038 77040 77042 77045 77047 77048 77051 77053 77054 77056 77057 77058 77059 77061 77062 77063 77064 77066 77067 77070 77071 77072 77074 77075 77076 77077 77078 77084 77092 77096 77098 77100 77102 77103 77106 77107 77111 77113 77116 77122 77123 77124 77127 77128 77130 77132 77135 77139 77141 77145 77146 77148 77149 77150 77152 77153 77155 77157 77159 77160 77161 77162 77165 77166 77168 77169 77170 77173 77185 77189 77196 77197 77199 77202 77203 77204 77205 77210 77213 77214 77216 77219 77221 77224 77225 77226 77227 77229 77230 77231 77233 77236 77240 77241 77242 77243 77246 77251 77252 77261 77265 77269 77270 77275 77277 77280 77282 77283 77285 77286 77289 77293 77295 77296 77299 77300 77305 77306 77307 77308 77310 77313 77315 77318 77319 77320 77323 77324 77326 77330 77332 77333 77339 77341 77345 77346 77348 77350 77351 77352 77353 77354 77355 77360 77363 77368 77369 77370 77373 77374 77375 77376 77379 77380 77382 77387 77389 77391 77393 77400 77401 77403 77412 77415 77419 77423 77425 77428 77430 77431 77432 77433 77435 77437 77438 77441 77442 77443 77447 77448 77449 77450 77454 77457 77458 77461 77464 77465 77468 77475 77479 77485 77487 77489 77490 77493 77496 77497 77498 77499 77501 77503 77506 77509 77511 77513 77516 77518 77521 77522 77523 77524 77528 77529 77530 77532 77533 77535 77536 77537 77541 77542 77545 77546 77547 77551 77553 77557 77558 77560 77561 77562 77566 77567 77571 77572 77573 77574 77576 77577 77582 77585 77586 77588 77589 77592 77593 77594 77595 77596 77599 77606 77608 77612 77613 77615 77618 77619 77621 77624 77626 77628 77632 77637 77639 77641 77642 77645 77646 77650 77655 77657 77660 77663 77664 77665 77668 77671 77675 77679 77680 77681 77685 77687 77691 77692 77697 77699 77700 77701 77704 77706 77715 77717 77720 77727 77730 77731 77733 77734 77735 77737 77742 77743 77744 77748 77749 77750 77751 77753 77754 77756 77760 77762 77763 77765 77766 77767 77770 77773 77776 77777 77781 77784 77785 77790 77793 77794 77799 77800 77802 77804 77807 77808 77810 77811 77815 77819 77824 77825 77826 77829 77832 77835 77837 77839 77841 77843 77848 77852 77853 77856 77857 77862 77864 77866 77873 77875 77877 77878 77883 77884 77886 77887 77888 77889 77890 77894 77895 77899 77901 77904 77907 77913 77915 77922 77924 77926 77927 77931 77934 77935 77938 77950 77951 77961 77962 77964 77968 77969 77971 77972 77973 77974 77975 77977 77986 77988 77990 77992 77993 77994 77998 78001 78002 78004 78008 78009 78010 78015 78017 78021 78023 78024 78027 78030 78034 78036 78037 78039 78048 78053 78054 78055 78057 78058 78060 78063 78066 78069 78071 78073 78075 78076 78078 78084 78085 78086 78089 78090 78093 78094 78101 78104 78105 78108 78111 78114 78116 78118 78120 78122 78123 78124 78125 78128 78129 78130 78132 78133 78134 78138 78141 78149 78150 78153 78156 78157 78158 78159 78162 78165 78167 78168 78172 78173 78175 78178 78184 78185 78188 78189 78193 78194 78196 78197 78199 78202 78205 78208 78209 78210 78212 78216 78219 78220 78222 78223 78226 78227 78228 78230 78231 78233 78236 78237 78238 78240 78242 78243 78246 78247 78249 78253 78256 78259 78266 78269 78270 78273 78280 78282 78286 78287 78295 78298 78300 78303 78304 78307 78308 78312 78313 78315 78316 78317 78318 78319 78320 78321 78324 78326 78327 78333 78336 78337 78342 78343 78344 78345 78346 78347 78350 78353 78355 78356 78362 78363 78366 78368 78374 78378 78387 78390 78392 78395 78398 78400 78401 78402 78403 78404 78407 78408 78410 78411 78413 78416 78418 78420 78423 78425 78426 78428 78431 78432 78433 78437 78439 78440 78443 78444 78445 78448 78449 78450 78453 78454 78455 78457 78458 78459 78463 78464 78467 78469 78471 78472 78475 78477 78479 78482 78483 78485 78486 78489 78490 78493 78496 78498 78499 78501 78502 78505 78509 78511 78513 78516 78519 78520 78521 78522 78523 78524 78525 78531 78532 78534 78535 78536 78537 78540 78541 78543 78548 78549 78552 78554 78557 78559 78560 78563 78564 78565 78567 78569 78571 78574 78575 78578 78579 78581 78582 78583 78587 78589 78590 78592 78596 78598 78603 78608 78610 78617 78618 78619 78621 78624 78629 78631 78639 78646 78647 78649 78650 78651 78652 78653 78660 78663 78664 78668 78669 78671 78673 78681 78682 78688 78694 78695 78700 78701 78703 78704 78707 78711 78715 78716 78718 78723 78725 78726 78727 78728 78729 78732 78733 78735 78737 78741 78745 78747 78752 78753 78754 78755 78757 78758 78759 78760 78764 78765 78766 78773 78774 78777 78780 78782 78783 78791 78792 78793 78795 78797 78799 78800 78804 78805 78807 78809 78810 78812 78818 78820 78822 78825 78829 78830 78831 78832 78834 78835 78836 78838 78841 78846 78847 78849 78850 78852 78854 78856 78857 78860 78864 78866 78868 78870 78872 78874 78877 78878 78879 78886 78887 78888 78890 78891 78892 78895 78897 78901 78903 78906 78908 78913 78914 78915 78917 78918 78919 78925 78931 78938 78939 78942 78943 78949 78950 78953 78954 78955 78956 78958 78959 78961 78963 78965 78968 78969 78970 78974 78975 78979 78980 78981 78982 78983 78988 78991 78992 78995 78998 78999 79003 79004 79005 79011 79017 79018 79021 79022 79023 79024 79026 79028 79030 79034 79035 79036 79038 79039 79040 79043 79047 79049 79051 79055 79056 79057 79058 79060 79064 79065 79070 79073 79074 79076 79078 79082 79085 79086 79087 79090 79092 79097 79098 79101 79102 79103 79106 79107 79108 79111 79112 79115 79116 79120 79121 79128 79129 79136 79137 79139 79146 79147 79149 79157 79161 79162 79163 79164 79166 79167 79170 79171 79172 79173 79175 79176 79180 79184 79185 79186 79188 79189 79192 79193 79194 79195 79196 79197 79200 79201 79203 79205 79207 79209 79210 79211 79212 79215 79217 79219 79223 79224 79226 79227 79228 79231 79232 79233 79234 79235 79236 79237 79238 79244 79246 79250 79251 79253 79259 79264 79265 79266 79269 79270 79271 79273 79274 79283 79284 79290 79291 79294 79296 79297 79299 79300 79302 79303 79306 79309 79312 79314 79316 79317 79322 79323 79327 79328 79329 79331 79332 79334 79341 79342 79343 79345 79347 79348 79349 79350 79355 79357 79359 79367 79369 79370 79371 79372 79381 79382 79383 79385 79386 79390 79391 79394 79396 79398 79400 79401 79403 79405 79406 79407 79408 79412 79414 79415 79416 79417 79424 79425 79426 79430 79431 79432 79433 79438 79439 79441 79442 79443 79447 79448 79449 79450 79452 79453 79458 79462 79463 79465 79466 79468 79469 79475 79476 79480 79481 79483 79484 79485 79490 79497 79500 79501 79505 79512 79514 79515 79518 79519 79521 79523 79524 79526 79531 79534 79536 79538 79540 79541 79542 79544 79548 79549 79550 79551 79552 79556 79557 79561 79562 79564 79566 79570 79571 79573 79576 79579 79581 79584 79586 79588 79589 79590 79591 79592 79602 79604 79607 79608 79609 79614 79617 79618 79620 79622 79623 79625 79627 79629 79630 79632 79638 79643 79645 79646 79647 79648 79651 79652 79653 79655 79660 79663 79664 79666 79674 79677 79678 79679 79682 79683 79684 79685 79687 79688 79689 79692 79694 79697 79698 79701 79703 79705 79707 79709 79710 79714 79716 79717 79718 79720 79722 79724 79729 79732 79738 79744 79745 79759 79764 79765 79768 79770 79773 79774 79775 79776 79777 79779 79780 79782 79788 79789 79790 79791 79796 79797 79798 79801 79804 79805 79808 79812 79813 79814 79817 79819 79828 79830 79831 79834 79835 79837 79838 79842 79843 79844 79845 79846 79847 79848 79849 79851 79855 79856 79857 79858 79861 79862 79865 79866 79869 79870 79872 79874 79876 79878 79879 79881 79883 79885 79887 79888 79894 79895 79897 79899 79900 79903 79904 79907 79911 79912 79913 79915 79917 79918 79920 79924 79926 79928 79929 79932 79934 79935 79939 79941 79942 79943 79945 79946 79949 79952 79962 79963 79965 79966 79967 79968 79974 79975 79977 79979 79983 79984 79987 79988 79993 79999 80000 80001 80003 80008 80009 80012 80013 80014 80016 80020 80021 80023 80024 80025 80030 80031 80033 80035 80036 80038 80040 80042 80045 80046 80048 80049 80052 80054 80057 80058 80063 80066 80067 80069 80071 80075 80077 80079 80083 80085 80086 80087 80088 80093 80096 80098 80099 80100 80102 80109 80111 80113 80114 80117 80118 80119 80121 80122 80123 80127 80128 80132 80133 80135 80138 80144 80150 80152 80153 80155 80158 80160 80165 80170 80174 80178 80179 80182 80183 80187 80191 80192 80193 80194 80195 80196 80200 80201 80205 80214 80218 80219 80220 80222 80223 80226 80228 80231 80233 80234 80235 80237 80239 80241 80244 80247 80252 80254 80256 80259 80260 80263 80264 80266 80267 80269 80271 80272 80274 80276 80277 80281 80282 80283 80284 80285 80288 80290 80291 80293 80296 80301 80303 80304 80305 80306 80311 80314 80317 80320 80321 80322 80323 80324 80325 80327 80333 80334 80336 80337 80339 80342 80343 80346 80349 80350 80356 80358 80360 80362 80364 80365 80367 80368 80369 80370 80372 80375 80378 80382 80384 80388 80392 80394 80399 80401 80402 80404 80405 80406 80408 80409 80412 80417 80419 80420 80421 80424 80427 80428 80441 80442 80443 80447 80449 80451 80452 80455 80456 80458 80459 80460 80464 80470 80471 80475 80478 80482 80483 80484 80486 80489 80492 80497 80498 80502 80504 80506 80511 80525 80526 80533 80535 80536 80537 80538 80541 80545 80547 80550 80551 80556 80560 80564 80565 80566 80569 80574 80578 80579 80580 80582 80583 80590 80591 80592 80593 80594 80600 80601 80603 80606 80607 80612 80614 80615 80618 80626 80635 80636 80640 80642 80645 80647 80651 80653 80654 80658 80660 80661 80663 80664 80667 80669 80670 80671 80680 80682 80685 80689 80694 80697 80698 80703 80705 80710 80712 80713 80714 80717 80718 80719 80720 80725 80728 80729 80734 80737 80740 80741 80749 80751 80752 80753 80754 80755 80757 80760 80766 80770 80771 80773 80774 80775 80777 80778 80779 80780 80781 80784 80786 80787 80789 80792 80793 80794 80795 80796 80800 80801 80802 80806 80811 80812 80815 80816 80818 80819 80820 80821 80828 80830 80831 80832 80833 80834 80836 80842 80843 80845 80849 80851 80852 80855 80858 80859 80860 80861 80863 80864 80869 80871 80873 80875 80876 80877 80879 80882 80883 80884 80890 80891 80892 80894 80895 80897 80900 80902 80904 80911 80912 80914 80916 80917 80923 80925 80928 80929 80933 80934 80935 80937 80941 80943 80946 80950 80951 80955 80958 80959 80960 80961 80966 80968 80971 80973 80974 80975 80977 80979 80980 80985 80990 80991 80992 80994 80995 80997 80998 81001 81004 81005 81006 81007 81009 81012 81018 81020 81024 81025 81026 81028 81029 81030 81031 81032 81033 81038 81040 81042 81045 81046 81048 81050 81051 81052 81055 81059 81061 81064 81065 81066 81067 81069 81070 81072 81073 81074 81078 81079 81080 81082 81086 81088 81094 81098 81099 81100 81102 81103 81104 81105 81106 81109 81111 81112 81113 81115 81118 81119 81120 81121 81123 81125 81128 81134 81135 81136 81138 81140 81141 81142 81144 81145 81149 81150 81151 81152 81153 81156 81157 81160 81163 81164 81167 81169 81170 81171 81173 81174 81175 81178 81180 81182 81183 81187 81193 81194 81196 81199 81200 81206 81207 81208 81210 81211 81213 81214 81215 81218 81219 81224 81225 81226 81227 81229 81231 81232 81235 81236 81237 81239 81240 81242 81245 81246 81247 81248 81249 81252 81254 81257 81260 81261 81262 81266 81269 81275 81276 81277 81280 81281 81285 81286 81287 81289 81292 81293 81294 81298 81300 81304 81305 81309 81310 81314 81315 81318 81319 81320 81325 81326 81327 81329 81330 81331 81336 81340 81341 81349 81353 81354 81355 81356 81359 81360 81361 81363 81364 81365 81373 81376 81377 81383 81385 81386 81388 81389 81391 81393 81394 81395 81398 81400 81401 81402 81403 81405 81407 81408 81409 81410 81411 81412 81413 81415 81418 81425 81427 81428 81429 81430 81431 81433 81437 81441 81442 81444 81446 81448 81450 81451 81454 81456 81458 81464 81465 81466 81469 81470 81471 81472 81475 81476 81478 81481 81482 81486 81487 81488 81489 81494 81495 81496 81498 81502 81503 81505 81510 81513 81518 81519 81523 81524 81525 81526 81528 81529 81532 81536 81537 81539 81541 81542 81544 81546 81547 81548 81555 81558 81559 81562 81563 81564 81565 81569 81570 81571 81573 81574 81577 81579 81581 81583 81587 81589 81591 81594 81598 81600 81601 81602 81605 81607 81611 81613 81620 81621 81622 81625 81631 81632 81636 81640 81642 81646 81647 81650 81652 81654 81656 81657 81660 81662 81664 81666 81667 81668 81669 81670 81672 81673 81674 81676 81678 81685 81686 81688 81689 81696 81699 81703 81705 81706 81707 81710 81711 81712 81718 81719 81722 81723 81725 81727 81728 81731 81732 81734 81735 81736 81738 81739 81740 81743 81744 81746 81748 81750 81753 81754 81755 81756 81757 81761 81762 81763 81764 81765 81766 81768 81769 81774 81776 81781 81782 81783 81784 81786 81787 81791 81794 81799 81802 81805 81806 81807 81809 81813 81819 81821 81822 81824 81827 81829 81830 81831 81833 81834 81836 81838 81839 81842 81844 81845 81848 81849 81852 81856 81858 81862 81864 81865 81868 81871 81872 81879 81880 81881 81886 81891 81893 81895 81896 81897 81900 81903 81904 81905 81906 81907 81911 81912 81915 81918 81919 81920 81926 81930 81932 81933 81936 81941 81943 81944 81945 81946 81947 81948 81953 81958 81962 81967 81970 81971 81973 81974 81977 81979 81981 81987 81988 81990 81997 82000 82002 82003 82004 82006 82007 82010 82012 82015 82016 82018 82021 82023 82027 82032 82039 82040 82043 82045 82048 82050 82051 82053 82057 82058 82060 82062 82064 82066 82070 82071 82073 82076 82078 82080 82082 82084 82085 82086 82088 82089 82093 82095 82096 82097 82100 82108 82112 82116 82120 82124 82125 82126 82128 82130 82131 82134 82136 82137 82139 82142 82150 82152 82153 82155 82156 82158 82162 82164 82166 82172 82173 82177 82178 82181 82182 82183 82184 82186 82188 82191 82192 82193 82194 82195 82196 82198 82206 82207 82210 82211 82213 82214 82217 82218 82230 82233 82235 82237 82238 82239 82240 82243 82244 82245 82246 82248 82250 82251 82252 82253 82255 82257 82259 82260 82262 82264 82267 82271 82273 82275 82278 82279 82282 82283 82284 82286 82287 82288 82289 82290 82291 82292 82294 82297 82300 82301 82302 82303 82306 82308 82309 82310 82312 82314 82315 82316 82317 82318 82323 82325 82327 82328 82331 82332 82336 82337 82339 82340 82345 82346 82353 82354 82358 82359 82360 82361 82363 82365 82366 82367 82374 82376 82381 82383 82387 82389 82391 82392 82395 82396 82401 82413 82414 82416 82422 82423 82426 82429 82430 82433 82434 82437 82439 82441 82442 82443 82444 82450 82454 82455 82457 82463 82464 82466 82467 82469 82471 82472 82473 82474 82475 82480 82481 82484 82488 82489 82490 82493 82497 82500 82502 82506 82509 82510 82513 82518 82519 82521 82522 82523 82525 82526 82527 82530 82533 82534 82538 82540 82545 82546 82547 82548 82549 82552 82553 82557 82559 82562 82564 82567 82571 82576 82579 82582 82583 82585 82586 82588 82590 82592 82598 82599 82601 82602 82605 82606 82608 82611 82612 82616 82618 82619 82623 82625 82626 82628 82629 82631 82632 82635 82636 82638 82639 82640 82641 82643 82648 82652 82661 82663 82664 82668 82671 82673 82676 82678 82679 82682 82685 82686 82687 82688 82689 82691 82694 82697 82699 82701 82704 82706 82712 82714 82719 82723 82726 82727 82729 82732 82734 82736 82737 82740 82741 82753 82754 82755 82757 82759 82760 82764 82765 82776 82779 82784 82786 82787 82788 82789 82791 82793 82794 82796 82797 82798 82800 82801 82803 82804 82805 82808 82811 82812 82814 82816 82817 82824 82825 82831 82832 82833 82835 82838 82840 82841 82842 82843 82845 82846 82848 82851 82853 82855 82857 82859 82861 82864 82865 82870 82875 82877 82880 82881 82884 82888 82892 82894 82895 82897 82899 82901 82910 82913 82914 82916 82919 82924 82926 82927 82930 82932 82936 82938 82939 82940 82943 82945 82950 82951 82952 82957 82959 82960 82961 82962 82972 82974 82977 82979 82980 82981 82982 82987 82989 82990 82991 82992 82995 82996 82997 82999 83000 83001 83002 83006 83008 83009 83013 83016 83023 83024 83026 83029 83030 83031 83036 83041 83043 83044 83045 83047 83048 83051 83053 83055 83059 83062 83066 83067 83069 83070 83073 83074 83076 83079 83081 83085 83088 83094 83095 83099 83102 83109 83112 83114 83115 83117 83120 83125 83127 83136 83137 83140 83141 83144 83145 83146 83147 83148 83150 83151 83152 83155 83159 83162 83163 83164 83165 83166 83170 83171 83175 83176 83178 83179 83182 83184 83185 83186 83188 83190 83191 83192 83194 83195 83196 83201 83203 83209 83210 83214 83215 83217 83219 83222 83224 83225 83227 83229 83231 83232 83233 83238 83239 83240 83242 83243 83245 83248 83250 83251 83253 83256 83258 83262 83263 83264 83265 83266 83267 83269 83270 83273 83275 83278 83281 83282 83283 83293 83297 83306 83310 83311 83315 83318 83319 83325 83328 83330 83332 83339 83341 83344 83345 83346 83347 83349 83358 83359 83364 83366 83371 83375 83379 83383 83389 83391 83394 83395 83399 83400 83401 83402 83407 83409 83416 83418 83425 83431 83433 83435 83438 83441 83446 83447 83448 83452 83454 83456 83459 83460 83461 83462 83463 83465 83467 83470 83471 83473 83474 83475 83479 83480 83482 83483 83484 83485 83487 83488 83494 83495 83498 83499 83501 83502 83504 83509 83512 83514 83519 83520 83522 83524 83526 83534 83535 83536 83538 83539 83541 83542 83543 83544 83545 83548 83550 83551 83552 83563 83564 83565 83566 83567 83568 83569 83571 83572 83576 83578 83579 83580 83582 83583 83589 83590 83594 83595 83596 83597 83598 83599 83601 83602 83603 83604 83605 83607 83610 83611 83612 83613 83617 83619 83623 83624 83628 83630 83632 83633 83636 83640 83641 83643 83647 83648 83649 83651 83653 83658 83661 83662 83663 83664 83671 83674 83680 83681 83683 83685 83686 83687 83689 83691 83693 83695 83697 83698 83699 83700 83701 83702 83704 83710 83712 83713 83714 83718 83720 83721 83723 83727 83729 83730 83732 83733 83735 83736 83743 83748 83749 83750 83751 83752 83753 83757 83761 83763 83767 83768 83770 83773 83774 83775 83776 83777 83778 83780 83785 83788 83789 83792 83793 83796 83797 83799 83823 83824 83825 83831 83832 83833 83834 83836 83841 83843 83845 83847 83848 83849 83850 83854 83855 83861 83862 83865 83866 83868 83869 83871 83873 83876 83877 83879 83882 83889 83891 83892 83893 83900 83902 83905 83910 83911 83912 83914 83915 83916 83918 83920 83921 83922 83924 83929 83932 83933 83937 83940 83941 83942 83946 83947 83949 83950 83953 83955 83956 83960 83962 83964 83965 83968 83969 83971 83973 83976 83977 83981 83983 83985 83987 83989 83994 83996 83999 84000 84005 84009 84011 84012 84014 84017 84018 84025 84028 84029 84031 84036 84038 84039 84042 84043 84045 84047 84052 84053 84054 84055 84058 84061 84062 84064 84066 84069 84070 84080 84082 84089 84090 84091 84093 84094 84098 84099 84100 84101 84102 84103 84105 84109 84113 84116 84118 84119 84121 84122 84124 84125 84127 84129 84131 84132 84133 84137 84139 84141 84151 84152 84154 84160 84161 84166 84167 84169 84171 84175 84179 84181 84182 84184 84188 84189 84191 84192 84196 84197 84203 84205 84206 84210 84211 84212 84213 84215 84217 84219 84221 84225 84228 84230 84231 84232 84235 84239 84243 84246 84248 84251 84252 84256 84258 84263 84266 84267 84268 84272 84273 84274 84275 84277 84278 84279 84281 84289 84293 84294 84296 84297 84299 84300 84302 84309 84311 84314 84315 84320 84321 84322 84325 84330 84333 84334 84335 84336 84337 84340 84343 84344 84346 84347 84349 84350 84353 84360 84365 84367 84368 84371 84373 84375 84377 84385 84390 84392 84398 84399 84401 84403 84410 84414 84415 84420 84421 84424 84427 84428 84429 84431 84436 84438 84441 84442 84445 84449 84451 84453 84454 84455 84460 84463 84464 84467 84468 84469 84470 84473 84474 84476 84478 84479 84483 84485 84487 84488 84492 84498 84501 84502 84506 84507 84509 84512 84513 84515 84517 84519 84525 84526 84528 84529 84530 84532 84544 84545 84547 84549 84551 84552 84556 84559 84560 84570 84571 84572 84573 84576 84578 84579 84581 84585 84586 84589 84590 84593 84594 84600 84601 84604 84608 84609 84616 84617 84619 84622 84623 84628 84633 84635 84637 84641 84642 84643 84644 84645 84646 84648 84649 84650 84652 84656 84662 84663 84666 84667 84668 84670 84671 84673 84675 84677 84678 84684 84688 84693 84698 84701 84703 84705 84711 84713 84714 84715 84717 84718 84724 84726 84730 84732 84734 84735 84736 84738 84739 84740 84744 84746 84747 84748 84752 84758 84762 84764 84767 84768 84769 84770 84771 84773 84774 84776 84778 84779 84785 84786 84788 84795 84796 84798 84804 84806 84807 84808 84809 84810 84811 84813 84816 84818 84821 84828 84829 84830 84831 84832 84833 84835 84837 84839 84841 84844 84846 84848 84849 84850 84851 84852 84854 84857 84862 84863 84865 84868 84870 84871 84872 84880 84882 84884 84885 84888 84890 84893 84895 84897 84898 84900 84901 84902 84904 84905 84909 84910 84913 84915 84916 84919 84922 84923 84924 84925 84926 84929 84930 84934 84937 84938 84939 84940 84942 84943 84944 84947 84948 84953 84956 84959 84962 84966 84969 84970 84975 84981 84983 84987 84989 84990 84991 84994 85004 85006 85007 85008 85009 85011 85013 85016 85017 85019 85024 85027 85030 85031 85033 85036 85037 85038 85040 85041 85043 85044 85047 85051 85063 85066 85068 85069 85070 85073 85074 85075 85076 85077 85078 85079 85083 85089 85090 85091 85092 85093 85094 85097 85100 85104 85105 85107 85108 85110 85113 85115 85121 85123 85126 85130 85134 85135 85136 85137 85139 85140 85142 85143 85144 85145 85148 85149 85151 85153 85158 85165 85166 85169 85174 85181 85182 85186 85188 85191 85193 85194 85195 85202 85203 85204 85206 85208 85209 85216 85221 85222 85224 85230 85233 85234 85235 85236 85238 85240 85241 85245 85250 85252 85253 85254 85256 85261 85262 85264 85265 85266 85271 85272 85273 85275 85276 85287 85294 85297 85299 85302 85303 85305 85309 85310 85313 85317 85321 85322 85324 85328 85329 85330 85331 85332 85336 85339 85342 85346 85347 85348 85350 85352 85353 85354 85357 85360 85361 85362 85363 85366 85367 85368 85372 85373 85374 85376 85379 85380 85381 85384 85388 85389 85390 85391 85392 85393 85395 85397 85400 85402 85404 85405 85406 85408 85409 85417 85418 85420 85425 85426 85431 85432 85434 85435 85437 85439 85440 85442 85444 85445 85446 85451 85452 85453 85462 85463 85468 85469 85470 85473 85475 85477 85479 85483 85492 85495 85496 85497 85502 85504 85508 85511 85513 85514 85515 85516 85523 85524 85528 85532 85534 85536 85540 85542 85543 85544 85545 85548 85550 85551 85552 85558 85559 85560 85571 85573 85576 85578 85579 85581 85582 85583 85585 85586 85587 85593 85594 85596 85601 85602 85603 85604 85606 85607 85609 85611 85613 85615 85617 85619 85620 85621 85622 85626 85627 85629 85630 85631 85632 85637 85641 85642 85643 85645 85647 85648 85651 85652 85653 85655 85656 85657 85660 85662 85663 85665 85667 85670 85676 85677 85680 85682 85684 85689 85690 85691 85692 85695 85701 85703 85704 85705 85707 85708 85712 85713 85714 85717 85720 85721 85723 85727 85730 85732 85733 85739 85741 85742 85744 85746 85749 85750 85752 85755 85756 85761 85763 85765 85767 85770 85771 85772 85779 85781 85782 85784 85785 85786 85787 85791 85796 85797 85799 85800 85801 85802 85806 85809 85810 85811 85812 85814 85815 85816 85823 85824 85827 85829 85831 85832 85833 85838 85839 85840 85843 85846 85851 85852 85853 85855 85857 85859 85860 85863 85866 85867 85868 85870 85871 85872 85873 85881 85882 85885 85887 85888 85889 85891 85892 85893 85895 85896 85899 85901 85902 85904 85906 85907 85909 85911 85912 85913 85915 85919 85921 85922 85925 85927 85930 85933 85934 85935 85936 85938 85940 85941 85943 85945 85946 85955 85958 85968 85969 85972 85973 85975 85976 85977 85983 85986 85989 85990 85991 85994 85999 86002 86004 86006 86009 86010 86011 86012 86013 86014 86023 86024 86026 86027 86028 86030 86031 86035 86037 86038 86039 86041 86044 86046 86049 86052 86054 86057 86058 86059 86063 86066 86067 86070 86071 86074 86077 86084 86085 86086 86087 86093 86097 86098 86104 86106 86110 86111 86114 86118 86120 86121 86122 86125 86127 86129 86132 86134 86135 86136 86138 86142 86143 86144 86146 86155 86156 86157 86158 86166 86167 86168 86170 86172 86174 86175 86181 86182 86184 86187 86188 86192 86195 86196 86198 86202 86207 86209 86210 86212 86216 86217 86218 86221 86225 86228 86234 86241 86245 86246 86248 86252 86255 86259 86263 86264 86265 86266 86267 86269 86270 86274 86277 86279 86280 86282 86283 86284 86285 86286 86287 86288 86289 86294 86295 86303 86304 86307 86308 86309 86313 86315 86316 86317 86318 86322 86325 86326 86331 86335 86337 86341 86343 86345 86347 86351 86352 86353 86357 86358 86360 86362 86363 86364 86367 86370 86371 86373 86375 86378 86379 86380 86381 86384 86388 86389 86392 86393 86395 86397 86399 86402 86406 86409 86411 86412 86413 86416 86417 86421 86424 86426 86427 86431 86432 86433 86434 86435 86436 86438 86440 86441 86444 86449 86452 86457 86459 86460 86461 86467 86468 86469 86472 86473 86475 86478 86484 86486 86489 86490 86495 86496 86497 86498 86499 86503 86504 86508 86513 86519 86522 86523 86526 86528 86530 86532 86535 86539 86543 86547 86548 86550 86551 86554 86558 86559 86562 86564 86565 86573 86576 86580 86582 86584 86585 86587 86589 86591 86592 86593 86597 86599 86606 86607 86608 86609 86613 86614 86615 86620 86621 86623 86624 86625 86627 86630 86631 86633 86636 86637 86642 86643 86644 86645 86647 86649 86650 86651 86652 86653 86655 86656 86657 86659 86661 86663 86664 86665 86667 86668 86669 86670 86673 86677 86679 86684 86686 86694 86700 86702 86708 86710 86712 86713 86718 86720 86721 86723 86724 86725 86729 86730 86731 86732 86733 86735 86736 86739 86740 86745 86746 86748 86753 86757 86758 86759 86760 86761 86766 86767 86768 86769 86772 86775 86778 86781 86783 86784 86787 86796 86797 86798 86799 86801 86805 86808 86810 86812 86814 86817 86818 86819 86821 86822 86823 86826 86827 86828 86831 86835 86838 86839 86841 86843 86848 86849 86851 86852 86853 86855 86856 86858 86860 86862 86863 86867 86869 86870 86871 86873 86875 86876 86877 86879 86881 86882 86883 86884 86885 86888 86890 86892 86895 86899 86903 86905 86907 86908 86910 86911 86913 86917 86919 86920 86921 86922 86924 86926 86927 86936 86937 86940 86941 86942 86943 86944 86946 86950 86956 86957 86958 86961 86962 86965 86966 86969 86970 86975 86977 86979 86980 86983 86984 86985 86986 86988 86989 86990 86996 86998 87001 87002 87003 87007 87008 87009 87012 87013 87014 87015 87016 87020 87022 87023 87026 87027 87028 87029 87030 87032 87037 87038 87040 87041 87042 87044 87045 87046 87047 87048 87050 87052 87054 87055 87056 87061 87063 87065 87066 87068 87072 87084 87086 87088 87090 87091 87098 87099 87101 87102 87110 87114 87118 87122 87125 87126 87127 87128 87131 87132 87133 87139 87141 87143 87146 87151 87153 87154 87155 87156 87158 87161 87162 87164 87165 87168 87169 87171 87172 87175 87177 87179 87180 87181 87183 87185 87189 87191 87193 87195 87196 87197 87200 87201 87205 87207 87209 87210 87212 87214 87217 87218 87219 87221 87222 87226 87228 87231 87232 87234 87236 87239 87241 87243 87246 87249 87251 87252 87254 87256 87258 87259 87263 87267 87269 87272 87274 87275 87276 87277 87279 87280 87281 87282 87283 87285 87288 87291 87293 87295 87297 87300 87301 87304 87305 87306 87309 87311 87313 87315 87318 87326 87328 87331 87336 87338 87339 87340 87344 87349 87352 87354 87356 87360 87364 87365 87366 87367 87372 87379 87383 87384 87385 87387 87390 87392 87393 87397 87399 87400 87401 87403 87404 87405 87407 87410 87414 87415 87419 87421 87422 87423 87425 87427 87430 87431 87432 87435 87436 87437 87439 87440 87442 87444 87445 87447 87451 87456 87458 87459 87462 87464 87466 87467 87472 87474 87475 87477 87479 87480 87483 87487 87488 87489 87494 87497 87500 87501 87504 87506 87508 87511 87512 87513 87517 87521 87523 87524 87528 87529 87532 87535 87538 87539 87540 87541 87548 87549 87550 87551 87554 87556 87557 87558 87560 87561 87562 87563 87564 87565 87567 87568 87570 87571 87572 87573 87577 87580 87591 87594 87595 87599 87602 87606 87610 87611 87615 87619 87620 87622 87624 87625 87629 87630 87633 87634 87638 87640 87641 87642 87643 87644 87646 87648 87649 87653 87655 87658 87662 87666 87670 87672 87674 87677 87681 87682 87683 87685 87689 87693 87696 87703 87704 87706 87707 87708 87709 87718 87722 87723 87726 87729 87732 87733 87738 87742 87745 87746 87748 87751 87752 87753 87754 87756 87760 87761 87762 87763 87764 87767 87769 87770 87778 87779 87780 87781 87782 87784 87785 87786 87787 87789 87790 87793 87794 87799 87803 87806 87810 87812 87814 87817 87820 87827 87829 87830 87833 87834 87837 87840 87841 87846 87847 87849 87850 87851 87854 87857 87860 87861 87868 87870 87871 87872 87873 87876 87877 87879 87883 87885 87887 87889 87890 87898 87900 87902 87903 87904 87905 87910 87911 87912 87913 87919 87920 87922 87925 87926 87927 87928 87929 87930 87932 87935 87941 87944 87945 87947 87949 87950 87952 87953 87954 87956 87958 87959 87962 87968 87970 87972 87974 87977 87991 87994 87996 87998 88001 88002 88007 88008 88011 88013 88019 88020 88021 88022 88028 88029 88030 88031 88032 88037 88043 88044 88047 88048 88049 88050 88052 88054 88060 88061 88062 88065 88066 88067 88070 88073 88075 88080 88081 88083 88084 88086 88091 88096 88098 88101 88103 88105 88106 88108 88109 88110 88111 88115 88116 88119 88120 88130 88131 88135 88138 88144 88146 88147 88148 88151 88152 88155 88157 88160 88161 88162 88163 88167 88168 88171 88172 88177 88181 88184 88185 88186 88188 88191 88194 88197 88202 88204 88206 88209 88211 88215 88219 88220 88222 88224 88226 88231 88232 88234 88235 88236 88237 88238 88239 88244 88249 88250 88252 88253 88256 88257 88258 88260 88265 88270 88272 88273 88274 88275 88280 88281 88282 88283 88284 88287 88290 88297 88299 88300 88301 88302 88306 88309 88311 88312 88313 88314 88317 88323 88325 88327 88330 88332 88333 88341 88342 88346 88354 88356 88358 88360 88362 88364 88365 88366 88370 88371 88372 88376 88377 88378 88380 88382 88384 88391 88396 88398 88399 88404 88405 88407 88408 88409 88411 88412 88413 88414 88417 88419 88420 88422 88424 88425 88427 88429 88433 88434 88435 88436 88437 88439 88441 88443 88448 88452 88454 88460 88466 88467 88471 88473 88476 88477 88478 88480 88481 88482 88483 88485 88486 88491 88492 88493 88498 88501 88509 88512 88521 88522 88523 88529 88530 88532 88534 88536 88537 88539 88541 88543 88546 88548 88550 88551 88554 88555 88558 88559 88560 88562 88563 88568 88573 88577 88580 88581 88582 88585 88586 88588 88591 88592 88598 88599 88601 88604 88605 88608 88610 88612 88613 88614 88615 88617 88618 88619 88621 88624 88631 88632 88634 88638 88641 88642 88644 88645 88647 88649 88650 88651 88653 88656 88658 88661 88663 88664 88668 88671 88672 88673 88678 88685 88688 88690 88696 88698 88700 88701 88705 88706 88708 88709 88712 88713 88714 88715 88717 88718 88720 88721 88723 88725 88726 88729 88731 88734 88736 88742 88744 88745 88747 88748 88751 88752 88753 88756 88758 88760 88761 88762 88763 88764 88768 88770 88771 88774 88778 88779 88780 88782 88784 88787 88789 88791 88795 88796 88797 88799 88803 88804 88807 88808 88809 88810 88811 88815 88816 88821 88823 88824 88825 88826 88827 88837 88842 88844 88846 88847 88852 88854 88858 88862 88867 88870 88874 88875 88876 88877 88878 88879 88880 88882 88883 88887 88888 88889 88890 88895 88896 88897 88899 88901 88902 88904 88906 88907 88908 88909 88910 88911 88913 88914 88916 88918 88919 88926 88928 88929 88935 88937 88939 88942 88944 88945 88949 88951 88952 88956 88958 88963 88964 88965 88966 88968 88969 88970 88971 88974 88978 88979 88980 88985 88986 88990 88991 88995 88996 88997 88998 89000 89002 89004 89005 89006 89007 89011 89014 89015 89017 89019 89021 89024 89027 89029 89031 89032 89033 89038 89040 89041 89045 89046 89048 89053 89054 89056 89065 89067 89069 89072 89073 89074 89075 89077 89079 89082 89083 89090 89093 89094 89097 89100 89104 89105 89111 89112 89113 89117 89121 89122 89124 89126 89127 89128 89129 89130 89133 89135 89136 89141 89144 89145 89146 89148 89150 89152 89157 89158 89164 89165 89170 89171 89172 89175 89176 89177 89183 89184 89186 89187 89189 89193 89195 89196 89201 89213 89214 89215 89216 89217 89218 89221 89222 89223 89227 89231 89235 89236 89240 89241 89242 89243 89247 89249 89251 89255 89258 89261 89263 89270 89273 89274 89275 89276 89283 89286 89289 89291 89293 89295 89296 89298 89299 89300 89302 89305 89307 89309 89310 89312 89315 89316 89317 89318 89319 89326 89327 89329 89330 89331 89333 89334 89338 89340 89341 89342 89345 89349 89350 89351 89352 89358 89360 89365 89369 89370 89371 89377 89378 89381 89384 89385 89387 89391 89392 89394 89395 89399 89407 89408 89411 89412 89416 89418 89420 89423 89429 89431 89434 89436 89437 89440 89443 89446 89448 89449 89450 89451 89455 89459 89462 89463 89464 89466 89468 89469 89471 89473 89485 89487 89490 89495 89496 89498 89499 89500 89501 89502 89503 89506 89509 89514 89515 89522 89523 89524 89525 89526 89528 89530 89531 89532 89542 89546 89547 89549 89550 89553 89554 89557 89558 89560 89562 89563 89565 89566 89574 89575 89580 89583 89585 89586 89590 89591 89593 89596 89598 89601 89604 89605 89611 89614 89616 89620 89621 89628 89629 89631 89632 89637 89638 89639 89643 89648 89650 89651 89652 89656 89658 89661 89667 89668 89670 89679 89683 89688 89689 89691 89695 89697 89701 89702 89703 89705 89706 89707 89708 89709 89711 89713 89715 89716 89717 89718 89720 89722 89724 89725 89727 89731 89735 89739 89741 89745 89748 89749 89755 89756 89760 89762 89764 89766 89769 89771 89772 89774 89779 89784 89785 89786 89790 89791 89793 89797 89799 89800 89802 89803 89806 89807 89810 89811 89814 89818 89822 89828 89829 89830 89831 89835 89837 89838 89841 89842 89844 89845 89847 89848 89849 89850 89852 89853 89855 89861 89862 89863 89864 89865 89867 89868 89871 89877 89878 89889 89890 89892 89894 89899 89907 89908 89909 89910 89912 89913 89914 89915 89916 89917 89919 89920 89922 89923 89924 89925 89926 89929 89930 89931 89932 89934 89936 89939 89940 89941 89943 89950 89951 89952 89953 89954 89958 89963 89966 89967 89969 89971 89972 89974 89975 89976 89979 89980 89982 89983 89989 89990 89991 89992 89996 89998 90000 90001 90002 90003 90005 90006 90009 90011 90013 90016 90019 90023 90029 90030 90031 90037 90040 90041 90042 90045 90047 90051 90066 90067 90070 90072 90074 90075 90077 90079 90080 90081 90083 90088 90089 90090 90093 90098 90101 90102 90103 90104 90105 90107 90109 90112 90120 90121 90128 90129 90130 90131 90132 90142 90143 90146 90148 90152 90154 90156 90160 90162 90163 90165 90167 90170 90172 90174 90177 90179 90180 90183 90184 90185 90187 90189 90191 90195 90197 90200 90201 90204 90205 90210 90211 90212 90213 90216 90217 90219 90222 90226 90229 90230 90231 90232 90234 90239 90240 90241 90242 90245 90247 90248 90249 90250 90251 90253 90256 90261 90262 90264 90266 90267 90268 90270 90273 90274 90277 90279 90281 90283 90285 90287 90288 90289 90290 90292 90293 90294 90295 90298 90300 90304 90305 90306 90308 90309 90310 90313 90314 90316 90320 90321 90322 90324 90325 90326 90327 90333 90334 90335 90338 90345 90349 90351 90352 90353 90354 90359 90360 90361 90362 90363 90364 90365 90367 90369 90371 90373 90377 90380 90381 90382 90383 90386 90389 90390 90391 90392 90395 90397 90399 90403 90405 90406 90407 90408 90410 90414 90415 90416 90420 90422 90427 90428 90431 90432 90433 90436 90441 90442 90443 90445 90452 90455 90459 90460 90462 90464 90465 90472 90473 90478 90479 90481 90483 90484 90485 90486 90487 90488 90491 90492 90494 90498 90500 90501 90503 90505 90513 90515 90516 90517 90518 90520 90523 90525 90527 90528 90530 90533 90538 90541 90544 90545 90547 90548 90549 90551 90553 90555 90561 90562 90564 90569 90570 90571 90573 90574 90577 90580 90583 90584 90585 90587 90589 90590 90591 90593 90594 90597 90600 90602 90606 90615 90616 90618 90619 90620 90623 90624 90626 90627 90628 90629 90630 90631 90632 90633 90636 90637 90638 90641 90642 90654 90661 90662 90670 90671 90672 90673 90678 90679 90681 90683 90687 90689 90691 90693 90697 90702 90703 90707 90709 90710 90711 90712 90715 90716 90719 90722 90723 90724 90725 90727 90729 90732 90733 90735 90738 90740 90742 90744 90746 90748 90749 90751 90753 90756 90757 90759 90764 90765 90766 90767 90768 90769 90770 90771 90773 90775 90781 90786 90790 90793 90796 90798 90801 90807 90811 90817 90822 90824 90826 90827 90829 90831 90834 90835 90838 90840 90841 90844 90845 90849 90852 90854 90857 90858 90860 90861 90864 90865 90866 90872 90873 90874 90877 90878 90879 90880 90881 90883 90886 90891 90894 90895 90896 90897 90899 90903 90908 90910 90911 90913 90919 90921 90922 90923 90925 90929 90930 90932 90933 90936 90937 90938 90940 90942 90946 90948 90949 90954 90955 90958 90966 90967 90969 90970 90971 90973 90974 90975 90978 90979 90987 90988 90990 90995 90998 91001 91002 91005 91007 91009 91011 91012 91013 91014 91018 91021 91026 91027 91028 91029 91033 91034 91035 91037 91039 91040 91042 91043 91044 91050 91051 91053 91055 91059 91060 91062 91063 91064 91066 91067 91068 91069 91072 91079 91080 91082 91084 91085 91086 91087 91093 91094 91095 91098 91100 91114 91115 91116 91119 91125 91127 91129 91130 91131 91132 91134 91139 91142 91146 91148 91151 91154 91155 91156 91158 91159 91161 91163 91166 91171 91172 91174 91175 91176 91179 91184 91191 91192 91193 91198 91199 91201 91203 91206 91208 91209 91211 91215 91220 91221 91225 91228 91231 91232 91235 91236 91238 91241 91244 91245 91249 91251 91252 91256 91258 91263 91264 91265 91266 91267 91268 91271 91273 91279 91281 91282 91286 91290 91292 91296 91297 91300 91304 91306 91307 91308 91312 91314 91317 91324 91325 91327 91328 91336 91337 91340 91342 91343 91346 91350 91354 91356 91358 91364 91365 91366 91368 91370 91373 91375 91376 91382 91384 91385 91386 91388 91389 91391 91399 91401 91404 91409 91412 91417 91425 91429 91431 91435 91438 91439 91442 91444 91445 91448 91451 91453 91454 91455 91457 91459 91463 91465 91467 91468 91469 91471 91474 91476 91479 91485 91486 91488 91496 91497 91502 91504 91505 91506 91514 91516 91521 91522 91524 91528 91534 91536 91545 91548 91550 91552 91553 91555 91556 91558 91560 91561 91564 91565 91567 91568 91569 91572 91574 91575 91576 91578 91581 91584 91588 91589 91592 91595 91599 91601 91602 91606 91610 91612 91614 91615 91616 91619 91620 91622 91627 91629 91634 91635 91636 91637 91638 91639 91640 91641 91654 91655 91659 91661 91665 91666 91673 91674 91675 91678 91679 91682 91683 91686 91687 91689 91691 91693 91695 91697 91700 91701 91703 91709 91712 91713 91715 91716 91718 91719 91721 91729 91730 91731 91733 91734 91737 91738 91739 91742 91745 91746 91753 91757 91758 91760 91761 91762 91768 91772 91773 91782 91785 91786 91787 91788 91790 91795 91796 91797 91801 91804 91806 91809 91815 91817 91818 91820 91821 91822 91824 91825 91827 91828 91829 91830 91835 91838 91840 91843 91845 91849 91850 91852 91853 91854 91865 91866 91867 91868 91869 91870 91871 91872 91873 91874 91877 91878 91879 91883 91885 91886 91891 91894 91895 91901 91907 91908 91914 91915 91916 91919 91921 91922 91923 91924 91927 91930 91932 91934 91937 91938 91947 91949 91950 91951 91954 91958 91959 91960 91966 91968 91971 91973 91974 91975 91976 91978 91980 91984 91985 91986 91988 91989 91990 91995 91996 91997 92000 92006 92012 92014 92015 92016 92018 92019 92021 92025 92028 92034 92035 92036 92038 92040 92049 92051 92052 92055 92056 92058 92059 92060 92065 92067 92069 92070 92074 92076 92078 92081 92082 92087 92090 92092 92093 92095 92096 92098 92101 92102 92104 92108 92109 92110 92111 92113 92114 92119 92124 92127 92129 92134 92136 92138 92139 92142 92143 92149 92150 92151 92153 92154 92155 92156 92157 92158 92162 92163 92164 92165 92166 92170 92171 92172 92173 92175 92182 92184 92186 92187 92189 92192 92193 92194 92199 92202 92205 92206 92209 92210 92212 92213 92215 92216 92217 92223 92224 92225 92226 92233 92234 92235 92236 92245 92247 92248 92249 92250 92255 92256 92257 92258 92259 92262 92263 92264 92266 92269 92273 92274 92276 92277 92279 92280 92282 92284 92285 92289 92290 92291 92292 92293 92295 92301 92302 92304 92305 92312 92317 92318 92319 92321 92323 92324 92329 92330 92333 92336 92339 92342 92345 92348 92349 92351 92353 92354 92356 92357 92365 92367 92369 92372 92373 92374 92375 92380 92381 92383 92384 92385 92391 92392 92396 92400 92403 92405 92406 92408 92411 92413 92416 92419 92420 92422 92427 92428 92431 92434 92435 92437 92439 92440 92443 92444 92445 92447 92451 92458 92459 92463 92465 92475 92476 92477 92478 92480 92482 92485 92486 92487 92488 92491 92492 92493 92495 92496 92497 92499 92501 92503 92504 92506 92507 92514 92519 92522 92523 92524 92525 92526 92527 92528 92529 92531 92535 92536 92537 92539 92540 92542 92543 92544 92551 92552 92553 92555 92558 92559 92562 92563 92573 92579 92582 92583 92588 92592 92593 92594 92595 92598 92599 92600 92602 92603 92605 92608 92610 92611 92612 92613 92615 92616 92617 92619 92622 92623 92624 92625 92628 92630 92631 92636 92638 92640 92641 92645 92646 92653 92655 92656 92657 92659 92662 92664 92666 92670 92674 92676 92677 92681 92682 92683 92690 92695 92696 92697 92699 92701 92702 92703 92709 92710 92711 92716 92717 92718 92720 92721 92725 92730 92733 92738 92739 92742 92744 92745 92748 92749 92750 92753 92757 92758 92760 92764 92766 92769 92776 92778 92782 92784 92786 92789 92795 92804 92806 92808 92809 92810 92812 92813 92814 92818 92819 92820 92826 92827 92829 92831 92832 92835 92837 92838 92839 92840 92841 92843 92845 92846 92847 92850 92853 92854 92855 92860 92863 92864 92865 92866 92867 92868 92869 92871 92874 92875 92876 92879 92880 92881 92883 92884 92887 92889 92893 92895 92896 92897 92898 92904 92906 92910 92914 92920 92921 92924 92927 92930 92933 92936 92939 92941 92942 92945 92947 92950 92952 92955 92959 92960 92962 92966 92968 92969 92972 92974 92976 92978 92980 92984 92985 92987 92989 92991 92993 92994 92997 93001 93002 93006 93007 93008 93014 93015 93018 93020 93024 93025 93027 93028 93032 93037 93038 93042 93043 93048 93049 93051 93052 93055 93057 93058 93063 93065 93067 93069 93070 93072 93076 93077 93078 93081 93086 93091 93093 93094 93100 93102 93104 93110 93111 93113 93114 93115 93116 93117 93118 93126 93136 93137 93140 93142 93144 93145 93146 93149 93151 93158 93159 93161 93162 93163 93170 93173 93176 93186 93188 93189 93192 93195 93198 93199 93202 93204 93208 93210 93211 93212 93214 93222 93225 93228 93229 93232 93233 93234 93238 93239 93242 93243 93244 93245 93247 93248 93249 93253 93254 93256 93261 93263 93267 93272 93274 93280 93281 93282 93283 93286 93287 93293 93294 93296 93297 93301 93302 93309 93313 93315 93317 93319 93320 93322 93324 93326 93329 93330 93337 93339 93344 93345 93347 93348 93349 93356 93358 93362 93364 93366 93367 93368 93371 93373 93377 93378 93379 93382 93383 93384 93386 93387 93392 93393 93396 93405 93406 93409 93412 93413 93416 93419 93420 93421 93422 93423 93425 93427 93428 93429 93430 93431 93437 93438 93439 93440 93443 93448 93449 93450 93451 93454 93455 93460 93461 93462 93464 93468 93474 93477 93481 93484 93488 93489 93490 93491 93493 93502 93504 93505 93506 93507 93510 93511 93512 93515 93517 93519 93521 93522 93523 93525 93531 93540 93543 93547 93551 93554 93557 93559 93563 93566 93567 93569 93572 93574 93575 93580 93582 93585 93586 93587 93588 93589 93596 93597 93604 93605 93606 93608 93610 93611 93613 93618 93619 93621 93627 93629 93630 93631 93634 93635 93637 93638 93639 93640 93642 93643 93649 93652 93653 93654 93659 93661 93662 93665 93668 93670 93673 93677 93678 93682 93684 93690 93692 93694 93695 93699 93701 93705 93708 93713 93716 93718 93719 93720 93722 93724 93725 93726 93727 93729 93730 93731 93733 93734 93736 93738 93741 93743 93746 93751 93752 93753 93754 93756 93761 93762 93765 93769 93771 93772 93773 93775 93776 93779 93781 93782 93790 93795 93796 93797 93798 93799 93800 93801 93804 93806 93811 93812 93815 93819 93822 93823 93824 93825 93827 93828 93831 93834 93836 93839 93841 93843 93845 93849 93851 93852 93853 93855 93858 93860 93862 93866 93871 93872 93873 93876 93881 93883 93884 93885 93886 93887 93890 93894 93896 93897 93899 93900 93906 93908 93910 93911 93915 93918 93919 93923 93926 93928 93930 93931 93932 93934 93935 93936 93938 93940 93941 93942 93944 93947 93948 93952 93954 93959 93962 93963 93967 93972 93973 93975 93976 93977 93983 93984 93989 93991 93992 93994 93998 93999 94000 94001 94004 94007 94009 94012 94013 94014 94019 94021 94022 94023 94024 94026 94034 94036 94039 94041 94043 94044 94045 94050 94053 94054 94056 94059 94060 94062 94065 94067 94068 94070 94071 94075 94076 94079 94081 94085 94086 94090 94092 94094 94096 94100 94105 94106 94107 94108 94110 94111 94113 94114 94116 94117 94123 94126 94127 94129 94131 94134 94138 94139 94140 94142 94143 94144 94145 94146 94147 94148 94149 94150 94151 94152 94155 94156 94163 94164 94171 94172 94173 94176 94177 94181 94184 94185 94186 94188 94189 94190 94192 94196 94200 94201 94208 94209 94215 94216 94217 94218 94222 94229 94230 94233 94234 94236 94237 94238 94240 94241 94242 94247 94248 94249 94251 94252 94255 94256 94266 94271 94274 94275 94276 94279 94282 94288 94289 94291 94293 94300 94303 94306 94310 94311 94312 94313 94314 94316 94318 94319 94321 94322 94324 94325 94331 94333 94334 94337 94338 94339 94344 94345 94347 94348 94349 94350 94353 94354 94355 94358 94359 94361 94362 94363 94369 94370 94374 94377 94379 94384 94386 94387 94389 94391 94393 94400 94402 94403 94404 94406 94409 94411 94412 94421 94422 94425 94426 94431 94433 94434 94435 94441 94443 94444 94449 94450 94451 94459 94465 94474 94475 94477 94478 94479 94480 94485 94487 94491 94492 94493 94494 94495 94497 94506 94507 94508 94512 94513 94518 94519 94525 94526 94528 94530 94533 94536 94538 94544 94545 94551 94554 94559 94562 94563 94565 94566 94567 94568 94569 94570 94572 94573 94579 94581 94588 94594 94598 94603 94609 94614 94618 94625 94626 94627 94628 94631 94632 94635 94638 94641 94642 94644 94645 94646 94650 94651 94654 94655 94657 94658 94659 94664 94668 94669 94671 94674 94677 94678 94679 94680 94681 94684 94685 94686 94692 94695 94696 94697 94698 94700 94702 94706 94709 94710 94713 94715 94719 94720 94724 94732 94736 94737 94739 94742 94744 94746 94748 94750 94751 94752 94755 94756 94758 94761 94763 94764 94768 94769 94771 94773 94776 94780 94781 94782 94784 94786 94792 94795 94799 94800 94802 94805 94806 94810 94816 94817 94818 94820 94821 94827 94830 94832 94836 94837 94839 94840 94841 94842 94843 94844 94849 94856 94859 94861 94865 94866 94869 94870 94871 94872 94876 94878 94879 94880 94882 94888 94891 94893 94896 94900 94901 94903 94906 94907 94908 94909 94910 94912 94914 94915 94917 94919 94922 94923 94924 94925 94928 94931 94932 94935 94936 94937 94938 94939 94941 94944 94945 94947 94948 94949 94950 94954 94956 94960 94961 94963 94971 94972 94973 94974 94976 94977 94982 94985 94989 94990 94992 94993 94997 94999 95002 95003 95007 95009 95010 95012 95013 95018 95019 95021 95022 95026 95028 95031 95032 95036 95038 95039 95040 95042 95044 95047 95050 95051 95052 95053 95057 95059 95060 95061 95064 95067 95068 95069 95070 95071 95073 95074 95075 95076 95080 95082 95083 95085 95086 95092 95093 95094 95095 95097 95100 95104 95106 95109 95110 95111 95112 95114 95117 95118 95119 95124 95126 95127 95131 95134 95136 95137 95138 95139 95144 95146 95148 95149 95151 95156 95158 95160 95161 95162 95163 95164 95165 95166 95168 95169 95174 95175 95179 95180 95182 95183 95185 95187 95188 95189 95190 95192 95195 95198 95200 95205 95206 95210 95215 95219 95220 95223 95224 95225 95226 95228 95231 95233 95238 95240 95243 95244 95245 95248 95254 95256 95257 95258 95259 95261 95264 95266 95267 95268 95269 95270 95273 95274 95275 95279 95281 95284 95286 95288 95292 95297 95298 95300 95306 95308 95309 95310 95312 95315 95316 95317 95318 95319 95324 95325 95328 95329 95330 95332 95333 95336 95337 95338 95340 95341 95344 95345 95347 95348 95352 95355 95356 95357 95365 95366 95367 95372 95373 95377 95378 95379 95386 95388 95390 95395 95397 95401 95402 95403 95404 95405 95409 95413 95418 95419 95420 95422 95425 95427 95428 95430 95432 95434 95435 95437 95438 95440 95445 95447 95449 95451 95452 95454 95455 95457 95460 95463 95465 95467 95468 95474 95476 95477 95479 95480 95481 95482 95485 95486 95487 95490 95493 95494 95497 95498 95499 95503 95505 95506 95508 95509 95512 95513 95514 95522 95524 95525 95526 95528 95530 95531 95534 95535 95539 95540 95541 95543 95544 95546 95548 95550 95551 95553 95555 95558 95559 95560 95562 95563 95570 95572 95575 95576 95580 95581 95582 95584 95588 95592 95594 95596 95597 95598 95600 95601 95603 95606 95608 95609 95610 95611 95614 95615 95616 95620 95621 95622 95623 95626 95627 95628 95633 95637 95643 95645 95656 95657 95659 95660 95661 95664 95665 95669 95670 95674 95675 95677 95678 95681 95684 95687 95690 95691 95694 95695 95697 95698 95701 95705 95707 95709 95714 95715 95717 95724 95726 95727 95729 95732 95733 95739 95746 95748 95752 95757 95760 95761 95762 95763 95764 95766 95767 95769 95771 95773 95776 95779 95781 95783 95784 95785 95788 95790 95791 95795 95797 95798 95799 95800 95802 95803 95806 95807 95808 95810 95814 95819 95820 95821 95824 95825 95827 95836 95837 95838 95839 95844 95845 95846 95851 95852 95853 95854 95855 95859 95862 95867 95868 95872 95873 95875 95876 95881 95883 95886 95888 95890 95891 95892 95894 95896 95897 95901 95905 95912 95915 95916 95917 95920 95922 95923 95925 95926 95931 95932 95933 95934 95936 95937 95939 95940 95943 95944 95948 95949 95950 95952 95955 95958 95959 95965 95967 95969 95973 95978 95980 95986 95989 95990 95992 95996 95997 96004 96006 96011 96012 96016 96017 96019 96022 96024 96026 96029 96033 96035 96037 96038 96039 96040 96042 96043 96048 96054 96055 96059 96060 96061 96062 96064 96071 96072 96073 96075 96079 96080 96083 96084 96086 96087 96092 96093 96098 96107 96108 96112 96113 96115 96116 96120 96121 96124 96126 96128 96130 96132 96134 96136 96143 96144 96145 96148 96149 96150 96151 96155 96160 96163 96164 96167 96170 96171 96172 96173 96174 96180 96184 96188 96192 96193 96196 96198 96202 96205 96206 96208 96210 96211 96218 96219 96220 96223 96225 96227 96228 96229 96232 96234 96235 96237 96239 96242 96244 96246 96247 96248 96250 96252 96253 96254 96259 96260 96261 96264 96265 96267 96269 96270 96271 96272 96274 96276 96278 96281 96285 96289 96292 96295 96297 96298 96301 96302 96303 96304 96306 96308 96311 96314 96315 96317 96319 96321 96324 96325 96326 96327 96328 96332 96335 96337 96338 96339 96340 96344 96345 96350 96352 96357 96358 96360 96362 96367 96370 96373 96377 96381 96384 96388 96390 96397 96398 96402 96403 96405 96407 96408 96411 96412 96414 96415 96416 96421 96422 96424 96426 96431 96436 96438 96439 96440 96448 96450 96452 96454 96456 96457 96458 96459 96460 96464 96466 96468 96470 96473 96475 96477 96482 96483 96484 96485 96487 96488 96489 96490 96491 96492 96494 96495 96496 96497 96498 96499 96502 96504 96505 96507 96508 96510 96512 96513 96514 96515 96520 96523 96524 96525 96526 96527 96528 96529 96530 96535 96537 96539 96541 96545 96546 96553 96555 96556 96558 96560 96565 96567 96568 96569 96570 96571 96574 96575 96581 96584 96585 96586 96590 96591 96592 96593 96595 96599 96602 96608 96614 96617 96618 96619 96620 96621 96623 96625 96626 96628 96630 96631 96635 96640 96641 96643 96644 96647 96648 96649 96651 96652 96653 96655 96656 96657 96658 96659 96660 96661 96663 96666 96669 96673 96676 96678 96680 96682 96683 96685 96687 96688 96690 96691 96695 96697 96698 96701 96705 96707 96708 96709 96713 96714 96715 96716 96718 96720 96721 96722 96724 96727 96729 96730 96734 96735 96737 96739 96746 96747 96749 96750 96757 96758 96760 96763 96764 96765 96767 96771 96775 96778 96779 96781 96782 96785 96786 96787 96789 96791 96792 96803 96804 96805 96806 96809 96810 96813 96814 96819 96820 96821 96822 96827 96829 96833 96839 96840 96841 96842 96843 96844 96848 96851 96852 96855 96856 96859 96860 96862 96864 96865 96867 96874 96877 96881 96887 96888 96890 96891 96892 96894 96896 96898 96900 96901 96904 96908 96911 96912 96915 96917 96920 96924 96929 96932 96933 96934 96935 96938 96939 96945 96946 96949 96950 96951 96952 96956 96957 96960 96962 96964 96965 96967 96970 96972 96974 96975 96976 96978 96980 96981 96992 96999 97000 97001 97005 97007 97009 97010 97014 97017 97018 97019 97026 97027 97028 97029 97030 97031 97032 97041 97042 97044 97047 97048 97051 97055 97057 97064 97066 97071 97072 97074 97075 97076 97077 97081 97087 97088 97089 97091 97092 97094 97096 97099 97101 97103 97104 97106 97107 97111 97114 97115 97117 97125 97126 97129 97130 97131 97132 97135 97136 97139 97140 97142 97143 97146 97156 97157 97158 97160 97164 97171 97175 97178 97181 97182 97183 97186 97188 97192 97194 97196 97197 97199 97200 97201 97202 97205 97209 97211 97213 97214 97216 97221 97227 97230 97232 97234 97235 97236 97241 97242 97244 97245 97246 97252 97253 97255 97258 97260 97262 97263 97264 97266 97270 97272 97275 97279 97285 97286 97287 97288 97291 97294 97297 97300 97304 97311 97316 97318 97319 97321 97322 97324 97328 97330 97340 97345 97346 97347 97348 97355 97361 97362 97364 97365 97373 97376 97377 97382 97383 97385 97387 97388 97389 97390 97391 97392 97394 97397 97398 97402 97405 97406 97410 97411 97412 97415 97416 97417 97418 97419 97420 97421 97424 97425 97426 97428 97430 97431 97434 97438 97441 97443 97444 97445 97448 97449 97453 97454 97456 97457 97458 97460 97463 97467 97468 97469 97471 97472 97473 97474 97476 97479 97480 97483 97487 97489 97490 97492 97493 97494 97499 97505 97509 97512 97513 97514 97517 97518 97523 97526 97528 97532 97533 97535 97536 97537 97539 97541 97542 97545 97548 97549 97553 97555 97557 97559 97561 97562 97563 97564 97565 97573 97575 97578 97580 97581 97582 97587 97589 97590 97591 97593 97594 97596 97597 97599 97602 97606 97612 97615 97616 97619 97621 97626 97628 97629 97635 97636 97637 97638 97640 97641 97642 97643 97644 97649 97650 97653 97656 97663 97666 97667 97669 97671 97672 97673 97674 97678 97681 97682 97684 97685 97694 97696 97697 97699 97701 97702 97703 97704 97706 97707 97713 97717 97719 97720 97722 97724 97725 97726 97728 97730 97734 97738 97741 97742 97745 97746 97751 97754 97757 97763 97766 97767 97769 97771 97772 97775 97776 97777 97782 97784 97786 97790 97791 97794 97801 97802 97803 97804 97811 97814 97817 97819 97820 97821 97824 97825 97826 97827 97830 97831 97837 97839 97840 97841 97843 97846 97858 97861 97862 97865 97867 97874 97875 97879 97880 97882 97884 97893 97897 97901 97904 97905 97906 97907 97908 97912 97913 97915 97919 97922 97924 97926 97927 97930 97931 97933 97934 97939 97940 97942 97943 97946 97949 97951 97952 97954 97957 97958 97960 97961 97965 97967 97968 97972 97973 97975 97976 97977 97978 97986 97987 97988 97994 98002 98004 98007 98013 98017 98018 98019 98023 98028 98029 98030 98033 98037 98039 98040 98041 98042 98044 98045 98048 98051 98052 98054 98055 98058 98059 98063 98065 98066 98073 98078 98082 98084 98086 98089 98091 98094 98097 98098 98100 98101 98104 98106 98107 98108 98121 98124 98125 98126 98127 98128 98129 98130 98131 98136 98141 98144 98145 98150 98151 98152 98153 98157 98158 98161 98162 98163 98164 98167 98169 98172 98177 98178 98180 98181 98184 98185 98187 98191 98192 98193 98194 98197 98198 98200 98201 98204 98205 98208 98211 98216 98217 98219 98220 98221 98223 98225 98226 98231 98232 98239 98243 98246 98250 98251 98252 98253 98254 98256 98258 98260 98261 98264 98265 98267 98268 98269 98271 98272 98275 98280 98281 98282 98283 98284 98286 98288 98290 98292 98294 98295 98297 98299 98300 98302 98304 98306 98307 98309 98312 98314 98315 98316 98317 98321 98327 98328 98330 98332 98333 98336 98339 98340 98347 98349 98351 98353 98358 98359 98361 98365 98370 98372 98373 98375 98377 98379 98380 98383 98386 98387 98388 98389 98390 98391 98392 98394 98395 98396 98397 98400 98401 98404 98407 98409 98411 98413 98417 98418 98421 98422 98423 98426 98427 98431 98433 98439 98441 98450 98453 98454 98455 98458 98462 98465 98472 98475 98476 98479 98482 98484 98485 98489 98490 98491 98492 98493 98495 98498 98500 98501 98503 98505 98507 98508 98510 98511 98512 98514 98516 98517 98522 98531 98534 98535 98540 98541 98542 98546 98547 98549 98554 98556 98557 98560 98566 98567 98568 98571 98574 98575 98577 98580 98582 98589 98590 98592 98593 98602 98604 98605 98606 98610 98612 98616 98617 98618 98620 98621 98622 98623 98624 98627 98628 98635 98636 98637 98638 98640 98641 98645 98647 98652 98653 98657 98658 98659 98662 98663 98666 98667 98668 98673 98676 98677 98681 98682 98684 98686 98687 98689 98690 98693 98697 98701 98704 98705 98706 98707 98710 98711 98714 98717 98718 98720 98724 98725 98727 98729 98730 98734 98735 98736 98737 98738 98739 98741 98743 98745 98748 98753 98757 98758 98763 98764 98765 98769 98773 98774 98776 98778 98781 98782 98783 98785 98786 98787 98789 98792 98796 98804 98808 98809 98810 98811 98812 98819 98835 98837 98840 98841 98843 98844 98845 98846 98847 98848 98851 98852 98853 98854 98857 98858 98859 98860 98862 98864 98865 98866 98871 98873 98884 98885 98886 98889 98890 98892 98894 98896 98897 98900 98901 98902 98906 98908 98912 98917 98919 98920 98923 98927 98931 98939 98940 98941 98943 98949 98950 98951 98954 98957 98960 98965 98966 98967 98972 98979 98983 98984 98991 98992 98994 98995 98996 98998 99003 99004 99005 99010 99011 99013 99015 99017 99024 99027 99029 99030 99035 99038 99040 99043 99045 99048 99049 99050 99051 99052 99054 99056 99058 99061 99064 99065 99067 99070 99071 99073 99074 99075 99078 99081 99082 99085 99086 99087 99090 99091 99095 99099 99103 99104 99107 99109 99112 99114 99116 99118 99125 99126 99128 99129 99130 99132 99134 99138 99139 99141 99142 99146 99148 99151 99153 99157 99158 99160 99161 99162 99164 99165 99166 99167 99169 99170 99171 99172 99173 99174 99175 99179 99182 99185 99187 99190 99196 99198 99199 99200 99201 99203 99207 99210 99211 99212 99214 99215 99216 99218 99219 99221 99225 99226 99228 99230 99232 99235 99237 99238 99239 99241 99242 99245 99247 99249 99251 99252 99257 99260 99261 99268 99280 99282 99283 99285 99286 99287 99288 99290 99295 99298 99299 99300 99302 99307 99309 99310 99315 99316 99318 99320 99326 99328 99329 99332 99333 99335 99336 99337 99341 99347 99348 99352 99359 99362 99363 99370 99371 99372 99374 99375 99377 99378 99381 99383 99387 99390 99391 99395 99396 99398 99399 99400 99401 99408 99413 99414 99415 99416 99417 99420 99421 99425 99426 99432 99434 99435 99436 99438 99439 99440 99443 99445 99446 99447 99448 99450 99452 99453 99458 99460 99461 99464 99466 99467 99476 99478 99483 99484 99486 99488 99489 99490 99491 99492 99493 99494 99495 99496 99498 99505 99507 99508 99509 99518 99524 99528 99530 99533 99536 99538 99539 99542 99543 99544 99548 99554 99556 99559 99560 99561 99566 99568 99569 99570 99574 99579 99587 99589 99594 99597 99600 99601 99602 99603 99604 99606 99616 99617 99621 99623 99624 99629 99631 99633 99634 99637 99640 99643 99646 99647 99651 99654 99657 99658 99662 99667 99668 99669 99671 99672 99674 99679 99680 99682 99683 99685 99686 99687 99689 99694 99696 99697 99698 99699 99702 99703 99706 99708 99712 99715 99719 99720 99722 99724 99727 99728 99729 99731 99735 99738 99739 99743 99744 99748 99749 99751 99753 99756 99757 99759 99762 99765 99766 99769 99770 99774 99775 99776 99778 99779 99783 99784 99785 99789 99793 99794 99795 99797 99800 99801 99806 99808 99811 99812 99818 99819 99820 99821 99825 99827 99832 99834 99835 99836 99837 99839 99840 99842 99846 99848 99852 99853 99854 99855 99857 99858 99861 99866 99867 99868 99869 99870 99871 99872 99873 99874 99877 99878 99881 99884 99885 99889 99890 99894 99897 99899 99903 99904 99905 99910 99917 99918 99920 99921 99922 99923 99924 99927 99932 99933 99935 99936 99939 99943 99947 99950 99951 99952 99955 99957 99962 99963 99968 99972 99973 99974 99975 99979 99988 99989 99992 99994 99998 20768 36475 59371 25874 9957 63017 23103 8565 17951 35239 6320 21990 78169 46737 1211 20250 84654 40715 42306 43843 43557 40973 65774 28129 98802 21127 39805 3865 52695 63597 24002 4592 42362 55428 35459 39288 4336 53743 47187 42515 76895 30322 97813 93360 75635 63920 18413 71291 38955 88496 2082 91708 13477 18524 90797 78110 30482 82847 78438 12578 97215 47216 19969 76791 81244 1057 75695 53584 82133 32692 20559 78586 8766 42974 59447 88336 64486 87194 17058 99098 99325 19169 54998 20404 69744 62571 73057 38672 19900 47290 71115 69737 47343 74670 22213 3654 69195 30393 27597 29916 83800 33397 61917 66407 65804 18531 87148 64298 31488 53133 1144 18419 36599 87470 46562 53079 32916 6809 53808 32199 55455 54550 94693 23104 27640 2790 33247 73974 15252 58493 44378 9691 8821 54150 44637 50882 3235 16242 74059 71506 52101 93945 44050 52873 54559 17217 14572 82587 20602 84965 2451 47404 85285 96554 21632 78442 70431 79546 61245 48634 66605 26505 91183 94540 67488 79572 51402 70753 25249 19324 94035 88954 46048 67777 52159 28225 11256 93905 43225 70393 84982 63693 36616 36403 2730 36256 66049 2088 98165 34921 30151 70249 42896 72017 22443 66406 7897 52432 87499 82955 1192 85699 91677 37374 69984 75786 26101 90658 39830 56679 41497 86231 13761 61828 88557 56535 75113 86051 4378 95098 55278 21238 37107 91551 41304 94269 66551 36418 1761 94436 74417 86792 35475 50966 22304 34163 79610 52200 95962 32608 39458 34489 86829 49478 76228 56127 1042 18100 3468 10103 43650 20948 32125 74219 98334 68217 84173 47461 91547 37830 67002 84223 88085 54683 29272 33592 71436 57897 56874 50426 3368 2084 51407 93306 7598 54794 85979 54888 45148 1838 54025 11001 82775 2220 62454 13621 94727 85349 31755 66340 60459 81733 36162 87076 12155 36867 82485 10220 64352 86128 27744 52443 32184 40069 83506 42488 95953 97477 9243 41070 92773 47214 9448 8938 54535 61110 59998 49551 95792 13487 19096 81130 19879 59040 87370 43558 19982 30759 51950 27507 65667 89156 24663 22406 11961 85291 23116 36163 47337 42671 85259 81417 3383 81924 7635 92379 79727 10776 62623 42638 41720 79991 14292 16579 34881 61115 56159 40121 53776 66152 69666 11165 27932 72885 97043 74097 47550 39648 34558 57477 65284 27579 67724 6940 68076 61549 31230 21641 44505 79360 1297 30296 9410 55235 23444 53873 39548 38377 42085 95578 94929 32776 62676 53628 21379 19832 35822 71903 77761 54078 63836 75232 74804 75670 44192 97123 76328 31958 74726 28512 39459 70095 41048 97105 24267 17364 73534 72255 97315 47943 51716 94440 2385 28293 85101 24661 14092 20349 74482 82175 51648 77581 29877 51378 83314 54910 61354 10922 78092 70557 38068 2194 67778 9529 35318 38694 60903 4636 89064 5946 92239 73521 31007 87776 97891 51095 14694 73 88243 32804 31918 66592 70096 32428 38844 46324 31973 56783 28606 48220 91122 27124 42119 70276 59811 45325 97045 32433 10773 81889 8853 99670 49029 78127 71771 39636 56313 47911 97698 81956 32073 97787 17053 40735 47231 23228 60358 57858 83288 20534 64455 86183 31357 66881 18923 57809 62438 28561 70075 46508 61581 65634 94848 53183 85650 15257 51513 95323 23792 50747 17057 21683 44267 14810 38119 47089 69057 93721 47858 73046 57367 36586 48767 33219 39046 39247 47895 28839 91911 63217 60791 31600 80598 14443 74313 26137 41683 57084 42388 79784 68759 3539 50006 17984 88352 81737 63184 69761 19839 23168 57024 60103 38868 91777 56147 43503 45540 7943 82061 62807 68989 75009 10977 38181 32571 35537 87199 30975 68111 55069 47167 31595 37171 46236 65825 75823 84491 35609 3146 84855 5532 7749 82624 46080 95988 45681 71979 13864 7759 17578 2240 14670 76936 2022 78880 83883 1651 42703 16499 12417 82690 50937 58205 6920 82091 74079 24640 25784 30298 66062 60908 70817 53738 2395 83802 46968 24491 75142 817 81820 18851 82351 74305 48351 2111 81671 10792 67962 92759 63547 84254 66267 43422 23894 7603 14703 2560 56479 15817 40206 14758 1043 71872 55695 6707 65332 78142 60508 33411 89212 97503 59902 19308 36535 63524 60658 7586 10877 50052 77531 29330 98463 27938 9766 82596 93080 61567 62679 88900 48894 59759 43348 56953 68278 3731 20213 98195 53356 26699 73178 9978 20591 52478 8071 61407 12962 91359 11616 27160 40216 17792 437 5866 46637 7648 39492 17230 95725 51986 44627 82249 18234 73630 10545 76287 93645 93520 14084 45289 8934 42885 46446 77248 55592 4019 85813 66531 26785 690 89773 71661 36905 94515 35805 38622 33216 78529 58684 35524 28711 89401 93513 85358 34577 53540 28943 71223 79750 19164 58257 19747 40078 65847 19390 39589 5013 84490 47380 81435 50551 29794 43491 41420 19136 5526 76530 8541 71127 75596 2092 53197 77933 80287 99583 61430 43534 94270 85980 1365 17905 28622 32299 34718 3720 19084 34809 73915 75274 1590 37743 98806 62921 93558 91046 55971 61223 72482 82915 30944 67740 5617 43117 41367 17582 68612 46834 16979 42959 82379 85856 62530 11690 51248 49390 89421 68004 21068 53737 18747 9176 12018 91538 28691 62656 33767 85639 12182 51427 49182 51725 14952 49663 98496 45632 88340 18792 66194 12014 73790 50075 38873 11689 66509 89809 39132 70437 76586 61052 40374 42190 35780 12734 31272 90695 84754 21131 9668 47282 27887 60364 35807 62084 45609 2172 90425 40329 36711 13 95834 89190 43807 62224 17059 91091 16004 85942 55526 29702 64955 69532 90578 7240 62733 69152 31524 49421 10972 43547 44528 74947 83007 12808 8295 89970 19143 92643 80686 20086 57927 41049 16288 55423 51050 924 24717 32158 96371 62078 87688 10988 18434 49660 47344 35595 48117 34197 80548 556 3592 17858 58619 90312 90761 59580 99652 11031 79704 76311 5296 41219 14660 69486 38395 92072 69923 2252 26579 31389 52573 72911 19439 91939 99150 5442 29071 23185 28751 45923 20284 7401 37028 66602 56286 13371 62264 53397 58259 70702 91243 30995 44465 74310 76030 89732 18295 15686 10034 55015 61499 42788 8747 79099 31219 53804 44413 21945 44438 32632 9043 58254 49813 23198 36653 99946 82034 14809 33231 21802 71374 95055 50262 30338 95865 3174 68314 54924 91531 19208 87772 82577 94774 12652 46031 60647 38214 44842 40997 41927 39504 59392 35677 96979 29208 7863 14867 93292 56825 62457 39139 65139 20677 79204 65527 77385 16099 49748 93492 39778 10862 14474 3163 34481 25934 26658 5820 60807 58056 69900 69271 3713 78811 91 42395 42535 14119 21428 37486 65510 98234 24417 26881 28544 86152 11789 18880 58555 60190 23109 56951 93123 47320 46090 76104 580 23013 12296 43091 30766 34139 66010 23362 46922 35432 36370 54814 60115 58537 7457 77009 15044 68772 36017 35377 24536 47559 87492 6057 68834 18852 69087 99730 6633 46288 80064 69597 4220 99096 41588 21022 26894 13105 39786 27328 76474 90992 46120 90224 28052 64644 53647 75714 63821 31727 66816 90331 16310 46409 63311 32431 43723 9416 80294 35980 75799 16296 87402 35501 46247 37892 2577 60776 57425 30524 96744 87566 97896 80649 22257 68197 33860 28364 13591 80978 80147 96320 82295 41389 50085 25556 72089 98872 41705 49183 50591 29806 92790 78977 66098 16640 39071 47754 96058 64664 19972 5431 6814 80783 96866 97838 38599 42833 31503 71186 48442 61268 10457 18888 57580 45756 11237 1196 78211 37911 46950 51598 44978 37632 18533 25177 68173 39817 32131 3182 68116 32833 51299 52437 25230 47786 34190 41906 45606 63207 47054 12192 93616 81501 52674 92675 82338 87978 63368 39609 17351 20383 30053 39554 34083 84006 28840 97429 85493 73757 82942 78591 96131 66337 13298 99537 53503 66037 49935 9718 95871 28202 50671 41321 35856 57757 33931 14984 32943 70820 35058 34012 78406 8996 88107 62490 28460 45115 99406 3169 30458 90739 36268 62536 29362 56602 41402 31388 61264 70813 78952 94613 24628 606 59385 12812 34581 72369 49527 62640 12795 64084 12393 87896 5191 38283 25734 82878 58488 65005 5737 46334 15508 32164 37861 87461 69578 8302 28831 67129 45237 89535 39328 53158 49117 9065 32319 76001 10423 83875 15925 98140 37821 74233 16518 88839 15586 53529 73818 53029 91532 10521 17080 569 72185 2764 63572 67892 43935 25137 64952 85884 96578 13869 12271 13566 52659 77158 81146 59778 16522 27400 28168 25250 94273 23300 94933 45598 83805 36339 29895 17811 54783 76241 20315 89486 30692 77929 86934 19717 69905 30222 77940 88822 46040 83439 78817 98313 33000 99876 58517 39166 91667 70534 57204 91880 6111 4243 84906 44382 23276 17731 48212 76317 89942 21664 44954 4570 86524 75755 44383 58658 93279 45043 20369 11935 31333 4941 64477 99360 28604 16422 11200 18561 68108 27071 46770 43431 29313 5864 13904 71367 98964 30595 1511 41261 34094 96587 63889 314 17269 13125 51955 27234 89303 9409 51756 27726 4380 10704 27981 77178 76952 48475 9118 2025 76340 69247 20511 96728 62294 46103 57855 46743 20356 40208 12380 42387 44365 44526 55994 29757 23958 27362 1476 60020 82909 21096 79715 36464 78712 81352 15880 44940 83301 96930 73102 63338 30069 39440 15007 92700 64088 9658 2675 59979 38027 16583 49734 91562 65900 91393 97651 6963 75618 16524 53518 42093 58339 54460 68517 83958 15015 29689 21301 62406 76131 61458 55027 71541 48489 20258 36601 30829 96379 92564 82657 87208 65580 98011 64583 75383 58970 30917 93943 69042 24610 81843 37318 23167 7070 28037 53720 24205 5470 13455 51933 17968 24786 13817 31303 21158 7325 83842 15570 85127 46169 47632 40017 52420 47256 57048 7163 16726 88680 7721 13386 26880 65880 88565 27967 14793 55459 95251 2156 87766 95034 14665 14327 20170 80340 54001 59719 2285 84262 98634 45566 37431 59358 38321 25221 24824 80835 61006 41238 54651 92494 87406 48704 91566 14738 14176 52597 47554 33676 51508 65121 96627 21957 92911 4616 48124 75769 72003 70953 29601 6160 26784 29810 50619 9611 35626 81165 51442 34969 32851 74814 71728 16189 18036 62398 50751 93120 24941 18934 24755 72766 8318 53734 90575 85176 31260 69639 87159 9214 24937 32381 73747 60113 56809 95293 16394 67010 86319 244 60143 16313 14208 49108 23595 81627 58793 5447 69622 31251 43455 83810 26955 4521 32985 61721 43330 44828 32649 90175 20549 96824 23316 23653 54672 38121 6221 6998 21050 29182 93411 65744 34431 30771 50624 2860 73107 98548 93917 32385 50573 55431 21837 66379 90419 72757 49246 80724 90087 28358 12960 61529 63259 29235 60497 82836 50079 58859 78451 76611 49199 82517 65975 49632 11204 72095 85939 98537 73450 39819 40304 77906 82322 76477 2076 66851 79140 70200 72700 67929 99798 77746 73367 75150 94020 99828 88584 4465 76941 56034 18324 68903 11176 39773 47161 74981 58892 99632 50437 61884 87073 76294 34325 33464 30859 4438 61261 55629 97866 68242 26521 41235 8910 62221 65867 99893 48636 28149 6512 86055 9576 63845 40414 71387 64326 94557 46662 14970 36730 23251 29957 82101 17643 84426 82722 11862 92107 78844 85535 36462 95639 7561 25680 75410 18487 13098 24766 67831 82343 73460 44322 26992 93968 1647 38502 64968 97770 95089 11674 11709 45526 33813 40479 74391 71175 69477 30291 5421 14136 3850 90461 77672 94822 29817 89080 9036 36105 64476 89382 20100 9881 23846 78019 84827 98767 36497 77661 20412 63093 40577 85190 58524 8409 37272 46088 71579 80798 93755 11854 37893 96013 5075 13770 6494 94988 8381 54345 47304 93591 91254 23741 64934 68258 48542 55932 3109 73000 12649 62801 74523 32405 11678 15072 55182 16690 352 5768 38408 51892 67463 30887 93107 30979 61505 20022 76069 29842 41907 93607 93415 62755 82917 36564 34554 18249 40695 88394 19894 2238 5484 736 23323 21538 98247 95271 21519 47818 42211 590 37574 75162 56270 36995 45350 99000 52113 30410 52001 38701 68125 81382 94285 73318 32190 39575 27629 35996 67405 44699 89373 77309 33663 19998 43942 5652 85407 96884 30716 91826 37145 98093 63040 58200 25504 95399 61616 65370 66898 17330 53260 53446 77919 60660 26488 48275 14137 60965 25996 51780 30905 9734 43789 21684 69818 24361 38938 56434 13547 89938 78201 3157 55314 17105 17012 33666 69628 42608 47831 7715 42241 1032 12854 3554 31751 36019 2096 75246 3473 9123 56452 67466 36589 83676 3126 26132 32816 54538 58341 95736 45225 81479 22977 83272 27969 38807 88727 42517 47306 38593 51972 709 43760 90046 65833 41657 67224 41077 65023 56060 99297 42978 94016 1319 99501 56891 37773 31979 26357 79693 30629 55011 10774 28984 99758 34496 40553 4813 89663 93909 90456 80630 5368 18911 57297 86744 42927 96622 78763 37885 36275 50428 7855 4904 61858 48016 9909 23233 92787 75027 611 52104 31883 21729 82934 93840 90099 91573 60252 16142 79388 10737 80984 9712 77538 24987 31206 75662 55193 13249 21761 49779 98487 99497 92161 19916 21276 39242 43865 18328 69278 60745 14257 97484 6598 38435 77133 56403 47506 95907 52360 80555 28040 64012 58318 53536 82225 30808 41560 23942 95586 28958 9008 35637 16827 92046 87085 86359 33410 79066 99069 99567 33739 43239 97601 13115 97506 98276 17555 21865 48980 9463 11315 69398 28370 50837 87701 12516 79973 86390 38281 31444 95946 21235 33488 32340 191 12787 20330 50513 53862 98311 85355 29611 86872 64075 51065 76709 76699 9985 89259 6748 67282 75122 81550 33842 88264 72963 75249 36399 23043 48818 26487 83286 77234 10377 11778 83991 79472 48686 63255 79013 40275 51022 15970 75442 55889 88267 81122 50121 35204 99227 48100 982 45855 72380 25125 28964 89426 84416 33157 74914 40219 19725 27444 54145 55663 39477 34622 69289 33683 46066 89753 93495 56374 92267 80319 76156 79753 77515 51952 85501 72474 64156 46423 57924 10464 52043 32282 90893 35872 92160 31109 96010 5039 62346 19999 78225 71670 40046 11298 23898 77865 6290 33581 8481 85679 5720 36864 26719 49404 76173 31027 95140 75775 29764 7279 95504 1444 674 93036 13109 49978 39082 90238 79539 27307 51322 78468 16316 93109 7830 20782 91185 36200 80540 30654 47211 4097 47625 24770 6403 45918 37569 36934 6285 73420 70993 44379 99345 25165 11108 14066 32121 26729 57219 23222 64713 27792 38639 94789 48367 33376 95667 16701 19374 82903 67957 14934 98880 46214 12327 37133 42936 43127 62175 13922 62929 76880 63390 4749 13300 31815 46602 65861 98448 31531 57464 16728 26933 17922 82411 74139 57969 76990 86 91299 49890 72445 16005 28208 31525 30102 78508 41054 70718 74939 96044 27896 26573 8129 24921 91262 99953 79930 14124 48747 25317 73791 43696 92651 91335 3695 25327 38453 56342 79936 3866 70270 37924 71623 94978 68206 37752 63140 75225 6946 32068 42348 93829 66363 78264 44458 31148 66227 38740 98188 5950 131 86878 28256 64608 53064 51029 33103 61141 47852 35476 38926 53588 6619 53429 97531 42095 27252 58035 64345 85658 50366 76139 91814 85903 2710 27949 92518 84482 60479 20198 66428 53962 22221 10169 6786 58106 77816 83084 837 42985 95711 76500 15145 81003 14082 97688 70202 65111 51987 75815 38497 72037 37469 72635 55385 57833 51802 93850 88566 75173 88006 78606 72943 45141 35594 80684 29289 470 83087 176 8873 53086 35949 99551 36976 61798 81344 25600 98747 23334 84104 641 21833 11717 93993 135 96047 12381 68346 41546 37625 7157 8754 29698 65351 13207 56623 80149 14649 14072 91495 93960 83728 64537 9003 37770 8898 42350 67026 61298 13020 8874 20361 5327 12042 97504 51261 57684 35237 46286 75338 83350 8399 7200 93011 11711 61247 51460 7169 27593 69390 61173 53824 37614 544 1752 20097 22651 19704 64361 74434 12819 11899 57612 51257 91836 18325 77080 31378 25196 44773 96133 82382 65263 26711 24617 73800 91802 25590 98446 37701 15275 27534 81014 57150 745 33244 35209 35766 85616 93059 9787 40024 31110 81147 26007 28892 12574 80529 27347 4194 4554 31155 56298 15732 75678 94357 27024 70141 19072 14417 87859 78099 60089 66262 12933 61958 33863 85014 95554 86383 81480 59006 3287 97404 51334 70952 85401 14820 42377 47665 7528 23574 62010 4463 29671 66382 15354 92185 13275 80629 3384 92464 54859 95507 17393 58142 94484 7119 87866 62802 5028 80827 52271 12891 63059 63414 99127 93434 15203 18059 5659 13349 67952 18244 63728 11601 87618 57371 63769 74141 54420 74265 92591 44906 77021 26516 68723 90686 47146 60742 66990 79019 57418 26691 49637 30991 56268 2707 29488 86340 66327 53532 50174 37947 12422 75057 78839 95830 61340 68726 30314 64439 92560 92852 78736 81538 9608 66183 58738 46099 68487 1658 80596 25781 2489 45758 31138 4469 36842 90659 53726 38513 73560 5822 87373 85172 6215 8793 59033 96313 62992 7392 18018 73217 13343 5444 73529 20917 19077 62107 6974 13690 75572 49496 80355 11757 21097 4910 72684 6451 18720 14414 87145 66516 29127 49498 40047 74027 81851 40682 96103 17693 28189 57696 7379 89323 61491 61545 72483 86954 22565 40040 74487 65933 34751 6208 54009 41448 82906 64231 58983 73967 71727 88728 65065 49803 53670 57727 90800 95446 18168 18774 75078 65679 72225 23733 79094 65012 85082 76251 31705 62103 68301 42450 44571 76821 75450 45990 64853 58312 15085 53971 61239 19205 29139 65499 76814 84935 21774 35186 86301 29019 86704 41759 83437 36603 90311 987 51689 59184 46474 69221 21204 92388 36034 75138 62650 45354 55036 69679 64822 75455 57316 52395 78824 99418 30563 12573 84908 47613 43540 51346 85458 71852 64542 9329 56025 59357 54481 10528 60515 54974 38900 7398 57497 61836 1974 16722 12928 47270 86123 32155 61740 8304 20575 14827 71738 81253 1774 50485 92530 36736 59918 50539 15224 48775 8115 54323 3411 49395 14281 99576 21250 44663 71578 3313 82702 6004 84856 12297 99422 43292 65164 88531 89662 57731 46304 66199 47348 48702 31841 77616 23581 2865 43973 33630 85102 33652 43604 64913 91542 99887 89453 13702 36060 27831 18762 45851 51294 28805 14446 82159 79668 59368 28950 11871 20010 16639 49202 13736 64255 67262 24097 90965 74996 99350 73152 54963 10554 82311 83287 31141 77921 63521 26456 15960 52290 26845 14851 63610 79262 3594 56529 69018 59322 70566 83075 95652 61699 86705 69250 89419 55733 35772 93974 77963 74474 18727 11491 80051 21868 19338 7775 63186 80942 15277 39075 30670 68207 31998 55175 20777 56624 61919 27957 92123 83412 91981 44615 97169 69263 74824 87702 86387 74101 20583 92376 82681 70661 31266 24507 82333 79242 16697 85277 57437 79079 62091 34227 62459 82998 46808 93970 1386 55514 22596 50738 60243 21404 40687 61834 72071 77989 14839 74058 38030 21344 83734 37835 53498 19921 74528 65274 12180 30186 56722 3008 62747 30638 72775 57913 65537 43166 16885 38011 39081 57315 40133 5172 16114 66624 19767 22376 99475 29919 20288 90171 72493 80429 19544 60350 86714 69391 1682 46336 13780 30765 38279 46186 812 77980 6532 71729 13565 70173 52356 9565 29549 87516 878 85553 32336 72878 70809 36245 17628 86450 93865 75099 64387 46793 51865 66522 62041 46995 28796 41855 25721 863 32219 89192 2174 74885 88640 21384 22256 16838 25094 358 37709 85844 60630 2053 50911 23199 60753 2413 28823 84679 73465 89379 22850 26371 18380 91816 6306 5221 32291 1262 16968 79220 74867 54920 78143 71984 13288 81597 53088 23772 15118 93770 42368 92817 90151 52944 2805 99121 65820 65650 82728 97084 6948 61700 37484 18263 87391 52333 62935 9096 38278 44685 3729 7546 79190 2202 16608 65903 99428 29168 96282 5625 19026 89880 60238 70739 6068 95966 23191 85415 36253 16158 25620 29471 90539 69392 78989 19388 9500 16395 61227 92335 97464 73659 62401 15491 99909 9470 61092 50838 705 91747 92350 41198 50319 34131 8789 70184 3826 10681 19650 8236 67214 83027 24142 78767 62688 36575 24221 95242 22901 39857 84 31228 35824 88813 13227 59257 18120 6508 66724 52137 98318 36374 85804 61617 72395 5004 86598 81132 48995 60600 31715 9756 42916 47543 56831 58837 50579 99006 42813 82380 53965 763 98080 20212 88692 86820 60092 77081 85147 53676 64904 39678 14992 99966 90779 16650 44956 80707 10338 31562 63674 68576 66591 55632 23766 98506 36525 32353 97108 51296 73105 10419 51822 50650 98474 24116 91305 81332 54913 6830 17724 83518 70774 46128 94793 10891 21103 59109 16476 28322 30793 55288 21905 14173 89313 54166 74704 46253 8196 87736 564 5877 85491 14387 23744 14139 95864 94522 69387 57446 29456 62816 41303 53986 72335 86179 47449 8660 94025 14707 49835 25667 20185 44714 90404 86485 48739 50765 81701 41744 75681 97393 91057 45999 88923 29857 69708 22609 73674 12901 91740 3650 3049 12969 5735 48222 43658 48403 65360 79249 50898 76572 36544 15097 70928 48887 61012 87966 70779 55232 82946 61355 76518 42562 36648 98087 4457 49586 88834 18915 71012 49773 55021 39540 88719 87359 4804 87750 51243 67933 67380 72231 13114 70483 81841 98228 44170 8761 78257 32062 27344 63517 95489 71332 71240 47030 56360 63181 12372 16540 24871 27283 1697 14672 43997 40614 60429 23481 59865 19482 54469 17557 17083 22292 80242 81216 40749 28882 89960 96341 16670 35293 63434 64456 67215 42764 72171 38282 26165 24006 54200 17548 74480 31805 73173 77292 85956 23659 26765 89344 24309 81661 97336 5631 74665 74679 35621 77211 73351 75356 22632 88626 73769 10906 60008 53116 24754 8282 43291 82013 13486 2629 19371 22341 56237 63541 63785 20332 24075 50986 62489 8239 62223 10433 47986 15195 4891 98335 5008 70719 87800 98199 66839 10946 83786 40352 75053 91692 4529 70411 29814 22311 13642 70294 3152 67816 28427 33097 86151 77591 936 38 59817 4788 91520 61069 56936 21461 20696 44272 72988 43265 57691 68594 80507 35645 82868 23688 17530 89527 39640 69549 55336 22615 89211 70259 84588 80210 76597 14642 56627 85992 65941 147 75447 33779 93578 19517 94913 24759 79669 65829 69935 94550 97326 39787 28158 71003 64283 61238 59185 12203 43519 77484 70111 87019 57489 48859 95902 38183 92039 79702 55240 43893 47127 64178 88230 7733 87312 70575 62976 91381 86902 24915 65124 45363 39544 20882 38017 38106 25121 76816 7680 14836 5176 92858 33061 19036 98526 13475 5114 52070 59512 41236 24772 58846 60771 59860 51190 29214 65524 15584 22425 79202 39651 63683 43546 62962 96948 8345 59611 31670 29147 83781 43994 80010 88994 4534 10584 22500 36320 94263 87686 92726 69052 31466 49165 38256 24797 15827 46960 86764 48973 595 52880 54443 12013 34824 69558 14376 7498 90260 25932 25772 42575 36432 59361 17095 90935 37534 28426 55803 89160 56899 36532 43790 48849 10634 83338 53124 23559 81894 35093 99691 87981 19930 11358 29308 52516 5436 83056 19154 12248 34375 63982 44390 26675 18089 91577 98794 72845 70915 81952 26536 56227 17871 86242 21078 29816 74122 48666 80313 43738 26648 22094 9031 10852 59605 94862 42334 42777 71604 3336 74300 53336 79125 61233 13411 72469 79436 74362 46860 13453 7750 84253 35329 20954 5611 24715 7662 28420 8592 66976 20765 66756 61004 50258 65051 28496 42235 5601 30155 85673 6811 63530 93544 34552 86226 19688 56594 41487 5531 12288 11083 10919 34275 47783 54231 57054 30804 17026 79517 37379 13535 73675 2901 26776 62887 28170 41091 20889 52020 31753 47050 8204 5758 11826 61959 39631 83803 39490 28113 75259 71588 47683 69673 68241 22657 45958 64013 75377 12729 42064 85758 51073 19282 65176 41013 93485 84621 83271 54303 85058 53877 59735 51868 8416 95549 28980 23425 65901 68345 99234 86662 74043 19369 89025 61124 97002 96693 97497 64151 58612 18664 6671 57993 41753 29885 29271 94648 63382 560 39454 39868 74745 47955 14404 18043 57413 93221 48951 95184 50434 34480 50045 37086 42033 66007 15556 54594 6799 14612 10477 72415 12886 124 55843 60862 3070 24868 45555 48440 70746 60914 52169 10231 7872 82319 43365 49374 23262 17123 21368 35212 77434 14046 37915 6560 90736 12141 61579 56732 196 1828 14332 1493 10246 45232 18613 90053 37068 71035 19886 12168 29412 80312 95676 52460 47383 72987 19829 58550 72282 5888 25647 80171 95747 20285 18214 42311 17906 76949 51344 27300 3440 87801 91334 67767 97408 42800 17890 38028 34273 7471 56588 2069 66974 95204 84907 37916 27219 8431 75490 3619 87450 98050 94807 26730 24166 58708 5514 56745 41569 44851 12377 58273 23462 86953 85071 50204 3548 87740 65107 42910 1780 29490 49949 87428 60163 30266 9641 96731 23674 82072 28637 84072 25894 44099 67060 74320 81877 67868 11782 4765 64055 99898 22313 13406 3342 57058 96983 40376 26224 45764 16767 37723 47900 44991 3015 85487 11908 43471 2663 67654 20347 67769 13824 65827 54079 66986 20618 84988 88851 77190 81299 67634 27287 59194 1712 51139 87514 55793 28858 62906 90566 52709 93863 17657 8795 66154 6961 85926 52939 4734 40657 2155 47005 61976 21261 24668 86619 43186 33221 47265 27474 39862 26570 33326 48101 66744 74492 25507 49629 85248 771 88263 24677 49805 26602 28758 67259 9782 90299 40675 62916 81375 64222 11509 56410 58727 18899 65021 95984 45127 93844 23845 50691 19913 13048 91144 95738 50016 10516 46327 75369 16991 49871 32971 54891 27538 23218 60681 68289 54028 71160 77911 74370 6260 93407 16599 26057 80844 20328 88195 26464 17156 2929 30270 311 1820 67081 20662 90605 49728 97082 11583 45186 59084 29375 28221 27991 20993 79456 33417 39072 58839 23769 39203 19604 28824 52223 89042 53878 70992 68818 67814 59540 99100 94430 89265 74681 15027 63738 20544 4861 2478 1245 95569 14024 96020 95730 56900 92077 44421 49110 6304 64401 22086 33173 70377 71882 78109 39068 62896 16681 28071 46374 39719 32716 29888 72980 89857 46775 49675 51415 97624 27260 87261 74207 65488 48419 57129 39784 71766 44658 63480 66191 75237 8546 97881 90550 84386 64470 51641 32518 7324 96181 16117 46721 63192 86492 89413 98012 47947 77900 77119 92724 59622 5969 72272 76807 92456 47769 26267 49653 24110 25815 78276 92589 82200 13342 93658 73797 79489 62614 5446 10561 76664 63782 87223 82111 64492 53849 82869 76247 7938 14032 33758 31952 41001 4760 57247 64745 78686 55458 43591 26481 4172 33243 39996 34111 48221 26847 68592 54714 47956 2843 70279 3028 47095 87915 47869 20961 27641 42667 54680 80905 19260 86715 7652 8250 89866 26453 12638 24403 62492 13896 67131 97617 28423 81917 33866 58465 49510 76986 27608 12820 47871 91150 48877 70332 44288 97923 81350 44531 87323 63145 13466 57063 87429 30573 60049 47367 27546 31991 59057 95006 23012 35254 26298 97025 29933 324 94160 5953 61640 89581 11665 77874 66871 28978 18991 54240 28894 60379 93783 50946 662 40437 98120 45747 88936 37425 86072 32491 82204 80352 39400 87542 76763 48882 18992 53431 33179 68773 28116 69244 83017 86036 64452 48591 33984 9109 82270 69897 10132 5088 16693 78744 99913 56631 76747 41641 50186 33360 91200 8337 34077 24318 39995 90400 58108 6527 69989 28177 87260 48523 58036 21197 38421 79803 90634 78909 66982 40996 23322 10227 42221 8995 328 12318 79690 77649 24419 47963 3115 23479 4371 96583 98021 75991 96702 4242 90750 82375 87235 22016 49796 62702 59948 41329 93089 88326 98212 81124 73125 93763 60579 15728 98440 23903 33372 63324 48260 12620 73434 97180 83411 76264 99822 21172 6315 27739 21148 69730 1505 38076 24532 28344 58332 86500 49723 89874 71928 59648 63455 29395 6656 49008 24384 84389 9161 54421 97860 50488 26040 85213 97083 90168 32746 26388 37955 81421 56177 92770 37959 28774 32194 46534 1513 69041 81154 92763 33615 77718 33293 36558 38706 78481 77953 86258 39532 84222 41838 23662 25126 99804 14882 34805 69963 96927 90280 31836 40529 96913 8830 43183 28287 49492 56920 98354 73958 22023 44078 34636 52938 20329 60951 44635 43866 8557 76928 36747 70501 55098 92421 33394 80485 30730 44211 13462 56655 31831 94589 19696 51839 19552 17384 79598 64337 84817 42747 96566 88464 16254 59891 41318 36726 94481 49568 42779 2132 88502 31778 53384 20440 21266 38757 17537 64596 24609 59652 20020 55092 55922 90435 81139 96207 92243 38910 28175 24336 59917 26360 86517 76736 96441 72015 66250 95985 70182 65366 65500 53396 54093 73216 81615 36835 90257 3959 36960 82321 61133 91810 72063 16351 79491 56135 8037 17695 64038 46707 29939 91108 68803 84750 84522 22744 80865 9494 12607 16659 87797 45807 60330 36115 526 58965 65338 91851 98639 39212 77757 34632 21610 13215 49661 87984 19976 12038 25012 93600 45889 3419 43056 42795 69625 52993 24155 32235 86219 31196 72112 57637 20827 55217 74888 26724 76757 45905 1831 75365 11728 7812 20233 44602 94103 28545 33536 93766 38135 94794 13686 22383 9852 42731 50949 69442 66431 91423 78644 8731 375 46065 77991 32653 11575 3323 83443 71904 69529 99558 70706 23730 29748 47278 20698 21521 54981 13282 80246 3837 72305 90218 36487 95203 86933 10713 65851 20568 55359 73224 85509 78046 37244 97301 59143 71792 84088 37337 92231 80068 74033 53876 64481 34460 25648 34699 20298 20978 46206 90931 35812 68060 80101 5132 29013 97395 7575 50905 25388 17839 50430 10644 77885 52627 84887 65522 70908 29144 23569 68387 44942 29935 63637 83820 94375 90507 32882 50411 99803 27388 80622 16715 93679 93453 79673 86741 82893 84826 96725 47673 54703 59777 18602 69655 95631 46638 77543 29627 55457 41578 10179 33051 22106 44447 40037 11874 58053 41577 74520 35163 3789 53056 62214 15956 90368 73430 68218 91684 98882 1464 69756 79795 18932 56851 19420 39866 86697 84387 54131 98519 72960 83827 81108 34526 86521 33137 77525 74861 44894 28670 75201 57920 88450 86249 63910 61470 36556 84799 52678 4653 48580 43648 82223 65455 76406 29793 16888 55058 49649 78933 64101 57335 27520 25386 32832 10526 4812 30617 74634 2803 26828 74576 83998 35210 74717 56115 45583 96914 71922 72293 87077 15135 95133 39897 60156 77995 14280 65973 97925 82163 13776 92105 20873 33917 36985 78029 73680 33856 7123 85419 4108 54497 9081 18489 82241 94733 66317 52948 98 46156 73358 62671 46392 61385 16950 64700 41734 99076 200 52764 95049 40578 26083 12508 50321 74358 14049 69463 34898 22112 55335 65746 18969 84013 4278 6776 32322 48706 48594 19432 84763 10182 68830 87021 76109 96858 31850 33131 63660 75327 70544 57370 92992 58202 52823 53764 80982 91839 26728 53125 90276 26089 93576 26530 21361 3388 28728 74751 9687 92386 33898 40380 74991 29260 38079 15250 26376 62220 83173 30714 89623 32968 59088 25063 89626 59511 59481 12937 13931 57592 91246 41206 94666 26999 19232 36385 36719 30813 99799 49641 99928 92063 26663 72220 63204 44695 88609 73758 31274 66830 76382 95793 89023 67192 20740 72135 67063 73657 64397 10647 61893 63772 82449 13913 41203 23900 81358 30912 76135 4128 58131 88676 23236 58902 11686 71319 55840 85845 57570 9424 66823 71737 26322 97185 77966 44620 1230 43147 76029 42975 56205 64493 98784 10583 76531 26520 16926 19947 42878 20589 80807 30827 23991 13935 80631 11804 3221 8695 48716 47495 81081 92783 17930 31375 6781 32202 39243 40402 71473 13424 10756 2424 48885 4743 38854 89047 72088 53308 20610 32534 11753 25924 85005 58292 13150 94175 85580 21456 13905 52568 6194 20547 77129 62507 77854 51287 99985 90914 46939 82683 90339 60185 70363 27805 63450 76090 59513 88932 24271 28478 32395 89173 10848 51577 80572 24741 26669 63873 10202 7860 77172 38652 81993 70725 72601 59967 67803 24535 74533 81396 71265 77983 12242 36789 43316 3058 67578 68133 25578 55479 96166 73010 92649 15961 42265 45743 78924 57168 15134 88659 86293 6620 48014 53836 91648 99626 48508 16632 44976 46844 47019 54265 26705 51133 61243 27025 65200 96480 63992 57735 26763 36750 78910 44299 17897 92471 60273 97598 10153 64792 73514 24231 66389 97039 74760 43266 18064 75854 91355 80326 58155 73576 50103 26774 49471 78278 17563 56837 89034 99373 33619 44119 74089 56696 80175 66582 16952 78609 76840 57017 46180 16489 14075 19945 20070 90556 58433 700 75102 36135 1242 38525 86782 93191 13000 42210 97243 44162 74776 67941 28139 16199 661 83491 33777 86833 63653 36666 68914 59219 26238 61920 30062 21035 59352 84079 7524 73911 69568 90284 82479 28598 99156 32377 56064 43319 73052 83716 10914 23904 14018 48490 11763 78305 85223 62237 44353 66924 94797 97560 3288 39924 99233 62905 27267 81593 79746 80002 28019 29775 87874 51837 16324 31088 22268 7016 34490 47247 41936 74540 25452 39829 98643 42268 25733 13418 56718 34648 34738 82560 14859 69720 94008 94511 31745 39602 39436 66915 57444 87923 11159 44881 41145 9252 76004 68961 95364 42371 20880 89280 83404 89197 27680 11666 50681 63897 22809 27749 27826 85141 13082 71969 37664 38246 20692 78061 60027 65538 41882 24804 98076 9983 12387 55228 78429 85484 41788 16065 59828 36084 85659 80516 76289 18850 15231 12529 26450 89297 17997 27015 63261 68447 39827 15478 10920 82486 53427 56333 98946 26616 7257 66053 81490 22883 53656 85584 12813 6731 7828 19456 44852 31980 15207 64376 33486 85263 24193 3260 84603 95823 65132 2356 6435 49359 42287 17201 53372 59837 88038 84815 73589 44225 75344 7594 52251 65231 36044 44452 10376 22697 14581 19531 45016 61034 11797 11646 402 17251 48711 45539 12643 19034 12109 69556 15815 16421 25744 55373 44604 65817 8299 15128 34682 79153 62717 18129 19227 13015 13208 85937 76102 8981 25598 50116 38410 59973 36768 78724 99047 92735 13499 2657 63968 14550 53623 82860 1896 93687 10011 21629 46212 80996 24132 13560 19669 88831 44769 52603 45528 20186 31585 99549 55834 8404 98958 19416 96696 32253 74709 71948 41457 25432 37948 70801 81554 24094 11280 93097 32830 52913 32505 36539 18959 76560 52201 76193 64578 40141 59813 11469 80938 7936 55576 231 10748 22545 15568 46412 8894 23619 2161 95510 40951 6546 82713 22096 6567 20629 80570 52337 505 87576 24684 69501 66950 38737 72319 10860 23388 82219 63743 36735 51556 75165 44054 94542 36820 18846 29258 38933 56198 28137 95120 67146 53538 8029 71244 75904 29114 12680 81497 79048 1968 35915 86117 10505 83398 22391 60056 74117 2996 18146 18805 42041 10108 45548 20703 92281 82226 21737 95847 31113 49549 96066 19847 21277 11767 50885 67828 68126 60277 84706 84084 8972 89166 22051 89726 6180 33430 31199 36847 99948 48041 63627 7878 67316 22464 80874 30425 13785 39016 17452 3768 21233 72033 63973 36708 6399 23195 97686 36193 31659 97305 33626 49672 49372 43990 89618 6237 25974 63506 47972 28363 9377 95822 16251 65153 91793 69162 87166 20342 82971 34641 54248 66609 12742 87818 98249 34493 82872 96427 72945 51653 29500 13537 64134 94505 9763 63556 69715 94046 2551 42397 30413 65932 5163 29405 44731 27527 96376 25554 97222 31131 19925 97793 23178 48379 73932 4885 93372 61334 27028 61064 12818 68960 38875 11085 29262 67432 4168 4032 38222 92572 1842 66107 53047 70989 37834 9458 63606 59195 38436 78951 36314 59232 80508 76108 27281 60511 76490 81185 51627 73854 12454 79910 41961 29949 47122 8002 25594 75470 8321 98369 57523 42055 59576 41102 26381 2608 48665 67842 46688 28801 30340 22874 44866 56585 30950 44876 82122 29441 37235 39798 51386 84960 15535 30553 10510 12743 66290 15980 9888 78896 38602 32650 21306 22314 59730 36933 10304 19460 4099 12677 8880 35979 91670 3080 60581 2937 22833 52247 88349 83813 87942 69293 91077 94257 54410 79375 20083 22649 60582 32117 65101 26386 37190 39604 76502 85920 731 40793 30198 44213 36192 17404 23843 5932 79742 22442 551 53530 6311 68320 71280 63001 38064 78107 69807 90601 50209 21706 46017 15271 7891 2569 42883 36926 60724 93745 59234 65569 64131 28268 9203 7976 24517 504 74548 19505 2321 51906 10823 13664 1961 53295 5475 35405 90536 65297 17041 59587 84842 89188 67082 87976 90651 13006 72126 92908 78851 15094 89095 1394 19171 70396 22262 7555 88288 60396 37391 25725 34769 69554 11402 25872 10843 76353 92011 71200 61659 67738 83990 86804 45847 8975 48812 71036 1803 57934 94212 28387 36493 5627 84085 55453 93418 37873 12358 23524 73256 73501 93053 67349 15646 91396 37305 29609 60268 64765 38468 68486 42634 28464 15335 30359 499 35479 44113 1998 90394 49168 96277 72240 79998 27182 32490 73700 69819 54160 61373 99740 33677 78967 52828 66844 31545 76329 92609 19431 87995 70611 33481 56402 79000 28053 89086 49589 88153 43452 68432 29945 36805 40628 83523 14101 56037 68744 6983 28419 65957 33837 50692 59462 43427 48447 21838 43215 49420 24544 47912 98733 1871 45673 48338 94394 69280 30365 97369 51426 14086 59627 54543 83143 16178 76811 434 99709 12526 14956 60394 94850 62491 86019 66188 91103 45252 14020 91416 45246 64588 79985 72517 53593 4112 45207 58700 71194 10098 51428 40506 83130 59180 88940 79229 32525 46940 42238 55294 22862 65645 87296 1484 25281 1853 5313 65587 96404 19754 80240 69600 69902 2841 11368 4401 59706 58468 31016 79839 24521 57064 11518 52690 55848 24782 3352 82810 90118 93197 19146 41500 28577 8493 77954 66567 56987 7519 28972 12989 76276 99718 95735 28912 26706 10072 37053 86618 47371 88064 16737 31472 67471 28495 65250 81317 79256 24088 68921 70541 9928 16100 94074 53146 78186 4078 18342 43981 92412 94714 31565 60393 90902 74848 72874 66365 47575 17273 32123 72901 31236 51457 29198 35004 35875 28024 62470 71428 84402 1784 72979 41518 95178 23652 7757 30009 11411 66702 61793 10298 90917 74289 6235 65859 61673 79287 198 94887 88321 31064 6524 72904 35765 4974 99266 83577 50748 96330 69686 23990 55838 80007 4440 84271 8881 72489 3040 97857 42296 77467 40734 85745 77985 98918 48932 97855 25269 1021 69153 34652 96550 83931 21418 62631 92448 96925 1599 32488 47700 520 9001 13413 53632 16000 36928 26417 74246 55347 23545 67181 38554 29220 41273 77658 79821 97299 12025 48669 86391 30868 72503 77947 7963 6509 45778 79455 37815 76160 49561 72955 87375 41576 54549 55744 10866 15567 1980 38616 24010 60378 48356 42772 55254 88462 85412 68777 71940 26993 52852 48774 41305 59691 11924 41391 3079 85995 97737 5261 36063 43051 27084 26036 99713 11373 91725 2227 94388 72505 65792 26465 16539 18238 93650 6714 59203 46956 10575 3934 62958 20230 94460 92328 56768 95260 2913 52775 69955 48632 66178 81107 84917 49502 98038 96645 58534 49858 13622 6549 62497 38991 75224 44843 25726 68730 74311 498 29505 60430 37263 77580 91664 6650 86995 8194 24773 47485 24211 26415 94290 3200 50541 22161 62973 1385 84051 96372 80924 80799 17670 10223 84681 82234 73243 46813 47598 64278 75270 51945 95088 82410 37325 12343 14318 35477 75441 8722 83528 97683 37445 24131 68280 50701 36322 51044 32578 30594 64993 74695 63317 64259 88247 45185 57053 7374 44281 70265 18122 98945 76484 32777 84697 44316 79520 40989 57780 18370 56299 24595 12005 90674 32723 76163 89645 54128 30430 88132 86197 29466 75183 62121 36771 35692 15054 26567 8240 14473 54670 40139 38053 38361 43995 72410 22206 46476 11557 92261 61948 68142 81265 63534 54544 58087 11339 72100 27615 6672 28476 15614 52626 63235 22835 42919 80721 68438 24464 13146 8900 73893 21563 59214 52045 57989 26970 25115 51339 24137 78932 53599 13793 61191 30302 83654 14786 82459 496 4367 6667 56424 59457 70616 40042 52442 75449 59323 17425 31338 10712 87374 84081 77846 38031 31736 846 44303 8053 80546 52126 44002 45368 42351 76727 46443 58523 93560 14336 64979 4518 30498 21365 59205 85138 67574 17522 62023 71336 96604 11980 32187 55088 36744 55505 96794 84508 12235 80028 54740 76389 46565 15795 76062 49214 26969 70909 45828 64331 98797 54343 11890 44580 36227 34343 83353 61412 78218 58410 62768 34426 9901 26904 8441 29573 58718 35871 14965 77223 14914 78972 28193 55077 67283 53451 59528 82563 5044 66196 64621 41747 75692 99482 96798 64276 86408 54751 99144 94765 29730 69252 4710 44402 23454 68994 88950 55830 80299 88687 5537 57500 53592 11203 27899 5982 28817 17076 58775 23213 4614 75822 65014 6926 15423 61300 28339 88169 75604 74694 52065 29298 14831 53847 20653 44255 90821 49271 38976 60861 74064 1584 96014 19229 72646 79905 35888 87552 12878 39015 49334 73365 81954 7562 10493 58143 48769 30265 26159 52810 39473 26809 94790 63970 57344 36951 27284 34978 25956 6958 71340 31532 28722 44612 57670 17652 69838 44910 79654 58660 2980 38221 65094 62079 95358 72254 42892 53668 19060 99970 94521 49587 69993 15713 36559 41000 23693 94665 27330 14530 82696 65474 58652 60360 10915 6450 17504 53221 37321 48712 27692 27816 65380 82818 90447 82889 51302 1882 31610 24733 77502 23162 23030 9935 82854 74559 74628 26586 41864 79378 80850 66585 51938 71239 114 14655 69492 87202 85963 46555 26188 29915 43419 49281 55591 36816 32231 61328 17043 25969 98360 83851 68916 74328 89262 54658 71364 8144 84117 8602 80918 52532 75828 39755 11510 80750 1622 45993 63055 70429 3732 9973 76052 90944 17166 86555 8634 82609 97871 42850 27743 30998 98959 56362 82964 35199 88149 17707 47842 35183 70935 55715 72321 62164 13054 45812 91104 34669 62465 79914 77724 86685 58299 96018 71379 38002 32551 30114 20671 64332 53773 31290 77598 60577 98962 70690 59029 18411 68725 92794 13175 52312 62501 73845 93807 99334 2266 49716 24458 64217 59260 60245 55433 96633 46715 45997 51412 89096 30973 68805 53458 33695 71476 14767 59036 92963 54606 47071 38334 44206 64800 84342 32903 73288 1219 5328 18952 80952 37848 73446 19 22335 994 59610 33738 27473 92121 62573 59434 85538 58501 44103 69154 84305 10729 77424 11828 69718 70382 8131 6054 7317 8376 96200 73947 21785 20037 62296 95861 40952 70399 53402 33470 68600 60130 30479 65766 65961 71157 45118 78562 36466 40010 80407 45742 68692 3392 22982 91645 87157 34585 4991 88099 56329 1636 9162 51273 3678 13567 35951 93499 15461 70933 99967 52658 77142 64577 28391 19597 80761 81447 96091 79315 75590 71487 55788 28789 82644 22894 15637 13623 33914 57014 12117 9548 84363 66319 54360 49459 6909 27420 19047 91466 40712 10354 70929 30077 67825 98913 12855 3494 87473 59241 35225 78151 63892 28783 92982 17276 86159 22760 57359 83132 3541 17099 97207 39245 72227 39906 40517 83818 60646 69840 7357 12226 23234 10157 72535 48072 29727 40731 62389 96733 50444 65936 98367 50329 18937 70371 67144 8261 25095 51799 7861 27109 27211 96796 99954 27033 7315 61420 23381 72614 43383 83606 3128 31499 53208 9633 79275 18248 30486 81241 38560 98818 71900 79353 19494 61446 94647 91406 61663 21370 27332 41292 48743 23047 68165 9751 8706 90039 22567 98308 50988 4076 8540 84972 11378 63304 27508 20736 92768 97276 18297 83427 50081 64242 88684 2214 26560 20884 62874 97380 48399 98935 89579 29080 41227 20802 356 35701 36549 60502 72786 73455 6750 10630 89834 48015 26892 1352 74209 16033 92926 53941 65662 3125 54604 8762 69540 42834 77154 66445 72774 19752 30821 47370 47284 89444 14203 56805 96249 89288 65346 16348 53163 70683 83573 72295 2065 56814 50096 75978 40546 42546 52494 97012 47934 83254 57941 85743 98679 34088 56336 3259 86716 35235 22905 82083 71667 91475 10557 39775 60435 77264 37827 40917 13876 67023 69998 19489 80125 55107 51538 34857 28897 91257 51587 37327 494 12865 49133 51907 45786 6252 62179 46256 33096 87203 78637 80666 13682 31682 59586 62206 59141 13659 40580 73215 87170 31552 19449 87233 88681 64004 9477 91000 75366 16283 3209 69822 51004 53325 91105 78930 97761 86169 84999 71257 20345 64202 46784 55743 36015 9327 69259 69017 30764 11730 46369 61625 60542 83131 93538 57579 22839 20586 69615 59634 90052 61811 17818 62876 83158 86139 19017 61684 34333 59417 88667 31869 55498 63257 851 79783 19954 94170 63053 59413 94729 66472 67170 71103 10640 66838 51714 50360 64613 25694 56204 28592 65558 70517 2881 52684 807 7609 27537 20872 57060 30146 29941 19483 5879 50733 29892 37021 30938 66022 34235 57311 48537 61202 28031 82418 68862 14397 53618 75534 11820 80576 323 71139 16780 95858 78112 96542 22814 55062 5771 32808 63470 86292 80082 54129 60907 68820 59880 16128 72767 78385 13983 79037 62419 16376 6191 26221 71534 53682 14693 80199 15908 82542 18022 46430 20473 44101 20460 99515 12077 29112 56907 2046 89264 98780 61782 1454 72642 53020 73065 27132 6805 63859 26943 75212 79307 45507 41972 24004 3652 74104 72763 75038 96463 10596 80454 22813 29194 18318 87632 67901 75278 68589 33852 63986 12170 92003 53248 38532 60705 23587 99485 75000 63387 91743 85214 54756 8148 4793 45973 4644 66059 42400 75170 31256 39621 76858 28547 44311 47751 61143 13569 99747 7720 48291 19906 91422 14094 24690 44471 74108 59698 49416 33978 59391 37639 45000 40181 12307 68515 67826 89693 78487 64843 53639 23571 79154 8283 34378 52161 79639 19722 81961 39934 98147 67175 81131 63233 17146 79288 92554 8567 78679 19920 72139 78007 53070 76298 87758 22580 13382 1983 9292 35789 37049 88303 13358 17027 2861 85109 2247 99304 26282 15347 10033 54328 59751 78011 31983 95417 43445 84304 86948 45021 30171 54143 80103 48824 67441 40055 70277 47671 40199 52704 75749 11249 56040 48063 67208 53543 40230 22718 34704 92878 20561 14402 19655 87884 54953 1969 84536 96413 72387 65109 74827 88552 18259 90451 71308 21157 23063 54387 85554 10396 50849 67163 90728 67664 8701 4182 54798 37182 4567 76934 98611 19936 63325 1924 4386 86276 1772 57903 66593 18479 29188 68756 20510 62129 60716 772 34930 10264 3823 85577 49185 10574 11346 5966 6384 19006 89114 27569 14681 21551 87536 35065 56389 10101 68021 43444 17880 61211 34613 62966 70302 76828 11609 73554 65751 82220 82983 55109 51903 52067 24262 6702 79971 680 1207 89508 14245 74456 80939 86481 92227 6610 42906 95663 805 97789 81959 17208 91275 67737 39192 61112 39653 7827 25373 28197 79990 29772 53330 50697 40269 25942 10992 53102 21062 67498 56669 52619 11734 28977 14888 33252 61177 15691 83091 68971 77710 33751 91515 12187 76534 63570 17223 38489 89012 21406 19033 7368 51114 75650 18348 9307 27390 35945 28734 87079 29319 29326 96561 23105 33627 19415 10524 57180 6149 43630 34268 77410 41605 97437 8114 5928 25553 3413 61320 39976 67784 52147 25738 98442 90034 38897 82203 51966 66411 79896 70576 92048 944 92484 90754 15726 57310 41807 33056 35694 1999 72921 81129 74620 61706 38236 59592 33144 53032 43308 35352 64552 69732 79507 15493 69382 5992 77670 4259 88165 84087 97280 10851 78146 64080 39241 87292 8364 18982 18810 9021 16451 62469 15264 60917 63551 62402 59595 56761 7686 27398 45358 45459 87503 52221 45745 92010 3655 29401 37720 37193 5093 86844 79816 79132 79626 9483 43454 46176 78776 90778 36569 41204 25602 87835 80646 98009 93988 20336 50189 52243 76563 61820 31982 92371 90563 29873 32512 38196 63065 4063 30962 10515 51622 47940 96291 56371 828 25438 88583 99656 63153 8314 93105 47714 72997 12548 17162 64405 65559 22223 9538 95635 98502 30214 29415 14426 48116 14566 42165 38698 8433 62135 82197 94193 80373 30650 67563 44875 32414 82721 38671 78461 90463 33317 96222 22587 19869 67042 55552 23787 8171 4453 64370 74356 97427 45029 19825 96154 77508 48498 82261 76053 75021 73613 77091 82501 84418 38535 62478 39652 3208 973 82785 61751 43010 84176 29936 6326 14644 1357 52645 62998 21069 42756 42260 82677 29191 97172 18912 17936 17257 14840 6602 36032 23761 35527 85952 27320 7069 8599 89752 52765 6330 59276 61318 78678 65088 79339 32410 44930 59775 29411 49729 38817 44343 80062 19187 13042 42291 67139 7447 12740 2690 55854 17602 25144 17877 13260 2578 93767 73503 6654 81527 55125 35001 89619 96442 46383 1322 56375 9308 60560 19665 18032 57481 44193 85849 80867 28366 81616 9322 5839 43821 45224 84610 92005 8825 69482 21727 78683 45587 11157 93985 63562 60022 18405 23998 70085 85517 51633 39303 16944 85345 67399 39089 85270 59905 74118 75458 53704 9817 44600 38345 65061 34181 33999 15415 36506 15892 28400 24367 57321 14391 33992 36704 96027 88212 17443 99635 31784 34984 74929 82953 16549 17319 66500 2101 58156 64554 31806 25344 87939 85825 97833 57341 37506 48658 45868 7729 4299 37141 19731 60478 60079 31225 21874 27469 85365 55184 28504 37514 37545 92917 46271 60290 36471 84257 41401 91061 29977 27799 47781 71783 2945 71442 23517 7138 9290 59477 1113 65163 89552 11928 70462 98224 44861 93697 92168 73763 74856 97806 53201 10159 29902 25750 17165 81491 82976 6195 59149 60040 43309 65583 26213 23302 65086 29055 98190 73602 56988 70977 16774 88310 27843 77604 66993 80716 60343 6548 53896 65956 64097 5581 35172 18491 65339 57507 91126 68628 97386 12058 59667 2431 54780 47868 46129 83839 99351 75655 3509 54828 935 6097 54216 52062 18023 26466 79525 7184 68713 4929 69637 27032 71658 93787 94529 52900 51241 72673 78990 24189 94622 775 54598 49770 72926 44182 19780 8544 6281 39460 24279 29207 55263 35299 44759 36908 31897 52292 63904 35141 12943 96257 63479 28931 54546 21633 49208 90714 53627 56028 94104 78518 85788 70519 88269 9807 49940 19116 36198 48205 78035 92260 13992 14116 20739 88397 3834 12316 74541 93545 7803 75941 68479 75276 35026 5491 9351 11268 34439 31445 7371 10178 91941 38919 25325 11309 7327 61497 35983 13648 42718 47093 92825 46527 67863 19609 83765 75761 24970 77399 76085 44588 78456 44896 97113 82215 60694 23035 45412 72168 75793 52561 20392 60633 60403 3483 62288 1164 47356 80300 24860 81234 39883 52414 32129 37467 28814 98564 4887 47454 1582 70912 86115 70573 4805 23925 87582 56738 51687 86423 5277 62866 27511 70375 7409 94660 93082 51502 3645 76535 17052 21191 23576 603 17765 63142 34804 16764 62393 21826 16165 31571 76891 33839 17407 12352 42410 71370 64586 72034 13996 13428 59113 99273 99236 30419 54049 70868 55710 14229 78131 96857 30980 66056 49439 88596 82145 40610 85386 28226 62486 65609 23837 64257 96684 68235 97963 64881 3038 34237 37023 76233 53122 91837 58340 18279 85267 23729 66074 25975 32797 16456 49472 82716 24167 15366 14957 93045 81015 2165 74992 90666 2030 67970 41406 3610 66283 40370 6768 51809 49544 26270 27741 15753 73600 33151 29552 5288 35236 29303 10059 80543 51604 95826 27440 41005 40083 76369 94741 56512 58438 90379 70040 74872 75654 23896 52906 92457 8483 98893 91113 39011 49418 41844 16963 8228 46191 93172 8016 38765 56810 57189 98183 34465 3193 1392 80520 15519 18935 24560 94838 60815 68270 36614 31249 71937 452 64214 7940 62579 70858 12794 35848 50003 16871 13030 84998 11553 51757 45779 12780 76674 63755 36568 7516 86213 51007 16525 54815 48626 95113 2139 45114 20274 93971 46305 39171 55309 77298 49155 82189 58043 2811 8353 25310 815 1222 8227 78417 55205 6623 71962 31334 82744 90912 46465 23003 85343 49350 95644 57963 11667 12770 21566 67165 93168 85841 5231 79733 75252 60323 61916 28118 73373 1741 50643 62922 43022 12140 96318 65388 85917 10225 81467 6564 442 31845 19830 15528 48370 89428 46799 40642 91449 33239 41539 4471 31698 19062 63022 6503 80211 72618 61039 56066 16909 96577 44426 13446 18639 90977 38406 42150 77688 28612 25265 20969 3991 73220 1585 40347 12940 60487 64759 44890 2042 19922 11316 85674 33049 89995 55915 41535 11310 2635 39129 38037 58307 3743 56328 88009 71373 96465 85967 6575 6155 10780 23209 49022 3805 50458 24486 65862 88285 71812 22552 53464 93291 87100 49668 73620 68350 48284 32258 99265 70556 51935 89568 30968 16753 55425 1271 80562 38959 83772 28795 18493 24256 94207 28915 91202 60894 13490 66255 63189 80702 34099 11136 78781 42979 23632 86119 90493 19386 36179 69616 12492 14645 95786 42077 28516 44430 13040 58639 4255 29088 70402 22976 97623 2487 62637 17291 64186 24369 30588 50735 77109 23776 94585 64362 38315 34058 10637 8663 14312 95708 54898 47664 64209 24877 60297 577 93000 91143 69439 56415 59016 91285 36797 7076 64263 42785 31614 55045 67630 56835 55198 86728 34341 8812 22761 41492 18767 26800 37058 67501 86453 766 42199 29202 48637 59102 11050 74649 69778 45515 47141 67228 72069 29899 38258 31208 86334 78612 73767 74536 67320 13867 12687 3980 22742 65182 54116 31810 67975 82515 3458 85847 65907 96175 67374 45060 53609 50013 36392 37442 26667 95142 22107 51516 51323 58393 33398 50439 41830 37072 73098 98888 31584 94102 74333 92500 44201 75072 40164 98160 3027 44660 29450 16477 56990 20913 35761 91884 88920 10978 26239 43953 32236 70119 28808 97256 55942 23453 13305 53001 65929 1177 54743 54727 88934 65118 56996 7685 36170 52669 51020 9716 81195 66071 62552 45640 36400 47225 56702 74488 90378 15806 54733 20378 77666 85592 11024 91261 85557 32929 79084 97999 20483 50622 47145 2574 31964 69668 55187 83028 18402 92453 14068 72159 85970 56102 97095 9195 27197 89198 38291 8714 41399 30908 85737 82751 82409 4263 41774 48008 86561 24401 16800 60204 31746 79681 26142 62780 58081 1359 33886 37525 57313 26751 93480 46274 83444 49432 70285 20420 29043 99831 23602 24758 66707 95682 8056 24984 61927 26696 40451 72734 227 29705 58452 75525 94187 42449 93135 50380 33230 5691 98594 75055 73588 76041 80723 91650 79938 88549 80268 62405 95574 70029 96671 71551 81749 26506 52602 99522 15180 26742 58904 99044 66949 3251 38980 32321 58890 25595 66708 88988 10864 66397 12071 50961 8914 20467 47705 65475 26130 23582 80400 75738 39140 60071 78936 17286 79850 5034 14009 76206 10719 39389 13470 84034 30183 85215 5248 14394 78041 62751 39949 55497 68492 25824 35416 57528 57517 2144 55700 90192 15839 93181 32700 55698 16905 10805 45665 40144 43233 17714 46399 91397 88023 14842 71131 99627 93693 4014 79261 26432 30667 88156 83782 28649 14558 81378 74348 82828 39100 37547 89414 80309 44961 27383 53863 64760 91876 44183 99102 2711 89730 53236 18574 83149 39270 85152 11560 52268 62354 24869 8470 92313 3838 73018 10705 51863 17003 35931 71921 28993 81217 82293 51309 89740 74244 81362 13938 31042 75382 7426 49048 56932 74282 6084 81724 52121 47716 12175 99521 54502 38558 78160 72782 18124 12672 38060 48393 79156 61777 69614 70521 32289 58220 59619 75969 40384 40574 3214 8157 74849 67344 95710 17651 14849 19209 7154 38490 55356 19501 6661 39649 83525 45755 9622 75557 83420 46140 37659 14522 92828 90559 70408 56564 86324 86987 74411 28051 37526 45376 6100 63711 20158 23657 71972 39740 94446 43686 9676 20829 17913 40008 7388 25740 98206 1403 39480 1610 35483 65918 14928 46406 85087 40655 42367 30631 76555 55851 68248 49460 30863 44982 57771 65437 58229 65229 29742 94707 42996 82438 69211 78994 71422 18236 63025 55681 85768 23151 96268 80699 77180 61524 71368 901 76542 70956 62561 83926 56586 39244 83160 85792 33494 27026 47937 19192 22135 31298 82465 46464 61057 20720 31977 29633 73753 81511 78845 59859 69214 53950 68434 46915 99768 62082 50640 99270 99364 90347 20639 65757 39799 40787 77544 64666 52820 29502 63847 31743 46838 76230 91283 76639 47747 9075 44888 81720 8633 63781 48653 11262 73164 53716 77440 71952 12997 48652 2244 23400 7242 56892 36523 35715 27453 9960 24997 99844 13814 41997 27486 94382 30992 45481 40845 70047 65365 56811 41601 11533 67723 46333 42699 33784 46558 63362 85053 20916 42859 56459 21570 90429 28169 86762 34560 34773 26429 69695 88835 80050 60085 53864 18222 20490 5197 4328 58353 15200 29574 36918 9455 70165 25182 23756 42102 65385 19565 13951 19649 95289 55582 94637 88178 43287 6258 50749 33017 63771 49921 2849 52151 14778 11604 71853 79893 75505 29670 34776 53062 96501 80039 58618 40552 7233 74604 72791 27648 22821 73237 10804 58250 6305 89248 88556 31496 45330 77488 39527 41891 96742 38464 85850 61284 49704 55424 68929 68265 64679 29040 94920 30560 47447 1701 23833 62154 74051 38463 54985 98061 62140 60382 7052 29661 31965 26173 99255 93215 6630 55130 75625 12431 77065 80265 10216 98598 22681 75517 58040 8081 45231 19914 44706 43151 78962 40426 10763 70830 85644 23519 96963 83807 51870 90358 91744 83268 11005 92775 73669 30387 85157 9365 28000 19368 68413 88221 6141 79516 61689 66260 47735 97357 68406 67872 17675 65563 94268 85900 7370 29418 85869 8921 64909 70740 1371 82591 32185 56636 49659 60538 30206 9527 36991 72044 17706 49100 54699 87813 17781 56168 93508 62549 30502 66616 10696 28671 37352 27503 54808 48620 34359 15380 97059 90134 64192 86321 97344 96534 29109 26467 27869 79728 83835 99673 23783 39404 61668 87668 64391 17428 19121 38052 99451 97343 89460 91133 43372 14285 32099 50066 95041 70341 32180 34340 15357 13825 7389 82738 53721 10001 48986 31331 5190 81493 45255 66660 76582 6688 18907 32900 71195 84867 3063 79649 42955 74137 78940 4662 33732 68344 95311 65591 33637 13670 84696 74406 13145 97353 44347 2124 92672 90027 79628 10796 4884 59153 42969 31908 33985 62170 24967 87096 42931 15998 41490 489 44751 77667 4879 41346 29997 82544 41772 72309 91341 42243 86510 33127 27895 43178 20385 7831 40557 57384 55669 56261 3802 39834 39273 68224 79363 28777 20320 42587 8936 3045 2828 35102 74377 46703 22724 64646 11530 30832 42280 10598 63632 21678 24220 27163 17549 37101 83546 48054 13155 39937 38191 94042 63262 85636 61329 63127 57176 54580 89477 19858 73671 50285 66314 71688 33897 97755 21280 34225 26170 9104 96776 29041 39045 48896 17787 63072 32351 439 72586 47070 66328 82025 30517 97295 90802 64860 14496 95533 66518 92979 75933 82770 23446 25168 15117 91991 49152 82350 49368 15045 6356 90440 53750 17534 29809 84075 12930 56292 8162 63095 61473 88463 35119 16073 89685 75674 462 73656 83992 87386 51348 75619 2249 83206 91277 15388 94560 53455 96365 70360 51186 18522 37722 81677 84611 91421 22293 53761 78689 26814 91301 43131 42352 57886 70324 41114 40752 41224 69024 45724 65034 54694 20812 73601 82421 90836 49752 66894 86176 36827 74923 15583 67698 37750 43635 27463 23273 15682 87481 87765 78756 41757 31486 18598 80896 991 12656 98008 20839 3513 65958 16192 44696 53565 13372 98414 86590 46145 97090 33719 90900 77121 84958 932 2850 9835 24376 36121 57679 43440 13299 63844 14989 25747 65008 92088 20463 38501 92073 63718 80969 28374 92533 47917 96478 78480 91582 4532 17625 82384 93335 29499 19035 95125 39535 19484 20200 53844 36406 19242 39546 34691 73623 22339 21322 60747 41848 31606 21053 36197 44250 35900 51497 91362 30882 76216 70418 6982 95186 90194 42356 28182 32502 57033 105 90640 64656 81414 93685 10928 24751 55550 93087 54659 53551 32026 87078 81062 66273 2994 94558 79155 24235 85421 24000 55470 86386 64250 49887 73614 61476 64146 40013 83744 5911 80681 24325 28732 83092 8374 80476 21067 96353 77822 81545 40267 16586 19244 61519 35317 40169 72998 71615 14209 22778 59248 34872 3648 15199 77456 43891 34727 23141 94398 19083 17631 58729 59278 34625 639 24056 67595 44762 70142 81760 83034 90668 14765 19159 70563 51218 23099 30237 25407 34271 59012 39361 30635 9244 9874 68065 26895 47744 89178 44655 66195 48469 29647 90050 18245 43514 30175 35024 15387 9748 20294 38596 60500 44016 98726 13179 13742 15422 14860 30312 68259 80151 92023 35787 92326 11629 72512 91579 26399 61588 13550 99267 52577 36190 86290 1048 80477 84783 38259 4461 31123 1193 95153 31612 52187 51180 40026 53015 55432 76366 62563 53866 910 89928 84780 81801 35241 21810 20425 17940 25832 4381 34571 69949 11814 99824 82514 82132 70390 91197 20905 64766 28122 94069 22087 25917 94408 23568 95636 91642 6827 17170 18702 89356 93013 47659 49362 69537 4094 46988 52629 28690 90254 45865 8488 51795 92489 14857 15212 918 61179 93276 6679 97614 86850 22503 49072 23665 48461 9854 96632 18252 35727 8489 75474 25699 35959 61317 63357 39975 79042 12324 28497 73574 48225 10239 91178 31827 71283 62001 51129 10633 22306 8343 25266 48377 85700 8035 28800 61827 81717 2831 88041 59490 8482 71712 77453 22685 45058 10723 40849 2486 94699 28262 94476 37466 45563 77526 70268 66747 74302 56248 33186 71441 16587 82349 5845 53908 14575 36151 49497 74056 66333 32823 83533 48042 63042 99907 47648 40335 82748 92211 22197 54195 30346 67307 67393 52140 61627 93794 33083 60984 31681 54346 21400 11473 13945 19488 44939 61796 55529 49715 19783 90789 85736 63666 51965 44419 47483 92663 63157 67267 36219 42685 834 98109 78031 30388 12225 92270 14845 95970 91123 26437 55293 75321 39997 57711 39335 30257 68648 31429 19042 36389 98060 64828 53616 56347 33130 89325 28815 56824 12265 12033 26821 34194 59683 91741 48794 53258 72751 25920 42218 57081 87438 96333 60808 48223 79014 33380 4950 66560 72884 25150 18589 29280 54887 40548 69946 62542 36174 67085 78462 8142 26021 41007 96374 24174 7522 27422 972 78584 15497 69430 12223 41949 87699 13884 39499 20584 170 86518 303 63906 70934 23299 79854 28063 83128 13185 91778 83963 73491 94292 128 27291 78600 1333 75788 93305 86083 72672 75144 83670 9007 69095 44525 67581 75612 16339 44025 52962 47296 15760 84708 60127 64447 26023 68088 76692 26333 74147 55282 78352 67704 52404 62600 73274 7359 71970 75559 78335 28673 54252 41533 20028 14771 17239 48236 51676 19569 40007 41029 58655 47179 92299 50497 64541 1663 58624 49282 78365 6242 90519 37473 34825 30683 37931 19403 50423 65841 41718 26953 89403 53869 78740 41763 23182 44021 97937 32364 54409 53533 42469 73429 5862 76271 35052 81590 31237 52217 51229 45593 50313 31336 57704 91477 52128 36442 94381 90114 32153 23461 10652 29978 88033 68181 65979 43785 24038 92922 98678 97964 99875 76799 68979 45342 65460 49538 3949 81148 52632 84496 31835 70155 68233 53340 40729 52790 89851 6502 31450 22125 31059 69652 77643 42184 9514 65306 83885 71178 42220 68418 7718 2038 63513 97225 81440 48635 7289 46013 66589 52522 88683 55017 12116 86339 26058 54975 48428 35248 10985 10757 4656 10058 30562 83168 44184 77476 4498 5111 56542 1077 71323 82806 56845 70238 62499 99368 77343 24594 45024 98412 68249 2728 22331 38305 68556 57041 67870 51588 36117 10983 24612 26020 19302 85947 83221 64631 36243 21227 25679 80217 34309 84797 33765 47814 47746 64478 54077 52192 91234 59455 18088 89625 3646 65636 5287 28095 29431 60814 97714 4060 47184 29396 38714 6266 69290 84290 9784 91583 34532 54348 82399 18480 60063 90758 27487 34117 63231 42622 43004 60557 14915 44290 10250 57832 65017 49767 98494 25409 32836 33052 45639 41475 89521 23809 35580 69109 66848 781 9855 76792 50302 42344 4978 64469 38427 4414 21129 28591 21195 63852 38566 68881 71490 17380 51436 63203 90203 53379 58103 61713 75884 89026 31235 7280 46635 20651 59344 83072 58947 73229 32763 47542 22631 55320 66556 36503 28368 24269 56391 95607 28688 12966 74788 87586 49970 45329 19316 14371 41239 87333 57159 33076 62267 37503 97465 11913 63370 13310 74901 66590 3314 69877 84076 77902 80587 72677 26330 28731 79853 14818 22584 18390 753 40834 27308 96594 77050 10275 54264 17224 39838 3793 13970 97607 89607 26806 25947 36852 6889 2943 61220 23125 70645 8796 3475 15340 28148 10330 89078 49679 7653 10880 56927 45925 64424 92196 18288 12814 68672 36332 46685 58226 55488 71041 43160 31808 32100 99181 64612 26519 93479 31902 51918 31903 44470 43827 38069 23200 12416 66187 99535 6422 54763 42485 21330 27557 86145 35506 28697 66944 46299 69418 10310 33257 81116 1260 12314 76049 63316 15859 22394 13964 23232 12136 8110 57493 2540 58976 56963 4893 2622 50864 46318 13899 1059 21403 32013 16707 62134 89872 30990 87824 14680 64549 60242 8970 70537 32311 19666 94772 96869 60073 73214 24955 44758 66230 49364 77787 19672 42027 92607 601 68913 49254 45544 26353 29597 99504 5302 74572 6125 33520 21479 37319 33727 50839 24481 91284 83975 75431 77690 65143 89119 72479 62506 22048 85314 61988 68611 56323 67522 70433 29780 36166 23277 85021 13044 48003 76441 37175 27334 58581 28708 159 69089 4474 8300 54575 9074 93671 70055 22211 17884 1225 94858 67452 23638 39567 96287 96853 89937 60167 99895 14600 35901 26740 40128 21818 11958 21458 28212 68638 39093 50440 6734 61940 60002 78821 67111 68575 43919 91590 76177 7391 65058 80159 5198 79445 15868 48983 90243 18884 90417 35504 46515 88339 85842 58799 9052 31306 42573 77955 97409 62183 44618 81087 85474 62721 75931 98119 91624 73916 35520 37578 29697 79749 91348 13644 28018 63857 75159 22677 63504 20987 19990 70247 18486 70448 51162 90054 27325 16116 70472 29171 58376 14708 25085 69167 7962 93435 25964 87862 41725 58241 59225 18570 2704 31469 75937 85122 26051 29983 65675 34408 84366 3856 68565 27746 41073 48639 77260 61250 7110 61059 72970 8198 39063 55595 89556 91918 71046 98703 10797 62245 95290 90097 44626 31855 96050 49046 14613 21111 9914 52019 42726 82154 90372 95135 50820 82645 73957 49224 90071 45452 69712 10012 31426 61225 17630 92344 68964 62786 93676 47448 33282 34732 36580 2358 75260 92446 53799 47186 58754 34559 4522 13999 65462 93644 69451 68763 35686 27360 86275 43067 8223 93390 41161 35528 84936 13377 51036 44727 57050 33015 26332 66897 52637 60749 58357 16785 13264 27780 26994 35048 31992 50561 82584 13169 66493 29659 94368 3467 9758 93483 94549 71068 46200 48382 48953 86233 37414 75921 5524 63537 52211 37783 22590 95529 87215 43267 62074 94031 44479 93353 55268 75979 4738 92971 19662 79272 9352 31927 97413 1868 93459 36517 89589 91426 33082 98139 73607 86780 29911 31422 45022 1869 47766 41708 69389 40679 911 21257 39947 98955 43545 70188 97173 24297 2257 56753 14545 68958 69644 97166 96469 8897 85910 34919 7490 2751 34748 83840 24184 92378 1149 38226 16095 41793 96825 51567 3009 29209 27333 87286 95502 69413 14421 86874 78934 55261 75007 16705 75284 69763 86560 86692 9553 41801 93311 78310 25448 28529 78558 47990 18284 36889 80962 17467 4810 97478 37041 25213 63812 1498 50111 4821 42396 48903 21797 421 15444 58635 72919 16059 85664 71810 17742 6740 77714 67330 67030 38625 55612 63309 17135 84448 43958 64171 97544 5919 14213 2140 46927 30834 35591 84286 41789 74860 77436 70728 35679 7439 29406 75153 92714 23345 50457 2477 39285 62456 12066 71841 35096 30189 12193 17279 80608 47595 59098 56700 21728 91982 19626 31513 27996 81778 40525 44108 62246 15373 18690 75898 27646 4215 5684 50282 63831 1016 83385 23180 15649 68878 25397 86789 89205 45860 20176 67914 70872 39735 61753 843 97133 85072 49241 65095 98320 47310 38054 29737 16647 12606 3626 35050 87675 99562 57392 40434 53914 91596 30118 2958 63928 75332 32450 18267 82985 24023 1422 60046 36247 13582 8740 14858 4058 32670 68676 58345 16491 11676 99882 72971 42709 15449 45078 27870 84430 57614 31829 70489 64536 9407 49211 99311 21858 40522 78012 14638 41418 46281 17801 1552 35320 55044 42794 62649 78170 13979 71434 17704 14300 44500 12811 64581 71819 50766 41645 20327 25283 21493 64190 6986 64441 88393 97515 35676 25224 36734 74922 1033 34829 93933 67702 48173 91789 41169 10617 46866 48822 97004 78923 38662 99841 78229 25200 77623 61883 79301 47138 27056 4270 78530 47432 71891 4185 50267 95646 37869 7060 88368 94488 84873 83378 60356 62452 40785 26013 9420 25837 28409 1285 66401 94496 94352 64229 49957 40474 62265 54635 83867 92509 67003 52385 81751 51959 19180 63258 59575 39809 18519 95903 90269 22780 25690 69508 88704 26043 88423 4205 3131 36187 49839 75046 97632 16663 16154 79601 11111 89199 77917 7174 58274 53348 4835 71772 39892 12954 90225 88960 62652 66106 12152 11306 18908 89479 74591 66261 95993 77870 59508 50033 80648 75226 35358 6904 14235 82620 6854 63942 43433 65745 67583 36663 73488 18142 33099 88444 44707 55674 55983 18453 94582 60034 92698 78881 80137 65551 9025 93622 54871 46631 58743 91182 88860 12958 73238 43043 96793 2328 28283 80817 47086 82054 75217 3461 95384 79978 9779 12290 95618 85095 19853 66051 52970 36165 71451 77217 84078 54640 59038 69626 10700 39506 63648 96153 96910 6762 74221 44258 5800 38048 938 79198 16637 39003 22759 28696 58964 66623 141 7378 35270 3013 37738 15945 66390 73177 90617 8650 23706 71768 64189 19467 77505 23007 65723 12846 51929 61561 61267 24698 61504 13901 67527 59872 11957 11380 76435 62495 23073 83919 73806 2063 21630 85184 3557 8850 97381 59178 46365 9164 96119 94857 52416 80552 73750 82009 4392 58891 25589 27270 67699 52982 62516 16185 75305 84220 9447 29132 70516 85028 30438 43707 60285 12268 91500 88350 15648 87355 66020 22100 2491 18737 88987 71174 45485 4955 56250 94520 79597 22149 48085 63565 26448 83927 34425 46697 7454 9526 5031 76412 29057 17447 15489 37132 82106 45877 57101 92377 75717 2510 31501 99208 91831 55421 98746 57732 18255 913 13818 47124 20019 48876 78862 45611 1879 75218 65978 93090 43607 29306 70630 5724 18874 42686 28503 75235 50795 28183 34818 31936 71815 56728 93680 55472 91925 70023 13870 23467 25807 87147 94254 88418 7960 64851 48441 60426 24114 29034 53252 7172 45288 18859 74015 83517 62827 52448 52889 20004 22830 97584 86405 7698 96162 69931 38084 46074 13811 26318 72022 75126 36830 41877 34142 29267 3634 80462 45453 72190 5395 72466 85702 40179 94265 20686 55563 50925 74977 43512 75607 8772 3426 65579 34888 85201 85279 9541 88359 43047 16378 64944 57117 49514 29934 43788 6783 50392 38353 80248 84986 36386 79216 80501 57492 23022 99094 97193 75631 85160 60322 66594 13414 54759 64871 70601 18867 45359 7770 39503 24911 14746 38962 45040 70707 4819 12925 88367 23509 55009 61835 49018 78361 95565 14732 82281 83489 7726 61608 98538 22375 21712 21328 86577 57076 45730 94239 11548 81876 1675 7569 6354 29550 94704 64072 21066 74405 38857 36176 20818 35466 95387 50783 53491 78415 25370 53055 78113 50431 1290 92894 83189 35958 5107 83403 95170 26372 39289 88545 9080 46058 53745 57410 37450 43517 3348 37920 15228 44307 35630 18826 960 93268 67332 33780 70846 11091 62025 6660 48415 80095 31111 91632 53852 76332 22261 30294 36565 59236 17421 33409 49207 11508 44716 25414 35088 96861 73279 37097 12710 59449 76728 81313 66329 10358 66893 578 86251 37203 76826 83323 8036 57589 86777 40592 42736 86124 63919 28 56399 52401 905 35367 76575 5069 42282 87901 99206 76260 54693 52446 4507 8020 2637 44399 41989 21985 46419 90780 65382 2656 42204 87934 73592 48763 15616 1575 30363 1722 91510 86350 95426 91223 24310 98171 61019 8497 69797 55075 22721 89380 91791 96142 7055 2007 63302 50670 39890 71405 80804 98856 35136 25866 10317 83673 87917 21485 1161 4756 68211 24327 32241 32346 15837 83449 95277 60806 72851 796 4142 17521 94770 70892 12156 22272 16108 52273 56523 48435 52411 17721 31534 75820 46019 77406 26039 32204 7320 31381 80403 97338 90144 35534 14425 59562 15842 60922 17737 37633 54013 82539 98978 31639 62828 27984 77957 65584 17944 16445 47663 27222 45832 22899 74700 93898 52971 20078 58897 71110 38062 30279 61405 66614 11381 49198 81572 57655 18579 83057 82554 49780 30042 70955 82781 36366 74204 94073 27775 42654 85916 16881 76126 26734 72216 4146 63580 43191 99737 58295 50470 28418 16855 99330 12277 13719 80286 90950 21789 56508 61986 39894 49134 80361 51522 92870 62235 98238 66368 65007 90522 73703 86454 48092 69702 21472 80491 40115 2694 25046 39239 416 26032 85049 58405 55037 17753 56015 87320 96882 43513 84362 58363 95483 37559 2777 29290 6294 3106 68560 76686 14110 66285 97815 92449 91630 9324 91935 13100 43136 66324 36626 69067 23339 8046 78921 62607 96293 15916 76836 83106 44878 36826 99217 49424 87796 13360 93470 85883 62629 16020 21150 42365 95171 21426 55444 9868 3160 83246 57714 27288 83122 31404 42317 97152 50271 85164 20448 46789 78261 4343 56979 4652 62119 69470 85760 89085 26297 54527 10728 70918 19476 24783 21371 46237 46449 75380 34234 40280 77860 70205 75623 22627 35985 63205 84889 74535 54000 5399 54509 57825 78928 20167 73091 38088 67248 84394 49445 51145 20148 17493 5779 4951 11702 13554 37962 88528 7767 81535 52135 53206 28499 26633 27348 13122 59584 35085 18807 65379 83244 75701 81935 73872 18891 43676 80563 66825 97379 87034 42706 82667 2378 59535 88921 93194 50511 50863 74616 39137 70181 81560 54839 69500 77429 74447 46630 22426 83530 93125 41163 7362 68146 488 90529 28184 68846 10314 84918 8160 63154 43860 36286 90318 74247 14042 51181 4151 46523 52041 5293 82948 30810 56756 18749 62908 39669 55111 90033 15440 14747 81969 78539 58289 48539 31332 45586 62691 92338 57936 91900 5705 77336 96406 32467 67088 27768 16167 35221 11284 60160 64411 65340 52966 51685 5335 32819 4237 79286 35684 58279 86291 37655 86235 17579 66988 87955 61521 25922 11878 83852 86776 32463 38461 84110 10871 50939 78399 23818 7078 78837 33594 69206 62885 84016 41252 9212 263 59907 58702 72891 85740 29646 47416 46051 30126 13362 16799 45023 82862 90076 15475 61865 91138 61801 35532 30602 22738 7752 69728 5937 27982 80005 37612 93259 77235 83299 81630 5319 99965 47263 36990 77987 19114 57251 58599 54024 35374 91508 67250 86407 40391 2035 64735 81322 3705 30064 24599 98235 872 36080 34841 83052 93951 40326 34633 96125 40492 73074 59472 93537 74713 87581 47708 85387 930 42986 50091 62574 11943 59134 17318 89099 11761 34677 89354 41755 62415 3422 34836 15659 8326 65613 78329 12405 84791 44330 93352 85116 62510 91140 63104 41983 70146 42780 90625 48299 66161 13147 42096 61569 46431 90453 44072 72720 106 92731 50840 63943 77055 84553 65855 31063 36909 53935 69427 31442 93331 36898 24241 77473 87985 12807 12161 80889 16356 37741 38778 13729 31300 31419 4005 80258 96971 755 8372 35771 84056 62394 19834 6031 13836 37756 42949 28393 8510 64031 45623 72733 23096 75851 22361 67285 52354 85430 12793 77795 9519 66901 64653 73718 16925 18102 70792 21892 14022 88343 81474 20157 58676 18603 43364 19588 51786 64801 63342 920 30996 21181 59018 36273 92862 41053 78750 96351 90655 97971 17343 8451 85932 44555 96831 9386 77314 17312 21856 99586 82973 45194 80690 46335 80616 87908 94227 78492 18490 89332 94743 10224 37202 4692 23325 81512 8529 54301 49794 17561 25052 77981 21773 23442 86042 50896 41738 3556 42607 27830 96823 25480 79027 70079 95122 61335 38472 43277 57075 37934 21723 79637 74084 6604 58008 7284 93706 919 27857 37030 37940 11454 97191 83329 14802 19248 55882 55619 54210 52756 12092 6879 40703 47051 52454 39283 34102 73772 35737 25049 26842 44617 79560 9539 70529 35384 6746 10790 79358 89988 52960 32575 41153 47246 17129 22068 8909 62133 50841 4411 40848 23257 47091 63469 6870 20183 9616 14795 90073 75400 84413 63602 89147 64329 99705 42458 55073 18254 1233 48451 61797 18995 30284 75395 64020 87389 68824 67439 57376 35091 51970 19897 71161 55422 32579 83071 18643 6929 24168 17748 27907 5875 10118 84037 95619 39790 67925 78067 81010 23557 56559 12260 7214 32279 46232 51872 99511 96095 92181 68931 63624 97436 91751 64128 25371 41016 75110 93183 40095 63560 81043 63704 13488 80391 71143 99213 6496 6173 94232 56 16612 54822 99610 23349 41435 54406 77097 39788 29352 53092 74332 19266 51228 13849 70295 72059 51178 92044 11737 32437 13190 77301 76423 12211 11641 91983 31034 13171 84737 83609 81812 37697 50927 45015 12102 40916 30217 12984 27626 39982 5994 45871 59892 86945 41213 76922 47339 37149 13909 45168 94619 65683 96082 83322 85341 97254 17497 91909 36870 73581 31516 5938 32211 99110 38673 17960 37516 88143 49030 89109 26289 7491 92575 10917 94514 53095 44461 57960 63219 78334 73691 51343 43255 89493 67127 70176 4724 58245 12006 37530 1378 8274 85719 53542 52406 36148 26764 74107 79800 26656 34651 69296 89699 81623 23613 37576 16591 23037 62953 49515 49560 44404 8730 14477 55023 22444 86160 50198 19406 69055 57257 65638 47758 65703 76662 44887 43284 5594 20734 23124 73163 34874 17245 16758 94725 5224 25246 86947 75233 92873 23282 40767 81986 29240 5336 44275 80522 57793 33724 60536 46695 33684 22723 54097 85315 63348 97851 54711 81978 94503 7105 72651 70083 63423 33797 17574 87060 11444 79289 22079 68129 9795 81312 1952 7452 96137 85292 47458 23416 64566 26220 22345 53075 55930 65427 81909 60910 59755 53779 17887 44862 28679 6334 56018 71999 25743 24030 49963 20774 97442 34765 49225 85822 25636 96689 67347 50548 24188 57703 32812 19197 6284 61867 80632 4809 95141 74924 69346 39737 37669 63408 8293 37913 45825 1440 80907 433 28057 2355 77850 77745 31344 50048 54911 88455 24368 72624 24476 9041 90968 82986 65534 45617 46173 57252 24415 1725 74274 60182 69863 42270 18605 80257 83327 76884 95380 75996 91227 88271 53701 2517 39343 16411 98457 74329 79511 74724 13320 79615 43632 55413 80585 25008 51455 14616 14033 82417 40714 50024 565 18896 2245 10462 22704 96052 54465 66693 37120 25380 72550 43603 81618 30965 80487 7248 58425 99403 27502 8818 78192 4535 36368 29712 149 66603 98850 41051 90454 7213 83294 10444 61406 30142 92229 90904 54678 88063 37833 69349 9289 98715 7075 36261 71255 66349 55671 55668 37083 92545 65519 60140 69590 43903 24995 81274 62108 76516 75726 14459 28601 73732 50809 64875 4041 99782 54865 86193 89036 39875 95743 2206 17277 82507 32867 75542 35989 35746 70204 95280 25056 87116 321 26192 14063 21152 23750 79982 40085 71088 19786 5419 50381 46687 19182 92857 28143 46390 68595 27130 87639 73241 18565 86809 27530 58664 84092 13687 40495 27175 61474 39178 58977 81663 33910 89541 1135 72583 42179 22300 83011 9037 45002 84775 9575 20781 59504 31372 69295 65363 68250 77564 34029 31400 85996 56708 61306 80330 88955 95450 4769 44647 83979 3915 36133 57380 44506 76370 13368 32355 31849 8823 85918 55234 3019 71151 60031 10120 40570 61427 52467 18141 91617 8563 83386 39116 21115 16160 89043 80091 533 35987 93704 20901 31844 86676 61590 9809 66778 64757 34516 63274 12994 68319 77256 71028 42437 22629 93990 11030 67794 21446 27960 78893 28664 99409 26387 15438 55351 66063 79730 83337 32328 64463 4410 19787 28786 40333 30260 79071 99062 63323 77452 66604 73821 16844 35887 79836 62628 68850 70668 28073 73945 54419 27215 15153 75432 89322 31076 47439 18998 25161 26428 64216 19740 17192 67880 72749 86791 45263 89348 21871 8953 15349 2964 68302 38763 63832 38350 88574 74747 1252 29979 7021 80887 47564 30768 99231 89653 65436 33778 93624 37862 44148 32706 38603 46005 65255 31609 75320 67795 71296 61571 68067 11545 17173 57280 32719 18532 25981 47315 88593 16649 70185 98977 63369 19730 67171 22460 93132 22446 48668 40129 49039 10857 27055 33467 14608 47906 50964 56301 76496 94204 98102 24608 31942 80461 47307 43538 19296 3717 20265 30861 12326 25764 30105 18404 77371 80090 91676 39340 62395 28634 326 86583 76810 38139 37433 39226 32243 22515 98406 94722 56077 26523 98909 81700 35098 71825 54054 41042 91380 55317 13781 60893 12916 11207 11230 61781 33450 58686 28766 96375 2118 50109 59757 72023 58117 20209 56002 12873 43216 65573 69658 61871 9417 22251 92548 86300 22676 43678 30678 13749 36090 44501 11685 33234 52057 36617 57773 20373 28870 67642 51352 89098 21267 73053 92135 53063 75023 94245 22777 81278 40958 34977 33279 44123 61304 56003 9563 53763 33510 44178 49872 24439 34523 96936 94911 2911 95648 19326 93870 55329 75533 17067 24128 78719 89770 23585 7040 62597 20069 559 28023 9695 65965 1822 45571 95537 22972 80696 2529 50482 94955 22507 35324 74517 34627 53046 56252 8685 48562 69193 81023 58039 2276 9613 91511 78976 6882 43045 96088 14270 60133 41164 34783 77206 7298 82890 16514 19275 8246 65342 85531 69238 43614 76865 77617 53815 35668 48901 29563 39902 52265 85774 78628 19657 10114 70160 35009 61594 71219 49902 86080 46823 33474 28114 79503 87664 1154 61099 27567 98834 93071 32547 24316 24452 17235 92833 84046 29304 82355 17851 45667 62191 62212 36992 56162 43731 62948 19284 74420 62036 60137 63135 4089 7727 4956 63720 42759 81649 58980 43492 33111 51493 1657 84024 37146 36269 25301 56167 90272 45952 6513 25870 95096 31871 26910 90208 10088 14311 29134 61218 51564 68223 4742 88223 38853 98807 18341 72699 91656 84661 59864 59544 32565 2592 93447 68022 82046 81691 46462 31539 26540 64465 85764 94615 37291 51776 3919 45969 10271 4940 29836 17723 6126 58411 95442 55312 34046 24204 50239 51771 68310 18700 56242 14784 46035 17147 67607 60968 59074 19487 91330 97552 39927 63058 61606 23554 21433 93235 42293 31644 47171 43833 95947 13656 29571 88004 72536 43963 46394 78088 26590 94341 42961 78331 39118 68238 44088 97870 63119 97435 32761 7784 25673 93760 10162 66167 91699 17600 82047 87531 9066 73925 21899 5698 3421 43509 84634 16474 3806 48682 44218 91979 57898 69421 85805 35227 77821 43623 41228 46760 13997 43460 60230 70775 87113 82600 13711 20596 5351 56365 56801 29096 68428 76904 94926 21225 58046 29133 30022 22243 73645 9450 86081 62861 43323 15520 6410 32425 57680 45233 30208 327 8810 88657 9304 96007 13893 54589 11201 1863 41023 89324 46205 20139 69375 34808 20259 51619 20656 96538 44329 41379 88892 36851 51361 49540 56438 10174 14794 40746 72195 71634 83284 93669 63415 71791 6087 50620 93299 13598 17964 16754 4040 71315 75434 50242 59803 19162 29193 61165 90706 12993 26885 18704 50731 73721 20835 90777 42186 54588 76141 3326 11317 96255 55102 3546 40337 73697 12932 41998 382 52017 92470 86785 30780 89608 26548 22482 7002 82141 61361 54819 49190 62776 7590 57319 15561 4964 31385 14050 15821 23514 68537 26119 45102 80440 21237 74095 19507 18209 27630 33697 18169 81922 41791 43241 59920 86994 60687 62831 58521 93167 36468 13266 94360 67521 75950 88643 24697 58358 32314 43031 62684 88620 20107 57978 92713 10785 36904 53749 86220 44790 7563 780 50367 1009 66712 99327 50009 25817 79379 46517 82492 14012 79969 73900 10735 97248 83880 62408 2585 37397 63840 50819 93444 90595 54313 49823 76186 15775 5140 52703 41234 63122 97918 26103 34412 57726 25143 81477 38213 14515 88068 51262 76303 86978 4118 88864 91377 3105 71873 17817 77716 97613 73211 83925 70786 22799 87124 17699 23892 94951 71343 9492 98270 18748 7059 40238 85709 46370 49487 84881 53287 2947 30132 6522 58158 21357 14829 28994 51469 51216 91647 14006 28134 63285 3081 54188 41193 23058 7460 60269 29063 26873 7151 73725 3460 54477 31168 35966 41594 75051 60179 36924 15981 24689 8856 724 52819 95928 90696 39751 25830 17082 52136 2133 54685 87853 96410 18351 85555 71784 6618 41319 66197 65607 96213 39747 80376 46741 21547 36825 67692 42839 11399 81692 9048 36420 61043 80168 73888 88468 69177 47331 38129 97052 48019 33649 30046 23475 10302 39194 2213 84803 73409 68951 86916 72567 62848 15247 65314 47318 44300 11697 42373 45933 83434 16646 6614 82373 70589 13672 90876 16399 41465 72450 71936 40282 52745 38241 13419 26772 111 82138 20593 84180 81506 17954 86018 82594 53912 61480 61514 9488 27634 3118 48515 70442 30404 66818 41610 87593 24734 80129 7607 67359 88682 40691 31726 47289 2883 1689 10829 16607 51855 804 36364 33977 72000 74733 60761 24083 53790 84892 85018 7723 44737 7175 64364 54201 25383 8976 96455 77827 81049 93005 11163 39993 69316 73934 94264 60329 6040 6323 62622 82117 66613 88540 52459 97466 76063 7583 36169 98831 57652 80624 72106 38288 365 91767 12450 54838 13630 71858 1920 66579 45503 51308 59135 25019 33865 35791 267 65406 32693 93982 13618 80161 21960 64939 52335 89210 91539 98842 36925 63820 21350 63223 9919 25678 40322 69148 49386 6666 89510 61767 36751 83295 53666 43396 1595 71663 27591 99220 51777 98869 91662 39716 54750 77175 1796 45954 28255 30689 75404 74073 17844 38484 73345 96788 44543 84209 52076 4969 85549 77134 34423 31823 60613 25053 30952 11049 27836 30061 51260 23624 47152 57394 12857 30903 87621 48613 50659 58568 39850 50919 87757 36492 58402 61176 10874 99796 41461 59947 99510 93792 6113 64409 86016 58498 43437 11489 64823 24254 61137 64532 97195 77117 53420 5274 47942 50948 8808 76651 60338 81596 28307 45106 61206 72973 67337 42582 27941 21553 76170 89659 40310 71440 50284 36891 68435 62369 23411 14589 87741 82856 52181 95843 52006 81599 58001 57955 68268 28127 83083 39421 57099 90275 3310 30116 79213 85821 85747 75215 80662 84457 95935 14181 47994 93878 21860 27295 79708 67976 70624 5241 77828 40057 36875 39625 55406 42511 69115 72645 29200 68508 42923 71480 59682 78876 37923 93133 95612 36846 28681 66175 70899 42755 40884 90806 49330 68443 2386 48998 29506 41768 44306 90385 28856 42120 27901 31122 34642 85118 14862 65590 86666 97797 11801 70102 17610 19148 37987 50092 57287 74082 35673 97281 99883 7763 61933 88241 18843 49201 32548 10318 53577 48270 36445 7358 53052 40762 94267 32343 65740 2270 90741 33755 57778 67518 78043 12015 67859 53664 89875 74690 26547 64907 4989 15929 24098 98210 42496 1325 98024 45505 30269 562 61460 13448 81928 22396 63591 31930 92253 28194 41640 31165 12461 46270 97654 19395 64270 39871 21012 35452 37686 38886 99120 22263 53462 71159 54753 95197 245 50534 34758 90387 72802 31932 7097 1911 48084 79119 92644 47132 50757 22418 18272 21931 10993 46762 34462 58567 95975 69526 96221 87637 70203 66515 88749 53469 67235 67897 66335 68421 8422 54973 99204 23055 30071 66432 12798 3151 51539 14396 63417 21618 48170 76951 91025 699 94777 69918 53285 3243 92394 20455 75842 75866 89846 31997 39124 31319 62875 10894 47540 32325 89507 62851 72468 6118 56646 45103 22559 79361 31615 62315 51911 95893 23418 59945 17791 58918 57235 89306 58469 35022 70016 47084 26653 94003 13066 27566 37303 11692 55988 21297 99437 25122 6051 66836 57209 30026 10794 73168 64568 98723 73103 26323 40603 36251 19559 52167 36501 34339 29448 40872 5996 56827 63394 36444 11512 73537 41267 72531 78033 15410 31252 23994 70560 51200 77960 81499 84229 72208 31667 63449 85433 55492 57502 65435 69435 45754 34026 14891 89359 66040 75964 47286 16954 94597 73047 90117 28517 46990 94157 7419 45798 3144 65570 40110 18882 99503 17752 39199 20075 24209 16401 38885 88395 53875 89571 88402 98930 57225 61680 91593 85085 38979 88233 27797 25348 99557 788 1525 73448 73553 6583 60458 54485 24046 46570 74952 49233 16408 24025 7888 5912 59081 91658 9796 82778 71469 32359 66890 67626 64649 35964 60271 49164 13461 9533 35513 73013 19377 84626 34200 32333 87527 71048 41170 76511 42430 76689 65466 31780 91345 9818 56579 40753 2971 20666 44920 73666 74850 78293 26016 98836 8437 72632 24301 94471 70679 63400 16985 3766 96828 36872 44068 79504 91523 34958 48107 2218 79143 98528 34198 17867 74061 98791 88662 30357 35754 37551 32250 79940 56534 14946 92958 72411 74248 23503 40820 14102 74619 61522 58529 69310 6999 96518 38781 8667 89057 52244 65935 65775 22969 65318 5509 49325 52095 92125 87660 11725 81463 86446 21230 99595 6041 45874 25207 83296 99777 86999 66923 83372 11352 56796 40245 79533 59499 14001 57406 62949 44107 51543 55258 72132 27876 57784 52647 93264 92680 12440 22028 39274 792 51557 99197 55678 78357 52640 84968 27518 15157 85568 48856 57028 97138 9446 16562 53880 34157 28626 96078 15711 53777 65042 2519 84378 22520 86153 49816 83065 81567 13172 90106 15300 95084 98436 93166 79852 41349 26093 47958 99063 94089 43566 27664 85180 36254 98980 42237 71226 86369 71214 20082 64605 42615 0 24681 39630 71705 77291 11812 53881 68431 58543 27038 59137 25765 72102 4393 10781 17394 17149 14145 779 8291 3633 60982 59647 13229 84896 26427 19692 51500 48082 40688 17249 42606 71884 56414 65564 98090 39080 39941 31387 67415 18713 69520 34027 17225 39092 57156 24021 40480 52093 59017 10605 76457 71503 2840 17819 84106 30600 31305 13744 49181 27345 50633 7626 6053 63911 69672 35795 56544 28714 75672 49132 23722 9824 9580 15786 49925 38204 59202 650 97080 60355 95951 64179 82216 34210 28683 75309 49671 39512 16953 10229 12572 7156 86075 73263 20138 44984 74537 45687 97887 58546 67566 1030 45610 744 48974 44529 20140 9630 87287 68514 82752 46993 3609 70171 60739 29667 94517 48870 75488 97639 88201 62550 99902 29436 79499 74096 41152 64793 96203 74395 24149 19297 61201 10222 64556 46756 97016 10675 5856 69464 40257 59160 79735 41311 18075 75826 49067 51203 76710 41681 76982 83897 34770 22592 39180 38923 7791 47866 18596 49144 11539 93361 29710 92068 89492 46059 98285 24524 47275 77171 6962 24313 86997 66985 4699 53274 38950 80019 55185 53262 98827 27199 47772 92145 48375 57025 38604 84186 37765 66318 19003 85081 60213 82705 6445 90959 31729 4462 39135 76856 87737 88982 47998 40765 88010 44431 20358 8904 19280 76767 60928 9121 59834 60205 45561 23098 12280 91118 11990 40995 73093 61666 27 33791 89984 9503 69773 85638 98070 65486 88938 98961 87735 85146 87659 78984 83466 71848 90762 95585 45759 62612 62871 36265 37346 52984 95640 6470 1628 25751 71077 66280 84524 39789 99222 97609 47854 66120 38812 10303 71811 36948 60194 59140 71857 89843 61864 70978 88315 60171 45901 49783 2887 91750 70246 5337 97835 94867 87747 87749 99046 92938 87434 12088 86604 53767 109 68869 31040 33938 8432 73423 14958 18676 57122 58746 92251 55894 51495 24247 85217 73119 55898 83616 88777 19848 84144 31739 45299 9512 39155 16840 72872 97498 63026 40717 96871 21224 35531 43078 49453 18080 71911 42148 80932 16867 18895 44084 57078 99294 77682 81980 80176 61061 64091 63793 76793 76376 14462 6095 34039 60978 81517 32173 73940 68386 72205 18526 16470 78778 71665 19908 20578 65756 21820 91544 85803 24473 57532 35488 17875 68746 99314 56061 18503 94038 48046 95899 74972 20573 54710 85249 45260 14035 71474 14390 84640 27228 23862 3257 67025 9832 16098 77597 91378 48914 91956 40786 7313 13758 47384 6863 53900 9860 61384 93535 1024 1724 75062 14211 42284 64702 53610 52753 35211 10572 71273 20594 45679 58244 92824 49473 74376 87347 8052 54540 54637 94952 73634 73296 45049 85987 19303 96141 16493 32122 21567 87257 11292 66252 79052 48499 14651 18929 17451 44062 72118 37301 95471 41582 96123 93354 14560 67904 97053 62407 8716 15023 60081 71931 16788 93875 4192 32229 87485 32586 22315 75753 2634 56789 12571 91736 24032 94287 88504 79553 99113 36849 26418 50677 32628 58916 52881 54668 8428 23478 53344 8158 91004 36741 53108 14169 43933 44804 68354 58740 9781 40876 68477 77444 68463 19952 74546 93482 62351 32254 16374 7187 98168 34115 34434 29896 10673 40348 16001 31848 19178 21502 27621 22180 57125 48470 45790 53205 26965 93184 92472 13390 44082 95116 33714 77052 58107 47904 42128 18708 75830 51931 15481 72508 27929 97323 89788 6161 2827 27488 41724 37909 91833 77548 75593 6050 21228 92761 78685 34114 95805 65670 68191 56665 76846 78751 68144 4245 25557 95410 96392 18020 14990 47388 58024 28629 60483 88183 24790 4648 28657 54156 49309 21448 38904 68228 55871 77311 46848 86131 70370 99246 33263 72928 92734 10610 44034 78945 69215 65688 58800 77472 97800 12081 24009 70140 83694 94812 16600 14220 4953 97885 67091 23347 3911 32342 32427 93859 82369 10307 97980 46273 70736 24493 80967 84647 51617 6956 14705 99028 96639 65091 73159 95981 49355 54757 37377 79737 17686 21991 73833 98671 61455 38202 64650 32544 37981 54381 13463 64434 40151 59897 72062 71056 93332 89494 28435 3072 38946 53512 49820 73929 54505 49922 74072 32269 87598 1286 28437 32016 29365 14192 28331 82431 58020 85507 2718 48778 25400 28935 12702 83711 7547 94766 45046 70672 4661 69866 95942 50993 44151 14340 90136 70287 23840 86622 3712 2699 88458 75521 41899 34680 78364 50099 98569 17462 1601 21653 92498 89511 93285 11919 32176 17321 66193 37875 12166 88298 15175 43130 47709 50471 93445 43816 98988 45397 15833 28678 80380 95421 50797 47475 33986 5007 3537 27601 30738 14334 28528 48166 48893 15938 61914 56802 29818 96774 44775 97226 78882 35725 74902 54191 73377 64685 38116 33058 46548 66664 84638 79495 63808 291 2559 18013 69380 20999 99444 1900 29968 32676 34771 39000 53857 70777 55061 54734 4867 29695 83455 11451 27108 97899 677 12579 83742 46368 81729 57347 75443 69323 48406 70318 80154 19053 42100 25462 51118 5622 48194 44405 15778 50997 35994 79088 4332 30474 25368 83276 17496 16757 76569 74755 38049 29130 13745 85351 62070 77861 68332 12142 34782 90657 4312 8263 31714 11507 10241 60525 32806 46384 15292 22117 36836 43089 15529 43818 6915 12859 36467 73499 90976 18947 81873 78927 74438 69248 20744 3614 63846 12597 73355 35512 95688 13962 24295 40290 5823 50593 37478 80949 65353 66228 25073 83285 4216 76346 89314 33435 41829 21752 29525 19382 44999 78898 73290 81949 43846 85875 64253 93469 73977 82512 14991 64973 28224 84687 2935 41147 52587 14045 46865 75927 91168 18978 88511 62815 3044 55500 46914 42440 80167 18734 48873 24914 16960 75446 41190 75492 384 82017 48952 80756 676 74193 59637 2722 21668 36242 22398 47300 89049 99981 16285 59433 48033 57613 15124 30598 61934 81890 34330 75342 29462 96429 56525 42717 16482 73206 93598 24407 2900 77085 58124 93275 61682 16720 32541 98524 72530 74444 46026 95152 403 33662 79662 12455 2877 92220 5662 38358 15531 14420 86806 90376 36229 26883 69119 74936 61603 13363 26343 15022 36175 19681 82357 86511 59469 93633 78885 32478 2184 68596 40730 29364 4405 11642 24277 92275 9821 87832 51156 96000 78948 7046 88334 19639 22680 2412 27846 70756 21463 1441 77705 79889 77120 54371 70790 63741 69865 38767 72465 27144 88286 81190 28910 94809 94205 73609 18435 51860 50808 2928 2991 6769 96572 99982 88051 69774 42677 33297 39031 95313 23087 19733 94796 52336 67426 49401 79947 41136 94578 86298 58270 85288 97743 32008 96400 16751 35458 60098 84241 80107 4432 80893 61327 65431 18646 86229 67519 93946 237 80092 46500 76700 37257 46892 66720 87982 11488 19422 1510 89268 32356 18909 16620 72028 25270 58876 27321 13311 82928 56152 69419 72627 98828 3207 12890 8775 93625 2137 45580 54354 77347 29485 65754 46886 43386 64454 19203 10660 15642 89435 13336 81866 66052 66225 85471 52571 18681 85268 32627 52945 3672 9439 81837 15010 36778 5057 39756 98924 96197 63162 11456 77290 98876 62020 69273 84138 94464 69952 39193 15418 81282 25994 46672 78648 17004 6520 52803 24428 36302 9181 64177 83939 75912 82614 3153 43269 16652 79829 42075 52428 42082 87350 58518 65931 46175 89362 53522 35155 87875 13767 44677 35981 72772 51448 35448 65664 68839 7959 94916 6472 74761 89140 6485 4504 60667 32318 46575 2669 89257 44674 46805 96795 84834 19387 64885 60004 29797 17073 83304 36298 38242 83078 33466 88217 36308 40471 47436 95129 64017 62750 19698 40446 63722 88410 4444 69970 77200 96610 88773 85754 43272 89671 86734 93979 52910 81420 492 53919 31280 11087 60617 66911 33671 55157 34081 6147 85950 87844 20482 23950 50872 2281 32024 49709 18736 21805 94235 33988 5947 21762 83779 52862 53833 61393 34282 78358 80931 72788 5689 38617 4476 90085 96838 84911 30029 947 19744 88150 80022 28841 8668 79890 19734 84364 22927 23020 14250 89545 607 57470 97078 59999 99502 96675 98259 20112 46947 97577 89886 84567 3322 44056 17252 41889 45810 73992 13667 50344 99791 14580 72357 20254 5613 90698 39916 83259 12904 1570 56080 81176 23560 42137 83080 51175 21866 4691 38217 28429 4120 99068 91859 78018 81694 42276 1424 4622 48454 12158 31144 51857 20302 8932 61953 49906 98550 49060 73717 7106 55995 58 65265 49592 5900 97296 22793 27966 4994 61467 14920 34851 39667 85320 50684 96944 78268 28764 97993 16141 83898 35349 16896 59843 61960 97054 63561 5222 959 7883 13778 77786 7975 5383 90509 48525 15262 2296 12233 21585 39537 18420 14195 11417 1801 5886 51890 27835 64172 6493 93288 88175 63826 53559 70163 5392 35244 59045 90007 24905 7737 38641 74024 16425 11972 40381 24497 51381 37376 86189 6807 54776 12483 77446 73308 49634 25392 40637 88654 68991 61565 3140 27339 75814 23940 91333 67835 25935 41094 74160 60529 26411 43677 36180 12870 14307 13127 65279 21999 93805 44009 1859 87821 27310 69832 55305 75032 14325 18761 55410 93579 27041 89123 18502 6665 85588 45170 52961 63687 73170 43672 27342 38907 86960 28384 65787 73414 57565 36375 45734 23196 26662 34994 49264 64169 90418 81022 86747 12355 88203 82001 44625 79593 67110 65781 94639 37499 81515 68528 25398 53485 6712 96159 26281 54139 32249 6480 64708 27928 68450 95921 5291 66089 64359 67768 54692 40523 53907 30341 69487 23804 49694 44171 79577 61707 79578 53367 88355 93031 33345 81715 23144 35633 41784 25446 25829 89376 1022 37310 72819 8805 31339 14844 28306 55014 12707 23224 3290 30193 54404 43102 69697 15716 77073 85060 43770 70660 22644 71201 93224 46673 3622 52636 754 68632 69240 66231 55965 55331 44287 66987 74283 15997 5375 85460 70713 53224 58282 4311 51794 17116 29342 61862 26905 99026 2077 46141 1301 72199 49346 23626 61086 5200 39807 49316 19591 23384 2440 98609 59076 56101 67197 26580 4820 95815 46578 11428 71916 67625 1580 36897 72871 3616 85280 19561 61598 85759 61901 729 79054 78506 10847 8851 29823 74133 19367 35974 32814 75176 32958 30920 69914 77195 32768 87182 20391 21447 62450 43015 49484 95407 81311 99131 59801 38631 48813 54158 45180 34820 4025 85034 96183 6184 8301 39219 18684 31821 3758 92691 97872 54177 81047 42175 6846 70139 27624 37394 84550 1143 18870 36567 45984 54564 75495 24917 44483 63446 96817 94547 54447 30489 87409 97116 76113 24393 69449 98245 56736 14266 20595 24112 13243 34854 53400 40636 29353 9870 32583 24436 44118 29626 66220 74425 67276 44540 51887 57456 94472 95666 331 84201 56353 43392 62927 49744 65119 71733 20929 50792 6821 62312 33116 36757 89682 70262 86788 4509 12919 92650 54862 86968 10887 94831 92180 61963 59 84993 24015 76963 1323 58836 19625 51920 5748 78926 41378 3203 25254 86470 84756 63392 19774 62535 86033 11576 28562 4677 58819 65555 69879 17141 4179 49079 91188 33631 45592 84985 9926 68185 55003 22067 59975 2340 30830 90708 2649 52651 22122 72264 72833 78217 60112 63566 60750 61387 2284 19455 64061 55080 55627 72937 50549 63150 38848 79981 91902 10872 46526 32923 54946 5833 89409 69076 10468 95253 60915 72933 92929 99459 4023 25490 17975 14146 59696 12241 50337 41688 26022 59845 55104 5772 1426 94390 68930 54224 41802 30867 12103 53388 76290 9686 70088 71708 67318 23924 28454 98762 74136 55039 15653 58868 5321 8514 78147 55292 50850 56454 11590 22961 87975 77809 62791 64808 55875 29736 21717 16718 19984 76437 59093 9624 57175 34212 64753 97995 74946 77003 55053 51099 69777 81582 10405 73104 98509 12513 39053 35960 24450 51824 21372 56972 32104 91137 46681 8826 34255 58962 15549 54169 76205 94897 40678 5066 88494 80070 68996 41078 52149 45767 40011 69426 11161 87381 61739 27067 3006 91403 91621 78738 3550 64639 26995 88871 98915 22371 90115 75659 19820 94396 78258 67659 75251 34853 51624 41697 24412 93334 11494 3751 76270 12587 37090 89901 48334 1114 49879 34202 78572 53638 66834 67442 87943 985 17662 68123 80549 32393 90905 72324 31361 69459 30103 32786 37091 76834 68454 68542 53646 51072 5829 85096 61082 15921 77678 53390 19056 99993 95841 31112 51609 11501 40986 39070 60859 64438 39852 17160 37422 71991 56475 52457 91165 5669 88415 85416 1630 672 78325 57439 22456 31879 169 19637 6444 16988 33190 89237 61002 12694 4711 22469 37356 3786 40649 76568 18166 85628 21973 61125 11010 61966 38888 98680 71610 2925 24718 12427 86240 55238 65092 97739 88841 28250 93820 53622 62593 17357 91722 82580 83476 70053 77932 3236 77192 49747 56369 83655 51826 32304 41785 57445 84287 56244 69749 16237 1401 48765 15782 50148 25755 75148 66305 12060 91293 24057 74581 91842 38896 35639 86047 14736 76201 54766 71499 85010 94112 97538 44561 53945 85766 88140 61370 34138 45823 9000 50709 77587 60790 16829 22273 90173 76694 26031 17900 58787 5769 11832 25664 50825 73658 62698 20145 55568 76021 79295 18504 14972 76044 90721 57631 95527 87346 75951 14320 39168 64530 56256 3691 59847 75239 92903 79569 68424 54956 29852 96624 88245 93818 81695 57575 7239 96443 70644 21402 21680 2481 58594 55588 2951 34767 58591 1666 83361 90543 92346 59041 27802 33181 89228 15485 41589 11925 37279 48722 92287 97634 66209 34912 52795 80495 74190 61999 12511 97627 52146 52975 91189 34993 66129 94968 81328 43202 53579 99937 27365 31718 35174 93914 40512 35747 34084 5110 12692 1318 9535 46053 1212 14936 34160 8526 17047 65217 3953 5921 71926 15332 31349 79809 37003 15428 78181 30220 64406 45035 29504 48788 30541 46604 42433 82603 2851 68530 3820 66539 71086 22145 25174 16320 20540 75870 50261 21421 9858 54771 52130 27322 82445 68392 8270 11153 84443 58548 19845 78946 74703 51338 10414 89139 53580 24738 28621 74424 81624 97273 88322 48184 84338 40234 99500 43874 48304 14202 30432 94226 32015 16961 80856 13629 62462 26458 56853 77792 4283 81399 62072 71965 7425 57177 62854 35143 29257 81914 94407 16169 60659 67177 79824 20091 70106 84523 28989 3501 90747 12340 15414 59453 34062 26822 10665 88746 19628 45732 61449 18922 74255 64290 22207 20243 89758 88630 9182 81899 81540 92045 78627 94340 63329 36409 30117 36500 7017 13937 185 17935 78381 1577 77381 51081 74957 86164 54454 37420 69497 98830 51909 76149 26176 16314 47168 88519 70552 40537 18345 4169 57724 30345 38175 94466 1766 20826 84518 75704 89311 87608 53674 73330 36334 31436 3071 21657 75976 80730 44137 95283 16866 94473 12173 64574 31104 6960 7306 34006 50669 27093 68208 12026 12531 94210 37320 63730 10168 14926 37568 5630 43469 95265 93882 75676 79958 13294 99745 67190 83936 22477 57461 89028 5853 74658 10801 94244 746 61872 17532 73317 48915 97502 76604 52702 39586 58123 89107 42466 31939 83513 71958 13214 42741 36451 25064 81561 68266 32391 6232 55174 41309 9573 3418 36979 34316 87852 73469 61923 90680 51360 54069 59705 91319 13553 97298 24227 52752 68448 11902 60528 78155 69960 72932 69432 25132 26006 65800 94716 50875 41878 78234 62711 86771 82176 76684 54070 81789 73198 19411 92821 9994 41646 25141 52953 49529 54866 60759 81191 95777 50878 48829 58212 53739 83289 88307 50617 87845 76107 74682 16311 66141 64183 78772 57998 31523 22992 63220 29165 27892 69794 41918 34848 59193 71587 60122 59389 59675 31358 76537 64693 6349 25984 80278 6780 71045 47418 69342 14104 89115 24823 31407 53230 94405 78894 96094 8018 56536 91294 40312 79389 12866 10374 47727 55475 12720 56707 85489 36862 68982 18683 31774 43066 4352 92203 9690 24836 39125 65915 67045 84494 71007 14447 61443 93262 17060 7771 16014 29610 53698 66967 55701 68694 55902 49381 74458 62317 18374 40607 16914 59318 12732 95353 69010 47200 42530 92792 33431 14308 94624 18828 40142 33609 52954 95302 74894 17515 20217 15818 52664 51594 48147 48179 19816 33087 67905 17500 272 17287 46881 19944 97760 82925 58957 9269 1235 94623 85316 99338 36204 60117 88261 45899 11286 93646 10036 95262 48247 91229 60300 55029 87486 21732 69605 8670 46194 87188 19983 15814 5458 47879 94898 47702 40811 47656 51692 94262 18914 22614 62898 10190 51562 25385 96106 35708 74808 61490 52686 86660 84359 86837 17746 81075 62813 30128 99977 13921 88474 76171 70844 88754 72876 5959 50775 72995 32979 75182 82707 50601 1776 44035 21247 36436 29799 82858 90795 51051 82898 56005 67112 72666 26837 72649 15509 7748 12917 66050 47905 82201 29061 34036 42688 69436 95331 94058 43137 20855 27457 55377 29999 50058 57324 60104 59570 89202 39286 31926 4443 75532 42016 83682 97889 16538 20084 46486 23844 41894 86244 40533 42263 19863 83129 17020 30929 35365 12612 98385 53600 52287 62283 48289 79603 45151 56966 79260 3849 1945 45356 49212 53018 32345 53631 34605 48133 78622 34449 75616 61016 78144 36588 22541 41704 5150 78599 70831 20073 43761 74565 84658 18276 32613 93187 97162 62127 487 92179 71486 33624 13865 26957 24703 54903 65328 95278 43014 98429 24477 57842 47655 10191 49493 889 98656 10662 58461 98849 24400 88859 19361 40301 66543 97816 15514 33963 26592 61906 21415 86422 79089 8506 67079 90176 35014 18155 41409 43251 88508 7988 24104 62630 65199 28290 70133 28264 55231 5415 24212 17618 18917 4345 61183 20623 32897 51141 74457 87867 72204 27750 84423 69485 52394 19119 5189 42335 8893 93922 33885 45538 55631 49804 34723 14760 44959 56321 65145 77817 57891 1941 95835 8137 14128 18600 21430 60377 85481 71533 12894 40722 50275 1740 34556 93728 14940 5374 17766 20597 16863 64168 66779 89143 82876 99908 78121 90939 3459 5505 74353 99101 19043 97168 51107 7618 7656 57290 62173 91541 35332 95625 55763 48035 58802 94158 85207 19909 61324 98434 73354 15106 415 96417 26194 18266 55872 83945 45826 67849 78183 92195 82574 15244 84393 31125 10991 86846 90450 85566 42219 52924 62362 81709 42847 65405 34803 99053 61046 40748 35646 87678 19553 34390 90186 43044 52246 42463 12413 1272 3269 8080 94535 41288 87105 9484 51773 74489 5398 64395 43018 69990 54422 39576 13636 30646 93336 92587 46948 56085 55504 58375 59425 99263 93641 38914 54992 70943 54412 79418 60256 43339 60570 53326 38835 6169 67937 57289 54325 46809 39969 77411 20553 99419 43070 39743 95741 41360 10201 6011 55480 88595 64856 1025 65056 97447 51395 25514 39596 36435 36775 24311 56280 60737 8379 85065 30526 67253 41334 814 83436 377 52299 31473 43881 29477 97712 69027 88915 85128 71423 57037 25960 87111 70120 29630 20375 48031 32889 93830 75213 46294 30940 2031 92460 76480 14085 61962 32854 57791 10815 77625 9201 14630 15904 34869 97568 54172 86629 68284 57345 4227 14449 90095 39672 41999 47079 56992 82647 7139 33471 15006 63681 42808 93092 24170 88198 21412 47654 11263 74774 56947 91998 76919 9364 85600 84224 88927 11390 55361 5403 40832 44798 3875 44614 17842 38385 62685 93250 1669 75194 22127 54732 43551 64976 69188 95740 67461 66338 70465 23315 3363 45783 34702 6537 16627 17144 63439 56088 68472 44339 55718 26052 54729 92614 58206 18270 98600 11287 72604 98708 7073 41843 88800 11929 7254 65946 86141 47950 44394 6582 64615 50317 22834 21042 66094 52845 38901 87448 11189 61154 62151 86752 28930 12185 22594 78705 23742 25263 97198 86763 44232 23136 79254 21956 80708 14061 13647 20934 44919 32602 71564 45427 42728 32528 12518 66004 27225 61794 8434 90957 50987 2288 69980 23269 41201 77554 88446 28375 27402 35667 80926 47725 75561 35162 49647 95848 20033 52680 71199 19385 71901 68778 68375 22218 49819 62850 6021 15185 39290 28450 93066 44792 60282 53149 78254 73999 84157 42476 72810 42627 62455 24514 54517 90475 28446 8252 58669 17176 40559 11357 83666 1338 53207 51610 63023 14764 30599 42191 46295 25 13079 53803 45585 63371 79882 14212 2921 49278 14609 68236 14036 49997 71402 76820 91226 95556 15607 17228 23296 25954 87064 4439 54413 15329 18450 87371 16234 91913 65260 55949 87115 55704 97036 91096 41800 6363 11199 6015 74742 60573 34569 31642 54221 64315 93847 44179 2941 45801 45527 67140 89543 66691 62613 70608 5891 71843 7954 85295 84951 95908 12786 6924 16806 63029 69675 57706 59169 2068 93033 16603 5347 56575 80764 3517 22496 10998 42922 55020 51274 59054 80044 29180 27881 7160 36571 77999 91492 76882 33065 97785 69394 8974 43985 15183 6392 86749 13894 96662 11107 48344 78187 64180 68639 23841 16212 50535 17491 95927 14741 14369 66179 84417 47087 9418 31643 42993 23118 43750 57476 25857 55081 99002 31888 25464 43944 87509 41449 9969 52463 28569 33503 55947 19893 51151 91792 17065 66012 87906 92241 2199 97085 27378 4768 37704 52574 73362 93252 78174 12963 65471 19179 96394 33301 14140 53040 64538 45830 8286 96258 64531 3975 33403 82180 71761 65890 25682 16087 95272 99254 37483 25152 78904 66697 10886 18711 83235 25090 35957 61681 19500 29547 32012 8551 38128 20988 71982 80190 50094 26820 34265 8906 1353 49771 78900 18306 71241 27541 7602 90760 21425 38834 95804 26866 57910 39012 4591 49205 49594 66102 44368 73254 63770 58926 98751 66671 46740 16536 15382 55091 55893 84731 6168 98186 90794 92546 33088 73240 37984 71981 98692 93333 78922 8948 58082 24546 20605 6971 3673 44095 96383 57318 81264 43443 81810 21545 19937 74859 44987 51293 14196 38247 66039 18902 37802 26508 93304 86594 86976 90058 36398 9578 69084 29372 66538 91509 41351 99688 64637 36419 48708 49627 32729 51772 45683 7578 75460 13977 48755 91411 53017 58453 18633 28191 51819 55148 83738 91844 63234 72076 57887 93308 86483 20786 81655 17749 24190 60314 64812 23391 94371 15442 86410 11125 10382 66639 46583 258 98728 34537 17949 75272 22284 87936 14852 37153 7958 86773 67987 48392 46187 18960 26154 80494 54614 6599 96284 58283 35865 50246 83692 8415 18763 38992 13367 28356 81460 12153 68533 21214 30715 9020 71392 67809 97500 36697 70592 48912 13924 41551 6850 99404 93717 71677 25473 50822 53004 39608 34037 69200 66930 67225 4728 47627 51761 31397 83451 81220 19580 30959 41859 85858 86834 12151 66206 60078 30684 59259 81870 23081 4992 66686 25241 56757 14466 47258 73432 1631 15136 20755 43751 94676 25696 46330 97657 83493 50866 62244 5281 41441 74730 28279 37618 48843 43140 53841 40378 74643 87136 88035 53407 68880 73876 49274 55682 97118 34280 66070 85826 84409 20046 59294 29053 87951 82406 3401 32582 29625 79769 55178 88542 17134 46731 4161 72991 78279 29162 16874 22842 78348 12125 60439 63673 29596 28301 50195 82277 21564 93035 1845 56171 73424 35159 27043 81484 87303 69854 75351 74252 75680 78042 94760 17132 81955 94454 99506 60793 85862 5257 56358 15078 28033 60796 9167 49651 42801 44937 92002 72279 35097 52596 42555 47496 83593 98672 97249 34166 39101 52700 8188 37967 82161 48507 56882 51593 33685 70806 48718 48567 59550 54802 45709 9984 38368 22601 14359 83241 18541 5628 38092 64272 81426 63391 49732 12765 52964 55824 30775 7140 10592 27194 45336 9769 3644 43712 65138 41215 67993 78546 75175 44794 54902 30032 33238 92639 53590 56611 22679 77338 41825 4026 53687 96109 28857 64499 89363 78687 31630 53437 61344 97534 40759 15424 69711 3000 91160 35399 79613 76295 86563 66920 89782 65682 39462 31582 28485 83181 65678 15955 98696 43221 39842 57508 48460 74346 22942 38586 40651 45531 46172 46577 32792 18280 92568 37074 87691 91288 66999 25302 36513 30216 83368 96386 89505 58095 99402 15036 91501 82031 13543 45568 11618 61785 77836 12763 62925 42965 77322 71099 68623 29030 38724 16486 26324 40711 38891 2235 38917 47268 44217 80198 16213 12120 14886 45966 51975 13156 11758 61974 80232 3490 65225 78675 50072 12375 70862 76124 22000 54619 942 95461 16901 17946 44102 50416 18071 80627 21045 95058 68261 95599 54613 87918 96719 63210 24562 90972 48330 27850 19572 47116 72397 55398 37016 33840 94125 43203 36037 11472 12330 28067 29203 20910 49283 79067 89977 79435 47034 66713 83351 40641 65352 44013 44822 24879 64281 42982 37673 84310 27898 60157 33731 26175 42491 75160 20017 21981 12698 46828 69596 98989 15575 91766 78359 52821 9839 97451 79134 56976 93987 58470 58929 45573 41741 166 19608 34224 63988 69721 49944 63363 22356 33678 7503 66760 82863 97144 38113 33365 79470 11212 52867 9666 47686 58971 74650 76145 21363 81366 63067 52990 4947 42738 16025 8994 87039 89947 59303 58255 80353 78314 67057 36234 12986 65159 58547 22370 20299 20253 90934 3819 58467 12285 30147 73580 449 2121 57611 2867 85522 63057 42144 8723 23646 83872 97046 92801 49425 9760 23780 73024 97068 45722 56642 20621 92751 65289 17658 74555 11295 43916 90540 30210 2665 38010 59771 25061 8359 24756 16208 27840 48368 59533 87329 55078 8816 59094 19581 1873 1619 91819 30933 88670 12779 73896 96312 6764 37382 19221 48027 93385 44524 78623 2781 84820 17821 89539 28477 54162 78714 2636 56839 82700 51858 79794 80782 5476 65256 70738 96263 62148 32482 66992 8642 36093 58236 17945 30188 12772 68378 50068 7278 29237 80374 7029 13515 80245 10690 66719 12439 47901 31553 73442 62834 65171 9282 32928 39446 63183 1355 12484 34057 55558 36811 17733 33556 53043 260 97868 20890 84041 34610 9898 4542 59937 76246 54004 65874 90140 56112 46287 32815 43726 57098 34407 69591 74889 5269 92805 59657 65748 91195 78213 88633 92834 66184 96209 60957 40396 35017 49010 75269 26738 45229 3564 2746 77504 47253 60643 91489 58002 6361 43352 35797 32581 96773 35025 48065 34522 7798 97439 49710 11663 18667 30723 70900 56694 9298 9754 34894 41777 2467 3100 97805 85029 3084 84580 6978 35572 5660 90565 98079 38539 9941 12654 9187 45669 83392 33346 2801 54566 61367 90843 23968 46794 9254 89301 31575 22013 60017 14837 51110 63519 50231 18508 76734 34875 1806 27643 22093 40663 40209 34076 59416 29145 69298 67493 491 49194 67745 1470 35406 35021 69468 74078 64699 63819 2020 52483 38167 58853 86323 70071 22259 55534 44850 42962 84143 44209 72024 83126 90265 659 4782 9305 14682 88510 76768 30343 78082 99022 32504 28733 88931 11865 6151 88114 5964 72210 80243 86021 77044 93969 69942 70258 7670 96161 3763 70420 3096 97485 2876 23464 49642 18452 59028 30603 73487 84177 52746 70319 85562 3797 26500 11123 86428 89690 51084 11017 98319 54287 55543 25219 58413 12495 49676 94048 6716 22606 63680 8858 13775 43631 77818 20991 47565 12836 22910 46160 4792 388 16974 29672 44909 1884 99764 80514 60819 63375 48554 63024 20147 97574 88622 50836 4418 73512 91071 83638 1971 96241 8005 97293 5429 61983 83575 67758 70343 18041 31193 20289 3647 7376 18916 24793 8618 24416 27574 19132 83382 1679 69735 87284 57648 84615 62390 81795 1348 89062 95202 96928 74038 31214 87530 25492 27069 21924 87518 93152 95 66499 57009 4569 52099 72835 63559 95017 81056 22123 88738 44607 98813 27863 7711 14742 66282 72685 76614 10329 17972 46267 61221 16899 19289 79734 21524 97134 20063 56934 98755 82121 82146 44704 68543 50123 23166 63090 28335 4913 53078 51656 47752 8435 38730 21691 12169 72001 31323 41076 32960 80463 25643 28916 71520 82296 96243 2309 53566 55652 4153 6039 75807 19019 54667 58399 42994 55093 10479 82887 43416 96051 93786 23126 24827 21704 72829 98558 60489 21018 42670 72138 59658 37678 54707 70548 43487 92468 65493 66238 40003 1514 47876 86865 62475 55113 68103 16437 30918 91881 11795 59110 38024 63705 65490 73079 48607 17051 18300 22157 68083 36062 27609 40961 48400 93913 25955 83380 51910 89470 29103 85080 84719 61488 41512 90776 61546 18127 12399 72903 35364 52780 36101 61434 37007 50120 30021 15168 78255 36729 37555 56925 69063 28038 45157 98056 14010 63587 68619 55883 35619 10436 38937 13577 70168 9191 7102 56604 886 34189 38971 74629 44033 30642 50215 30719 7063 86466 97370 14105 79440 3547 4434 36067 97758 38344 69515 40410 16790 47156 8758 66741 84313 81885 32873 60169 70914 83442 62754 78848 25569 23437 98031 1428 75017 16915 40780 83626 19263 51760 41579 32810 54184 27082 17086 89765 33462 86696 22671 59991 82405 15295 84514 65331 81860 80788 85671 57299 7691 42600 64645 44309 43601 9773 46849 9587 52314 15856 84683 66863 10366 29586 53501 15289 56283 72453 34675 11993 21646 11228 94682 10340 34437 20808 33165 28730 26091 48895 95472 88335 5790 80393 49351 14981 40741 84444 64917 12448 72667 45670 98970 14714 67479 66464 16179 66223 26833 60950 74618 6789 53967 91517 33268 77179 89050 82326 7115 29474 64309 98740 35849 38227 48875 28345 30621 27916 31351 18506 7851 55163 67108 47120 60585 45208 11681 86336 35839 42021 96670 9733 94509 48609 30584 10736 72664 82026 47640 75528 63712 52757 91999 89068 95863 93758 76824 868 64174 32921 28336 32699 23385 79366 13011 48372 18670 65504 33657 68738 4289 33029 21438 42567 9555 77069 77909 89664 60416 35874 47185 47743 85055 39494 51058 18264 20685 4181 39025 32618 46158 24613 85218 88891 48197 51092 20458 46765 54500 7282 79754 66659 84319 85289 1501 89281 26668 31114 1243 11103 93237 82005 19931 22255 254 87515 76115 86842 57836 79873 91402 12097 66169 60798 9358 43633 1555 40790 77184 38576 81370 88506 9887 56948 71164 29261 529 23051 94378 66355 33899 33559 46544 71846 89513 20809 42635 19498 66641 74007 19194 23117 45841 41914 31554 70304 91847 92131 82169 64277 32288 64887 16469 68915 19113 53045 52863 37623 60278 23086 30671 88691 92397 46877 62682 48503 97292 93744 77908 42643 85369 24074 44778 52007 37283 35061 23912 77036 14668 15953 52207 21043 37018 10812 55316 62729 33795 86150 35446 17137 23884 6533 10083 28340 84001 33504 42956 51893 71142 23008 95374 93182 72727 29335 90086 47800 92426 58238 76723 74612 59360 17302 14005 21337 33542 91392 97110 381 49486 42182 66577 3175 37785 72349 49115 54914 96916 81785 48857 43062 98341 69810 24399 52085 6491 7892 97959 84704 35070 83497 63290 28623 50084 98868 33716 10449 77372 86866 27226 54249 23541 72430 1216 78875 56913 40708 74016 86786 46338 23331 68325 21163 26870 15254 13575 57434 85000 76128 60052 25904 45643 57557 23811 29026 70885 55368 14527 99666 61249 99847 52403 74469 16967 70215 62366 43654 43085 11003 26954 42383 37778 33388 54730 18425 9255 4720 73654 90646 45846 42097 10151 88134 21815 84015 78659 44298 29454 68087 74368 11956 28778 30552 12759 2017 18818 69061 78642 43912 72150 9918 48976 74323 82014 36426 4349 91858 45069 16044 11048 58654 69553 50550 56550 22004 89220 93127 44139 20613 14819 34346 60006 35005 89918 3150 26572 67473 44059 28790 82160 95276 94541 69319 88488 21540 85556 99987 90178 13715 72081 5649 22163 34028 29583 36680 14749 27529 69753 3403 27003 53654 69086 1408 23655 18721 88469 97727 72371 86569 928 76019 53822 14622 88893 5097 96801 56368 54812 15084 3738 66841 39396 70767 87140 67713 27063 80908 14635 69228 57525 844 64749 6478 25911 90833 35749 3525 54247 84558 54795 68997 4627 6319 2922 29407 64744 55071 82782 46209 12281 27837 94834 87094 63630 94555 82665 34047 29223 15652 16922 40913 61022 87363 78816 3233 5742 25687 15671 32160 87394 31671 55870 86992 71101 42434 74446 26804 14534 82879 72249 39705 99755 75313 65741 17736 53010 76238 29874 53517 53363 31126 13661 97750 31504 21624 99479 42924 52056 16937 91993 77871 84108 14237 25402 95234 65545 25332 18448 55279 31910 57831 72412 13878 53681 20847 7858 58222 25300 64831 36329 28695 13123 78044 65450 2273 83756 14729 38130 30044 24108 95167 54148 34953 39342 21294 72732 21687 78309 82613 17075 91253 51423 15816 60384 77876 34243 60259 28417 5478 99193 47373 17730 1604 5355 360 53792 25549 56078 41195 6652 84946 82651 76944 57325 82708 85734 40455 51172 87590 10480 91660 35069 48746 49584 61633 94037 46946 27905 40375 69230 86223 35625 6664 83154 65467 95301 86161 20060 83764 98685 46479 19567 25532 87544 36127 71801 92140 50320 37080 9885 35256 36543 811 9778 82912 65049 336 83870 9045 30084 2552 12670 31082 61270 47825 15470 99930 15756 78920 22075 26191 98176 9132 87358 74508 34802 42393 91218 43610 90412 97455 13558 8427 53375 89832 17692 91478 44018 99032 1197 85251 8751 52901 79621 78164 71869 10490 55383 8183 83667 11733 12000 76386 12902 31857 63691 82187 90344 1269 21498 16709 20932 67645 30540 28835 27670 387 94298 28851 49520 19468 20477 26583 62124 10782 52834 80163 31624 55646 4258 60804 17785 22019 94605 93121 8597 66868 50450 87739 22798 79413 2973 15937 20760 74801 8591 25223 97792 56392 71826 58826 27725 78051 51491 57755 1916 8175 22534 19471 48506 81019 29166 945 7247 84825 14206 34834 24124 64118 79471 31538 57516 13278 16129 11000 14814 28555 389 54308 42036 53209 96732 55319 79833 56723 39090 50498 93956 13819 68646 5933 62996 40827 41513 3275 84008 5219 36012 17524 42745 10139 17142 95065 15282 92340 62284 28812 72977 35433 93961 58406 18260 47777 66638 91272 34004 55076 71601 48276 45214 55154 35262 50720 27021 56767 59409 86588 88843 33982 19357 91811 48703 8694 4608 76860 64502 49903 2819 31558 24748 86053 14290 89010 41735 88461 75924 75191 92167 70423 52141 97217 66421 64912 32598 83086 29356 4853 17155 39363 99585 10184 35691 12988 52293 82615 1927 74433 94456 6853 74588 34356 62715 56241 30566 43520 64633 8648 47053 8464 8490 85247 25871 73385 94918 73413 70430 4712 7121 30735 6922 88403 86394 55281 18243 5991 30569 57560 90357 54782 71038 59980 35383 3703 81683 22299 58942 66122 87717 7833 53478 61410 63331 46896 26461 82572 48028 13218 26280 39627 31572 52132 50598 20649 64236 48996 65383 55394 82920 94643 95723 11301 87478 49263 17062 48536 83948 38836 24658 18098 32023 15532 31171 48029 52412 83608 48623 3502 84358 11541 72472 80329 55860 6052 46754 92781 28125 23630 89476 88597 7862 71750 4680 25605 57002 11174 2376 45324 89606 38354 49226 15499 63813 1455 78263 37401 5638 31623 20660 96299 49579 408 4056 60593 42666 34823 20787 52978 45439 75435 83798 53217 61760 87938 58324 52551 71827 10035 13634 91164 78588 74736 17476 68305 96256 88850 40383 26034 65275 45916 1421 20557 728 75316 88034 35114 63424 94033 37798 2334 34740 11707 82398 83393 38628 86687 15031 82334 33162 52447 91499 66149 29996 32536 45633 10483 83477 7695 66005 83124 42424 2380 97818 99786 16232 49840 89805 54290 71177 42405 60800 36016 77193 49157 86163 47445 41142 77609 11861 94327 84542 10965 62520 62147 36906 56991 91075 1543 39524 47888 58050 42977 18620 73289 28087 61563 79277 40300 87510 10831 17046 57139 53961 44121 62422 31706 44445 10676 67160 56137 82852 77328 39441 87969 25936 35802 6 34505 62482 45547 6869 52617 54990 11853 41964 79891 79053 97024 10932 31420 40293 76194 64048 8790 91490 16510 83515 49689 34618 30919 71879 7884 43734 43425 71358 55997 15681 49094 75130 73561 99145 18009 1461 57386 9707 91942 41780 52766 40726 58269 81626 49670 62707 21814 34629 24798 5409 67726 26576 38637 25408 86610 48057 56858 30106 76844 18014 98596 87053 42439 3588 90734 11901 45082 87413 86520 41558 96363 49883 24207 47976 19186 98207 72258 46442 95869 20512 66485 22708 71334 2679 90008 83507 73704 25864 67930 59347 68294 96224 65577 91669 95475 28097 20879 66385 98576 43725 48355 87250 52908 23616 66506 52959 48978 1560 15412 93603 95023 97020 47414 75216 98905 62177 79909 84471 32449 35654 84458 36800 38842 60657 12520 96069 55112 92756 23186 55686 69091 52322 26857 13459 47718 42676 9689 35613 98722 29158 47223 94194 38041 31914 72285 1463 62663 78232 31070 51735 8384 30435 70979 2236 1696 1373 11057 94296 40743 77365 81887 37073 61093 29763 10049 70666 55496 94762 38266 29946 16246 78275 50293 86737 37216 15784 63453 36781 77945 33153 48177 38887 8457 44031 66902 20524 79182 92988 33881 5592 50287 31536 83669 4961 51606 99354 73568 23705 65529 44441 17297 90457 61309 83153 51875 64310 77611 17520 34822 84306 91070 7821 73638 89461 61523 11607 15130 32585 25160 93219 69101 87192 78373 21733 96214 89612 43900 7252 34623 14083 79510 58828 67986 46942 76561 41635 75337 1327 69828 3005 71985 82830 35387 220 32663 59237 24565 13348 16312 97588 41253 40611 77868 8213 55979 26185 92743 18781 5289 36633 46006 42730 99367 76618 22983 41976 16064 80637 41129 37668 42412 6949 36868 35618 35549 46292 1635 19347 78470 94881 10099 1551 10595 46727 97312 80706 20520 80742 40591 24890 52345 74769 2016 20357 79772 38465 25730 53636 40485 64274 20396 36678 92322 57106 5860 77284 98825 21070 59003 78996 94302 36936 36395 86079 38486 1220 92574 54525 83445 11748 73825 93750 88058 85035 49009 2547 11369 56478 8040 8533 86215 55352 93577 76525 28976 24300 90282 48431 48114 92512 91318 11617 51009 6066 61877 17646 56537 21796 30076 14869 40222 86050 46686 41979 83316 54324 14519 26139 56211 64307 97756 32167 6438 80554 31346 3047 23855 26947 62797 58653 34367 47490 74735 47944 36724 63018 91112 99958 67639 4772 38756 50931 14745 84411 22289 40755 96273 23147 79822 22372 57071 71102 62500 88459 42472 85944 68114 76058 85661 72298 94351 33585 96748 53320 62055 45619 6383 54970 8692 26736 28568 83118 80963 60494 96606 62972 81702 53903 10747 10485 6148 82412 64317 46095 27313 80947 97585 49216 29339 97895 54431 96596 83010 82541 35923 65689 36887 59701 65271 83760 49776 94028 56408 45857 73076 30143 76927 65334 93185 60896 60927 77011 61788 96984 83161 2965 48187 3023 98887 13141 79248 94385 12075 99122 2593 75381 45031 7647 90805 31759 10228 19270 71057 46514 89584 46841 95196 81976 56315 41850 36116 53280 34091 48310 51425 64514 25925 53126 8243 62239 77984 47386 84481 77228 53068 1131 65635 39911 23324 70606 78447 82265 78200 83811 32707 13586 87310 16891 97289 6489 60383 87062 22643 81222 51658 66395 33659 30209 85025 83952 73868 56495 5073 96034 50566 79148 77455 64162 60590 93034 16882 84030 68504 98022 12390 78405 15781 11348 21244 31719 55308 143 40018 15471 36011 13994 19457 90319 15408 87657 1064 92516 58946 67301 80076 98614 9848 19032 93784 28176 41110 28376 70105 75687 64033 49428 33355 10032 19895 18261 59737 78377 11337 87253 94180 22322 7462 67294 35670 77390 68159 39206 20366 49768 3258 29577 75808 33993 47952 66776 32050 86743 55318 31707 33030 79451 1504 74170 88992 70907 95495 58845 98266 32845 39748 85377 3098 93273 75878 83587 68478 11029 3704 73619 11652 87987 8899 5663 20585 61475 31355 29067 27256 46043 87676 73186 37776 25244 2814 15375 21049 70641 57074 65025 7337 90961 46871 34721 64935 29731 80727 30807 32713 55313 8354 80053 55821 38220 12490 27763 90643 49695 4162 49755 66510 13325 13468 19673 71106 59965 52517 15033 62624 79464 69641 10987 62720 14532 39305 43145 84546 55241 73869 14666 79428 28820 71556 21910 81186 77965 8479 7951 37994 88788 38099 88118 62594 23683 57606 55049 17816 88104 89840 70049 20474 34889 66704 95305 22332 49951 42712 20478 17193 4036 45985 92877 56071 1351 94779 82646 26444 5731 73598 81681 2833 218 6907 26636 78068 54900 48972 38837 61641 43646 32721 46623 45311 30800 84596 74895 70487 38430 99427 60121 52698 60976 49664 6952 44224 1266 27856 13182 70311 11042 52340 21308 60401 48648 39014 96028 2185 20085 87914 27306 46116 21119 76297 37513 23531 80524 96445 73649 78779 43952 45346 42941 34389 2776 20795 85472 22485 14751 29650 99577 26844 63723 46614 9793 22588 16814 42749 70571 41272 16247 97569 51551 46345 47074 24358 32828 53800 52654 87174 99449 59804 95929 70466 22357 12041 82299 9260 71457 48192 82891 7207 38055 95001 90022 16940 3660 27657 49438 17679 43784 7977 95564 73838 63619 1124 83907 90409 10418 84168 30366 17267 31608 22053 31317 76898 70640 27706 4831 3961 74062 22753 16812 40140 6839 16604 23365 12090 45558 515 24974 24106 53255 46362 41711 68200 93675 419 88456 69544 31151 23789 10437 9783 67134 31309 23441 28228 8402 74692 71731 30609 55168 59052 57046 53202 84035 88490 35371 39711 77474 5870 54925 43535 23502 464 33251 71951 27715 55924 31161 60986 23011 47661 62081 23972 80411 35970 84598 68201 73897 98114 56751 58213 49285 85575 57377 22085 31744 32027 36593 36931 56968 1645 61885 62016 94890 67260 25568 95941 64545 96761 39936 19447 69234 5089 83657 69201 54277 25358 88348 25953 67511 26685 51503 186 84676 60216 39029 27903 53675 54297 21694 4412 9472 10721 56924 88917 67017 82802 54383 25921 38302 71096 25716 876 18864 67573 83220 71029 89277 3520 11800 18257 16781 70637 89374 46814 26482 96342 47521 70591 95128 23155 80206 60740 726 48303 41674 56896 6718 77698 31872 43336 40233 61168 41192 93465 73804 54518 96516 69457 1190 17434 97652 69723 94380 21474 20588 14520 79752 78713 89151 48386 67469 24972 65876 92925 68335 94606 16444 47048 44547 74142 74017 40586 38155 70177 48928 31327 2344 18802 77086 81779 14399 34199 927 31783 45886 83004 26484 28424 90323 40382 81387 67592 35693 49824 27216 60960 43 80445 31540 45910 29608 30986 38713 25792 79537 29424 79736 14702 38460 91626 64224 61977 95744 57049 70197 75519 50110 9188 50793 32964 30123 41427 67065 21164 96790 49293 49782 24907 77250 24308 62820 7518 36457 91657 23393 59181 37897 63298 97711 74445 82844 78672 28965 38549 83108 95968 63206 3890 41447 58157 48495 15992 4396 47033 76341 5944 32126 31957 64377 95911 31628 57609 17113 71892 70867 9623 37648 78115 59929 44944 19981 21577 75504 22993 14648 18333 24893 98973 99083 99788 69817 6197 82352 15108 6322 8846 26253 30963 28576 73058 18638 27911 48424 49341 87278 48617 27100 9780 165 26929 80920 31152 35158 47369 32899 84193 18732 25218 39658 17772 68677 91058 58668 18673 69173 93749 51917 72206 7841 95552 2170 57309 51602 56937 10124 22355 49786 94798 80672 18393 61516 58864 34128 51940 24629 75857 11982 12921 69356 19018 5151 6244 36407 2539 86250 61961 6185 30467 77622 25639 28261 31478 45319 2931 12389 69640 56719 24073 29524 65081 71150 70084 54081 2596 51788 58945 45936 44764 93323 6036 26546 4515 63661 37192 52937 43511 95394 42180 69565 27681 98255 94336 74950 13089 96506 70699 88347 55523 92237 90141 97137 56473 9843 69800 17161 6230 67213 30090 89676 48021 57211 88925 72589 80675 20311 77741 18015 58320 76693 36323 32894 17978 93227 56813 42272 60604 6939 79409 13116 50928 99057 53473 16622 35144 50042 45408 61508 24621 83769 12705 67773 65470 55518 26003 98118 52364 76762 60718 15479 49541 97352 19640 85255 5227 57734 24740 59009 67916 62933 38908 96996 89946 17348 95874 68225 44739 44810 91526 6985 50219 13379 36511 15002 12778 41729 46222 19539 92923 56989 27934 6550 89091 83020 90870 73787 80225 30456 99704 44934 36953 80488 56528 21857 54311 96811 6670 64870 67440 85117 59267 81306 8249 42081 13464 28103 10508 89882 99926 13339 66789 23143 14470 15587 92943 12323 86458 70192 58711 87933 57578 14917 74578 7199 32680 35142 32360 94219 71809 48721 84408 98987 50860 50530 73261 83354 27732 25585 39844 96233 67611 32895 54954 84674 59789 144 71662 94202 63314 26650 17024 61103 49534 81221 42861 65181 77397 43305 93160 59286 90546 30776 75374 50629 73498 81504 98934 57190 30190 81085 26745 70962 90850 90581 48449 52882 73277 20303 27796 50053 30315 59083 45407 35394 9510 44366 34452 79763 91813 68229 52439 67155 27077 51980 26555 39278 36651 40756 40207 37252 9845 40864 57185 89484 66140 62046 49419 82468 66127 86603 66036 72486 27971 90018 49179 54369 62104 10913 98174 36910 5344 9877 8950 29155 73746 66674 31742 34192 64701 33187 76471 51298 60601 66511 81992 28200 21996 26495 39337 24196 92334 18663 5422 83830 87808 26033 79174 33262 10337 33812 63748 28153 21898 55202 32935 10308 89816 14686 97414 7815 11772 11969 37152 23774 41199 84539 62015 48710 46745 1095 54513 56818 69058 87273 13281 19545 92913 13262 75734 90252 32520 48404 32641 8032 6468 65213 89229 75486 97507 49107 47730 42853 75094 93236 13717 9067 54257 95982 80255 21783 64086 45932 49708 47407 94301 74794 22995 78815 78064 68026 48226 23506 83197 89433 4899 30751 33827 60371 81334 2319 19819 63280 54356 85948 58268 90787 63888 64269 51618 15242 18855 20003 39846 38511 22546 68271 23308 70227 1718 16619 3312 97261 6636 8515 15154 34744 32308 16019 64675 77693 33066 69082 24540 92190 80695 75942 87395 99433 56208 50854 8454 87777 70863 87661 81684 92075 34685 28395 69149 84395 63175 58565 83570 72682 23187 68849 73228 49585 1302 94863 33026 47405 31187 74049 3256 61113 31929 91124 75475 93338 89406 80136 92030 94304 61296 15907 79336 16564 93039 90125 66166 24381 47614 62277 16193 53300 55412 98754 60469 97308 854 69899 71647 55903 54563 29120 20647 15120 59466 13324 43638 9225 38265 38159 89678 73494 38100 95787 15291 17696 74293 97576 14675 47775 6972 40918 36215 68785 97550 45560 9557 54056 99931 8452 25483 96420 56637 44476 31749 96878 85666 9163 29327 40349 84369 67033 97810 37064 58913 72230 96447 41222 71406 30985 97161 6655 28855 53693 71119 615 45961 16431 1519 70536 6278 94482 48840 24332 92221 58766 18444 40398 11639 34098 36263 60999 17240 15447 51033 58335 38879 74532 96837 54187 36461 41966 71690 42786 12054 65966 572 30801 50388 39564 9601 81158 69837 65878 61425 88142 75221 90233 77978 67297 25337 53142 96111 769 60823 36349 83988 18811 86537 98650 30640 30647 55405 43038 22768 98821 36049 26158 3054 75 84202 26829 97367 70622 22886 77783 98405 83068 88675 77083 13512 19838 19716 72375 54047 87543 59617 24050 12632 86755 61922 74892 50150 12163 10865 17764 85050 34710 61150 5699 22031 88166 57267 57274 85675 55635 20232 43248 68799 39224 63644 65395 49266 11364 14538 81406 48908 25041 30457 24055 69090 13375 3707 32469 69775 9912 8615 34479 10581 1090 33335 30494 26425 97337 71394 92606 56356 46531 98182 86105 8887 84077 95538 23293 76771 18082 14241 30589 87187 95396 5733 85614 89389 40094 41370 41666 41690 53172 22781 25516 67104 16657 88090 10299 91759 26169 64100 26055 59055 75546 92771 97524 33927 17423 97990 8102 62926 20632 75845 26070 4066 98110 31133 83116 54418 87613 85751 78077 52916 6404 26634 48640 26470 32368 58944 19414 77979 92128 617 28701 31379 80431 59591 65412 89410 13041 71934 68898 69750 61072 97716 19815 16951 68058 22244 65142 88470 17038 5561 10311 36073 52943 68189 37460 64386 43109 12527 13364 66045 91554 38796 67541 624 64201 35353 82428 63389 48655 91351 56505 69008 10334 68752 56697 50713 51737 11190 33267 57141 20141 53264 32072 75796 69561 12442 9965 52371 28846 28682 4688 17398 45442 59487 89475 27153 78986 50489 11133 61698 59227 74187 17939 48690 40336 34566 23404 75487 33518 37465 40481 24451 57055 16849 2844 68714 27891 43861 43341 27376 65 39808 87426 29925 57772 54646 72275 99888 2442 39510 85359 71723 23403 22027 51730 39275 90010 83758 62598 97916 92409 24090 84712 82717 87937 89445 84198 24926 76505 57269 58948 73878 54608 24164 53167 27767 5497 43228 48988 32614 73513 7998 5120 23046 9077 76622 1231 22881 19399 11679 23703 20663 38804 66740 64420 64188 83257 83982 36916 87546 82565 92673 40972 54856 30894 18283 35271 777 17074 67092 37944 48328 24382 20707 83934 43709 82024 59569 11064 89821 3795 43397 21844 29562 33800 3220 65130 78137 41684 33197 85498 72273 73044 76800 25632 1616 72113 66271 29107 14618 88199 61005 65982 83615 6912 31081 84699 40014 47736 66373 97187 226 74171 28893 60961 53897 11543 23888 80776 77274 75308 38934 73604 91022 8324 15269 46121 71611 55826 74404 40106 20497 87117 18446 61583 37518 83531 33454 41634 40473 56404 9552 36381 66128 364 64863 50826 45894 56419 60670 76577 85413 28726 39584 86185 17198 72441 62301 21749 66656 72009 65796 45702 90236 83025 64500 93620 47303 91169 79867 32779 44305 42277 76539 70513 39874 38831 19434 41499 19184 17759 59062 4791 96461 84692 50861 13578 40006 94064 41050 39217 18630 68013 62032 26526 87000 62868 52826 65934 79474 87319 35799 78290 84751 32498 72584 63604 30505 28065 85776 12205 31733 70220 21575 49 65605 8167 92634 5326 91248 97529 84204 73467 55227 22620 46225 27205 73322 4943 7627 13259 93837 6075 10004 91326 13251 16877 47666 88055 6223 71238 88741 62300 40153 36975 72354 7196 49267 15712 16870 36731 7811 9549 39685 47525 9267 76783 73340 15525 42494 42548 27652 3684 38480 99997 64471 51312 5483 5154 69378 20521 42891 73931 66625 93683 13844 67133 83679 48837 78670 93789 67855 66849 41415 39647 30421 72805 14468 10571 316 37347 79031 96637 20636 36191 76076 87815 24892 89808 77334 43978 42212 68663 93735 24233 75550 88699 99093 16853 60991 67865 73366 99369 13380 75582 14695 66086 92147 6788 35264 33304 76529 87463 63060 58988 86512 27413 91357 5906 25691 17171 87650 89544 55445 56752 93674 80490 60001 11529 91928 1733 24127 33962 93703 33184 21883 46556 91888 58688 90182 67710 19884 13401 49016 3250 55090 63409 28146 61014 81643 8181 98974 58860 19362 5235 65018 4874 65784 60214 97073 90124 35903 84793 25762 86701 37832 4968 14450 69369 18137 10474 32516 37453 24603 61929 23583 32711 88024 70761 32128 96712 53717 79230 38534 47971 81747 46151 91065 1399 88187 46416 22570 28875 97127 55730 97050 28647 85020 27097 80906 33439 7929 15853 77920 80575 46586 29422 28229 52492 29393 79898 35904 38190 36721 13632 27371 74339 9051 49765 29569 81580 18396 82077 98878 2791 83511 87351 71404 96799 92704 77445 3576 94661 94461 81432 80539 91771 76006 30422 10069 10411 25140 45147 36068 52484 3998 84883 94983 45175 77534 78775 11166 67161 48218 88426 77342 94195 20201 41623 47477 82561 9143 94979 1826 95326 46855 48155 51232 70434 82703 65980 37546 15019 77708 82470 42419 83894 94745 67367 63961 22504 78245 40814 10362 27650 27114 6142 85428 21525 91329 32688 77722 27873 71602 40539 83490 68957 92637 77559 14959 81509 89948 43494 32561 24303 11875 76443 73924 84607 58422 87144 81790 41736 17255 95218 10878 21408 85282 11493 66091 40819 75355 12771 97325 37519 63966 50583 50119 69634 4717 923 60778 48013 10253 17650 477 77037 55478 27011 60988 67782 93902 58176 74781 34843 78814 3457 24350 16043 80224 45668 1109 45298 72499 3304 91250 67309 92308 52188 23594 8598 26355 8771 17577 21602 31730 4313 93857 77181 60751 60170 92549 47484 81500 48217 36362 7681 16983 99996 12554 77949 33707 87684 97177 89595 65677 39387 27776 53474 59976 85533 94280 58474 97422 92830 33205 41134 21574 49519 17899 82118 62029 68950 43803 63529 11884 92332 26698 7479 25527 44157 69267 26113 68739 97310 58641 16276 47049 34705 23806 48811 77312 30219 47608 40156 92793 17512 9233 29559 38178 10371 22884 98371 62991 10619 74870 3111 81188 86377 96777 8908 29210 24988 91917 25615 52955 59753 7712 19508 36358 61981 46482 13029 57271 9170 83719 5519 11582 66822 11942 69094 55581 10060 70580 57733 8782 24266 22758 55189 64709 33441 66009 95589 62989 76729 34130 47991 67491 19904 68847 86348 96451 21229 95327 1431 52625 19269 4309 35821 90113 43596 7406 7880 70458 35328 40508 79276 44705 82487 38632 99137 12908 75074 72383 94502 3746 87248 7599 74513 73484 60898 21378 22665 27340 11487 26126 40605 80678 26625 92669 2370 6328 93246 37642 82330 24716 4467 80846 13847 9600 26884 531 60341 8559 11296 94457 56724 1898 46310 4612 77838 98816 20446 47468 20150 24828 39190 89949 21136 11945 50540 84672 61686 68095 29926 92836 67907 82222 98982 19755 79330 30770 54764 17597 66507 24969 96346 2421 51817 27221 2944 52357 12938 2408 3630 54542 98591 49854 9318 1117 63828 61985 3493 24058 99817 94246 43179 22101 40416 89775 15182 212 5605 24763 15522 70850 49120 34593 21085 53135 20489 39533 99971 35617 32384 99195 58126 64864 11722 99980 80473 29778 69404 97034 86419 6123 44907 33214 61755 1379 65619 53705 25184 82143 58377 47581 87135 94874 25154 53106 54893 92905 53304 87271 59495 4500 52620 70328 14165 22134 66133 98263 51132 79559 48593 50664 49413 6858 3341 78585 33060 96563 44634 2146 18730 71913 64687 91600 85048 40725 93978 94708 80275 56407 12308 42574 72850 7513 20513 39722 50586 21824 72954 15593 77640 43413 18060 22239 9970 46481 83652 48615 22763 3499 15797 72994 15771 82907 25109 19157 63855 59253 6408 8987 74454 41264 11887 34357 15852 32090 79901 66343 47037 87931 91045 76497 1544 20918 28055 42444 73301 97351 55967 51964 92815 67727 15678 38032 95227 22561 64107 68980 69621 79827 80910 49440 20323 64584 13544 27079 90032 6267 60860 69670 86868 10966 44143 83410 86091 18657 15932 4796 15457 98122 72756 33240 85951 36660 27884 66353 51171 33423 70229 35603 83457 24331 24248 43692 41655 68264 18063 5572 6179 37580 79178 26927 18701 47242 8966 97224 9366 1627 76724 5118 58012 57550 17904 53278 36217 95159 88072 96870 33077 40667 8165 49814 1337 81913 29854 76905 70121 97850 35552 26402 45109 38743 17139 49918 66644 65476 12130 44590 3632 6013 43081 62586 21689 29717 91903 71297 71626 67070 77844 50743 99810 45454 75466 99787 31568 34258 78742 99684 91752 36458 48513 8933 34 31326 29812 66880 74317 69032 8629 81835 62168 18496 35135 41564 41667 49042 92240 23079 87505 51366 53279 68854 67687 46530 80106 19771 14100 4433 19773 22020 14004 65616 2024 39811 70297 32045 67989 65896 40798 29231 6936 38621 7558 28198 36014 85877 65038 28206 97521 95369 27014 46564 7886 50452 47208 59841 68801 66621 70421 69707 46124 87636 24338 80386 50562 39495 38732 32953 29750 36848 75642 61041 74088 23329 70046 19183 21118 14498 40469 30877 47230 45614 9135 4038 83134 46883 9664 27202 79543 46935 85459 78997 38136 16793 7614 84370 50387 39382 60597 3558 64833 53476 78899 77377 44924 55890 50227 50030 55257 2303 36955 53226 57094 36051 94448 85624 32725 67080 65544 67792 65686 94953 65776 84964 70819 20103 80366 80041 42534 3858 31646 84877 35788 56318 91019 7003 83549 1453 83688 5826 90699 3889 62241 7906 37937 27512 46830 94490 9413 66286 54592 59092 81381 29723 39038 21541 15260 54230 6010 62668 15132 35814 72551 68109 8134 88182 91977 41186 92687 31190 71544 68624 56897 75473 84324 56068 91875 73381 70788 23045 68629 38476 67931 49684 92706 12293 60602 55936 80641 34933 56978 71386 31418 28881 88018 9185 59470 54769 47647 48296 60733 1416 1716 83844 48412 55408 7700 10659 15389 9291 9207 59725 48191 52748 95130 74603 29445 93874 98929 27047 14047 50873 80385 93019 44749 10071 76442 26977 9562 39601 6541 65336 89366 12942 68317 49893 27367 92429 49939 69217 301 89911 5260 57729 17100 40150 32457 70697 78330 97530 11752 93715 11870 47234 53195 85834 69917 18618 86456 96615 1751 22238 67565 83978 29022 34897 13696 74196 57779 61618 56515 70696 98343 51295 6705 46843 33994 16574 70419 94093 88445 81942 88279 98117 35493 92244 42385 22470 53778 11423 75054 75429 7038 16187 58455 77556 89666 1430 67948 62823 46748 81742 58763 76180 87838 22025 96995 87176 84327 7509 14804 43902 26559 12037 94548 31660 38589 50683 43625 39022 19052 57742 3073 19016 95368 5930 37912 49882 67390 90214 96642 57405 53625 59656 22466 61555 15037 76638 53567 54623 41974 23025 32587 27789 63373 68485 52762 30686 94223 4725 65780 49981 50020 99305 73016 80434 39464 41887 17175 67434 57823 29219 12008 63899 92918 140 67460 19111 69891 3217 62275 98713 63787 92390 98607 88173 3810 64249 60611 94819 68012 85820 6337 69647 75137 64751 42378 19359 5349 85154 59787 37796 14374 47672 16377 61855 71350 11756 592 83928 42705 54943 60262 66442 91749 39123 44546 71156 48651 17324 98099 89092 5765 70924 59985 71883 22276 63742 80866 6238 47355 18854 5559 42905 98544 77273 76506 86566 30034 81192 82655 43219 41883 27980 92791 63843 86272 69264 3656 56861 60473 45523 39214 18777 8658 97991 17800 61040 48094 67673 90604 62034 11328 52046 70887 5443 59716 70413 70652 23212 57723 28333 55192 97747 91493 96366 52253 43061 56406 11009 61669 29903 12220 70414 91322 72203 71553 45030 29294 98700 32147 32256 21522 12602 18611 28996 35129 75357 31528 52622 42353 27264 2043 22264 61873 30531 50153 33334 58484 64743 12847 51732 3205 486 45784 93788 69216 13932 47068 55057 43863 25505 14999 87886 4452 79743 40107 82344 77349 25861 90909 45760 62150 66041 75417 31284 10614 98425 56794 37540 50607 55463 91604 38487 29865 23782 20767 10095 52668 98366 90466 84073 57505 26028 33995 98629 60877 57463 78191 15599 46842 50752 56619 55690 5474 56246 22432 45658 69077 68415 49436 81950 40855 39160 12148 47660 36792 2684 60948 43256 72048 62884 58528 96309 29822 68444 98875 68709 49329 58309 36956 74896 20045 19125 26354 79095 70550 7180 65097 75482 86061 54939 77752 25376 30350 51420 28481 32338 28216 2700 62890 43092 37418 94463 55620 56656 42750 81057 3284 72820 71919 2420 72200 75868 19686 81916 87211 9598 43525 96432 34895 63198 58742 25881 74608 2855 84301 45177 86414 73823 5858 98898 47644 21002 74167 34609 24981 58321 62742 68754 11996 13223 3340 90726 25220 18624 35337 93950 16956 7753 61515 69588 37249 45625 42420 64880 82963 52127 8403 3765 3451 52570 39248 15673 77740 58761 79020 10986 5974 83376 68147 15709 92708 65316 53891 26249 31079 54821 91190 74951 97147 9820 57170 70795 57642 25328 97921 29328 69958 84819 61199 52086 94825 39088 22040 47249 40871 43936 36154 6023 40201 65083 86674 69037 57130 70594 37744 69912 34066 92106 76285 456 6364 94980 98910 58630 82035 92029 88192 33883 80584 83592 31796 38412 17966 58047 61375 42031 20002 28144 38320 28644 59302 90664 11872 1277 75724 37116 702 75850 79810 50133 18809 92737 21772 25752 80185 79393 64135 29098 3659 80901 6070 5043 49086 95431 77780 88344 69636 23937 11918 53508 11349 76815 87149 2295 11921 46293 32570 68871 77378 20581 72577 28068 21962 72125 27379 28627 20264 13292 36728 12253 50810 53067 6897 63169 31838 39018 19288 77855 58919 8673 72165 52064 65654 61840 74878 99244 41639 87069 89780 40 81651 1995 70407 6362 70522 10296 55289 28630 33366 4203 27619 53976 13272 79159 42418 70077 93357 84328 86404 7565 75067 16295 44125 61142 29714 91936 52040 14536 66766 52222 42382 80108 41895 15748 72336 23597 71497 2755 34524 19304 90356 89180 45026 64161 36065 30050 77764 55794 72280 27654 28654 25439 81568 33273 67945 97856 71132 4629 66597 35412 5756 88200 41760 53156 27987 44883 36186 62673 36519 81392 7762 20501 78929 54522 30663 60680 76680 38362 25963 78446 89587 12528 57220 28199 87783 71152 39109 16027 49196 9265 46725 90286 93648 92141 49537 70494 77470 82904 44028 27293 84312 45226 12121 35095 423 9166 53398 86078 98159 3291 55485 21925 92359 64273 75385 59630 97257 92849 188 5106 73126 43283 38674 1533 49481 86430 25384 98416 92026 40361 60318 81034 49095 24899 9603 19629 35864 29677 16971 35154 3649 71050 10514 65368 26672 85056 39268 88946 26334 19104 45748 91036 6561 48088 67050 63097 42229 47568 98777 10559 39520 44671 51382 61277 32234 72152 89578 8857 21491 36244 86602 20652 17640 25787 21671 97983 23907 76711 51755 32143 88792 27602 56577 12979 71635 40760 16023 48642 62616 56755 82503 27618 31989 25284 45752 2953 91436 39973 89599 5987 43895 30713 61487 18320 76304 24105 58038 88113 44196 33514 60181 17575 5479 71923 98916 90825 84840 95630 34164 94066 91102 79411 74916 26575 32305 85861 13415 65246 79595 7504 64324 59732 26262 5390 53188 74229 63668 36431 47881 36701 20637 50266 10393 18919 52034 94468 32620 75105 81940 95304 25288 53227 64867 20419 50507 49972 41361 21673 19294 76 64883 83878 70150 18158 37027 82228 74076 5209 34050 23544 18696 2040 92020 86445 89582 4979 38726 9963 85231 39612 21896 34878 8892 12139 60899 29217 46063 50985 71986 11086 94330 80230 12443 56830 1890 4998 50858 14330 6279 47081 57644 74855 58504 5942 50205 51413 10112 82968 63796 83642 57526 96961 65303 30772 29470 32927 38522 28215 35896 73997 4572 45119 11455 24390 25967 79567 24093 68691 68178 8684 53489 69944 87089 37491 76740 99964 6722 81380 10243 7902 12428 57479 84130 31320 68653 90731 68019 86533 96300 96348 62666 32004 47018 1502 34242 55774 71023 90181 2983 11699 51967 87152 14896 55436 33314 85211 92570 21442 469 99499 9005 59099 39433 60045 13108 27004 14898 93122 18157 35941 48005 78434 26571 45489 50165 60254 27933 8342 48573 93955 81438 52713 27424 83672 47562 91008 55841 55786 43223 33919 9826 71902 98563 30717 89169 7382 49958 67286 43717 55827 50256 51841 93340 70468 344 85672 95320 30465 51417 11906 7510 40225 9964 62583 13807 91414 86889 59238 59424 68719 73816 85298 65614 2461 75056 15197 37154 81530 43783 23130 7194 19045 52920 86344 23965 33575 22219 11484 81846 53198 28787 26347 35010 68340 41115 81172 77967 80474 9388 80610 98826 44324 33568 44260 59474 89058 93325 90004 4363 18010 82780 12336 57450 94687 92178 76981 15676 25395 4059 38169 98608 72826 66366 75888 51926 71489 76943 47130 22628 61463 44160 34173 37055 79123 1726 30708 15234 48163 74933 23666 82099 98384 98478 68068 92436 40863 99555 31262 67953 1904 75193 49851 66381 27571 29487 80213 62371 35495 22330 3979 99012 89357 78616 91145 30669 93138 52722 2074 19784 6917 75656 30324 27207 58122 23716 34232 21117 52578 10648 83625 16039 16581 18790 43370 50602 13918 71833 34739 43523 1804 19948 19634 87123 14994 446 31804 54106 20972 69915 39851 61559 70080 78383 25962 94439 72899 16327 72962 85698 44226 13283 34968 29861 70219 3294 50727 5236 76754 75653 36540 68892 19575 99149 25162 69326 70284 36538 37268 3905 81874 83033 61483 57737 56303 1661 18081 1613 73012 94299 70607 64234 44010 94726 26117 90330 130 44994 82452 58361 41840 18615 55222 32567 11071 66541 98170 45380 76215 40213 68680 42333 23371 62752 55869 16962 8863 78430 32232 50036 82698 2212 70504 78555 88520 5832 26112 46114 19312 74721 19283 31411 51000 13332 62577 85454 43529 35267 80927 58272 55328 92803 52421 91945 28295 70228 877 81390 21598 58592 75579 79160 8339 25825 93533 37596 5726 27995 17710 38473 48884 55810 98403 58674 77208 99525 82019 24935 83468 20281 62261 55785 87728 82110 60072 84920 62 1567 45867 26475 82397 11844 37332 54597 1779 92418 34925 50661 88141 70460 89284 59085 50412 84784 50077 18688 33374 58221 6908 35781 53683 97011 22433 40940 15655 42613 81367 38075 7164 8393 58218 74266 48319 26489 82935 87224 29803 36248 24136 83421 59821 71726 84475 2680 23216 57080 57073 2807 69121 66595 52584 22978 51224 12283 10367 55506 68042 76363 36422 83890 16388 61931 11502 65753 86845 10808 46471 30286 52239 87771 42297 87388 20702 43552 43438 89458 34999 32682 24176 45616 27865 82822 46596 24071 77956 3488 81198 65830 87865 41223 67016 86982 98301 35992 26510 63692 65451 21040 93003 6699 78441 17 68909 20940 91470 88345 47239 21812 24939 69301 94688 23015 10286 80422 14356 44833 49991 91482 85274 32589 50233 42851 53978 19768 6203 7461 30510 28719 18500 74732 40878 72040 10278 96854 79725 82115 65669 6165 23057 28924 59274 6674 73242 7205 17032 59390 1198 61422 98539 34644 27659 81371 77481 22044 8218 93548 14200 51905 44921 39432 25891 25447 83725 28005 69097 3420 12568 65806 537 35385 43149 67263 14321 67995 17806 26257 11219 75208 81251 14186 20877 57847 13646 25841 799 14513 66640 1693 8248 9068 67387 24713 39572 66158 39388 79530 86974 42374 3815 47797 68919 30045 89256 87455 95433 61863 99573 372 14442 26490 38507 18200 94428 55375 99678 5251 77569 3199 51288 55435 62979 60456 22178 29582 23023 27052 33191 84669 74970 60123 56109 75578 12614 881 44079 29351 26624 22440 13261 82923 73141 42145 47134 60450 63168 47662 21909 18359 60180 32611 80743 10024 63307 42298 25425 95700 22196 99106 61428 84194 40431 73781 17591 74979 94904 2500 42662 62524 87831 88158 35786 29850 27734 46912 78376 41831 43615 27755 50295 44872 97332 29086 70206 77916 61036 49427 22338 39431 75132 38818 2364 55638 17796 71224 67125 59069 11780 52791 31221 5512 45645 70193 43602 75133 73749 74948 65203 77879 68324 53177 42173 48764 38988 75190 98452 34975 98083 14377 79446 75811 93996 55562 14403 12875 37096 99189 93471 65546 6954 34635 23675 26494 24619 81016 75553 78074 16045 19235 64948 55666 80862 48426 87130 67861 37124 90393 6227 44166 90648 93785 1650 50802 55613 18901 33168 36822 98134 34687 43618 15846 34381 77565 89551 4681 89743 52838 17668 29584 71230 4987 9631 29292 26316 35339 92550 80913 73702 96101 39043 98760 80531 65178 54335 49127 62174 80496 74666 1276 84190 23808 8584 56743 34706 56971 37033 76540 7838 14322 13309 77383 3204 72485 73889 7281 36423 57954 7323 26223 4558 85283 59714 61352 44283 6105 98449 43593 74919 23491 71260 36583 36018 81296 65902 3523 14111 76091 98899 72719 80104 59886 41302 29497 81223 10332 58116 86271 20270 31184 56305 97231 23374 96057 82871 53659 8783 36510 24736 92387 12001 18695 18465 72579 56658 28720 1085 36024 83505 90388 31728 45525 47517 97384 80557 17991 12731 67169 70969 40556 53170 44473 13128 21813 98926 96378 20461 16433 11371 2839 32306 79506 31471 84836 55065 36177 5717 67910 66896 11037 75420 48265 1860 47558 82105 60442 16898 59852 18616 14455 15538 40659 46926 92856 50158 97141 23747 48771 50373 30036 81726 4069 98173 86896 5988 97396 34789 91460 15492 7572 11392 30367 46309 95703 84147 43332 24469 25479 7577 63707 51745 68636 50680 77099 67056 4232 18963 17489 76751 86754 89456 79583 6078 74359 45887 88697 21201 95296 84606 6409 95105 96434 60836 78884 21338 51349 31716 87993 88216 18449 12403 91111 78690 87220 11051 3351 14099 88635 84782 24200 60532 84921 93004 62327 89594 58818 35852 76306 93846 75323 41700 89870 85325 2632 86020 94689 43107 68645 49339 92314 33070 25622 95887 56182 47583 1256 67712 80439 1612 56302 32681 80056 63173 44114 28903 26476 47237 28905 31543 35724 39955 79487 67335 37607 72951 94616 67431 17317 6058 90059 84971 5642 89704 84096 42101 14130 3937 94199 89751 60548 8738 68367 18212 34734 75258 21658 27247 84083 11285 51464 46677 46859 52988 33983 2893 49366 54284 30590 48835 90396 70361 68835 80026 52914 90609 56026 80130 14737 27716 93230 3733 28928 87579 77651 64984 51888 13624 88976 66553 5406 43338 29222 46812 57860 97237 31056 21307 81290 15600 47017 85237 59216 26275 99517 61950 18170 16389 18265 37799 53096 89617 36274 67062 43058 29690 84629 83050 15835 41726 43702 37302 70330 4441 80105 2733 33543 33164 26024 12462 49865 37999 31971 16613 36679 19341 44444 22167 14659 79365 83064 30440 62502 41458 62943 90859 61079 44356 57305 61575 89529 296 51859 80006 51064 84954 64587 95519 61495 52258 13078 77093 4686 51572 92532 63623 37745 79093 40550 8588 63773 96331 31072 61654 38678 87058 27404 91652 98027 73591 44046 15261 58827 33106 60013 91946 94211 91887 54645 16368 73526 6579 96076 15111 73516 16771 14541 9715 63276 24882 47008 99969 49109 43772 71246 67612 84967 6490 48203 40072 73081 22420 95759 47885 59419 80803 88636 37707 1957 32782 90608 48279 75592 65068 23414 23980 12262 12719 37991 79068 74935 76718 9382 1497 96931 57844 5081 30763 5807 4152 40132 11538 23044 80595 41162 96089 92585 70410 33019 21027 38610 13296 6700 80870 82256 44341 18953 34794 6446 74909 58985 57200 79268 16934 13026 21997 35881 16919 15946 3596 3254 91898 58187 48819 17371 62961 21799 55358 19328 82850 68287 4379 74178 38951 69903 84722 55765 14353 30657 25939 38033 79933 28947 80639 13440 50374 89820 80110 6704 24625 38704 1955 60375 16676 17860 59048 82199 13625 9515 12797 8835 5819 16363 76893 4070 71228 33595 62646 64710 96988 62378 30427 98664 93223 88924 35916 67421 43983 45333 42592 2736 69034 17359 73926 64665 73961 72099 86126 18609 6301 56942 61433 32977 66675 31919 63523 38877 76038 69199 45146 93017 65849 11102 97208 67922 13570 58354 64126 83635 11054 97570 70183 14812 87858 52249 24251 34239 891 34205 15995 83352 67147 83706 93016 84955 29718 56993 20931 40262 1139 56487 41173 12584 1307 71938 40690 23579 43170 53414 22855
[truncated: 6,737 more chars]
