# Supplementary material for: Dynamic thresholding search for the feedback vertex set problem
Source: PeerJ Comput Sci. 2023 Feb 10;9:e1245. doi: 10.7717/peerj-cs.1245 (PMC10280643; doi:10.7717/peerj-cs.1245)
Supplement: Supplemental Information 4 — Each data indicates a series of the best objective values, the ever-found optimal solutions, and the corresponding computation time obtained by our algorithm in the search process. [file peerj-cs-09-1245-s004.zip › results/undirect_graph/RR1.txt]

Instance name is instances/RR1.dat
Number of vertices: 100000
Number of edges: 100000
find better size 99999
find better size 99998
find better size 99997
find better size 99996
find better size 99995
find better size 99994
find better size 99993
find better size 99992
find better size 99991
find better size 99990
find better size 99989
find better size 99988
find better size 99987
find better size 99986
find better size 99985
find better size 99984
find better size 99983
find better size 99982
find better size 99981
find better size 99980
find better size 99979
find better size 99978
find better size 99977
find better size 99976
find better size 99975
find better size 99974
find better size 99973
find better size 99972
find better size 99971
find better size 99970
find better size 99969
find better size 99968
find better size 99967
find better size 99966
find better size 99965
find better size 99964
find better size 99963
find better size 99962
find better size 99961
find better size 99960
find better size 99959
find better size 99958
find better size 99957
find better size 99956
find better size 99955
find better size 99954
find better size 99953
find better size 99952
find better size 99951
find better size 99950
find better size 99949
find better size 99948
find better size 99947
find better size 99946
find better size 99945
find better size 99944
find better size 99943
find better size 99942
find better size 99941
find better size 99940
find better size 99939
find better size 99938
find better size 99937
find better size 99936
find better size 99935
find better size 99934
find better size 99933
find better size 99932
find better size 99931
find better size 99930
find better size 99929
find better size 99928
find better size 99927
find better size 99926
find better size 99925
find better size 99924
find better size 99923
find better size 99922
find better size 99921
find better size 99920
find better size 99919
find better size 99918
find better size 99917
find better size 99916
find better size 99915
find better size 99914
find better size 99913
find better size 99912
find better size 99911
find better size 99910
find better size 99909
find better size 99908
find better size 99907
find better size 99906
find better size 99905
find better size 99904
find better size 99903
find better size 99902
find better size 99901
find better size 99900
find better size 99899
find better size 99898
find better size 99897
find better size 99896
find better size 99895
find better size 99894
find better size 99893
find better size 99892
find better size 99891
find better size 99890
find better size 99889
find better size 99888
find better size 99887
find better size 99886
find better size 99885
find better size 99884
find better size 99883
find better size 99882
find better size 99881
find better size 99880
find better size 99879
find better size 99878
find better size 99877
find better size 99876
find better size 99875
find better size 99874
find better size 99873
find better size 99872
find better size 99871
find better size 99870
find better size 99869
find better size 99868
find better size 99867
find better size 99866
find better size 99865
find better size 99864
find better size 99863
find better size 99862
find better size 99861
find better size 99860
find better size 99859
find better size 99858
find better size 99857
find better size 99856
find better size 99855
find better size 99854
find better size 99853
find better size 99852
find better size 99851
find better size 99850
find better size 99849
find better size 99848
find better size 99847
find better size 99846
find better size 99845
find better size 99844
find better size 99843
find better size 99842
find better size 99841
find better size 99840
find better size 99839
find better size 99838
find better size 99837
find better size 99836
find better size 99835
find better size 99834
find better size 99833
find better size 99832
find better size 99831
find better size 99830
find better size 99829
find better size 99828
find better size 99827
find better size 99826
find better size 99825
find better size 99824
find better size 99823
find better size 99822
find better size 99821
find better size 99820
find better size 99819
find better size 99818
find better size 99817
find better size 99816
find better size 99815
find better size 99814
find better size 99813
find better size 99812
find better size 99811
find better size 99810
find better size 99809
find better size 99808
find better size 99807
find better size 99806
find better size 99805
find better size 99804
find better size 99803
find better size 99802
find better size 99801
find better size 99800
find better size 99799
find better size 99798
find better size 99797
find better size 99796
find better size 99795
find better size 99794
find better size 99793
find better size 99792
find better size 99791
find better size 99790
find better size 99789
find better size 99788
find better size 99787
find better size 99786
find better size 99785
find better size 99784
find better size 99783
find better size 99782
find better size 99781
find better size 99780
find better size 99779
find better size 99778
find better size 99777
find better size 99776
find better size 99775
find better size 99774
find better size 99773
find better size 99772
find better size 99771
find better size 99770
find better size 99769
find better size 99768
find better size 99767
find better size 99766
find better size 99765
find better size 99764
find better size 99763
find better size 99762
find better size 99761
find better size 99760
find better size 99759
find better size 99758
find better size 99757
find better size 99756
find better size 99755
find better size 99754
find better size 99753
find better size 99752
find better size 99751
find better size 99750
find better size 99749
find better size 99748
find better size 99747
find better size 99746
find better size 99745
find better size 99744
find better size 99743
find better size 99742
find better size 99741
find better size 99740
find better size 99739
find better size 99738
find better size 99737
find better size 99736
find better size 99735
find better size 99734
find better size 99733
find better size 99732
find better size 99731
find better size 99730
find better size 99729
find better size 99728
find better size 99727
find better size 99726
find better size 99725
find better size 99724
find better size 99723
find better size 99722
find better size 99721
find better size 99720
find better size 99719
find better size 99718
find better size 99717
find better size 99716
find better size 99715
find better size 99714
find better size 99713
find better size 99712
find better size 99711
find better size 99710
find better size 99709
find better size 99708
find better size 99707
find better size 99706
find better size 99705
find better size 99704
find better size 99703
find better size 99702
find better size 99701
find better size 99700
find better size 99699
find better size 99698
find better size 99697
find better size 99696
find better size 99695
find better size 99694
find better size 99693
find better size 99692
find better size 99691
find better size 99690
find better size 99689
find better size 99688
find better size 99687
find better size 99686
find better size 99685
find better size 99684
find better size 99683
find better size 99682
find better size 99681
find better size 99680
find better size 99679
find better size 99678
find better size 99677
find better size 99676
find better size 99675
find better size 99674
find better size 99673
find better size 99672
find better size 99671
find better size 99670
find better size 99669
find better size 99668
find better size 99667
find better size 99666
find better size 99665
find better size 99664
find better size 99663
find better size 99662
find better size 99661
find better size 99660
find better size 99659
find better size 99658
find better size 99657
find better size 99656
find better size 99655
find better size 99654
find better size 99653
find better size 99652
find better size 99651
find better size 99650
find better size 99649
find better size 99648
find better size 99647
find better size 99646
find better size 99645
find better size 99644
find better size 99643
find better size 99642
find better size 99641
find better size 99640
find better size 99639
find better size 99638
find better size 99637
find better size 99636
find better size 99635
find better size 99634
find better size 99633
find better size 99632
find better size 99631
find better size 99630
find better size 99629
find better size 99628
find better size 99627
find better size 99626
find better size 99625
find better size 99624
find better size 99623
find better size 99622
find better size 99621
find better size 99620
find better size 99619
find better size 99618
find better size 99617
find better size 99616
find better size 99615
find better size 99614
find better size 99613
find better size 99612
find better size 99611
find better size 99610
find better size 99609
find better size 99608
find better size 99607
find better size 99606
find better size 99605
find better size 99604
find better size 99603
find better size 99602
find better size 99601
find better size 99600
find better size 99599
find better size 99598
find better size 99597
find better size 99596
find better size 99595
find better size 99594
find better size 99593
find better size 99592
find better size 99591
find better size 99590
find better size 99589
find better size 99588
find better size 99587
find better size 99586
find better size 99585
find better size 99584
find better size 99583
find better size 99582
find better size 99581
find better size 99580
find better size 99579
find better size 99578
find better size 99577
find better size 99576
find better size 99575
find better size 99574
find better size 99573
find better size 99572
find better size 99571
find better size 99570
find better size 99569
find better size 99568
find better size 99567
find better size 99566
find better size 99565
find better size 99564
find better size 99563
find better size 99562
find better size 99561
find better size 99560
find better size 99559
find better size 99558
find better size 99557
find better size 99556
find better size 99555
find better size 99554
find better size 99553
find better size 99552
find better size 99551
find better size 99550
find better size 99549
find better size 99548
find better size 99547
find better size 99546
find better size 99545
find better size 99544
find better size 99543
find better size 99542
find better size 99541
find better size 99540
find better size 99539
find better size 99538
find better size 99537
find better size 99536
find better size 99535
find better size 99534
find better size 99533
find better size 99532
find better size 99531
find better size 99530
find better size 99529
find better size 99528
find better size 99527
find better size 99526
find better size 99525
find better size 99524
find better size 99523
find better size 99522
find better size 99521
find better size 99520
find better size 99519
find better size 99518
find better size 99517
find better size 99516
find better size 99515
find better size 99514
find better size 99513
find better size 99512
find better size 99511
find better size 99510
find better size 99509
find better size 99508
find better size 99507
find better size 99506
find better size 99505
find better size 99504
find better size 99503
find better size 99502
find better size 99501
find better size 99500
find better size 99499
find better size 99498
find better size 99497
find better size 99496
find better size 99495
find better size 99494
find better size 99493
find better size 99492
find better size 99491
find better size 99490
find better size 99489
find better size 99488
find better size 99487
find better size 99486
find better size 99485
find better size 99484
find better size 99483
find better size 99482
find better size 99481
find better size 99480
find better size 99479
find better size 99478
find better size 99477
find better size 99476
find better size 99475
find better size 99474
find better size 99473
find better size 99472
find better size 99471
find better size 99470
find better size 99469
find better size 99468
find better size 99467
find better size 99466
find better size 99465
find better size 99464
find better size 99463
find better size 99462
find better size 99461
find better size 99460
find better size 99459
find better size 99458
find better size 99457
find better size 99456
find better size 99455
find better size 99454
find better size 99453
find better size 99452
find better size 99451
find better size 99450
find better size 99449
find better size 99448
find better size 99447
find better size 99446
find better size 99445
find better size 99444
find better size 99443
find better size 99442
find better size 99441
find better size 99440
find better size 99439
find better size 99438
find better size 99437
find better size 99436
find better size 99435
find better size 99434
find better size 99433
find better size 99432
find better size 99431
find better size 99430
find better size 99429
find better size 99428
find better size 99427
find better size 99426
find better size 99425
find better size 99424
find better size 99423
find better size 99422
find better size 99421
find better size 99420
find better size 99419
find better size 99418
find better size 99417
find better size 99416
find better size 99415
find better size 99414
find better size 99413
find better size 99412
find better size 99411
find better size 99410
find better size 99409
find better size 99408
find better size 99407
find better size 99406
find better size 99405
find better size 99404
find better size 99403
find better size 99402
find better size 99401
find better size 99400
find better size 99399
find better size 99398
find better size 99397
find better size 99396
find better size 99395
find better size 99394
find better size 99393
find better size 99392
find better size 99391
find better size 99390
find better size 99389
find better size 99388
find better size 99387
find better size 99386
find better size 99385
find better size 99384
find better size 99383
find better size 99382
find better size 99381
find better size 99380
find better size 99379
find better size 99378
find better size 99377
find better size 99376
find better size 99375
find better size 99374
find better size 99373
find better size 99372
find better size 99371
find better size 99370
find better size 99369
find better size 99368
find better size 99367
find better size 99366
find better size 99365
find better size 99364
find better size 99363
find better size 99362
find better size 99361
find better size 99360
find better size 99359
find better size 99358
find better size 99357
find better size 99356
find better size 99355
find better size 99354
find better size 99353
find better size 99352
find better size 99351
find better size 99350
find better size 99349
find better size 99348
find better size 99347
find better size 99346
find better size 99345
find better size 99344
find better size 99343
find better size 99342
find better size 99341
find better size 99340
find better size 99339
find better size 99338
find better size 99337
find better size 99336
find better size 99335
find better size 99334
find better size 99333
find better size 99332
find better size 99331
find better size 99330
find better size 99329
find better size 99328
find better size 99327
find better size 99326
find better size 99325
find better size 99324
find better size 99323
find better size 99322
find better size 99321
find better size 99320
find better size 99319
find better size 99318
find better size 99317
find better size 99316
find better size 99315
find better size 99314
find better size 99313
find better size 99312
find better size 99311
find better size 99310
find better size 99309
find better size 99308
find better size 99307
find better size 99306
find better size 99305
find better size 99304
find better size 99303
find better size 99302
find better size 99301
find better size 99300
find better size 99299
find better size 99298
find better size 99297
find better size 99296
find better size 99295
find better size 99294
find better size 99293
find better size 99292
find better size 99291
find better size 99290
find better size 99289
find better size 99288
find better size 99287
find better size 99286
find better size 99285
find better size 99284
find better size 99283
find better size 99282
find better size 99281
find better size 99280
find better size 99279
find better size 99278
find better size 99277
find better size 99276
find better size 99275
find better size 99274
find better size 99273
find better size 99272
find better size 99271
find better size 99270
find better size 99269
find better size 99268
find better size 99267
find better size 99266
find better size 99265
find better size 99264
find better size 99263
find better size 99262
find better size 99261
find better size 99260
find better size 99259
find better size 99258
find better size 99257
find better size 99256
find better size 99255
find better size 99254
find better size 99253
find better size 99252
find better size 99251
find better size 99250
find better size 99249
find better size 99248
find better size 99247
find better size 99246
find better size 99245
find better size 99244
find better size 99243
find better size 99242
find better size 99241
find better size 99240
find better size 99239
find better size 99238
find better size 99237
find better size 99236
find better size 99235
find better size 99234
find better size 99233
find better size 99232
find better size 99231
find better size 99230
find better size 99229
find better size 99228
find better size 99227
find better size 99226
find better size 99225
find better size 99224
find better size 99223
find better size 99222
find better size 99221
find better size 99220
find better size 99219
find better size 99218
find better size 99217
find better size 99216
find better size 99215
find better size 99214
find better size 99213
find better size 99212
find better size 99211
find better size 99210
find better size 99209
find better size 99208
find better size 99207
find better size 99206
find better size 99205
find better size 99204
find better size 99203
find better size 99202
find better size 99201
find better size 99200
find better size 99199
find better size 99198
find better size 99197
find better size 99196
find better size 99195
find better size 99194
find better size 99193
find better size 99192
find better size 99191
find better size 99190
find better size 99189
find better size 99188
find better size 99187
find better size 99186
find better size 99185
find better size 99184
find better size 99183
find better size 99182
find better size 99181
find better size 99180
find better size 99179
find better size 99178
find better size 99177
find better size 99176
find better size 99175
find better size 99174
find better size 99173
find better size 99172
find better size 99171
find better size 99170
find better size 99169
find better size 99168
find better size 99167
find better size 99166
find better size 99165
find better size 99164
find better size 99163
find better size 99162
find better size 99161
find better size 99160
find better size 99159
find better size 99158
find better size 99157
find better size 99156
find better size 99155
find better size 99154
find better size 99153
find better size 99152
find better size 99151
find better size 99150
find better size 99149
find better size 99148
find better size 99147
find better size 99146
find better size 99145
find better size 99144
find better size 99143
find better size 99142
find better size 99141
find better size 99140
find better size 99139
find better size 99138
find better size 99137
find better size 99136
find better size 99135
find better size 99134
find better size 99133
find better size 99132
find better size 99131
find better size 99130
find better size 99129
find better size 99128
find better size 99127
find better size 99126
find better size 99125
find better size 99124
find better size 99123
find better size 99122
find better size 99121
find better size 99120
find better size 99119
find better size 99118
find better size 99117
find better size 99116
find better size 99115
find better size 99114
find better size 99113
find better size 99112
find better size 99111
find better size 99110
find better size 99109
find better size 99108
find better size 99107
find better size 99106
find better size 99105
find better size 99104
find better size 99103
find better size 99102
find better size 99101
find better size 99100
find better size 99099
find better size 99098
find better size 99097
find better size 99096
find better size 99095
find better size 99094
find better size 99093
find better size 99092
find better size 99091
find better size 99090
find better size 99089
find better size 99088
find better size 99087
find better size 99086
find better size 99085
find better size 99084
find better size 99083
find better size 99082
find better size 99081
find better size 99080
find better size 99079
find better size 99078
find better size 99077
find better size 99076
find better size 99075
find better size 99074
find better size 99073
find better size 99072
find better size 99071
find better size 99070
find better size 99069
find better size 99068
find better size 99067
find better size 99066
find better size 99065
find better size 99064
find better size 99063
find better size 99062
find better size 99061
find better size 99060
find better size 99059
find better size 99058
find better size 99057
find better size 99056
find better size 99055
find better size 99054
find better size 99053
find better size 99052
find better size 99051
find better size 99050
find better size 99049
find better size 99048
find better size 99047
find better size 99046
find better size 99045
find better size 99044
find better size 99043
find better size 99042
find better size 99041
find better size 99040
find better size 99039
find better size 99038
find better size 99037
find better size 99036
find better size 99035
find better size 99034
find better size 99033
find better size 99032
find better size 99031
find better size 99030
find better size 99029
find better size 99028
find better size 99027
find better size 99026
find better size 99025
find better size 99024
find better size 99023
find better size 99022
find better size 99021
find better size 99020
find better size 99019
find better size 99018
find better size 99017
find better size 99016
find better size 99015
find better size 99014
find better size 99013
find better size 99012
find better size 99011
find better size 99010
find better size 99009
find better size 99008
find better size 99007
find better size 99006
find better size 99005
find better size 99004
find better size 99003
find better size 99002
find better size 99001
find better size 99000
find better size 98999
find better size 98998
find better size 98997
find better size 98996
find better size 98995
find better size 98994
find better size 98993
find better size 98992
find better size 98991
find better size 98990
find better size 98989
find better size 98988
find better size 98987
find better size 98986
find better size 98985
find better size 98984
find better size 98983
find better size 98982
find better size 98981
find better size 98980
find better size 98979
find better size 98978
find better size 98977
find better size 98976
find better size 98975
find better size 98974
find better size 98973
find better size 98972
find better size 98971
find better size 98970
find better size 98969
find better size 98968
find better size 98967
find better size 98966
find better size 98965
find better size 98964
find better size 98963
find better size 98962
find better size 98961
find better size 98960
find better size 98959
find better size 98958
find better size 98957
find better size 98956
find better size 98955
find better size 98954
find better size 98953
find better size 98952
find better size 98951
find better size 98950
find better size 98949
find better size 98948
find better size 98947
find better size 98946
find better size 98945
find better size 98944
find better size 98943
find better size 98942
find better size 98941
find better size 98940
find better size 98939
find better size 98938
find better size 98937
find better size 98936
find better size 98935
find better size 98934
find better size 98933
find better size 98932
find better size 98931
find better size 98930
find better size 98929
find better size 98928
find better size 98927
find better size 98926
find better size 98925
find better size 98924
find better size 98923
find better size 98922
find better size 98921
find better size 98920
find better size 98919
find better size 98918
find better size 98917
find better size 98916
find better size 98915
find better size 98914
find better size 98913
find better size 98912
find better size 98911
find better size 98910
find better size 98909
find better size 98908
find better size 98907
find better size 98906
find better size 98905
find better size 98904
find better size 98903
find better size 98902
find better size 98901
find better size 98900
find better size 98899
find better size 98898
find better size 98897
find better size 98896
find better size 98895
find better size 98894
find better size 98893
find better size 98892
find better size 98891
find better size 98890
find better size 98889
find better size 98888
find better size 98887
find better size 98886
find better size 98885
find better size 98884
find better size 98883
find better size 98882
find better size 98881
find better size 98880
find better size 98879
find better size 98878
find better size 98877
find better size 98876
find better size 98875
find better size 98874
find better size 98873
find better size 98872
find better size 98871
find better size 98870
find better size 98869
find better size 98868
find better size 98867
find better size 98866
find better size 98865
find better size 98864
find better size 98863
find better size 98862
find better size 98861
find better size 98860
find better size 98859
find better size 98858
find better size 98857
find better size 98856
find better size 98855
find better size 98854
find better size 98853
find better size 98852
find better size 98851
find better size 98850
find better size 98849
find better size 98848
find better size 98847
find better size 98846
find better size 98845
find better size 98844
find better size 98843
find better size 98842
find better size 98841
find better size 98840
find better size 98839
find better size 98838
find better size 98837
find better size 98836
find better size 98835
find better size 98834
find better size 98833
find better size 98832
find better size 98831
find better size 98830
find better size 98829
find better size 98828
find better size 98827
find better size 98826
find better size 98825
find better size 98824
find better size 98823
find better size 98822
find better size 98821
find better size 98820
find better size 98819
find better size 98818
find better size 98817
find better size 98816
find better size 98815
find better size 98814
find better size 98813
find better size 98812
find better size 98811
find better size 98810
find better size 98809
find better size 98808
find better size 98807
find better size 98806
find better size 98805
find better size 98804
find better size 98803
find better size 98802
find better size 98801
find better size 98800
find better size 98799
find better size 98798
find better size 98797
find better size 98796
find better size 98795
find better size 98794
find better size 98793
find better size 98792
find better size 98791
find better size 98790
find better size 98789
find better size 98788
find better size 98787
find better size 98786
find better size 98785
find better size 98784
find better size 98783
find better size 98782
find better size 98781
find better size 98780
find better size 98779
find better size 98778
find better size 98777
find better size 98776
find better size 98775
find better size 98774
find better size 98773
find better size 98772
find better size 98771
find better size 98770
find better size 98769
find better size 98768
find better size 98767
find better size 98766
find better size 98765
find better size 98764
find better size 98763
find better size 98762
find better size 98761
find better size 98760
find better size 98759
find better size 98758
find better size 98757
find better size 98756
find better size 98755
find better size 98754
find better size 98753
find better size 98752
find better size 98751
find better size 98750
find better size 98749
find better size 98748
find better size 98747
find better size 98746
find better size 98745
find better size 98744
find better size 98743
find better size 98742
find better size 98741
find better size 98740
find better size 98739
find better size 98738
find better size 98737
find better size 98736
find better size 98735
find better size 98734
find better size 98733
find better size 98732
find better size 98731
find better size 98730
find better size 98729
find better size 98728
find better size 98727
find better size 98726
find better size 98725
find better size 98724
find better size 98723
find better size 98722
find better size 98721
find better size 98720
find better size 98719
find better size 98718
find better size 98717
find better size 98716
find better size 98715
find better size 98714
find better size 98713
find better size 98712
find better size 98711
find better size 98710
find better size 98709
find better size 98708
find better size 98707
find better size 98706
find better size 98705
find better size 98704
find better size 98703
find better size 98702
find better size 98701
find better size 98700
find better size 98699
find better size 98698
find better size 98697
find better size 98696
find better size 98695
find better size 98694
find better size 98693
find better size 98692
find better size 98691
find better size 98690
find better size 98689
find better size 98688
find better size 98687
find better size 98686
find better size 98685
find better size 98684
find better size 98683
find better size 98682
find better size 98681
find better size 98680
find better size 98679
find better size 98678
find better size 98677
find better size 98676
find better size 98675
find better size 98674
find better size 98673
find better size 98672
find better size 98671
find better size 98670
find better size 98669
find better size 98668
find better size 98667
find better size 98666
find better size 98665
find better size 98664
find better size 98663
find better size 98662
find better size 98661
find better size 98660
find better size 98659
find better size 98658
find better size 98657
find better size 98656
find better size 98655
find better size 98654
find better size 98653
find better size 98652
find better size 98651
find better size 98650
find better size 98649
find better size 98648
find better size 98647
find better size 98646
find better size 98645
find better size 98644
find better size 98643
find better size 98642
find better size 98641
find better size 98640
find better size 98639
find better size 98638
find better size 98637
find better size 98636
find better size 98635
find better size 98634
find better size 98633
find better size 98632
find better size 98631
find better size 98630
find better size 98629
find better size 98628
find better size 98627
find better size 98626
find better size 98625
find better size 98624
find better size 98623
find better size 98622
find better size 98621
find better size 98620
find better size 98619
find better size 98618
find better size 98617
find better size 98616
find better size 98615
find better size 98614
find better size 98613
find better size 98612
find better size 98611
find better size 98610
find better size 98609
find better size 98608
find better size 98607
find better size 98606
find better size 98605
find better size 98604
find better size 98603
find better size 98602
find better size 98601
find better size 98600
find better size 98599
find better size 98598
find better size 98597
find better size 98596
find better size 98595
find better size 98594
find better size 98593
find better size 98592
find better size 98591
find better size 98590
find better size 98589
find better size 98588
find better size 98587
find better size 98586
find better size 98585
find better size 98584
find better size 98583
find better size 98582
find better size 98581
find better size 98580
find better size 98579
find better size 98578
find better size 98577
find better size 98576
find better size 98575
find better size 98574
find better size 98573
find better size 98572
find better size 98571
find better size 98570
find better size 98569
find better size 98568
find better size 98567
find better size 98566
find better size 98565
find better size 98564
find better size 98563
find better size 98562
find better size 98561
find better size 98560
find better size 98559
find better size 98558
find better size 98557
find better size 98556
find better size 98555
find better size 98554
find better size 98553
find better size 98552
find better size 98551
find better size 98550
find better size 98549
find better size 98548
find better size 98547
find better size 98546
find better size 98545
find better size 98544
find better size 98543
find better size 98542
find better size 98541
find better size 98540
find better size 98539
find better size 98538
find better size 98537
find better size 98536
find better size 98535
find better size 98534
find better size 98533
find better size 98532
find better size 98531
find better size 98530
find better size 98529
find better size 98528
find better size 98527
find better size 98526
find better size 98525
find better size 98524
find better size 98523
find better size 98522
find better size 98521
find better size 98520
find better size 98519
find better size 98518
find better size 98517
find better size 98516
find better size 98515
find better size 98514
find better size 98513
find better size 98512
find better size 98511
find better size 98510
find better size 98509
find better size 98508
find better size 98507
find better size 98506
find better size 98505
find better size 98504
find better size 98503
find better size 98502
find better size 98501
find better size 98500
find better size 98499
find better size 98498
find better size 98497
find better size 98496
find better size 98495
find better size 98494
find better size 98493
find better size 98492
find better size 98491
find better size 98490
find better size 98489
find better size 98488
find better size 98487
find better size 98486
find better size 98485
find better size 98484
find better size 98483
find better size 98482
find better size 98481
find better size 98480
find better size 98479
find better size 98478
find better size 98477
find better size 98476
find better size 98475
find better size 98474
find better size 98473
find better size 98472
find better size 98471
find better size 98470
find better size 98469
find better size 98468
find better size 98467
find better size 98466
find better size 98465
find better size 98464
find better size 98463
find better size 98462
find better size 98461
find better size 98460
find better size 98459
find better size 98458
find better size 98457
find better size 98456
find better size 98455
find better size 98454
find better size 98453
find better size 98452
find better size 98451
find better size 98450
find better size 98449
find better size 98448
find better size 98447
find better size 98446
find better size 98445
find better size 98444
find better size 98443
find better size 98442
find better size 98441
find better size 98440
find better size 98439
find better size 98438
find better size 98437
find better size 98436
find better size 98435
find better size 98434
find better size 98433
find better size 98432
find better size 98431
find better size 98430
find better size 98429
find better size 98428
find better size 98427
find better size 98426
find better size 98425
find better size 98424
find better size 98423
find better size 98422
find better size 98421
find better size 98420
find better size 98419
find better size 98418
find better size 98417
find better size 98416
find better size 98415
find better size 98414
find better size 98413
find better size 98412
find better size 98411
find better size 98410
find better size 98409
find better size 98408
find better size 98407
find better size 98406
find better size 98405
find better size 98404
find better size 98403
find better size 98402
find better size 98401
find better size 98400
find better size 98399
find better size 98398
find better size 98397
find better size 98396
find better size 98395
find better size 98394
find better size 98393
find better size 98392
find better size 98391
find better size 98390
find better size 98389
find better size 98388
find better size 98387
find better size 98386
find better size 98385
find better size 98384
find better size 98383
find better size 98382
find better size 98381
find better size 98380
find better size 98379
find better size 98378
find better size 98377
find better size 98376
find better size 98375
find better size 98374
find better size 98373
find better size 98372
find better size 98371
find better size 98370
find better size 98369
find better size 98368
find better size 98367
find better size 98366
find better size 98365
find better size 98364
find better size 98363
find better size 98362
find better size 98361
find better size 98360
find better size 98359
find better size 98358
find better size 98357
find better size 98356
find better size 98355
find better size 98354
find better size 98353
find better size 98352
find better size 98351
find better size 98350
find better size 98349
find better size 98348
find better size 98347
find better size 98346
find better size 98345
find better size 98344
find better size 98343
find better size 98342
find better size 98341
find better size 98340
find better size 98339
find better size 98338
find better size 98337
find better size 98336
find better size 98335
find better size 98334
find better size 98333
find better size 98332
find better size 98331
find better size 98330
find better size 98329
find better size 98328
find better size 98327
find better size 98326
find better size 98325
find better size 98324
find better size 98323
find better size 98322
find better size 98321
find better size 98320
find better size 98319
find better size 98318
find better size 98317
find better size 98316
find better size 98315
find better size 98314
find better size 98313
find better size 98312
find better size 98311
find better size 98310
find better size 98309
find better size 98308
find better size 98307
find better size 98306
find better size 98305
find better size 98304
find better size 98303
find better size 98302
find better size 98301
find better size 98300
find better size 98299
find better size 98298
find better size 98297
find better size 98296
find better size 98295
find better size 98294
find better size 98293
find better size 98292
find better size 98291
find better size 98290
find better size 98289
find better size 98288
find better size 98287
find better size 98286
find better size 98285
find better size 98284
find better size 98283
find better size 98282
find better size 98281
find better size 98280
find better size 98279
find better size 98278
find better size 98277
find better size 98276
find better size 98275
find better size 98274
find better size 98273
find better size 98272
find better size 98271
find better size 98270
find better size 98269
find better size 98268
find better size 98267
find better size 98266
find better size 98265
find better size 98264
find better size 98263
find better size 98262
find better size 98261
find better size 98260
find better size 98259
find better size 98258
find better size 98257
find better size 98256
find better size 98255
find better size 98254
find better size 98253
find better size 98252
find better size 98251
find better size 98250
find better size 98249
find better size 98248
find better size 98247
find better size 98246
find better size 98245
find better size 98244
find better size 98243
find better size 98242
find better size 98241
find better size 98240
find better size 98239
find better size 98238
find better size 98237
find better size 98236
find better size 98235
find better size 98234
find better size 98233
find better size 98232
find better size 98231
find better size 98230
find better size 98229
find better size 98228
find better size 98227
find better size 98226
find better size 98225
find better size 98224
find better size 98223
find better size 98222
find better size 98221
find better size 98220
find better size 98219
find better size 98218
find better size 98217
find better size 98216
find better size 98215
find better size 98214
find better size 98213
find better size 98212
find better size 98211
find better size 98210
find better size 98209
find better size 98208
find better size 98207
find better size 98206
find better size 98205
find better size 98204
find better size 98203
find better size 98202
find better size 98201
find better size 98200
find better size 98199
find better size 98198
find better size 98197
find better size 98196
find better size 98195
find better size 98194
find better size 98193
find better size 98192
find better size 98191
find better size 98190
find better size 98189
find better size 98188
find better size 98187
find better size 98186
find better size 98185
find better size 98184
find better size 98183
find better size 98182
find better size 98181
find better size 98180
find better size 98179
find better size 98178
find better size 98177
find better size 98176
find better size 98175
find better size 98174
find better size 98173
find better size 98172
find better size 98171
find better size 98170
find better size 98169
find better size 98168
find better size 98167
find better size 98166
find better size 98165
find better size 98164
find better size 98163
find better size 98162
find better size 98161
find better size 98160
find better size 98159
find better size 98158
find better size 98157
find better size 98156
find better size 98155
find better size 98154
find better size 98153
find better size 98152
find better size 98151
find better size 98150
find better size 98149
find better size 98148
find better size 98147
find better size 98146
find better size 98145
find better size 98144
find better size 98143
find better size 98142
find better size 98141
find better size 98140
find better size 98139
find better size 98138
find better size 98137
find better size 98136
find better size 98135
find better size 98134
find better size 98133
find better size 98132
find better size 98131
find better size 98130
find better size 98129
find better size 98128
find better size 98127
find better size 98126
find better size 98125
find better size 98124
find better size 98123
find better size 98122
find better size 98121
find better size 98120
find better size 98119
find better size 98118
find better size 98117
find better size 98116
find better size 98115
find better size 98114
find better size 98113
find better size 98112
find better size 98111
find better size 98110
find better size 98109
find better size 98108
find better size 98107
find better size 98106
find better size 98105
find better size 98104
find better size 98103
find better size 98102
find better size 98101
find better size 98100
find better size 98099
find better size 98098
find better size 98097
find better size 98096
find better size 98095
find better size 98094
find better size 98093
find better size 98092
find better size 98091
find better size 98090
find better size 98089
find better size 98088
find better size 98087
find better size 98086
find better size 98085
find better size 98084
find better size 98083
find better size 98082
find better size 98081
find better size 98080
find better size 98079
find better size 98078
find better size 98077
find better size 98076
find better size 98075
find better size 98074
find better size 98073
find better size 98072
find better size 98071
find better size 98070
find better size 98069
find better size 98068
find better size 98067
find better size 98066
find better size 98065
find better size 98064
find better size 98063
find better size 98062
find better size 98061
find better size 98060
find better size 98059
find better size 98058
find better size 98057
find better size 98056
find better size 98055
find better size 98054
find better size 98053
find better size 98052
find better size 98051
find better size 98050
find better size 98049
find better size 98048
find better size 98047
find better size 98046
find better size 98045
find better size 98044
find better size 98043
find better size 98042
find better size 98041
find better size 98040
find better size 98039
find better size 98038
find better size 98037
find better size 98036
find better size 98035
find better size 98034
find better size 98033
find better size 98032
find better size 98031
find better size 98030
find better size 98029
find better size 98028
find better size 98027
find better size 98026
find better size 98025
find better size 98024
find better size 98023
find better size 98022
find better size 98021
find better size 98020
find better size 98019
find better size 98018
find better size 98017
find better size 98016
find better size 98015
find better size 98014
find better size 98013
find better size 98012
find better size 98011
find better size 98010
find better size 98009
find better size 98008
find better size 98007
find better size 98006
find better size 98005
find better size 98004
find better size 98003
find better size 98002
find better size 98001
find better size 98000
find better size 97999
find better size 97998
find better size 97997
find better size 97996
find better size 97995
find better size 97994
find better size 97993
find better size 97992
find better size 97991
find better size 97990
find better size 97989
find better size 97988
find better size 97987
find better size 97986
find better size 97985
find better size 97984
find better size 97983
find better size 97982
find better size 97981
find better size 97980
find better size 97979
find better size 97978
find better size 97977
find better size 97976
find better size 97975
find better size 97974
find better size 97973
find better size 97972
find better size 97971
find better size 97970
find better size 97969
find better size 97968
find better size 97967
find better size 97966
find better size 97965
find better size 97964
find better size 97963
find better size 97962
find better size 97961
find better size 97960
find better size 97959
find better size 97958
find better size 97957
find better size 97956
find better size 97955
find better size 97954
find better size 97953
find better size 97952
find better size 97951
find better size 97950
find better size 97949
find better size 97948
find better size 97947
find better size 97946
find better size 97945
find better size 97944
find better size 97943
find better size 97942
find better size 97941
find better size 97940
find better size 97939
find better size 97938
find better size 97937
find better size 97936
find better size 97935
find better size 97934
find better size 97933
find better size 97932
find better size 97931
find better size 97930
find better size 97929
find better size 97928
find better size 97927
find better size 97926
find better size 97925
find better size 97924
find better size 97923
find better size 97922
find better size 97921
find better size 97920
find better size 97919
find better size 97918
find better size 97917
find better size 97916
find better size 97915
find better size 97914
find better size 97913
find better size 97912
find better size 97911
find better size 97910
find better size 97909
find better size 97908
find better size 97907
find better size 97906
find better size 97905
find better size 97904
find better size 97903
find better size 97902
find better size 97901
find better size 97900
find better size 97899
find better size 97898
find better size 97897
find better size 97896
find better size 97895
find better size 97894
find better size 97893
find better size 97892
find better size 97891
find better size 97890
find better size 97889
find better size 97888
find better size 97887
find better size 97886
find better size 97885
find better size 97884
find better size 97883
find better size 97882
find better size 97881
find better size 97880
find better size 97879
find better size 97878
find better size 97877
find better size 97876
find better size 97875
find better size 97874
find better size 97873
find better size 97872
find better size 97871
find better size 97870
find better size 97869
find better size 97868
find better size 97867
find better size 97866
find better size 97865
find better size 97864
find better size 97863
find better size 97862
find better size 97861
find better size 97860
find better size 97859
find better size 97858
find better size 97857
find better size 97856
find better size 97855
find better size 97854
find better size 97853
find better size 97852
find better size 97851
find better size 97850
find better size 97849
find better size 97848
find better size 97847
find better size 97846
find better size 97845
find better size 97844
find better size 97843
find better size 97842
find better size 97841
find better size 97840
find better size 97839
find better size 97838
find better size 97837
find better size 97836
find better size 97835
find better size 97834
find better size 97833
find better size 97832
find better size 97831
find better size 97830
find better size 97829
find better size 97828
find better size 97827
find better size 97826
find better size 97825
find better size 97824
find better size 97823
find better size 97822
find better size 97821
find better size 97820
find better size 97819
find better size 97818
find better size 97817
find better size 97816
find better size 97815
find better size 97814
find better size 97813
find better size 97812
find better size 97811
find better size 97810
find better size 97809
find better size 97808
find better size 97807
find better size 97806
find better size 97805
find better size 97804
find better size 97803
find better size 97802
find better size 97801
find better size 97800
find better size 97799
find better size 97798
find better size 97797
find better size 97796
find better size 97795
find better size 97794
find better size 97793
find better size 97792
find better size 97791
find better size 97790
find better size 97789
find better size 97788
find better size 97787
find better size 97786
find better size 97785
find better size 97784
find better size 97783
find better size 97782
find better size 97781
find better size 97780
find better size 97779
find better size 97778
find better size 97777
find better size 97776
find better size 97775
find better size 97774
find better size 97773
find better size 97772
find better size 97771
find better size 97770
find better size 97769
find better size 97768
find better size 97767
find better size 97766
find better size 97765
find better size 97764
find better size 97763
find better size 97762
find better size 97761
find better size 97760
find better size 97759
find better size 97758
find better size 97757
find better size 97756
find better size 97755
find better size 97754
find better size 97753
find better size 97752
find better size 97751
find better size 97750
find better size 97749
find better size 97748
find better size 97747
find better size 97746
find better size 97745
find better size 97744
find better size 97743
find better size 97742
find better size 97741
find better size 97740
find better size 97739
find better size 97738
find better size 97737
find better size 97736
find better size 97735
find better size 97734
find better size 97733
find better size 97732
find better size 97731
find better size 97730
find better size 97729
find better size 97728
find better size 97727
find better size 97726
find better size 97725
find better size 97724
find better size 97723
find better size 97722
find better size 97721
find better size 97720
find better size 97719
find better size 97718
find better size 97717
find better size 97716
find better size 97715
find better size 97714
find better size 97713
find better size 97712
find better size 97711
find better size 97710
find better size 97709
find better size 97708
find better size 97707
find better size 97706
find better size 97705
find better size 97704
find better size 97703
find better size 97702
find better size 97701
find better size 97700
find better size 97699
find better size 97698
find better size 97697
find better size 97696
find better size 97695
find better size 97694
find better size 97693
find better size 97692
find better size 97691
find better size 97690
find better size 97689
find better size 97688
find better size 97687
find better size 97686
find better size 97685
find better size 97684
find better size 97683
find better size 97682
find better size 97681
find better size 97680
find better size 97679
find better size 97678
find better size 97677
find better size 97676
find better size 97675
find better size 97674
find better size 97673
find better size 97672
find better size 97671
find better size 97670
find better size 97669
find better size 97668
find better size 97667
find better size 97666
find better size 97665
find better size 97664
find better size 97663
find better size 97662
find better size 97661
find better size 97660
find better size 97659
find better size 97658
find better size 97657
find better size 97656
find better size 97655
find better size 97654
find better size 97653
find better size 97652
find better size 97651
find better size 97650
find better size 97649
find better size 97648
find better size 97647
find better size 97646
find better size 97645
find better size 97644
find better size 97643
find better size 97642
find better size 97641
find better size 97640
find better size 97639
find better size 97638
find better size 97637
find better size 97636
find better size 97635
find better size 97634
find better size 97633
find better size 97632
find better size 97631
find better size 97630
find better size 97629
find better size 97628
find better size 97627
find better size 97626
find better size 97625
find better size 97624
find better size 97623
find better size 97622
find better size 97621
find better size 97620
find better size 97619
find better size 97618
find better size 97617
find better size 97616
find better size 97615
find better size 97614
find better size 97613
find better size 97612
find better size 97611
find better size 97610
find better size 97609
find better size 97608
find better size 97607
find better size 97606
find better size 97605
find better size 97604
find better size 97603
find better size 97602
find better size 97601
find better size 97600
find better size 97599
find better size 97598
find better size 97597
find better size 97596
find better size 97595
find better size 97594
find better size 97593
find better size 97592
find better size 97591
find better size 97590
find better size 97589
find better size 97588
find better size 97587
find better size 97586
find better size 97585
find better size 97584
find better size 97583
find better size 97582
find better size 97581
find better size 97580
find better size 97579
find better size 97578
find better size 97577
find better size 97576
find better size 97575
find better size 97574
find better size 97573
find better size 97572
find better size 97571
find better size 97570
find better size 97569
find better size 97568
find better size 97567
find better size 97566
find better size 97565
find better size 97564
find better size 97563
find better size 97562
find better size 97561
find better size 97560
find better size 97559
find better size 97558
find better size 97557
find better size 97556
find better size 97555
find better size 97554
find better size 97553
find better size 97552
find better size 97551
find better size 97550
find better size 97549
find better size 97548
find better size 97547
find better size 97546
find better size 97545
find better size 97544
find better size 97543
find better size 97542
find better size 97541
find better size 97540
find better size 97539
find better size 97538
find better size 97537
find better size 97536
find better size 97535
find better size 97534
find better size 97533
find better size 97532
find better size 97531
find better size 97530
find better size 97529
find better size 97528
find better size 97527
find better size 97526
find better size 97525
find better size 97524
find better size 97523
find better size 97522
find better size 97521
find better size 97520
find better size 97519
find better size 97518
find better size 97517
find better size 97516
find better size 97515
find better size 97514
find better size 97513
find better size 97512
find better size 97511
find better size 97510
find better size 97509
find better size 97508
find better size 97507
find better size 97506
find better size 97505
find better size 97504
find better size 97503
find better size 97502
find better size 97501
find better size 97500
find better size 97499
find better size 97498
find better size 97497
find better size 97496
find better size 97495
find better size 97494
find better size 97493
find better size 97492
find better size 97491
find better size 97490
find better size 97489
find better size 97488
find better size 97487
find better size 97486
find better size 97485
find better size 97484
find better size 97483
find better size 97482
find better size 97481
find better size 97480
find better size 97479
find better size 97478
find better size 97477
find better size 97476
find better size 97475
find better size 97474
find better size 97473
find better size 97472
find better size 97471
find better size 97470
find better size 97469
find better size 97468
find better size 97467
find better size 97466
find better size 97465
find better size 97464
find better size 97463
find better size 97462
find better size 97461
find better size 97460
find better size 97459
find better size 97458
find better size 97457
find better size 97456
find better size 97455
find better size 97454
find better size 97453
find better size 97452
find better size 97451
find better size 97450
find better size 97449
find better size 97448
find better size 97447
find better size 97446
find better size 97445
find better size 97444
find better size 97443
find better size 97442
find better size 97441
find better size 97440
find better size 97439
find better size 97438
find better size 97437
find better size 97436
find better size 97435
find better size 97434
find better size 97433
find better size 97432
find better size 97431
find better size 97430
find better size 97429
find better size 97428
find better size 97427
find better size 97426
find better size 97425
find better size 97424
find better size 97423
find better size 97422
find better size 97421
find better size 97420
find better size 97419
find better size 97418
find better size 97417
find better size 97416
find better size 97415
find better size 97414
find better size 97413
find better size 97412
find better size 97411
find better size 97410
find better size 97409
find better size 97408
find better size 97407
find better size 97406
find better size 97405
find better size 97404
find better size 97403
find better size 97402
find better size 97401
find better size 97400
find better size 97399
find better size 97398
find better size 97397
find better size 97396
find better size 97395
find better size 97394
find better size 97393
find better size 97392
find better size 97391
find better size 97390
find better size 97389
find better size 97388
find better size 97387
find better size 97386
find better size 97385
find better size 97384
find better size 97383
find better size 97382
find better size 97381
find better size 97380
find better size 97379
find better size 97378
find better size 97377
find better size 97376
find better size 97375
find better size 97374
find better size 97373
find better size 97372
find better size 97371
find better size 97370
find better size 97369
find better size 97368
find better size 97367
find better size 97366
find better size 97365
find better size 97364
find better size 97363
find better size 97362
find better size 97361
find better size 97360
find better size 97359
find better size 97358
find better size 97357
find better size 97356
find better size 97355
find better size 97354
find better size 97353
find better size 97352
find better size 97351
find better size 97350
find better size 97349
find better size 97348
find better size 97347
find better size 97346
find better size 97345
find better size 97344
find better size 97343
find better size 97342
find better size 97341
find better size 97340
find better size 97339
find better size 97338
find better size 97337
find better size 97336
find better size 97335
find better size 97334
find better size 97333
find better size 97332
find better size 97331
find better size 97330
find better size 97329
find better size 97328
find better size 97327
find better size 97326
find better size 97325
find better size 97324
find better size 97323
find better size 97322
find better size 97321
find better size 97320
find better size 97319
find better size 97318
find better size 97317
find better size 97316
find better size 97315
find better size 97314
find better size 97313
find better size 97312
find better size 97311
find better size 97310
find better size 97309
find better size 97308
find better size 97307
find better size 97306
find better size 97305
find better size 97304
find better size 97303
find better size 97302
find better size 97301
find better size 97300
find better size 97299
find better size 97298
find better size 97297
find better size 97296
find better size 97295
find better size 97294
find better size 97293
find better size 97292
find better size 97291
find better size 97290
find better size 97289
find better size 97288
find better size 97287
find better size 97286
find better size 97285
find better size 97284
find better size 97283
find better size 97282
find better size 97281
find better size 97280
find better size 97279
find better size 97278
find better size 97277
find better size 97276
find better size 97275
find better size 97274
find better size 97273
find better size 97272
find better size 97271
find better size 97270
find better size 97269
find better size 97268
find better size 97267
find better size 97266
find better size 97265
find better size 97264
find better size 97263
find better size 97262
find better size 97261
find better size 97260
find better size 97259
find better size 97258
find better size 97257
find better size 97256
find better size 97255
find better size 97254
find better size 97253
find better size 97252
find better size 97251
find better size 97250
find better size 97249
find better size 97248
find better size 97247
find better size 97246
find better size 97245
find better size 97244
find better size 97243
find better size 97242
find better size 97241
find better size 97240
find better size 97239
find better size 97238
find better size 97237
find better size 97236
find better size 97235
find better size 97234
find better size 97233
find better size 97232
find better size 97231
find better size 97230
find better size 97229
find better size 97228
find better size 97227
find better size 97226
find better size 97225
find better size 97224
find better size 97223
find better size 97222
find better size 97221
find better size 97220
find better size 97219
find better size 97218
find better size 97217
find better size 97216
find better size 97215
find better size 97214
find better size 97213
find better size 97212
find better size 97211
find better size 97210
find better size 97209
find better size 97208
find better size 97207
find better size 97206
find better size 97205
find better size 97204
find better size 97203
find better size 97202
find better size 97201
find better size 97200
find better size 97199
find better size 97198
find better size 97197
find better size 97196
find better size 97195
find better size 97194
find better size 97193
find better size 97192
find better size 97191
find better size 97190
find better size 97189
find better size 97188
find better size 97187
find better size 97186
find better size 97185
find better size 97184
find better size 97183
find better size 97182
find better size 97181
find better size 97180
find better size 97179
find better size 97178
find better size 97177
find better size 97176
find better size 97175
find better size 97174
find better size 97173
find better size 97172
find better size 97171
find better size 97170
find better size 97169
find better size 97168
find better size 97167
find better size 97166
find better size 97165
find better size 97164
find better size 97163
find better size 97162
find better size 97161
find better size 97160
find better size 97159
find better size 97158
find better size 97157
find better size 97156
find better size 97155
find better size 97154
find better size 97153
find better size 97152
find better size 97151
find better size 97150
find better size 97149
find better size 97148
find better size 97147
find better size 97146
find better size 97145
find better size 97144
find better size 97143
find better size 97142
find better size 97141
find better size 97140
find better size 97139
find better size 97138
find better size 97137
find better size 97136
find better size 97135
find better size 97134
find better size 97133
find better size 97132
find better size 97131
find better size 97130
find better size 97129
find better size 97128
find better size 97127
find better size 97126
find better size 97125
find better size 97124
find better size 97123
find better size 97122
find better size 97121
find better size 97120
find better size 97119
find better size 97118
find better size 97117
find better size 97116
find better size 97115
find better size 97114
find better size 97113
find better size 97112
find better size 97111
find better size 97110
find better size 97109
find better size 97108
find better size 97107
find better size 97106
find better size 97105
find better size 97104
find better size 97103
find better size 97102
find better size 97101
find better size 97100
find better size 97099
find better size 97098
find better size 97097
find better size 97096
find better size 97095
find better size 97094
find better size 97093
find better size 97092
find better size 97091
find better size 97090
find better size 97089
find better size 97088
find better size 97087
find better size 97086
find better size 97085
find better size 97084
find better size 97083
find better size 97082
find better size 97081
find better size 97080
find better size 97079
find better size 97078
find better size 97077
find better size 97076
find better size 97075
find better size 97074
find better size 97073
find better size 97072
find better size 97071
find better size 97070
find better size 97069
find better size 97068
find better size 97067
find better size 97066
find better size 97065
find better size 97064
find better size 97063
find better size 97062
find better size 97061
find better size 97060
find better size 97059
find better size 97058
find better size 97057
find better size 97056
find better size 97055
find better size 97054
find better size 97053
find better size 97052
find better size 97051
find better size 97050
find better size 97049
find better size 97048
find better size 97047
find better size 97046
find better size 97045
find better size 97044
find better size 97043
find better size 97042
find better size 97041
find better size 97040
find better size 97039
find better size 97038
find better size 97037
find better size 97036
find better size 97035
find better size 97034
find better size 97033
find better size 97032
find better size 97031
find better size 97030
find better size 97029
find better size 97028
find better size 97027
find better size 97026
find better size 97025
find better size 97024
find better size 97023
find better size 97022
find better size 97021
find better size 97020
find better size 97019
find better size 97018
find better size 97017
find better size 97016
find better size 97015
find better size 97014
find better size 97013
find better size 97012
find better size 97011
find better size 97010
find better size 97009
find better size 97008
find better size 97007
find better size 97006
find better size 97005
find better size 97004
find better size 97003
find better size 97002
find better size 97001
find better size 97000
find better size 96999
find better size 96998
find better size 96997
find better size 96996
find better size 96995
find better size 96994
find better size 96993
find better size 96992
find better size 96991
find better size 96990
find better size 96989
find better size 96988
find better size 96987
find better size 96986
find better size 96985
find better size 96984
find better size 96983
find better size 96982
find better size 96981
find better size 96980
find better size 96979
find better size 96978
find better size 96977
find better size 96976
find better size 96975
find better size 96974
find better size 96973
find better size 96972
find better size 96971
find better size 96970
find better size 96969
find better size 96968
find better size 96967
find better size 96966
find better size 96965
find better size 96964
find better size 96963
find better size 96962
find better size 96961
find better size 96960
find better size 96959
find better size 96958
find better size 96957
find better size 96956
find better size 96955
find better size 96954
find better size 96953
find better size 96952
find better size 96951
find better size 96950
find better size 96949
find better size 96948
find better size 96947
find better size 96946
find better size 96945
find better size 96944
find better size 96943
find better size 96942
find better size 96941
find better size 96940
find better size 96939
find better size 96938
find better size 96937
find better size 96936
find better size 96935
find better size 96934
find better size 96933
find better size 96932
find better size 96931
find better size 96930
find better size 96929
find better size 96928
find better size 96927
find better size 96926
find better size 96925
find better size 96924
find better size 96923
find better size 96922
find better size 96921
find better size 96920
find better size 96919
find better size 96918
find better size 96917
find better size 96916
find better size 96915
find better size 96914
find better size 96913
find better size 96912
find better size 96911
find better size 96910
find better size 96909
find better size 96908
find better size 96907
find better size 96906
find better size 96905
find better size 96904
find better size 96903
find better size 96902
find better size 96901
find better size 96900
find better size 96899
find better size 96898
find better size 96897
find better size 96896
find better size 96895
find better size 96894
find better size 96893
find better size 96892
find better size 96891
find better size 96890
find better size 96889
find better size 96888
find better size 96887
find better size 96886
find better size 96885
find better size 96884
find better size 96883
find better size 96882
find better size 96881
find better size 96880
find better size 96879
find better size 96878
find better size 96877
find better size 96876
find better size 96875
find better size 96874
find better size 96873
find better size 96872
find better size 96871
find better size 96870
find better size 96869
find better size 96868
find better size 96867
find better size 96866
find better size 96865
find better size 96864
find better size 96863
find better size 96862
find better size 96861
find better size 96860
find better size 96859
find better size 96858
find better size 96857
find better size 96856
find better size 96855
find better size 96854
find better size 96853
find better size 96852
find better size 96851
find better size 96850
find better size 96849
find better size 96848
find better size 96847
find better size 96846
find better size 96845
find better size 96844
find better size 96843
find better size 96842
find better size 96841
find better size 96840
find better size 96839
find better size 96838
find better size 96837
find better size 96836
find better size 96835
find better size 96834
find better size 96833
find better size 96832
find better size 96831
find better size 96830
find better size 96829
find better size 96828
find better size 96827
find better size 96826
find better size 96825
find better size 96824
find better size 96823
find better size 96822
find better size 96821
find better size 96820
find better size 96819
find better size 96818
find better size 96817
find better size 96816
find better size 96815
find better size 96814
find better size 96813
find better size 96812
find better size 96811
find better size 96810
find better size 96809
find better size 96808
find better size 96807
find better size 96806
find better size 96805
find better size 96804
find better size 96803
find better size 96802
find better size 96801
find better size 96800
find better size 96799
find better size 96798
find better size 96797
find better size 96796
find better size 96795
find better size 96794
find better size 96793
find better size 96792
find better size 96791
find better size 96790
find better size 96789
find better size 96788
find better size 96787
find better size 96786
find better size 96785
find better size 96784
find better size 96783
find better size 96782
find better size 96781
find better size 96780
find better size 96779
find better size 96778
find better size 96777
find better size 96776
find better size 96775
find better size 96774
find better size 96773
find better size 96772
find better size 96771
find better size 96770
find better size 96769
find better size 96768
find better size 96767
find better size 96766
find better size 96765
find better size 96764
find better size 96763
find better size 96762
find better size 96761
find better size 96760
find better size 96759
find better size 96758
find better size 96757
find better size 96756
find better size 96755
find better size 96754
find better size 96753
find better size 96752
find better size 96751
find better size 96750
find better size 96749
find better size 96748
find better size 96747
find better size 96746
find better size 96745
find better size 96744
find better size 96743
find better size 96742
find better size 96741
find better size 96740
find better size 96739
find better size 96738
find better size 96737
find better size 96736
find better size 96735
find better size 96734
find better size 96733
find better size 96732
find better size 96731
find better size 96730
find better size 96729
find better size 96728
find better size 96727
find better size 96726
find better size 96725
find better size 96724
find better size 96723
find better size 96722
find better size 96721
find better size 96720
find better size 96719
find better size 96718
find better size 96717
find better size 96716
find better size 96715
find better size 96714
find better size 96713
find better size 96712
find better size 96711
find better size 96710
find better size 96709
find better size 96708
find better size 96707
find better size 96706
find better size 96705
find better size 96704
find better size 96703
find better size 96702
find better size 96701
find better size 96700
find better size 96699
find better size 96698
find better size 96697
find better size 96696
find better size 96695
find better size 96694
find better size 96693
find better size 96692
find better size 96691
find better size 96690
find better size 96689
find better size 96688
find better size 96687
find better size 96686
find better size 96685
find better size 96684
find better size 96683
find better size 96682
find better size 96681
find better size 96680
find better size 96679
find better size 96678
find better size 96677
find better size 96676
find better size 96675
find better size 96674
find better size 96673
find better size 96672
find better size 96671
find better size 96670
find better size 96669
find better size 96668
find better size 96667
find better size 96666
find better size 96665
find better size 96664
find better size 96663
find better size 96662
find better size 96661
find better size 96660
find better size 96659
find better size 96658
find better size 96657
find better size 96656
find better size 96655
find better size 96654
find better size 96653
find better size 96652
find better size 96651
find better size 96650
find better size 96649
find better size 96648
find better size 96647
find better size 96646
find better size 96645
find better size 96644
find better size 96643
find better size 96642
find better size 96641
find better size 96640
find better size 96639
find better size 96638
find better size 96637
find better size 96636
find better size 96635
find better size 96634
find better size 96633
find better size 96632
find better size 96631
find better size 96630
find better size 96629
find better size 96628
find better size 96627
find better size 96626
find better size 96625
find better size 96624
find better size 96623
find better size 96622
find better size 96621
find better size 96620
find better size 96619
find better size 96618
find better size 96617
find better size 96616
find better size 96615
find better size 96614
find better size 96613
find better size 96612
find better size 96611
find better size 96610
find better size 96609
find better size 96608
find better size 96607
find better size 96606
find better size 96605
find better size 96604
find better size 96603
find better size 96602
find better size 96601
find better size 96600
find better size 96599
find better size 96598
find better size 96597
find better size 96596
find better size 96595
find better size 96594
find better size 96593
find better size 96592
find better size 96591
find better size 96590
find better size 96589
find better size 96588
find better size 96587
find better size 96586
find better size 96585
find better size 96584
find better size 96583
find better size 96582
find better size 96581
find better size 96580
find better size 96579
find better size 96578
find better size 96577
find better size 96576
find better size 96575
find better size 96574
find better size 96573
find better size 96572
find better size 96571
find better size 96570
find better size 96569
find better size 96568
find better size 96567
find better size 96566
find better size 96565
find better size 96564
find better size 96563
find better size 96562
find better size 96561
find better size 96560
find better size 96559
find better size 96558
find better size 96557
find better size 96556
find better size 96555
find better size 96554
find better size 96553
find better size 96552
find better size 96551
find better size 96550
find better size 96549
find better size 96548
find better size 96547
find better size 96546
find better size 96545
find better size 96544
find better size 96543
find better size 96542
find better size 96541
find better size 96540
find better size 96539
find better size 96538
find better size 96537
find better size 96536
find better size 96535
find better size 96534
find better size 96533
find better size 96532
find better size 96531
find better size 96530
find better size 96529
find better size 96528
find better size 96527
find better size 96526
find better size 96525
find better size 96524
find better size 96523
find better size 96522
find better size 96521
find better size 96520
find better size 96519
find better size 96518
find better size 96517
find better size 96516
find better size 96515
find better size 96514
find better size 96513
find better size 96512
find better size 96511
find better size 96510
find better size 96509
find better size 96508
find better size 96507
find better size 96506
find better size 96505
find better size 96504
find better size 96503
find better size 96502
find better size 96501
find better size 96500
find better size 96499
find better size 96498
find better size 96497
find better size 96496
find better size 96495
find better size 96494
find better size 96493
find better size 96492
find better size 96491
find better size 96490
find better size 96489
find better size 96488
find better size 96487
find better size 96486
find better size 96485
find better size 96484
find better size 96483
find better size 96482
find better size 96481
find better size 96480
find better size 96479
find better size 96478
find better size 96477
find better size 96476
find better size 96475
find better size 96474
find better size 96473
find better size 96472
find better size 96471
find better size 96470
find better size 96469
find better size 96468
find better size 96467
find better size 96466
find better size 96465
find better size 96464
find better size 96463
find better size 96462
find better size 96461
find better size 96460
find better size 96459
find better size 96458
find better size 96457
find better size 96456
find better size 96455
find better size 96454
find better size 96453
find better size 96452
find better size 96451
find better size 96450
find better size 96449
find better size 96448
find better size 96447
find better size 96446
find better size 96445
find better size 96444
find better size 96443
find better size 96442
find better size 96441
find better size 96440
find better size 96439
find better size 96438
find better size 96437
find better size 96436
find better size 96435
find better size 96434
find better size 96433
find better size 96432
find better size 96431
find better size 96430
find better size 96429
find better size 96428
find better size 96427
find better size 96426
find better size 96425
find better size 96424
find better size 96423
find better size 96422
find better size 96421
find better size 96420
find better size 96419
find better size 96418
find better size 96417
find better size 96416
find better size 96415
find better size 96414
find better size 96413
find better size 96412
find better size 96411
find better size 96410
find better size 96409
find better size 96408
find better size 96407
find better size 96406
find better size 96405
find better size 96404
find better size 96403
find better size 96402
find better size 96401
find better size 96400
find better size 96399
find better size 96398
find better size 96397
find better size 96396
find better size 96395
find better size 96394
find better size 96393
find better size 96392
find better size 96391
find better size 96390
find better size 96389
find better size 96388
find better size 96387
find better size 96386
find better size 96385
find better size 96384
find better size 96383
find better size 96382
find better size 96381
find better size 96380
find better size 96379
find better size 96378
find better size 96377
find better size 96376
find better size 96375
find better size 96374
find better size 96373
find better size 96372
find better size 96371
find better size 96370
find better size 96369
find better size 96368
find better size 96367
find better size 96366
find better size 96365
find better size 96364
find better size 96363
find better size 96362
find better size 96361
find better size 96360
find better size 96359
find better size 96358
find better size 96357
find better size 96356
find better size 96355
find better size 96354
find better size 96353
find better size 96352
find better size 96351
find better size 96350
find better size 96349
find better size 96348
find better size 96347
find better size 96346
find better size 96345
find better size 96344
find better size 96343
find better size 96342
find better size 96341
find better size 96340
find better size 96339
find better size 96338
find better size 96337
find better size 96336
find better size 96335
find better size 96334
find better size 96333
find better size 96332
find better size 96331
find better size 96330
find better size 96329
find better size 96328
find better size 96327
find better size 96326
find better size 96325
find better size 96324
find better size 96323
find better size 96322
find better size 96321
find better size 96320
find better size 96319
find better size 96318
find better size 96317
find better size 96316
find better size 96315
find better size 96314
find better size 96313
find better size 96312
find better size 96311
find better size 96310
find better size 96309
find better size 96308
find better size 96307
find better size 96306
find better size 96305
find better size 96304
find better size 96303
find better size 96302
find better size 96301
find better size 96300
find better size 96299
find better size 96298
find better size 96297
find better size 96296
find better size 96295
find better size 96294
find better size 96293
find better size 96292
find better size 96291
find better size 96290
find better size 96289
find better size 96288
find better size 96287
find better size 96286
find better size 96285
find better size 96284
find better size 96283
find better size 96282
find better size 96281
find better size 96280
find better size 96279
find better size 96278
find better size 96277
find better size 96276
find better size 96275
find better size 96274
find better size 96273
find better size 96272
find better size 96271
find better size 96270
find better size 96269
find better size 96268
find better size 96267
find better size 96266
find better size 96265
find better size 96264
find better size 96263
find better size 96262
find better size 96261
find better size 96260
find better size 96259
find better size 96258
find better size 96257
find better size 96256
find better size 96255
find better size 96254
find better size 96253
find better size 96252
find better size 96251
find better size 96250
find better size 96249
find better size 96248
find better size 96247
find better size 96246
find better size 96245
find better size 96244
find better size 96243
find better size 96242
find better size 96241
find better size 96240
find better size 96239
find better size 96238
find better size 96237
find better size 96236
find better size 96235
find better size 96234
find better size 96233
find better size 96232
find better size 96231
find better size 96230
find better size 96229
find better size 96228
find better size 96227
find better size 96226
find better size 96225
find better size 96224
find better size 96223
find better size 96222
find better size 96221
find better size 96220
find better size 96219
find better size 96218
find better size 96217
find better size 96216
find better size 96215
find better size 96214
find better size 96213
find better size 96212
find better size 96211
find better size 96210
find better size 96209
find better size 96208
find better size 96207
find better size 96206
find better size 96205
find better size 96204
find better size 96203
find better size 96202
find better size 96201
find better size 96200
find better size 96199
find better size 96198
find better size 96197
find better size 96196
find better size 96195
find better size 96194
find better size 96193
find better size 96192
find better size 96191
find better size 96190
find better size 96189
find better size 96188
find better size 96187
find better size 96186
find better size 96185
find better size 96184
find better size 96183
find better size 96182
find better size 96181
find better size 96180
find better size 96179
find better size 96178
find better size 96177
find better size 96176
find better size 96175
find better size 96174
find better size 96173
find better size 96172
find better size 96171
find better size 96170
find better size 96169
find better size 96168
find better size 96167
find better size 96166
find better size 96165
find better size 96164
find better size 96163
find better size 96162
find better size 96161
find better size 96160
find better size 96159
find better size 96158
find better size 96157
find better size 96156
find better size 96155
find better size 96154
find better size 96153
find better size 96152
find better size 96151
find better size 96150
find better size 96149
find better size 96148
find better size 96147
find better size 96146
find better size 96145
find better size 96144
find better size 96143
find better size 96142
find better size 96141
find better size 96140
find better size 96139
find better size 96138
find better size 96137
find better size 96136
find better size 96135
find better size 96134
find better size 96133
find better size 96132
find better size 96131
find better size 96130
find better size 96129
find better size 96128
find better size 96127
find better size 96126
find better size 96125
find better size 96124
find better size 96123
find better size 96122
find better size 96121
find better size 96120
find better size 96119
find better size 96118
find better size 96117
find better size 96116
find better size 96115
find better size 96114
find better size 96113
find better size 96112
find better size 96111
find better size 96110
find better size 96109
find better size 96108
find better size 96107
find better size 96106
find better size 96105
find better size 96104
find better size 96103
find better size 96102
find better size 96101
find better size 96100
find better size 96099
find better size 96098
find better size 96097
find better size 96096
find better size 96095
find better size 96094
find better size 96093
find better size 96092
find better size 96091
find better size 96090
find better size 96089
find better size 96088
find better size 96087
find better size 96086
find better size 96085
find better size 96084
find better size 96083
find better size 96082
find better size 96081
find better size 96080
find better size 96079
find better size 96078
find better size 96077
find better size 96076
find better size 96075
find better size 96074
find better size 96073
find better size 96072
find better size 96071
find better size 96070
find better size 96069
find better size 96068
find better size 96067
find better size 96066
find better size 96065
find better size 96064
find better size 96063
find better size 96062
find better size 96061
find better size 96060
find better size 96059
find better size 96058
find better size 96057
find better size 96056
find better size 96055
find better size 96054
find better size 96053
find better size 96052
find better size 96051
find better size 96050
find better size 96049
find better size 96048
find better size 96047
find better size 96046
find better size 96045
find better size 96044
find better size 96043
find better size 96042
find better size 96041
find better size 96040
find better size 96039
find better size 96038
find better size 96037
find better size 96036
find better size 96035
find better size 96034
find better size 96033
find better size 96032
find better size 96031
find better size 96030
find better size 96029
find better size 96028
find better size 96027
find better size 96026
find better size 96025
find better size 96024
find better size 96023
find better size 96022
find better size 96021
find better size 96020
find better size 96019
find better size 96018
find better size 96017
find better size 96016
find better size 96015
find better size 96014
find better size 96013
find better size 96012
find better size 96011
find better size 96010
find better size 96009
find better size 96008
find better size 96007
find better size 96006
find better size 96005
find better size 96004
find better size 96003
find better size 96002
find better size 96001
find better size 96000
find better size 95999
find better size 95998
find better size 95997
find better size 95996
find better size 95995
find better size 95994
find better size 95993
find better size 95992
find better size 95991
find better size 95990
find better size 95989
find better size 95988
find better size 95987
find better size 95986
find better size 95985
find better size 95984
find better size 95983
find better size 95982
find better size 95981
find better size 95980
find better size 95979
find better size 95978
find better size 95977
find better size 95976
find better size 95975
find better size 95974
find better size 95973
find better size 95972
find better size 95971
find better size 95970
find better size 95969
find better size 95968
find better size 95967
find better size 95966
find better size 95965
find better size 95964
find better size 95963
find better size 95962
find better size 95961
find better size 95960
find better size 95959
find better size 95958
find better size 95957
find better size 95956
find better size 95955
find better size 95954
find better size 95953
find better size 95952
find better size 95951
find better size 95950
find better size 95949
find better size 95948
find better size 95947
find better size 95946
find better size 95945
find better size 95944
find better size 95943
find better size 95942
find better size 95941
find better size 95940
find better size 95939
find better size 95938
find better size 95937
find better size 95936
find better size 95935
find better size 95934
find better size 95933
find better size 95932
find better size 95931
find better size 95930
find better size 95929
find better size 95928
find better size 95927
find better size 95926
find better size 95925
find better size 95924
find better size 95923
find better size 95922
find better size 95921
find better size 95920
find better size 95919
find better size 95918
find better size 95917
find better size 95916
find better size 95915
find better size 95914
find better size 95913
find better size 95912
find better size 95911
find better size 95910
find better size 95909
find better size 95908
find better size 95907
find better size 95906
find better size 95905
find better size 95904
find better size 95903
find better size 95902
find better size 95901
find better size 95900
find better size 95899
find better size 95898
find better size 95897
find better size 95896
find better size 95895
find better size 95894
find better size 95893
find better size 95892
find better size 95891
find better size 95890
find better size 95889
find better size 95888
find better size 95887
find better size 95886
find better size 95885
find better size 95884
find better size 95883
find better size 95882
find better size 95881
find better size 95880
find better size 95879
find better size 95878
find better size 95877
find better size 95876
find better size 95875
find better size 95874
find better size 95873
find better size 95872
find better size 95871
find better size 95870
find better size 95869
find better size 95868
find better size 95867
find better size 95866
find better size 95865
find better size 95864
find better size 95863
find better size 95862
find better size 95861
find better size 95860
find better size 95859
find better size 95858
find better size 95857
find better size 95856
find better size 95855
find better size 95854
find better size 95853
find better size 95852
find better size 95851
find better size 95850
find better size 95849
find better size 95848
find better size 95847
find better size 95846
find better size 95845
find better size 95844
find better size 95843
find better size 95842
find better size 95841
find better size 95840
find better size 95839
find better size 95838
find better size 95837
find better size 95836
find better size 95835
find better size 95834
find better size 95833
find better size 95832
find better size 95831
find better size 95830
find better size 95829
find better size 95828
find better size 95827
find better size 95826
find better size 95825
find better size 95824
find better size 95823
find better size 95822
find better size 95821
find better size 95820
find better size 95819
find better size 95818
find better size 95817
find better size 95816
find better size 95815
find better size 95814
find better size 95813
find better size 95812
find better size 95811
find better size 95810
find better size 95809
find better size 95808
find better size 95807
find better size 95806
find better size 95805
find better size 95804
find better size 95803
find better size 95802
find better size 95801
find better size 95800
find better size 95799
find better size 95798
find better size 95797
find better size 95796
find better size 95795
find better size 95794
find better size 95793
find better size 95792
find better size 95791
find better size 95790
find better size 95789
find better size 95788
find better size 95787
find better size 95786
find better size 95785
find better size 95784
find better size 95783
find better size 95782
find better size 95781
find better size 95780
find better size 95779
find better size 95778
find better size 95777
find better size 95776
find better size 95775
find better size 95774
find better size 95773
find better size 95772
find better size 95771
find better size 95770
find better size 95769
find better size 95768
find better size 95767
find better size 95766
find better size 95765
find better size 95764
find better size 95763
find better size 95762
find better size 95761
find better size 95760
find better size 95759
find better size 95758
find better size 95757
find better size 95756
find better size 95755
find better size 95754
find better size 95753
find better size 95752
find better size 95751
find better size 95750
find better size 95749
find better size 95748
find better size 95747
find better size 95746
find better size 95745
find better size 95744
find better size 95743
find better size 95742
find better size 95741
find better size 95740
find better size 95739
find better size 95738
find better size 95737
find better size 95736
find better size 95735
find better size 95734
find better size 95733
find better size 95732
find better size 95731
find better size 95730
find better size 95729
find better size 95728
find better size 95727
find better size 95726
find better size 95725
find better size 95724
find better size 95723
find better size 95722
find better size 95721
find better size 95720
find better size 95719
find better size 95718
find better size 95717
find better size 95716
find better size 95715
find better size 95714
find better size 95713
find better size 95712
find better size 95711
find better size 95710
find better size 95709
find better size 95708
find better size 95707
find better size 95706
find better size 95705
find better size 95704
find better size 95703
find better size 95702
find better size 95701
find better size 95700
find better size 95699
find better size 95698
find better size 95697
find better size 95696
find better size 95695
find better size 95694
find better size 95693
find better size 95692
find better size 95691
find better size 95690
find better size 95689
find better size 95688
find better size 95687
find better size 95686
find better size 95685
find better size 95684
find better size 95683
find better size 95682
find better size 95681
find better size 95680
find better size 95679
find better size 95678
find better size 95677
find better size 95676
find better size 95675
find better size 95674
find better size 95673
find better size 95672
find better size 95671
find better size 95670
find better size 95669
find better size 95668
find better size 95667
find better size 95666
find better size 95665
find better size 95664
find better size 95663
find better size 95662
find better size 95661
find better size 95660
find better size 95659
find better size 95658
find better size 95657
find better size 95656
find better size 95655
find better size 95654
find better size 95653
find better size 95652
find better size 95651
find better size 95650
find better size 95649
find better size 95648
find better size 95647
find better size 95646
find better size 95645
find better size 95644
find better size 95643
find better size 95642
find better size 95641
find better size 95640
find better size 95639
find better size 95638
find better size 95637
find better size 95636
find better size 95635
find better size 95634
find better size 95633
find better size 95632
find better size 95631
find better size 95630
find better size 95629
find better size 95628
find better size 95627
find better size 95626
find better size 95625
find better size 95624
find better size 95623
find better size 95622
find better size 95621
find better size 95620
find better size 95619
find better size 95618
find better size 95617
find better size 95616
find better size 95615
find better size 95614
find better size 95613
find better size 95612
find better size 95611
find better size 95610
find better size 95609
find better size 95608
find better size 95607
find better size 95606
find better size 95605
find better size 95604
find better size 95603
find better size 95602
find better size 95601
find better size 95600
find better size 95599
find better size 95598
find better size 95597
find better size 95596
find better size 95595
find better size 95594
find better size 95593
find better size 95592
find better size 95591
find better size 95590
find better size 95589
find better size 95588
find better size 95587
find better size 95586
find better size 95585
find better size 95584
find better size 95583
find better size 95582
find better size 95581
find better size 95580
find better size 95579
find better size 95578
find better size 95577
find better size 95576
find better size 95575
find better size 95574
find better size 95573
find better size 95572
find better size 95571
find better size 95570
find better size 95569
find better size 95568
find better size 95567
find better size 95566
find better size 95565
find better size 95564
find better size 95563
find better size 95562
find better size 95561
find better size 95560
find better size 95559
find better size 95558
find better size 95557
find better size 95556
find better size 95555
find better size 95554
find better size 95553
find better size 95552
find better size 95551
find better size 95550
find better size 95549
find better size 95548
find better size 95547
find better size 95546
find better size 95545
find better size 95544
find better size 95543
find better size 95542
find better size 95541
find better size 95540
find better size 95539
find better size 95538
find better size 95537
find better size 95536
find better size 95535
find better size 95534
find better size 95533
find better size 95532
find better size 95531
find better size 95530
find better size 95529
find better size 95528
find better size 95527
find better size 95526
find better size 95525
find better size 95524
find better size 95523
find better size 95522
find better size 95521
find better size 95520
find better size 95519
find better size 95518
find better size 95517
find better size 95516
find better size 95515
find better size 95514
find better size 95513
find better size 95512
find better size 95511
find better size 95510
find better size 95509
find better size 95508
find better size 95507
find better size 95506
find better size 95505
find better size 95504
find better size 95503
find better size 95502
find better size 95501
find better size 95500
find better size 95499
find better size 95498
find better size 95497
find better size 95496
find better size 95495
find better size 95494
find better size 95493
find better size 95492
find better size 95491
find better size 95490
find better size 95489
find better size 95488
find better size 95487
find better size 95486
find better size 95485
find better size 95484
find better size 95483
find better size 95482
find better size 95481
find better size 95480
find better size 95479
find better size 95478
find better size 95477
find better size 95476
find better size 95475
find better size 95474
find better size 95473
find better size 95472
find better size 95471
find better size 95470
find better size 95469
find better size 95468
find better size 95467
find better size 95466
find better size 95465
find better size 95464
find better size 95463
find better size 95462
find better size 95461
find better size 95460
find better size 95459
find better size 95458
find better size 95457
find better size 95456
find better size 95455
find better size 95454
find better size 95453
find better size 95452
find better size 95451
find better size 95450
find better size 95449
find better size 95448
find better size 95447
find better size 95446
find better size 95445
find better size 95444
find better size 95443
find better size 95442
find better size 95441
find better size 95440
find better size 95439
find better size 95438
find better size 95437
find better size 95436
find better size 95435
find better size 95434
find better size 95433
find better size 95432
find better size 95431
find better size 95430
find better size 95429
find better size 95428
find better size 95427
find better size 95426
find better size 95425
find better size 95424
find better size 95423
find better size 95422
find better size 95421
find better size 95420
find better size 95419
find better size 95418
find better size 95417
find better size 95416
find better size 95415
find better size 95414
find better size 95413
find better size 95412
find better size 95411
find better size 95410
find better size 95409
find better size 95408
find better size 95407
find better size 95406
find better size 95405
find better size 95404
find better size 95403
find better size 95402
find better size 95401
find better size 95400
find better size 95399
find better size 95398
find better size 95397
find better size 95396
find better size 95395
find better size 95394
find better size 95393
find better size 95392
find better size 95391
find better size 95390
find better size 95389
find better size 95388
find better size 95387
find better size 95386
find better size 95385
find better size 95384
find better size 95383
find better size 95382
find better size 95381
find better size 95380
find better size 95379
find better size 95378
find better size 95377
find better size 95376
find better size 95375
find better size 95374
find better size 95373
find better size 95372
find better size 95371
find better size 95370
find better size 95369
find better size 95368
find better size 95367
find better size 95366
find better size 95365
find better size 95364
find better size 95363
find better size 95362
find better size 95361
find better size 95360
find better size 95359
find better size 95358
find better size 95357
find better size 95356
find better size 95355
find better size 95354
find better size 95353
find better size 95352
find better size 95351
find better size 95350
find better size 95349
find better size 95348
find better size 95347
find better size 95346
find better size 95345
find better size 95344
find better size 95343
find better size 95342
find better size 95341
find better size 95340
find better size 95339
find better size 95338
find better size 95337
find better size 95336
find better size 95335
find better size 95334
find better size 95333
find better size 95332
find better size 95331
find better size 95330
find better size 95329
find better size 95328
find better size 95327
find better size 95326
find better size 95325
find better size 95324
find better size 95323
find better size 95322
find better size 95321
find better size 95320
find better size 95319
find better size 95318
find better size 95317
find better size 95316
find better size 95315
find better size 95314
find better size 95313
find better size 95312
find better size 95311
find better size 95310
find better size 95309
find better size 95308
find better size 95307
find better size 95306
find better size 95305
find better size 95304
find better size 95303
find better size 95302
find better size 95301
find better size 95300
find better size 95299
find better size 95298
find better size 95297
find better size 95296
find better size 95295
find better size 95294
find better size 95293
find better size 95292
find better size 95291
find better size 95290
find better size 95289
find better size 95288
find better size 95287
find better size 95286
find better size 95285
find better size 95284
find better size 95283
find better size 95282
find better size 95281
find better size 95280
find better size 95279
find better size 95278
find better size 95277
find better size 95276
find better size 95275
find better size 95274
find better size 95273
find better size 95272
find better size 95271
find better size 95270
find better size 95269
find better size 95268
find better size 95267
find better size 95266
find better size 95265
find better size 95264
find better size 95263
find better size 95262
find better size 95261
find better size 95260
find better size 95259
find better size 95258
find better size 95257
find better size 95256
find better size 95255
find better size 95254
find better size 95253
find better size 95252
find better size 95251
find better size 95250
find better size 95249
find better size 95248
find better size 95247
find better size 95246
find better size 95245
find better size 95244
find better size 95243
find better size 95242
find better size 95241
find better size 95240
find better size 95239
find better size 95238
find better size 95237
find better size 95236
find better size 95235
find better size 95234
find better size 95233
find better size 95232
find better size 95231
find better size 95230
find better size 95229
find better size 95228
find better size 95227
find better size 95226
find better size 95225
find better size 95224
find better size 95223
find better size 95222
find better size 95221
find better size 95220
find better size 95219
find better size 95218
find better size 95217
find better size 95216
find better size 95215
find better size 95214
find better size 95213
find better size 95212
find better size 95211
find better size 95210
find better size 95209
find better size 95208
find better size 95207
find better size 95206
find better size 95205
find better size 95204
find better size 95203
find better size 95202
find better size 95201
find better size 95200
find better size 95199
find better size 95198
find better size 95197
find better size 95196
find better size 95195
find better size 95194
find better size 95193
find better size 95192
find better size 95191
find better size 95190
find better size 95189
find better size 95188
find better size 95187
find better size 95186
find better size 95185
find better size 95184
find better size 95183
find better size 95182
find better size 95181
find better size 95180
find better size 95179
find better size 95178
find better size 95177
find better size 95176
find better size 95175
find better size 95174
find better size 95173
find better size 95172
find better size 95171
find better size 95170
find better size 95169
find better size 95168
find better size 95167
find better size 95166
find better size 95165
find better size 95164
find better size 95163
find better size 95162
find better size 95161
find better size 95160
find better size 95159
find better size 95158
find better size 95157
find better size 95156
find better size 95155
find better size 95154
find better size 95153
find better size 95152
find better size 95151
find better size 95150
find better size 95149
find better size 95148
find better size 95147
find better size 95146
find better size 95145
find better size 95144
find better size 95143
find better size 95142
find better size 95141
find better size 95140
find better size 95139
find better size 95138
find better size 95137
find better size 95136
find better size 95135
find better size 95134
find better size 95133
find better size 95132
find better size 95131
find better size 95130
find better size 95129
find better size 95128
find better size 95127
find better size 95126
find better size 95125
find better size 95124
find better size 95123
find better size 95122
find better size 95121
find better size 95120
find better size 95119
find better size 95118
find better size 95117
find better size 95116
find better size 95115
find better size 95114
find better size 95113
find better size 95112
find better size 95111
find better size 95110
find better size 95109
find better size 95108
find better size 95107
find better size 95106
find better size 95105
find better size 95104
find better size 95103
find better size 95102
find better size 95101
find better size 95100
find better size 95099
find better size 95098
find better size 95097
find better size 95096
find better size 95095
find better size 95094
find better size 95093
find better size 95092
find better size 95091
find better size 95090
find better size 95089
find better size 95088
find better size 95087
find better size 95086
find better size 95085
find better size 95084
find better size 95083
find better size 95082
find better size 95081
find better size 95080
find better size 95079
find better size 95078
find better size 95077
find better size 95076
find better size 95075
find better size 95074
find better size 95073
find better size 95072
find better size 95071
find better size 95070
find better size 95069
find better size 95068
find better size 95067
find better size 95066
find better size 95065
find better size 95064
find better size 95063
find better size 95062
find better size 95061
find better size 95060
find better size 95059
find better size 95058
find better size 95057
find better size 95056
find better size 95055
find better size 95054
find better size 95053
find better size 95052
find better size 95051
find better size 95050
find better size 95049
find better size 95048
find better size 95047
find better size 95046
find better size 95045
find better size 95044
find better size 95043
find better size 95042
find better size 95041
find better size 95040
find better size 95039
find better size 95038
find better size 95037
find better size 95036
find better size 95035
find better size 95034
find better size 95033
find better size 95032
find better size 95031
find better size 95030
find better size 95029
find better size 95028
find better size 95027
find better size 95026
find better size 95025
find better size 95024
find better size 95023
find better size 95022
find better size 95021
find better size 95020
find better size 95019
find better size 95018
find better size 95017
find better size 95016
find better size 95015
find better size 95014
find better size 95013
find better size 95012
find better size 95011
find better size 95010
find better size 95009
find better size 95008
find better size 95007
find better size 95006
find better size 95005
find better size 95004
find better size 95003
find better size 95002
find better size 95001
find better size 95000
find better size 94999
find better size 94998
find better size 94997
find better size 94996
find better size 94995
find better size 94994
find better size 94993
find better size 94992
find better size 94991
find better size 94990
find better size 94989
find better size 94988
find better size 94987
find better size 94986
find better size 94985
find better size 94984
find better size 94983
find better size 94982
find better size 94981
find better size 94980
find better size 94979
find better size 94978
find better size 94977
find better size 94976
find better size 94975
find better size 94974
find better size 94973
find better size 94972
find better size 94971
find better size 94970
find better size 94969
find better size 94968
find better size 94967
find better size 94966
find better size 94965
find better size 94964
find better size 94963
find better size 94962
find better size 94961
find better size 94960
find better size 94959
find better size 94958
find better size 94957
find better size 94956
find better size 94955
find better size 94954
find better size 94953
find better size 94952
find better size 94951
find better size 94950
find better size 94949
find better size 94948
find better size 94947
find better size 94946
find better size 94945
find better size 94944
find better size 94943
find better size 94942
find better size 94941
find better size 94940
find better size 94939
find better size 94938
find better size 94937
find better size 94936
find better size 94935
find better size 94934
find better size 94933
find better size 94932
find better size 94931
find better size 94930
find better size 94929
find better size 94928
find better size 94927
find better size 94926
find better size 94925
find better size 94924
find better size 94923
find better size 94922
find better size 94921
find better size 94920
find better size 94919
find better size 94918
find better size 94917
find better size 94916
find better size 94915
find better size 94914
find better size 94913
find better size 94912
find better size 94911
find better size 94910
find better size 94909
find better size 94908
find better size 94907
find better size 94906
find better size 94905
find better size 94904
find better size 94903
find better size 94902
find better size 94901
find better size 94900
find better size 94899
find better size 94898
find better size 94897
find better size 94896
find better size 94895
find better size 94894
find better size 94893
find better size 94892
find better size 94891
find better size 94890
find better size 94889
find better size 94888
find better size 94887
find better size 94886
find better size 94885
find better size 94884
find better size 94883
find better size 94882
find better size 94881
find better size 94880
find better size 94879
find better size 94878
find better size 94877
find better size 94876
find better size 94875
find better size 94874
find better size 94873
find better size 94872
find better size 94871
find better size 94870
find better size 94869
find better size 94868
find better size 94867
find better size 94866
find better size 94865
find better size 94864
find better size 94863
find better size 94862
find better size 94861
find better size 94860
find better size 94859
find better size 94858
find better size 94857
find better size 94856
find better size 94855
find better size 94854
find better size 94853
find better size 94852
find better size 94851
find better size 94850
find better size 94849
find better size 94848
find better size 94847
find better size 94846
find better size 94845
find better size 94844
find better size 94843
find better size 94842
find better size 94841
find better size 94840
find better size 94839
find better size 94838
find better size 94837
find better size 94836
find better size 94835
find better size 94834
find better size 94833
find better size 94832
find better size 94831
find better size 94830
find better size 94829
find better size 94828
find better size 94827
find better size 94826
find better size 94825
find better size 94824
find better size 94823
find better size 94822
find better size 94821
find better size 94820
find better size 94819
find better size 94818
find better size 94817
find better size 94816
find better size 94815
find better size 94814
find better size 94813
find better size 94812
find better size 94811
find better size 94810
find better size 94809
find better size 94808
find better size 94807
find better size 94806
find better size 94805
find better size 94804
find better size 94803
find better size 94802
find better size 94801
find better size 94800
find better size 94799
find better size 94798
find better size 94797
find better size 94796
find better size 94795
find better size 94794
find better size 94793
find better size 94792
find better size 94791
find better size 94790
find better size 94789
find better size 94788
find better size 94787
find better size 94786
find better size 94785
find better size 94784
find better size 94783
find better size 94782
find better size 94781
find better size 94780
find better size 94779
find better size 94778
find better size 94777
find better size 94776
find better size 94775
find better size 94774
find better size 94773
find better size 94772
find better size 94771
find better size 94770
find better size 94769
find better size 94768
find better size 94767
find better size 94766
find better size 94765
find better size 94764
find better size 94763
find better size 94762
find better size 94761
find better size 94760
find better size 94759
find better size 94758
find better size 94757
find better size 94756
find better size 94755
find better size 94754
find better size 94753
find better size 94752
find better size 94751
find better size 94750
find better size 94749
find better size 94748
find better size 94747
find better size 94746
find better size 94745
find better size 94744
find better size 94743
find better size 94742
find better size 94741
find better size 94740
find better size 94739
find better size 94738
find better size 94737
find better size 94736
find better size 94735
find better size 94734
find better size 94733
find better size 94732
find better size 94731
find better size 94730
find better size 94729
find better size 94728
find better size 94727
find better size 94726
find better size 94725
find better size 94724
find better size 94723
find better size 94722
find better size 94721
find better size 94720
find better size 94719
find better size 94718
find better size 94717
find better size 94716
find better size 94715
find better size 94714
find better size 94713
find better size 94712
find better size 94711
find better size 94710
find better size 94709
find better size 94708
find better size 94707
find better size 94706
find better size 94705
find better size 94704
find better size 94703
find better size 94702
find better size 94701
find better size 94700
find better size 94699
find better size 94698
find better size 94697
find better size 94696
find better size 94695
find better size 94694
find better size 94693
find better size 94692
find better size 94691
find better size 94690
find better size 94689
find better size 94688
find better size 94687
find better size 94686
find better size 94685
find better size 94684
find better size 94683
find better size 94682
find better size 94681
find better size 94680
find better size 94679
find better size 94678
find better size 94677
find better size 94676
find better size 94675
find better size 94674
find better size 94673
find better size 94672
find better size 94671
find better size 94670
find better size 94669
find better size 94668
find better size 94667
find better size 94666
find better size 94665
find better size 94664
find better size 94663
find better size 94662
find better size 94661
find better size 94660
find better size 94659
find better size 94658
find better size 94657
find better size 94656
find better size 94655
find better size 94654
find better size 94653
find better size 94652
find better size 94651
find better size 94650
find better size 94649
find better size 94648
find better size 94647
find better size 94646
find better size 94645
find better size 94644
find better size 94643
find better size 94642
find better size 94641
find better size 94640
find better size 94639
find better size 94638
find better size 94637
find better size 94636
find better size 94635
find better size 94634
find better size 94633
find better size 94632
find better size 94631
find better size 94630
find better size 94629
find better size 94628
find better size 94627
find better size 94626
find better size 94625
find better size 94624
find better size 94623
find better size 94622
find better size 94621
find better size 94620
find better size 94619
find better size 94618
find better size 94617
find better size 94616
find better size 94615
find better size 94614
find better size 94613
find better size 94612
find better size 94611
find better size 94610
find better size 94609
find better size 94608
find better size 94607
find better size 94606
find better size 94605
find better size 94604
find better size 94603
find better size 94602
find better size 94601
find better size 94600
find better size 94599
find better size 94598
find better size 94597
find better size 94596
find better size 94595
find better size 94594
find better size 94593
find better size 94592
find better size 94591
find better size 94590
find better size 94589
find better size 94588
find better size 94587
find better size 94586
find better size 94585
find better size 94584
find better size 94583
find better size 94582
find better size 94581
find better size 94580
find better size 94579
find better size 94578
find better size 94577
find better size 94576
find better size 94575
find better size 94574
find better size 94573
find better size 94572
find better size 94571
find better size 94570
find better size 94569
find better size 94568
find better size 94567
find better size 94566
find better size 94565
find better size 94564
find better size 94563
find better size 94562
find better size 94561
find better size 94560
find better size 94559
find better size 94558
find better size 94557
find better size 94556
find better size 94555
find better size 94554
find better size 94553
find better size 94552
find better size 94551
find better size 94550
find better size 94549
find better size 94548
find better size 94547
find better size 94546
find better size 94545
find better size 94544
find better size 94543
find better size 94542
find better size 94541
find better size 94540
find better size 94539
find better size 94538
find better size 94537
find better size 94536
find better size 94535
find better size 94534
find better size 94533
find better size 94532
find better size 94531
find better size 94530
find better size 94529
find better size 94528
find better size 94527
find better size 94526
find better size 94525
find better size 94524
find better size 94523
find better size 94522
find better size 94521
find better size 94520
find better size 94519
find better size 94518
find better size 94517
find better size 94516
find better size 94515
find better size 94514
find better size 94513
find better size 94512
find better size 94511
find better size 94510
find better size 94509
find better size 94508
find better size 94507
find better size 94506
find better size 94505
find better size 94504
find better size 94503
find better size 94502
find better size 94501
find better size 94500
find better size 94499
find better size 94498
find better size 94497
find better size 94496
find better size 94495
find better size 94494
find better size 94493
find better size 94492
find better size 94491
find better size 94490
find better size 94489
find better size 94488
find better size 94487
find better size 94486
find better size 94485
find better size 94484
find better size 94483
find better size 94482
find better size 94481
find better size 94480
find better size 94479
find better size 94478
find better size 94477
find better size 94476
find better size 94475
find better size 94474
find better size 94473
find better size 94472
find better size 94471
find better size 94470
find better size 94469
find better size 94468
find better size 94467
find better size 94466
find better size 94465
find better size 94464
find better size 94463
find better size 94462
find better size 94461
find better size 94460
find better size 94459
find better size 94458
find better size 94457
find better size 94456
find better size 94455
find better size 94454
find better size 94453
find better size 94452
find better size 94451
find better size 94450
find better size 94449
find better size 94448
find better size 94447
find better size 94446
find better size 94445
find better size 94444
find better size 94443
find better size 94442
find better size 94441
find better size 94440
find better size 94439
find better size 94438
find better size 94437
find better size 94436
find better size 94435
find better size 94434
find better size 94433
find better size 94432
find better size 94431
find better size 94430
find better size 94429
find better size 94428
find better size 94427
find better size 94426
find better size 94425
find better size 94424
find better size 94423
find better size 94422
find better size 94421
find better size 94420
find better size 94419
find better size 94418
find better size 94417
find better size 94416
find better size 94415
find better size 94414
find better size 94413
find better size 94412
find better size 94411
find better size 94410
find better size 94409
find better size 94408
find better size 94407
find better size 94406
find better size 94405
find better size 94404
find better size 94403
find better size 94402
find better size 94401
find better size 94400
find better size 94399
find better size 94398
find better size 94397
find better size 94396
find better size 94395
find better size 94394
find better size 94393
find better size 94392
find better size 94391
find better size 94390
find better size 94389
find better size 94388
find better size 94387
find better size 94386
find better size 94385
find better size 94384
find better size 94383
find better size 94382
find better size 94381
find better size 94380
find better size 94379
find better size 94378
find better size 94377
find better size 94376
find better size 94375
find better size 94374
find better size 94373
find better size 94372
find better size 94371
find better size 94370
find better size 94369
find better size 94368
find better size 94367
find better size 94366
find better size 94365
find better size 94364
find better size 94363
find better size 94362
find better size 94361
find better size 94360
find better size 94359
find better size 94358
find better size 94357
find better size 94356
find better size 94355
find better size 94354
find better size 94353
find better size 94352
find better size 94351
find better size 94350
find better size 94349
find better size 94348
find better size 94347
find better size 94346
find better size 94345
find better size 94344
find better size 94343
find better size 94342
find better size 94341
find better size 94340
find better size 94339
find better size 94338
find better size 94337
find better size 94336
find better size 94335
find better size 94334
find better size 94333
find better size 94332
find better size 94331
find better size 94330
find better size 94329
find better size 94328
find better size 94327
find better size 94326
find better size 94325
find better size 94324
find better size 94323
find better size 94322
find better size 94321
find better size 94320
find better size 94319
find better size 94318
find better size 94317
find better size 94316
find better size 94315
find better size 94314
find better size 94313
find better size 94312
find better size 94311
find better size 94310
find better size 94309
find better size 94308
find better size 94307
find better size 94306
find better size 94305
find better size 94304
find better size 94303
find better size 94302
find better size 94301
find better size 94300
find better size 94299
find better size 94298
find better size 94297
find better size 94296
find better size 94295
find better size 94294
find better size 94293
find better size 94292
find better size 94291
find better size 94290
find better size 94289
find better size 94288
find better size 94287
find better size 94286
find better size 94285
find better size 94284
find better size 94283
find better size 94282
find better size 94281
find better size 94280
find better size 94279
find better size 94278
find better size 94277
find better size 94276
find better size 94275
find better size 94274
find better size 94273
find better size 94272
find better size 94271
find better size 94270
find better size 94269
find better size 94268
find better size 94267
find better size 94266
find better size 94265
find better size 94264
find better size 94263
find better size 94262
find better size 94261
find better size 94260
find better size 94259
find better size 94258
find better size 94257
find better size 94256
find better size 94255
find better size 94254
find better size 94253
find better size 94252
find better size 94251
find better size 94250
find better size 94249
find better size 94248
find better size 94247
find better size 94246
find better size 94245
find better size 94244
find better size 94243
find better size 94242
find better size 94241
find better size 94240
find better size 94239
find better size 94238
find better size 94237
find better size 94236
find better size 94235
find better size 94234
find better size 94233
find better size 94232
find better size 94231
find better size 94230
find better size 94229
find better size 94228
find better size 94227
find better size 94226
find better size 94225
find better size 94224
find better size 94223
find better size 94222
find better size 94221
find better size 94220
find better size 94219
find better size 94218
find better size 94217
find better size 94216
find better size 94215
find better size 94214
find better size 94213
find better size 94212
find better size 94211
find better size 94210
find better size 94209
find better size 94208
find better size 94207
find better size 94206
find better size 94205
find better size 94204
find better size 94203
find better size 94202
find better size 94201
find better size 94200
find better size 94199
find better size 94198
find better size 94197
find better size 94196
find better size 94195
find better size 94194
find better size 94193
find better size 94192
find better size 94191
find better size 94190
find better size 94189
find better size 94188
find better size 94187
find better size 94186
find better size 94185
find better size 94184
find better size 94183
find better size 94182
find better size 94181
find better size 94180
find better size 94179
find better size 94178
find better size 94177
find better size 94176
find better size 94175
find better size 94174
find better size 94173
find better size 94172
find better size 94171
find better size 94170
find better size 94169
find better size 94168
find better size 94167
find better size 94166
find better size 94165
find better size 94164
find better size 94163
find better size 94162
find better size 94161
find better size 94160
find better size 94159
find better size 94158
find better size 94157
find better size 94156
find better size 94155
find better size 94154
find better size 94153
find better size 94152
find better size 94151
find better size 94150
find better size 94149
find better size 94148
find better size 94147
find better size 94146
find better size 94145
find better size 94144
find better size 94143
find better size 94142
find better size 94141
find better size 94140
find better size 94139
find better size 94138
find better size 94137
find better size 94136
find better size 94135
find better size 94134
find better size 94133
find better size 94132
find better size 94131
find better size 94130
find better size 94129
find better size 94128
find better size 94127
find better size 94126
find better size 94125
find better size 94124
find better size 94123
find better size 94122
find better size 94121
find better size 94120
find better size 94119
find better size 94118
find better size 94117
find better size 94116
find better size 94115
find better size 94114
find better size 94113
find better size 94112
find better size 94111
find better size 94110
find better size 94109
find better size 94108
find better size 94107
find better size 94106
find better size 94105
find better size 94104
find better size 94103
find better size 94102
find better size 94101
find better size 94100
find better size 94099
find better size 94098
find better size 94097
find better size 94096
find better size 94095
find better size 94094
find better size 94093
find better size 94092
find better size 94091
find better size 94090
find better size 94089
find better size 94088
find better size 94087
find better size 94086
find better size 94085
find better size 94084
find better size 94083
find better size 94082
find better size 94081
find better size 94080
find better size 94079
find better size 94078
find better size 94077
find better size 94076
find better size 94075
find better size 94074
find better size 94073
find better size 94072
find better size 94071
find better size 94070
find better size 94069
find better size 94068
find better size 94067
find better size 94066
find better size 94065
find better size 94064
find better size 94063
find better size 94062
find better size 94061
find better size 94060
find better size 94059
find better size 94058
find better size 94057
find better size 94056
find better size 94055
find better size 94054
find better size 94053
find better size 94052
find better size 94051
find better size 94050
find better size 94049
find better size 94048
find better size 94047
find better size 94046
find better size 94045
find better size 94044
find better size 94043
find better size 94042
find better size 94041
find better size 94040
find better size 94039
find better size 94038
find better size 94037
find better size 94036
find better size 94035
find better size 94034
find better size 94033
find better size 94032
find better size 94031
find better size 94030
find better size 94029
find better size 94028
find better size 94027
find better size 94026
find better size 94025
find better size 94024
find better size 94023
find better size 94022
find better size 94021
find better size 94020
find better size 94019
find better size 94018
find better size 94017
find better size 94016
find better size 94015
find better size 94014
find better size 94013
find better size 94012
find better size 94011
find better size 94010
find better size 94009
find better size 94008
find better size 94007
find better size 94006
find better size 94005
find better size 94004
find better size 94003
find better size 94002
find better size 94001
find better size 94000
find better size 93999
find better size 93998
find better size 93997
find better size 93996
find better size 93995
find better size 93994
find better size 93993
find better size 93992
find better size 93991
find better size 93990
find better size 93989
find better size 93988
find better size 93987
find better size 93986
find better size 93985
find better size 93984
find better size 93983
find better size 93982
find better size 93981
find better size 93980
find better size 93979
find better size 93978
find better size 93977
find better size 93976
find better size 93975
find better size 93974
find better size 93973
find better size 93972
find better size 93971
find better size 93970
find better size 93969
find better size 93968
find better size 93967
find better size 93966
find better size 93965
find better size 93964
find better size 93963
find better size 93962
find better size 93961
find better size 93960
find better size 93959
find better size 93958
find better size 93957
find better size 93956
find better size 93955
find better size 93954
find better size 93953
find better size 93952
find better size 93951
find better size 93950
find better size 93949
find better size 93948
find better size 93947
find better size 93946
find better size 93945
find better size 93944
find better size 93943
find better size 93942
find better size 93941
find better size 93940
find better size 93939
find better size 93938
find better size 93937
find better size 93936
find better size 93935
find better size 93934
find better size 93933
find better size 93932
find better size 93931
find better size 93930
find better size 93929
find better size 93928
find better size 93927
find better size 93926
find better size 93925
find better size 93924
find better size 93923
find better size 93922
find better size 93921
find better size 93920
find better size 93919
find better size 93918
find better size 93917
find better size 93916
find better size 93915
find better size 93914
find better size 93913
find better size 93912
find better size 93911
find better size 93910
find better size 93909
find better size 93908
find better size 93907
find better size 93906
find better size 93905
find better size 93904
find better size 93903
find better size 93902
find better size 93901
find better size 93900
find better size 93899
find better size 93898
find better size 93897
find better size 93896
find better size 93895
find better size 93894
find better size 93893
find better size 93892
find better size 93891
find better size 93890
find better size 93889
find better size 93888
find better size 93887
find better size 93886
find better size 93885
find better size 93884
find better size 93883
find better size 93882
find better size 93881
find better size 93880
find better size 93879
find better size 93878
find better size 93877
find better size 93876
find better size 93875
find better size 93874
find better size 93873
find better size 93872
find better size 93871
find better size 93870
find better size 93869
find better size 93868
find better size 93867
find better size 93866
find better size 93865
find better size 93864
find better size 93863
find better size 93862
find better size 93861
find better size 93860
find better size 93859
find better size 93858
find better size 93857
find better size 93856
find better size 93855
find better size 93854
find better size 93853
find better size 93852
find better size 93851
find better size 93850
find better size 93849
find better size 93848
find better size 93847
find better size 93846
find better size 93845
find better size 93844
find better size 93843
find better size 93842
find better size 93841
find better size 93840
find better size 93839
find better size 93838
find better size 93837
find better size 93836
find better size 93835
find better size 93834
find better size 93833
find better size 93832
find better size 93831
find better size 93830
find better size 93829
find better size 93828
find better size 93827
find better size 93826
find better size 93825
find better size 93824
find better size 93823
find better size 93822
find better size 93821
find better size 93820
find better size 93819
find better size 93818
find better size 93817
find better size 93816
find better size 93815
find better size 93814
find better size 93813
find better size 93812
find better size 93811
find better size 93810
find better size 93809
find better size 93808
find better size 93807
find better size 93806
find better size 93805
find better size 93804
find better size 93803
find better size 93802
find better size 93801
find better size 93800
find better size 93799
find better size 93798
find better size 93797
find better size 93796
find better size 93795
find better size 93794
find better size 93793
find better size 93792
find better size 93791
find better size 93790
find better size 93789
find better size 93788
find better size 93787
find better size 93786
find better size 93785
find better size 93784
find better size 93783
find better size 93782
find better size 93781
find better size 93780
find better size 93779
find better size 93778
find better size 93777
find better size 93776
find better size 93775
find better size 93774
find better size 93773
find better size 93772
find better size 93771
find better size 93770
find better size 93769
find better size 93768
find better size 93767
find better size 93766
find better size 93765
find better size 93764
find better size 93763
find better size 93762
find better size 93761
find better size 93760
find better size 93759
find better size 93758
find better size 93757
find better size 93756
find better size 93755
find better size 93754
find better size 93753
find better size 93752
find better size 93751
find better size 93750
find better size 93749
find better size 93748
find better size 93747
find better size 93746
find better size 93745
find better size 93744
find better size 93743
find better size 93742
find better size 93741
find better size 93740
find better size 93739
find better size 93738
find better size 93737
find better size 93736
find better size 93735
find better size 93734
find better size 93733
find better size 93732
find better size 93731
find better size 93730
find better size 93729
find better size 93728
find better size 93727
find better size 93726
find better size 93725
find better size 93724
find better size 93723
find better size 93722
find better size 93721
find better size 93720
find better size 93719
find better size 93718
find better size 93717
find better size 93716
find better size 93715
find better size 93714
find better size 93713
find better size 93712
find better size 93711
find better size 93710
find better size 93709
find better size 93708
find better size 93707
find better size 93706
find better size 93705
find better size 93704
find better size 93703
find better size 93702
find better size 93701
find better size 93700
find better size 93699
find better size 93698
find better size 93697
find better size 93696
find better size 93695
find better size 93694
find better size 93693
find better size 93692
find better size 93691
find better size 93690
find better size 93689
find better size 93688
find better size 93687
find better size 93686
find better size 93685
find better size 93684
find better size 93683
find better size 93682
find better size 93681
find better size 93680
find better size 93679
find better size 93678
find better size 93677
find better size 93676
find better size 93675
find better size 93674
find better size 93673
find better size 93672
find better size 93671
find better size 93670
find better size 93669
find better size 93668
find better size 93667
find better size 93666
find better size 93665
find better size 93664
find better size 93663
find better size 93662
find better size 93661
find better size 93660
find better size 93659
find better size 93658
find better size 93657
find better size 93656
find better size 93655
find better size 93654
find better size 93653
find better size 93652
find better size 93651
find better size 93650
find better size 93649
find better size 93648
find better size 93647
find better size 93646
find better size 93645
find better size 93644
find better size 93643
find better size 93642
find better size 93641
find better size 93640
find better size 93639
find better size 93638
find better size 93637
find better size 93636
find better size 93635
find better size 93634
find better size 93633
find better size 93632
find better size 93631
find better size 93630
find better size 93629
find better size 93628
find better size 93627
find better size 93626
find better size 93625
find better size 93624
find better size 93623
find better size 93622
find better size 93621
find better size 93620
find better size 93619
find better size 93618
find better size 93617
find better size 93616
find better size 93615
find better size 93614
find better size 93613
find better size 93612
find better size 93611
find better size 93610
find better size 93609
find better size 93608
find better size 93607
find better size 93606
find better size 93605
find better size 93604
find better size 93603
find better size 93602
find better size 93601
find better size 93600
find better size 93599
find better size 93598
find better size 93597
find better size 93596
find better size 93595
find better size 93594
find better size 93593
find better size 93592
find better size 93591
find better size 93590
find better size 93589
find better size 93588
find better size 93587
find better size 93586
find better size 93585
find better size 93584
find better size 93583
find better size 93582
find better size 93581
find better size 93580
find better size 93579
find better size 93578
find better size 93577
find better size 93576
find better size 93575
find better size 93574
find better size 93573
find better size 93572
find better size 93571
find better size 93570
find better size 93569
find better size 93568
find better size 93567
find better size 93566
find better size 93565
find better size 93564
find better size 93563
find better size 93562
find better size 93561
find better size 93560
find better size 93559
find better size 93558
find better size 93557
find better size 93556
find better size 93555
find better size 93554
find better size 93553
find better size 93552
find better size 93551
find better size 93550
find better size 93549
find better size 93548
find better size 93547
find better size 93546
find better size 93545
find better size 93544
find better size 93543
find better size 93542
find better size 93541
find better size 93540
find better size 93539
find better size 93538
find better size 93537
find better size 93536
find better size 93535
find better size 93534
find better size 93533
find better size 93532
find better size 93531
find better size 93530
find better size 93529
find better size 93528
find better size 93527
find better size 93526
find better size 93525
find better size 93524
find better size 93523
find better size 93522
find better size 93521
find better size 93520
find better size 93519
find better size 93518
find better size 93517
find better size 93516
find better size 93515
find better size 93514
find better size 93513
find better size 93512
find better size 93511
find better size 93510
find better size 93509
find better size 93508
find better size 93507
find better size 93506
find better size 93505
find better size 93504
find better size 93503
find better size 93502
find better size 93501
find better size 93500
find better size 93499
find better size 93498
find better size 93497
find better size 93496
find better size 93495
find better size 93494
find better size 93493
find better size 93492
find better size 93491
find better size 93490
find better size 93489
find better size 93488
find better size 93487
find better size 93486
find better size 93485
find better size 93484
find better size 93483
find better size 93482
find better size 93481
find better size 93480
find better size 93479
find better size 93478
find better size 93477
find better size 93476
find better size 93475
find better size 93474
find better size 93473
find better size 93472
find better size 93471
find better size 93470
find better size 93469
find better size 93468
find better size 93467
find better size 93466
find better size 93465
find better size 93464
find better size 93463
find better size 93462
find better size 93461
find better size 93460
find better size 93459
find better size 93458
find better size 93457
find better size 93456
find better size 93455
find better size 93454
find better size 93453
find better size 93452
find better size 93451
find better size 93450
find better size 93449
find better size 93448
find better size 93447
find better size 93446
find better size 93445
find better size 93444
find better size 93443
find better size 93442
find better size 93441
find better size 93440
find better size 93439
find better size 93438
find better size 93437
find better size 93436
find better size 93435
find better size 93434
find better size 93433
find better size 93432
find better size 93431
find better size 93430
find better size 93429
find better size 93428
find better size 93427
find better size 93426
find better size 93425
find better size 93424
find better size 93423
find better size 93422
find better size 93421
find better size 93420
find better size 93419
find better size 93418
find better size 93417
find better size 93416
find better size 93415
find better size 93414
find better size 93413
find better size 93412
find better size 93411
find better size 93410
find better size 93409
find better size 93408
find better size 93407
find better size 93406
find better size 93405
find better size 93404
find better size 93403
find better size 93402
find better size 93401
find better size 93400
find better size 93399
find better size 93398
find better size 93397
find better size 93396
find better size 93395
find better size 93394
find better size 93393
find better size 93392
find better size 93391
find better size 93390
find better size 93389
find better size 93388
find better size 93387
find better size 93386
find better size 93385
find better size 93384
find better size 93383
find better size 93382
find better size 93381
find better size 93380
find better size 93379
find better size 93378
find better size 93377
find better size 93376
find better size 93375
find better size 93374
find better size 93373
find better size 93372
find better size 93371
find better size 93370
find better size 93369
find better size 93368
find better size 93367
find better size 93366
find better size 93365
find better size 93364
find better size 93363
find better size 93362
find better size 93361
find better size 93360
find better size 93359
find better size 93358
find better size 93357
find better size 93356
find better size 93355
find better size 93354
find better size 93353
find better size 93352
find better size 93351
find better size 93350
find better size 93349
find better size 93348
find better size 93347
find better size 93346
find better size 93345
find better size 93344
find better size 93343
find better size 93342
find better size 93341
find better size 93340
find better size 93339
find better size 93338
find better size 93337
find better size 93336
find better size 93335
find better size 93334
find better size 93333
find better size 93332
find better size 93331
find better size 93330
find better size 93329
find better size 93328
find better size 93327
find better size 93326
find better size 93325
find better size 93324
find better size 93323
find better size 93322
find better size 93321
find better size 93320
find better size 93319
find better size 93318
find better size 93317
find better size 93316
find better size 93315
find better size 93314
find better size 93313
find better size 93312
find better size 93311
find better size 93310
find better size 93309
find better size 93308
find better size 93307
find better size 93306
find better size 93305
find better size 93304
find better size 93303
find better size 93302
find better size 93301
find better size 93300
find better size 93299
find better size 93298
find better size 93297
find better size 93296
find better size 93295
find better size 93294
find better size 93293
find better size 93292
find better size 93291
find better size 93290
find better size 93289
find better size 93288
find better size 93287
find better size 93286
find better size 93285
find better size 93284
find better size 93283
find better size 93282
find better size 93281
find better size 93280
find better size 93279
find better size 93278
find better size 93277
find better size 93276
find better size 93275
find better size 93274
find better size 93273
find better size 93272
find better size 93271
find better size 93270
find better size 93269
find better size 93268
find better size 93267
find better size 93266
find better size 93265
find better size 93264
find better size 93263
find better size 93262
find better size 93261
find better size 93260
find better size 93259
find better size 93258
find better size 93257
find better size 93256
find better size 93255
find better size 93254
find better size 93253
find better size 93252
find better size 93251
find better size 93250
find better size 93249
find better size 93248
find better size 93247
find better size 93246
find better size 93245
find better size 93244
find better size 93243
find better size 93242
find better size 93241
find better size 93240
find better size 93239
find better size 93238
find better size 93237
find better size 93236
find better size 93235
find better size 93234
find better size 93233
find better size 93232
find better size 93231
find better size 93230
find better size 93229
find better size 93228
find better size 93227
find better size 93226
find better size 93225
find better size 93224
find better size 93223
find better size 93222
find better size 93221
find better size 93220
find better size 93219
find better size 93218
find better size 93217
find better size 93216
find better size 93215
find better size 93214
find better size 93213
find better size 93212
find better size 93211
find better size 93210
find better size 93209
find better size 93208
find better size 93207
find better size 93206
find better size 93205
find better size 93204
find better size 93203
find better size 93202
find better size 93201
find better size 93200
find better size 93199
find better size 93198
find better size 93197
find better size 93196
find better size 93195
find better size 93194
find better size 93193
find better size 93192
find better size 93191
find better size 93190
find better size 93189
find better size 93188
find better size 93187
find better size 93186
find better size 93185
find better size 93184
find better size 93183
find better size 93182
find better size 93181
find better size 93180
find better size 93179
find better size 93178
find better size 93177
find better size 93176
find better size 93175
find better size 93174
find better size 93173
find better size 93172
find better size 93171
find better size 93170
find better size 93169
find better size 93168
find better size 93167
find better size 93166
find better size 93165
find better size 93164
find better size 93163
find better size 93162
find better size 93161
find better size 93160
find better size 93159
find better size 93158
find better size 93157
find better size 93156
find better size 93155
find better size 93154
find better size 93153
find better size 93152
find better size 93151
find better size 93150
find better size 93149
find better size 93148
find better size 93147
find better size 93146
find better size 93145
find better size 93144
find better size 93143
find better size 93142
find better size 93141
find better size 93140
find better size 93139
find better size 93138
find better size 93137
find better size 93136
find better size 93135
find better size 93134
find better size 93133
find better size 93132
find better size 93131
find better size 93130
find better size 93129
find better size 93128
find better size 93127
find better size 93126
find better size 93125
find better size 93124
find better size 93123
find better size 93122
find better size 93121
find better size 93120
find better size 93119
find better size 93118
find better size 93117
find better size 93116
find better size 93115
find better size 93114
find better size 93113
find better size 93112
find better size 93111
find better size 93110
find better size 93109
find better size 93108
find better size 93107
find better size 93106
find better size 93105
find better size 93104
find better size 93103
find better size 93102
find better size 93101
find better size 93100
find better size 93099
find better size 93098
find better size 93097
find better size 93096
find better size 93095
find better size 93094
find better size 93093
find better size 93092
find better size 93091
find better size 93090
find better size 93089
find better size 93088
find better size 93087
find better size 93086
find better size 93085
find better size 93084
find better size 93083
find better size 93082
find better size 93081
find better size 93080
find better size 93079
find better size 93078
find better size 93077
find better size 93076
find better size 93075
find better size 93074
find better size 93073
find better size 93072
find better size 93071
find better size 93070
find better size 93069
find better size 93068
find better size 93067
find better size 93066
find better size 93065
find better size 93064
find better size 93063
find better size 93062
find better size 93061
find better size 93060
find better size 93059
find better size 93058
find better size 93057
find better size 93056
find better size 93055
find better size 93054
find better size 93053
find better size 93052
find better size 93051
find better size 93050
find better size 93049
find better size 93048
find better size 93047
find better size 93046
find better size 93045
find better size 93044
find better size 93043
find better size 93042
find better size 93041
find better size 93040
find better size 93039
find better size 93038
find better size 93037
find better size 93036
find better size 93035
find better size 93034
find better size 93033
find better size 93032
find better size 93031
find better size 93030
find better size 93029
find better size 93028
find better size 93027
find better size 93026
find better size 93025
find better size 93024
find better size 93023
find better size 93022
find better size 93021
find better size 93020
find better size 93019
find better size 93018
find better size 93017
find better size 93016
find better size 93015
find better size 93014
find better size 93013
find better size 93012
find better size 93011
find better size 93010
find better size 93009
find better size 93008
find better size 93007
find better size 93006
find better size 93005
find better size 93004
find better size 93003
find better size 93002
find better size 93001
find better size 93000
find better size 92999
find better size 92998
find better size 92997
find better size 92996
find better size 92995
find better size 92994
find better size 92993
find better size 92992
find better size 92991
find better size 92990
find better size 92989
find better size 92988
find better size 92987
find better size 92986
find better size 92985
find better size 92984
find better size 92983
find better size 92982
find better size 92981
find better size 92980
find better size 92979
find better size 92978
find better size 92977
find better size 92976
find better size 92975
find better size 92974
find better size 92973
find better size 92972
find better size 92971
find better size 92970
find better size 92969
find better size 92968
find better size 92967
find better size 92966
find better size 92965
find better size 92964
find better size 92963
find better size 92962
find better size 92961
find better size 92960
find better size 92959
find better size 92958
find better size 92957
find better size 92956
find better size 92955
find better size 92954
find better size 92953
find better size 92952
find better size 92951
find better size 92950
find better size 92949
find better size 92948
find better size 92947
find better size 92946
find better size 92945
find better size 92944
find better size 92943
find better size 92942
find better size 92941
find better size 92940
find better size 92939
find better size 92938
find better size 92937
find better size 92936
find better size 92935
find better size 92934
find better size 92933
find better size 92932
find better size 92931
find better size 92930
find better size 92929
find better size 92928
find better size 92927
find better size 92926
find better size 92925
find better size 92924
find better size 92923
find better size 92922
find better size 92921
find better size 92920
find better size 92919
find better size 92918
find better size 92917
find better size 92916
find better size 92915
find better size 92914
find better size 92913
find better size 92912
find better size 92911
find better size 92910
find better size 92909
find better size 92908
find better size 92907
find better size 92906
find better size 92905
find better size 92904
find better size 92903
find better size 92902
find better size 92901
find better size 92900
find better size 92899
find better size 92898
find better size 92897
find better size 92896
find better size 92895
find better size 92894
find better size 92893
find better size 92892
find better size 92891
find better size 92890
find better size 92889
find better size 92888
find better size 92887
find better size 92886
find better size 92885
find better size 92884
find better size 92883
find better size 92882
find better size 92881
find better size 92880
find better size 92879
find better size 92878
find better size 92877
find better size 92876
find better size 92875
find better size 92874
find better size 92873
find better size 92872
find better size 92871
find better size 92870
find better size 92869
find better size 92868
find better size 92867
find better size 92866
find better size 92865
find better size 92864
find better size 92863
find better size 92862
find better size 92861
find better size 92860
find better size 92859
find better size 92858
find better size 92857
find better size 92856
find better size 92855
find better size 92854
find better size 92853
find better size 92852
find better size 92851
find better size 92850
find better size 92849
find better size 92848
find better size 92847
find better size 92846
find better size 92845
find better size 92844
find better size 92843
find better size 92842
find better size 92841
find better size 92840
find better size 92839
find better size 92838
find better size 92837
find better size 92836
find better size 92835
find better size 92834
find better size 92833
find better size 92832
find better size 92831
find better size 92830
find better size 92829
find better size 92828
find better size 92827
find better size 92826
find better size 92825
find better size 92824
find better size 92823
find better size 92822
find better size 92821
find better size 92820
find better size 92819
find better size 92818
find better size 92817
find better size 92816
find better size 92815
find better size 92814
find better size 92813
find better size 92812
find better size 92811
find better size 92810
find better size 92809
find better size 92808
find better size 92807
find better size 92806
find better size 92805
find better size 92804
find better size 92803
find better size 92802
find better size 92801
find better size 92800
find better size 92799
find better size 92798
find better size 92797
find better size 92796
find better size 92795
find better size 92794
find better size 92793
find better size 92792
find better size 92791
find better size 92790
find better size 92789
find better size 92788
find better size 92787
find better size 92786
find better size 92785
find better size 92784
find better size 92783
find better size 92782
find better size 92781
find better size 92780
find better size 92779
find better size 92778
find better size 92777
find better size 92776
find better size 92775
find better size 92774
find better size 92773
find better size 92772
find better size 92771
find better size 92770
find better size 92769
find better size 92768
find better size 92767
find better size 92766
find better size 92765
find better size 92764
find better size 92763
find better size 92762
find better size 92761
find better size 92760
find better size 92759
find better size 92758
find better size 92757
find better size 92756
find better size 92755
find better size 92754
find better size 92753
find better size 92752
find better size 92751
find better size 92750
find better size 92749
find better size 92748
find better size 92747
find better size 92746
find better size 92745
find better size 92744
find better size 92743
find better size 92742
find better size 92741
find better size 92740
find better size 92739
find better size 92738
find better size 92737
find better size 92736
find better size 92735
find better size 92734
find better size 92733
find better size 92732
find better size 92731
find better size 92730
find better size 92729
find better size 92728
find better size 92727
find better size 92726
find better size 92725
find better size 92724
find better size 92723
find better size 92722
find better size 92721
find better size 92720
find better size 92719
find better size 92718
find better size 92717
find better size 92716
find better size 92715
find better size 92714
find better size 92713
find better size 92712
find better size 92711
find better size 92710
find better size 92709
find better size 92708
find better size 92707
find better size 92706
find better size 92705
find better size 92704
find better size 92703
find better size 92702
find better size 92701
find better size 92700
find better size 92699
find better size 92698
find better size 92697
find better size 92696
find better size 92695
find better size 92694
find better size 92693
find better size 92692
find better size 92691
find better size 92690
find better size 92689
find better size 92688
find better size 92687
find better size 92686
find better size 92685
find better size 92684
find better size 92683
find better size 92682
find better size 92681
find better size 92680
find better size 92679
find better size 92678
find better size 92677
find better size 92676
find better size 92675
find better size 92674
find better size 92673
find better size 92672
find better size 92671
find better size 92670
find better size 92669
find better size 92668
find better size 92667
find better size 92666
find better size 92665
find better size 92664
find better size 92663
find better size 92662
find better size 92661
find better size 92660
find better size 92659
find better size 92658
find better size 92657
find better size 92656
find better size 92655
find better size 92654
find better size 92653
find better size 92652
find better size 92651
find better size 92650
find better size 92649
find better size 92648
find better size 92647
find better size 92646
find better size 92645
find better size 92644
find better size 92643
find better size 92642
find better size 92641
find better size 92640
find better size 92639
find better size 92638
find better size 92637
find better size 92636
find better size 92635
find better size 92634
find better size 92633
find better size 92632
find better size 92631
find better size 92630
find better size 92629
find better size 92628
find better size 92627
find better size 92626
find better size 92625
find better size 92624
find better size 92623
find better size 92622
find better size 92621
find better size 92620
find better size 92619
find better size 92618
find better size 92617
find better size 92616
find better size 92615
find better size 92614
find better size 92613
find better size 92612
find better size 92611
find better size 92610
find better size 92609
find better size 92608
find better size 92607
find better size 92606
find better size 92605
find better size 92604
find better size 92603
find better size 92602
find better size 92601
find better size 92600
find better size 92599
find better size 92598
find better size 92597
find better size 92596
find better size 92595
find better size 92594
find better size 92593
find better size 92592
find better size 92591
find better size 92590
find better size 92589
find better size 92588
find better size 92587
find better size 92586
find better size 92585
find better size 92584
find better size 92583
find better size 92582
find better size 92581
find better size 92580
find better size 92579
find better size 92578
find better size 92577
find better size 92576
find better size 92575
find better size 92574
find better size 92573
find better size 92572
find better size 92571
find better size 92570
find better size 92569
find better size 92568
find better size 92567
find better size 92566
find better size 92565
find better size 92564
find better size 92563
find better size 92562
find better size 92561
find better size 92560
find better size 92559
find better size 92558
find better size 92557
find better size 92556
find better size 92555
find better size 92554
find better size 92553
find better size 92552
find better size 92551
find better size 92550
find better size 92549
find better size 92548
find better size 92547
find better size 92546
find better size 92545
find better size 92544
find better size 92543
find better size 92542
find better size 92541
find better size 92540
find better size 92539
find better size 92538
find better size 92537
find better size 92536
find better size 92535
find better size 92534
find better size 92533
find better size 92532
find better size 92531
find better size 92530
find better size 92529
find better size 92528
find better size 92527
find better size 92526
find better size 92525
find better size 92524
find better size 92523
find better size 92522
find better size 92521
find better size 92520
find better size 92519
find better size 92518
find better size 92517
find better size 92516
find better size 92515
find better size 92514
find better size 92513
find better size 92512
find better size 92511
find better size 92510
find better size 92509
find better size 92508
find better size 92507
find better size 92506
find better size 92505
find better size 92504
find better size 92503
find better size 92502
find better size 92501
find better size 92500
find better size 92499
find better size 92498
find better size 92497
find better size 92496
find better size 92495
find better size 92494
find better size 92493
find better size 92492
find better size 92491
find better size 92490
find better size 92489
find better size 92488
find better size 92487
find better size 92486
find better size 92485
find better size 92484
find better size 92483
find better size 92482
find better size 92481
find better size 92480
find better size 92479
find better size 92478
find better size 92477
find better size 92476
find better size 92475
find better size 92474
find better size 92473
find better size 92472
find better size 92471
find better size 92470
find better size 92469
find better size 92468
find better size 92467
find better size 92466
find better size 92465
find better size 92464
find better size 92463
find better size 92462
find better size 92461
find better size 92460
find better size 92459
find better size 92458
find better size 92457
find better size 92456
find better size 92455
find better size 92454
find better size 92453
find better size 92452
find better size 92451
find better size 92450
find better size 92449
find better size 92448
find better size 92447
find better size 92446
find better size 92445
find better size 92444
find better size 92443
find better size 92442
find better size 92441
find better size 92440
find better size 92439
find better size 92438
find better size 92437
find better size 92436
find better size 92435
find better size 92434
find better size 92433
find better size 92432
find better size 92431
find better size 92430
find better size 92429
find better size 92428
find better size 92427
find better size 92426
find better size 92425
find better size 92424
find better size 92423
find better size 92422
find better size 92421
find better size 92420
find better size 92419
find better size 92418
find better size 92417
find better size 92416
find better size 92415
find better size 92414
find better size 92413
find better size 92412
find better size 92411
find better size 92410
find better size 92409
find better size 92408
find better size 92407
find better size 92406
find better size 92405
find better size 92404
find better size 92403
find better size 92402
find better size 92401
find better size 92400
find better size 92399
find better size 92398
find better size 92397
find better size 92396
find better size 92395
find better size 92394
find better size 92393
find better size 92392
find better size 92391
find better size 92390
find better size 92389
find better size 92388
find better size 92387
find better size 92386
find better size 92385
find better size 92384
find better size 92383
find better size 92382
find better size 92381
find better size 92380
find better size 92379
find better size 92378
find better size 92377
find better size 92376
find better size 92375
find better size 92374
find better size 92373
find better size 92372
find better size 92371
find better size 92370
find better size 92369
find better size 92368
find better size 92367
find better size 92366
find better size 92365
find better size 92364
find better size 92363
find better size 92362
find better size 92361
find better size 92360
find better size 92359
find better size 92358
find better size 92357
find better size 92356
find better size 92355
find better size 92354
find better size 92353
find better size 92352
find better size 92351
find better size 92350
find better size 92349
find better size 92348
find better size 92347
find better size 92346
find better size 92345
find better size 92344
find better size 92343
find better size 92342
find better size 92341
find better size 92340
find better size 92339
find better size 92338
find better size 92337
find better size 92336
find better size 92335
find better size 92334
find better size 92333
find better size 92332
find better size 92331
find better size 92330
find better size 92329
find better size 92328
find better size 92327
find better size 92326
find better size 92325
find better size 92324
find better size 92323
find better size 92322
find better size 92321
find better size 92320
find better size 92319
find better size 92318
find better size 92317
find better size 92316
find better size 92315
find better size 92314
find better size 92313
find better size 92312
find better size 92311
find better size 92310
find better size 92309
find better size 92308
find better size 92307
find better size 92306
find better size 92305
find better size 92304
find better size 92303
find better size 92302
find better size 92301
find better size 92300
find better size 92299
find better size 92298
find better size 92297
find better size 92296
find better size 92295
find better size 92294
find better size 92293
find better size 92292
find better size 92291
find better size 92290
find better size 92289
find better size 92288
find better size 92287
find better size 92286
find better size 92285
find better size 92284
find better size 92283
find better size 92282
find better size 92281
find better size 92280
find better size 92279
find better size 92278
find better size 92277
find better size 92276
find better size 92275
find better size 92274
find better size 92273
find better size 92272
find better size 92271
find better size 92270
find better size 92269
find better size 92268
find better size 92267
find better size 92266
find better size 92265
find better size 92264
find better size 92263
find better size 92262
find better size 92261
find better size 92260
find better size 92259
find better size 92258
find better size 92257
find better size 92256
find better size 92255
find better size 92254
find better size 92253
find better size 92252
find better size 92251
find better size 92250
find better size 92249
find better size 92248
find better size 92247
find better size 92246
find better size 92245
find better size 92244
find better size 92243
find better size 92242
find better size 92241
find better size 92240
find better size 92239
find better size 92238
find better size 92237
find better size 92236
find better size 92235
find better size 92234
find better size 92233
find better size 92232
find better size 92231
find better size 92230
find better size 92229
find better size 92228
find better size 92227
find better size 92226
find better size 92225
find better size 92224
find better size 92223
find better size 92222
find better size 92221
find better size 92220
find better size 92219
find better size 92218
find better size 92217
find better size 92216
find better size 92215
find better size 92214
find better size 92213
find better size 92212
find better size 92211
find better size 92210
find better size 92209
find better size 92208
find better size 92207
find better size 92206
find better size 92205
find better size 92204
find better size 92203
find better size 92202
find better size 92201
find better size 92200
find better size 92199
find better size 92198
find better size 92197
find better size 92196
find better size 92195
find better size 92194
find better size 92193
find better size 92192
find better size 92191
find better size 92190
find better size 92189
find better size 92188
find better size 92187
find better size 92186
find better size 92185
find better size 92184
find better size 92183
find better size 92182
find better size 92181
find better size 92180
find better size 92179
find better size 92178
find better size 92177
find better size 92176
find better size 92175
find better size 92174
find better size 92173
find better size 92172
find better size 92171
find better size 92170
find better size 92169
find better size 92168
find better size 92167
find better size 92166
find better size 92165
find better size 92164
find better size 92163
find better size 92162
find better size 92161
find better size 92160
find better size 92159
find better size 92158
find better size 92157
find better size 92156
find better size 92155
find better size 92154
find better size 92153
find better size 92152
find better size 92151
find better size 92150
find better size 92149
find better size 92148
find better size 92147
find better size 92146
find better size 92145
find better size 92144
find better size 92143
find better size 92142
find better size 92141
find better size 92140
find better size 92139
find better size 92138
find better size 92137
find better size 92136
find better size 92135
find better size 92134
find better size 92133
find better size 92132
find better size 92131
find better size 92130
find better size 92129
find better size 92128
find better size 92127
find better size 92126
find better size 92125
find better size 92124
find better size 92123
find better size 92122
find better size 92121
find better size 92120
find better size 92119
find better size 92118
find better size 92117
find better size 92116
find better size 92115
find better size 92114
find better size 92113
find better size 92112
find better size 92111
find better size 92110
find better size 92109
find better size 92108
find better size 92107
find better size 92106
find better size 92105
find better size 92104
find better size 92103
find better size 92102
find better size 92101
find better size 92100
find better size 92099
find better size 92098
find better size 92097
find better size 92096
find better size 92095
find better size 92094
find better size 92093
find better size 92092
find better size 92091
find better size 92090
find better size 92089
find better size 92088
find better size 92087
find better size 92086
find better size 92085
find better size 92084
find better size 92083
find better size 92082
find better size 92081
find better size 92080
find better size 92079
find better size 92078
find better size 92077
find better size 92076
find better size 92075
find better size 92074
find better size 92073
find better size 92072
find better size 92071
find better size 92070
find better size 92069
find better size 92068
find better size 92067
find better size 92066
find better size 92065
find better size 92064
find better size 92063
find better size 92062
find better size 92061
find better size 92060
find better size 92059
find better size 92058
find better size 92057
find better size 92056
find better size 92055
find better size 92054
find better size 92053
find better size 92052
find better size 92051
find better size 92050
find better size 92049
find better size 92048
find better size 92047
find better size 92046
find better size 92045
find better size 92044
find better size 92043
find better size 92042
find better size 92041
find better size 92040
find better size 92039
find better size 92038
find better size 92037
find better size 92036
find better size 92035
find better size 92034
find better size 92033
find better size 92032
find better size 92031
find better size 92030
find better size 92029
find better size 92028
find better size 92027
find better size 92026
find better size 92025
find better size 92024
find better size 92023
find better size 92022
find better size 92021
find better size 92020
find better size 92019
find better size 92018
find better size 92017
find better size 92016
find better size 92015
find better size 92014
find better size 92013
find better size 92012
find better size 92011
find better size 92010
find better size 92009
find better size 92008
find better size 92007
find better size 92006
find better size 92005
find better size 92004
find better size 92003
find better size 92002
find better size 92001
find better size 92000
find better size 91999
find better size 91998
find better size 91997
find better size 91996
find better size 91995
find better size 91994
find better size 91993
find better size 91992
find better size 91991
find better size 91990
find better size 91989
find better size 91988
find better size 91987
find better size 91986
find better size 91985
find better size 91984
find better size 91983
find better size 91982
find better size 91981
find better size 91980
find better size 91979
find better size 91978
find better size 91977
find better size 91976
find better size 91975
find better size 91974
find better size 91973
find better size 91972
find better size 91971
find better size 91970
find better size 91969
find better size 91968
find better size 91967
find better size 91966
find better size 91965
find better size 91964
find better size 91963
find better size 91962
find better size 91961
find better size 91960
find better size 91959
find better size 91958
find better size 91957
find better size 91956
find better size 91955
find better size 91954
find better size 91953
find better size 91952
find better size 91951
find better size 91950
find better size 91949
find better size 91948
find better size 91947
find better size 91946
find better size 91945
find better size 91944
find better size 91943
find better size 91942
find better size 91941
find better size 91940
find better size 91939
find better size 91938
find better size 91937
find better size 91936
find better size 91935
find better size 91934
find better size 91933
find better size 91932
find better size 91931
find better size 91930
find better size 91929
find better size 91928
find better size 91927
find better size 91926
find better size 91925
find better size 91924
find better size 91923
find better size 91922
find better size 91921
find better size 91920
find better size 91919
find better size 91918
find better size 91917
find better size 91916
find better size 91915
find better size 91914
find better size 91913
find better size 91912
find better size 91911
find better size 91910
find better size 91909
find better size 91908
find better size 91907
find better size 91906
find better size 91905
find better size 91904
find better size 91903
find better size 91902
find better size 91901
find better size 91900
find better size 91899
find better size 91898
find better size 91897
find better size 91896
find better size 91895
find better size 91894
find better size 91893
find better size 91892
find better size 91891
find better size 91890
find better size 91889
find better size 91888
find better size 91887
find better size 91886
find better size 91885
find better size 91884
find better size 91883
find better size 91882
find better size 91881
find better size 91880
find better size 91879
find better size 91878
find better size 91877
find better size 91876
find better size 91875
find better size 91874
find better size 91873
find better size 91872
find better size 91871
find better size 91870
find better size 91869
find better size 91868
find better size 91867
find better size 91866
find better size 91865
find better size 91864
find better size 91863
find better size 91862
find better size 91861
find better size 91860
find better size 91859
find better size 91858
find better size 91857
find better size 91856
find better size 91855
find better size 91854
find better size 91853
find better size 91852
find better size 91851
find better size 91850
find better size 91849
find better size 91848
find better size 91847
find better size 91846
find better size 91845
find better size 91844
find better size 91843
find better size 91842
find better size 91841
find better size 91840
find better size 91839
find better size 91838
find better size 91837
find better size 91836
find better size 91835
find better size 91834
find better size 91833
find better size 91832
find better size 91831
find better size 91830
find better size 91829
find better size 91828
find better size 91827
find better size 91826
find better size 91825
find better size 91824
find better size 91823
find better size 91822
find better size 91821
find better size 91820
find better size 91819
find better size 91818
find better size 91817
find better size 91816
find better size 91815
find better size 91814
find better size 91813
find better size 91812
find better size 91811
find better size 91810
find better size 91809
find better size 91808
find better size 91807
find better size 91806
find better size 91805
find better size 91804
find better size 91803
find better size 91802
find better size 91801
find better size 91800
find better size 91799
find better size 91798
find better size 91797
find better size 91796
find better size 91795
find better size 91794
find better size 91793
find better size 91792
find better size 91791
find better size 91790
find better size 91789
find better size 91788
find better size 91787
find better size 91786
find better size 91785
find better size 91784
find better size 91783
find better size 91782
find better size 91781
find better size 91780
find better size 91779
find better size 91778
find better size 91777
find better size 91776
find better size 91775
find better size 91774
find better size 91773
find better size 91772
find better size 91771
find better size 91770
find better size 91769
find better size 91768
find better size 91767
find better size 91766
find better size 91765
find better size 91764
find better size 91763
find better size 91762
find better size 91761
find better size 91760
find better size 91759
find better size 91758
find better size 91757
find better size 91756
find better size 91755
find better size 91754
find better size 91753
find better size 91752
find better size 91751
find better size 91750
find better size 91749
find better size 91748
find better size 91747
find better size 91746
find better size 91745
find better size 91744
find better size 91743
find better size 91742
find better size 91741
find better size 91740
find better size 91739
find better size 91738
find better size 91737
find better size 91736
find better size 91735
find better size 91734
find better size 91733
find better size 91732
find better size 91731
find better size 91730
find better size 91729
find better size 91728
find better size 91727
find better size 91726
find better size 91725
find better size 91724
find better size 91723
find better size 91722
find better size 91721
find better size 91720
find better size 91719
find better size 91718
find better size 91717
find better size 91716
find better size 91715
find better size 91714
find better size 91713
find better size 91712
find better size 91711
find better size 91710
find better size 91709
find better size 91708
find better size 91707
find better size 91706
find better size 91705
find better size 91704
find better size 91703
find better size 91702
find better size 91701
find better size 91700
find better size 91699
find better size 91698
find better size 91697
find better size 91696
find better size 91695
find better size 91694
find better size 91693
find better size 91692
find better size 91691
find better size 91690
find better size 91689
find better size 91688
find better size 91687
find better size 91686
find better size 91685
find better size 91684
find better size 91683
find better size 91682
find better size 91681
find better size 91680
find better size 91679
find better size 91678
find better size 91677
find better size 91676
find better size 91675
find better size 91674
find better size 91673
find better size 91672
find better size 91671
find better size 91670
find better size 91669
find better size 91668
find better size 91667
find better size 91666
find better size 91665
find better size 91664
find better size 91663
find better size 91662
find better size 91661
find better size 91660
find better size 91659
find better size 91658
find better size 91657
find better size 91656
find better size 91655
find better size 91654
find better size 91653
find better size 91652
find better size 91651
find better size 91650
find better size 91649
find better size 91648
find better size 91647
find better size 91646
find better size 91645
find better size 91644
find better size 91643
find better size 91642
find better size 91641
find better size 91640
find better size 91639
find better size 91638
find better size 91637
find better size 91636
find better size 91635
find better size 91634
find better size 91633
find better size 91632
find better size 91631
find better size 91630
find better size 91629
find better size 91628
find better size 91627
find better size 91626
find better size 91625
find better size 91624
find better size 91623
find better size 91622
find better size 91621
find better size 91620
find better size 91619
find better size 91618
find better size 91617
find better size 91616
find better size 91615
find better size 91614
find better size 91613
find better size 91612
find better size 91611
find better size 91610
find better size 91609
find better size 91608
find better size 91607
find better size 91606
find better size 91605
find better size 91604
find better size 91603
find better size 91602
find better size 91601
find better size 91600
find better size 91599
find better size 91598
find better size 91597
find better size 91596
find better size 91595
find better size 91594
find better size 91593
find better size 91592
find better size 91591
find better size 91590
find better size 91589
find better size 91588
find better size 91587
find better size 91586
find better size 91585
find better size 91584
find better size 91583
find better size 91582
find better size 91581
find better size 91580
find better size 91579
find better size 91578
find better size 91577
find better size 91576
find better size 91575
find better size 91574
find better size 91573
find better size 91572
find better size 91571
find better size 91570
find better size 91569
find better size 91568
find better size 91567
find better size 91566
find better size 91565
find better size 91564
find better size 91563
find better size 91562
find better size 91561
find better size 91560
find better size 91559
find better size 91558
find better size 91557
find better size 91556
find better size 91555
find better size 91554
find better size 91553
find better size 91552
find better size 91551
find better size 91550
find better size 91549
find better size 91548
find better size 91547
find better size 91546
find better size 91545
find better size 91544
find better size 91543
find better size 91542
find better size 91541
find better size 91540
find better size 91539
find better size 91538
find better size 91537
find better size 91536
find better size 91535
find better size 91534
find better size 91533
find better size 91532
find better size 91531
find better size 91530
find better size 91529
find better size 91528
find better size 91527
find better size 91526
find better size 91525
find better size 91524
find better size 91523
find better size 91522
find better size 91521
find better size 91520
find better size 91519
find better size 91518
find better size 91517
find better size 91516
find better size 91515
find better size 91514
find better size 91513
find better size 91512
find better size 91511
find better size 91510
find better size 91509
find better size 91508
find better size 91507
find better size 91506
find better size 91505
find better size 91504
find better size 91503
find better size 91502
find better size 91501
find better size 91500
find better size 91499
find better size 91498
find better size 91497
find better size 91496
find better size 91495
find better size 91494
find better size 91493
find better size 91492
find better size 91491
find better size 91490
find better size 91489
find better size 91488
find better size 91487
find better size 91486
find better size 91485
find better size 91484
find better size 91483
find better size 91482
find better size 91481
find better size 91480
find better size 91479
find better size 91478
find better size 91477
find better size 91476
find better size 91475
find better size 91474
find better size 91473
find better size 91472
find better size 91471
find better size 91470
find better size 91469
find better size 91468
find better size 91467
find better size 91466
find better size 91465
find better size 91464
find better size 91463
find better size 91462
find better size 91461
find better size 91460
find better size 91459
find better size 91458
find better size 91457
find better size 91456
find better size 91455
find better size 91454
find better size 91453
find better size 91452
find better size 91451
find better size 91450
find better size 91449
find better size 91448
find better size 91447
find better size 91446
find better size 91445
find better size 91444
find better size 91443
find better size 91442
find better size 91441
find better size 91440
find better size 91439
find better size 91438
find better size 91437
find better size 91436
find better size 91435
find better size 91434
find better size 91433
find better size 91432
find better size 91431
find better size 91430
find better size 91429
find better size 91428
find better size 91427
find better size 91426
find better size 91425
find better size 91424
find better size 91423
find better size 91422
find better size 91421
find better size 91420
find better size 91419
find better size 91418
find better size 91417
find better size 91416
find better size 91415
find better size 91414
find better size 91413
find better size 91412
find better size 91411
find better size 91410
find better size 91409
find better size 91408
find better size 91407
find better size 91406
find better size 91405
find better size 91404
find better size 91403
find better size 91402
find better size 91401
find better size 91400
find better size 91399
find better size 91398
find better size 91397
find better size 91396
find better size 91395
find better size 91394
find better size 91393
find better size 91392
find better size 91391
find better size 91390
find better size 91389
find better size 91388
find better size 91387
find better size 91386
find better size 91385
find better size 91384
find better size 91383
find better size 91382
find better size 91381
find better size 91380
find better size 91379
find better size 91378
find better size 91377
find better size 91376
find better size 91375
find better size 91374
find better size 91373
find better size 91372
find better size 91371
find better size 91370
find better size 91369
find better size 91368
find better size 91367
find better size 91366
find better size 91365
find better size 91364
find better size 91363
find better size 91362
find better size 91361
find better size 91360
find better size 91359
find better size 91358
find better size 91357
find better size 91356
find better size 91355
find better size 91354
find better size 91353
find better size 91352
find better size 91351
find better size 91350
find better size 91349
find better size 91348
find better size 91347
find better size 91346
find better size 91345
find better size 91344
find better size 91343
find better size 91342
find better size 91341
find better size 91340
find better size 91339
find better size 91338
find better size 91337
find better size 91336
find better size 91335
find better size 91334
find better size 91333
find better size 91332
find better size 91331
find better size 91330
find better size 91329
find better size 91328
find better size 91327
find better size 91326
find better size 91325
find better size 91324
find better size 91323
find better size 91322
find better size 91321
find better size 91320
find better size 91319
find better size 91318
find better size 91317
find better size 91316
find better size 91315
find better size 91314
find better size 91313
find better size 91312
find better size 91311
find better size 91310
find better size 91309
find better size 91308
find better size 91307
find better size 91306
find better size 91305
find better size 91304
find better size 91303
find better size 91302
find better size 91301
find better size 91300
find better size 91299
find better size 91298
find better size 91297
find better size 91296
find better size 91295
find better size 91294
find better size 91293
find better size 91292
find better size 91291
find better size 91290
find better size 91289
find better size 91288
find better size 91287
find better size 91286
find better size 91285
find better size 91284
find better size 91283
find better size 91282
find better size 91281
find better size 91280
find better size 91279
find better size 91278
find better size 91277
find better size 91276
find better size 91275
find better size 91274
find better size 91273
find better size 91272
find better size 91271
find better size 91270
find better size 91269
find better size 91268
find better size 91267
find better size 91266
find better size 91265
find better size 91264
find better size 91263
find better size 91262
find better size 91261
find better size 91260
find better size 91259
find better size 91258
find better size 91257
find better size 91256
find better size 91255
find better size 91254
find better size 91253
find better size 91252
find better size 91251
find better size 91250
find better size 91249
find better size 91248
find better size 91247
find better size 91246
find better size 91245
find better size 91244
find better size 91243
find better size 91242
find better size 91241
find better size 91240
find better size 91239
find better size 91238
find better size 91237
find better size 91236
find better size 91235
find better size 91234
find better size 91233
find better size 91232
find better size 91231
find better size 91230
find better size 91229
find better size 91228
find better size 91227
find better size 91226
find better size 91225
find better size 91224
find better size 91223
find better size 91222
find better size 91221
find better size 91220
find better size 91219
find better size 91218
find better size 91217
find better size 91216
find better size 91215
find better size 91214
find better size 91213
find better size 91212
find better size 91211
find better size 91210
find better size 91209
find better size 91208
find better size 91207
find better size 91206
find better size 91205
find better size 91204
find better size 91203
find better size 91202
find better size 91201
find better size 91200
find better size 91199
find better size 91198
find better size 91197
find better size 91196
find better size 91195
find better size 91194
find better size 91193
find better size 91192
find better size 91191
find better size 91190
find better size 91189
find better size 91188
find better size 91187
find better size 91186
find better size 91185
find better size 91184
find better size 91183
find better size 91182
find better size 91181
find better size 91180
find better size 91179
find better size 91178
find better size 91177
find better size 91176
find better size 91175
find better size 91174
find better size 91173
find better size 91172
find better size 91171
find better size 91170
find better size 91169
find better size 91168
find better size 91167
find better size 91166
find better size 91165
find better size 91164
find better size 91163
find better size 91162
find better size 91161
find better size 91160
find better size 91159
find better size 91158
find better size 91157
find better size 91156
find better size 91155
find better size 91154
find better size 91153
find better size 91152
find better size 91151
find better size 91150
find better size 91149
find better size 91148
find better size 91147
find better size 91146
find better size 91145
find better size 91144
find better size 91143
find better size 91142
find better size 91141
find better size 91140
find better size 91139
find better size 91138
find better size 91137
find better size 91136
find better size 91135
find better size 91134
find better size 91133
find better size 91132
find better size 91131
find better size 91130
find better size 91129
find better size 91128
find better size 91127
find better size 91126
find better size 91125
find better size 91124
find better size 91123
find better size 91122
find better size 91121
find better size 91120
find better size 91119
find better size 91118
find better size 91117
find better size 91116
find better size 91115
find better size 91114
find better size 91113
find better size 91112
find better size 91111
find better size 91110
find better size 91109
find better size 91108
find better size 91107
find better size 91106
find better size 91105
find better size 91104
find better size 91103
find better size 91102
find better size 91101
find better size 91100
find better size 91099
find better size 91098
find better size 91097
find better size 91096
find better size 91095
find better size 91094
find better size 91093
find better size 91092
find better size 91091
find better size 91090
find better size 91089
find better size 91088
find better size 91087
find better size 91086
find better size 91085
find better size 91084
find better size 91083
find better size 91082
find better size 91081
find better size 91080
find better size 91079
find better size 91078
find better size 91077
find better size 91076
find better size 91075
find better size 91074
find better size 91073
find better size 91072
find better size 91071
find better size 91070
find better size 91069
find better size 91068
find better size 91067
find better size 91066
find better size 91065
find better size 91064
find better size 91063
find better size 91062
find better size 91061
find better size 91060
find better size 91059
find better size 91058
find better size 91057
find better size 91056
find better size 91055
find better size 91054
find better size 91053
find better size 91052
find better size 91051
find better size 91050
find better size 91049
find better size 91048
find better size 91047
find better size 91046
find better size 91045
find better size 91044
find better size 91043
find better size 91042
find better size 91041
find better size 91040
find better size 91039
find better size 91038
find better size 91037
find better size 91036
find better size 91035
find better size 91034
find better size 91033
find better size 91032
find better size 91031
find better size 91030
find better size 91029
find better size 91028
find better size 91027
find better size 91026
find better size 91025
find better size 91024
find better size 91023
find better size 91022
find better size 91021
find better size 91020
find better size 91019
find better size 91018
find better size 91017
find better size 91016
find better size 91015
find better size 91014
find better size 91013
find better size 91012
find better size 91011
find better size 91010
find better size 91009
find better size 91008
find better size 91007
find better size 91006
find better size 91005
find better size 91004
find better size 91003
find better size 91002
find better size 91001
find better size 91000
find better size 90999
find better size 90998
find better size 90997
find better size 90996
find better size 90995
find better size 90994
find better size 90993
find better size 90992
find better size 90991
find better size 90990
find better size 90989
find better size 90988
find better size 90987
find better size 90986
find better size 90985
find better size 90984
find better size 90983
find better size 90982
find better size 90981
find better size 90980
find better size 90979
find better size 90978
find better size 90977
find better size 90976
find better size 90975
find better size 90974
find better size 90973
find better size 90972
find better size 90971
find better size 90970
find better size 90969
find better size 90968
find better size 90967
find better size 90966
find better size 90965
find better size 90964
find better size 90963
find better size 90962
find better size 90961
find better size 90960
find better size 90959
find better size 90958
find better size 90957
find better size 90956
find better size 90955
find better size 90954
find better size 90953
find better size 90952
find better size 90951
find better size 90950
find better size 90949
find better size 90948
find better size 90947
find better size 90946
find better size 90945
find better size 90944
find better size 90943
find better size 90942
find better size 90941
find better size 90940
find better size 90939
find better size 90938
find better size 90937
find better size 90936
find better size 90935
find better size 90934
find better size 90933
find better size 90932
find better size 90931
find better size 90930
find better size 90929
find better size 90928
find better size 90927
find better size 90926
find better size 90925
find better size 90924
find better size 90923
find better size 90922
find better size 90921
find better size 90920
find better size 90919
find better size 90918
find better size 90917
find better size 90916
find better size 90915
find better size 90914
find better size 90913
find better size 90912
find better size 90911
find better size 90910
find better size 90909
find better size 90908
find better size 90907
find better size 90906
find better size 90905
find better size 90904
find better size 90903
find better size 90902
find better size 90901
find better size 90900
find better size 90899
find better size 90898
find better size 90897
find better size 90896
find better size 90895
find better size 90894
find better size 90893
find better size 90892
find better size 90891
find better size 90890
find better size 90889
find better size 90888
find better size 90887
find better size 90886
find better size 90885
find better size 90884
find better size 90883
find better size 90882
find better size 90881
find better size 90880
find better size 90879
find better size 90878
find better size 90877
find better size 90876
find better size 90875
find better size 90874
find better size 90873
find better size 90872
find better size 90871
find better size 90870
find better size 90869
find better size 90868
find better size 90867
find better size 90866
find better size 90865
find better size 90864
find better size 90863
find better size 90862
find better size 90861
find better size 90860
find better size 90859
find better size 90858
find better size 90857
find better size 90856
find better size 90855
find better size 90854
find better size 90853
find better size 90852
find better size 90851
find better size 90850
find better size 90849
find better size 90848
find better size 90847
find better size 90846
find better size 90845
find better size 90844
find better size 90843
find better size 90842
find better size 90841
find better size 90840
find better size 90839
find better size 90838
find better size 90837
find better size 90836
find better size 90835
find better size 90834
find better size 90833
find better size 90832
find better size 90831
find better size 90830
find better size 90829
find better size 90828
find better size 90827
find better size 90826
find better size 90825
find better size 90824
find better size 90823
find better size 90822
find better size 90821
find better size 90820
find better size 90819
find better size 90818
find better size 90817
find better size 90816
find better size 90815
find better size 90814
find better size 90813
find better size 90812
find better size 90811
find better size 90810
find better size 90809
find better size 90808
find better size 90807
find better size 90806
find better size 90805
find better size 90804
find better size 90803
find better size 90802
find better size 90801
find better size 90800
find better size 90799
find better size 90798
find better size 90797
find better size 90796
find better size 90795
find better size 90794
find better size 90793
find better size 90792
find better size 90791
find better size 90790
find better size 90789
find better size 90788
find better size 90787
find better size 90786
find better size 90785
find better size 90784
find better size 90783
find better size 90782
find better size 90781
find better size 90780
find better size 90779
find better size 90778
find better size 90777
find better size 90776
find better size 90775
find better size 90774
find better size 90773
find better size 90772
find better size 90771
find better size 90770
find better size 90769
find better size 90768
find better size 90767
find better size 90766
find better size 90765
find better size 90764
find better size 90763
find better size 90762
find better size 90761
find better size 90760
find better size 90759
find better size 90758
find better size 90757
find better size 90756
find better size 90755
find better size 90754
find better size 90753
find better size 90752
find better size 90751
find better size 90750
find better size 90749
find better size 90748
find better size 90747
find better size 90746
find better size 90745
find better size 90744
find better size 90743
find better size 90742
find better size 90741
find better size 90740
find better size 90739
find better size 90738
find better size 90737
find better size 90736
find better size 90735
find better size 90734
find better size 90733
find better size 90732
find better size 90731
find better size 90730
find better size 90729
find better size 90728
find better size 90727
find better size 90726
find better size 90725
find better size 90724
find better size 90723
find better size 90722
find better size 90721
find better size 90720
find better size 90719
find better size 90718
find better size 90717
find better size 90716
find better size 90715
find better size 90714
find better size 90713
find better size 90712
find better size 90711
find better size 90710
find better size 90709
find better size 90708
find better size 90707
find better size 90706
find better size 90705
find better size 90704
find better size 90703
find better size 90702
find better size 90701
find better size 90700
find better size 90699
find better size 90698
find better size 90697
find better size 90696
find better size 90695
find better size 90694
find better size 90693
find better size 90692
find better size 90691
find better size 90690
find better size 90689
find better size 90688
find better size 90687
find better size 90686
find better size 90685
find better size 90684
find better size 90683
find better size 90682
find better size 90681
find better size 90680
find better size 90679
find better size 90678
find better size 90677
find better size 90676
find better size 90675
find better size 90674
find better size 90673
find better size 90672
find better size 90671
find better size 90670
find better size 90669
find better size 90668
find better size 90667
find better size 90666
find better size 90665
find better size 90664
find better size 90663
find better size 90662
find better size 90661
find better size 90660
find better size 90659
find better size 90658
find better size 90657
find better size 90656
find better size 90655
find better size 90654
find better size 90653
find better size 90652
find better size 90651
find better size 90650
find better size 90649
find better size 90648
find better size 90647
find better size 90646
find better size 90645
find better size 90644
find better size 90643
find better size 90642
find better size 90641
find better size 90640
find better size 90639
find better size 90638
find better size 90637
find better size 90636
find better size 90635
find better size 90634
find better size 90633
find better size 90632
find better size 90631
find better size 90630
find better size 90629
find better size 90628
find better size 90627
find better size 90626
find better size 90625
find better size 90624
find better size 90623
find better size 90622
find better size 90621
find better size 90620
find better size 90619
find better size 90618
find better size 90617
find better size 90616
find better size 90615
find better size 90614
find better size 90613
find better size 90612
find better size 90611
find better size 90610
find better size 90609
find better size 90608
find better size 90607
find better size 90606
find better size 90605
find better size 90604
find better size 90603
find better size 90602
find better size 90601
find better size 90600
find better size 90599
find better size 90598
find better size 90597
find better size 90596
find better size 90595
find better size 90594
find better size 90593
find better size 90592
find better size 90591
find better size 90590
find better size 90589
find better size 90588
find better size 90587
find better size 90586
find better size 90585
find better size 90584
find better size 90583
find better size 90582
find better size 90581
find better size 90580
find better size 90579
find better size 90578
find better size 90577
find better size 90576
find better size 90575
find better size 90574
find better size 90573
find better size 90572
find better size 90571
find better size 90570
find better size 90569
find better size 90568
find better size 90567
find better size 90566
find better size 90565
find better size 90564
find better size 90563
find better size 90562
find better size 90561
find better size 90560
find better size 90559
find better size 90558
find better size 90557
find better size 90556
find better size 90555
find better size 90554
find better size 90553
find better size 90552
find better size 90551
find better size 90550
find better size 90549
find better size 90548
find better size 90547
find better size 90546
find better size 90545
find better size 90544
find better size 90543
find better size 90542
find better size 90541
find better size 90540
find better size 90539
find better size 90538
find better size 90537
find better size 90536
find better size 90535
find better size 90534
find better size 90533
find better size 90532
find better size 90531
find better size 90530
find better size 90529
find better size 90528
find better size 90527
find better size 90526
find better size 90525
find better size 90524
find better size 90523
find better size 90522
find better size 90521
find better size 90520
find better size 90519
find better size 90518
find better size 90517
find better size 90516
find better size 90515
find better size 90514
find better size 90513
find better size 90512
find better size 90511
find better size 90510
find better size 90509
find better size 90508
find better size 90507
find better size 90506
find better size 90505
find better size 90504
find better size 90503
find better size 90502
find better size 90501
find better size 90500
find better size 90499
find better size 90498
find better size 90497
find better size 90496
find better size 90495
find better size 90494
find better size 90493
find better size 90492
find better size 90491
find better size 90490
find better size 90489
find better size 90488
find better size 90487
find better size 90486
find better size 90485
find better size 90484
find better size 90483
find better size 90482
find better size 90481
find better size 90480
find better size 90479
find better size 90478
find better size 90477
find better size 90476
find better size 90475
find better size 90474
find better size 90473
find better size 90472
find better size 90471
find better size 90470
find better size 90469
find better size 90468
find better size 90467
find better size 90466
find better size 90465
find better size 90464
find better size 90463
find better size 90462
find better size 90461
find better size 90460
find better size 90459
find better size 90458
find better size 90457
find better size 90456
find better size 90455
find better size 90454
find better size 90453
find better size 90452
find better size 90451
find better size 90450
find better size 90449
find better size 90448
find better size 90447
find better size 90446
find better size 90445
find better size 90444
find better size 90443
find better size 90442
find better size 90441
find better size 90440
find better size 90439
find better size 90438
find better size 90437
find better size 90436
find better size 90435
find better size 90434
find better size 90433
find better size 90432
find better size 90431
find better size 90430
find better size 90429
find better size 90428
find better size 90427
find better size 90426
find better size 90425
find better size 90424
find better size 90423
find better size 90422
find better size 90421
find better size 90420
find better size 90419
find better size 90418
find better size 90417
find better size 90416
find better size 90415
find better size 90414
find better size 90413
find better size 90412
find better size 90411
find better size 90410
find better size 90409
find better size 90408
find better size 90407
find better size 90406
find better size 90405
find better size 90404
find better size 90403
find better size 90402
find better size 90401
find better size 90400
find better size 90399
find better size 90398
find better size 90397
find better size 90396
find better size 90395
find better size 90394
find better size 90393
find better size 90392
find better size 90391
find better size 90390
find better size 90389
find better size 90388
find better size 90387
find better size 90386
find better size 90385
find better size 90384
find better size 90383
find better size 90382
find better size 90381
find better size 90380
find better size 90379
find better size 90378
find better size 90377
find better size 90376
find better size 90375
find better size 90374
find better size 90373
find better size 90372
find better size 90371
find better size 90370
find better size 90369
find better size 90368
find better size 90367
find better size 90366
find better size 90365
find better size 90364
find better size 90363
find better size 90362
find better size 90361
find better size 90360
find better size 90359
find better size 90358
find better size 90357
find better size 90356
find better size 90355
find better size 90354
find better size 90353
find better size 90352
find better size 90351
find better size 90350
find better size 90349
find better size 90348
find better size 90347
find better size 90346
find better size 90345
find better size 90344
find better size 90343
find better size 90342
find better size 90341
find better size 90340
find better size 90339
find better size 90338
find better size 90337
find better size 90336
find better size 90335
find better size 90334
find better size 90333
find better size 90332
find better size 90331
find better size 90330
find better size 90329
find better size 90328
find better size 90327
find better size 90326
find better size 90325
find better size 90324
find better size 90323
find better size 90322
find better size 90321
find better size 90320
find better size 90319
find better size 90318
find better size 90317
find better size 90316
find better size 90315
find better size 90314
find better size 90313
find better size 90312
find better size 90311
find better size 90310
find better size 90309
find better size 90308
find better size 90307
find better size 90306
find better size 90305
find better size 90304
find better size 90303
find better size 90302
find better size 90301
find better size 90300
find better size 90299
find better size 90298
find better size 90297
find better size 90296
find better size 90295
find better size 90294
find better size 90293
find better size 90292
find better size 90291
find better size 90290
find better size 90289
find better size 90288
find better size 90287
find better size 90286
find better size 90285
find better size 90284
find better size 90283
find better size 90282
find better size 90281
find better size 90280
find better size 90279
find better size 90278
find better size 90277
find better size 90276
find better size 90275
find better size 90274
find better size 90273
find better size 90272
find better size 90271
find better size 90270
find better size 90269
find better size 90268
find better size 90267
find better size 90266
find better size 90265
find better size 90264
find better size 90263
find better size 90262
find better size 90261
find better size 90260
find better size 90259
find better size 90258
find better size 90257
find better size 90256
find better size 90255
find better size 90254
find better size 90253
find better size 90252
find better size 90251
find better size 90250
find better size 90249
find better size 90248
find better size 90247
find better size 90246
find better size 90245
find better size 90244
find better size 90243
find better size 90242
find better size 90241
find better size 90240
find better size 90239
find better size 90238
find better size 90237
find better size 90236
find better size 90235
find better size 90234
find better size 90233
find better size 90232
find better size 90231
find better size 90230
find better size 90229
find better size 90228
find better size 90227
find better size 90226
find better size 90225
find better size 90224
find better size 90223
find better size 90222
find better size 90221
find better size 90220
find better size 90219
find better size 90218
find better size 90217
find better size 90216
find better size 90215
find better size 90214
find better size 90213
find better size 90212
find better size 90211
find better size 90210
find better size 90209
find better size 90208
find better size 90207
find better size 90206
find better size 90205
find better size 90204
find better size 90203
find better size 90202
find better size 90201
find better size 90200
find better size 90199
find better size 90198
find better size 90197
find better size 90196
find better size 90195
find better size 90194
find better size 90193
find better size 90192
find better size 90191
find better size 90190
find better size 90189
find better size 90188
find better size 90187
find better size 90186
find better size 90185
find better size 90184
find better size 90183
find better size 90182
find better size 90181
find better size 90180
find better size 90179
find better size 90178
find better size 90177
find better size 90176
find better size 90175
find better size 90174
find better size 90173
find better size 90172
find better size 90171
find better size 90170
find better size 90169
find better size 90168
find better size 90167
find better size 90166
find better size 90165
find better size 90164
find better size 90163
find better size 90162
find better size 90161
find better size 90160
find better size 90159
find better size 90158
find better size 90157
find better size 90156
find better size 90155
find better size 90154
find better size 90153
find better size 90152
find better size 90151
find better size 90150
find better size 90149
find better size 90148
find better size 90147
find better size 90146
find better size 90145
find better size 90144
find better size 90143
find better size 90142
find better size 90141
find better size 90140
find better size 90139
find better size 90138
find better size 90137
find better size 90136
find better size 90135
find better size 90134
find better size 90133
find better size 90132
find better size 90131
find better size 90130
find better size 90129
find better size 90128
find better size 90127
find better size 90126
find better size 90125
find better size 90124
find better size 90123
find better size 90122
find better size 90121
find better size 90120
find better size 90119
find better size 90118
find better size 90117
find better size 90116
find better size 90115
find better size 90114
find better size 90113
find better size 90112
find better size 90111
find better size 90110
find better size 90109
find better size 90108
find better size 90107
find better size 90106
find better size 90105
find better size 90104
find better size 90103
find better size 90102
find better size 90101
find better size 90100
find better size 90099
find better size 90098
find better size 90097
find better size 90096
find better size 90095
find better size 90094
find better size 90093
find better size 90092
find better size 90091
find better size 90090
find better size 90089
find better size 90088
find better size 90087
find better size 90086
find better size 90085
find better size 90084
find better size 90083
find better size 90082
find better size 90081
find better size 90080
find better size 90079
find better size 90078
find better size 90077
find better size 90076
find better size 90075
find better size 90074
find better size 90073
find better size 90072
find better size 90071
find better size 90070
find better size 90069
find better size 90068
find better size 90067
find better size 90066
find better size 90065
find better size 90064
find better size 90063
find better size 90062
find better size 90061
find better size 90060
find better size 90059
find better size 90058
find better size 90057
find better size 90056
find better size 90055
find better size 90054
find better size 90053
find better size 90052
find better size 90051
find better size 90050
find better size 90049
find better size 90048
find better size 90047
find better size 90046
find better size 90045
find better size 90044
find better size 90043
find better size 90042
find better size 90041
find better size 90040
find better size 90039
find better size 90038
find better size 90037
find better size 90036
find better size 90035
find better size 90034
find better size 90033
find better size 90032
find better size 90031
find better size 90030
find better size 90029
find better size 90028
find better size 90027
find better size 90026
find better size 90025
find better size 90024
find better size 90023
find better size 90022
find better size 90021
find better size 90020
find better size 90019
find better size 90018
find better size 90017
find better size 90016
find better size 90015
find better size 90014
find better size 90013
find better size 90012
find better size 90011
find better size 90010
find better size 90009
find better size 90008
find better size 90007
find better size 90006
find better size 90005
find better size 90004
find better size 90003
find better size 90002
find better size 90001
find better size 90000
find better size 89999
find better size 89998
find better size 89997
find better size 89996
find better size 89995
find better size 89994
find better size 89993
find better size 89992
find better size 89991
find better size 89990
find better size 89989
find better size 89988
find better size 89987
find better size 89986
find better size 89985
find better size 89984
find better size 89983
find better size 89982
find better size 89981
find better size 89980
find better size 89979
find better size 89978
find better size 89977
find better size 89976
find better size 89975
find better size 89974
find better size 89973
find better size 89972
find better size 89971
find better size 89970
find better size 89969
find better size 89968
find better size 89967
find better size 89966
find better size 89965
find better size 89964
find better size 89963
find better size 89962
find better size 89961
find better size 89960
find better size 89959
find better size 89958
find better size 89957
find better size 89956
find better size 89955
find better size 89954
find better size 89953
find better size 89952
find better size 89951
find better size 89950
find better size 89949
find better size 89948
find better size 89947
find better size 89946
find better size 89945
find better size 89944
find better size 89943
find better size 89942
find better size 89941
find better size 89940
find better size 89939
find better size 89938
find better size 89937
find better size 89936
find better size 89935
find better size 89934
find better size 89933
find better size 89932
find better size 89931
find better size 89930
find better size 89929
find better size 89928
find better size 89927
find better size 89926
find better size 89925
find better size 89924
find better size 89923
find better size 89922
find better size 89921
find better size 89920
find better size 89919
find better size 89918
find better size 89917
find better size 89916
find better size 89915
find better size 89914
find better size 89913
find better size 89912
find better size 89911
find better size 89910
find better size 89909
find better size 89908
find better size 89907
find better size 89906
find better size 89905
find better size 89904
find better size 89903
find better size 89902
find better size 89901
find better size 89900
find better size 89899
find better size 89898
find better size 89897
find better size 89896
find better size 89895
find better size 89894
find better size 89893
find better size 89892
find better size 89891
find better size 89890
find better size 89889
find better size 89888
find better size 89887
find better size 89886
find better size 89885
find better size 89884
find better size 89883
find better size 89882
find better size 89881
find better size 89880
find better size 89879
find better size 89878
find better size 89877
find better size 89876
find better size 89875
find better size 89874
find better size 89873
find better size 89872
find better size 89871
find better size 89870
find better size 89869
find better size 89868
find better size 89867
find better size 89866
find better size 89865
find better size 89864
find better size 89863
find better size 89862
find better size 89861
find better size 89860
find better size 89859
find better size 89858
find better size 89857
find better size 89856
find better size 89855
find better size 89854
find better size 89853
find better size 89852
find better size 89851
find better size 89850
find better size 89849
find better size 89848
find better size 89847
find better size 89846
find better size 89845
find better size 89844
find better size 89843
find better size 89842
find better size 89841
find better size 89840
find better size 89839
find better size 89838
find better size 89837
find better size 89836
find better size 89835
find better size 89834
find better size 89833
find better size 89832
find better size 89831
find better size 89830
find better size 89829
find better size 89828
find better size 89827
find better size 89826
find better size 89825
find better size 89824
find better size 89823
find better size 89822
find better size 89821
find better size 89820
find better size 89819
find better size 89818
find better size 89817
find better size 89816
find better size 89815
find better size 89814
find better size 89813
find better size 89812
find better size 89811
find better size 89810
find better size 89809
find better size 89808
find better size 89807
find better size 89806
find better size 89805
find better size 89804
find better size 89803
find better size 89802
find better size 89801
find better size 89800
find better size 89799
find better size 89798
find better size 89797
find better size 89796
find better size 89795
find better size 89794
find better size 89793
find better size 89792
find better size 89791
find better size 89790
find better size 89789
find better size 89788
find better size 89787
find better size 89786
find better size 89785
find better size 89784
find better size 89783
find better size 89782
find better size 89781
find better size 89780
find better size 89779
find better size 89778
find better size 89777
find better size 89776
find better size 89775
find better size 89774
find better size 89773
find better size 89772
find better size 89771
find better size 89770
find better size 89769
find better size 89768
find better size 89767
find better size 89766
find better size 89765
find better size 89764
find better size 89763
find better size 89762
find better size 89761
find better size 89760
find better size 89759
find better size 89758
find better size 89757
find better size 89756
find better size 89755
find better size 89754
find better size 89753
find better size 89752
find better size 89751
find better size 89750
find better size 89749
find better size 89748
find better size 89747
find better size 89746
find better size 89745
find better size 89744
find better size 89743
find better size 89742
find better size 89741
find better size 89740
find better size 89739
find better size 89738
find better size 89737
find better size 89736
find better size 89735
find better size 89734
find better size 89733
find better size 89732
find better size 89731
find better size 89730
find better size 89729
find better size 89728
find better size 89727
find better size 89726
find better size 89725
find better size 89724
find better size 89723
find better size 89722
find better size 89721
find better size 89720
find better size 89719
find better size 89718
find better size 89717
find better size 89716
find better size 89715
find better size 89714
find better size 89713
find better size 89712
find better size 89711
find better size 89710
find better size 89709
find better size 89708
find better size 89707
find better size 89706
find better size 89705
find better size 89704
find better size 89703
find better size 89702
find better size 89701
find better size 89700
find better size 89699
find better size 89698
find better size 89697
find better size 89696
find better size 89695
find better size 89694
find better size 89693
find better size 89692
find better size 89691
find better size 89690
find better size 89689
find better size 89688
find better size 89687
find better size 89686
find better size 89685
find better size 89684
find better size 89683
find better size 89682
find better size 89681
find better size 89680
find better size 89679
find better size 89678
find better size 89677
find better size 89676
find better size 89675
find better size 89674
find better size 89673
find better size 89672
find better size 89671
find better size 89670
find better size 89669
find better size 89668
find better size 89667
find better size 89666
find better size 89665
find better size 89664
find better size 89663
find better size 89662
find better size 89661
find better size 89660
find better size 89659
find better size 89658
find better size 89657
find better size 89656
find better size 89655
find better size 89654
find better size 89653
find better size 89652
find better size 89651
find better size 89650
find better size 89649
find better size 89648
find better size 89647
find better size 89646
find better size 89645
find better size 89644
find better size 89643
find better size 89642
find better size 89641
find better size 89640
find better size 89639
find better size 89638
find better size 89637
find better size 89636
find better size 89635
find better size 89634
find better size 89633
find better size 89632
find better size 89631
find better size 89630
find better size 89629
find better size 89628
find better size 89627
find better size 89626
find better size 89625
find better size 89624
find better size 89623
find better size 89622
find better size 89621
find better size 89620
find better size 89619
find better size 89618
find better size 89617
find better size 89616
find better size 89615
find better size 89614
find better size 89613
find better size 89612
find better size 89611
find better size 89610
find better size 89609
find better size 89608
find better size 89607
find better size 89606
find better size 89605
find better size 89604
find better size 89603
find better size 89602
find better size 89601
find better size 89600
find better size 89599
find better size 89598
find better size 89597
find better size 89596
find better size 89595
find better size 89594
find better size 89593
find better size 89592
find better size 89591
find better size 89590
find better size 89589
find better size 89588
find better size 89587
find better size 89586
find better size 89585
find better size 89584
find better size 89583
find better size 89582
find better size 89581
find better size 89580
find better size 89579
find better size 89578
find better size 89577
find better size 89576
find better size 89575
find better size 89574
find better size 89573
find better size 89572
find better size 89571
find better size 89570
find better size 89569
find better size 89568
find better size 89567
find better size 89566
find better size 89565
find better size 89564
find better size 89563
find better size 89562
find better size 89561
find better size 89560
find better size 89559
find better size 89558
find better size 89557
find better size 89556
find better size 89555
find better size 89554
find better size 89553
find better size 89552
find better size 89551
find better size 89550
find better size 89549
find better size 89548
find better size 89547
find better size 89546
find better size 89545
find better size 89544
find better size 89543
find better size 89542
find better size 89541
find better size 89540
find better size 89539
find better size 89538
find better size 89537
find better size 89536
find better size 89535
find better size 89534
find better size 89533
find better size 89532
find better size 89531
find better size 89530
find better size 89529
find better size 89528
find better size 89527
find better size 89526
find better size 89525
find better size 89524
find better size 89523
find better size 89522
find better size 89521
find better size 89520
find better size 89519
find better size 89518
find better size 89517
find better size 89516
find better size 89515
find better size 89514
find better size 89513
find better size 89512
find better size 89511
find better size 89510
find better size 89509
find better size 89508
find better size 89507
find better size 89506
find better size 89505
find better size 89504
find better size 89503
find better size 89502
find better size 89501
find better size 89500
find better size 89499
find better size 89498
find better size 89497
find better size 89496
find better size 89495
find better size 89494
find better size 89493
find better size 89492
find better size 89491
find better size 89490
find better size 89489
find better size 89488
find better size 89487
find better size 89486
find better size 89485
find better size 89484
find better size 89483
find better size 89482
find better size 89481
find better size 89480
find better size 89479
find better size 89478
find better size 89477
find better size 89476
find better size 89475
find better size 89474
find better size 89473
find better size 89472
find better size 89471
find better size 89470
find better size 89469
find better size 89468
find better size 89467
find better size 89466
find better size 89465
find better size 89464
find better size 89463
find better size 89462
find better size 89461
find better size 89460
find better size 89459
find better size 89458
find better size 89457
find better size 89456
find better size 89455
find better size 89454
find better size 89453
find better size 89452
find better size 89451
find better size 89450
find better size 89449
find better size 89448
find better size 89447
find better size 89446
find better size 89445
find better size 89444
find better size 89443
find better size 89442
find better size 89441
find better size 89440
find better size 89439
find better size 89438
find better size 89437
find better size 89436
find better size 89435
find better size 89434
find better size 89433
find better size 89432
find better size 89431
find better size 89430
find better size 89429
find better size 89428
find better size 89427
find better size 89426
find better size 89425
find better size 89424
find better size 89423
find better size 89422
find better size 89421
find better size 89420
find better size 89419
find better size 89418
find better size 89417
find better size 89416
find better size 89415
find better size 89414
find better size 89413
find better size 89412
find better size 89411
find better size 89410
find better size 89409
find better size 89408
find better size 89407
find better size 89406
find better size 89405
find better size 89404
find better size 89403
find better size 89402
find better size 89401
find better size 89400
find better size 89399
find better size 89398
find better size 89397
find better size 89396
find better size 89395
find better size 89394
find better size 89393
find better size 89392
find better size 89391
find better size 89390
find better size 89389
find better size 89388
find better size 89387
find better size 89386
find better size 89385
find better size 89384
find better size 89383
find better size 89382
find better size 89381
find better size 89380
find better size 89379
find better size 89378
find better size 89377
find better size 89376
find better size 89375
find better size 89374
find better size 89373
find better size 89372
find better size 89371
find better size 89370
find better size 89369
find better size 89368
find better size 89367
find better size 89366
find better size 89365
find better size 89364
find better size 89363
find better size 89362
find better size 89361
find better size 89360
find better size 89359
find better size 89358
find better size 89357
find better size 89356
find better size 89355
find better size 89354
find better size 89353
find better size 89352
find better size 89351
find better size 89350
find better size 89349
find better size 89348
find better size 89347
find better size 89346
find better size 89345
find better size 89344
find better size 89343
find better size 89342
find better size 89341
find better size 89340
find better size 89339
find better size 89338
find better size 89337
find better size 89336
find better size 89335
find better size 89334
find better size 89333
find better size 89332
find better size 89331
find better size 89330
find better size 89329
find better size 89328
find better size 89327
find better size 89326
find better size 89325
find better size 89324
find better size 89323
find better size 89322
find better size 89321
find better size 89320
find better size 89319
find better size 89318
find better size 89317
find better size 89316
find better size 89315
find better size 89314
find better size 89313
find better size 89312
find better size 89311
find better size 89310
find better size 89309
find better size 89308
find better size 89307
find better size 89306
find better size 89305
find better size 89304
find better size 89303
find better size 89302
find better size 89301
find better size 89300
find better size 89299
find better size 89298
find better size 89297
find better size 89296
find better size 89295
find better size 89294
find better size 89293
find better size 89292
find better size 89291
find better size 89290
find better size 89289
find better size 89288
find better size 89287
find better size 89286
find better size 89285
find better size 89284
find better size 89283
find better size 89282
find better size 89281
find better size 89280
find better size 89279
find better size 89278
find better size 89277
find better size 89276
find better size 89275
find better size 89274
find better size 89273
find better size 89272
find better size 89271
find better size 89270
find better size 89269
find better size 89268
find better size 89267
find better size 89266
find better size 89265
find better size 89264
find better size 89263
find better size 89262
find better size 89261
find better size 89260
find better size 89259
find better size 89258
find better size 89257
find better size 89256
find better size 89255
find better size 89254
find better size 89253
find better size 89252
find better size 89251
find better size 89250
find better size 89249
find better size 89248
find better size 89247
find better size 89246
find better size 89245
find better size 89244
find better size 89243
find better size 89242
find better size 89241
find better size 89240
find better size 89239
find better size 89238
find better size 89237
find better size 89236
find better size 89235
find better size 89234
find better size 89233
find better size 89232
find better size 89231
find better size 89230
find better size 89229
find better size 89228
find better size 89227
find better size 89226
find better size 89225
find better size 89224
find better size 89223
find better size 89222
find better size 89221
find better size 89220
find better size 89219
find better size 89218
find better size 89217
find better size 89216
find better size 89215
find better size 89214
find better size 89213
find better size 89212
find better size 89211
find better size 89210
find better size 89209
find better size 89208
find better size 89207
find better size 89206
find better size 89205
find better size 89204
find better size 89203
find better size 89202
find better size 89201
find better size 89200
find better size 89199
find better size 89198
find better size 89197
find better size 89196
find better size 89195
find better size 89194
find better size 89193
find better size 89192
find better size 89191
find better size 89190
find better size 89189
find better size 89188
find better size 89187
find better size 89186
find better size 89185
find better size 89184
find better size 89183
find better size 89182
find better size 89181
find better size 89180
find better size 89179
find better size 89178
find better size 89177
find better size 89176
find better size 89175
find better size 89174
find better size 89173
find better size 89172
find better size 89171
find better size 89170
find better size 89169
find better size 89168
find better size 89167
find better size 89166
find better size 89165
find better size 89164
find better size 89163
find better size 89162
find better size 89161
find better size 89160
find better size 89159
find better size 89158
find better size 89157
find better size 89156
find better size 89155
find better size 89154
find better size 89153
find better size 89152
find better size 89151
find better size 89150
find better size 89149
find better size 89148
find better size 89147
find better size 89146
find better size 89145
find better size 89144
find better size 89143
find better size 89142
find better size 89141
find better size 89140
find better size 89139
find better size 89138
find better size 89137
find better size 89136
find better size 89135
find better size 89134
find better size 89133
find better size 89132
find better size 89131
find better size 89130
find better size 89129
find better size 89128
find better size 89127
find better size 89126
find better size 89125
find better size 89124
find better size 89123
find better size 89122
find better size 89121
find better size 89120
find better size 89119
find better size 89118
find better size 89117
find better size 89116
find better size 89115
find better size 89114
find better size 89113
find better size 89112
find better size 89111
find better size 89110
find better size 89109
find better size 89108
find better size 89107
find better size 89106
find better size 89105
find better size 89104
find better size 89103
find better size 89102
find better size 89101
find better size 89100
find better size 89099
find better size 89098
find better size 89097
find better size 89096
find better size 89095
find better size 89094
find better size 89093
find better size 89092
find better size 89091
find better size 89090
find better size 89089
find better size 89088
find better size 89087
find better size 89086
find better size 89085
find better size 89084
find better size 89083
find better size 89082
find better size 89081
find better size 89080
find better size 89079
find better size 89078
find better size 89077
find better size 89076
find better size 89075
find better size 89074
find better size 89073
find better size 89072
find better size 89071
find better size 89070
find better size 89069
find better size 89068
find better size 89067
find better size 89066
find better size 89065
find better size 89064
find better size 89063
find better size 89062
find better size 89061
find better size 89060
find better size 89059
find better size 89058
find better size 89057
find better size 89056
find better size 89055
find better size 89054
find better size 89053
find better size 89052
find better size 89051
find better size 89050
find better size 89049
find better size 89048
find better size 89047
find better size 89046
find better size 89045
find better size 89044
find better size 89043
find better size 89042
find better size 89041
find better size 89040
find better size 89039
find better size 89038
find better size 89037
find better size 89036
find better size 89035
find better size 89034
find better size 89033
find better size 89032
find better size 89031
find better size 89030
find better size 89029
find better size 89028
find better size 89027
find better size 89026
find better size 89025
find better size 89024
find better size 89023
find better size 89022
find better size 89021
find better size 89020
find better size 89019
find better size 89018
find better size 89017
find better size 89016
find better size 89015
find better size 89014
find better size 89013
find better size 89012
find better size 89011
find better size 89010
find better size 89009
find better size 89008
find better size 89007
find better size 89006
find better size 89005
find better size 89004
find better size 89003
find better size 89002
find better size 89001
find better size 89000
find better size 88999
find better size 88998
find better size 88997
find better size 88996
find better size 88995
find better size 88994
find better size 88993
find better size 88992
find better size 88991
find better size 88990
find better size 88989
find better size 88988
find better size 88987
find better size 88986
find better size 88985
find better size 88984
find better size 88983
find better size 88982
find better size 88981
find better size 88980
find better size 88979
find better size 88978
find better size 88977
find better size 88976
find better size 88975
find better size 88974
find better size 88973
find better size 88972
find better size 88971
find better size 88970
find better size 88969
find better size 88968
find better size 88967
find better size 88966
find better size 88965
find better size 88964
find better size 88963
find better size 88962
find better size 88961
find better size 88960
find better size 88959
find better size 88958
find better size 88957
find better size 88956
find better size 88955
find better size 88954
find better size 88953
find better size 88952
find better size 88951
find better size 88950
find better size 88949
find better size 88948
find better size 88947
find better size 88946
find better size 88945
find better size 88944
find better size 88943
find better size 88942
find better size 88941
find better size 88940
find better size 88939
find better size 88938
find better size 88937
find better size 88936
find better size 88935
find better size 88934
find better size 88933
find better size 88932
find better size 88931
find better size 88930
find better size 88929
find better size 88928
find better size 88927
find better size 88926
find better size 88925
find better size 88924
find better size 88923
find better size 88922
find better size 88921
find better size 88920
find better size 88919
find better size 88918
find better size 88917
find better size 88916
find better size 88915
find better size 88914
find better size 88913
find better size 88912
find better size 88911
find better size 88910
find better size 88909
find better size 88908
find better size 88907
find better size 88906
find better size 88905
find better size 88904
find better size 88903
find better size 88902
find better size 88901
find better size 88900
find better size 88899
find better size 88898
find better size 88897
find better size 88896
find better size 88895
find better size 88894
find better size 88893
find better size 88892
find better size 88891
find better size 88890
find better size 88889
find better size 88888
find better size 88887
find better size 88886
find better size 88885
find better size 88884
find better size 88883
find better size 88882
find better size 88881
find better size 88880
find better size 88879
find better size 88878
find better size 88877
find better size 88876
find better size 88875
find better size 88874
find better size 88873
find better size 88872
find better size 88871
find better size 88870
find better size 88869
find better size 88868
find better size 88867
find better size 88866
find better size 88865
find better size 88864
find better size 88863
find better size 88862
find better size 88861
find better size 88860
find better size 88859
find better size 88858
find better size 88857
find better size 88856
find better size 88855
find better size 88854
find better size 88853
find better size 88852
find better size 88851
find better size 88850
find better size 88849
find better size 88848
find better size 88847
find better size 88846
find better size 88845
find better size 88844
find better size 88843
find better size 88842
find better size 88841
find better size 88840
find better size 88839
find better size 88838
find better size 88837
find better size 88836
find better size 88835
find better size 88834
find better size 88833
find better size 88832
find better size 88831
find better size 88830
find better size 88829
find better size 88828
find better size 88827
find better size 88826
find better size 88825
find better size 88824
find better size 88823
find better size 88822
find better size 88821
find better size 88820
find better size 88819
find better size 88818
find better size 88817
find better size 88816
find better size 88815
find better size 88814
find better size 88813
find better size 88812
find better size 88811
find better size 88810
find better size 88809
find better size 88808
find better size 88807
find better size 88806
find better size 88805
find better size 88804
find better size 88803
find better size 88802
find better size 88801
find better size 88800
find better size 88799
find better size 88798
find better size 88797
find better size 88796
find better size 88795
find better size 88794
find better size 88793
find better size 88792
find better size 88791
find better size 88790
find better size 88789
find better size 88788
find better size 88787
find better size 88786
find better size 88785
find better size 88784
find better size 88783
find better size 88782
find better size 88781
find better size 88780
find better size 88779
find better size 88778
find better size 88777
find better size 88776
find better size 88775
find better size 88774
find better size 88773
find better size 88772
find better size 88771
find better size 88770
find better size 88769
find better size 88768
find better size 88767
find better size 88766
find better size 88765
find better size 88764
find better size 88763
find better size 88762
find better size 88761
find better size 88760
find better size 88759
find better size 88758
find better size 88757
find better size 88756
find better size 88755
find better size 88754
find better size 88753
find better size 88752
find better size 88751
find better size 88750
find better size 88749
find better size 88748
find better size 88747
find better size 88746
find better size 88745
find better size 88744
find better size 88743
find better size 88742
find better size 88741
find better size 88740
find better size 88739
find better size 88738
find better size 88737
find better size 88736
find better size 88735
find better size 88734
find better size 88733
find better size 88732
find better size 88731
find better size 88730
find better size 88729
find better size 88728
find better size 88727
find better size 88726
find better size 88725
find better size 88724
find better size 88723
find better size 88722
find better size 88721
find better size 88720
find better size 88719
find better size 88718
find better size 88717
find better size 88716
find better size 88715
find better size 88714
find better size 88713
find better size 88712
find better size 88711
find better size 88710
find better size 88709
find better size 88708
find better size 88707
find better size 88706
find better size 88705
find better size 88704
find better size 88703
find better size 88702
find better size 88701
find better size 88700
find better size 88699
find better size 88698
find better size 88697
find better size 88696
find better size 88695
find better size 88694
find better size 88693
find better size 88692
find better size 88691
find better size 88690
find better size 88689
find better size 88688
find better size 88687
find better size 88686
find better size 88685
find better size 88684
find better size 88683
find better size 88682
find better size 88681
find better size 88680
find better size 88679
find better size 88678
find better size 88677
find better size 88676
find better size 88675
find better size 88674
find better size 88673
find better size 88672
find better size 88671
find better size 88670
find better size 88669
find better size 88668
find better size 88667
find better size 88666
find better size 88665
find better size 88664
find better size 88663
find better size 88662
find better size 88661
find better size 88660
find better size 88659
find better size 88658
find better size 88657
find better size 88656
find better size 88655
find better size 88654
find better size 88653
find better size 88652
find better size 88651
find better size 88650
find better size 88649
find better size 88648
find better size 88647
find better size 88646
find better size 88645
find better size 88644
find better size 88643
find better size 88642
find better size 88641
find better size 88640
find better size 88639
find better size 88638
find better size 88637
find better size 88636
find better size 88635
find better size 88634
find better size 88633
find better size 88632
find better size 88631
find better size 88630
find better size 88629
find better size 88628
find better size 88627
find better size 88626
find better size 88625
find better size 88624
find better size 88623
find better size 88622
find better size 88621
find better size 88620
find better size 88619
find better size 88618
find better size 88617
find better size 88616
find better size 88615
find better size 88614
find better size 88613
find better size 88612
find better size 88611
find better size 88610
find better size 88609
find better size 88608
find better size 88607
find better size 88606
find better size 88605
find better size 88604
find better size 88603
find better size 88602
find better size 88601
find better size 88600
find better size 88599
find better size 88598
find better size 88597
find better size 88596
find better size 88595
find better size 88594
find better size 88593
find better size 88592
find better size 88591
find better size 88590
find better size 88589
find better size 88588
find better size 88587
find better size 88586
find better size 88585
find better size 88584
find better size 88583
find better size 88582
find better size 88581
find better size 88580
find better size 88579
find better size 88578
find better size 88577
find better size 88576
find better size 88575
find better size 88574
find better size 88573
find better size 88572
find better size 88571
find better size 88570
find better size 88569
find better size 88568
find better size 88567
find better size 88566
find better size 88565
find better size 88564
find better size 88563
find better size 88562
find better size 88561
find better size 88560
find better size 88559
find better size 88558
find better size 88557
find better size 88556
find better size 88555
find better size 88554
find better size 88553
find better size 88552
find better size 88551
find better size 88550
find better size 88549
find better size 88548
find better size 88547
find better size 88546
find better size 88545
find better size 88544
find better size 88543
find better size 88542
find better size 88541
find better size 88540
find better size 88539
find better size 88538
find better size 88537
find better size 88536
find better size 88535
find better size 88534
find better size 88533
find better size 88532
find better size 88531
find better size 88530
find better size 88529
find better size 88528
find better size 88527
find better size 88526
find better size 88525
find better size 88524
find better size 88523
find better size 88522
find better size 88521
find better size 88520
find better size 88519
find better size 88518
find better size 88517
find better size 88516
find better size 88515
find better size 88514
find better size 88513
find better size 88512
find better size 88511
find better size 88510
find better size 88509
find better size 88508
find better size 88507
find better size 88506
find better size 88505
find better size 88504
find better size 88503
find better size 88502
find better size 88501
find better size 88500
find better size 88499
find better size 88498
find better size 88497
find better size 88496
find better size 88495
find better size 88494
find better size 88493
find better size 88492
find better size 88491
find better size 88490
find better size 88489
find better size 88488
find better size 88487
find better size 88486
find better size 88485
find better size 88484
find better size 88483
find better size 88482
find better size 88481
find better size 88480
find better size 88479
find better size 88478
find better size 88477
find better size 88476
find better size 88475
find better size 88474
find better size 88473
find better size 88472
find better size 88471
find better size 88470
find better size 88469
find better size 88468
find better size 88467
find better size 88466
find better size 88465
find better size 88464
find better size 88463
find better size 88462
find better size 88461
find better size 88460
find better size 88459
find better size 88458
find better size 88457
find better size 88456
find better size 88455
find better size 88454
find better size 88453
find better size 88452
find better size 88451
find better size 88450
find better size 88449
find better size 88448
find better size 88447
find better size 88446
find better size 88445
find better size 88444
find better size 88443
find better size 88442
find better size 88441
find better size 88440
find better size 88439
find better size 88438
find better size 88437
find better size 88436
find better size 88435
find better size 88434
find better size 88433
find better size 88432
find better size 88431
find better size 88430
find better size 88429
find better size 88428
find better size 88427
find better size 88426
find better size 88425
find better size 88424
find better size 88423
find better size 88422
find better size 88421
find better size 88420
find better size 88419
find better size 88418
find better size 88417
find better size 88416
find better size 88415
find better size 88414
find better size 88413
find better size 88412
find better size 88411
find better size 88410
find better size 88409
find better size 88408
find better size 88407
find better size 88406
find better size 88405
find better size 88404
find better size 88403
find better size 88402
find better size 88401
find better size 88400
find better size 88399
find better size 88398
find better size 88397
find better size 88396
find better size 88395
find better size 88394
find better size 88393
find better size 88392
find better size 88391
find better size 88390
find better size 88389
find better size 88388
find better size 88387
find better size 88386
find better size 88385
find better size 88384
find better size 88383
find better size 88382
find better size 88381
find better size 88380
find better size 88379
find better size 88378
find better size 88377
find better size 88376
find better size 88375
find better size 88374
find better size 88373
find better size 88372
find better size 88371
find better size 88370
find better size 88369
find better size 88368
find better size 88367
find better size 88366
find better size 88365
find better size 88364
find better size 88363
find better size 88362
find better size 88361
find better size 88360
find better size 88359
find better size 88358
find better size 88357
find better size 88356
find better size 88355
find better size 88354
find better size 88353
find better size 88352
find better size 88351
find better size 88350
find better size 88349
find better size 88348
find better size 88347
find better size 88346
find better size 88345
find better size 88344
find better size 88343
find better size 88342
find better size 88341
find better size 88340
find better size 88339
find better size 88338
find better size 88337
find better size 88336
find better size 88335
find better size 88334
find better size 88333
find better size 88332
find better size 88331
find better size 88330
find better size 88329
find better size 88328
find better size 88327
find better size 88326
find better size 88325
find better size 88324
find better size 88323
find better size 88322
find better size 88321
find better size 88320
find better size 88319
find better size 88318
find better size 88317
find better size 88316
find better size 88315
find better size 88314
find better size 88313
find better size 88312
find better size 88311
find better size 88310
find better size 88309
find better size 88308
find better size 88307
find better size 88306
find better size 88305
find better size 88304
find better size 88303
find better size 88302
find better size 88301
find better size 88300
find better size 88299
find better size 88298
find better size 88297
find better size 88296
find better size 88295
find better size 88294
find better size 88293
find better size 88292
find better size 88291
find better size 88290
find better size 88289
find better size 88288
find better size 88287
find better size 88286
find better size 88285
find better size 88284
find better size 88283
find better size 88282
find better size 88281
find better size 88280
find better size 88279
find better size 88278
find better size 88277
find better size 88276
find better size 88275
find better size 88274
find better size 88273
find better size 88272
find better size 88271
find better size 88270
find better size 88269
find better size 88268
find better size 88267
find better size 88266
find better size 88265
find better size 88264
find better size 88263
find better size 88262
find better size 88261
find better size 88260
find better size 88259
find better size 88258
find better size 88257
find better size 88256
find better size 88255
find better size 88254
find better size 88253
find better size 88252
find better size 88251
find better size 88250
find better size 88249
find better size 88248
find better size 88247
find better size 88246
find better size 88245
find better size 88244
find better size 88243
find better size 88242
find better size 88241
find better size 88240
find better size 88239
find better size 88238
find better size 88237
find better size 88236
find better size 88235
find better size 88234
find better size 88233
find better size 88232
find better size 88231
find better size 88230
find better size 88229
find better size 88228
find better size 88227
find better size 88226
find better size 88225
find better size 88224
find better size 88223
find better size 88222
find better size 88221
find better size 88220
find better size 88219
find better size 88218
find better size 88217
find better size 88216
find better size 88215
find better size 88214
find better size 88213
find better size 88212
find better size 88211
find better size 88210
find better size 88209
find better size 88208
find better size 88207
find better size 88206
find better size 88205
find better size 88204
find better size 88203
find better size 88202
find better size 88201
find better size 88200
find better size 88199
find better size 88198
find better size 88197
find better size 88196
find better size 88195
find better size 88194
find better size 88193
find better size 88192
find better size 88191
find better size 88190
find better size 88189
find better size 88188
find better size 88187
find better size 88186
find better size 88185
find better size 88184
find better size 88183
find better size 88182
find better size 88181
find better size 88180
find better size 88179
find better size 88178
find better size 88177
find better size 88176
find better size 88175
find better size 88174
find better size 88173
find better size 88172
find better size 88171
find better size 88170
find better size 88169
find better size 88168
find better size 88167
find better size 88166
find better size 88165
find better size 88164
find better size 88163
find better size 88162
find better size 88161
find better size 88160
find better size 88159
find better size 88158
find better size 88157
find better size 88156
find better size 88155
find better size 88154
find better size 88153
find better size 88152
find better size 88151
find better size 88150
find better size 88149
find better size 88148
find better size 88147
find better size 88146
find better size 88145
find better size 88144
find better size 88143
find better size 88142
find better size 88141
find better size 88140
find better size 88139
find better size 88138
find better size 88137
find better size 88136
find better size 88135
find better size 88134
find better size 88133
find better size 88132
find better size 88131
find better size 88130
find better size 88129
find better size 88128
find better size 88127
find better size 88126
find better size 88125
find better size 88124
find better size 88123
find better size 88122
find better size 88121
find better size 88120
find better size 88119
find better size 88118
find better size 88117
find better size 88116
find better size 88115
find better size 88114
find better size 88113
find better size 88112
find better size 88111
find better size 88110
find better size 88109
find better size 88108
find better size 88107
find better size 88106
find better size 88105
find better size 88104
find better size 88103
find better size 88102
find better size 88101
find better size 88100
find better size 88099
find better size 88098
find better size 88097
find better size 88096
find better size 88095
find better size 88094
find better size 88093
find better size 88092
find better size 88091
find better size 88090
find better size 88089
find better size 88088
find better size 88087
find better size 88086
find better size 88085
find better size 88084
find better size 88083
find better size 88082
find better size 88081
find better size 88080
find better size 88079
find better size 88078
find better size 88077
find better size 88076
find better size 88075
find better size 88074
find better size 88073
find better size 88072
find better size 88071
find better size 88070
find better size 88069
find better size 88068
find better size 88067
find better size 88066
find better size 88065
find better size 88064
find better size 88063
find better size 88062
find better size 88061
find better size 88060
find better size 88059
find better size 88058
find better size 88057
find better size 88056
find better size 88055
find better size 88054
find better size 88053
find better size 88052
find better size 88051
find better size 88050
find better size 88049
find better size 88048
find better size 88047
find better size 88046
find better size 88045
find better size 88044
find better size 88043
find better size 88042
find better size 88041
find better size 88040
find better size 88039
find better size 88038
find better size 88037
find better size 88036
find better size 88035
find better size 88034
find better size 88033
find better size 88032
find better size 88031
find better size 88030
find better size 88029
find better size 88028
find better size 88027
find better size 88026
find better size 88025
find better size 88024
find better size 88023
find better size 88022
find better size 88021
find better size 88020
find better size 88019
find better size 88018
find better size 88017
find better size 88016
find better size 88015
find better size 88014
find better size 88013
find better size 88012
find better size 88011
find better size 88010
find better size 88009
find better size 88008
find better size 88007
find better size 88006
find better size 88005
find better size 88004
find better size 88003
find better size 88002
find better size 88001
find better size 88000
find better size 87999
find better size 87998
find better size 87997
find better size 87996
find better size 87995
find better size 87994
find better size 87993
find better size 87992
find better size 87991
find better size 87990
find better size 87989
find better size 87988
find better size 87987
find better size 87986
find better size 87985
find better size 87984
find better size 87983
find better size 87982
find better size 87981
find better size 87980
find better size 87979
find better size 87978
find better size 87977
find better size 87976
find better size 87975
find better size 87974
find better size 87973
find better size 87972
find better size 87971
find better size 87970
find better size 87969
find better size 87968
find better size 87967
find better size 87966
find better size 87965
find better size 87964
find better size 87963
find better size 87962
find better size 87961
find better size 87960
find better size 87959
find better size 87958
find better size 87957
find better size 87956
find better size 87955
find better size 87954
find better size 87953
find better size 87952
find better size 87951
find better size 87950
find better size 87949
find better size 87948
find better size 87947
find better size 87946
find better size 87945
find better size 87944
find better size 87943
find better size 87942
find better size 87941
find better size 87940
find better size 87939
find better size 87938
find better size 87937
find better size 87936
find better size 87935
find better size 87934
find better size 87933
find better size 87932
find better size 87931
find better size 87930
find better size 87929
find better size 87928
find better size 87927
find better size 87926
find better size 87925
find better size 87924
find better size 87923
find better size 87922
find better size 87921
find better size 87920
find better size 87919
find better size 87918
find better size 87917
find better size 87916
find better size 87915
find better size 87914
find better size 87913
find better size 87912
find better size 87911
find better size 87910
find better size 87909
find better size 87908
find better size 87907
find better size 87906
find better size 87905
find better size 87904
find better size 87903
find better size 87902
find better size 87901
find better size 87900
find better size 87899
find better size 87898
find better size 87897
find better size 87896
find better size 87895
find better size 87894
find better size 87893
find better size 87892
find better size 87891
find better size 87890
find better size 87889
find better size 87888
find better size 87887
find better size 87886
find better size 87885
find better size 87884
find better size 87883
find better size 87882
find better size 87881
find better size 87880
find better size 87879
find better size 87878
find better size 87877
find better size 87876
find better size 87875
find better size 87874
find better size 87873
find better size 87872
find better size 87871
find better size 87870
find better size 87869
find better size 87868
find better size 87867
find better size 87866
find better size 87865
find better size 87864
find better size 87863
find better size 87862
find better size 87861
find better size 87860
find better size 87859
find better size 87858
find better size 87857
find better size 87856
find better size 87855
find better size 87854
find better size 87853
find better size 87852
find better size 87851
find better size 87850
find better size 87849
find better size 87848
find better size 87847
find better size 87846
find better size 87845
find better size 87844
find better size 87843
find better size 87842
find better size 87841
find better size 87840
find better size 87839
find better size 87838
find better size 87837
find better size 87836
find better size 87835
find better size 87834
find better size 87833
find better size 87832
find better size 87831
find better size 87830
find better size 87829
find better size 87828
find better size 87827
find better size 87826
find better size 87825
find better size 87824
find better size 87823
find better size 87822
find better size 87821
find better size 87820
find better size 87819
find better size 87818
find better size 87817
find better size 87816
find better size 87815
find better size 87814
find better size 87813
find better size 87812
find better size 87811
find better size 87810
find better size 87809
find better size 87808
find better size 87807
find better size 87806
find better size 87805
find better size 87804
find better size 87803
find better size 87802
find better size 87801
find better size 87800
find better size 87799
find better size 87798
find better size 87797
find better size 87796
find better size 87795
find better size 87794
find better size 87793
find better size 87792
find better size 87791
find better size 87790
find better size 87789
find better size 87788
find better size 87787
find better size 87786
find better size 87785
find better size 87784
find better size 87783
find better size 87782
find better size 87781
find better size 87780
find better size 87779
find better size 87778
find better size 87777
find better size 87776
find better size 87775
find better size 87774
find better size 87773
find better size 87772
find better size 87771
find better size 87770
find better size 87769
find better size 87768
find better size 87767
find better size 87766
find better size 87765
find better size 87764
find better size 87763
find better size 87762
find better size 87761
find better size 87760
find better size 87759
find better size 87758
find better size 87757
find better size 87756
find better size 87755
find better size 87754
find better size 87753
find better size 87752
find better size 87751
find better size 87750
find better size 87749
find better size 87748
find better size 87747
find better size 87746
find better size 87745
find better size 87744
find better size 87743
find better size 87742
find better size 87741
find better size 87740
find better size 87739
find better size 87738
find better size 87737
find better size 87736
find better size 87735
find better size 87734
find better size 87733
find better size 87732
find better size 87731
find better size 87730
find better size 87729
find better size 87728
find better size 87727
find better size 87726
find better size 87725
find better size 87724
find better size 87723
find better size 87722
find better size 87721
find better size 87720
find better size 87719
find better size 87718
find better size 87717
find better size 87716
find better size 87715
find better size 87714
find better size 87713
find better size 87712
find better size 87711
find better size 87710
find better size 87709
find better size 87708
find better size 87707
find better size 87706
find better size 87705
find better size 87704
find better size 87703
find better size 87702
find better size 87701
find better size 87700
find better size 87699
find better size 87698
find better size 87697
find better size 87696
find better size 87695
find better size 87694
find better size 87693
find better size 87692
find better size 87691
find better size 87690
find better size 87689
find better size 87688
find better size 87687
find better size 87686
find better size 87685
find better size 87684
find better size 87683
find better size 87682
find better size 87681
find better size 87680
find better size 87679
find better size 87678
find better size 87677
find better size 87676
find better size 87675
find better size 87674
find better size 87673
find better size 87672
find better size 87671
find better size 87670
find better size 87669
find better size 87668
find better size 87667
find better size 87666
find better size 87665
find better size 87664
find better size 87663
find better size 87662
find better size 87661
find better size 87660
find better size 87659
find better size 87658
find better size 87657
find better size 87656
find better size 87655
find better size 87654
find better size 87653
find better size 87652
find better size 87651
find better size 87650
find better size 87649
find better size 87648
find better size 87647
find better size 87646
find better size 87645
find better size 87644
find better size 87643
find better size 87642
find better size 87641
find better size 87640
find better size 87639
find better size 87638
find better size 87637
find better size 87636
find better size 87635
find better size 87634
find better size 87633
find better size 87632
find better size 87631
find better size 87630
find better size 87629
find better size 87628
find better size 87627
find better size 87626
find better size 87625
find better size 87624
find better size 87623
find better size 87622
find better size 87621
find better size 87620
find better size 87619
find better size 87618
find better size 87617
find better size 87616
find better size 87615
find better size 87614
find better size 87613
find better size 87612
find better size 87611
find better size 87610
find better size 87609
find better size 87608
find better size 87607
find better size 87606
find better size 87605
find better size 87604
find better size 87603
find better size 87602
find better size 87601
find better size 87600
find better size 87599
find better size 87598
find better size 87597
find better size 87596
find better size 87595
find better size 87594
find better size 87593
find better size 87592
find better size 87591
find better size 87590
find better size 87589
find better size 87588
find better size 87587
find better size 87586
find better size 87585
find better size 87584
find better size 87583
find better size 87582
find better size 87581
find better size 87580
find better size 87579
find better size 87578
find better size 87577
find better size 87576
find better size 87575
find better size 87574
find better size 87573
find better size 87572
find better size 87571
find better size 87570
find better size 87569
find better size 87568
find better size 87567
find better size 87566
find better size 87565
find better size 87564
find better size 87563
find better size 87562
find better size 87561
find better size 87560
find better size 87559
find better size 87558
find better size 87557
find better size 87556
find better size 87555
find better size 87554
find better size 87553
find better size 87552
find better size 87551
find better size 87550
find better size 87549
find better size 87548
find better size 87547
find better size 87546
find better size 87545
find better size 87544
find better size 87543
find better size 87542
find better size 87541
find better size 87540
find better size 87539
find better size 87538
find better size 87537
find better size 87536
find better size 87535
find better size 87534
find better size 87533
find better size 87532
find better size 87531
find better size 87530
find better size 87529
find better size 87528
find better size 87527
find better size 87526
find better size 87525
find better size 87524
find better size 87523
find better size 87522
find better size 87521
find better size 87520
find better size 87519
find better size 87518
find better size 87517
find better size 87516
find better size 87515
find better size 87514
find better size 87513
find better size 87512
find better size 87511
find better size 87510
find better size 87509
find better size 87508
find better size 87507
find better size 87506
find better size 87505
find better size 87504
find better size 87503
find better size 87502
find better size 87501
find better size 87500
find better size 87499
find better size 87498
find better size 87497
find better size 87496
find better size 87495
find better size 87494
find better size 87493
find better size 87492
find better size 87491
find better size 87490
find better size 87489
find better size 87488
find better size 87487
find better size 87486
find better size 87485
find better size 87484
find better size 87483
find better size 87482
find better size 87481
find better size 87480
find better size 87479
find better size 87478
find better size 87477
find better size 87476
find better size 87475
find better size 87474
find better size 87473
find better size 87472
find better size 87471
find better size 87470
find better size 87469
find better size 87468
find better size 87467
find better size 87466
find better size 87465
find better size 87464
find better size 87463
find better size 87462
find better size 87461
find better size 87460
find better size 87459
find better size 87458
find better size 87457
find better size 87456
find better size 87455
find better size 87454
find better size 87453
find better size 87452
find better size 87451
find better size 87450
find better size 87449
find better size 87448
find better size 87447
find better size 87446
find better size 87445
find better size 87444
find better size 87443
find better size 87442
find better size 87441
find better size 87440
find better size 87439
find better size 87438
find better size 87437
find better size 87436
find better size 87435
find better size 87434
find better size 87433
find better size 87432
find better size 87431
find better size 87430
find better size 87429
find better size 87428
find better size 87427
find better size 87426
find better size 87425
find better size 87424
find better size 87423
find better size 87422
find better size 87421
find better size 87420
find better size 87419
find better size 87418
find better size 87417
find better size 87416
find better size 87415
find better size 87414
find better size 87413
find better size 87412
find better size 87411
find better size 87410
find better size 87409
find better size 87408
find better size 87407
find better size 87406
find better size 87405
find better size 87404
find better size 87403
find better size 87402
find better size 87401
find better size 87400
find better size 87399
find better size 87398
find better size 87397
find better size 87396
find better size 87395
find better size 87394
find better size 87393
find better size 87392
find better size 87391
find better size 87390
find better size 87389
find better size 87388
find better size 87387
find better size 87386
find better size 87385
find better size 87384
find better size 87383
find better size 87382
find better size 87381
find better size 87380
find better size 87379
find better size 87378
find better size 87377
find better size 87376
find better size 87375
find better size 87374
find better size 87373
find better size 87372
find better size 87371
find better size 87370
find better size 87369
find better size 87368
find better size 87367
find better size 87366
find better size 87365
find better size 87364
find better size 87363
find better size 87362
find better size 87361
find better size 87360
find better size 87359
find better size 87358
find better size 87357
find better size 87356
find better size 87355
find better size 87354
find better size 87353
find better size 87352
find better size 87351
find better size 87350
find better size 87349
find better size 87348
find better size 87347
find better size 87346
find better size 87345
find better size 87344
find better size 87343
find better size 87342
find better size 87341
find better size 87340
find better size 87339
find better size 87338
find better size 87337
find better size 87336
find better size 87335
find better size 87334
find better size 87333
find better size 87332
find better size 87331
find better size 87330
find better size 87329
find better size 87328
find better size 87327
find better size 87326
find better size 87325
find better size 87324
find better size 87323
find better size 87322
find better size 87321
find better size 87320
find better size 87319
find better size 87318
find better size 87317
find better size 87316
find better size 87315
find better size 87314
find better size 87313
find better size 87312
find better size 87311
find better size 87310
find better size 87309
find better size 87308
find better size 87307
find better size 87306
find better size 87305
find better size 87304
find better size 87303
find better size 87302
find better size 87301
find better size 87300
find better size 87299
find better size 87298
find better size 87297
find better size 87296
find better size 87295
find better size 87294
find better size 87293
find better size 87292
find better size 87291
find better size 87290
find better size 87289
find better size 87288
find better size 87287
find better size 87286
find better size 87285
find better size 87284
find better size 87283
find better size 87282
find better size 87281
find better size 87280
find better size 87279
find better size 87278
find better size 87277
find better size 87276
find better size 87275
find better size 87274
find better size 87273
find better size 87272
find better size 87271
find better size 87270
find better size 87269
find better size 87268
find better size 87267
find better size 87266
find better size 87265
find better size 87264
find better size 87263
find better size 87262
find better size 87261
find better size 87260
find better size 87259
find better size 87258
find better size 87257
find better size 87256
find better size 87255
find better size 87254
find better size 87253
find better size 87252
find better size 87251
find better size 87250
find better size 87249
find better size 87248
find better size 87247
find better size 87246
find better size 87245
find better size 87244
find better size 87243
find better size 87242
find better size 87241
find better size 87240
find better size 87239
find better size 87238
find better size 87237
find better size 87236
find better size 87235
find better size 87234
find better size 87233
find better size 87232
find better size 87231
find better size 87230
find better size 87229
find better size 87228
find better size 87227
find better size 87226
find better size 87225
find better size 87224
find better size 87223
find better size 87222
find better size 87221
find better size 87220
find better size 87219
find better size 87218
find better size 87217
find better size 87216
find better size 87215
find better size 87214
find better size 87213
find better size 87212
find better size 87211
find better size 87210
find better size 87209
find better size 87208
find better size 87207
find better size 87206
find better size 87205
find better size 87204
find better size 87203
find better size 87202
find better size 87201
find better size 87200
find better size 87199
find better size 87198
find better size 87197
find better size 87196
find better size 87195
find better size 87194
find better size 87193
find better size 87192
find better size 87191
find better size 87190
find better size 87189
find better size 87188
find better size 87187
find better size 87186
find better size 87185
find better size 87184
find better size 87183
find better size 87182
find better size 87181
find better size 87180
find better size 87179
find better size 87178
find better size 87177
find better size 87176
find better size 87175
find better size 87174
find better size 87173
find better size 87172
find better size 87171
find better size 87170
find better size 87169
find better size 87168
find better size 87167
find better size 87166
find better size 87165
find better size 87164
find better size 87163
find better size 87162
find better size 87161
find better size 87160
find better size 87159
find better size 87158
find better size 87157
find better size 87156
find better size 87155
find better size 87154
find better size 87153
find better size 87152
find better size 87151
find better size 87150
find better size 87149
find better size 87148
find better size 87147
find better size 87146
find better size 87145
find better size 87144
find better size 87143
find better size 87142
find better size 87141
find better size 87140
find better size 87139
find better size 87138
find better size 87137
find better size 87136
find better size 87135
find better size 87134
find better size 87133
find better size 87132
find better size 87131
find better size 87130
find better size 87129
find better size 87128
find better size 87127
find better size 87126
find better size 87125
find better size 87124
find better size 87123
find better size 87122
find better size 87121
find better size 87120
find better size 87119
find better size 87118
find better size 87117
find better size 87116
find better size 87115
find better size 87114
find better size 87113
find better size 87112
find better size 87111
find better size 87110
find better size 87109
find better size 87108
find better size 87107
find better size 87106
find better size 87105
find better size 87104
find better size 87103
find better size 87102
find better size 87101
find better size 87100
find better size 87099
find better size 87098
find better size 87097
find better size 87096
find better size 87095
find better size 87094
find better size 87093
find better size 87092
find better size 87091
find better size 87090
find better size 87089
find better size 87088
find better size 87087
find better size 87086
find better size 87085
find better size 87084
find better size 87083
find better size 87082
find better size 87081
find better size 87080
find better size 87079
find better size 87078
find better size 87077
find better size 87076
find better size 87075
find better size 87074
find better size 87073
find better size 87072
find better size 87071
find better size 87070
find better size 87069
find better size 87068
find better size 87067
find better size 87066
find better size 87065
find better size 87064
find better size 87063
find better size 87062
find better size 87061
find better size 87060
find better size 87059
find better size 87058
find better size 87057
find better size 87056
find better size 87055
find better size 87054
find better size 87053
find better size 87052
find better size 87051
find better size 87050
find better size 87049
find better size 87048
find better size 87047
find better size 87046
find better size 87045
find better size 87044
find better size 87043
find better size 87042
find better size 87041
find better size 87040
find better size 87039
find better size 87038
find better size 87037
find better size 87036
find better size 87035
find better size 87034
find better size 87033
find better size 87032
find better size 87031
find better size 87030
find better size 87029
find better size 87028
find better size 87027
find better size 87026
find better size 87025
find better size 87024
find better size 87023
find better size 87022
find better size 87021
find better size 87020
find better size 87019
find better size 87018
find better size 87017
find better size 87016
find better size 87015
find better size 87014
find better size 87013
find better size 87012
find better size 87011
find better size 87010
find better size 87009
find better size 87008
find better size 87007
find better size 87006
find better size 87005
find better size 87004
find better size 87003
find better size 87002
find better size 87001
find better size 87000
find better size 86999
find better size 86998
find better size 86997
find better size 86996
find better size 86995
find better size 86994
find better size 86993
find better size 86992
find better size 86991
find better size 86990
find better size 86989
find better size 86988
find better size 86987
find better size 86986
find better size 86985
find better size 86984
find better size 86983
find better size 86982
find better size 86981
find better size 86980
find better size 86979
find better size 86978
find better size 86977
find better size 86976
find better size 86975
find better size 86974
find better size 86973
find better size 86972
find better size 86971
find better size 86970
find better size 86969
find better size 86968
find better size 86967
find better size 86966
find better size 86965
find better size 86964
find better size 86963
find better size 86962
find better size 86961
find better size 86960
find better size 86959
find better size 86958
find better size 86957
find better size 86956
find better size 86955
find better size 86954
find better size 86953
find better size 86952
find better size 86951
find better size 86950
find better size 86949
find better size 86948
find better size 86947
find better size 86946
find better size 86945
find better size 86944
find better size 86943
find better size 86942
find better size 86941
find better size 86940
find better size 86939
find better size 86938
find better size 86937
find better size 86936
find better size 86935
find better size 86934
find better size 86933
find better size 86932
find better size 86931
find better size 86930
find better size 86929
find better size 86928
find better size 86927
find better size 86926
find better size 86925
find better size 86924
find better size 86923
find better size 86922
find better size 86921
find better size 86920
find better size 86919
find better size 86918
find better size 86917
find better size 86916
find better size 86915
find better size 86914
find better size 86913
find better size 86912
find better size 86911
find better size 86910
find better size 86909
find better size 86908
find better size 86907
find better size 86906
find better size 86905
find better size 86904
find better size 86903
find better size 86902
find better size 86901
find better size 86900
find better size 86899
find better size 86898
find better size 86897
find better size 86896
find better size 86895
find better size 86894
find better size 86893
find better size 86892
find better size 86891
find better size 86890
find better size 86889
find better size 86888
find better size 86887
find better size 86886
find better size 86885
find better size 86884
find better size 86883
find better size 86882
find better size 86881
find better size 86880
find better size 86879
find better size 86878
find better size 86877
find better size 86876
find better size 86875
find better size 86874
find better size 86873
find better size 86872
find better size 86871
find better size 86870
find better size 86869
find better size 86868
find better size 86867
find better size 86866
find better size 86865
find better size 86864
find better size 86863
find better size 86862
find better size 86861
find better size 86860
find better size 86859
find better size 86858
find better size 86857
find better size 86856
find better size 86855
find better size 86854
find better size 86853
find better size 86852
find better size 86851
find better size 86850
find better size 86849
find better size 86848
find better size 86847
find better size 86846
find better size 86845
find better size 86844
find better size 86843
find better size 86842
find better size 86841
find better size 86840
find better size 86839
find better size 86838
find better size 86837
find better size 86836
find better size 86835
find better size 86834
find better size 86833
find better size 86832
find better size 86831
find better size 86830
find better size 86829
find better size 86828
find better size 86827
find better size 86826
find better size 86825
find better size 86824
find better size 86823
find better size 86822
find better size 86821
find better size 86820
find better size 86819
find better size 86818
find better size 86817
find better size 86816
find better size 86815
find better size 86814
find better size 86813
find better size 86812
find better size 86811
find better size 86810
find better size 86809
find better size 86808
find better size 86807
find better size 86806
find better size 86805
find better size 86804
find better size 86803
find better size 86802
find better size 86801
find better size 86800
find better size 86799
find better size 86798
find better size 86797
find better size 86796
find better size 86795
find better size 86794
find better size 86793
find better size 86792
find better size 86791
find better size 86790
find better size 86789
find better size 86788
find better size 86787
find better size 86786
find better size 86785
find better size 86784
find better size 86783
find better size 86782
find better size 86781
find better size 86780
find better size 86779
find better size 86778
find better size 86777
find better size 86776
find better size 86775
find better size 86774
find better size 86773
find better size 86772
find better size 86771
find better size 86770
find better size 86769
find better size 86768
find better size 86767
find better size 86766
find better size 86765
find better size 86764
find better size 86763
find better size 86762
find better size 86761
find better size 86760
find better size 86759
find better size 86758
find better size 86757
find better size 86756
find better size 86755
find better size 86754
find better size 86753
find better size 86752
find better size 86751
find better size 86750
find better size 86749
find better size 86748
find better size 86747
find better size 86746
find better size 86745
find better size 86744
find better size 86743
find better size 86742
find better size 86741
find better size 86740
find better size 86739
find better size 86738
find better size 86737
find better size 86736
find better size 86735
find better size 86734
find better size 86733
find better size 86732
find better size 86731
find better size 86730
find better size 86729
find better size 86728
find better size 86727
find better size 86726
find better size 86725
find better size 86724
find better size 86723
find better size 86722
find better size 86721
find better size 86720
find better size 86719
find better size 86718
find better size 86717
find better size 86716
find better size 86715
find better size 86714
find better size 86713
find better size 86712
find better size 86711
find better size 86710
find better size 86709
find better size 86708
find better size 86707
find better size 86706
find better size 86705
find better size 86704
find better size 86703
find better size 86702
find better size 86701
find better size 86700
find better size 86699
find better size 86698
find better size 86697
find better size 86696
find better size 86695
find better size 86694
find better size 86693
find better size 86692
find better size 86691
find better size 86690
find better size 86689
find better size 86688
find better size 86687
find better size 86686
find better size 86685
find better size 86684
find better size 86683
find better size 86682
find better size 86681
find better size 86680
find better size 86679
find better size 86678
find better size 86677
find better size 86676
find better size 86675
find better size 86674
find better size 86673
find better size 86672
find better size 86671
find better size 86670
find better size 86669
find better size 86668
find better size 86667
find better size 86666
find better size 86665
find better size 86664
find better size 86663
find better size 86662
find better size 86661
find better size 86660
find better size 86659
find better size 86658
find better size 86657
find better size 86656
find better size 86655
find better size 86654
find better size 86653
find better size 86652
find better size 86651
find better size 86650
find better size 86649
find better size 86648
find better size 86647
find better size 86646
find better size 86645
find better size 86644
find better size 86643
find better size 86642
find better size 86641
find better size 86640
find better size 86639
find better size 86638
find better size 86637
find better size 86636
find better size 86635
find better size 86634
find better size 86633
find better size 86632
find better size 86631
find better size 86630
find better size 86629
find better size 86628
find better size 86627
find better size 86626
find better size 86625
find better size 86624
find better size 86623
find better size 86622
find better size 86621
find better size 86620
find better size 86619
find better size 86618
find better size 86617
find better size 86616
find better size 86615
find better size 86614
find better size 86613
find better size 86612
find better size 86611
find better size 86610
find better size 86609
find better size 86608
find better size 86607
find better size 86606
find better size 86605
find better size 86604
find better size 86603
find better size 86602
find better size 86601
find better size 86600
find better size 86599
find better size 86598
find better size 86597
find better size 86596
find better size 86595
find better size 86594
find better size 86593
find better size 86592
find better size 86591
find better size 86590
find better size 86589
find better size 86588
find better size 86587
find better size 86586
find better size 86585
find better size 86584
find better size 86583
find better size 86582
find better size 86581
find better size 86580
find better size 86579
find better size 86578
find better size 86577
find better size 86576
find better size 86575
find better size 86574
find better size 86573
find better size 86572
find better size 86571
find better size 86570
find better size 86569
find better size 86568
find better size 86567
find better size 86566
find better size 86565
find better size 86564
find better size 86563
find better size 86562
find better size 86561
find better size 86560
find better size 86559
find better size 86558
find better size 86557
find better size 86556
find better size 86555
find better size 86554
find better size 86553
find better size 86552
find better size 86551
find better size 86550
find better size 86549
find better size 86548
find better size 86547
find better size 86546
find better size 86545
find better size 86544
find better size 86543
find better size 86542
find better size 86541
find better size 86540
find better size 86539
find better size 86538
find better size 86537
find better size 86536
find better size 86535
find better size 86534
find better size 86533
find better size 86532
find better size 86531
find better size 86530
find better size 86529
find better size 86528
find better size 86527
find better size 86526
find better size 86525
find better size 86524
find better size 86523
find better size 86522
find better size 86521
find better size 86520
find better size 86519
find better size 86518
find better size 86517
find better size 86516
find better size 86515
find better size 86514
find better size 86513
find better size 86512
find better size 86511
find better size 86510
find better size 86509
find better size 86508
find better size 86507
find better size 86506
find better size 86505
find better size 86504
find better size 86503
find better size 86502
find better size 86501
find better size 86500
find better size 86499
find better size 86498
find better size 86497
find better size 86496
find better size 86495
find better size 86494
find better size 86493
find better size 86492
find better size 86491
find better size 86490
find better size 86489
find better size 86488
find better size 86487
find better size 86486
find better size 86485
find better size 86484
find better size 86483
find better size 86482
find better size 86481
find better size 86480
find better size 86479
find better size 86478
find better size 86477
find better size 86476
find better size 86475
find better size 86474
find better size 86473
find better size 86472
find better size 86471
find better size 86470
find better size 86469
find better size 86468
find better size 86467
find better size 86466
find better size 86465
find better size 86464
find better size 86463
find better size 86462
find better size 86461
find better size 86460
find better size 86459
find better size 86458
find better size 86457
find better size 86456
find better size 86455
find better size 86454
find better size 86453
find better size 86452
find better size 86451
find better size 86450
find better size 86449
find better size 86448
find better size 86447
find better size 86446
find better size 86445
find better size 86444
find better size 86443
find better size 86442
find better size 86441
find better size 86440
find better size 86439
find better size 86438
find better size 86437
find better size 86436
find better size 86435
find better size 86434
find better size 86433
find better size 86432
find better size 86431
find better size 86430
find better size 86429
find better size 86428
find better size 86427
find better size 86426
find better size 86425
find better size 86424
find better size 86423
find better size 86422
find better size 86421
find better size 86420
find better size 86419
find better size 86418
find better size 86417
find better size 86416
find better size 86415
find better size 86414
find better size 86413
find better size 86412
find better size 86411
find better size 86410
find better size 86409
find better size 86408
find better size 86407
find better size 86406
find better size 86405
find better size 86404
find better size 86403
find better size 86402
find better size 86401
find better size 86400
find better size 86399
find better size 86398
find better size 86397
find better size 86396
find better size 86395
find better size 86394
find better size 86393
find better size 86392
find better size 86391
find better size 86390
find better size 86389
find better size 86388
find better size 86387
find better size 86386
find better size 86385
find better size 86384
find better size 86383
find better size 86382
find better size 86381
find better size 86380
find better size 86379
find better size 86378
find better size 86377
find better size 86376
find better size 86375
find better size 86374
find better size 86373
find better size 86372
find better size 86371
find better size 86370
find better size 86369
find better size 86368
find better size 86367
find better size 86366
find better size 86365
find better size 86364
find better size 86363
find better size 86362
find better size 86361
find better size 86360
find better size 86359
find better size 86358
find better size 86357
find better size 86356
find better size 86355
find better size 86354
find better size 86353
find better size 86352
find better size 86351
find better size 86350
find better size 86349
find better size 86348
find better size 86347
find better size 86346
find better size 86345
find better size 86344
find better size 86343
find better size 86342
find better size 86341
find better size 86340
find better size 86339
find better size 86338
find better size 86337
find better size 86336
find better size 86335
find better size 86334
find better size 86333
find better size 86332
find better size 86331
find better size 86330
find better size 86329
find better size 86328
find better size 86327
find better size 86326
find better size 86325
find better size 86324
find better size 86323
find better size 86322
find better size 86321
find better size 86320
find better size 86319
find better size 86318
find better size 86317
find better size 86316
find better size 86315
find better size 86314
find better size 86313
find better size 86312
find better size 86311
find better size 86310
find better size 86309
find better size 86308
find better size 86307
find better size 86306
find better size 86305
find better size 86304
find better size 86303
find better size 86302
find better size 86301
find better size 86300
find better size 86299
find better size 86298
find better size 86297
find better size 86296
find better size 86295
find better size 86294
find better size 86293
find better size 86292
find better size 86291
find better size 86290
find better size 86289
find better size 86288
find better size 86287
find better size 86286
find better size 86285
find better size 86284
find better size 86283
find better size 86282
find better size 86281
find better size 86280
find better size 86279
find better size 86278
find better size 86277
find better size 86276
find better size 86275
find better size 86274
find better size 86273
find better size 86272
find better size 86271
find better size 86270
find better size 86269
find better size 86268
find better size 86267
find better size 86266
find better size 86265
find better size 86264
find better size 86263
find better size 86262
find better size 86261
find better size 86260
find better size 86259
find better size 86258
find better size 86257
find better size 86256
find better size 86255
find better size 86254
find better size 86253
find better size 86252
find better size 86251
find better size 86250
find better size 86249
find better size 86248
find better size 86247
find better size 86246
find better size 86245
find better size 86244
find better size 86243
find better size 86242
find better size 86241
find better size 86240
find better size 86239
find better size 86238
find better size 86237
find better size 86236
find better size 86235
find better size 86234
find better size 86233
find better size 86232
find better size 86231
find better size 86230
find better size 86229
find better size 86228
find better size 86227
find better size 86226
find better size 86225
find better size 86224
find better size 86223
find better size 86222
find better size 86221
find better size 86220
find better size 86219
find better size 86218
find better size 86217
find better size 86216
find better size 86215
find better size 86214
find better size 86213
find better size 86212
find better size 86211
find better size 86210
find better size 86209
find better size 86208
find better size 86207
find better size 86206
find better size 86205
find better size 86204
find better size 86203
find better size 86202
find better size 86201
find better size 86200
find better size 86199
find better size 86198
find better size 86197
find better size 86196
find better size 86195
find better size 86194
find better size 86193
find better size 86192
find better size 86191
find better size 86190
find better size 86189
find better size 86188
find better size 86187
find better size 86186
find better size 86185
find better size 86184
find better size 86183
find better size 86182
find better size 86181
find better size 86180
find better size 86179
find better size 86178
find better size 86177
find better size 86176
find better size 86175
find better size 86174
find better size 86173
find better size 86172
find better size 86171
find better size 86170
find better size 86169
find better size 86168
find better size 86167
find better size 86166
find better size 86165
find better size 86164
find better size 86163
find better size 86162
find better size 86161
find better size 86160
find better size 86159
find better size 86158
find better size 86157
find better size 86156
find better size 86155
find better size 86154
find better size 86153
find better size 86152
find better size 86151
find better size 86150
find better size 86149
find better size 86148
find better size 86147
find better size 86146
find better size 86145
find better size 86144
find better size 86143
find better size 86142
find better size 86141
find better size 86140
find better size 86139
find better size 86138
find better size 86137
find better size 86136
find better size 86135
find better size 86134
find better size 86133
find better size 86132
find better size 86131
find better size 86130
find better size 86129
find better size 86128
find better size 86127
find better size 86126
find better size 86125
find better size 86124
find better size 86123
find better size 86122
find better size 86121
find better size 86120
find better size 86119
find better size 86118
find better size 86117
find better size 86116
find better size 86115
find better size 86114
find better size 86113
find better size 86112
find better size 86111
find better size 86110
find better size 86109
find better size 86108
find better size 86107
find better size 86106
find better size 86105
find better size 86104
find better size 86103
find better size 86102
find better size 86101
find better size 86100
find better size 86099
find better size 86098
find better size 86097
find better size 86096
find better size 86095
find better size 86094
find better size 86093
find better size 86092
find better size 86091
find better size 86090
find better size 86089
find better size 86088
find better size 86087
find better size 86086
find better size 86085
find better size 86084
find better size 86083
find better size 86082
find better size 86081
find better size 86080
find better size 86079
find better size 86078
find better size 86077
find better size 86076
find better size 86075
find better size 86074
find better size 86073
find better size 86072
find better size 86071
find better size 86070
find better size 86069
find better size 86068
find better size 86067
find better size 86066
find better size 86065
find better size 86064
find better size 86063
find better size 86062
find better size 86061
find better size 86060
find better size 86059
find better size 86058
find better size 86057
find better size 86056
find better size 86055
find better size 86054
find better size 86053
find better size 86052
find better size 86051
find better size 86050
find better size 86049
find better size 86048
find better size 86047
find better size 86046
find better size 86045
find better size 86044
find better size 86043
find better size 86042
find better size 86041
find better size 86040
find better size 86039
find better size 86038
find better size 86037
find better size 86036
find better size 86035
find better size 86034
find better size 86033
find better size 86032
find better size 86031
find better size 86030
find better size 86029
find better size 86028
find better size 86027
find better size 86026
find better size 86025
find better size 86024
find better size 86023
find better size 86022
find better size 86021
find better size 86020
find better size 86019
find better size 86018
find better size 86017
find better size 86016
find better size 86015
find better size 86014
find better size 86013
find better size 86012
find better size 86011
find better size 86010
find better size 86009
find better size 86008
find better size 86007
find better size 86006
find better size 86005
find better size 86004
find better size 86003
find better size 86002
find better size 86001
find better size 86000
find better size 85999
find better size 85998
find better size 85997
find better size 85996
find better size 85995
find better size 85994
find better size 85993
find better size 85992
find better size 85991
find better size 85990
find better size 85989
find better size 85988
find better size 85987
find better size 85986
find better size 85985
find better size 85984
find better size 85983
find better size 85982
find better size 85981
find better size 85980
find better size 85979
find better size 85978
find better size 85977
find better size 85976
find better size 85975
find better size 85974
find better size 85973
find better size 85972
find better size 85971
find better size 85970
find better size 85969
find better size 85968
find better size 85967
find better size 85966
find better size 85965
find better size 85964
find better size 85963
find better size 85962
find better size 85961
find better size 85960
find better size 85959
find better size 85958
find better size 85957
find better size 85956
find better size 85955
find better size 85954
find better size 85953
find better size 85952
find better size 85951
find better size 85950
find better size 85949
find better size 85948
find better size 85947
find better size 85946
find better size 85945
find better size 85944
find better size 85943
find better size 85942
find better size 85941
find better size 85940
find better size 85939
find better size 85938
find better size 85937
find better size 85936
find better size 85935
find better size 85934
find better size 85933
find better size 85932
find better size 85931
find better size 85930
find better size 85929
find better size 85928
find better size 85927
find better size 85926
find better size 85925
find better size 85924
find better size 85923
find better size 85922
find better size 85921
find better size 85920
find better size 85919
find better size 85918
find better size 85917
find better size 85916
find better size 85915
find better size 85914
find better size 85913
find better size 85912
find better size 85911
find better size 85910
find better size 85909
find better size 85908
find better size 85907
find better size 85906
find better size 85905
find better size 85904
find better size 85903
find better size 85902
find better size 85901
find better size 85900
find better size 85899
find better size 85898
find better size 85897
find better size 85896
find better size 85895
find better size 85894
find better size 85893
find better size 85892
find better size 85891
find better size 85890
find better size 85889
find better size 85888
find better size 85887
find better size 85886
find better size 85885
find better size 85884
find better size 85883
find better size 85882
find better size 85881
find better size 85880
find better size 85879
find better size 85878
find better size 85877
find better size 85876
find better size 85875
find better size 85874
find better size 85873
find better size 85872
find better size 85871
find better size 85870
find better size 85869
find better size 85868
find better size 85867
find better size 85866
find better size 85865
find better size 85864
find better size 85863
find better size 85862
find better size 85861
find better size 85860
find better size 85859
find better size 85858
find better size 85857
find better size 85856
find better size 85855
find better size 85854
find better size 85853
find better size 85852
find better size 85851
find better size 85850
find better size 85849
find better size 85848
find better size 85847
find better size 85846
find better size 85845
find better size 85844
find better size 85843
find better size 85842
find better size 85841
find better size 85840
find better size 85839
find better size 85838
find better size 85837
find better size 85836
find better size 85835
find better size 85834
find better size 85833
find better size 85832
find better size 85831
find better size 85830
find better size 85829
find better size 85828
find better size 85827
find better size 85826
find better size 85825
find better size 85824
find better size 85823
find better size 85822
find better size 85821
find better size 85820
find better size 85819
find better size 85818
find better size 85817
find better size 85816
find better size 85815
find better size 85814
find better size 85813
find better size 85812
find better size 85811
find better size 85810
find better size 85809
find better size 85808
find better size 85807
find better size 85806
find better size 85805
find better size 85804
find better size 85803
find better size 85802
find better size 85801
find better size 85800
find better size 85799
find better size 85798
find better size 85797
find better size 85796
find better size 85795
find better size 85794
find better size 85793
find better size 85792
find better size 85791
find better size 85790
find better size 85789
find better size 85788
find better size 85787
find better size 85786
find better size 85785
find better size 85784
find better size 85783
find better size 85782
find better size 85781
find better size 85780
find better size 85779
find better size 85778
find better size 85777
find better size 85776
find better size 85775
find better size 85774
find better size 85773
find better size 85772
find better size 85771
find better size 85770
find better size 85769
find better size 85768
find better size 85767
find better size 85766
find better size 85765
find better size 85764
find better size 85763
find better size 85762
find better size 85761
find better size 85760
find better size 85759
find better size 85758
find better size 85757
find better size 85756
find better size 85755
find better size 85754
find better size 85753
find better size 85752
find better size 85751
find better size 85750
find better size 85749
find better size 85748
find better size 85747
find better size 85746
find better size 85745
find better size 85744
find better size 85743
find better size 85742
find better size 85741
find better size 85740
find better size 85739
find better size 85738
find better size 85737
find better size 85736
find better size 85735
find better size 85734
find better size 85733
find better size 85732
find better size 85731
find better size 85730
find better size 85729
find better size 85728
find better size 85727
find better size 85726
find better size 85725
find better size 85724
find better size 85723
find better size 85722
find better size 85721
find better size 85720
find better size 85719
find better size 85718
find better size 85717
find better size 85716
find better size 85715
find better size 85714
find better size 85713
find better size 85712
find better size 85711
find better size 85710
find better size 85709
find better size 85708
find better size 85707
find better size 85706
find better size 85705
find better size 85704
find better size 85703
find better size 85702
find better size 85701
find better size 85700
find better size 85699
find better size 85698
find better size 85697
find better size 85696
find better size 85695
find better size 85694
find better size 85693
find better size 85692
find better size 85691
find better size 85690
find better size 85689
find better size 85688
find better size 85687
find better size 85686
find better size 85685
find better size 85684
find better size 85683
find better size 85682
find better size 85681
find better size 85680
find better size 85679
find better size 85678
find better size 85677
find better size 85676
find better size 85675
find better size 85674
find better size 85673
find better size 85672
find better size 85671
find better size 85670
find better size 85669
find better size 85668
find better size 85667
find better size 85666
find better size 85665
find better size 85664
find better size 85663
find better size 85662
find better size 85661
find better size 85660
find better size 85659
find better size 85658
find better size 85657
find better size 85656
find better size 85655
find better size 85654
find better size 85653
find better size 85652
find better size 85651
find better size 85650
find better size 85649
find better size 85648
find better size 85647
find better size 85646
find better size 85645
find better size 85644
find better size 85643
find better size 85642
find better size 85641
find better size 85640
find better size 85639
find better size 85638
find better size 85637
find better size 85636
find better size 85635
find better size 85634
find better size 85633
find better size 85632
find better size 85631
find better size 85630
find better size 85629
find better size 85628
find better size 85627
find better size 85626
find better size 85625
find better size 85624
find better size 85623
find better size 85622
find better size 85621
find better size 85620
find better size 85619
find better size 85618
find better size 85617
find better size 85616
find better size 85615
find better size 85614
find better size 85613
find better size 85612
find better size 85611
find better size 85610
find better size 85609
find better size 85608
find better size 85607
find better size 85606
find better size 85605
find better size 85604
find better size 85603
find better size 85602
find better size 85601
find better size 85600
find better size 85599
find better size 85598
find better size 85597
find better size 85596
find better size 85595
find better size 85594
find better size 85593
find better size 85592
find better size 85591
find better size 85590
find better size 85589
find better size 85588
find better size 85587
find better size 85586
find better size 85585
find better size 85584
find better size 85583
find better size 85582
find better size 85581
find better size 85580
find better size 85579
find better size 85578
find better size 85577
find better size 85576
find better size 85575
find better size 85574
find better size 85573
find better size 85572
find better size 85571
find better size 85570
find better size 85569
find better size 85568
find better size 85567
find better size 85566
find better size 85565
find better size 85564
find better size 85563
find better size 85562
find better size 85561
find better size 85560
find better size 85559
find better size 85558
find better size 85557
find better size 85556
find better size 85555
find better size 85554
find better size 85553
find better size 85552
find better size 85551
find better size 85550
find better size 85549
find better size 85548
find better size 85547
find better size 85546
find better size 85545
find better size 85544
find better size 85543
find better size 85542
find better size 85541
find better size 85540
find better size 85539
find better size 85538
find better size 85537
find better size 85536
find better size 85535
find better size 85534
find better size 85533
find better size 85532
find better size 85531
find better size 85530
find better size 85529
find better size 85528
find better size 85527
find better size 85526
find better size 85525
find better size 85524
find better size 85523
find better size 85522
find better size 85521
find better size 85520
find better size 85519
find better size 85518
find better size 85517
find better size 85516
find better size 85515
find better size 85514
find better size 85513
find better size 85512
find better size 85511
find better size 85510
find better size 85509
find better size 85508
find better size 85507
find better size 85506
find better size 85505
find better size 85504
find better size 85503
find better size 85502
find better size 85501
find better size 85500
find better size 85499
find better size 85498
find better size 85497
find better size 85496
find better size 85495
find better size 85494
find better size 85493
find better size 85492
find better size 85491
find better size 85490
find better size 85489
find better size 85488
find better size 85487
find better size 85486
find better size 85485
find better size 85484
find better size 85483
find better size 85482
find better size 85481
find better size 85480
find better size 85479
find better size 85478
find better size 85477
find better size 85476
find better size 85475
find better size 85474
find better size 85473
find better size 85472
find better size 85471
find better size 85470
find better size 85469
find better size 85468
find better size 85467
find better size 85466
find better size 85465
find better size 85464
find better size 85463
find better size 85462
find better size 85461
find better size 85460
find better size 85459
find better size 85458
find better size 85457
find better size 85456
find better size 85455
find better size 85454
find better size 85453
find better size 85452
find better size 85451
find better size 85450
find better size 85449
find better size 85448
find better size 85447
find better size 85446
find better size 85445
find better size 85444
find better size 85443
find better size 85442
find better size 85441
find better size 85440
find better size 85439
find better size 85438
find better size 85437
find better size 85436
find better size 85435
find better size 85434
find better size 85433
find better size 85432
find better size 85431
find better size 85430
find better size 85429
find better size 85428
find better size 85427
find better size 85426
find better size 85425
find better size 85424
find better size 85423
find better size 85422
find better size 85421
find better size 85420
find better size 85419
find better size 85418
find better size 85417
find better size 85416
find better size 85415
find better size 85414
find better size 85413
find better size 85412
find better size 85411
find better size 85410
find better size 85409
find better size 85408
find better size 85407
find better size 85406
find better size 85405
find better size 85404
find better size 85403
find better size 85402
find better size 85401
find better size 85400
find better size 85399
find better size 85398
find better size 85397
find better size 85396
find better size 85395
find better size 85394
find better size 85393
find better size 85392
find better size 85391
find better size 85390
find better size 85389
find better size 85388
find better size 85387
find better size 85386
find better size 85385
find better size 85384
find better size 85383
find better size 85382
find better size 85381
find better size 85380
find better size 85379
find better size 85378
find better size 85377
find better size 85376
find better size 85375
find better size 85374
find better size 85373
find better size 85372
find better size 85371
find better size 85370
find better size 85369
find better size 85368
find better size 85367
find better size 85366
find better size 85365
find better size 85364
find better size 85363
find better size 85362
find better size 85361
find better size 85360
find better size 85359
find better size 85358
find better size 85357
find better size 85356
find better size 85355
find better size 85354
find better size 85353
find better size 85352
find better size 85351
find better size 85350
find better size 85349
find better size 85348
find better size 85347
find better size 85346
find better size 85345
find better size 85344
find better size 85343
find better size 85342
find better size 85341
find better size 85340
find better size 85339
find better size 85338
find better size 85337
find better size 85336
find better size 85335
find better size 85334
find better size 85333
find better size 85332
find better size 85331
find better size 85330
find better size 85329
find better size 85328
find better size 85327
find better size 85326
find better size 85325
find better size 85324
find better size 85323
find better size 85322
find better size 85321
find better size 85320
find better size 85319
find better size 85318
find better size 85317
find better size 85316
find better size 85315
find better size 85314
find better size 85313
find better size 85312
find better size 85311
find better size 85310
find better size 85309
find better size 85308
find better size 85307
find better size 85306
find better size 85305
find better size 85304
find better size 85303
find better size 85302
find better size 85301
find better size 85300
find better size 85299
find better size 85298
find better size 85297
find better size 85296
find better size 85295
find better size 85294
find better size 85293
find better size 85292
find better size 85291
find better size 85290
find better size 85289
find better size 85288
find better size 85287
find better size 85286
find better size 85285
find better size 85284
find better size 85283
find better size 85282
find better size 85281
find better size 85280
find better size 85279
find better size 85278
find better size 85277
find better size 85276
find better size 85275
find better size 85274
find better size 85273
find better size 85272
find better size 85271
find better size 85270
find better size 85269
find better size 85268
find better size 85267
find better size 85266
find better size 85265
find better size 85264
find better size 85263
find better size 85262
find better size 85261
find better size 85260
find better size 85259
find better size 85258
find better size 85257
find better size 85256
find better size 85255
find better size 85254
find better size 85253
find better size 85252
find better size 85251
find better size 85250
find better size 85249
find better size 85248
find better size 85247
find better size 85246
find better size 85245
find better size 85244
find better size 85243
find better size 85242
find better size 85241
find better size 85240
find better size 85239
find better size 85238
find better size 85237
find better size 85236
find better size 85235
find better size 85234
find better size 85233
find better size 85232
find better size 85231
find better size 85230
find better size 85229
find better size 85228
find better size 85227
find better size 85226
find better size 85225
find better size 85224
find better size 85223
find better size 85222
find better size 85221
find better size 85220
find better size 85219
find better size 85218
find better size 85217
find better size 85216
find better size 85215
find better size 85214
find better size 85213
find better size 85212
find better size 85211
find better size 85210
find better size 85209
find better size 85208
find better size 85207
find better size 85206
find better size 85205
find better size 85204
find better size 85203
find better size 85202
find better size 85201
find better size 85200
find better size 85199
find better size 85198
find better size 85197
find better size 85196
find better size 85195
find better size 85194
find better size 85193
find better size 85192
find better size 85191
find better size 85190
find better size 85189
find better size 85188
find better size 85187
find better size 85186
find better size 85185
find better size 85184
find better size 85183
find better size 85182
find better size 85181
find better size 85180
find better size 85179
find better size 85178
find better size 85177
find better size 85176
find better size 85175
find better size 85174
find better size 85173
find better size 85172
find better size 85171
find better size 85170
find better size 85169
find better size 85168
find better size 85167
find better size 85166
find better size 85165
find better size 85164
find better size 85163
find better size 85162
find better size 85161
find better size 85160
find better size 85159
find better size 85158
find better size 85157
find better size 85156
find better size 85155
find better size 85154
find better size 85153
find better size 85152
find better size 85151
find better size 85150
find better size 85149
find better size 85148
find better size 85147
find better size 85146
find better size 85145
find better size 85144
find better size 85143
find better size 85142
find better size 85141
find better size 85140
find better size 85139
find better size 85138
find better size 85137
find better size 85136
find better size 85135
find better size 85134
find better size 85133
find better size 85132
find better size 85131
find better size 85130
find better size 85129
find better size 85128
find better size 85127
find better size 85126
find better size 85125
find better size 85124
find better size 85123
find better size 85122
find better size 85121
find better size 85120
find better size 85119
find better size 85118
find better size 85117
find better size 85116
find better size 85115
find better size 85114
find better size 85113
find better size 85112
find better size 85111
find better size 85110
find better size 85109
find better size 85108
find better size 85107
find better size 85106
find better size 85105
find better size 85104
find better size 85103
find better size 85102
find better size 85101
find better size 85100
find better size 85099
find better size 85098
find better size 85097
find better size 85096
find better size 85095
find better size 85094
find better size 85093
find better size 85092
find better size 85091
find better size 85090
find better size 85089
find better size 85088
find better size 85087
find better size 85086
find better size 85085
find better size 85084
find better size 85083
find better size 85082
find better size 85081
find better size 85080
find better size 85079
find better size 85078
find better size 85077
find better size 85076
find better size 85075
find better size 85074
find better size 85073
find better size 85072
find better size 85071
find better size 85070
find better size 85069
find better size 85068
find better size 85067
find better size 85066
find better size 85065
find better size 85064
find better size 85063
find better size 85062
find better size 85061
find better size 85060
find better size 85059
find better size 85058
find better size 85057
find better size 85056
find better size 85055
find better size 85054
find better size 85053
find better size 85052
find better size 85051
find better size 85050
find better size 85049
find better size 85048
find better size 85047
find better size 85046
find better size 85045
find better size 85044
find better size 85043
find better size 85042
find better size 85041
find better size 85040
find better size 85039
find better size 85038
find better size 85037
find better size 85036
find better size 85035
find better size 85034
find better size 85033
find better size 85032
find better size 85031
find better size 85030
find better size 85029
find better size 85028
find better size 85027
find better size 85026
find better size 85025
find better size 85024
find better size 85023
find better size 85022
find better size 85021
find better size 85020
find better size 85019
find better size 85018
find better size 85017
find better size 85016
find better size 85015
find better size 85014
find better size 85013
find better size 85012
find better size 85011
find better size 85010
find better size 85009
find better size 85008
find better size 85007
find better size 85006
find better size 85005
find better size 85004
find better size 85003
find better size 85002
find better size 85001
find better size 85000
find better size 84999
find better size 84998
find better size 84997
find better size 84996
find better size 84995
find better size 84994
find better size 84993
find better size 84992
find better size 84991
find better size 84990
find better size 84989
find better size 84988
find better size 84987
find better size 84986
find better size 84985
find better size 84984
find better size 84983
find better size 84982
find better size 84981
find better size 84980
find better size 84979
find better size 84978
find better size 84977
find better size 84976
find better size 84975
find better size 84974
find better size 84973
find better size 84972
find better size 84971
find better size 84970
find better size 84969
find better size 84968
find better size 84967
find better size 84966
find better size 84965
find better size 84964
find better size 84963
find better size 84962
find better size 84961
find better size 84960
find better size 84959
find better size 84958
find better size 84957
find better size 84956
find better size 84955
find better size 84954
find better size 84953
find better size 84952
find better size 84951
find better size 84950
find better size 84949
find better size 84948
find better size 84947
find better size 84946
find better size 84945
find better size 84944
find better size 84943
find better size 84942
find better size 84941
find better size 84940
find better size 84939
find better size 84938
find better size 84937
find better size 84936
find better size 84935
find better size 84934
find better size 84933
find better size 84932
find better size 84931
find better size 84930
find better size 84929
find better size 84928
find better size 84927
find better size 84926
find better size 84925
find better size 84924
find better size 84923
find better size 84922
find better size 84921
find better size 84920
find better size 84919
find better size 84918
find better size 84917
find better size 84916
find better size 84915
find better size 84914
find better size 84913
find better size 84912
find better size 84911
find better size 84910
find better size 84909
find better size 84908
find better size 84907
find better size 84906
find better size 84905
find better size 84904
find better size 84903
find better size 84902
find better size 84901
find better size 84900
find better size 84899
find better size 84898
find better size 84897
find better size 84896
find better size 84895
find better size 84894
find better size 84893
find better size 84892
find better size 84891
find better size 84890
find better size 84889
find better size 84888
find better size 84887
find better size 84886
find better size 84885
find better size 84884
find better size 84883
find better size 84882
find better size 84881
find better size 84880
find better size 84879
find better size 84878
find better size 84877
find better size 84876
find better size 84875
find better size 84874
find better size 84873
find better size 84872
find better size 84871
find better size 84870
find better size 84869
find better size 84868
find better size 84867
find better size 84866
find better size 84865
find better size 84864
find better size 84863
find better size 84862
find better size 84861
find better size 84860
find better size 84859
find better size 84858
find better size 84857
find better size 84856
find better size 84855
find better size 84854
find better size 84853
find better size 84852
find better size 84851
find better size 84850
find better size 84849
find better size 84848
find better size 84847
find better size 84846
find better size 84845
find better size 84844
find better size 84843
find better size 84842
find better size 84841
find better size 84840
find better size 84839
find better size 84838
find better size 84837
find better size 84836
find better size 84835
find better size 84834
find better size 84833
find better size 84832
find better size 84831
find better size 84830
find better size 84829
find better size 84828
find better size 84827
find better size 84826
find better size 84825
find better size 84824
find better size 84823
find better size 84822
find better size 84821
find better size 84820
find better size 84819
find better size 84818
find better size 84817
find better size 84816
find better size 84815
find better size 84814
find better size 84813
find better size 84812
find better size 84811
find better size 84810
find better size 84809
find better size 84808
find better size 84807
find better size 84806
find better size 84805
find better size 84804
find better size 84803
find better size 84802
find better size 84801
find better size 84800
find better size 84799
find better size 84798
find better size 84797
find better size 84796
find better size 84795
find better size 84794
find better size 84793
find better size 84792
find better size 84791
find better size 84790
find better size 84789
find better size 84788
find better size 84787
find better size 84786
find better size 84785
find better size 84784
find better size 84783
find better size 84782
find better size 84781
find better size 84780
find better size 84779
find better size 84778
find better size 84777
find better size 84776
find better size 84775
find better size 84774
find better size 84773
find better size 84772
find better size 84771
find better size 84770
find better size 84769
find better size 84768
find better size 84767
find better size 84766
find better size 84765
find better size 84764
find better size 84763
find better size 84762
find better size 84761
find better size 84760
find better size 84759
find better size 84758
find better size 84757
find better size 84756
find better size 84755
find better size 84754
find better size 84753
find better size 84752
find better size 84751
find better size 84750
find better size 84749
find better size 84748
find better size 84747
find better size 84746
find better size 84745
find better size 84744
find better size 84743
find better size 84742
find better size 84741
find better size 84740
find better size 84739
find better size 84738
find better size 84737
find better size 84736
find better size 84735
find better size 84734
find better size 84733
find better size 84732
find better size 84731
find better size 84730
find better size 84729
find better size 84728
find better size 84727
find better size 84726
find better size 84725
find better size 84724
find better size 84723
find better size 84722
find better size 84721
find better size 84720
find better size 84719
find better size 84718
find better size 84717
find better size 84716
find better size 84715
find better size 84714
find better size 84713
find better size 84712
find better size 84711
find better size 84710
find better size 84709
find better size 84708
find better size 84707
find better size 84706
find better size 84705
find better size 84704
find better size 84703
find better size 84702
find better size 84701
find better size 84700
find better size 84699
find better size 84698
find better size 84697
find better size 84696
find better size 84695
find better size 84694
find better size 84693
find better size 84692
find better size 84691
find better size 84690
find better size 84689
find better size 84688
find better size 84687
find better size 84686
find better size 84685
find better size 84684
find better size 84683
find better size 84682
find better size 84681
find better size 84680
find better size 84679
find better size 84678
find better size 84677
find better size 84676
find better size 84675
find better size 84674
find better size 84673
find better size 84672
find better size 84671
find better size 84670
find better size 84669
find better size 84668
find better size 84667
find better size 84666
find better size 84665
find better size 84664
find better size 84663
find better size 84662
find better size 84661
find better size 84660
find better size 84659
find better size 84658
find better size 84657
find better size 84656
find better size 84655
find better size 84654
find better size 84653
find better size 84652
find better size 84651
find better size 84650
find better size 84649
find better size 84648
find better size 84647
find better size 84646
find better size 84645
find better size 84644
find better size 84643
find better size 84642
find better size 84641
find better size 84640
find better size 84639
find better size 84638
find better size 84637
find better size 84636
find better size 84635
find better size 84634
find better size 84633
find better size 84632
find better size 84631
find better size 84630
find better size 84629
find better size 84628
find better size 84627
find better size 84626
find better size 84625
find better size 84624
find better size 84623
find better size 84622
find better size 84621
find better size 84620
find better size 84619
find better size 84618
find better size 84617
find better size 84616
find better size 84615
find better size 84614
find better size 84613
find better size 84612
find better size 84611
find better size 84610
find better size 84609
find better size 84608
find better size 84607
find better size 84606
find better size 84605
find better size 84604
find better size 84603
find better size 84602
find better size 84601
find better size 84600
find better size 84599
find better size 84598
find better size 84597
find better size 84596
find better size 84595
find better size 84594
find better size 84593
find better size 84592
find better size 84591
find better size 84590
find better size 84589
find better size 84588
find better size 84587
find better size 84586
find better size 84585
find better size 84584
find better size 84583
find better size 84582
find better size 84581
find better size 84580
find better size 84579
find better size 84578
find better size 84577
find better size 84576
find better size 84575
find better size 84574
find better size 84573
find better size 84572
find better size 84571
find better size 84570
find better size 84569
find better size 84568
find better size 84567
find better size 84566
find better size 84565
find better size 84564
find better size 84563
find better size 84562
find better size 84561
find better size 84560
find better size 84559
find better size 84558
find better size 84557
find better size 84556
find better size 84555
find better size 84554
find better size 84553
find better size 84552
find better size 84551
find better size 84550
find better size 84549
find better size 84548
find better size 84547
find better size 84546
find better size 84545
find better size 84544
find better size 84543
find better size 84542
find better size 84541
find better size 84540
find better size 84539
find better size 84538
find better size 84537
find better size 84536
find better size 84535
find better size 84534
find better size 84533
find better size 84532
find better size 84531
find better size 84530
find better size 84529
find better size 84528
find better size 84527
find better size 84526
find better size 84525
find better size 84524
find better size 84523
find better size 84522
find better size 84521
find better size 84520
find better size 84519
find better size 84518
find better size 84517
find better size 84516
find better size 84515
find better size 84514
find better size 84513
find better size 84512
find better size 84511
find better size 84510
find better size 84509
find better size 84508
find better size 84507
find better size 84506
find better size 84505
find better size 84504
find better size 84503
find better size 84502
find better size 84501
find better size 84500
find better size 84499
find better size 84498
find better size 84497
find better size 84496
find better size 84495
find better size 84494
find better size 84493
find better size 84492
find better size 84491
find better size 84490
find better size 84489
find better size 84488
find better size 84487
find better size 84486
find better size 84485
find better size 84484
find better size 84483
find better size 84482
find better size 84481
find better size 84480
find better size 84479
find better size 84478
find better size 84477
find better size 84476
find better size 84475
find better size 84474
find better size 84473
find better size 84472
find better size 84471
find better size 84470
find better size 84469
find better size 84468
find better size 84467
find better size 84466
find better size 84465
find better size 84464
find better size 84463
find better size 84462
find better size 84461
find better size 84460
find better size 84459
find better size 84458
find better size 84457
find better size 84456
find better size 84455
find better size 84454
find better size 84453
find better size 84452
find better size 84451
find better size 84450
find better size 84449
find better size 84448
find better size 84447
find better size 84446
find better size 84445
find better size 84444
find better size 84443
find better size 84442
find better size 84441
find better size 84440
find better size 84439
find better size 84438
find better size 84437
find better size 84436
find better size 84435
find better size 84434
find better size 84433
find better size 84432
find better size 84431
find better size 84430
find better size 84429
find better size 84428
find better size 84427
find better size 84426
find better size 84425
find better size 84424
find better size 84423
find better size 84422
find better size 84421
find better size 84420
find better size 84419
find better size 84418
find better size 84417
find better size 84416
find better size 84415
find better size 84414
find better size 84413
find better size 84412
find better size 84411
find better size 84410
find better size 84409
find better size 84408
find better size 84407
find better size 84406
find better size 84405
find better size 84404
find better size 84403
find better size 84402
find better size 84401
find better size 84400
find better size 84399
find better size 84398
find better size 84397
find better size 84396
find better size 84395
find better size 84394
find better size 84393
find better size 84392
find better size 84391
find better size 84390
find better size 84389
find better size 84388
find better size 84387
find better size 84386
find better size 84385
find better size 84384
find better size 84383
find better size 84382
find better size 84381
find better size 84380
find better size 84379
find better size 84378
find better size 84377
find better size 84376
find better size 84375
find better size 84374
find better size 84373
find better size 84372
find better size 84371
find better size 84370
find better size 84369
find better size 84368
find better size 84367
find better size 84366
find better size 84365
find better size 84364
find better size 84363
find better size 84362
find better size 84361
find better size 84360
find better size 84359
find better size 84358
find better size 84357
find better size 84356
find better size 84355
find better size 84354
find better size 84353
find better size 84352
find better size 84351
find better size 84350
find better size 84349
find better size 84348
find better size 84347
find better size 84346
find better size 84345
find better size 84344
find better size 84343
find better size 84342
find better size 84341
find better size 84340
find better size 84339
find better size 84338
find better size 84337
find better size 84336
find better size 84335
find better size 84334
find better size 84333
find better size 84332
find better size 84331
find better size 84330
find better size 84329
find better size 84328
find better size 84327
find better size 84326
find better size 84325
find better size 84324
find better size 84323
find better size 84322
find better size 84321
find better size 84320
find better size 84319
find better size 84318
find better size 84317
find better size 84316
find better size 84315
find better size 84314
find better size 84313
find better size 84312
find better size 84311
find better size 84310
find better size 84309
find better size 84308
find better size 84307
find better size 84306
find better size 84305
find better size 84304
find better size 84303
find better size 84302
find better size 84301
find better size 84300
find better size 84299
find better size 84298
find better size 84297
find better size 84296
find better size 84295
find better size 84294
find better size 84293
find better size 84292
find better size 84291
find better size 84290
find better size 84289
find better size 84288
find better size 84287
find better size 84286
find better size 84285
find better size 84284
find better size 84283
find better size 84282
find better size 84281
find better size 84280
find better size 84279
find better size 84278
find better size 84277
find better size 84276
find better size 84275
find better size 84274
find better size 84273
find better size 84272
find better size 84271
find better size 84270
find better size 84269
find better size 84268
find better size 84267
find better size 84266
find better size 84265
find better size 84264
find better size 84263
find better size 84262
find better size 84261
find better size 84260
find better size 84259
find better size 84258
find better size 84257
find better size 84256
find better size 84255
find better size 84254
find better size 84253
find better size 84252
find better size 84251
find better size 84250
find better size 84249
find better size 84248
find better size 84247
find better size 84246
find better size 84245
find better size 84244
find better size 84243
find better size 84242
find better size 84241
find better size 84240
find better size 84239
find better size 84238
find better size 84237
find better size 84236
find better size 84235
find better size 84234
find better size 84233
find better size 84232
find better size 84231
find better size 84230
find better size 84229
find better size 84228
find better size 84227
find better size 84226
find better size 84225
find better size 84224
find better size 84223
find better size 84222
find better size 84221
find better size 84220
find better size 84219
find better size 84218
find better size 84217
find better size 84216
find better size 84215
find better size 84214
find better size 84213
find better size 84212
find better size 84211
find better size 84210
find better size 84209
find better size 84208
find better size 84207
find better size 84206
find better size 84205
find better size 84204
find better size 84203
find better size 84202
find better size 84201
find better size 84200
find better size 84199
find better size 84198
find better size 84197
find better size 84196
find better size 84195
find better size 84194
find better size 84193
find better size 84192
find better size 84191
find better size 84190
find better size 84189
find better size 84188
find better size 84187
find better size 84186
find better size 84185
find better size 84184
find better size 84183
find better size 84182
find better size 84181
find better size 84180
find better size 84179
find better size 84178
find better size 84177
find better size 84176
find better size 84175
find better size 84174
find better size 84173
find better size 84172
find better size 84171
find better size 84170
find better size 84169
find better size 84168
find better size 84167
find better size 84166
find better size 84165
find better size 84164
find better size 84163
find better size 84162
find better size 84161
find better size 84160
find better size 84159
find better size 84158
find better size 84157
find better size 84156
find better size 84155
find better size 84154
find better size 84153
find better size 84152
find better size 84151
find better size 84150
find better size 84149
find better size 84148
find better size 84147
find better size 84146
find better size 84145
find better size 84144
find better size 84143
find better size 84142
find better size 84141
find better size 84140
find better size 84139
find better size 84138
find better size 84137
find better size 84136
find better size 84135
find better size 84134
find better size 84133
find better size 84132
find better size 84131
find better size 84130
find better size 84129
find better size 84128
find better size 84127
find better size 84126
find better size 84125
find better size 84124
find better size 84123
find better size 84122
find better size 84121
find better size 84120
find better size 84119
find better size 84118
find better size 84117
find better size 84116
find better size 84115
find better size 84114
find better size 84113
find better size 84112
find better size 84111
find better size 84110
find better size 84109
find better size 84108
find better size 84107
find better size 84106
find better size 84105
find better size 84104
find better size 84103
find better size 84102
find better size 84101
find better size 84100
find better size 84099
find better size 84098
find better size 84097
find better size 84096
find better size 84095
find better size 84094
find better size 84093
find better size 84092
find better size 84091
find better size 84090
find better size 84089
find better size 84088
find better size 84087
find better size 84086
find better size 84085
find better size 84084
find better size 84083
find better size 84082
find better size 84081
find better size 84080
find better size 84079
find better size 84078
find better size 84077
find better size 84076
find better size 84075
find better size 84074
find better size 84073
find better size 84072
find better size 84071
find better size 84070
find better size 84069
find better size 84068
find better size 84067
find better size 84066
find better size 84065
find better size 84064
find better size 84063
find better size 84062
find better size 84061
find better size 84060
find better size 84059
find better size 84058
find better size 84057
find better size 84056
find better size 84055
find better size 84054
find better size 84053
find better size 84052
find better size 84051
find better size 84050
find better size 84049
find better size 84048
find better size 84047
find better size 84046
find better size 84045
find better size 84044
find better size 84043
find better size 84042
find better size 84041
find better size 84040
find better size 84039
find better size 84038
find better size 84037
find better size 84036
find better size 84035
find better size 84034
find better size 84033
find better size 84032
find better size 84031
find better size 84030
find better size 84029
find better size 84028
find better size 84027
find better size 84026
find better size 84025
find better size 84024
find better size 84023
find better size 84022
find better size 84021
find better size 84020
find better size 84019
find better size 84018
find better size 84017
find better size 84016
find better size 84015
find better size 84014
find better size 84013
find better size 84012
find better size 84011
find better size 84010
find better size 84009
find better size 84008
find better size 84007
find better size 84006
find better size 84005
find better size 84004
find better size 84003
find better size 84002
find better size 84001
find better size 84000
find better size 83999
find better size 83998
find better size 83997
find better size 83996
find better size 83995
find better size 83994
find better size 83993
find better size 83992
find better size 83991
find better size 83990
find better size 83989
find better size 83988
find better size 83987
find better size 83986
find better size 83985
find better size 83984
find better size 83983
find better size 83982
find better size 83981
find better size 83980
find better size 83979
find better size 83978
find better size 83977
find better size 83976
find better size 83975
find better size 83974
find better size 83973
find better size 83972
find better size 83971
find better size 83970
find better size 83969
find better size 83968
find better size 83967
find better size 83966
find better size 83965
find better size 83964
find better size 83963
find better size 83962
find better size 83961
find better size 83960
find better size 83959
find better size 83958
find better size 83957
find better size 83956
find better size 83955
find better size 83954
find better size 83953
find better size 83952
find better size 83951
find better size 83950
find better size 83949
find better size 83948
find better size 83947
find better size 83946
find better size 83945
find better size 83944
find better size 83943
find better size 83942
find better size 83941
find better size 83940
find better size 83939
find better size 83938
find better size 83937
find better size 83936
find better size 83935
find better size 83934
find better size 83933
find better size 83932
find better size 83931
find better size 83930
find better size 83929
find better size 83928
find better size 83927
find better size 83926
find better size 83925
find better size 83924
find better size 83923
find better size 83922
find better size 83921
find better size 83920
find better size 83919
find better size 83918
find better size 83917
find better size 83916
find better size 83915
find better size 83914
find better size 83913
find better size 83912
find better size 83911
find better size 83910
find better size 83909
find better size 83908
find better size 83907
find better size 83906
find better size 83905
find better size 83904
find better size 83903
find better size 83902
find better size 83901
find better size 83900
find better size 83899
find better size 83898
find better size 83897
find better size 83896
find better size 83895
find better size 83894
find better size 83893
find better size 83892
find better size 83891
find better size 83890
find better size 83889
find better size 83888
find better size 83887
find better size 83886
find better size 83885
find better size 83884
find better size 83883
find better size 83882
find better size 83881
find better size 83880
find better size 83879
find better size 83878
find better size 83877
find better size 83876
find better size 83875
find better size 83874
find better size 83873
find better size 83872
find better size 83871
find better size 83870
find better size 83869
find better size 83868
find better size 83867
find better size 83866
find better size 83865
find better size 83864
find better size 83863
find better size 83862
find better size 83861
find better size 83860
find better size 83859
find better size 83858
find better size 83857
find better size 83856
find better size 83855
find better size 83854
find better size 83853
find better size 83852
find better size 83851
find better size 83850
find better size 83849
find better size 83848
find better size 83847
find better size 83846
find better size 83845
find better size 83844
find better size 83843
find better size 83842
find better size 83841
find better size 83840
find better size 83839
find better size 83838
find better size 83837
find better size 83836
find better size 83835
find better size 83834
find better size 83833
find better size 83832
find better size 83831
find better size 83830
find better size 83829
find better size 83828
find better size 83827
find better size 83826
find better size 83825
find better size 83824
find better size 83823
find better size 83822
find better size 83821
find better size 83820
find better size 83819
find better size 83818
find better size 83817
find better size 83816
find better size 83815
find better size 83814
find better size 83813
find better size 83812
find better size 83811
find better size 83810
find better size 83809
find better size 83808
find better size 83807
find better size 83806
find better size 83805
find better size 83804
find better size 83803
find better size 83802
find better size 83801
find better size 83800
find better size 83799
find better size 83798
find better size 83797
find better size 83796
find better size 83795
find better size 83794
find better size 83793
find better size 83792
find better size 83791
find better size 83790
find better size 83789
find better size 83788
find better size 83787
find better size 83786
find better size 83785
find better size 83784
find better size 83783
find better size 83782
find better size 83781
find better size 83780
find better size 83779
find better size 83778
find better size 83777
find better size 83776
find better size 83775
find better size 83774
find better size 83773
find better size 83772
find better size 83771
find better size 83770
find better size 83769
find better size 83768
find better size 83767
find better size 83766
find better size 83765
find better size 83764
find better size 83763
find better size 83762
find better size 83761
find better size 83760
find better size 83759
find better size 83758
find better size 83757
find better size 83756
find better size 83755
find better size 83754
find better size 83753
find better size 83752
find better size 83751
find better size 83750
find better size 83749
find better size 83748
find better size 83747
find better size 83746
find better size 83745
find better size 83744
find better size 83743
find better size 83742
find better size 83741
find better size 83740
find better size 83739
find better size 83738
find better size 83737
find better size 83736
find better size 83735
find better size 83734
find better size 83733
find better size 83732
find better size 83731
find better size 83730
find better size 83729
find better size 83728
find better size 83727
find better size 83726
find better size 83725
find better size 83724
find better size 83723
find better size 83722
find better size 83721
find better size 83720
find better size 83719
find better size 83718
find better size 83717
find better size 83716
find better size 83715
find better size 83714
find better size 83713
find better size 83712
find better size 83711
find better size 83710
find better size 83709
find better size 83708
find better size 83707
find better size 83706
find better size 83705
find better size 83704
find better size 83703
find better size 83702
find better size 83701
find better size 83700
find better size 83699
find better size 83698
find better size 83697
find better size 83696
find better size 83695
find better size 83694
find better size 83693
find better size 83692
find better size 83691
find better size 83690
find better size 83689
find better size 83688
find better size 83687
find better size 83686
find better size 83685
find better size 83684
find better size 83683
find better size 83682
find better size 83681
find better size 83680
find better size 83679
find better size 83678
find better size 83677
find better size 83676
find better size 83675
find better size 83674
find better size 83673
find better size 83672
find better size 83671
find better size 83670
find better size 83669
find better size 83668
find better size 83667
find better size 83666
find better size 83665
find better size 83664
find better size 83663
find better size 83662
find better size 83661
find better size 83660
find better size 83659
find better size 83658
find better size 83657
find better size 83656
find better size 83655
find better size 83654
find better size 83653
find better size 83652
find better size 83651
find better size 83650
find better size 83649
find better size 83648
find better size 83647
find better size 83646
find better size 83645
find better size 83644
find better size 83643
find better size 83642
find better size 83641
find better size 83640
find better size 83639
find better size 83638
find better size 83637
find better size 83636
find better size 83635
find better size 83634
find better size 83633
find better size 83632
find better size 83631
find better size 83630
find better size 83629
find better size 83628
find better size 83627
find better size 83626
find better size 83625
find better size 83624
find better size 83623
find better size 83622
find better size 83621
find better size 83620
find better size 83619
find better size 83618
find better size 83617
find better size 83616
find better size 83615
find better size 83614
find better size 83613
find better size 83612
find better size 83611
find better size 83610
find better size 83609
find better size 83608
find better size 83607
find better size 83606
find better size 83605
find better size 83604
find better size 83603
find better size 83602
find better size 83601
find better size 83600
find better size 83599
find better size 83598
find better size 83597
find better size 83596
find better size 83595
find better size 83594
find better size 83593
find better size 83592
find better size 83591
find better size 83590
find better size 83589
find better size 83588
find better size 83587
find better size 83586
find better size 83585
find better size 83584
find better size 83583
find better size 83582
find better size 83581
find better size 83580
find better size 83579
find better size 83578
find better size 83577
find better size 83576
find better size 83575
find better size 83574
find better size 83573
find better size 83572
find better size 83571
find better size 83570
find better size 83569
find better size 83568
find better size 83567
find better size 83566
find better size 83565
find better size 83564
find better size 83563
find better size 83562
find better size 83561
find better size 83560
find better size 83559
find better size 83558
find better size 83557
find better size 83556
find better size 83555
find better size 83554
find better size 83553
find better size 83552
find better size 83551
find better size 83550
find better size 83549
find better size 83548
find better size 83547
find better size 83546
find better size 83545
find better size 83544
find better size 83543
find better size 83542
find better size 83541
find better size 83540
find better size 83539
find better size 83538
find better size 83537
find better size 83536
find better size 83535
find better size 83534
find better size 83533
find better size 83532
find better size 83531
find better size 83530
find better size 83529
find better size 83528
find better size 83527
find better size 83526
find better size 83525
find better size 83524
find better size 83523
find better size 83522
find better size 83521
find better size 83520
find better size 83519
find better size 83518
find better size 83517
find better size 83516
find better size 83515
find better size 83514
find better size 83513
find better size 83512
find better size 83511
find better size 83510
find better size 83509
find better size 83508
find better size 83507
find better size 83506
find better size 83505
find better size 83504
find better size 83503
find better size 83502
find better size 83501
find better size 83500
find better size 83499
find better size 83498
find better size 83497
find better size 83496
find better size 83495
find better size 83494
find better size 83493
find better size 83492
find better size 83491
find better size 83490
find better size 83489
find better size 83488
find better size 83487
find better size 83486
find better size 83485
find better size 83484
find better size 83483
find better size 83482
find better size 83481
find better size 83480
find better size 83479
find better size 83478
find better size 83477
find better size 83476
find better size 83475
find better size 83474
find better size 83473
find better size 83472
find better size 83471
find better size 83470
find better size 83469
find better size 83468
find better size 83467
find better size 83466
find better size 83465
find better size 83464
find better size 83463
find better size 83462
find better size 83461
find better size 83460
find better size 83459
find better size 83458
find better size 83457
find better size 83456
find better size 83455
find better size 83454
find better size 83453
find better size 83452
find better size 83451
find better size 83450
find better size 83449
find better size 83448
find better size 83447
find better size 83446
find better size 83445
find better size 83444
find better size 83443
find better size 83442
find better size 83441
find better size 83440
find better size 83439
find better size 83438
find better size 83437
find better size 83436
find better size 83435
find better size 83434
find better size 83433
find better size 83432
find better size 83431
find better size 83430
find better size 83429
find better size 83428
find better size 83427
find better size 83426
find better size 83425
find better size 83424
find better size 83423
find better size 83422
find better size 83421
find better size 83420
find better size 83419
find better size 83418
find better size 83417
find better size 83416
find better size 83415
find better size 83414
find better size 83413
find better size 83412
find better size 83411
find better size 83410
find better size 83409
find better size 83408
find better size 83407
find better size 83406
find better size 83405
find better size 83404
find better size 83403
find better size 83402
find better size 83401
find better size 83400
find better size 83399
find better size 83398
find better size 83397
find better size 83396
find better size 83395
find better size 83394
find better size 83393
find better size 83392
find better size 83391
find better size 83390
find better size 83389
find better size 83388
find better size 83387
find better size 83386
find better size 83385
find better size 83384
find better size 83383
find better size 83382
find better size 83381
find better size 83380
find better size 83379
find better size 83378
find better size 83377
find better size 83376
find better size 83375
find better size 83374
find better size 83373
find better size 83372
find better size 83371
find better size 83370
find better size 83369
find better size 83368
find better size 83367
find better size 83366
find better size 83365
find better size 83364
find better size 83363
find better size 83362
find better size 83361
find better size 83360
find better size 83359
find better size 83358
find better size 83357
find better size 83356
find better size 83355
find better size 83354
find better size 83353
find better size 83352
find better size 83351
find better size 83350
find better size 83349
find better size 83348
find better size 83347
find better size 83346
find better size 83345
find better size 83344
find better size 83343
find better size 83342
find better size 83341
find better size 83340
find better size 83339
find better size 83338
find better size 83337
find better size 83336
find better size 83335
find better size 83334
find better size 83333
find better size 83332
find better size 83331
find better size 83330
find better size 83329
find better size 83328
find better size 83327
find better size 83326
find better size 83325
find better size 83324
find better size 83323
find better size 83322
find better size 83321
find better size 83320
find better size 83319
find better size 83318
find better size 83317
find better size 83316
find better size 83315
find better size 83314
find better size 83313
find better size 83312
find better size 83311
find better size 83310
find better size 83309
find better size 83308
find better size 83307
find better size 83306
find better size 83305
find better size 83304
find better size 83303
find better size 83302
find better size 83301
find better size 83300
find better size 83299
find better size 83298
find better size 83297
find better size 83296
find better size 83295
find better size 83294
find better size 83293
find better size 83292
find better size 83291
find better size 83290
find better size 83289
find better size 83288
find better size 83287
find better size 83286
find better size 83285
find better size 83284
find better size 83283
find better size 83282
find better size 83281
find better size 83280
find better size 83279
find better size 83278
find better size 83277
find better size 83276
find better size 83275
find better size 83274
find better size 83273
find better size 83272
find better size 83271
find better size 83270
find better size 83269
find better size 83268
find better size 83267
find better size 83266
find better size 83265
find better size 83264
find better size 83263
find better size 83262
find better size 83261
find better size 83260
find better size 83259
find better size 83258
find better size 83257
find better size 83256
find better size 83255
find better size 83254
find better size 83253
find better size 83252
find better size 83251
find better size 83250
find better size 83249
find better size 83248
find better size 83247
find better size 83246
find better size 83245
find better size 83244
find better size 83243
find better size 83242
find better size 83241
find better size 83240
find better size 83239
find better size 83238
find better size 83237
find better size 83236
find better size 83235
find better size 83234
find better size 83233
find better size 83232
find better size 83231
find better size 83230
find better size 83229
find better size 83228
find better size 83227
find better size 83226
find better size 83225
find better size 83224
find better size 83223
find better size 83222
find better size 83221
find better size 83220
find better size 83219
find better size 83218
find better size 83217
find better size 83216
find better size 83215
find better size 83214
find better size 83213
find better size 83212
find better size 83211
find better size 83210
find better size 83209
find better size 83208
find better size 83207
find better size 83206
find better size 83205
find better size 83204
find better size 83203
find better size 83202
find better size 83201
find better size 83200
find better size 83199
find better size 83198
find better size 83197
find better size 83196
find better size 83195
find better size 83194
find better size 83193
find better size 83192
find better size 83191
find better size 83190
find better size 83189
find better size 83188
find better size 83187
find better size 83186
find better size 83185
find better size 83184
find better size 83183
find better size 83182
find better size 83181
find better size 83180
find better size 83179
find better size 83178
find better size 83177
find better size 83176
find better size 83175
find better size 83174
find better size 83173
find better size 83172
find better size 83171
find better size 83170
find better size 83169
find better size 83168
find better size 83167
find better size 83166
find better size 83165
find better size 83164
find better size 83163
find better size 83162
find better size 83161
find better size 83160
find better size 83159
find better size 83158
find better size 83157
find better size 83156
find better size 83155
find better size 83154
find better size 83153
find better size 83152
find better size 83151
find better size 83150
find better size 83149
find better size 83148
find better size 83147
find better size 83146
find better size 83145
find better size 83144
find better size 83143
find better size 83142
find better size 83141
find better size 83140
find better size 83139
find better size 83138
find better size 83137
find better size 83136
find better size 83135
find better size 83134
find better size 83133
find better size 83132
find better size 83131
find better size 83130
find better size 83129
find better size 83128
find better size 83127
find better size 83126
find better size 83125
find better size 83124
find better size 83123
find better size 83122
find better size 83121
find better size 83120
find better size 83119
find better size 83118
find better size 83117
find better size 83116
find better size 83115
find better size 83114
find better size 83113
find better size 83112
find better size 83111
find better size 83110
find better size 83109
find better size 83108
find better size 83107
find better size 83106
find better size 83105
find better size 83104
find better size 83103
find better size 83102
find better size 83101
find better size 83100
find better size 83099
find better size 83098
find better size 83097
find better size 83096
find better size 83095
find better size 83094
find better size 83093
find better size 83092
find better size 83091
find better size 83090
find better size 83089
find better size 83088
find better size 83087
find better size 83086
find better size 83085
find better size 83084
find better size 83083
find better size 83082
find better size 83081
find better size 83080
find better size 83079
find better size 83078
find better size 83077
find better size 83076
find better size 83075
find better size 83074
find better size 83073
find better size 83072
find better size 83071
find better size 83070
find better size 83069
find better size 83068
find better size 83067
find better size 83066
find better size 83065
find better size 83064
find better size 83063
find better size 83062
find better size 83061
find better size 83060
find better size 83059
find better size 83058
find better size 83057
find better size 83056
find better size 83055
find better size 83054
find better size 83053
find better size 83052
find better size 83051
find better size 83050
find better size 83049
find better size 83048
find better size 83047
find better size 83046
find better size 83045
find better size 83044
find better size 83043
find better size 83042
find better size 83041
find better size 83040
find better size 83039
find better size 83038
find better size 83037
find better size 83036
find better size 83035
find better size 83034
find better size 83033
find better size 83032
find better size 83031
find better size 83030
find better size 83029
find better size 83028
find better size 83027
find better size 83026
find better size 83025
find better size 83024
find better size 83023
find better size 83022
find better size 83021
find better size 83020
find better size 83019
find better size 83018
find better size 83017
find better size 83016
find better size 83015
find better size 83014
find better size 83013
find better size 83012
find better size 83011
find better size 83010
find better size 83009
find better size 83008
find better size 83007
find better size 83006
find better size 83005
find better size 83004
find better size 83003
find better size 83002
find better size 83001
find better size 83000
find better size 82999
find better size 82998
find better size 82997
find better size 82996
find better size 82995
find better size 82994
find better size 82993
find better size 82992
find better size 82991
find better size 82990
find better size 82989
find better size 82988
find better size 82987
find better size 82986
find better size 82985
find better size 82984
find better size 82983
find better size 82982
find better size 82981
find better size 82980
find better size 82979
find better size 82978
find better size 82977
find better size 82976
find better size 82975
find better size 82974
find better size 82973
find better size 82972
find better size 82971
find better size 82970
find better size 82969
find better size 82968
find better size 82967
find better size 82966
find better size 82965
find better size 82964
find better size 82963
find better size 82962
find better size 82961
find better size 82960
find better size 82959
find better size 82958
find better size 82957
find better size 82956
find better size 82955
find better size 82954
find better size 82953
find better size 82952
find better size 82951
find better size 82950
find better size 82949
find better size 82948
find better size 82947
find better size 82946
find better size 82945
find better size 82944
find better size 82943
find better size 82942
find better size 82941
find better size 82940
find better size 82939
find better size 82938
find better size 82937
find better size 82936
find better size 82935
find better size 82934
find better size 82933
find better size 82932
find better size 82931
find better size 82930
find better size 82929
find better size 82928
find better size 82927
find better size 82926
find better size 82925
find better size 82924
find better size 82923
find better size 82922
find better size 82921
find better size 82920
find better size 82919
find better size 82918
find better size 82917
find better size 82916
find better size 82915
find better size 82914
find better size 82913
find better size 82912
find better size 82911
find better size 82910
find better size 82909
find better size 82908
find better size 82907
find better size 82906
find better size 82905
find better size 82904
find better size 82903
find better size 82902
find better size 82901
find better size 82900
find better size 82899
find better size 82898
find better size 82897
find better size 82896
find better size 82895
find better size 82894
find better size 82893
find better size 82892
find better size 82891
find better size 82890
find better size 82889
find better size 82888
find better size 82887
find better size 82886
find better size 82885
find better size 82884
find better size 82883
find better size 82882
find better size 82881
find better size 82880
find better size 82879
find better size 82878
find better size 82877
find better size 82876
find better size 82875
find better size 82874
find better size 82873
find better size 82872
find better size 82871
find better size 82870
find better size 82869
find better size 82868
find better size 82867
find better size 82866
find better size 82865
find better size 82864
find better size 82863
find better size 82862
find better size 82861
find better size 82860
find better size 82859
find better size 82858
find better size 82857
find better size 82856
find better size 82855
find better size 82854
find better size 82853
find better size 82852
find better size 82851
find better size 82850
find better size 82849
find better size 82848
find better size 82847
find better size 82846
find better size 82845
find better size 82844
find better size 82843
find better size 82842
find better size 82841
find better size 82840
find better size 82839
find better size 82838
find better size 82837
find better size 82836
find better size 82835
find better size 82834
find better size 82833
find better size 82832
find better size 82831
find better size 82830
find better size 82829
find better size 82828
find better size 82827
find better size 82826
find better size 82825
find better size 82824
find better size 82823
find better size 82822
find better size 82821
find better size 82820
find better size 82819
find better size 82818
find better size 82817
find better size 82816
find better size 82815
find better size 82814
find better size 82813
find better size 82812
find better size 82811
find better size 82810
find better size 82809
find better size 82808
find better size 82807
find better size 82806
find better size 82805
find better size 82804
find better size 82803
find better size 82802
find better size 82801
find better size 82800
find better size 82799
find better size 82798
find better size 82797
find better size 82796
find better size 82795
find better size 82794
find better size 82793
find better size 82792
find better size 82791
find better size 82790
find better size 82789
find better size 82788
find better size 82787
find better size 82786
find better size 82785
find better size 82784
find better size 82783
find better size 82782
find better size 82781
find better size 82780
find better size 82779
find better size 82778
find better size 82777
find better size 82776
find better size 82775
find better size 82774
find better size 82773
find better size 82772
find better size 82771
find better size 82770
find better size 82769
find better size 82768
find better size 82767
find better size 82766
find better size 82765
find better size 82764
find better size 82763
find better size 82762
find better size 82761
find better size 82760
find better size 82759
find better size 82758
find better size 82757
find better size 82756
find better size 82755
find better size 82754
find better size 82753
find better size 82752
find better size 82751
find better size 82750
find better size 82749
find better size 82748
find better size 82747
find better size 82746
find better size 82745
find better size 82744
find better size 82743
find better size 82742
find better size 82741
find better size 82740
find better size 82739
find better size 82738
find better size 82737
find better size 82736
find better size 82735
find better size 82734
find better size 82733
find better size 82732
find better size 82731
find better size 82730
find better size 82729
find better size 82728
find better size 82727
find better size 82726
find better size 82725
find better size 82724
find better size 82723
find better size 82722
find better size 82721
find better size 82720
find better size 82719
find better size 82718
find better size 82717
find better size 82716
find better size 82715
find better size 82714
find better size 82713
find better size 82712
find better size 82711
find better size 82710
find better size 82709
find better size 82708
find better size 82707
find better size 82706
find better size 82705
find better size 82704
find better size 82703
find better size 82702
find better size 82701
find better size 82700
find better size 82699
find better size 82698
find better size 82697
find better size 82696
find better size 82695
find better size 82694
find better size 82693
find better size 82692
find better size 82691
find better size 82690
find better size 82689
find better size 82688
find better size 82687
find better size 82686
find better size 82685
find better size 82684
find better size 82683
find better size 82682
find better size 82681
find better size 82680
find better size 82679
find better size 82678
find better size 82677
find better size 82676
find better size 82675
find better size 82674
find better size 82673
find better size 82672
find better size 82671
find better size 82670
find better size 82669
find better size 82668
find better size 82667
find better size 82666
find better size 82665
find better size 82664
find better size 82663
find better size 82662
find better size 82661
find better size 82660
find better size 82659
find better size 82658
find better size 82657
find better size 82656
find better size 82655
find better size 82654
find better size 82653
find better size 82652
find better size 82651
find better size 82650
find better size 82649
find better size 82648
find better size 82647
find better size 82646
find better size 82645
find better size 82644
find better size 82643
find better size 82642
find better size 82641
find better size 82640
find better size 82639
find better size 82638
find better size 82637
find better size 82636
find better size 82635
find better size 82634
find better size 82633
find better size 82632
find better size 82631
find better size 82630
find better size 82629
find better size 82628
find better size 82627
find better size 82626
find better size 82625
find better size 82624
find better size 82623
find better size 82622
find better size 82621
find better size 82620
find better size 82619
find better size 82618
find better size 82617
find better size 82616
find better size 82615
find better size 82614
find better size 82613
[truncated: 1,889,041 more chars]
