# Supplementary material for: Dynamic thresholding search for the feedback vertex set problem
Source: PeerJ Comput Sci. 2023 Feb 10;9:e1245. doi: 10.7717/peerj-cs.1245 (PMC10280643; doi:10.7717/peerj-cs.1245)
Supplement: Supplemental Information 4 — Each data indicates a series of the best objective values, the ever-found optimal solutions, and the corresponding computation time obtained by our algorithm in the search process. [file peerj-cs-09-1245-s004.zip › results/undirect_graph/RR10.txt]

Instance name is instances1/RR10.dat
Number of vertices: 100000
Number of edges: 1000000
Time_Seed: 45638
The optimal objective value = 74250
The Best FVS is :
0 4 8 10 11 13 14 16 19 20 23 24 26 29 33 34 35 39 40 41 47 48 49 50 52 53 54 55 58 61 62 63 66 69 70 72 74 75 76 77 78 86 89 90 97 98 99 100 101 103 105 109 114 116 118 121 124 139 140 142 143 144 146 147 148 150 157 158 160 161 164 173 179 180 182 183 187 188 189 190 193 194 198 199 202 203 205 206 209 211 214 218 220 222 223 225 230 232 233 234 242 245 248 252 254 255 259 260 262 264 265 268 269 270 271 272 277 283 285 286 289 290 291 292 293 294 296 297 301 304 305 307 309 312 315 316 317 318 325 326 327 331 335 336 337 339 340 342 345 347 348 350 351 354 356 357 358 359 362 363 365 366 367 368 369 372 374 379 380 383 384 385 388 391 392 395 396 398 399 400 402 403 404 405 406 410 417 418 419 420 422 424 425 426 433 436 438 439 440 441 443 444 445 446 447 448 449 452 453 454 456 457 458 459 462 463 465 466 467 473 475 478 479 481 482 483 484 492 497 498 500 503 505 507 510 518 519 520 521 524 525 528 531 537 540 542 545 547 548 549 550 551 557 558 559 560 561 562 564 565 569 570 571 572 574 575 576 577 582 583 587 588 592 593 594 595 596 600 601 603 604 605 606 607 610 612 615 616 617 619 621 622 624 627 629 631 632 633 635 636 641 642 643 644 645 646 649 652 653 654 655 656 660 661 666 667 670 674 676 677 678 684 685 686 687 694 695 696 697 698 702 706 707 712 714 715 718 719 721 723 724 726 728 729 730 731 732 733 735 737 738 739 740 742 748 749 750 751 752 756 757 758 761 762 764 766 767 769 770 776 778 779 781 789 790 791 792 793 794 795 796 798 801 802 804 808 809 814 818 819 821 825 826 827 829 830 832 833 836 837 838 841 842 843 846 850 851 853 856 861 862 865 867 868 873 877 883 885 889 891 893 894 895 896 898 900 905 907 908 910 913 915 916 917 918 922 923 924 926 929 930 931 932 933 935 937 939 940 942 944 946 948 949 950 954 956 959 961 962 963 966 967 969 971 972 973 974 976 978 982 983 985 988 992 993 994 995 997 999 1003 1004 1005 1007 1008 1014 1015 1017 1018 1020 1021 1024 1027 1028 1031 1032 1034 1035 1038 1039 1040 1041 1043 1044 1045 1048 1050 1051 1052 1053 1055 1057 1058 1062 1063 1065 1067 1069 1071 1072 1076 1082 1083 1084 1087 1088 1094 1097 1099 1100 1102 1103 1104 1106 1110 1112 1113 1122 1123 1125 1126 1128 1130 1134 1135 1141 1144 1146 1148 1151 1155 1156 1157 1159 1161 1162 1163 1169 1170 1171 1174 1179 1184 1185 1186 1187 1190 1191 1192 1196 1198 1201 1202 1203 1204 1206 1207 1209 1210 1213 1215 1217 1218 1219 1220 1221 1224 1225 1226 1229 1232 1238 1239 1241 1243 1244 1248 1251 1252 1254 1256 1265 1267 1268 1271 1272 1273 1278 1280 1281 1283 1286 1290 1292 1295 1297 1299 1304 1306 1307 1308 1309 1310 1313 1314 1315 1316 1317 1320 1322 1323 1325 1326 1328 1332 1338 1339 1341 1343 1344 1346 1347 1355 1357 1358 1364 1369 1370 1371 1375 1376 1379 1381 1382 1384 1388 1390 1391 1392 1394 1396 1404 1408 1409 1410 1417 1423 1424 1426 1428 1429 1431 1434 1435 1436 1438 1440 1446 1448 1450 1452 1453 1456 1457 1458 1460 1461 1462 1463 1468 1472 1475 1479 1483 1486 1491 1495 1496 1499 1501 1502 1504 1506 1507 1510 1511 1512 1513 1515 1517 1520 1521 1522 1523 1526 1527 1528 1530 1533 1535 1536 1541 1542 1545 1548 1550 1551 1552 1555 1558 1559 1561 1564 1565 1567 1568 1577 1578 1580 1581 1582 1584 1585 1587 1588 1590 1591 1592 1594 1596 1597 1602 1604 1606 1607 1609 1611 1613 1616 1617 1618 1619 1620 1623 1625 1626 1630 1632 1633 1635 1636 1637 1639 1641 1642 1643 1644 1645 1646 1648 1649 1651 1652 1657 1660 1661 1662 1664 1667 1668 1669 1670 1672 1673 1674 1676 1677 1681 1682 1685 1687 1688 1693 1700 1702 1704 1708 1711 1713 1717 1719 1721 1722 1723 1725 1727 1729 1731 1733 1736 1737 1739 1740 1741 1748 1749 1750 1751 1752 1753 1754 1757 1760 1761 1762 1763 1767 1769 1770 1772 1773 1774 1775 1778 1779 1782 1783 1785 1786 1787 1789 1792 1793 1795 1797 1798 1800 1801 1805 1807 1808 1809 1810 1814 1815 1819 1820 1822 1823 1829 1836 1838 1839 1842 1848 1850 1853 1854 1859 1861 1862 1863 1866 1869 1870 1871 1872 1874 1875 1880 1882 1883 1884 1886 1889 1890 1891 1892 1894 1895 1896 1897 1898 1901 1902 1903 1909 1912 1913 1914 1915 1918 1919 1920 1922 1923 1924 1925 1929 1931 1933 1935 1936 1939 1940 1941 1942 1943 1944 1948 1953 1954 1955 1956 1959 1961 1962 1963 1964 1966 1968 1969 1970 1974 1976 1978 1982 1985 1986 1988 1989 1990 1993 1994 1995 1996 1997 1998 1999 2001 2005 2007 2010 2011 2012 2014 2015 2017 2019 2020 2025 2026 2027 2028 2029 2035 2036 2037 2038 2041 2042 2043 2044 2046 2050 2051 2056 2063 2065 2066 2067 2071 2072 2073 2075 2079 2080 2081 2084 2085 2087 2088 2090 2091 2094 2095 2100 2102 2104 2106 2113 2116 2119 2120 2122 2124 2127 2129 2130 2135 2136 2137 2140 2146 2149 2150 2154 2156 2158 2159 2162 2163 2165 2168 2169 2170 2171 2172 2175 2177 2178 2187 2188 2190 2196 2197 2200 2201 2202 2207 2212 2213 2214 2215 2216 2221 2224 2225 2226 2229 2231 2233 2236 2237 2241 2242 2243 2244 2246 2250 2251 2253 2254 2255 2256 2257 2258 2261 2262 2266 2268 2269 2270 2275 2276 2277 2279 2284 2287 2290 2292 2294 2295 2297 2302 2303 2306 2308 2311 2314 2317 2319 2320 2322 2324 2329 2330 2334 2337 2340 2342 2347 2348 2353 2354 2355 2358 2359 2360 2361 2364 2367 2368 2370 2372 2374 2375 2378 2379 2381 2382 2384 2386 2391 2393 2398 2399 2401 2403 2406 2407 2409 2411 2412 2413 2415 2416 2418 2419 2421 2422 2425 2426 2427 2429 2432 2434 2435 2436 2438 2439 2440 2442 2446 2449 2450 2452 2453 2460 2462 2468 2469 2472 2473 2474 2475 2477 2478 2479 2483 2484 2486 2488 2489 2491 2496 2497 2498 2499 2500 2501 2502 2505 2506 2507 2508 2509 2510 2512 2515 2516 2520 2522 2523 2524 2525 2527 2528 2529 2530 2531 2534 2535 2536 2537 2538 2539 2541 2542 2543 2545 2550 2553 2554 2556 2559 2561 2563 2567 2568 2569 2570 2577 2582 2585 2589 2590 2591 2594 2595 2596 2602 2603 2604 2606 2607 2610 2612 2613 2614 2616 2617 2620 2621 2627 2628 2631 2633 2634 2636 2637 2638 2641 2642 2644 2645 2647 2655 2656 2657 2659 2660 2661 2663 2666 2670 2676 2677 2681 2685 2686 2692 2693 2694 2695 2698 2699 2700 2708 2712 2713 2714 2717 2718 2720 2721 2722 2723 2724 2729 2730 2731 2732 2733 2734 2736 2738 2741 2742 2743 2745 2746 2747 2749 2752 2753 2757 2759 2760 2762 2764 2765 2766 2768 2769 2770 2771 2772 2775 2776 2777 2778 2780 2782 2783 2786 2788 2790 2791 2792 2794 2795 2797 2799 2801 2803 2804 2808 2811 2812 2813 2814 2815 2817 2820 2824 2826 2827 2831 2832 2834 2835 2836 2838 2840 2841 2842 2844 2845 2855 2857 2862 2866 2873 2874 2876 2878 2881 2882 2886 2887 2889 2892 2895 2899 2900 2903 2904 2906 2908 2909 2911 2912 2914 2915 2922 2923 2924 2925 2928 2929 2931 2932 2933 2934 2935 2941 2942 2943 2944 2945 2946 2947 2948 2950 2951 2952 2954 2955 2959 2961 2963 2968 2970 2975 2979 2980 2982 2985 2987 2989 2991 2992 2995 2998 3001 3002 3005 3007 3008 3009 3011 3014 3016 3020 3022 3024 3033 3034 3035 3039 3041 3042 3045 3046 3048 3049 3050 3051 3053 3054 3057 3058 3059 3060 3066 3067 3069 3070 3071 3079 3080 3081 3084 3087 3091 3097 3098 3099 3100 3101 3102 3104 3105 3106 3107 3109 3112 3116 3119 3123 3124 3126 3127 3128 3130 3132 3133 3134 3136 3138 3139 3141 3142 3143 3153 3156 3157 3158 3161 3164 3166 3168 3170 3171 3172 3174 3175 3177 3180 3185 3186 3187 3189 3190 3191 3198 3205 3208 3209 3211 3212 3214 3215 3217 3218 3219 3221 3222 3224 3225 3229 3230 3232 3234 3235 3240 3242 3244 3245 3249 3250 3252 3254 3255 3258 3259 3262 3264 3267 3268 3272 3273 3277 3278 3280 3283 3284 3287 3290 3295 3298 3299 3302 3308 3309 3310 3312 3313 3315 3317 3318 3322 3323 3325 3327 3329 3333 3334 3335 3336 3340 3343 3344 3345 3347 3348 3349 3351 3352 3353 3354 3355 3356 3357 3358 3359 3361 3363 3365 3366 3370 3371 3374 3375 3377 3378 3381 3384 3388 3394 3397 3398 3399 3400 3402 3403 3406 3408 3409 3410 3411 3415 3417 3418 3420 3421 3427 3429 3431 3432 3433 3434 3435 3436 3439 3446 3448 3450 3456 3459 3460 3462 3466 3468 3473 3476 3478 3480 3482 3483 3485 3486 3487 3489 3490 3491 3492 3493 3494 3495 3496 3500 3501 3502 3504 3506 3507 3508 3510 3513 3514 3515 3517 3518 3520 3521 3523 3529 3531 3533 3534 3537 3538 3540 3541 3542 3545 3547 3548 3550 3551 3552 3553 3556 3557 3559 3560 3562 3563 3564 3567 3569 3571 3574 3575 3576 3577 3579 3587 3588 3589 3594 3597 3598 3599 3600 3602 3605 3608 3611 3613 3614 3616 3617 3619 3621 3623 3624 3625 3631 3635 3636 3641 3644 3645 3646 3647 3648 3656 3657 3660 3661 3663 3664 3667 3668 3669 3670 3674 3675 3676 3680 3681 3682 3683 3688 3692 3693 3694 3696 3697 3699 3702 3706 3713 3714 3715 3716 3717 3720 3721 3723 3724 3729 3731 3736 3739 3741 3742 3744 3745 3746 3747 3748 3750 3756 3757 3758 3759 3760 3762 3765 3769 3770 3771 3775 3776 3779 3780 3781 3791 3792 3794 3797 3798 3800 3801 3802 3803 3804 3805 3806 3807 3808 3810 3813 3814 3816 3817 3820 3822 3823 3824 3826 3828 3837 3838 3839 3840 3843 3845 3846 3849 3852 3853 3855 3858 3860 3861 3865 3866 3867 3868 3870 3871 3873 3874 3875 3880 3881 3884 3886 3888 3890 3894 3895 3896 3898 3899 3900 3902 3904 3909 3911 3913 3915 3916 3920 3921 3924 3925 3927 3932 3933 3936 3937 3942 3944 3945 3946 3948 3949 3950 3953 3955 3961 3962 3963 3965 3966 3970 3973 3974 3978 3980 3981 3982 3985 3988 3989 3991 3994 3998 4000 4002 4003 4004 4005 4006 4007 4008 4010 4014 4015 4016 4019 4022 4025 4027 4028 4033 4034 4037 4038 4039 4040 4041 4045 4047 4051 4054 4058 4062 4063 4064 4067 4071 4072 4073 4074 4078 4080 4084 4085 4086 4087 4090 4091 4092 4093 4096 4097 4099 4101 4105 4109 4111 4112 4113 4114 4116 4118 4119 4122 4124 4125 4126 4128 4129 4132 4134 4135 4136 4138 4141 4146 4147 4151 4157 4159 4160 4161 4163 4165 4167 4169 4171 4173 4174 4175 4177 4178 4181 4184 4186 4187 4188 4190 4192 4195 4196 4197 4199 4202 4204 4206 4207 4213 4214 4216 4217 4218 4219 4220 4221 4222 4223 4225 4226 4228 4232 4233 4234 4235 4236 4240 4241 4242 4243 4245 4246 4247 4248 4249 4253 4255 4257 4259 4263 4264 4265 4266 4272 4274 4276 4277 4282 4283 4287 4290 4295 4299 4302 4303 4304 4308 4309 4310 4311 4312 4313 4315 4317 4321 4323 4326 4327 4329 4331 4333 4334 4337 4338 4339 4340 4344 4347 4348 4350 4353 4355 4356 4357 4358 4361 4363 4365 4367 4373 4375 4376 4378 4380 4382 4383 4387 4388 4389 4393 4394 4397 4398 4399 4400 4402 4408 4409 4415 4416 4417 4420 4421 4422 4423 4424 4427 4429 4432 4433 4434 4435 4436 4437 4442 4443 4444 4445 4446 4448 4449 4451 4452 4454 4460 4461 4463 4465 4466 4467 4468 4469 4470 4473 4474 4476 4478 4480 4481 4486 4487 4489 4496 4497 4498 4499 4501 4503 4505 4506 4507 4508 4509 4512 4513 4514 4517 4519 4520 4522 4523 4524 4525 4526 4527 4528 4529 4531 4535 4539 4544 4546 4550 4551 4556 4558 4560 4563 4564 4565 4568 4569 4572 4573 4574 4576 4580 4583 4585 4586 4587 4591 4592 4593 4595 4596 4599 4600 4602 4603 4604 4608 4610 4611 4614 4617 4621 4625 4627 4630 4632 4634 4635 4640 4641 4642 4646 4649 4652 4655 4656 4658 4659 4661 4663 4666 4668 4669 4672 4673 4674 4675 4677 4680 4681 4682 4685 4686 4687 4689 4690 4696 4698 4700 4702 4704 4707 4710 4712 4714 4715 4716 4718 4719 4720 4722 4725 4726 4727 4729 4731 4733 4736 4738 4739 4742 4745 4747 4748 4749 4752 4756 4758 4762 4763 4764 4770 4771 4772 4774 4776 4779 4781 4785 4789 4796 4797 4800 4810 4811 4812 4814 4815 4816 4818 4821 4822 4826 4831 4834 4835 4836 4839 4841 4843 4844 4850 4851 4858 4859 4861 4862 4865 4866 4867 4869 4872 4874 4875 4876 4878 4880 4881 4882 4887 4888 4889 4890 4891 4895 4898 4899 4901 4902 4903 4905 4906 4907 4908 4911 4916 4919 4920 4921 4922 4923 4925 4928 4931 4932 4935 4936 4940 4942 4943 4945 4946 4947 4948 4949 4951 4953 4957 4959 4961 4962 4963 4965 4968 4970 4971 4974 4975 4976 4978 4984 4986 4988 4989 4993 4995 4997 4998 4999 5000 5002 5003 5005 5006 5008 5010 5014 5015 5016 5018 5020 5022 5025 5026 5027 5031 5036 5037 5039 5040 5046 5049 5050 5051 5052 5060 5062 5064 5065 5068 5071 5072 5073 5079 5081 5084 5085 5086 5088 5090 5091 5093 5094 5098 5099 5100 5102 5106 5107 5109 5110 5111 5116 5117 5118 5119 5120 5121 5122 5125 5127 5128 5133 5138 5139 5140 5142 5145 5147 5149 5150 5152 5153 5154 5155 5156 5157 5158 5159 5163 5166 5171 5173 5177 5178 5179 5180 5181 5183 5184 5185 5191 5193 5194 5195 5196 5199 5200 5201 5203 5207 5210 5214 5215 5216 5217 5218 5220 5221 5225 5226 5227 5228 5231 5233 5234 5235 5236 5237 5238 5243 5247 5248 5254 5256 5257 5260 5263 5265 5267 5273 5275 5278 5279 5281 5282 5283 5284 5286 5287 5291 5293 5294 5295 5296 5298 5301 5302 5305 5307 5308 5309 5312 5319 5320 5322 5323 5324 5330 5332 5333 5334 5335 5336 5337 5338 5340 5344 5345 5349 5350 5351 5353 5355 5356 5357 5358 5361 5362 5363 5364 5365 5366 5367 5368 5372 5374 5377 5378 5379 5381 5384 5385 5386 5387 5388 5389 5392 5393 5394 5395 5408 5409 5418 5420 5421 5423 5434 5439 5440 5442 5444 5448 5454 5457 5458 5460 5465 5468 5469 5474 5476 5477 5480 5481 5483 5484 5485 5486 5491 5500 5502 5507 5511 5513 5514 5515 5516 5518 5520 5526 5528 5529 5532 5533 5536 5537 5538 5541 5545 5546 5550 5552 5558 5562 5564 5565 5566 5567 5570 5577 5578 5581 5582 5585 5586 5587 5588 5589 5594 5597 5599 5601 5607 5608 5610 5616 5618 5621 5625 5626 5628 5633 5634 5638 5639 5640 5641 5642 5643 5648 5650 5652 5653 5654 5657 5658 5659 5660 5661 5667 5668 5669 5670 5672 5675 5676 5679 5681 5683 5689 5690 5693 5694 5695 5703 5706 5710 5711 5712 5716 5719 5721 5725 5729 5732 5734 5737 5740 5741 5742 5744 5746 5747 5752 5753 5755 5759 5760 5761 5765 5766 5767 5769 5771 5772 5774 5776 5778 5779 5781 5782 5785 5786 5787 5789 5791 5792 5793 5796 5798 5801 5802 5804 5805 5813 5815 5819 5820 5821 5822 5823 5825 5835 5836 5837 5838 5843 5844 5847 5849 5850 5852 5854 5855 5857 5858 5861 5862 5863 5867 5868 5870 5871 5873 5874 5875 5876 5878 5879 5880 5881 5882 5883 5892 5893 5895 5897 5898 5900 5903 5904 5906 5909 5912 5914 5915 5916 5917 5918 5919 5920 5922 5924 5928 5929 5930 5931 5932 5934 5935 5940 5942 5943 5945 5946 5948 5952 5956 5958 5959 5960 5964 5965 5966 5970 5971 5974 5975 5977 5979 5981 5982 5984 5988 5989 5990 5991 5992 6001 6004 6005 6006 6009 6012 6013 6018 6020 6023 6024 6025 6031 6032 6035 6038 6039 6042 6043 6044 6045 6049 6050 6051 6052 6053 6055 6057 6059 6062 6063 6066 6067 6071 6075 6076 6078 6081 6084 6086 6088 6089 6090 6092 6093 6096 6100 6101 6103 6104 6106 6108 6109 6112 6116 6118 6121 6122 6123 6124 6128 6129 6132 6133 6134 6136 6140 6141 6142 6144 6146 6147 6150 6155 6167 6168 6170 6171 6172 6173 6176 6178 6179 6180 6181 6182 6183 6185 6187 6191 6193 6194 6195 6197 6198 6199 6201 6202 6203 6211 6213 6216 6217 6220 6222 6224 6227 6229 6230 6231 6232 6233 6236 6239 6241 6243 6246 6247 6249 6250 6252 6253 6254 6255 6257 6258 6260 6261 6272 6273 6274 6275 6276 6281 6283 6284 6286 6287 6294 6295 6296 6297 6298 6300 6301 6306 6307 6308 6309 6310 6311 6313 6317 6322 6323 6325 6327 6328 6329 6331 6333 6340 6341 6349 6352 6353 6355 6357 6358 6359 6362 6365 6367 6371 6373 6376 6377 6378 6379 6380 6382 6384 6385 6386 6387 6388 6390 6391 6392 6394 6397 6399 6404 6412 6413 6415 6416 6418 6420 6421 6424 6425 6426 6427 6429 6430 6432 6435 6440 6442 6443 6445 6451 6452 6456 6461 6462 6464 6467 6468 6472 6473 6474 6476 6477 6479 6482 6483 6485 6487 6488 6491 6492 6493 6494 6498 6502 6504 6508 6512 6517 6518 6520 6524 6525 6528 6529 6530 6534 6536 6539 6540 6543 6545 6546 6547 6548 6549 6550 6551 6554 6556 6558 6560 6561 6564 6565 6566 6567 6568 6569 6570 6571 6572 6573 6574 6575 6576 6577 6579 6581 6587 6588 6589 6590 6591 6592 6594 6595 6596 6598 6599 6604 6605 6607 6609 6611 6615 6617 6619 6621 6627 6628 6629 6631 6632 6633 6636 6637 6638 6639 6640 6643 6644 6645 6646 6648 6652 6655 6658 6659 6660 6661 6662 6668 6669 6670 6671 6674 6677 6678 6679 6682 6686 6687 6688 6691 6693 6695 6696 6700 6701 6702 6703 6704 6705 6707 6710 6712 6716 6718 6720 6721 6722 6724 6726 6728 6729 6731 6733 6734 6735 6736 6738 6741 6742 6743 6748 6751 6757 6758 6759 6762 6763 6764 6765 6767 6768 6770 6772 6773 6775 6776 6777 6779 6780 6781 6786 6787 6790 6792 6793 6794 6796 6797 6801 6804 6805 6806 6809 6813 6815 6816 6817 6818 6822 6825 6828 6830 6831 6832 6834 6835 6836 6840 6841 6842 6844 6847 6854 6855 6857 6859 6860 6861 6862 6863 6866 6867 6868 6875 6876 6877 6878 6881 6884 6885 6886 6887 6888 6889 6891 6895 6896 6898 6899 6902 6903 6905 6906 6908 6911 6912 6915 6918 6919 6921 6922 6924 6925 6928 6933 6935 6937 6938 6939 6940 6941 6942 6948 6951 6952 6953 6955 6956 6957 6958 6960 6961 6962 6963 6965 6966 6967 6969 6971 6973 6976 6978 6982 6988 6989 6991 6992 6996 7003 7004 7005 7006 7007 7008 7009 7010 7013 7014 7015 7016 7018 7019 7021 7024 7025 7026 7027 7028 7031 7032 7035 7036 7038 7039 7041 7046 7050 7051 7052 7054 7055 7058 7061 7062 7063 7064 7065 7066 7072 7073 7076 7077 7079 7081 7082 7083 7086 7087 7088 7092 7093 7097 7100 7101 7103 7104 7106 7109 7110 7111 7112 7114 7117 7119 7121 7122 7126 7128 7129 7130 7132 7135 7138 7139 7141 7142 7143 7144 7146 7147 7149 7150 7151 7152 7155 7156 7158 7159 7160 7161 7163 7165 7166 7168 7169 7171 7172 7174 7177 7178 7179 7180 7181 7182 7183 7184 7185 7186 7187 7189 7190 7192 7196 7197 7200 7204 7211 7212 7215 7216 7218 7223 7225 7227 7228 7229 7230 7231 7233 7235 7238 7239 7240 7241 7242 7243 7244 7247 7248 7253 7254 7255 7256 7257 7258 7259 7261 7263 7264 7265 7266 7270 7272 7276 7278 7279 7281 7283 7284 7286 7287 7289 7290 7291 7296 7297 7301 7303 7306 7308 7310 7311 7313 7316 7319 7324 7325 7329 7331 7332 7334 7335 7336 7337 7339 7340 7344 7345 7346 7347 7348 7349 7350 7353 7354 7355 7357 7359 7360 7361 7362 7363 7364 7365 7367 7376 7380 7381 7382 7384 7385 7386 7387 7388 7391 7392 7396 7397 7398 7400 7401 7403 7404 7405 7408 7411 7412 7413 7414 7415 7416 7417 7419 7420 7421 7422 7423 7427 7428 7430 7432 7436 7438 7441 7442 7444 7446 7449 7450 7451 7452 7459 7460 7461 7464 7466 7468 7471 7473 7474 7475 7476 7477 7478 7480 7484 7485 7487 7488 7489 7490 7493 7496 7499 7502 7504 7507 7509 7510 7511 7515 7517 7521 7523 7524 7525 7526 7527 7528 7531 7532 7536 7537 7539 7542 7547 7549 7551 7553 7554 7555 7557 7561 7567 7568 7569 7570 7572 7573 7574 7575 7576 7577 7578 7580 7581 7583 7584 7586 7589 7594 7595 7597 7598 7599 7600 7601 7603 7606 7607 7608 7609 7610 7611 7612 7613 7614 7618 7619 7621 7622 7623 7629 7630 7631 7634 7636 7637 7638 7641 7642 7643 7644 7646 7647 7650 7651 7655 7661 7662 7663 7665 7671 7678 7683 7684 7685 7687 7692 7693 7694 7695 7698 7701 7702 7703 7705 7706 7707 7708 7709 7711 7712 7715 7719 7721 7724 7725 7727 7728 7730 7734 7738 7739 7741 7743 7745 7747 7750 7752 7754 7755 7757 7759 7761 7763 7764 7767 7769 7770 7771 7772 7775 7779 7780 7782 7786 7787 7789 7790 7791 7792 7793 7795 7797 7798 7799 7801 7802 7804 7805 7806 7807 7810 7816 7820 7822 7823 7825 7827 7828 7829 7834 7836 7838 7840 7841 7844 7847 7850 7851 7854 7855 7858 7860 7863 7867 7868 7873 7874 7876 7879 7883 7889 7893 7895 7896 7897 7898 7900 7904 7907 7909 7911 7912 7913 7917 7919 7920 7922 7924 7928 7930 7933 7938 7939 7940 7943 7944 7945 7947 7949 7950 7952 7953 7954 7955 7956 7957 7960 7961 7963 7965 7966 7968 7971 7974 7976 7977 7981 7983 7986 7987 7989 7992 7995 7997 7998 8000 8002 8003 8004 8007 8010 8011 8019 8027 8031 8035 8036 8042 8046 8048 8052 8054 8058 8060 8063 8066 8067 8068 8069 8071 8072 8075 8078 8082 8083 8086 8091 8092 8093 8096 8097 8101 8102 8104 8108 8110 8113 8114 8115 8118 8119 8121 8123 8127 8131 8132 8134 8136 8138 8140 8141 8142 8143 8145 8146 8147 8148 8151 8153 8154 8155 8158 8160 8161 8163 8164 8166 8173 8180 8182 8187 8188 8189 8190 8192 8194 8197 8198 8200 8202 8205 8206 8207 8208 8209 8214 8216 8219 8220 8221 8222 8223 8226 8228 8231 8232 8242 8245 8246 8247 8252 8254 8261 8262 8265 8266 8270 8271 8274 8275 8276 8277 8278 8281 8283 8286 8289 8293 8296 8298 8299 8301 8304 8307 8308 8310 8312 8313 8314 8315 8316 8318 8319 8321 8322 8326 8327 8329 8330 8331 8333 8336 8340 8341 8342 8344 8345 8347 8348 8352 8354 8356 8357 8360 8361 8362 8363 8364 8367 8371 8372 8373 8377 8378 8379 8388 8393 8394 8395 8399 8401 8402 8405 8406 8408 8410 8413 8415 8418 8422 8424 8426 8427 8428 8429 8430 8433 8434 8435 8436 8438 8439 8440 8441 8445 8450 8451 8452 8454 8455 8456 8458 8459 8461 8464 8466 8471 8472 8475 8476 8477 8479 8481 8485 8486 8489 8490 8492 8496 8499 8500 8503 8504 8507 8508 8514 8517 8518 8519 8520 8521 8522 8524 8526 8531 8532 8534 8535 8541 8543 8547 8548 8551 8555 8557 8558 8560 8561 8562 8563 8564 8565 8566 8567 8568 8569 8571 8572 8573 8575 8576 8577 8579 8580 8581 8582 8583 8584 8585 8586 8588 8589 8591 8593 8595 8596 8598 8599 8602 8604 8606 8609 8610 8614 8616 8618 8619 8620 8624 8626 8627 8628 8629 8630 8631 8635 8636 8641 8643 8644 8645 8647 8649 8650 8651 8652 8653 8658 8659 8660 8662 8663 8665 8666 8670 8673 8675 8676 8678 8681 8684 8691 8698 8699 8700 8702 8705 8706 8707 8709 8710 8711 8712 8715 8716 8719 8722 8727 8728 8729 8732 8737 8739 8740 8741 8743 8745 8747 8748 8749 8750 8754 8756 8757 8758 8760 8767 8768 8772 8776 8778 8779 8780 8781 8782 8784 8785 8788 8789 8790 8793 8795 8798 8799 8800 8801 8802 8804 8807 8808 8809 8810 8812 8813 8814 8819 8824 8825 8826 8828 8831 8833 8834 8837 8840 8841 8843 8845 8847 8849 8850 8851 8852 8854 8857 8859 8865 8866 8867 8868 8870 8872 8873 8874 8876 8879 8880 8883 8886 8887 8888 8889 8890 8893 8894 8895 8898 8900 8901 8902 8907 8908 8909 8910 8911 8913 8915 8916 8931 8932 8933 8936 8937 8940 8945 8947 8949 8950 8952 8958 8961 8965 8969 8973 8974 8976 8977 8982 8983 8986 8987 8997 8999 9003 9005 9009 9010 9012 9013 9015 9020 9028 9029 9030 9031 9032 9038 9039 9046 9049 9051 9052 9053 9054 9057 9058 9062 9063 9065 9067 9068 9074 9076 9077 9078 9079 9083 9084 9085 9087 9091 9093 9099 9100 9103 9106 9109 9112 9113 9114 9116 9126 9128 9130 9132 9133 9139 9140 9141 9142 9143 9144 9145 9146 9148 9150 9151 9154 9155 9157 9158 9164 9165 9166 9168 9169 9170 9171 9176 9177 9182 9183 9186 9187 9191 9193 9196 9197 9198 9199 9200 9203 9204 9210 9214 9220 9221 9223 9228 9233 9234 9236 9242 9250 9251 9253 9254 9256 9260 9261 9262 9266 9267 9269 9270 9272 9274 9276 9277 9281 9282 9286 9288 9293 9298 9300 9303 9305 9306 9307 9308 9310 9311 9312 9318 9320 9321 9322 9324 9325 9328 9331 9333 9335 9338 9340 9347 9348 9351 9352 9353 9356 9357 9361 9363 9364 9365 9368 9370 9371 9375 9376 9377 9382 9390 9398 9400 9401 9403 9404 9405 9408 9410 9411 9417 9418 9422 9423 9425 9428 9432 9436 9437 9440 9442 9443 9444 9445 9448 9449 9451 9454 9455 9458 9460 9461 9464 9465 9468 9474 9477 9478 9479 9481 9484 9487 9488 9492 9495 9496 9497 9498 9500 9502 9503 9507 9508 9509 9510 9512 9515 9519 9521 9522 9523 9524 9525 9527 9528 9529 9530 9535 9536 9537 9538 9540 9541 9542 9546 9547 9549 9551 9553 9557 9559 9560 9562 9565 9566 9568 9570 9571 9574 9578 9580 9582 9583 9584 9586 9589 9593 9596 9597 9598 9600 9602 9603 9609 9610 9611 9612 9613 9614 9616 9621 9622 9623 9631 9632 9635 9638 9641 9645 9647 9649 9650 9651 9652 9656 9660 9662 9663 9665 9667 9668 9670 9673 9674 9676 9677 9680 9681 9682 9683 9686 9688 9689 9692 9693 9694 9695 9698 9699 9700 9701 9702 9705 9707 9708 9709 9711 9713 9715 9718 9720 9725 9730 9736 9737 9742 9743 9744 9746 9747 9748 9757 9759 9760 9766 9767 9768 9770 9778 9779 9784 9786 9788 9791 9799 9800 9802 9804 9805 9808 9809 9816 9817 9823 9824 9828 9829 9830 9832 9833 9834 9835 9836 9839 9841 9842 9843 9844 9847 9850 9851 9852 9853 9857 9858 9859 9860 9861 9863 9864 9866 9867 9868 9869 9875 9879 9880 9882 9883 9885 9889 9892 9894 9898 9899 9902 9905 9911 9916 9918 9919 9920 9921 9923 9924 9925 9927 9930 9932 9934 9937 9940 9947 9948 9952 9953 9956 9962 9964 9967 9968 9970 9973 9975 9977 9979 9980 9981 9986 9988 9989 9990 9991 9993 9995 9999 10000 10004 10006 10007 10012 10014 10017 10019 10021 10022 10026 10028 10033 10035 10037 10038 10039 10040 10041 10042 10045 10046 10048 10053 10057 10062 10066 10069 10070 10074 10075 10077 10079 10086 10091 10092 10093 10094 10096 10098 10099 10101 10103 10105 10106 10107 10113 10115 10118 10119 10122 10123 10124 10127 10129 10130 10131 10132 10133 10134 10136 10137 10138 10139 10140 10149 10150 10151 10152 10153 10154 10156 10161 10162 10163 10167 10169 10170 10171 10173 10175 10177 10178 10180 10184 10186 10187 10188 10189 10192 10193 10194 10197 10199 10203 10204 10209 10212 10215 10218 10221 10222 10223 10224 10226 10227 10231 10233 10237 10239 10241 10242 10243 10249 10250 10253 10257 10261 10262 10263 10264 10267 10268 10269 10272 10275 10277 10279 10282 10284 10285 10286 10290 10291 10292 10293 10296 10299 10300 10301 10303 10304 10310 10314 10318 10320 10324 10326 10327 10329 10331 10332 10337 10338 10343 10344 10347 10348 10350 10351 10352 10353 10355 10357 10361 10362 10365 10366 10367 10369 10378 10379 10385 10388 10389 10391 10394 10397 10398 10400 10402 10403 10404 10406 10407 10409 10411 10412 10413 10417 10419 10420 10422 10425 10426 10427 10428 10434 10435 10436 10441 10442 10447 10448 10451 10452 10454 10455 10456 10457 10458 10459 10460 10461 10464 10469 10472 10473 10477 10480 10481 10483 10484 10485 10487 10490 10494 10498 10499 10500 10502 10503 10504 10505 10507 10509 10512 10514 10516 10523 10525 10526 10528 10534 10535 10537 10539 10541 10547 10548 10550 10551 10552 10553 10554 10556 10557 10558 10560 10562 10565 10566 10567 10568 10569 10570 10572 10574 10577 10579 10580 10581 10583 10584 10586 10587 10588 10589 10591 10592 10593 10595 10596 10597 10598 10599 10600 10601 10604 10607 10608 10609 10613 10614 10618 10623 10626 10627 10634 10636 10638 10639 10641 10643 10644 10648 10653 10654 10656 10658 10667 10668 10670 10672 10674 10676 10677 10679 10682 10685 10693 10694 10697 10701 10702 10703 10705 10706 10711 10713 10717 10720 10726 10728 10729 10731 10732 10739 10740 10741 10743 10746 10747 10748 10752 10757 10761 10762 10771 10773 10774 10775 10779 10780 10782 10783 10785 10787 10792 10794 10795 10796 10797 10798 10803 10805 10808 10818 10820 10822 10824 10825 10826 10832 10833 10834 10835 10838 10840 10841 10844 10848 10849 10851 10852 10853 10854 10855 10856 10859 10863 10864 10867 10868 10870 10872 10873 10874 10878 10881 10884 10885 10886 10887 10891 10894 10897 10903 10906 10908 10909 10910 10911 10912 10915 10916 10917 10919 10920 10928 10929 10931 10932 10934 10936 10937 10939 10942 10943 10946 10948 10950 10951 10954 10956 10958 10960 10961 10963 10966 10968 10969 10973 10974 10976 10977 10978 10981 10983 10984 10988 10989 10990 10991 10993 10994 10997 10998 10999 11000 11001 11005 11006 11007 11011 11012 11014 11015 11019 11020 11023 11024 11025 11026 11027 11028 11030 11031 11033 11034 11036 11037 11045 11047 11049 11053 11054 11055 11057 11058 11060 11061 11063 11065 11067 11072 11075 11077 11081 11082 11084 11085 11086 11088 11095 11096 11097 11098 11099 11105 11107 11111 11114 11116 11117 11118 11120 11122 11123 11124 11125 11126 11127 11129 11130 11131 11133 11134 11137 11138 11140 11143 11144 11146 11149 11151 11152 11156 11157 11158 11159 11160 11161 11163 11166 11168 11173 11177 11180 11182 11185 11186 11187 11190 11196 11197 11199 11202 11203 11206 11207 11210 11212 11214 11219 11220 11223 11224 11225 11227 11234 11238 11242 11245 11250 11256 11258 11260 11261 11264 11269 11270 11271 11278 11279 11284 11285 11286 11287 11289 11291 11294 11299 11302 11303 11304 11306 11307 11309 11312 11314 11321 11325 11330 11333 11334 11336 11339 11340 11342 11343 11344 11345 11350 11355 11358 11360 11362 11365 11366 11367 11369 11371 11376 11378 11381 11384 11386 11387 11389 11390 11391 11393 11394 11396 11398 11401 11402 11406 11407 11410 11412 11416 11420 11421 11422 11423 11425 11426 11430 11433 11435 11436 11440 11441 11446 11447 11448 11451 11452 11453 11458 11460 11461 11463 11464 11465 11468 11469 11471 11472 11474 11475 11476 11477 11478 11481 11482 11483 11484 11485 11487 11489 11491 11492 11494 11495 11496 11497 11498 11500 11502 11503 11504 11506 11507 11508 11510 11512 11516 11517 11518 11519 11521 11523 11524 11526 11527 11530 11534 11535 11538 11540 11543 11545 11547 11549 11550 11553 11555 11560 11562 11564 11566 11567 11568 11570 11572 11573 11574 11576 11578 11579 11581 11584 11587 11589 11591 11594 11596 11597 11598 11599 11600 11604 11606 11608 11614 11615 11616 11617 11618 11620 11622 11623 11624 11625 11631 11632 11634 11635 11636 11639 11642 11643 11644 11645 11648 11651 11652 11653 11654 11657 11658 11660 11663 11664 11665 11669 11675 11678 11680 11685 11687 11688 11691 11692 11693 11695 11700 11701 11703 11705 11709 11711 11712 11719 11723 11725 11726 11727 11729 11735 11736 11737 11740 11742 11743 11744 11745 11748 11749 11755 11759 11760 11761 11762 11764 11765 11774 11776 11777 11779 11780 11781 11787 11788 11789 11790 11791 11792 11795 11796 11797 11800 11802 11803 11804 11807 11808 11809 11811 11814 11816 11818 11819 11821 11824 11827 11828 11829 11833 11836 11837 11842 11843 11846 11849 11851 11855 11858 11860 11861 11863 11866 11867 11868 11872 11875 11876 11877 11878 11880 11881 11886 11888 11889 11892 11893 11897 11899 11901 11902 11904 11906 11907 11908 11911 11918 11919 11921 11922 11924 11929 11930 11932 11938 11939 11940 11941 11942 11943 11944 11945 11947 11952 11957 11963 11964 11965 11966 11969 11972 11973 11974 11979 11980 11982 11983 11985 11986 11988 11993 11999 12000 12002 12004 12005 12006 12009 12012 12013 12015 12017 12018 12022 12025 12029 12031 12034 12037 12038 12040 12041 12042 12043 12047 12048 12049 12051 12052 12053 12055 12056 12057 12062 12063 12067 12068 12070 12074 12077 12078 12079 12080 12081 12082 12084 12087 12090 12091 12092 12095 12097 12098 12102 12104 12107 12108 12112 12113 12117 12118 12121 12126 12127 12128 12130 12131 12132 12133 12134 12135 12136 12137 12139 12140 12142 12143 12151 12152 12153 12154 12155 12156 12162 12164 12165 12170 12175 12180 12181 12186 12187 12189 12190 12192 12193 12199 12201 12203 12204 12207 12210 12211 12213 12214 12216 12218 12220 12222 12226 12231 12232 12233 12234 12235 12239 12240 12241 12243 12248 12249 12250 12252 12254 12256 12257 12262 12263 12264 12269 12270 12272 12274 12275 12276 12277 12283 12284 12285 12288 12291 12295 12296 12298 12302 12304 12306 12310 12312 12313 12314 12316 12318 12319 12321 12322 12324 12327 12328 12333 12337 12338 12339 12340 12342 12343 12344 12345 12347 12348 12349 12350 12353 12357 12358 12360 12361 12362 12364 12366 12367 12368 12370 12372 12373 12377 12379 12381 12383 12384 12385 12386 12387 12389 12392 12393 12395 12397 12400 12405 12408 12409 12411 12415 12416 12418 12419 12421 12423 12426 12427 12429 12431 12432 12434 12440 12441 12444 12446 12447 12449 12451 12453 12456 12459 12460 12464 12471 12472 12475 12478 12479 12483 12484 12490 12491 12492 12494 12495 12499 12500 12501 12502 12504 12505 12507 12508 12510 12511 12515 12516 12520 12523 12524 12531 12532 12534 12535 12539 12540 12545 12546 12551 12552 12553 12555 12559 12560 12562 12563 12565 12566 12567 12568 12569 12571 12572 12573 12574 12581 12583 12586 12587 12588 12590 12591 12592 12593 12595 12596 12600 12601 12606 12607 12608 12611 12612 12614 12615 12616 12620 12621 12622 12623 12629 12630 12631 12632 12635 12637 12639 12640 12646 12648 12649 12653 12654 12655 12656 12658 12660 12661 12662 12663 12664 12667 12670 12673 12674 12676 12678 12679 12683 12684 12686 12687 12691 12692 12693 12697 12699 12700 12704 12705 12708 12709 12711 12712 12713 12720 12723 12724 12726 12727 12729 12733 12734 12736 12737 12738 12739 12740 12742 12743 12744 12746 12747 12749 12751 12752 12753 12758 12760 12762 12768 12769 12770 12771 12772 12776 12777 12778 12781 12782 12783 12784 12786 12788 12790 12792 12793 12796 12797 12798 12799 12800 12801 12802 12803 12804 12806 12807 12808 12810 12812 12814 12817 12819 12820 12821 12823 12824 12826 12827 12828 12830 12831 12833 12837 12840 12842 12845 12851 12852 12854 12855 12857 12860 12862 12864 12865 12872 12873 12875 12876 12879 12880 12881 12882 12886 12889 12891 12893 12895 12896 12897 12901 12903 12908 12909 12910 12911 12913 12914 12916 12917 12918 12921 12922 12926 12928 12930 12934 12935 12937 12938 12939 12942 12943 12944 12945 12947 12948 12950 12951 12952 12953 12954 12955 12957 12959 12960 12962 12965 12973 12976 12977 12979 12980 12982 12984 12986 12988 12989 12992 12993 12994 12997 13000 13001 13003 13005 13007 13009 13010 13011 13013 13014 13017 13018 13020 13021 13022 13024 13025 13026 13029 13030 13032 13033 13034 13042 13045 13046 13047 13048 13052 13053 13054 13056 13057 13061 13062 13063 13064 13066 13068 13069 13072 13075 13076 13077 13078 13079 13082 13084 13086 13087 13089 13090 13092 13094 13097 13101 13102 13103 13105 13107 13110 13111 13112 13116 13117 13119 13120 13121 13122 13125 13126 13128 13131 13132 13133 13140 13141 13143 13144 13146 13147 13148 13150 13151 13153 13154 13155 13156 13157 13163 13164 13165 13166 13170 13171 13172 13178 13180 13183 13185 13188 13189 13192 13195 13196 13197 13199 13200 13212 13213 13214 13216 13217 13224 13225 13230 13234 13237 13238 13240 13241 13245 13247 13248 13249 13251 13252 13253 13257 13258 13260 13262 13264 13265 13266 13268 13275 13276 13278 13279 13282 13289 13290 13292 13293 13294 13298 13300 13304 13305 13308 13309 13311 13313 13315 13317 13318 13320 13327 13330 13333 13337 13338 13339 13340 13341 13342 13344 13347 13348 13350 13351 13357 13358 13362 13366 13369 13370 13371 13372 13373 13374 13375 13376 13380 13381 13388 13393 13394 13396 13397 13402 13404 13405 13411 13417 13421 13425 13426 13427 13429 13430 13431 13432 13433 13435 13436 13438 13439 13440 13441 13443 13446 13448 13451 13452 13454 13455 13456 13458 13459 13465 13470 13472 13473 13478 13479 13480 13484 13485 13486 13487 13489 13490 13491 13493 13496 13498 13499 13500 13502 13503 13505 13506 13508 13512 13516 13517 13518 13521 13523 13528 13530 13532 13535 13536 13537 13541 13542 13545 13549 13550 13551 13552 13558 13559 13560 13564 13565 13568 13570 13571 13574 13577 13579 13581 13583 13584 13585 13589 13590 13594 13595 13596 13598 13599 13602 13604 13605 13607 13609 13610 13613 13614 13617 13618 13619 13620 13622 13623 13625 13627 13630 13631 13634 13635 13639 13641 13646 13649 13650 13653 13655 13659 13660 13661 13663 13666 13671 13672 13673 13674 13675 13676 13677 13678 13681 13683 13686 13687 13688 13689 13693 13695 13696 13701 13702 13703 13704 13706 13709 13710 13711 13712 13715 13716 13717 13721 13722 13723 13729 13733 13735 13737 13739 13740 13741 13742 13751 13753 13754 13756 13759 13761 13764 13765 13767 13769 13776 13778 13779 13781 13782 13784 13787 13788 13789 13790 13797 13798 13801 13802 13803 13804 13809 13811 13817 13818 13821 13823 13824 13825 13828 13830 13831 13832 13834 13840 13841 13843 13847 13848 13852 13854 13856 13859 13862 13864 13866 13867 13868 13869 13874 13875 13879 13880 13883 13886 13889 13890 13892 13895 13900 13901 13903 13910 13912 13913 13914 13915 13917 13921 13922 13928 13929 13930 13931 13932 13933 13935 13939 13941 13943 13944 13945 13946 13950 13952 13955 13958 13959 13960 13961 13963 13966 13967 13969 13974 13977 13979 13984 13988 13990 13991 13995 13997 13998 13999 14000 14001 14003 14004 14005 14008 14010 14011 14013 14014 14016 14018 14019 14025 14026 14028 14030 14031 14035 14037 14041 14042 14048 14050 14052 14054 14055 14060 14061 14062 14065 14070 14071 14076 14077 14078 14079 14080 14081 14084 14086 14088 14089 14092 14094 14096 14097 14102 14103 14104 14108 14109 14110 14111 14114 14116 14117 14121 14123 14124 14125 14126 14127 14128 14129 14135 14138 14139 14140 14141 14143 14147 14148 14151 14152 14153 14156 14159 14160 14164 14167 14169 14170 14173 14178 14179 14180 14183 14184 14188 14189 14190 14191 14193 14194 14196 14199 14205 14206 14208 14209 14220 14225 14226 14227 14228 14230 14231 14234 14237 14239 14241 14245 14247 14248 14251 14252 14253 14254 14255 14257 14262 14263 14266 14267 14268 14269 14272 14275 14282 14283 14284 14291 14292 14293 14298 14299 14303 14304 14308 14309 14311 14312 14313 14316 14317 14318 14320 14321 14325 14326 14327 14328 14329 14332 14333 14335 14338 14341 14342 14347 14348 14349 14350 14358 14360 14361 14363 14365 14369 14371 14373 14380 14382 14386 14387 14388 14391 14394 14395 14397 14399 14400 14401 14403 14405 14408 14409 14415 14416 14417 14421 14422 14426 14427 14428 14430 14431 14432 14433 14434 14435 14443 14446 14449 14450 14451 14454 14456 14457 14458 14459 14460 14462 14465 14468 14470 14473 14474 14477 14478 14479 14481 14482 14484 14488 14489 14492 14494 14495 14502 14503 14505 14508 14510 14513 14514 14518 14523 14525 14526 14529 14531 14534 14536 14537 14538 14539 14540 14541 14542 14543 14545 14548 14551 14553 14554 14555 14556 14557 14560 14561 14562 14568 14569 14570 14573 14574 14575 14576 14579 14580 14586 14587 14590 14591 14592 14595 14599 14603 14605 14606 14608 14611 14612 14614 14615 14617 14619 14621 14622 14627 14630 14632 14634 14636 14639 14641 14642 14643 14644 14648 14650 14652 14655 14657 14665 14668 14670 14673 14674 14683 14686 14687 14688 14689 14691 14692 14695 14696 14700 14703 14706 14707 14709 14712 14713 14716 14721 14723 14726 14731 14737 14740 14744 14746 14747 14751 14755 14761 14762 14764 14766 14767 14771 14775 14776 14778 14779 14783 14784 14785 14792 14794 14796 14797 14799 14800 14801 14805 14807 14808 14811 14813 14814 14816 14820 14821 14823 14824 14825 14826 14827 14829 14830 14831 14835 14836 14837 14839 14840 14841 14843 14846 14849 14851 14852 14853 14854 14857 14859 14863 14870 14871 14872 14873 14875 14879 14880 14883 14885 14886 14887 14889 14890 14893 14896 14898 14899 14900 14903 14904 14906 14907 14908 14911 14912 14913 14918 14920 14923 14925 14926 14928 14931 14937 14938 14941 14942 14944 14945 14946 14947 14948 14949 14950 14951 14955 14956 14957 14960 14961 14963 14964 14966 14967 14970 14972 14973 14977 14984 14985 14987 14988 14989 14990 14991 14993 14994 14996 14999 15001 15003 15005 15006 15007 15009 15011 15012 15013 15016 15017 15019 15023 15024 15027 15028 15029 15030 15033 15034 15035 15038 15040 15041 15042 15043 15044 15048 15049 15050 15052 15053 15056 15057 15059 15060 15061 15067 15069 15071 15073 15076 15079 15080 15081 15083 15084 15087 15088 15090 15091 15092 15097 15098 15102 15103 15107 15108 15113 15116 15117 15118 15119 15121 15123 15124 15131 15132 15133 15139 15141 15144 15145 15146 15149 15151 15152 15153 15155 15157 15158 15159 15162 15163 15166 15168 15169 15171 15173 15174 15175 15176 15181 15182 15183 15185 15187 15188 15189 15193 15194 15197 15199 15202 15210 15212 15213 15214 15217 15218 15219 15221 15222 15227 15230 15232 15235 15238 15240 15242 15244 15246 15247 15251 15256 15262 15263 15265 15269 15270 15271 15273 15276 15277 15280 15282 15283 15290 15292 15293 15294 15295 15296 15298 15301 15302 15303 15304 15305 15313 15314 15315 15316 15317 15318 15320 15323 15325 15328 15331 15334 15335 15336 15339 15340 15344 15348 15350 15351 15357 15359 15362 15363 15364 15366 15367 15368 15369 15371 15372 15375 15378 15379 15382 15384 15385 15387 15389 15390 15396 15397 15401 15403 15404 15405 15406 15407 15411 15412 15413 15414 15417 15423 15424 15426 15427 15429 15432 15435 15436 15440 15441 15446 15447 15448 15449 15450 15453 15454 15455 15456 15458 15459 15460 15462 15466 15470 15471 15472 15473 15476 15478 15479 15480 15481 15482 15484 15487 15489 15492 15496 15499 15502 15503 15505 15506 15507 15509 15510 15512 15517 15520 15521 15522 15523 15524 15526 15528 15535 15536 15538 15540 15542 15543 15546 15548 15550 15551 15552 15553 15555 15556 15562 15563 15564 15565 15566 15568 15569 15570 15572 15574 15580 15581 15582 15585 15589 15590 15593 15594 15596 15600 15601 15606 15609 15611 15612 15614 15616 15618 15619 15620 15625 15629 15634 15636 15637 15638 15644 15645 15646 15651 15653 15654 15655 15657 15659 15663 15664 15667 15669 15670 15671 15672 15673 15675 15677 15680 15687 15691 15694 15695 15696 15697 15700 15701 15703 15704 15708 15709 15713 15714 15718 15720 15723 15727 15728 15729 15731 15737 15739 15740 15741 15742 15743 15755 15756 15757 15759 15763 15764 15765 15768 15772 15773 15774 15776 15777 15781 15782 15783 15785 15786 15789 15794 15795 15798 15800 15801 15802 15803 15805 15806 15810 15812 15817 15819 15821 15822 15823 15824 15826 15829 15831 15833 15834 15835 15838 15840 15841 15842 15843 15845 15847 15849 15852 15853 15854 15856 15860 15861 15862 15863 15864 15866 15867 15869 15872 15873 15874 15875 15876 15879 15880 15882 15883 15884 15889 15891 15892 15894 15896 15897 15898 15899 15900 15901 15908 15910 15911 15912 15916 15918 15921 15923 15925 15926 15929 15930 15933 15934 15935 15936 15938 15941 15944 15945 15947 15950 15951 15957 15961 15964 15966 15969 15970 15972 15973 15975 15980 15981 15982 15983 15985 15986 15987 15989 15990 15991 15994 15996 15997 15998 16000 16002 16004 16005 16006 16007 16008 16009 16010 16011 16013 16018 16019 16020 16022 16023 16024 16026 16027 16029 16030 16037 16038 16042 16047 16049 16050 16052 16054 16056 16063 16065 16067 16069 16072 16073 16079 16080 16081 16086 16087 16088 16095 16096 16098 16099 16104 16106 16107 16112 16113 16114 16119 16121 16122 16125 16127 16128 16129 16130 16134 16136 16138 16143 16144 16145 16147 16148 16149 16150 16152 16153 16155 16161 16164 16165 16166 16168 16170 16171 16172 16175 16176 16178 16180 16183 16184 16185 16186 16187 16189 16191 16196 16199 16200 16203 16204 16205 16206 16207 16208 16209 16210 16212 16213 16214 16216 16223 16224 16225 16226 16229 16230 16232 16234 16235 16236 16237 16238 16239 16240 16241 16242 16248 16249 16252 16254 16256 16257 16259 16263 16267 16268 16271 16273 16274 16276 16277 16278 16279 16280 16283 16285 16291 16292 16293 16294 16295 16299 16300 16301 16303 16306 16307 16308 16309 16316 16318 16319 16320 16322 16323 16325 16326 16328 16329 16331 16332 16334 16336 16340 16343 16344 16345 16346 16351 16352 16354 16355 16357 16358 16360 16367 16369 16371 16373 16377 16380 16381 16385 16386 16390 16391 16393 16394 16397 16398 16400 16401 16403 16408 16413 16414 16416 16417 16418 16420 16421 16423 16424 16429 16431 16435 16445 16451 16454 16455 16458 16463 16467 16470 16471 16472 16473 16474 16475 16476 16477 16478 16481 16483 16490 16491 16492 16494 16495 16496 16498 16499 16502 16505 16506 16507 16509 16511 16512 16513 16517 16521 16522 16523 16524 16530 16532 16535 16541 16542 16545 16550 16551 16558 16561 16563 16565 16566 16568 16569 16571 16573 16574 16575 16577 16580 16582 16583 16587 16590 16592 16593 16594 16595 16598 16599 16601 16603 16606 16608 16609 16612 16617 16618 16621 16623 16624 16628 16629 16632 16636 16639 16640 16641 16642 16643 16644 16645 16649 16651 16655 16657 16658 16659 16662 16665 16666 16668 16670 16672 16673 16674 16679 16682 16686 16687 16688 16690 16691 16693 16695 16701 16702 16703 16705 16714 16715 16722 16723 16725 16730 16731 16733 16738 16741 16744 16745 16746 16748 16752 16753 16754 16755 16756 16758 16759 16760 16761 16763 16766 16768 16773 16775 16780 16785 16786 16788 16790 16791 16793 16794 16796 16799 16802 16804 16807 16809 16810 16813 16814 16815 16816 16817 16820 16821 16822 16823 16824 16826 16827 16828 16832 16833 16837 16838 16839 16844 16847 16848 16850 16852 16856 16858 16862 16864 16866 16869 16870 16871 16872 16873 16874 16876 16877 16878 16879 16882 16883 16884 16885 16886 16887 16888 16889 16891 16898 16899 16902 16903 16904 16905 16907 16908 16911 16913 16914 16917 16919 16921 16923 16924 16925 16927 16928 16930 16931 16932 16935 16937 16939 16942 16944 16945 16946 16947 16952 16955 16956 16961 16964 16966 16967 16970 16972 16973 16974 16978 16979 16981 16984 16986 16987 16991 16992 16996 16999 17000 17002 17004 17005 17006 17009 17013 17016 17018 17019 17021 17022 17023 17027 17030 17031 17037 17038 17040 17041 17046 17048 17053 17055 17057 17058 17059 17060 17061 17068 17069 17070 17071 17072 17073 17075 17081 17082 17086 17087 17088 17089 17091 17092 17094 17097 17100 17101 17103 17104 17107 17108 17112 17114 17115 17119 17120 17123 17126 17131 17132 17136 17142 17144 17145 17146 17148 17149 17157 17161 17163 17165 17166 17169 17174 17175 17176 17178 17179 17180 17183 17186 17187 17189 17193 17195 17200 17204 17206 17207 17209 17212 17214 17215 17216 17217 17222 17223 17225 17226 17229 17230 17231 17234 17242 17244 17245 17246 17249 17250 17252 17254 17255 17258 17261 17264 17265 17266 17268 17269 17277 17278 17281 17285 17289 17293 17294 17300 17303 17305 17307 17308 17309 17311 17315 17320 17322 17323 17325 17326 17328 17330 17332 17334 17335 17336 17337 17338 17339 17340 17345 17346 17347 17348 17354 17355 17357 17360 17361 17362 17365 17370 17374 17375 17376 17377 17378 17380 17382 17392 17398 17399 17402 17403 17405 17406 17409 17410 17412 17413 17414 17416 17418 17420 17421 17422 17423 17424 17425 17426 17429 17432 17435 17439 17440 17441 17442 17443 17445 17448 17449 17450 17451 17452 17453 17454 17458 17461 17462 17464 17468 17470 17471 17473 17474 17475 17478 17480 17486 17487 17488 17489 17498 17499 17500 17502 17503 17507 17508 17509 17511 17517 17521 17523 17525 17527 17528 17529 17531 17536 17537 17540 17544 17548 17549 17552 17555 17556 17557 17558 17562 17563 17566 17569 17570 17571 17574 17577 17581 17584 17585 17586 17587 17588 17590 17591 17597 17598 17599 17600 17601 17602 17604 17606 17610 17612 17616 17619 17620 17621 17622 17623 17624 17625 17628 17630 17635 17636 17639 17640 17642 17643 17644 17645 17647 17649 17650 17651 17653 17654 17656 17660 17663 17667 17668 17669 17670 17675 17676 17679 17680 17682 17683 17684 17685 17687 17688 17690 17692 17695 17696 17698 17700 17701 17702 17706 17708 17709 17710 17711 17716 17717 17719 17721 17724 17729 17730 17731 17732 17733 17734 17735 17736 17737 17738 17739 17745 17746 17747 17749 17750 17752 17753 17754 17755 17758 17759 17760 17761 17763 17765 17766 17767 17768 17770 17771 17775 17776 17777 17783 17786 17789 17790 17796 17798 17799 17800 17801 17802 17806 17807 17808 17809 17810 17811 17813 17814 17816 17818 17820 17821 17822 17825 17828 17829 17830 17832 17834 17836 17838 17839 17840 17841 17842 17846 17848 17849 17851 17859 17860 17862 17864 17867 17869 17872 17873 17876 17878 17879 17880 17881 17882 17885 17886 17888 17890 17893 17896 17897 17900 17901 17902 17905 17906 17907 17912 17915 17919 17921 17924 17925 17927 17931 17934 17936 17938 17941 17942 17943 17946 17948 17950 17952 17954 17956 17957 17961 17963 17964 17967 17969 17972 17975 17976 17982 17984 17985 17988 17989 17990 17994 17996 17997 18000 18001 18002 18004 18005 18006 18008 18010 18011 18014 18015 18020 18021 18022 18025 18028 18030 18031 18032 18035 18036 18042 18043 18044 18045 18051 18053 18054 18055 18056 18059 18060 18063 18064 18067 18071 18072 18073 18076 18079 18080 18081 18085 18088 18089 18090 18091 18095 18097 18098 18099 18100 18102 18104 18105 18106 18107 18108 18110 18111 18115 18116 18117 18120 18121 18122 18124 18127 18128 18135 18136 18137 18138 18140 18145 18146 18147 18149 18150 18152 18158 18161 18162 18163 18171 18172 18173 18174 18176 18177 18179 18185 18186 18187 18191 18192 18193 18199 18201 18202 18204 18205 18206 18207 18208 18210 18211 18214 18215 18216 18217 18218 18219 18220 18221 18225 18228 18230 18232 18233 18236 18237 18240 18241 18242 18243 18248 18250 18253 18256 18260 18264 18265 18267 18270 18271 18275 18276 18278 18280 18282 18283 18284 18287 18288 18291 18293 18294 18296 18301 18302 18304 18312 18313 18315 18316 18321 18322 18323 18324 18326 18332 18333 18337 18340 18341 18344 18349 18355 18358 18359 18360 18362 18366 18367 18368 18370 18373 18376 18378 18379 18380 18383 18384 18385 18387 18389 18392 18394 18395 18396 18397 18398 18406 18407 18409 18411 18412 18413 18414 18416 18419 18420 18421 18423 18425 18426 18428 18429 18435 18436 18437 18438 18439 18441 18443 18444 18448 18449 18452 18453 18454 18455 18456 18460 18464 18468 18472 18473 18474 18477 18478 18479 18480 18482 18483 18487 18489 18491 18492 18493 18494 18497 18499 18502 18506 18511 18514 18515 18516 18520 18523 18527 18528 18529 18530 18532 18537 18539 18543 18544 18545 18546 18547 18548 18549 18550 18555 18557 18561 18563 18564 18566 18570 18571 18574 18575 18579 18582 18584 18585 18586 18587 18588 18592 18594 18596 18600 18601 18602 18605 18606 18610 18612 18615 18616 18617 18618 18619 18620 18622 18625 18626 18627 18631 18639 18642 18645 18646 18647 18648 18649 18650 18651 18655 18657 18660 18661 18662 18663 18665 18666 18667 18668 18669 18670 18673 18674 18675 18676 18677 18678 18679 18680 18681 18682 18685 18687 18688 18689 18690 18692 18693 18694 18697 18699 18700 18702 18703 18705 18707 18708 18710 18711 18713 18718 18720 18721 18723 18724 18729 18732 18735 18746 18747 18748 18749 18751 18754 18755 18756 18758 18764 18766 18770 18772 18774 18776 18781 18782 18783 18784 18786 18787 18790 18791 18793 18795 18796 18798 18799 18800 18803 18804 18805 18810 18812 18813 18814 18816 18818 18821 18822 18826 18827 18828 18831 18832 18834 18835 18836 18837 18840 18842 18846 18853 18857 18858 18859 18860 18861 18864 18866 18868 18870 18871 18872 18874 18878 18881 18883 18885 18886 18887 18889 18890 18892 18893 18894 18895 18897 18898 18899 18900 18901 18902 18903 18906 18907 18910 18914 18917 18919 18920 18921 18922 18927 18928 18929 18932 18933 18935 18937 18938 18939 18940 18949 18950 18952 18953 18954 18955 18957 18961 18962 18963 18968 18969 18970 18972 18973 18979 18983 18985 18988 18991 18995 18996 18997 18998 18999 19000 19001 19004 19006 19007 19010 19011 19013 19014 19017 19020 19023 19024 19025 19027 19028 19029 19030 19031 19032 19034 19036 19037 19039 19042 19044 19045 19046 19047 19049 19050 19051 19054 19056 19058 19059 19060 19061 19062 19063 19065 19068 19070 19072 19073 19074 19078 19080 19081 19083 19084 19085 19086 19087 19088 19089 19093 19094 19098 19101 19105 19106 19108 19112 19115 19117 19118 19119 19121 19123 19124 19126 19127 19128 19133 19134 19136 19138 19139 19140 19141 19142 19143 19144 19145 19146 19147 19151 19152 19153 19155 19156 19157 19158 19160 19164 19166 19170 19178 19179 19180 19183 19184 19191 19192 19193 19195 19196 19202 19203 19205 19212 19216 19217 19221 19225 19226 19228 19229 19233 19235 19239 19240 19243 19244 19246 19247 19248 19249 19250 19251 19254 19255 19258 19259 19260 19261 19264 19268 19269 19271 19272 19273 19274 19275 19276 19278 19279 19280 19283 19285 19287 19288 19293 19298 19299 19300 19302 19304 19305 19313 19314 19315 19316 19324 19325 19326 19328 19329 19332 19335 19336 19339 19344 19345 19346 19348 19350 19351 19353 19354 19356 19357 19359 19360 19364 19365 19366 19367 19372 19374 19376 19381 19383 19384 19388 19389 19395 19396 19398 19401 19402 19405 19407 19408 19412 19418 19423 19424 19426 19428 19429 19431 19432 19433 19434 19438 19439 19440 19441 19442 19444 19445 19448 19450 19451 19454 19455 19456 19457 19458 19465 19466 19468 19471 19472 19475 19476 19479 19481 19483 19485 19486 19488 19489 19490 19497 19499 19500 19502 19503 19505 19506 19507 19508 19510 19511 19512 19515 19517 19519 19520 19523 19525 19528 19530 19532 19533 19535 19539 19541 19542 19543 19544 19549 19552 19553 19570 19571 19572 19574 19577 19578 19581 19585 19586 19589 19590 19593 19596 19598 19599 19600 19601 19603 19610 19611 19613 19617 19621 19623 19625 19626 19628 19632 19633 19635 19636 19638 19639 19642 19643 19645 19646 19647 19648 19650 19655 19660 19661 19662 19665 19667 19670 19672 19673 19674 19677 19680 19681 19682 19685 19686 19687 19691 19692 19693 19695 19697 19701 19702 19704 19705 19706 19707 19708 19709 19711 19714 19715 19718 19719 19723 19724 19726 19730 19732 19734 19735 19736 19743 19744 19745 19749 19750 19752 19754 19756 19757 19758 19759 19760 19761 19763 19765 19767 19768 19769 19770 19771 19776 19777 19778 19780 19784 19790 19791 19792 19795 19797 19798 19799 19800 19801 19802 19803 19804 19807 19808 19811 19812 19815 19816 19817 19818 19819 19823 19824 19826 19827 19828 19829 19830 19831 19833 19834 19837 19838 19839 19841 19844 19848 19849 19850 19854 19861 19871 19874 19876 19878 19880 19881 19882 19887 19888 19889 19891 19893 19896 19897 19899 19900 19901 19905 19908 19911 19912 19914 19916 19917 19918 19919 19923 19927 19928 19930 19931 19932 19933 19936 19937 19939 19940 19941 19945 19946 19949 19954 19957 19961 19962 19964 19965 19969 19970 19971 19975 19976 19979 19985 19986 19987 19992 19993 19994 19995 19996 19998 19999 20000 20001 20002 20005 20009 20010 20012 20014 20021 20023 20024 20025 20026 20027 20029 20031 20032 20033 20035 20036 20037 20040 20043 20045 20048 20052 20056 20058 20061 20063 20065 20068 20073 20078 20080 20083 20085 20087 20088 20089 20090 20092 20094 20096 20097 20099 20100 20103 20104 20108 20109 20113 20116 20125 20132 20134 20135 20136 20137 20138 20139 20142 20144 20146 20148 20153 20155 20158 20162 20163 20165 20166 20167 20168 20171 20173 20177 20179 20180 20183 20184 20185 20188 20190 20191 20192 20195 20196 20198 20202 20204 20205 20208 20210 20215 20218 20219 20220 20226 20234 20237 20238 20239 20241 20249 20251 20253 20254 20255 20256 20260 20263 20264 20267 20269 20272 20273 20274 20275 20276 20277 20281 20283 20284 20287 20289 20293 20295 20298 20299 20302 20304 20306 20310 20313 20315 20317 20319 20322 20323 20326 20327 20328 20335 20339 20340 20341 20345 20346 20348 20349 20351 20352 20353 20356 20358 20360 20361 20362 20364 20365 20366 20367 20368 20369 20371 20372 20373 20374 20378 20382 20383 20384 20387 20388 20389 20391 20393 20397 20400 20402 20403 20406 20408 20409 20411 20412 20413 20415 20416 20418 20420 20421 20423 20425 20426 20428 20431 20432 20434 20438 20439 20449 20453 20456 20457 20458 20460 20461 20469 20471 20472 20473 20478 20479 20483 20484 20485 20488 20489 20491 20494 20495 20497 20502 20503 20506 20507 20508 20509 20510 20511 20516 20518 20519 20521 20522 20525 20527 20528 20531 20535 20536 20539 20542 20543 20545 20547 20550 20551 20552 20553 20554 20559 20560 20561 20565 20566 20569 20570 20574 20575 20580 20585 20586 20590 20591 20592 20598 20599 20601 20602 20607 20609 20610 20611 20612 20614 20616 20617 20621 20622 20623 20624 20627 20637 20638 20639 20642 20643 20644 20646 20647 20650 20652 20656 20657 20661 20665 20670 20672 20673 20678 20679 20680 20681 20682 20684 20686 20688 20693 20694 20695 20697 20700 20702 20705 20706 20707 20711 20712 20713 20714 20716 20719 20725 20726 20728 20729 20730 20733 20735 20739 20741 20743 20744 20745 20747 20749 20752 20754 20756 20757 20758 20759 20763 20766 20771 20776 20777 20779 20780 20783 20786 20788 20790 20791 20793 20794 20795 20796 20803 20804 20805 20806 20809 20810 20812 20816 20817 20820 20823 20824 20825 20826 20827 20829 20832 20833 20834 20837 20838 20841 20842 20844 20845 20851 20855 20857 20863 20865 20868 20869 20870 20872 20874 20878 20879 20881 20889 20890 20893 20898 20902 20905 20908 20910 20915 20916 20917 20918 20920 20921 20925 20932 20934 20935 20936 20939 20940 20941 20944 20947 20954 20955 20957 20958 20963 20965 20967 20969 20970 20973 20976 20977 20979 20982 20983 20984 20985 20987 20988 20993 20995 20998 20999 21000 21005 21007 21010 21011 21012 21014 21017 21019 21021 21028 21029 21033 21038 21039 21045 21046 21049 21050 21055 21057 21060 21061 21064 21065 21066 21067 21068 21069 21070 21071 21072 21073 21074 21077 21078 21080 21082 21085 21086 21093 21094 21095 21100 21101 21102 21107 21108 21109 21110 21111 21112 21116 21123 21124 21125 21126 21127 21130 21132 21136 21139 21143 21144 21146 21147 21149 21150 21151 21152 21155 21156 21157 21158 21159 21162 21164 21165 21167 21168 21170 21172 21173 21175 21176 21178 21180 21185 21186 21188 21189 21190 21192 21193 21195 21197 21198 21199 21200 21203 21204 21208 21213 21215 21216 21219 21220 21222 21224 21225 21230 21232 21237 21239 21240 21245 21246 21247 21250 21251 21252 21256 21260 21262 21263 21267 21274 21275 21278 21279 21281 21282 21284 21292 21293 21296 21297 21302 21305 21306 21308 21309 21311 21312 21315 21317 21318 21321 21326 21328 21329 21333 21334 21336 21341 21343 21344 21345 21346 21352 21353 21354 21356 21359 21365 21371 21376 21378 21379 21380 21388 21389 21390 21391 21394 21397 21398 21399 21400 21401 21402 21406 21409 21411 21413 21414 21418 21419 21422 21423 21425 21427 21428 21429 21430 21433 21435 21438 21439 21445 21446 21447 21448 21451 21455 21456 21458 21460 21462 21464 21465 21468 21471 21472 21475 21477 21478 21479 21482 21484 21485 21487 21490 21491 21493 21494 21495 21497 21500 21504 21505 21507 21509 21511 21512 21513 21514 21515 21516 21517 21520 21525 21526 21527 21530 21531 21532 21533 21534 21535 21538 21539 21541 21543 21544 21545 21546 21547 21550 21551 21552 21553 21559 21563 21570 21572 21576 21577 21579 21581 21583 21585 21591 21592 21593 21595 21596 21602 21604 21605 21606 21608 21610 21611 21613 21614 21616 21617 21620 21622 21623 21625 21626 21627 21628 21629 21630 21631 21632 21635 21636 21637 21639 21641 21645 21646 21647 21648 21650 21652 21657 21660 21661 21662 21663 21664 21666 21667 21669 21670 21671 21672 21673 21674 21676 21678 21679 21685 21686 21687 21689 21692 21693 21694 21697 21705 21709 21712 21715 21719 21720 21721 21722 21724 21726 21727 21729 21730 21734 21735 21736 21737 21739 21740 21742 21746 21747 21749 21750 21751 21753 21754 21762 21766 21769 21770 21773 21774 21779 21781 21782 21784 21789 21792 21795 21796 21797 21798 21800 21803 21805 21809 21811 21814 21818 21819 21820 21823 21824 21825 21830 21831 21832 21835 21836 21838 21839 21841 21842 21843 21844 21845 21848 21849 21852 21853 21854 21857 21858 21863 21864 21867 21871 21872 21875 21877 21878 21879 21881 21885 21887 21892 21897 21906 21907 21909 21910 21913 21914 21915 21920 21921 21923 21926 21927 21928 21929 21931 21932 21933 21934 21936 21937 21938 21942 21945 21946 21947 21948 21951 21952 21953 21954 21955 21956 21958 21960 21965 21966 21967 21969 21974 21983 21984 21985 21988 21992 21997 21998 21999 22001 22005 22006 22010 22011 22012 22014 22015 22016 22018 22019 22021 22023 22027 22028 22029 22031 22032 22035 22039 22045 22048 22049 22050 22051 22055 22058 22059 22060 22061 22062 22066 22067 22068 22069 22070 22074 22076 22077 22079 22080 22081 22083 22087 22088 22091 22092 22094 22097 22098 22100 22103 22104 22105 22107 22108 22117 22120 22121 22123 22127 22128 22129 22131 22132 22135 22136 22137 22142 22144 22145 22150 22151 22156 22157 22158 22159 22163 22165 22172 22174 22175 22177 22180 22181 22182 22183 22186 22189 22191 22192 22195 22197 22199 22200 22201 22202 22205 22206 22207 22210 22214 22219 22222 22224 22226 22230 22231 22233 22235 22236 22248 22249 22250 22252 22256 22258 22260 22262 22264 22266 22268 22270 22272 22275 22279 22281 22282 22284 22292 22293 22297 22298 22299 22302 22304 22306 22307 22308 22311 22312 22313 22315 22316 22317 22318 22321 22326 22332 22333 22336 22339 22340 22345 22349 22350 22351 22353 22354 22358 22359 22360 22361 22362 22363 22364 22365 22366 22367 22369 22371 22372 22375 22376 22382 22385 22386 22388 22389 22390 22391 22392 22393 22394 22395 22398 22399 22400 22402 22403 22405 22407 22410 22412 22414 22416 22423 22426 22428 22432 22436 22437 22439 22443 22450 22458 22459 22461 22462 22466 22470 22472 22476 22478 22480 22482 22486 22488 22489 22490 22491 22493 22494 22496 22498 22499 22500 22501 22504 22508 22513 22515 22519 22520 22522 22523 22525 22526 22528 22529 22530 22536 22539 22542 22543 22544 22545 22547 22550 22551 22553 22562 22563 22566 22567 22568 22569 22571 22574 22575 22576 22579 22581 22584 22585 22587 22590 22591 22593 22596 22598 22599 22602 22603 22605 22606 22607 22608 22609 22610 22611 22615 22616 22617 22622 22623 22625 22626 22629 22630 22634 22639 22640 22643 22647 22648 22651 22652 22653 22654 22655 22656 22657 22660 22661 22662 22665 22666 22669 22675 22676 22680 22686 22687 22688 22691 22692 22693 22694 22695 22697 22699 22702 22703 22704 22705 22707 22708 22709 22710 22712 22713 22714 22716 22718 22719 22722 22725 22726 22727 22729 22730 22731 22732 22734 22735 22738 22739 22741 22743 22744 22745 22747 22749 22751 22752 22754 22758 22762 22763 22770 22771 22772 22773 22774 22775 22784 22789 22791 22792 22793 22794 22796 22798 22800 22801 22802 22803 22805 22807 22808 22809 22810 22812 22813 22817 22820 22821 22822 22824 22825 22826 22831 22833 22835 22836 22839 22841 22842 22845 22846 22848 22850 22851 22853 22855 22856 22858 22860 22865 22869 22873 22879 22880 22881 22882 22885 22887 22888 22889 22891 22894 22896 22897 22898 22900 22902 22903 22906 22909 22910 22911 22912 22913 22916 22919 22920 22921 22922 22923 22925 22926 22928 22929 22930 22931 22932 22933 22934 22937 22939 22942 22945 22946 22949 22950 22951 22952 22954 22955 22956 22957 22958 22959 22960 22961 22963 22964 22965 22966 22969 22970 22971 22976 22977 22981 22982 22984 22988 22989 22990 22991 22993 22997 22998 22999 23003 23004 23005 23008 23013 23014 23018 23022 23023 23027 23028 23029 23031 23032 23034 23035 23036 23039 23040 23042 23043 23047 23048 23049 23053 23054 23062 23063 23065 23066 23068 23071 23075 23077 23078 23082 23083 23084 23085 23086 23087 23089 23092 23095 23097 23103 23104 23105 23107 23108 23110 23112 23113 23115 23116 23117 23119 23121 23123 23125 23126 23131 23133 23134 23142 23143 23144 23145 23148 23149 23151 23153 23154 23156 23158 23160 23162 23163 23164 23166 23167 23169 23170 23172 23173 23175 23179 23180 23182 23183 23184 23185 23189 23192 23194 23195 23196 23203 23212 23215 23216 23218 23220 23223 23224 23228 23229 23238 23241 23243 23245 23246 23248 23249 23250 23252 23256 23261 23265 23269 23270 23271 23278 23280 23281 23282 23283 23287 23288 23290 23291 23293 23296 23298 23299 23301 23307 23308 23310 23311 23312 23313 23314 23315 23316 23317 23319 23320 23321 23325 23326 23327 23329 23330 23335 23336 23338 23340 23342 23343 23348 23349 23350 23351 23352 23355 23356 23357 23363 23364 23366 23367 23368 23373 23374 23375 23379 23380 23381 23382 23385 23387 23395 23396 23397 23401 23405 23407 23409 23411 23412 23413 23414 23415 23417 23421 23422 23424 23425 23426 23429 23433 23438 23441 23444 23451 23452 23453 23454 23455 23460 23470 23475 23478 23479 23480 23482 23483 23484 23489 23490 23491 23492 23493 23494 23495 23496 23497 23498 23500 23501 23502 23505 23510 23514 23515 23518 23521 23525 23530 23531 23535 23537 23541 23542 23543 23546 23548 23549 23550 23552 23557 23558 23561 23562 23563 23564 23568 23573 23574 23575 23576 23580 23582 23583 23585 23586 23587 23588 23591 23592 23595 23597 23599 23601 23603 23605 23611 23612 23614 23617 23618 23622 23623 23624 23628 23630 23632 23635 23636 23639 23640 23641 23644 23651 23652 23653 23654 23656 23658 23659 23661 23663 23665 23667 23671 23672 23679 23682 23683 23684 23689 23691 23694 23701 23709 23714 23718 23720 23724 23726 23728 23729 23730 23732 23733 23735 23739 23745 23748 23751 23753 23754 23756 23758 23759 23761 23766 23767 23771 23775 23777 23778 23779 23780 23781 23782 23784 23786 23787 23790 23791 23792 23796 23797 23800 23801 23802 23804 23808 23814 23820 23822 23824 23825 23830 23834 23836 23837 23841 23843 23844 23845 23846 23847 23848 23849 23851 23855 23856 23860 23863 23865 23868 23873 23874 23875 23880 23884 23886 23888 23890 23892 23893 23900 23911 23912 23914 23915 23920 23921 23930 23931 23932 23935 23936 23938 23942 23948 23951 23952 23953 23954 23957 23960 23964 23965 23968 23972 23974 23975 23977 23983 23986 23987 23988 23990 23992 23993 23995 23996 23999 24002 24003 24004 24007 24008 24012 24015 24017 24019 24020 24024 24029 24030 24031 24032 24037 24040 24042 24043 24045 24046 24047 24048 24049 24050 24056 24057 24058 24059 24060 24064 24065 24066 24067 24069 24070 24072 24075 24079 24080 24082 24083 24084 24086 24088 24091 24095 24098 24100 24105 24107 24108 24110 24111 24113 24114 24118 24122 24124 24126 24127 24128 24129 24135 24137 24139 24140 24141 24142 24143 24145 24147 24150 24151 24152 24153 24154 24155 24156 24159 24162 24163 24166 24170 24177 24182 24183 24185 24186 24187 24190 24192 24193 24194 24196 24197 24198 24199 24201 24202 24207 24209 24213 24221 24222 24223 24225 24227 24230 24233 24235 24236 24238 24246 24248 24252 24253 24254 24258 24259 24260 24262 24263 24265 24267 24268 24276 24277 24279 24280 24281 24282 24283 24286 24287 24289 24290 24292 24293 24294 24295 24296 24305 24306 24309 24310 24312 24316 24317 24318 24319 24320 24321 24324 24325 24329 24330 24334 24342 24343 24344 24345 24346 24349 24350 24352 24353 24354 24355 24356 24357 24359 24360 24361 24362 24364 24365 24370 24372 24373 24375 24377 24380 24381 24384 24386 24389 24391 24392 24393 24396 24401 24402 24406 24407 24410 24411 24412 24414 24417 24420 24421 24423 24427 24428 24429 24431 24432 24433 24434 24437 24442 24444 24446 24450 24452 24454 24456 24458 24460 24461 24462 24467 24470 24474 24475 24476 24477 24480 24484 24485 24488 24493 24496 24500 24501 24503 24504 24505 24511 24512 24513 24514 24516 24521 24522 24523 24527 24528 24530 24532 24533 24534 24536 24539 24540 24544 24548 24549 24550 24552 24553 24556 24559 24565 24568 24573 24576 24577 24580 24581 24582 24583 24589 24593 24594 24598 24603 24605 24607 24608 24610 24613 24615 24616 24619 24621 24622 24623 24625 24626 24630 24631 24632 24633 24635 24636 24640 24643 24644 24645 24646 24647 24648 24649 24651 24653 24657 24659 24666 24667 24668 24670 24672 24676 24677 24680 24681 24682 24683 24684 24685 24686 24688 24689 24693 24696 24700 24708 24713 24714 24716 24723 24731 24732 24733 24736 24737 24738 24747 24748 24749 24752 24756 24758 24760 24765 24767 24769 24770 24771 24776 24779 24782 24783 24786 24787 24788 24792 24796 24797 24798 24802 24804 24805 24806 24807 24808 24809 24814 24817 24820 24821 24823 24824 24825 24829 24830 24831 24834 24836 24837 24838 24839 24840 24841 24842 24845 24847 24848 24853 24854 24856 24857 24858 24861 24865 24866 24867 24869 24870 24871 24872 24874 24875 24878 24881 24883 24884 24893 24894 24895 24896 24897 24898 24899 24900 24901 24902 24904 24905 24911 24913 24915 24916 24920 24921 24922 24923 24925 24926 24932 24934 24935 24936 24938 24940 24941 24942 24949 24951 24952 24953 24954 24956 24957 24958 24959 24961 24963 24966 24968 24970 24971 24975 24976 24977 24979 24980 24981 24984 24985 24986 24988 24991 24992 24994 24996 24997 24998 24999 25000 25002 25003 25004 25005 25007 25009 25010 25012 25014 25016 25023 25024 25028 25030 25032 25033 25035 25037 25039 25040 25042 25044 25045 25048 25051 25056 25057 25060 25061 25063 25068 25070 25071 25075 25077 25080 25081 25083 25086 25088 25089 25090 25091 25092 25094 25096 25097 25099 25100 25106 25107 25108 25112 25113 25114 25115 25116 25117 25120 25121 25122 25123 25124 25126 25127 25128 25130 25131 25133 25134 25136 25137 25138 25139 25140 25144 25145 25148 25149 25150 25151 25153 25158 25159 25160 25161 25162 25163 25165 25166 25167 25171 25176 25177 25180 25182 25187 25188 25190 25191 25192 25194 25196 25197 25199 25200 25202 25203 25205 25209 25210 25212 25213 25214 25215 25221 25223 25226 25227 25228 25229 25231 25233 25235 25236 25237 25240 25241 25242 25245 25248 25250 25253 25254 25257 25262 25264 25270 25271 25272 25273 25276 25280 25281 25282 25283 25284 25287 25291 25293 25295 25298 25299 25301 25302 25303 25305 25306 25307 25309 25310 25312 25313 25315 25316 25319 25321 25322 25324 25326 25327 25328 25329 25332 25333 25334 25336 25337 25340 25341 25342 25348 25354 25355 25357 25359 25360 25361 25363 25367 25374 25377 25379 25380 25384 25387 25388 25389 25391 25392 25393 25398 25401 25402 25403 25407 25408 25409 25410 25411 25412 25413 25414 25421 25423 25425 25432 25433 25434 25436 25438 25440 25442 25448 25449 25450 25452 25454 25456 25457 25459 25460 25462 25467 25468 25470 25474 25475 25476 25480 25482 25483 25484 25489 25491 25497 25500 25501 25502 25506 25508 25509 25510 25512 25513 25515 25516 25517 25522 25523 25526 25530 25535 25536 25537 25538 25544 25548 25550 25551 25555 25562 25563 25564 25565 25567 25568 25569 25573 25575 25576 25577 25578 25580 25581 25582 25584 25587 25588 25589 25591 25592 25598 25600 25603 25608 25610 25611 25613 25614 25615 25618 25621 25622 25623 25628 25629 25634 25635 25639 25642 25643 25645 25647 25651 25656 25657 25665 25667 25669 25671 25674 25676 25677 25678 25679 25682 25683 25685 25686 25687 25689 25691 25692 25694 25695 25697 25698 25699 25700 25701 25702 25703 25704 25707 25711 25712 25713 25718 25719 25720 25721 25722 25724 25725 25730 25733 25734 25737 25739 25740 25742 25750 25753 25760 25761 25762 25765 25766 25767 25768 25770 25771 25772 25774 25777 25779 25780 25783 25784 25786 25789 25790 25792 25793 25794 25795 25796 25797 25798 25799 25800 25801 25802 25803 25805 25806 25808 25809 25815 25816 25817 25818 25819 25820 25823 25824 25825 25826 25827 25828 25831 25833 25834 25837 25839 25840 25841 25842 25849 25850 25851 25852 25854 25855 25856 25858 25860 25861 25862 25864 25868 25870 25872 25873 25877 25878 25879 25881 25882 25884 25885 25887 25888 25890 25892 25894 25896 25897 25898 25900 25901 25902 25905 25906 25909 25911 25912 25914 25915 25917 25918 25919 25922 25923 25927 25928 25929 25930 25932 25933 25935 25936 25939 25942 25944 25945 25947 25954 25956 25958 25959 25961 25962 25963 25964 25965 25966 25968 25971 25976 25977 25978 25979 25981 25982 25985 25986 25987 25988 25989 25991 25993 25995 25996 25997 25998 25999 26000 26006 26008 26009 26010 26011 26013 26014 26016 26019 26020 26021 26022 26025 26026 26027 26028 26031 26032 26033 26034 26035 26036 26038 26040 26041 26045 26049 26050 26051 26052 26053 26054 26060 26062 26069 26070 26071 26072 26074 26076 26077 26079 26081 26083 26085 26087 26092 26099 26102 26103 26109 26112 26113 26119 26120 26126 26129 26130 26132 26133 26134 26136 26137 26140 26142 26144 26146 26147 26152 26153 26154 26156 26159 26160 26163 26164 26165 26166 26168 26169 26170 26171 26174 26176 26178 26179 26184 26185 26188 26189 26190 26194 26198 26199 26200 26204 26206 26209 26211 26212 26214 26217 26220 26222 26225 26226 26227 26228 26232 26234 26235 26238 26239 26241 26243 26249 26250 26251 26254 26256 26258 26260 26264 26265 26266 26270 26272 26273 26275 26276 26277 26278 26281 26283 26284 26285 26286 26287 26288 26291 26292 26293 26294 26295 26299 26302 26304 26308 26309 26310 26313 26321 26322 26323 26324 26326 26327 26329 26332 26337 26339 26341 26342 26344 26347 26348 26349 26353 26355 26357 26358 26359 26360 26361 26365 26370 26371 26372 26373 26375 26376 26377 26380 26384 26386 26387 26390 26391 26393 26396 26397 26399 26402 26403 26404 26407 26409 26411 26412 26414 26416 26417 26421 26425 26428 26429 26430 26432 26434 26436 26437 26439 26442 26444 26445 26447 26448 26449 26452 26453 26454 26455 26457 26458 26459 26460 26461 26464 26465 26469 26470 26473 26474 26479 26481 26482 26483 26486 26487 26489 26490 26491 26492 26494 26497 26498 26499 26501 26504 26506 26507 26509 26511 26512 26515 26518 26519 26520 26522 26523 26530 26531 26532 26533 26535 26537 26541 26544 26545 26546 26547 26549 26550 26551 26554 26557 26558 26559 26560 26561 26562 26563 26564 26567 26569 26570 26573 26574 26575 26576 26578 26582 26583 26585 26587 26588 26589 26590 26602 26604 26606 26607 26608 26612 26616 26617 26618 26619 26621 26624 26625 26627 26630 26631 26632 26635 26637 26639 26640 26641 26642 26644 26645 26647 26652 26653 26654 26655 26656 26657 26658 26660 26661 26663 26665 26666 26668 26670 26671 26672 26673 26675 26676 26678 26682 26684 26685 26687 26688 26689 26691 26697 26698 26703 26704 26715 26716 26717 26719 26721 26725 26726 26727 26728 26730 26732 26733 26734 26736 26739 26740 26741 26743 26745 26750 26755 26759 26763 26764 26766 26768 26769 26774 26776 26779 26784 26785 26789 26791 26792 26801 26802 26803 26806 26807 26808 26810 26813 26819 26821 26823 26824 26825 26826 26827 26830 26834 26835 26840 26842 26845 26846 26849 26850 26855 26858 26860 26863 26865 26866 26868 26869 26871 26872 26874 26878 26879 26881 26885 26888 26889 26891 26895 26896 26897 26902 26903 26905 26906 26908 26909 26911 26912 26913 26914 26916 26921 26922 26923 26924 26925 26926 26927 26929 26931 26932 26933 26934 26935 26938 26940 26942 26944 26947 26948 26949 26951 26953 26955 26956 26958 26959 26960 26964 26965 26966 26967 26971 26974 26976 26978 26980 26982 26983 26984 26986 26987 26988 26990 26994 26995 26997 26998 26999 27001 27003 27007 27008 27010 27011 27012 27014 27015 27016 27017 27018 27019 27020 27023 27027 27031 27033 27034 27036 27038 27039 27041 27042 27043 27044 27046 27048 27051 27053 27056 27058 27060 27061 27062 27063 27069 27070 27072 27075 27080 27083 27085 27086 27090 27091 27095 27096 27097 27100 27105 27109 27110 27111 27112 27115 27121 27123 27124 27125 27128 27129 27130 27131 27132 27134 27135 27136 27138 27143 27144 27145 27146 27148 27153 27154 27155 27157 27162 27166 27167 27169 27173 27174 27176 27178 27180 27181 27183 27189 27190 27191 27194 27195 27200 27202 27205 27207 27213 27215 27216 27217 27218 27220 27223 27224 27227 27228 27230 27231 27233 27234 27236 27237 27239 27241 27242 27243 27245 27246 27247 27253 27255 27256 27261 27262 27265 27266 27270 27271 27273 27274 27276 27280 27282 27286 27288 27289 27290 27291 27293 27297 27298 27299 27300 27301 27305 27306 27312 27313 27314 27316 27319 27326 27327 27329 27332 27339 27340 27342 27347 27350 27353 27355 27356 27357 27358 27359 27364 27366 27370 27373 27375 27376 27379 27381 27383 27385 27386 27387 27388 27389 27391 27392 27394 27395 27397 27398 27401 27402 27403 27406 27410 27412 27415 27416 27417 27419 27422 27423 27424 27426 27430 27431 27432 27433 27434 27436 27439 27442 27443 27445 27448 27452 27455 27457 27459 27460 27461 27462 27463 27464 27466 27467 27468 27473 27475 27477 27479 27482 27484 27486 27491 27493 27496 27498 27499 27500 27508 27512 27513 27518 27519 27520 27522 27526 27527 27528 27530 27532 27537 27538 27541 27544 27545 27547 27551 27552 27554 27555 27557 27558 27567 27569 27572 27573 27574 27575 27576 27578 27580 27581 27583 27584 27586 27590 27591 27593 27594 27598 27601 27603 27604 27607 27609 27611 27612 27613 27614 27616 27618 27620 27621 27624 27625 27626 27630 27631 27632 27633 27642 27647 27652 27655 27657 27660 27664 27666 27671 27672 27673 27674 27675 27679 27681 27682 27683 27684 27685 27686 27688 27690 27691 27694 27696 27697 27703 27705 27707 27708 27712 27715 27718 27719 27720 27722 27725 27726 27728 27729 27732 27734 27736 27737 27738 27740 27744 27748 27750 27751 27753 27754 27757 27759 27761 27763 27764 27765 27767 27769 27770 27775 27778 27781 27784 27786 27790 27792 27793 27794 27797 27798 27799 27800 27801 27804 27808 27809 27811 27813 27816 27817 27818 27820 27821 27822 27823 27824 27825 27826 27827 27828 27829 27830 27831 27834 27837 27843 27847 27849 27850 27856 27857 27858 27859 27861 27863 27867 27868 27871 27874 27877 27878 27882 27883 27885 27886 27888 27895 27896 27898 27900 27907 27909 27912 27914 27915 27916 27917 27923 27927 27928 27929 27931 27935 27938 27944 27945 27949 27950 27951 27953 27954 27955 27958 27963 27964 27969 27970 27971 27972 27973 27974 27975 27977 27985 27992 27995 27996 28000 28001 28003 28008 28010 28011 28012 28014 28015 28019 28021 28022 28026 28028 28033 28034 28036 28040 28043 28044 28048 28049 28051 28052 28054 28055 28057 28058 28060 28064 28065 28068 28070 28071 28074 28076 28077 28085 28086 28087 28088 28091 28092 28093 28094 28096 28097 28098 28099 28100 28101 28102 28104 28105 28110 28111 28113 28117 28118 28119 28120 28122 28124 28126 28127 28132 28140 28143 28145 28146 28148 28149 28153 28154 28157 28158 28160 28162 28163 28164 28166 28167 28168 28170 28173 28174 28175 28176 28177 28180 28181 28182 28183 28184 28185 28187 28188 28192 28194 28196 28198 28203 28208 28210 28212 28213 28214 28215 28217 28220 28222 28224 28225 28228 28230 28231 28233 28247 28250 28251 28256 28257 28258 28260 28262 28264 28267 28269 28271 28272 28273 28275 28282 28283 28287 28289 28290 28291 28292 28293 28294 28295 28303 28304 28305 28309 28311 28312 28314 28315 28316 28317 28318 28319 28325 28326 28327 28328 28329 28330 28334 28335 28336 28337 28339 28343 28346 28350 28351 28353 28356 28358 28359 28360 28361 28362 28363 28364 28369 28371 28372 28376 28378 28379 28381 28385 28386 28387 28390 28392 28397 28400 28404 28405 28407 28409 28410 28413 28414 28415 28417 28420 28424 28428 28430 28433 28434 28436 28442 28443 28444 28446 28447 28449 28450 28451 28452 28453 28454 28455 28457 28458 28460 28461 28462 28463 28465 28467 28469 28472 28474 28476 28478 28479 28481 28483 28484 28486 28489 28491 28493 28494 28496 28498 28499 28500 28502 28503 28507 28508 28509 28511 28517 28520 28523 28525 28526 28532 28535 28537 28539 28540 28541 28543 28545 28546 28548 28551 28555 28558 28560 28563 28567 28569 28570 28572 28575 28576 28581 28582 28583 28585 28586 28587 28590 28591 28593 28595 28596 28600 28601 28605 28608 28609 28610 28611 28612 28613 28614 28615 28618 28620 28622 28623 28625 28626 28627 28628 28629 28631 28635 28638 28642 28644 28645 28646 28653 28654 28655 28656 28659 28660 28661 28662 28666 28673 28674 28678 28679 28682 28684 28687 28690 28691 28698 28699 28700 28705 28706 28709 28715 28717 28718 28722 28724 28725 28727 28729 28730 28734 28735 28737 28738 28743 28744 28746 28747 28749 28755 28756 28761 28763 28765 28768 28769 28770 28771 28772 28774 28778 28784 28785 28786 28792 28793 28797 28798 28799 28804 28805 28810 28813 28814 28817 28820 28821 28822 28825 28829 28830 28831 28832 28833 28838 28839 28840 28841 28842 28844 28846 28847 28848 28849 28854 28857 28858 28859 28860 28861 28863 28864 28866 28869 28871 28873 28874 28879 28881 28883 28884 28885 28888 28889 28890 28891 28892 28893 28894 28895 28898 28899 28902 28903 28904 28908 28909 28910 28912 28913 28914 28915 28918 28926 28927 28930 28936 28937 28939 28940 28941 28943 28944 28948 28950 28951 28952 28953 28954 28955 28965 28968 28969 28971 28976 28978 28979 28981 28982 28984 28986 28989 28990 28991 28992 28995 28998 29000 29003 29005 29006 29007 29009 29012 29016 29019 29020 29026 29033 29034 29035 29037 29038 29040 29041 29042 29044 29046 29049 29050 29054 29055 29056 29067 29072 29076 29079 29080 29083 29085 29086 29087 29088 29090 29091 29092 29095 29096 29097 29098 29099 29100 29101 29102 29103 29104 29106 29109 29112 29114 29115 29116 29117 29119 29121 29126 29130 29131 29132 29135 29137 29138 29139 29142 29146 29148 29149 29154 29159 29160 29164 29165 29174 29176 29180 29183 29186 29188 29190 29191 29195 29198 29199 29204 29205 29207 29209 29210 29211 29212 29213 29214 29220 29221 29222 29224 29225 29227 29228 29230 29233 29234 29236 29237 29238 29239 29241 29244 29245 29246 29247 29248 29256 29258 29260 29264 29265 29266 29267 29273 29274 29275 29276 29277 29278 29279 29281 29282 29290 29294 29301 29304 29306 29307 29308 29310 29311 29312 29314 29319 29320 29321 29322 29323 29325 29328 29329 29331 29332 29333 29335 29336 29340 29342 29344 29345 29348 29350 29352 29353 29354 29355 29356 29357 29361 29363 29364 29367 29368 29370 29371 29373 29374 29375 29376 29378 29379 29380 29381 29384 29385 29386 29387 29389 29393 29396 29397 29398 29400 29402 29405 29409 29410 29413 29414 29417 29421 29422 29423 29427 29429 29431 29432 29437 29442 29443 29445 29446 29448 29450 29451 29455 29457 29458 29460 29464 29466 29467 29468 29470 29471 29478 29480 29481 29487 29488 29489 29490 29491 29492 29493 29495 29501 29502 29508 29509 29511 29512 29516 29517 29519 29520 29521 29522 29523 29526 29527 29533 29534 29536 29542 29543 29546 29547 29548 29549 29550 29551 29553 29557 29558 29562 29564 29566 29567 29568 29570 29572 29573 29579 29580 29581 29582 29583 29584 29587 29589 29590 29591 29592 29593 29594 29597 29598 29602 29604 29607 29608 29610 29612 29614 29618 29619 29622 29625 29627 29628 29632 29634 29637 29639 29640 29641 29642 29644 29645 29648 29649 29655 29656 29657 29658 29660 29661 29662 29664 29665 29668 29669 29670 29671 29673 29675 29676 29679 29680 29682 29683 29684 29690 29693 29694 29695 29696 29697 29698 29699 29706 29707 29708 29710 29711 29712 29713 29716 29717 29722 29725 29726 29728 29729 29739 29741 29742 29743 29745 29746 29748 29749 29750 29752 29753 29754 29755 29756 29759 29760 29762 29764 29765 29766 29767 29768 29771 29773 29774 29775 29777 29779 29783 29786 29792 29794 29797 29799 29802 29804 29807 29808 29812 29815 29817 29819 29821 29824 29828 29829 29830 29831 29836 29837 29838 29840 29844 29846 29848 29850 29852 29859 29860 29862 29867 29868 29869 29872 29878 29879 29880 29881 29882 29883 29884 29885 29886 29890 29892 29893 29895 29897 29898 29899 29903 29904 29905 29906 29908 29909 29911 29914 29915 29918 29919 29920 29921 29925 29927 29928 29930 29931 29933 29935 29936 29937 29940 29941 29942 29943 29944 29946 29949 29951 29952 29958 29960 29963 29967 29968 29971 29973 29975 29977 29979 29980 29982 29984 29985 29989 29995 29997 29998 29999 30000 30004 30005 30008 30015 30016 30017 30018 30019 30022 30024 30027 30028 30033 30035 30036 30038 30040 30047 30048 30050 30051 30058 30059 30061 30062 30063 30064 30067 30070 30071 30072 30073 30074 30075 30077 30078 30079 30082 30084 30086 30087 30096 30099 30100 30102 30103 30106 30107 30108 30109 30110 30113 30114 30118 30120 30124 30125 30127 30128 30129 30130 30132 30135 30140 30141 30142 30147 30150 30151 30154 30156 30158 30160 30162 30163 30165 30166 30168 30169 30171 30175 30178 30186 30188 30193 30198 30200 30202 30205 30210 30211 30212 30213 30214 30215 30219 30221 30222 30223 30225 30226 30227 30230 30231 30232 30233 30235 30238 30240 30243 30245 30247 30250 30253 30255 30258 30260 30261 30262 30265 30266 30268 30272 30273 30274 30277 30278 30279 30281 30285 30286 30291 30292 30293 30295 30296 30297 30301 30305 30307 30309 30311 30312 30313 30316 30318 30321 30322 30324 30326 30333 30335 30336 30342 30347 30348 30349 30352 30354 30359 30360 30361 30363 30366 30367 30372 30374 30375 30377 30381 30382 30385 30388 30389 30390 30391 30393 30396 30398 30402 30403 30404 30405 30409 30410 30411 30412 30416 30419 30420 30421 30423 30427 30428 30431 30433 30435 30436 30437 30442 30443 30444 30447 30449 30451 30452 30454 30456 30457 30459 30461 30464 30466 30469 30470 30472 30473 30477 30478 30481 30482 30491 30500 30501 30502 30506 30510 30511 30513 30514 30517 30519 30521 30525 30526 30529 30531 30533 30534 30535 30540 30541 30542 30543 30547 30554 30555 30558 30560 30561 30563 30565 30566 30569 30572 30573 30574 30582 30583 30584 30591 30593 30595 30596 30597 30599 30600 30604 30609 30615 30618 30619 30621 30623 30626 30627 30628 30630 30631 30632 30635 30637 30638 30639 30642 30643 30644 30647 30648 30649 30656 30663 30664 30667 30668 30669 30670 30671 30672 30674 30675 30676 30681 30682 30683 30684 30687 30688 30689 30690 30691 30693 30696 30698 30699 30700 30701 30702 30704 30705 30707 30713 30715 30718 30721 30722 30724 30725 30728 30730 30731 30732 30733 30737 30738 30740 30741 30743 30748 30749 30750 30754 30755 30756 30758 30761 30762 30763 30765 30766 30768 30772 30775 30776 30777 30778 30781 30782 30784 30788 30790 30791 30792 30793 30798 30800 30801 30803 30806 30807 30808 30809 30812 30813 30814 30815 30816 30817 30818 30819 30820 30822 30824 30825 30828 30830 30833 30835 30836 30838 30840 30843 30844 30846 30847 30848 30849 30851 30855 30856 30859 30860 30861 30864 30867 30870 30871 30874 30875 30876 30878 30880 30882 30884 30887 30888 30889 30891 30896 30897 30898 30899 30905 30907 30908 30910 30911 30913 30914 30917 30918 30920 30921 30922 30924 30925 30928 30929 30931 30932 30934 30935 30936 30938 30941 30943 30944 30945 30962 30964 30966 30967 30971 30972 30974 30976 30977 30978 30980 30984 30985 30986 30988 30989 30990 30992 30996 30997 30998 31004 31006 31007 31011 31012 31013 31016 31019 31020 31021 31026 31029 31030 31033 31042 31043 31046 31047 31048 31049 31050 31054 31057 31058 31059 31060 31062 31064 31065 31067 31068 31070 31072 31073 31075 31079 31082 31084 31086 31087 31088 31089 31090 31091 31092 31093 31094 31096 31098 31101 31102 31108 31109 31111 31113 31117 31118 31120 31124 31127 31128 31129 31130 31132 31135 31140 31142 31145 31148 31151 31154 31155 31161 31164 31165 31168 31169 31171 31176 31177 31178 31180 31183 31184 31186 31187 31188 31195 31198 31200 31201 31204 31208 31209 31210 31211 31212 31214 31218 31220 31224 31225 31228 31232 31233 31236 31237 31238 31241 31242 31243 31244 31248 31252 31253 31257 31261 31263 31266 31267 31268 31271 31273 31274 31276 31277 31278 31280 31283 31285 31288 31293 31294 31296 31297 31299 31300 31304 31308 31309 31311 31312 31313 31315 31316 31319 31321 31322 31326 31327 31328 31331 31332 31340 31341 31342 31343 31344 31345 31346 31347 31348 31349 31350 31354 31356 31364 31366 31368 31373 31374 31379 31381 31383 31388 31391 31392 31393 31394 31395 31398 31400 31401 31403 31405 31406 31408 31409 31410 31417 31418 31420 31422 31423 31425 31426 31428 31429 31433 31434 31435 31436 31438 31440 31442 31443 31445 31447 31451 31454 31455 31457 31459 31460 31462 31463 31467 31470 31472 31473 31475 31476 31479 31480 31483 31484 31485 31486 31488 31491 31492 31493 31495 31499 31500 31501 31505 31507 31508 31509 31512 31513 31514 31516 31520 31522 31525 31528 31529 31534 31537 31539 31543 31546 31547 31548 31549 31554 31556 31557 31559 31561 31563 31566 31567 31568 31570 31575 31577 31579 31582 31584 31585 31586 31587 31588 31591 31593 31595 31601 31602 31607 31608 31610 31611 31613 31614 31615 31616 31618 31619 31620 31623 31625 31628 31629 31630 31636 31637 31639 31640 31642 31643 31645 31649 31652 31653 31655 31656 31661 31663 31664 31665 31668 31669 31673 31674 31675 31676 31677 31678 31681 31683 31684 31686 31687 31688 31689 31691 31694 31696 31698 31699 31702 31707 31711 31714 31715 31721 31722 31723 31727 31730 31732 31739 31740 31742 31743 31744 31745 31748 31749 31751 31752 31753 31754 31755 31756 31758 31759 31761 31765 31771 31772 31775 31778 31779 31780 31782 31783 31787 31790 31791 31792 31793 31794 31796 31799 31800 31804 31805 31806 31807 31816 31818 31824 31825 31827 31828 31829 31831 31838 31839 31840 31841 31842 31844 31850 31852 31854 31856 31857 31860 31864 31866 31869 31870 31873 31874 31876 31880 31887 31888 31889 31890 31895 31897 31899 31903 31905 31906 31907 31908 31909 31910 31912 31914 31915 31917 31918 31920 31921 31922 31923 31924 31925 31926 31931 31932 31933 31936 31937 31938 31939 31942 31943 31945 31949 31953 31955 31956 31963 31966 31967 31969 31975 31977 31978 31979 31980 31982 31983 31985 31986 31988 31996 31997 31998 32000 32001 32002 32004 32005 32008 32010 32012 32015 32016 32017 32018 32022 32023 32026 32027 32028 32032 32033 32034 32035 32036 32037 32038 32039 32041 32042 32043 32044 32045 32046 32049 32051 32054 32055 32057 32062 32064 32066 32071 32073 32074 32075 32078 32081 32082 32090 32092 32094 32097 32098 32099 32101 32104 32107 32112 32115 32117 32123 32126 32128 32133 32134 32140 32141 32143 32145 32146 32147 32150 32151 32152 32155 32157 32161 32164 32170 32171 32173 32175 32182 32186 32187 32188 32193 32194 32195 32197 32200 32202 32204 32205 32208 32210 32211 32212 32213 32214 32217 32221 32223 32225 32227 32229 32233 32234 32236 32237 32243 32246 32247 32248 32254 32256 32257 32261 32264 32265 32266 32267 32269 32274 32275 32279 32280 32281 32282 32284 32288 32289 32290 32295 32296 32299 32300 32302 32303 32305 32306 32307 32308 32310 32311 32313 32315 32319 32321 32322 32323 32326 32331 32332 32333 32334 32337 32342 32343 32345 32356 32357 32359 32363 32364 32366 32368 32369 32372 32376 32377 32379 32382 32384 32385 32388 32393 32394 32395 32399 32402 32403 32404 32405 32407 32408 32409 32412 32413 32415 32418 32423 32428 32431 32432 32433 32435 32436 32439 32440 32443 32447 32448 32449 32451 32453 32454 32455 32457 32458 32463 32467 32468 32469 32472 32473 32474 32475 32476 32477 32481 32482 32484 32485 32487 32491 32492 32496 32497 32498 32499 32504 32505 32507 32508 32509 32512 32513 32516 32517 32519 32524 32526 32527 32528 32530 32531 32535 32536 32537 32539 32542 32546 32547 32551 32552 32556 32557 32559 32560 32561 32563 32564 32566 32568 32571 32572 32573 32575 32576 32577 32578 32582 32583 32584 32586 32590 32591 32593 32595 32597 32600 32602 32604 32606 32607 32610 32612 32617 32618 32619 32620 32623 32625 32632 32633 32636 32637 32638 32639 32642 32647 32648 32649 32650 32651 32654 32659 32661 32664 32671 32673 32676 32683 32686 32687 32688 32693 32695 32698 32699 32703 32706 32707 32708 32709 32712 32714 32715 32717 32719 32722 32723 32725 32727 32729 32730 32735 32737 32740 32743 32749 32750 32752 32754 32757 32761 32762 32763 32764 32767 32770 32771 32772 32774 32775 32779 32781 32782 32783 32786 32790 32792 32798 32799 32800 32801 32803 32806 32807 32812 32814 32815 32818 32819 32821 32822 32825 32829 32830 32831 32832 32833 32835 32836 32837 32840 32841 32842 32846 32847 32849 32850 32856 32857 32859 32860 32862 32866 32871 32872 32874 32876 32878 32879 32880 32881 32886 32887 32890 32894 32898 32900 32902 32903 32904 32905 32906 32907 32909 32911 32913 32914 32915 32916 32918 32920 32921 32922 32923 32924 32927 32928 32930 32933 32936 32937 32938 32939 32940 32943 32945 32948 32950 32951 32952 32953 32954 32957 32958 32959 32962 32963 32966 32970 32971 32973 32976 32977 32978 32979 32981 32984 32985 32987 32990 32992 32993 32998 32999 33001 33003 33006 33007 33008 33009 33011 33012 33013 33015 33018 33022 33026 33031 33033 33035 33038 33040 33041 33046 33050 33051 33053 33054 33055 33056 33057 33058 33059 33061 33062 33064 33065 33066 33069 33072 33074 33077 33079 33081 33083 33085 33086 33087 33092 33093 33095 33099 33100 33102 33104 33105 33110 33111 33112 33114 33120 33122 33126 33127 33129 33130 33131 33132 33133 33134 33135 33136 33137 33140 33141 33142 33143 33145 33146 33148 33149 33152 33153 33156 33157 33158 33161 33163 33165 33166 33168 33170 33172 33174 33176 33177 33178 33184 33195 33196 33197 33198 33202 33204 33205 33208 33209 33212 33213 33214 33216 33218 33220 33222 33225 33226 33227 33233 33234 33235 33236 33240 33245 33246 33248 33249 33250 33251 33254 33256 33259 33267 33268 33269 33270 33272 33274 33275 33276 33283 33284 33291 33292 33293 33294 33295 33300 33302 33309 33312 33313 33320 33323 33324 33326 33328 33329 33330 33335 33336 33337 33338 33340 33341 33342 33343 33346 33347 33349 33350 33351 33352 33355 33358 33359 33360 33362 33364 33365 33369 33371 33372 33374 33375 33381 33382 33383 33384 33387 33392 33396 33399 33401 33402 33404 33405 33407 33408 33410 33411 33412 33414 33419 33420 33421 33423 33426 33427 33428 33429 33433 33435 33436 33438 33440 33441 33445 33450 33454 33455 33456 33458 33464 33465 33469 33472 33473 33476 33477 33479 33480 33482 33485 33488 33489 33490 33494 33498 33501 33502 33505 33509 33510 33513 33514 33515 33516 33519 33520 33523 33526 33527 33529 33531 33532 33533 33534 33535 33536 33537 33539 33540 33541 33543 33545 33557 33559 33564 33565 33568 33571 33572 33578 33579 33580 33581 33582 33584 33585 33587 33589 33592 33594 33595 33596 33597 33598 33599 33603 33604 33605 33607 33611 33615 33616 33617 33618 33619 33622 33623 33625 33627 33629 33631 33632 33634 33635 33636 33638 33639 33642 33643 33644 33646 33647 33655 33656 33658 33659 33661 33663 33665 33669 33673 33675 33677 33679 33681 33682 33684 33685 33689 33690 33691 33692 33694 33695 33697 33698 33699 33701 33702 33705 33706 33707 33712 33715 33716 33721 33722 33727 33730 33732 33733 33734 33736 33737 33738 33740 33741 33743 33745 33748 33749 33750 33751 33752 33754 33757 33759 33761 33764 33765 33766 33767 33768 33770 33772 33777 33778 33779 33783 33785 33787 33788 33791 33793 33795 33797 33798 33799 33801 33806 33807 33809 33810 33811 33812 33818 33820 33821 33822 33823 33825 33826 33827 33828 33829 33830 33831 33832 33833 33834 33835 33839 33844 33846 33848 33849 33852 33854 33855 33857 33858 33859 33860 33863 33865 33866 33872 33874 33875 33878 33881 33882 33883 33885 33888 33889 33893 33894 33895 33896 33899 33900 33901 33902 33903 33904 33905 33907 33909 33911 33912 33915 33917 33920 33921 33926 33929 33931 33938 33942 33952 33955 33960 33962 33964 33965 33966 33967 33968 33969 33972 33976 33977 33978 33979 33980 33982 33983 33985 33987 33988 33990 33992 33993 33994 33995 33997 33998 33999 34002 34004 34006 34007 34011 34014 34015 34018 34020 34022 34023 34027 34029 34030 34031 34033 34039 34044 34045 34046 34047 34049 34050 34052 34053 34058 34062 34063 34065 34066 34068 34072 34076 34080 34086 34087 34088 34091 34096 34098 34099 34100 34103 34105 34106 34108 34111 34112 34113 34116 34118 34120 34124 34125 34129 34136 34138 34140 34142 34143 34144 34145 34150 34151 34156 34157 34160 34162 34164 34166 34170 34171 34172 34179 34181 34184 34186 34189 34190 34191 34192 34193 34194 34199 34200 34204 34206 34207 34208 34209 34211 34212 34214 34216 34218 34227 34230 34231 34235 34236 34237 34242 34243 34246 34250 34251 34252 34253 34254 34255 34257 34258 34261 34268 34270 34271 34272 34275 34276 34280 34283 34284 34285 34286 34287 34290 34291 34292 34293 34296 34297 34298 34300 34304 34305 34308 34312 34313 34316 34317 34325 34331 34334 34335 34337 34338 34339 34342 34347 34348 34353 34355 34356 34359 34364 34369 34374 34375 34377 34384 34390 34391 34393 34395 34396 34397 34399 34400 34401 34403 34415 34416 34418 34419 34421 34422 34423 34424 34425 34426 34430 34431 34433 34435 34442 34443 34444 34445 34449 34451 34452 34457 34458 34461 34463 34464 34469 34470 34472 34473 34475 34478 34483 34485 34486 34487 34488 34493 34494 34495 34500 34501 34504 34505 34506 34507 34509 34512 34513 34516 34517 34520 34523 34524 34525 34526 34527 34528 34533 34534 34538 34539 34540 34541 34543 34544 34545 34547 34552 34553 34557 34558 34559 34560 34561 34563 34564 34565 34567 34568 34572 34573 34577 34578 34579 34585 34586 34587 34588 34590 34592 34594 34599 34604 34606 34607 34608 34611 34612 34613 34614 34616 34618 34619 34622 34623 34627 34630 34632 34633 34634 34637 34640 34641 34642 34647 34648 34651 34653 34655 34656 34659 34660 34664 34665 34668 34674 34675 34677 34678 34683 34684 34688 34689 34693 34694 34699 34704 34705 34706 34710 34712 34713 34714 34716 34718 34720 34723 34724 34726 34728 34740 34745 34748 34749 34750 34757 34758 34759 34760 34761 34762 34763 34765 34766 34768 34771 34773 34776 34777 34779 34781 34782 34784 34785 34790 34791 34792 34793 34795 34796 34799 34801 34802 34806 34807 34808 34809 34812 34815 34816 34818 34822 34823 34824 34826 34829 34830 34833 34838 34840 34843 34844 34845 34848 34850 34852 34855 34857 34858 34860 34862 34865 34867 34868 34873 34874 34875 34876 34878 34885 34887 34889 34892 34893 34894 34895 34896 34897 34899 34900 34901 34905 34906 34908 34909 34912 34913 34914 34915 34919 34920 34930 34932 34936 34940 34941 34945 34946 34948 34952 34954 34956 34957 34958 34963 34967 34968 34972 34974 34977 34978 34982 34983 34984 34985 34986 34987 34989 34991 34994 34997 34998 34999 35001 35004 35008 35009 35012 35017 35019 35021 35022 35024 35025 35027 35029 35030 35031 35036 35042 35046 35050 35051 35052 35053 35055 35056 35057 35058 35059 35060 35062 35067 35068 35069 35072 35074 35079 35080 35082 35083 35084 35088 35091 35101 35102 35105 35106 35107 35109 35110 35111 35114 35116 35118 35119 35120 35122 35124 35127 35128 35130 35134 35136 35137 35138 35139 35140 35141 35142 35145 35152 35154 35155 35156 35158 35159 35161 35162 35163 35164 35166 35167 35170 35171 35172 35174 35175 35176 35177 35178 35180 35183 35186 35195 35196 35200 35206 35209 35210 35212 35213 35215 35216 35217 35219 35220 35221 35224 35225 35231 35233 35234 35239 35241 35242 35243 35244 35247 35251 35255 35256 35257 35258 35262 35263 35267 35269 35270 35272 35273 35274 35276 35278 35279 35281 35284 35286 35289 35291 35292 35294 35301 35302 35304 35306 35309 35313 35315 35317 35318 35319 35320 35323 35324 35326 35330 35331 35332 35335 35338 35339 35340 35342 35346 35347 35348 35349 35350 35351 35352 35355 35358 35359 35360 35361 35363 35368 35369 35371 35372 35373 35376 35377 35378 35379 35380 35382 35387 35388 35389 35391 35393 35398 35399 35401 35402 35405 35406 35407 35412 35413 35414 35420 35422 35426 35427 35430 35437 35441 35443 35446 35447 35450 35451 35452 35453 35454 35455 35457 35458 35461 35463 35464 35467 35468 35470 35471 35472 35473 35476 35482 35483 35488 35490 35492 35493 35496 35497 35501 35502 35506 35507 35509 35511 35512 35514 35515 35516 35519 35522 35523 35529 35536 35537 35541 35542 35543 35544 35545 35549 35550 35552 35554 35556 35558 35559 35560 35563 35565 35566 35567 35570 35575 35577 35579 35580 35581 35586 35587 35589 35590 35591 35592 35593 35594 35596 35597 35600 35602 35607 35608 35609 35610 35612 35615 35616 35619 35620 35621 35623 35628 35629 35631 35633 35634 35637 35638 35639 35641 35642 35646 35647 35651 35653 35655 35657 35658 35662 35665 35666 35667 35668 35669 35670 35675 35676 35678 35679 35681 35683 35684 35688 35690 35692 35697 35698 35699 35706 35707 35708 35710 35717 35718 35719 35723 35724 35725 35728 35732 35734 35735 35736 35739 35745 35753 35754 35760 35761 35763 35764 35766 35769 35770 35771 35773 35776 35777 35781 35782 35783 35786 35788 35790 35791 35793 35796 35798 35800 35801 35803 35804 35807 35809 35811 35815 35821 35822 35825 35828 35829 35830 35834 35835 35838 35839 35840 35841 35842 35843 35845 35846 35849 35850 35852 35853 35855 35859 35860 35861 35862 35863 35864 35865 35866 35868 35869 35871 35872 35873 35876 35877 35878 35882 35886 35889 35892 35898 35904 35906 35910 35911 35912 35914 35915 35916 35917 35918 35919 35920 35921 35922 35925 35926 35929 35930 35931 35935 35936 35941 35947 35949 35951 35952 35954 35957 35960 35962 35964 35966 35967 35970 35972 35975 35976 35979 35980 35981 35982 35983 35986 35987 35993 35995 35996 35998 36000 36001 36002 36006 36007 36015 36016 36017 36022 36027 36028 36032 36033 36035 36037 36038 36041 36043 36044 36045 36047 36056 36057 36059 36060 36061 36063 36066 36067 36068 36069 36071 36074 36078 36080 36082 36083 36084 36086 36087 36089 36090 36091 36093 36095 36098 36100 36113 36115 36119 36123 36124 36125 36126 36128 36131 36133 36134 36136 36142 36144 36145 36150 36155 36156 36158 36165 36166 36175 36177 36178 36183 36184 36187 36190 36191 36192 36193 36194 36195 36196 36201 36202 36203 36205 36206 36209 36215 36216 36217 36220 36222 36224 36228 36229 36230 36232 36236 36238 36240 36246 36248 36249 36251 36252 36253 36256 36257 36260 36262 36263 36264 36267 36268 36270 36271 36272 36276 36279 36280 36281 36286 36287 36288 36289 36292 36298 36301 36302 36303 36306 36309 36318 36319 36321 36322 36323 36325 36328 36330 36331 36333 36336 36339 36341 36342 36343 36344 36349 36351 36352 36354 36355 36356 36358 36359 36360 36362 36364 36366 36367 36368 36370 36371 36372 36373 36374 36376 36377 36383 36384 36385 36386 36388 36389 36391 36393 36396 36400 36402 36403 36406 36408 36409 36410 36412 36413 36414 36415 36417 36418 36419 36420 36422 36423 36424 36427 36428 36435 36436 36438 36440 36443 36446 36448 36449 36450 36454 36457 36458 36459 36461 36462 36468 36470 36473 36477 36478 36484 36485 36486 36489 36492 36494 36497 36498 36499 36500 36502 36504 36505 36506 36507 36508 36509 36512 36514 36515 36516 36517 36518 36520 36521 36523 36524 36525 36526 36529 36534 36536 36537 36538 36539 36540 36547 36548 36549 36551 36552 36554 36558 36559 36562 36565 36568 36569 36571 36573 36574 36575 36577 36581 36582 36585 36594 36596 36597 36599 36601 36603 36605 36606 36614 36618 36619 36620 36622 36623 36624 36626 36627 36629 36632 36634 36635 36636 36637 36639 36640 36642 36644 36646 36649 36652 36654 36657 36658 36660 36663 36664 36666 36667 36668 36672 36673 36674 36675 36679 36682 36684 36689 36690 36691 36692 36693 36694 36698 36699 36700 36704 36706 36715 36720 36722 36723 36724 36726 36728 36729 36731 36734 36742 36748 36750 36751 36754 36755 36756 36766 36767 36768 36772 36774 36776 36778 36779 36781 36782 36783 36784 36786 36790 36791 36796 36797 36801 36802 36803 36806 36808 36812 36813 36815 36816 36817 36818 36819 36821 36822 36823 36825 36826 36830 36833 36834 36837 36847 36848 36849 36851 36852 36853 36854 36857 36858 36861 36862 36865 36866 36867 36870 36872 36873 36875 36879 36884 36889 36890 36892 36894 36895 36902 36903 36905 36906 36907 36908 36912 36913 36915 36918 36921 36922 36931 36932 36937 36938 36939 36941 36943 36949 36955 36956 36957 36959 36962 36963 36967 36968 36969 36972 36976 36977 36979 36980 36985 36987 36988 36992 36995 36996 36998 37000 37001 37003 37005 37006 37007 37009 37010 37012 37013 37014 37017 37020 37022 37024 37025 37026 37028 37032 37034 37036 37038 37043 37045 37046 37049 37051 37054 37057 37062 37065 37067 37069 37070 37071 37073 37074 37076 37077 37078 37081 37082 37085 37089 37091 37093 37096 37097 37105 37107 37109 37111 37113 37114 37115 37116 37117 37118 37119 37122 37123 37125 37127 37128 37129 37131 37132 37134 37135 37139 37140 37144 37145 37147 37148 37149 37150 37151 37155 37156 37157 37160 37163 37164 37167 37168 37171 37173 37176 37177 37179 37180 37182 37183 37184 37185 37187 37190 37196 37201 37202 37203 37205 37210 37213 37216 37218 37219 37223 37224 37225 37226 37227 37228 37229 37230 37231 37233 37234 37235 37238 37239 37242 37244 37248 37251 37253 37254 37257 37258 37260 37262 37264 37266 37273 37276 37277 37280 37286 37288 37293 37294 37296 37297 37299 37300 37301 37302 37308 37309 37311 37313 37315 37317 37319 37322 37323 37327 37328 37329 37330 37331 37332 37333 37334 37335 37337 37338 37342 37343 37344 37347 37349 37350 37352 37356 37357 37358 37359 37363 37365 37370 37373 37375 37376 37378 37379 37380 37381 37383 37387 37392 37393 37395 37396 37397 37400 37402 37405 37406 37407 37408 37409 37411 37414 37416 37419 37421 37423 37424 37426 37430 37434 37436 37438 37442 37443 37447 37448 37451 37452 37453 37454 37457 37459 37460 37461 37466 37468 37469 37471 37473 37475 37477 37480 37482 37483 37485 37487 37488 37490 37492 37493 37496 37497 37498 37502 37503 37505 37511 37512 37513 37517 37518 37519 37521 37524 37525 37527 37529 37531 37532 37534 37536 37538 37540 37542 37543 37544 37546 37547 37548 37549 37552 37553 37555 37559 37560 37562 37566 37567 37568 37569 37570 37573 37575 37576 37577 37578 37584 37590 37592 37595 37596 37597 37600 37601 37602 37604 37607 37608 37609 37611 37614 37616 37620 37622 37624 37626 37627 37628 37629 37630 37632 37633 37636 37640 37642 37643 37646 37647 37648 37649 37650 37653 37655 37657 37663 37664 37665 37671 37673 37677 37680 37683 37684 37685 37686 37689 37690 37692 37693 37696 37697 37699 37701 37702 37705 37707 37710 37711 37713 37714 37715 37717 37719 37720 37721 37722 37725 37727 37728 37731 37732 37733 37734 37736 37739 37740 37742 37745 37746 37747 37749 37753 37755 37756 37758 37759 37760 37761 37762 37764 37765 37766 37767 37770 37771 37772 37773 37778 37782 37783 37784 37785 37787 37790 37792 37793 37796 37800 37803 37806 37808 37809 37810 37811 37812 37813 37814 37816 37817 37821 37822 37827 37829 37830 37831 37834 37835 37836 37843 37844 37845 37846 37848 37849 37852 37854 37855 37857 37858 37859 37864 37865 37867 37870 37872 37874 37878 37879 37882 37886 37890 37891 37892 37896 37901 37903 37905 37907 37908 37912 37917 37922 37924 37927 37931 37932 37933 37934 37935 37939 37940 37943 37950 37951 37954 37957 37965 37967 37969 37970 37975 37977 37978 37980 37981 37984 37986 37987 37988 37992 37993 37996 37997 37998 38000 38007 38010 38015 38021 38022 38023 38026 38027 38028 38031 38032 38036 38039 38040 38042 38044 38045 38048 38049 38053 38056 38057 38059 38061 38064 38066 38070 38071 38073 38074 38078 38079 38083 38085 38087 38088 38090 38091 38094 38095 38097 38101 38103 38105 38107 38109 38110 38113 38125 38129 38130 38134 38135 38136 38137 38138 38140 38144 38145 38147 38148 38149 38150 38151 38152 38153 38158 38159 38160 38161 38163 38165 38168 38171 38172 38173 38176 38178 38180 38182 38183 38184 38186 38189 38194 38195 38196 38201 38204 38205 38208 38211 38213 38216 38217 38218 38220 38222 38223 38225 38228 38229 38230 38231 38233 38237 38239 38240 38241 38242 38243 38246 38252 38258 38261 38264 38265 38266 38268 38269 38270 38273 38275 38279 38281 38286 38287 38290 38292 38295 38297 38298 38300 38302 38304 38307 38310 38311 38312 38313 38315 38317 38318 38319 38320 38322 38323 38324 38326 38329 38330 38332 38333 38335 38337 38344 38348 38352 38355 38358 38360 38362 38364 38366 38368 38369 38370 38374 38378 38379 38380 38387 38390 38391 38392 38396 38397 38398 38399 38400 38402 38407 38408 38409 38414 38415 38417 38418 38423 38424 38425 38426 38428 38432 38433 38434 38436 38437 38439 38441 38442 38443 38444 38448 38451 38452 38453 38455 38456 38458 38461 38462 38464 38465 38466 38467 38468 38469 38472 38474 38478 38479 38482 38483 38484 38485 38486 38487 38488 38489 38490 38491 38494 38496 38499 38505 38506 38507 38508 38509 38510 38515 38516 38517 38519 38521 38523 38524 38525 38526 38528 38534 38537 38539 38541 38542 38544 38548 38549 38552 38553 38558 38559 38560 38562 38565 38566 38567 38570 38572 38573 38574 38578 38583 38584 38586 38587 38593 38595 38597 38603 38605 38609 38612 38613 38615 38617 38618 38619 38622 38625 38629 38631 38634 38635 38636 38642 38643 38644 38648 38650 38651 38655 38656 38657 38658 38660 38661 38667 38668 38670 38674 38675 38676 38678 38680 38681 38684 38687 38689 38692 38693 38694 38696 38697 38700 38703 38704 38708 38709 38710 38711 38712 38714 38715 38716 38719 38720 38722 38723 38724 38725 38726 38727 38729 38733 38735 38737 38738 38748 38749 38751 38754 38756 38757 38758 38759 38762 38763 38764 38769 38770 38772 38776 38779 38785 38788 38789 38792 38793 38796 38798 38799 38804 38806 38807 38809 38811 38812 38813 38814 38816 38817 38818 38819 38820 38821 38823 38825 38827 38828 38829 38833 38834 38835 38836 38837 38838 38842 38843 38845 38846 38849 38858 38859 38860 38861 38866 38869 38870 38871 38873 38875 38877 38878 38880 38881 38887 38889 38896 38901 38902 38904 38907 38909 38911 38912 38913 38917 38918 38920 38926 38932 38933 38934 38943 38949 38951 38953 38956 38957 38958 38959 38960 38961 38964 38966 38969 38974 38975 38976 38978 38984 38985 38987 38988 38990 38993 38996 38999 39003 39005 39006 39009 39010 39011 39012 39013 39014 39016 39017 39019 39021 39026 39027 39029 39035 39036 39041 39042 39043 39045 39046 39047 39049 39050 39052 39055 39056 39057 39058 39060 39063 39067 39068 39071 39079 39080 39081 39083 39087 39088 39090 39092 39093 39100 39104 39106 39107 39112 39113 39115 39119 39120 39124 39125 39129 39131 39136 39137 39138 39139 39142 39143 39144 39146 39147 39148 39150 39151 39155 39157 39158 39160 39161 39163 39165 39166 39168 39170 39171 39173 39174 39176 39178 39179 39180 39181 39184 39186 39193 39194 39195 39196 39198 39200 39202 39205 39206 39207 39209 39213 39216 39217 39221 39222 39224 39227 39231 39234 39236 39238 39239 39240 39242 39244 39248 39254 39255 39261 39262 39263 39264 39265 39268 39269 39270 39271 39272 39273 39279 39282 39283 39284 39285 39286 39287 39289 39290 39292 39294 39295 39297 39299 39303 39304 39305 39308 39309 39312 39315 39320 39321 39322 39325 39327 39328 39331 39332 39333 39343 39344 39348 39349 39350 39354 39357 39358 39359 39360 39361 39364 39365 39366 39372 39373 39375 39376 39377 39378 39380 39381 39382 39384 39386 39387 39388 39389 39390 39391 39393 39396 39401 39402 39403 39404 39407 39408 39409 39410 39415 39420 39424 39429 39433 39434 39436 39438 39439 39440 39450 39452 39454 39456 39458 39459 39460 39461 39464 39465 39468 39470 39472 39473 39474 39476 39478 39480 39486 39487 39488 39489 39492 39495 39497 39499 39501 39503 39506 39509 39511 39513 39514 39516 39517 39518 39520 39521 39523 39524 39529 39531 39532 39535 39542 39544 39545 39546 39551 39552 39553 39554 39556 39558 39561 39562 39565 39567 39571 39572 39580 39581 39582 39583 39587 39588 39589 39591 39592 39593 39597 39600 39601 39602 39605 39606 39607 39612 39613 39617 39618 39619 39621 39622 39623 39624 39629 39630 39632 39633 39634 39637 39639 39646 39648 39653 39657 39658 39662 39663 39664 39665 39666 39674 39678 39679 39682 39683 39684 39685 39689 39690 39698 39699 39700 39702 39703 39705 39706 39707 39709 39714 39716 39718 39719 39723 39724 39727 39730 39733 39735 39736 39743 39744 39746 39747 39748 39749 39750 39751 39752 39755 39756 39759 39760 39761 39762 39763 39765 39766 39768 39769 39771 39772 39774 39775 39777 39780 39781 39783 39786 39789 39790 39792 39794 39796 39797 39802 39806 39813 39815 39817 39818 39819 39823 39824 39826 39828 39830 39831 39832 39833 39834 39835 39837 39838 39839 39841 39842 39843 39845 39846 39848 39850 39852 39853 39854 39855 39856 39857 39859 39861 39862 39863 39867 39868 39869 39870 39871 39874 39876 39877 39882 39884 39889 39893 39895 39896 39897 39902 39903 39905 39906 39912 39913 39915 39917 39918 39920 39922 39927 39928 39930 39932 39933 39934 39936 39937 39938 39941 39944 39945 39947 39948 39950 39952 39953 39961 39963 39965 39968 39972 39978 39979 39981 39982 39985 39989 39992 39993 39994 39995 39998 40001 40002 40003 40005 40009 40011 40012 40019 40020 40021 40022 40023 40025 40026 40027 40029 40030 40031 40032 40034 40035 40036 40043 40045 40046 40049 40050 40053 40057 40059 40060 40061 40063 40067 40068 40069 40070 40072 40073 40074 40077 40079 40080 40083 40085 40086 40087 40088 40089 40090 40091 40093 40094 40095 40097 40098 40101 40102 40105 40109 40110 40112 40113 40115 40119 40122 40124 40129 40132 40133 40134 40135 40136 40137 40138 40139 40143 40147 40149 40150 40151 40152 40154 40155 40162 40164 40165 40166 40167 40169 40176 40179 40186 40187 40188 40189 40191 40192 40193 40194 40197 40198 40201 40202 40211 40212 40213 40215 40216 40218 40220 40223 40224 40226 40227 40228 40229 40231 40234 40235 40236 40237 40242 40244 40245 40246 40247 40248 40249 40252 40253 40254 40255 40256 40257 40258 40259 40260 40261 40264 40265 40266 40272 40273 40274 40275 40277 40282 40283 40285 40288 40289 40290 40292 40293 40294 40296 40299 40300 40301 40303 40307 40309 40310 40313 40317 40319 40322 40324 40325 40327 40328 40330 40331 40332 40333 40335 40337 40340 40343 40348 40349 40351 40352 40353 40354 40355 40356 40357 40363 40365 40366 40369 40370 40372 40373 40375 40377 40378 40380 40382 40383 40384 40386 40388 40389 40393 40395 40397 40406 40407 40410 40414 40416 40424 40425 40429 40433 40436 40437 40439 40440 40443 40445 40449 40450 40456 40457 40458 40461 40463 40465 40468 40469 40470 40472 40473 40478 40479 40480 40481 40483 40487 40488 40490 40491 40492 40493 40495 40498 40499 40500 40501 40502 40504 40505 40510 40514 40516 40517 40518 40520 40522 40523 40525 40526 40527 40529 40534 40539 40542 40543 40544 40545 40546 40548 40549 40550 40552 40554 40556 40559 40560 40563 40564 40565 40566 40568 40571 40574 40575 40578 40579 40582 40583 40585 40586 40589 40591 40596 40601 40603 40604 40606 40607 40609 40611 40613 40615 40616 40617 40618 40621 40627 40629 40631 40633 40634 40636 40638 40641 40642 40643 40644 40646 40648 40649 40651 40653 40654 40655 40656 40657 40659 40660 40665 40668 40671 40673 40675 40676 40680 40681 40685 40686 40687 40688 40691 40693 40696 40697 40698 40700 40702 40704 40706 40707 40709 40710 40715 40719 40720 40722 40723 40726 40728 40729 40730 40735 40737 40739 40741 40742 40747 40751 40752 40753 40754 40755 40757 40758 40761 40763 40764 40765 40766 40769 40771 40776 40778 40779 40783 40784 40785 40786 40787 40788 40789 40790 40796 40798 40802 40804 40808 40809 40812 40814 40815 40816 40818 40819 40824 40825 40826 40831 40835 40837 40839 40842 40845 40848 40849 40850 40853 40857 40860 40863 40864 40865 40866 40867 40869 40870 40872 40873 40876 40878 40881 40882 40883 40884 40885 40886 40888 40892 40893 40894 40898 40902 40904 40907 40909 40910 40912 40913 40916 40917 40918 40920 40923 40924 40931 40933 40935 40941 40943 40944 40946 40953 40956 40962 40965 40966 40968 40971 40974 40977 40978 40980 40982 40984 40985 40991 40994 40996 40998 40999 41001 41002 41003 41004 41006 41011 41013 41014 41019 41021 41022 41023 41027 41028 41030 41032 41035 41036 41037 41039 41041 41042 41043 41044 41047 41048 41049 41054 41055 41056 41057 41059 41061 41063 41065 41067 41070 41076 41077 41078 41079 41080 41088 41096 41097 41098 41099 41101 41103 41104 41113 41116 41118 41125 41127 41129 41132 41134 41137 41141 41143 41144 41151 41152 41156 41157 41158 41160 41164 41165 41166 41167 41168 41169 41171 41172 41173 41175 41176 41177 41179 41180 41182 41183 41185 41188 41190 41191 41193 41196 41199 41200 41201 41204 41205 41209 41211 41212 41213 41214 41222 41223 41224 41225 41226 41227 41229 41230 41233 41236 41238 41239 41241 41243 41250 41251 41252 41255 41256 41257 41258 41260 41264 41265 41266 41270 41272 41273 41276 41278 41279 41282 41283 41284 41285 41286 41288 41290 41292 41295 41296 41297 41304 41309 41310 41311 41314 41318 41319 41322 41323 41330 41332 41333 41335 41338 41339 41341 41344 41351 41356 41357 41362 41363 41364 41365 41371 41372 41373 41375 41378 41379 41381 41387 41389 41391 41392 41397 41399 41400 41401 41402 41403 41405 41407 41409 41410 41411 41413 41415 41417 41419 41421 41422 41423 41426 41427 41429 41431 41432 41438 41441 41442 41446 41448 41451 41452 41454 41455 41456 41458 41459 41463 41466 41469 41471 41472 41475 41476 41478 41479 41482 41485 41487 41488 41490 41491 41493 41494 41495 41497 41500 41501 41502 41503 41504 41505 41507 41509 41512 41513 41515 41518 41520 41521 41522 41523 41525 41528 41529 41531 41532 41534 41536 41537 41538 41540 41547 41548 41549 41550 41551 41552 41553 41555 41556 41557 41561 41562 41564 41565 41568 41569 41570 41571 41572 41573 41575 41577 41578 41579 41581 41586 41587 41589 41590 41591 41593 41595 41597 41598 41599 41600 41601 41607 41608 41609 41615 41616 41619 41622 41623 41625 41626 41630 41631 41632 41637 41639 41640 41641 41642 41644 41645 41647 41654 41655 41656 41661 41666 41669 41671 41672 41673 41675 41677 41681 41682 41685 41688 41689 41690 41691 41693 41700 41702 41705 41708 41711 41714 41715 41716 41717 41718 41719 41725 41730 41737 41738 41749 41750 41752 41757 41759 41760 41762 41766 41767 41772 41773 41774 41778 41781 41785 41786 41788 41789 41791 41792 41797 41799 41800 41801 41803 41810 41816 41823 41826 41828 41830 41831 41834 41835 41837 41838 41839 41840 41843 41845 41847 41848 41853 41854 41856 41858 41861 41862 41863 41869 41871 41875 41876 41877 41880 41881 41885 41892 41893 41894 41898 41899 41900 41902 41903 41904 41907 41908 41909 41914 41919 41928 41931 41932 41934 41936 41937 41939 41940 41941 41943 41945 41949 41950 41952 41955 41956 41957 41959 41962 41963 41964 41966 41967 41968 41970 41971 41972 41973 41974 41976 41977 41985 41986 41988 41991 41996 41998 42000 42002 42003 42004 42006 42008 42010 42011 42012 42013 42020 42021 42022 42024 42025 42026 42027 42028 42031 42032 42034 42036 42038 42042 42045 42049 42050 42051 42052 42053 42055 42057 42058 42064 42065 42066 42069 42071 42072 42074 42077 42078 42080 42087 42090 42097 42102 42105 42107 42109 42110 42113 42114 42115 42120 42126 42128 42130 42132 42133 42134 42138 42139 42140 42148 42150 42152 42153 42155 42156 42157 42158 42160 42161 42162 42168 42169 42170 42178 42179 42181 42182 42183 42185 42187 42188 42192 42193 42199 42202 42206 42207 42208 42209 42212 42216 42220 42221 42222 42226 42227 42229 42232 42233 42234 42235 42237 42238 42241 42242 42243 42247 42248 42249 42250 42252 42254 42255 42259 42261 42263 42265 42266 42268 42270 42271 42272 42274 42277 42278 42283 42286 42294 42295 42299 42300 42302 42306 42307 42308 42313 42317 42319 42320 42321 42325 42328 42331 42333 42340 42341 42342 42345 42348 42349 42350 42351 42356 42357 42358 42360 42362 42365 42366 42368 42369 42370 42371 42373 42374 42376 42378 42380 42382 42384 42385 42387 42388 42391 42394 42397 42398 42401 42406 42407 42408 42409 42410 42412 42413 42414 42415 42417 42424 42425 42426 42428 42430 42434 42437 42438 42440 42442 42445 42446 42448 42450 42451 42454 42455 42457 42463 42464 42466 42470 42473 42475 42476 42478 42479 42480 42481 42491 42492 42494 42495 42498 42499 42501 42502 42506 42507 42508 42509 42510 42511 42512 42513 42516 42517 42522 42524 42526 42527 42528 42529 42530 42532 42535 42537 42541 42542 42545 42546 42548 42549 42550 42551 42552 42558 42559 42562 42564 42565 42568 42570 42571 42573 42576 42577 42578 42582 42586 42592 42594 42595 42596 42597 42599 42600 42601 42602 42603 42604 42605 42607 42608 42609 42610 42612 42615 42620 42622 42623 42626 42627 42629 42635 42636 42639 42640 42641 42642 42644 42645 42646 42648 42649 42652 42653 42654 42655 42656 42662 42664 42667 42669 42672 42673 42675 42676 42678 42679 42680 42682 42683 42686 42690 42691 42695 42697 42700 42702 42707 42708 42709 42713 42718 42722 42725 42726 42729 42733 42737 42738 42739 42740 42743 42744 42745 42746 42747 42750 42751 42755 42757 42760 42761 42762 42765 42767 42768 42769 42770 42771 42775 42780 42782 42785 42786 42788 42789 42792 42793 42795 42796 42797 42801 42802 42806 42809 42810 42813 42816 42819 42820 42821 42823 42824 42825 42826 42830 42836 42838 42840 42842 42844 42847 42854 42855 42856 42857 42861 42868 42871 42872 42873 42874 42875 42878 42879 42881 42883 42884 42889 42890 42891 42897 42899 42902 42903 42907 42909 42910 42912 42914 42916 42918 42919 42920 42922 42923 42924 42926 42930 42932 42934 42940 42941 42943 42944 42947 42950 42951 42959 42961 42962 42963 42965 42967 42969 42970 42979 42980 42981 42983 42984 42985 42986 42987 42989 42995 42996 42997 42998 42999 43004 43006 43010 43011 43013 43015 43019 43020 43021 43022 43024 43028 43029 43032 43033 43036 43037 43039 43044 43046 43047 43048 43049 43054 43055 43060 43062 43064 43065 43067 43068 43069 43071 43073 43074 43076 43079 43080 43082 43084 43085 43087 43092 43093 43095 43096 43097 43098 43100 43102 43104 43105 43106 43107 43109 43110 43111 43112 43114 43115 43116 43117 43119 43121 43123 43127 43130 43131 43132 43134 43136 43138 43141 43148 43150 43151 43155 43156 43160 43162 43164 43165 43168 43169 43171 43173 43180 43181 43183 43188 43191 43199 43201 43204 43205 43206 43207 43208 43209 43210 43211 43212 43213 43219 43221 43222 43223 43224 43227 43232 43233 43235 43236 43237 43238 43239 43242 43244 43250 43252 43253 43254 43261 43265 43266 43267 43269 43270 43272 43274 43279 43280 43282 43284 43286 43289 43292 43298 43300 43302 43304 43306 43310 43311 43312 43314 43318 43320 43321 43322 43323 43325 43326 43327 43328 43329 43332 43333 43334 43338 43342 43343 43344 43346 43350 43352 43353 43354 43356 43357 43362 43363 43368 43369 43371 43374 43375 43378 43379 43380 43381 43383 43384 43385 43390 43392 43393 43396 43397 43398 43402 43403 43404 43406 43409 43416 43418 43419 43421 43422 43424 43425 43426 43427 43428 43429 43430 43431 43436 43437 43443 43445 43446 43450 43451 43452 43453 43458 43464 43466 43468 43472 43473 43475 43476 43479 43481 43482 43483 43485 43486 43488 43489 43490 43491 43492 43494 43496 43498 43504 43506 43507 43508 43510 43512 43513 43514 43516 43517 43518 43521 43528 43529 43530 43531 43534 43536 43537 43538 43539 43543 43544 43546 43547 43548 43556 43557 43558 43563 43564 43565 43566 43568 43569 43572 43573 43575 43577 43578 43586 43589 43591 43593 43594 43595 43597 43599 43600 43603 43605 43606 43607 43609 43612 43613 43614 43616 43617 43618 43626 43628 43629 43631 43632 43635 43641 43645 43647 43648 43649 43651 43653 43654 43655 43656 43659 43662 43664 43667 43668 43669 43670 43672 43674 43676 43677 43678 43679 43682 43683 43684 43685 43686 43689 43695 43696 43697 43703 43704 43709 43710 43711 43714 43717 43718 43719 43720 43722 43724 43725 43728 43732 43733 43734 43736 43737 43738 43740 43743 43744 43748 43751 43752 43758 43759 43764 43767 43770 43771 43772 43774 43777 43779 43780 43781 43782 43783 43785 43786 43789 43790 43791 43795 43796 43801 43802 43804 43807 43809 43813 43814 43815 43820 43824 43825 43826 43831 43834 43835 43837 43838 43842 43847 43850 43853 43857 43861 43862 43866 43868 43870 43872 43873 43875 43876 43882 43883 43887 43888 43889 43890 43891 43892 43894 43895 43896 43897 43899 43900 43901 43903 43904 43905 43906 43909 43911 43913 43915 43921 43925 43926 43932 43933 43935 43936 43939 43941 43944 43947 43950 43951 43953 43954 43960 43961 43965 43966 43971 43973 43978 43981 43982 43985 43986 43987 43988 43989 43990 43992 43994 43996 43997 43999 44000 44002 44004 44006 44009 44010 44013 44014 44019 44020 44022 44023 44025 44027 44028 44029 44030 44032 44038 44040 44043 44044 44049 44050 44053 44055 44061 44065 44066 44068 44069 44071 44074 44075 44076 44077 44078 44080 44081 44083 44087 44088 44089 44090 44092 44093 44094 44095 44096 44098 44099 44100 44103 44105 44107 44108 44113 44114 44116 44118 44120 44122 44124 44127 44129 44130 44133 44138 44139 44141 44142 44143 44145 44148 44152 44156 44157 44159 44160 44162 44164 44165 44166 44172 44173 44174 44181 44182 44183 44186 44188 44189 44191 44196 44198 44199 44201 44202 44203 44206 44207 44210 44212 44214 44217 44223 44226 44231 44235 44236 44239 44241 44245 44246 44248 44251 44254 44257 44259 44262 44265 44267 44270 44272 44278 44281 44282 44283 44285 44286 44287 44288 44289 44292 44293 44298 44304 44305 44307 44315 44317 44319 44325 44327 44330 44331 44332 44334 44335 44336 44337 44344 44345 44347 44348 44349 44351 44353 44354 44356 44358 44359 44360 44364 44366 44367 44369 44370 44372 44374 44375 44379 44382 44383 44386 44388 44392 44394 44395 44397 44398 44399 44400 44402 44404 44408 44411 44414 44417 44420 44421 44424 44425 44426 44428 44429 44435 44436 44437 44438 44439 44440 44441 44443 44445 44446 44451 44453 44455 44456 44457 44459 44461 44463 44464 44466 44467 44468 44471 44472 44473 44476 44477 44479 44484 44486 44489 44490 44492 44493 44496 44497 44500 44502 44506 44507 44508 44509 44510 44511 44514 44515 44516 44518 44520 44521 44527 44528 44529 44531 44534 44535 44536 44539 44540 44542 44543 44544 44549 44552 44553 44554 44555 44558 44560 44561 44562 44564 44565 44567 44568 44569 44570 44573 44574 44576 44577 44579 44581 44583 44587 44592 44593 44594 44596 44598 44600 44602 44606 44609 44612 44613 44614 44615 44617 44619 44620 44622 44624 44625 44626 44627 44629 44630 44631 44634 44636 44638 44639 44645 44647 44649 44650 44652 44653 44655 44656 44659 44661 44662 44664 44665 44667 44669 44674 44675 44678 44680 44684 44692 44695 44698 44701 44702 44703 44704 44706 44708 44710 44715 44716 44717 44721 44723 44724 44727 44728 44731 44733 44735 44736 44739 44740 44747 44749 44750 44753 44755 44759 44761 44762 44763 44764 44765 44767 44768 44769 44772 44773 44774 44776 44778 44779 44780 44782 44784 44786 44788 44791 44792 44795 44796 44798 44801 44802 44803 44805 44808 44817 44819 44821 44822 44823 44825 44829 44831 44835 44837 44840 44843 44844 44845 44849 44852 44853 44855 44856 44858 44859 44863 44866 44867 44871 44872 44873 44875 44876 44877 44878 44880 44881 44882 44883 44885 44886 44888 44889 44890 44891 44892 44896 44899 44900 44903 44909 44912 44915 44916 44917 44919 44925 44926 44927 44928 44929 44931 44934 44935 44939 44940 44942 44945 44946 44948 44953 44958 44959 44962 44963 44968 44970 44972 44974 44982 44983 44985 44988 44989 44990 44992 44993 44994 44995 44997 44998 45001 45002 45003 45004 45005 45007 45009 45010 45014 45015 45016 45017 45018 45020 45022 45023 45024 45026 45029 45030 45031 45039 45041 45043 45047 45048 45050 45056 45057 45058 45065 45069 45070 45071 45072 45075 45077 45078 45088 45092 45094 45096 45097 45098 45099 45101 45104 45106 45107 45108 45111 45114 45116 45117 45120 45125 45127 45128 45129 45130 45131 45133 45134 45135 45136 45139 45140 45141 45144 45148 45149 45150 45152 45154 45155 45156 45159 45161 45165 45166 45167 45168 45171 45173 45174 45175 45176 45177 45180 45181 45182 45184 45188 45189 45190 45191 45197 45199 45203 45204 45206 45208 45209 45213 45215 45216 45217 45218 45219 45220 45222 45227 45229 45231 45232 45234 45236 45237 45239 45240 45241 45242 45243 45244 45247 45248 45249 45255 45259 45260 45262 45263 45264 45266 45267 45268 45270 45271 45273 45274 45275 45277 45280 45282 45286 45289 45292 45296 45298 45300 45301 45303 45308 45309 45310 45311 45314 45319 45322 45326 45327 45328 45329 45330 45333 45334 45335 45337 45338 45344 45345 45346 45352 45355 45358 45360 45361 45364 45367 45369 45371 45374 45375 45378 45380 45385 45390 45391 45393 45400 45402 45404 45406 45407 45414 45417 45420 45423 45424 45427 45428 45429 45430 45434 45435 45437 45439 45440 45442 45444 45448 45451 45453 45454 45455 45456 45459 45460 45461 45462 45466 45469 45470 45472 45475 45476 45477 45478 45479 45480 45483 45485 45488 45490 45492 45493 45494 45495 45497 45499 45501 45503 45505 45507 45509 45513 45514 45515 45518 45522 45523 45524 45525 45526 45527 45528 45529 45530 45531 45535 45536 45544 45545 45548 45549 45551 45556 45557 45558 45559 45560 45568 45573 45574 45575 45577 45578 45581 45582 45583 45584 45587 45588 45590 45591 45592 45593 45602 45604 45606 45608 45609 45612 45614 45615 45617 45618 45620 45623 45625 45628 45632 45633 45634 45636 45639 45640 45641 45644 45647 45650 45655 45656 45658 45659 45661 45662 45664 45667 45669 45671 45676 45677 45679 45683 45684 45686 45690 45692 45693 45698 45700 45705 45707 45708 45710 45713 45715 45716 45718 45721 45722 45725 45726 45731 45734 45736 45737 45739 45748 45752 45755 45758 45760 45761 45762 45764 45768 45770 45772 45778 45779 45782 45783 45785 45788 45789 45791 45792 45793 45794 45795 45798 45800 45802 45803 45805 45807 45809 45810 45811 45813 45814 45815 45819 45820 45827 45828 45831 45835 45836 45839 45843 45844 45845 45847 45848 45850 45853 45855 45856 45857 45858 45859 45860 45862 45863 45864 45866 45870 45871 45872 45873 45874 45875 45876 45877 45884 45885 45886 45887 45888 45890 45894 45895 45897 45901 45905 45906 45907 45908 45909 45910 45911 45912 45913 45915 45919 45924 45930 45931 45933 45939 45940 45941 45944 45947 45948 45949 45950 45952 45954 45955 45960 45961 45962 45963 45968 45969 45972 45973 45977 45978 45981 45982 45983 45984 45985 45986 45988 45991 45992 45993 45994 45995 45997 45998 46001 46002 46006 46007 46008 46009 46010 46011 46012 46015 46018 46020 46022 46027 46028 46029 46030 46032 46035 46038 46041 46043 46046 46050 46051 46056 46057 46059 46061 46062 46066 46067 46075 46076 46080 46081 46083 46084 46086 46087 46089 46093 46099 46100 46101 46103 46104 46105 46106 46108 46111 46119 46121 46122 46123 46128 46131 46134 46135 46139 46140 46141 46142 46145 46147 46148 46151 46153 46154 46155 46157 46158 46159 46160 46161 46162 46163 46164 46165 46167 46168 46170 46171 46173 46175 46182 46183 46184 46187 46193 46194 46196 46201 46202 46207 46208 46209 46210 46211 46212 46214 46215 46216 46219 46223 46224 46225 46229 46232 46233 46235 46236 46238 46239 46240 46243 46244 46246 46247 46250 46252 46254 46256 46257 46259 46261 46262 46263 46264 46265 46267 46269 46271 46272 46274 46277 46279 46282 46283 46284 46286 46288 46294 46296 46300 46302 46303 46304 46306 46307 46309 46313 46316 46317 46318 46320 46321 46322 46323 46324 46326 46328 46329 46332 46333 46336 46339 46340 46341 46343 46344 46346 46347 46349 46350 46356 46359 46361 46363 46364 46365 46366 46367 46370 46371 46375 46376 46377 46379 46380 46381 46383 46384 46385 46388 46389 46393 46394 46398 46399 46400 46403 46404 46406 46407 46408 46409 46410 46411 46414 46415 46417 46424 46427 46429 46431 46432 46439 46440 46441 46444 46446 46447 46450 46452 46453 46454 46456 46457 46465 46466 46470 46474 46475 46476 46477 46479 46482 46485 46489 46492 46493 46496 46498 46499 46502 46504 46505 46509 46510 46511 46513 46514 46518 46519 46521 46522 46526 46528 46529 46532 46534 46539 46540 46542 46545 46547 46548 46550 46551 46552 46553 46555 46556 46562 46563 46566 46568 46573 46574 46576 46579 46580 46581 46583 46584 46586 46587 46589 46591 46592 46597 46599 46601 46602 46610 46612 46613 46616 46619 46621 46623 46624 46626 46627 46628 46630 46631 46634 46639 46641 46643 46644 46646 46648 46649 46650 46653 46655 46659 46662 46664 46665 46668 46671 46672 46674 46676 46677 46681 46682 46684 46685 46686 46687 46689 46690 46695 46696 46697 46700 46701 46702 46704 46705 46706 46707 46708 46712 46713 46714 46715 46716 46717 46718 46719 46720 46723 46725 46726 46727 46728 46729 46730 46734 46737 46739 46742 46744 46746 46748 46749 46751 46752 46758 46762 46764 46765 46768 46770 46773 46775 46777 46778 46779 46781 46782 46788 46789 46790 46792 46793 46798 46800 46801 46802 46803 46804 46807 46809 46811 46812 46813 46814 46817 46818 46819 46822 46823 46824 46825 46827 46833 46835 46836 46837 46839 46841 46843 46846 46847 46852 46853 46855 46856 46857 46861 46862 46864 46866 46869 46870 46871 46873 46875 46877 46878 46879 46883 46884 46885 46889 46890 46891 46892 46894 46896 46897 46902 46906 46911 46912 46913 46914 46917 46918 46920 46921 46923 46924 46925 46927 46933 46934 46937 46938 46939 46940 46942 46945 46946 46947 46948 46951 46952 46953 46958 46960 46961 46966 46969 46972 46974 46975 46977 46979 46981 46984 46988 46991 46992 46995 46997 46999 47001 47002 47003 47005 47007 47009 47014 47015 47016 47018 47020 47021 47022 47025 47028 47034 47037 47038 47039 47042 47044 47045 47046 47049 47051 47052 47053 47057 47060 47061 47064 47065 47067 47068 47070 47073 47074 47076 47080 47082 47083 47084 47085 47088 47090 47091 47093 47098 47099 47101 47102 47103 47107 47110 47111 47113 47114 47115 47118 47120 47124 47125 47126 47133 47134 47137 47140 47141 47146 47148 47151 47152 47154 47156 47159 47160 47161 47162 47164 47167 47168 47170 47171 47172 47174 47175 47178 47180 47181 47184 47186 47188 47189 47190 47191 47192 47196 47200 47203 47204 47206 47212 47213 47215 47217 47219 47220 47221 47223 47224 47226 47227 47228 47229 47232 47233 47234 47235 47240 47244 47245 47247 47250 47251 47253 47254 47256 47258 47259 47261 47263 47264 47270 47271 47272 47273 47275 47276 47277 47280 47282 47288 47289 47292 47295 47296 47298 47305 47307 47315 47318 47320 47321 47322 47323 47331 47334 47335 47338 47343 47344 47349 47351 47352 47354 47360 47362 47364 47365 47366 47369 47372 47374 47376 47379 47383 47386 47388 47392 47393 47394 47396 47397 47399 47402 47404 47408 47410 47411 47412 47416 47419 47420 47423 47424 47425 47428 47430 47431 47433 47436 47437 47442 47444 47447 47450 47452 47454 47455 47456 47457 47459 47460 47461 47463 47466 47471 47472 47473 47475 47478 47480 47483 47485 47486 47488 47489 47492 47493 47494 47495 47498 47500 47504 47508 47511 47516 47517 47518 47523 47524 47525 47528 47530 47533 47535 47536 47544 47546 47549 47550 47553 47554 47556 47557 47560 47562 47570 47571 47572 47573 47574 47575 47577 47579 47580 47581 47582 47584 47588 47589 47590 47593 47602 47605 47607 47608 47609 47610 47611 47614 47615 47621 47622 47626 47628 47630 47632 47633 47636 47639 47642 47643 47646 47648 47652 47655 47658 47662 47663 47664 47667 47670 47671 47672 47675 47676 47677 47680 47681 47682 47685 47688 47691 47692 47694 47695 47697 47699 47701 47705 47709 47711 47715 47717 47719 47720 47722 47724 47725 47727 47728 47729 47730 47731 47732 47734 47738 47741 47742 47747 47748 47749 47750 47752 47754 47756 47757 47758 47761 47762 47763 47766 47767 47768 47770 47771 47772 47773 47774 47775 47776 47777 47778 47781 47783 47785 47788 47789 47792 47794 47795 47796 47799 47803 47804 47810 47812 47815 47817 47821 47824 47827 47830 47832 47833 47836 47840 47844 47847 47849 47850 47852 47853 47854 47855 47856 47857 47859 47861 47862 47863 47864 47866 47867 47868 47869 47872 47873 47877 47878 47879 47880 47881 47886 47889 47894 47895 47896 47898 47899 47901 47902 47903 47904 47905 47906 47907 47909 47910 47911 47912 47916 47918 47919 47922 47923 47924 47925 47926 47929 47930 47934 47937 47942 47944 47945 47951 47952 47955 47956 47957 47960 47963 47965 47966 47970 47971 47972 47974 47975 47979 47980 47981 47988 47990 47991 47992 47993 47995 47996 47997 48000 48002 48003 48010 48011 48013 48014 48015 48018 48020 48021 48023 48026 48030 48031 48032 48034 48035 48036 48040 48041 48043 48044 48045 48046 48047 48048 48049 48051 48053 48054 48055 48056 48057 48060 48061 48065 48066 48067 48069 48071 48072 48074 48077 48082 48090 48093 48098 48104 48107 48108 48111 48112 48113 48115 48118 48119 48120 48121 48124 48125 48130 48131 48132 48135 48136 48137 48140 48141 48142 48144 48149 48152 48153 48154 48155 48160 48163 48164 48165 48166 48168 48169 48170 48175 48176 48178 48179 48180 48184 48186 48187 48189 48190 48191 48193 48195 48198 48200 48202 48204 48205 48207 48209 48212 48214 48215 48216 48218 48220 48222 48224 48225 48226 48227 48231 48233 48234 48235 48237 48239 48240 48244 48246 48247 48249 48254 48256 48257 48258 48259 48260 48261 48262 48263 48265 48266 48269 48274 48275 48276 48278 48279 48280 48283 48289 48290 48291 48292 48293 48294 48295 48297 48298 48302 48304 48307 48308 48310 48311 48313 48315 48317 48318 48319 48320 48321 48322 48323 48324 48325 48327 48329 48331 48333 48338 48342 48345 48346 48347 48351 48357 48358 48363 48368 48369 48370 48371 48372 48374 48375 48387 48390 48391 48394 48395 48396 48397 48398 48401 48402 48405 48407 48408 48411 48416 48417 48418 48419 48421 48422 48423 48424 48426 48428 48429 48431 48432 48433 48434 48435 48436 48437 48438 48440 48441 48442 48445 48446 48447 48449 48450 48451 48457 48459 48462 48467 48468 48470 48472 48473 48476 48483 48484 48486 48488 48489 48490 48491 48492 48495 48498 48500 48501 48502 48504 48509 48511 48512 48514 48516 48521 48522 48523 48524 48525 48528 48529 48530 48533 48534 48535 48536 48539 48540 48541 48542 48543 48544 48546 48547 48552 48554 48555 48556 48558 48559 48560 48561 48562 48564 48565 48566 48567 48568 48570 48571 48573 48577 48578 48580 48583 48585 48590 48592 48593 48595 48596 48602 48603 48606 48607 48608 48611 48615 48616 48619 48621 48622 48624 48634 48635 48636 48637 48638 48641 48643 48644 48645 48649 48650 48652 48658 48659 48661 48662 48663 48665 48669 48670 48672 48673 48676 48677 48681 48687 48688 48691 48695 48697 48710 48712 48713 48715 48716 48719 48720 48721 48725 48726 48727 48728 48729 48732 48734 48735 48737 48739 48746 48747 48749 48750 48751 48752 48753 48755 48756 48760 48761 48765 48769 48770 48774 48778 48781 48783 48785 48790 48794 48795 48800 48803 48806 48807 48811 48813 48814 48816 48819 48820 48825 48826 48827 48828 48830 48831 48835 48838 48839 48841 48843 48844 48845 48846 48847 48848 48849 48851 48853 48854 48855 48856 48861 48867 48868 48871 48873 48875 48876 48878 48879 48881 48883 48885 48887 48888 48894 48897 48898 48899 48901 48902 48904 48905 48908 48909 48911 48913 48916 48919 48924 48925 48926 48927 48930 48931 48932 48933 48935 48940 48941 48942 48943 48946 48947 48949 48950 48951 48955 48957 48958 48959 48960 48961 48965 48971 48972 48973 48974 48976 48977 48979 48980 48981 48982 48983 48988 48991 49000 49001 49003 49004 49007 49008 49010 49012 49014 49015 49016 49024 49026 49029 49031 49032 49034 49036 49037 49038 49039 49040 49041 49042 49046 49055 49058 49059 49061 49062 49067 49070 49072 49074 49076 49079 49080 49081 49083 49085 49089 49090 49094 49099 49101 49103 49104 49107 49108 49109 49110 49111 49112 49113 49116 49117 49118 49119 49120 49121 49123 49125 49126 49128 49129 49131 49132 49134 49136 49137 49144 49145 49146 49149 49152 49155 49163 49166 49168 49170 49171 49172 49175 49176 49177 49185 49188 49190 49191 49192 49196 49199 49200 49204 49206 49212 49213 49214 49215 49216 49217 49218 49219 49221 49223 49224 49225 49226 49227 49228 49230 49231 49233 49236 49238 49240 49243 49246 49248 49249 49252 49253 49254 49255 49256 49258 49259 49261 49262 49264 49265 49267 49268 49271 49273 49274 49276 49277 49278 49279 49280 49281 49282 49284 49285 49286 49288 49294 49298 49300 49302 49303 49304 49306 49309 49310 49311 49312 49318 49320 49322 49324 49327 49330 49331 49334 49338 49341 49342 49345 49347 49349 49351 49353 49354 49356 49357 49362 49364 49365 49371 49372 49373 49375 49377 49378 49380 49381 49383 49384 49386 49388 49396 49397 49400 49401 49405 49407 49409 49411 49413 49416 49417 49422 49423 49426 49428 49429 49430 49433 49434 49435 49437 49438 49440 49442 49443 49445 49446 49448 49450 49451 49452 49458 49460 49461 49462 49470 49472 49473 49474 49475 49476 49478 49482 49484 49486 49487 49488 49490 49494 49498 49499 49504 49506 49507 49508 49510 49512 49515 49516 49519 49524 49528 49532 49534 49537 49541 49542 49544 49548 49549 49550 49556 49562 49563 49564 49566 49567 49570 49571 49573 49575 49576 49578 49579 49580 49583 49585 49586 49587 49588 49589 49592 49594 49596 49598 49601 49602 49603 49604 49606 49608 49611 49614 49616 49617 49619 49623 49624 49625 49628 49629 49632 49635 49636 49641 49642 49644 49645 49647 49648 49651 49652 49653 49654 49655 49656 49658 49659 49660 49662 49664 49667 49669 49670 49671 49672 49676 49678 49679 49680 49681 49683 49684 49685 49687 49690 49691 49695 49698 49700 49701 49704 49705 49710 49712 49713 49714 49715 49717 49719 49721 49723 49724 49725 49726 49729 49731 49732 49733 49734 49735 49736 49739 49742 49743 49744 49745 49750 49751 49752 49754 49755 49757 49758 49761 49762 49763 49764 49765 49766 49767 49768 49769 49770 49771 49772 49779 49782 49783 49784 49788 49789 49791 49792 49793 49794 49798 49801 49802 49805 49806 49808 49809 49812 49813 49816 49817 49818 49819 49820 49821 49822 49826 49829 49830 49831 49834 49838 49840 49841 49844 49846 49849 49853 49856 49858 49859 49860 49862 49864 49866 49871 49872 49873 49876 49877 49879 49882 49883 49884 49885 49886 49887 49890 49894 49895 49899 49900 49901 49904 49905 49906 49907 49908 49909 49910 49916 49918 49919 49921 49925 49928 49929 49939 49940 49943 49944 49950 49951 49960 49961 49963 49967 49970 49971 49972 49977 49979 49980 49982 49984 49985 49987 49988 49990 49991 49992 49994 49995 49996 49999 50002 50003 50005 50006 50007 50009 50013 50014 50015 50017 50018 50020 50021 50022 50024 50027 50028 50029 50030 50032 50037 50038 50043 50046 50047 50053 50055 50057 50059 50062 50063 50064 50065 50066 50067 50069 50072 50075 50076 50077 50080 50084 50088 50092 50094 50095 50096 50098 50099 50100 50101 50109 50110 50115 50116 50121 50123 50124 50126 50129 50130 50131 50132 50133 50135 50137 50138 50139 50141 50144 50151 50152 50155 50159 50161 50163 50165 50166 50169 50170 50172 50175 50176 50177 50178 50182 50183 50185 50187 50190 50191 50194 50197 50198 50199 50203 50204 50205 50208 50210 50213 50214 50216 50222 50223 50224 50225 50226 50228 50230 50233 50235 50236 50239 50241 50242 50245 50247 50248 50249 50250 50254 50256 50264 50268 50269 50270 50277 50278 50279 50282 50284 50287 50288 50289 50290 50294 50295 50297 50300 50303 50304 50310 50311 50315 50321 50324 50325 50326 50327 50332 50334 50337 50338 50340 50342 50345 50347 50349 50350 50351 50352 50353 50355 50357 50362 50363 50366 50367 50370 50374 50375 50376 50377 50378 50379 50384 50389 50390 50392 50394 50396 50397 50399 50400 50401 50402 50403 50404 50405 50407 50409 50411 50416 50417 50419 50423 50429 50431 50435 50436 50437 50438 50439 50443 50444 50447 50448 50451 50454 50455 50458 50460 50461 50462 50463 50464 50468 50469 50472 50480 50481 50483 50485 50487 50488 50489 50490 50491 50492 50494 50498 50504 50506 50509 50511 50512 50513 50515 50517 50520 50524 50525 50528 50532 50537 50538 50542 50544 50545 50546 50553 50555 50556 50559 50561 50563 50564 50567 50568 50570 50573 50574 50575 50578 50579 50583 50584 50586 50587 50590 50591 50592 50598 50599 50603 50604 50605 50608 50609 50611 50613 50615 50619 50621 50623 50624 50625 50629 50630 50632 50633 50634 50635 50637 50640 50641 50645 50649 50651 50652 50653 50654 50655 50657 50659 50661 50662 50670 50673 50675 50676 50677 50679 50680 50682 50685 50688 50689 50690 50691 50693 50695 50700 50702 50705 50706 50709 50711 50712 50713 50715 50716 50718 50722 50723 50725 50726 50727 50728 50729 50730 50736 50738 50740 50742 50743 50744 50746 50748 50751 50753 50754 50757 50759 50761 50762 50763 50770 50771 50772 50774 50776 50781 50783 50784 50787 50789 50792 50793 50794 50795 50800 50801 50802 50803 50804 50806 50807 50815 50816 50818 50819 50821 50822 50825 50828 50829 50831 50832 50838 50841 50846 50847 50852 50853 50854 50855 50857 50858 50859 50860 50861 50862 50866 50867 50868 50875 50878 50879 50880 50881 50882 50884 50885 50887 50888 50889 50890 50892 50893 50894 50899 50900 50901 50905 50909 50911 50913 50914 50915 50916 50918 50920 50921 50923 50924 50931 50936 50937 50939 50940 50945 50947 50948 50950 50951 50952 50953 50955 50956 50957 50958 50962 50963 50968 50972 50975 50977 50978 50980 50982 50983 50989 50990 50995 50999 51000 51013 51015 51017 51018 51019 51022 51025 51030 51031 51038 51041 51052 51054 51055 51057 51058 51059 51063 51065 51071 51073 51076 51077 51078 51083 51086 51088 51089 51090 51091 51094 51097 51099 51100 51102 51105 51112 51115 51117 51118 51120 51121 51122 51126 51129 51130 51131 51132 51133 51134 51140 51142 51143 51144 51146 51148 51149 51151 51152 51154 51158 51161 51162 51165 51171 51177 51178 51184 51191 51192 51193 51195 51197 51199 51201 51202 51204 51205 51206 51208 51213 51214 51216 51217 51220 51221 51222 51223 51224 51232 51234 51239 51240 51241 51243 51244 51248 51249 51251 51252 51256 51258 51259 51264 51266 51267 51268 51271 51273 51274 51275 51278 51279 51280 51285 51286 51287 51290 51293 51295 51296 51299 51301 51302 51303 51304 51305 51306 51307 51308 51309 51315 51317 51319 51322 51325 51326 51329 51335 51336 51341 51342 51350 51352 51358 51360 51361 51365 51367 51368 51370 51372 51374 51375 51376 51379 51380 51381 51382 51384 51385 51390 51392 51394 51396 51399 51402 51403 51406 51409 51411 51412 51415 51418 51419 51420 51424 51426 51427 51434 51438 51439 51440 51441 51442 51443 51444 51446 51447 51448 51449 51450 51451 51453 51456 51458 51460 51461 51462 51463 51464 51467 51469 51472 51473 51474 51479 51480 51481 51482 51484 51485 51491 51492 51493 51497 51498 51499 51500 51501 51502 51506 51507 51508 51510 51512 51514 51524 51527 51528 51530 51533 51537 51539 51541 51543 51544 51545 51547 51551 51553 51554 51555 51558 51560 51561 51562 51563 51565 51566 51567 51569 51571 51572 51573 51574 51575 51576 51578 51579 51584 51587 51591 51592 51595 51596 51600 51602 51603 51605 51611 51612 51614 51615 51621 51624 51626 51628 51629 51631 51632 51642 51644 51646 51648 51651 51652 51656 51657 51658 51661 51664 51667 51669 51670 51671 51673 51674 51675 51678 51679 51680 51682 51683 51684 51686 51691 51692 51693 51698 51701 51703 51704 51708 51709 51710 51711 51713 51714 51721 51722 51725 51726 51727 51731 51732 51733 51734 51735 51736 51741 51743 51744 51747 51748 51749 51751 51754 51755 51757 51759 51760 51761 51763 51764 51766 51773 51777 51778 51781 51782 51784 51785 51786 51788 51792 51794 51795 51798 51800 51804 51805 51808 51810 51812 51813 51814 51815 51818 51819 51821 51822 51823 51826 51827 51828 51829 51830 51834 51835 51837 51838 51840 51846 51847 51849 51851 51852 51855 51856 51861 51864 51868 51871 51874 51876 51877 51878 51879 51884 51885 51886 51889 51894 51896 51897 51898 51900 51904 51905 51907 51912 51913 51916 51917 51918 51921 51923 51924 51925 51926 51928 51932 51933 51934 51935 51936 51937 51938 51940 51943 51947 51951 51953 51955 51956 51958 51959 51961 51962 51963 51965 51966 51967 51969 51970 51972 51977 51979 51980 51982 51983 51985 51986 51987 51988 51989 51991 51995 51998 51999 52002 52003 52004 52005 52009 52010 52012 52016 52018 52019 52024 52026 52027 52031 52032 52033 52035 52036 52038 52043 52045 52046 52047 52050 52051 52052 52053 52059 52062 52063 52065 52069 52070 52071 52073 52074 52075 52085 52086 52090 52091 52093 52094 52095 52096 52097 52098 52101 52102 52108 52109 52111 52113 52114 52119 52120 52121 52127 52131 52133 52134 52135 52138 52139 52140 52142 52143 52144 52146 52147 52150 52151 52154 52157 52158 52159 52165 52166 52168 52169 52171 52172 52174 52178 52180 52184 52187 52188 52190 52196 52199 52201 52202 52204 52206 52209 52213 52219 52221 52224 52226 52229 52231 52232 52233 52235 52236 52240 52241 52243 52246 52248 52249 52252 52254 52257 52261 52262 52264 52265 52266 52267 52268 52270 52273 52274 52275 52277 52279 52280 52284 52285 52286 52288 52289 52290 52294 52295 52296 52298 52302 52303 52306 52308 52311 52312 52314 52315 52318 52320 52321 52322 52324 52326 52328 52331 52335 52338 52340 52341 52342 52344 52347 52348 52349 52350 52354 52358 52361 52362 52366 52367 52368 52369 52370 52371 52374 52378 52379 52382 52383 52385 52388 52392 52393 52394 52395 52397 52398 52402 52403 52407 52408 52410 52411 52413 52419 52421 52422 52423 52426 52429 52437 52438 52440 52442 52445 52446 52453 52456 52457 52460 52461 52465 52466 52467 52468 52469 52472 52473 52474 52475 52477 52479 52480 52483 52487 52489 52492 52495 52496 52500 52502 52504 52505 52506 52507 52510 52511 52517 52519 52520 52522 52524 52528 52530 52532 52536 52538 52540 52543 52545 52546 52553 52557 52559 52560 52564 52565 52566 52568 52569 52572 52574 52576 52577 52581 52582 52584 52588 52590 52593 52596 52597 52598 52603 52604 52605 52608 52610 52615 52618 52621 52624 52625 52627 52628 52630 52632 52634 52636 52637 52642 52647 52649 52651 52652 52653 52654 52655 52656 52657 52659 52660 52662 52664 52665 52667 52668 52671 52675 52676 52677 52678 52681 52685 52686 52689 52694 52696 52698 52699 52707 52710 52712 52713 52714 52717 52718 52720 52721 52722 52723 52725 52726 52727 52729 52730 52732 52735 52736 52737 52738 52739 52740 52741 52742 52743 52745 52746 52748 52751 52753 52755 52760 52762 52766 52768 52770 52772 52774 52778 52779 52784 52786 52791 52797 52798 52799 52804 52810 52812 52817 52819 52822 52823 52826 52829 52832 52833 52836 52837 52838 52841 52845 52846 52849 52851 52852 52854 52856 52858 52865 52872 52879 52881 52884 52888 52889 52890 52891 52892 52895 52896 52897 52898 52899 52900 52901 52903 52904 52905 52907 52909 52912 52918 52920 52924 52926 52927 52932 52933 52934 52935 52938 52939 52943 52944 52945 52948 52951 52952 52955 52959 52962 52963 52964 52965 52966 52971 52972 52976 52979 52980 52982 52984 52985 52987 52991 52992 52998 53000 53002 53005 53006 53009 53010 53011 53014 53016 53018 53020 53022 53025 53027 53030 53031 53032 53034 53035 53038 53040 53044 53045 53048 53051 53052 53055 53056 53058 53060 53061 53063 53067 53068 53070 53071 53073 53074 53075 53076 53077 53078 53079 53082 53083 53086 53089 53091 53092 53093 53098 53102 53106 53107 53108 53109 53111 53112 53116 53117 53118 53121 53122 53123 53124 53125 53128 53130 53133 53135 53136 53137 53138 53139 53140 53145 53150 53152 53153 53157 53160 53161 53162 53166 53169 53171 53172 53173 53174 53175 53177 53178 53179 53180 53183 53185 53187 53188 53191 53195 53197 53199 53202 53203 53205 53207 53211 53212 53215 53216 53217 53219 53222 53224 53228 53231 53233 53235 53236 53240 53241 53242 53244 53246 53248 53249 53254 53257 53258 53271 53273 53280 53281 53283 53285 53287 53290 53293 53296 53297 53302 53305 53306 53308 53309 53310 53312 53313 53316 53318 53323 53327 53328 53330 53331 53332 53333 53337 53338 53341 53343 53344 53345 53346 53348 53349 53352 53353 53354 53357 53359 53362 53364 53366 53370 53371 53372 53373 53374 53375 53376 53381 53382 53385 53389 53390 53395 53396 53397 53399 53400 53408 53409 53411 53412 53418 53419 53420 53422 53423 53426 53431 53432 53433 53436 53439 53441 53442 53445 53453 53454 53456 53457 53458 53459 53461 53462 53465 53466 53467 53470 53471 53473 53474 53476 53481 53488 53489 53490 53491 53494 53497 53500 53502 53503 53504 53510 53514 53516 53517 53518 53520 53524 53525 53526 53527 53529 53530 53532 53533 53537 53542 53544 53545 53546 53549 53550 53551 53552 53555 53558 53561 53562 53564 53565 53566 53568 53569 53571 53575 53579 53583 53584 53587 53593 53594 53596 53597 53600 53601 53604 53605 53607 53609 53610 53612 53614 53617 53620 53621 53622 53623 53624 53627 53628 53631 53633 53635 53639 53640 53641 53643 53645 53646 53647 53649 53651 53652 53656 53657 53659 53662 53669 53671 53672 53674 53677 53678 53680 53682 53683 53684 53685 53688 53690 53692 53693 53694 53695 53696 53697 53698 53700 53703 53706 53707 53708 53709 53711 53714 53715 53716 53717 53721 53723 53726 53727 53730 53734 53735 53736 53740 53741 53742 53744 53745 53748 53750 53753 53755 53757 53759 53765 53768 53772 53774 53775 53776 53777 53778 53779 53782 53783 53786 53790 53791 53795 53796 53797 53800 53802 53803 53804 53805 53806 53807 53809 53810 53815 53817 53821 53824 53827 53830 53831 53832 53834 53837 53839 53840 53841 53842 53843 53850 53852 53855 53858 53860 53862 53865 53866 53867 53869 53872 53873 53879 53880 53882 53884 53885 53886 53887 53898 53899 53904 53908 53909 53910 53912 53913 53915 53916 53917 53919 53922 53923 53924 53926 53932 53934 53935 53937 53938 53940 53941 53943 53947 53953 53955 53956 53959 53961 53963 53964 53971 53973 53975 53976 53979 53980 53982 53984 53988 53989 53993 53996 53998 54000 54001 54002 54003 54004 54008 54013 54016 54017 54018 54019 54020 54022 54023 54025 54027 54029 54032 54033 54034 54037 54039 54040 54042 54044 54046 54047 54051 54054 54057 54059 54060 54062 54064 54068 54072 54074 54075 54076 54079 54080 54081 54082 54085 54089 54090 54091 54095 54098 54101 54103 54109 54110 54111 54112 54114 54115 54120 54121 54123 54124 54126 54128 54129 54130 54133 54136 54141 54144 54148 54149 54150 54151 54153 54158 54159 54162 54164 54168 54169 54171 54174 54175 54176 54178 54179 54181 54182 54183 54185 54189 54190 54191 54194 54196 54197 54198 54199 54204 54206 54208 54210 54212 54214 54216 54217 54219 54220 54222 54228 54231 54233 54234 54235 54238 54239 54240 54243 54248 54249 54251 54252 54254 54255 54256 54259 54263 54269 54272 54276 54277 54282 54285 54287 54291 54296 54299 54301 54302 54304 54305 54307 54308 54309 54311 54312 54316 54317 54319 54321 54325 54326 54328 54331 54333 54334 54337 54339 54340 54341 54344 54346 54355 54356 54358 54359 54363 54365 54366 54368 54369 54370 54371 54373 54375 54381 54382 54383 54384 54386 54388 54389 54395 54400 54401 54403 54405 54406 54407 54409 54412 54413 54414 54416 54419 54420 54424 54426 54427 54428 54430 54433 54434 54436 54437 54439 54440 54443 54446 54447 54448 54450 54451 54453 54455 54457 54460 54461 54466 54470 54472 54476 54477 54478 54479 54480 54482 54484 54485 54490 54491 54492 54495 54497 54499 54504 54505 54506 54508 54509 54510 54512 54514 54515 54518 54519 54520 54521 54522 54523 54524 54526 54529 54532 54534 54535 54536 54537 54538 54539 54542 54543 54545 54546 54548 54552 54553 54554 54555 54556 54558 54559 54560 54561 54562 54563 54564 54565 54567 54570 54571 54572 54573 54575 54576 54580 54582 54583 54584 54585 54588 54590 54596 54598 54600 54601 54603 54605 54606 54610 54611 54612 54613 54614 54616 54617 54620 54621 54623 54628 54630 54634 54636 54637 54638 54641 54642 54643 54645 54646 54647 54648 54652 54656 54660 54661 54662 54664 54665 54667 54668 54669 54671 54675 54677 54681 54683 54684 54688 54691 54697 54698 54699 54700 54701 54702 54706 54707 54708 54711 54712 54713 54715 54716 54717 54720 54722 54723 54724 54726 54727 54728 54733 54734 54735 54736 54739 54740 54745 54747 54748 54749 54750 54751 54752 54756 54758 54759 54762 54767 54768 54770 54771 54772 54774 54776 54777 54780 54781 54785 54786 54788 54791 54793 54794 54795 54796 54799 54800 54802 54805 54806 54807 54809 54810 54814 54815 54817 54818 54821 54822 54825 54826 54829 54830 54833 54834 54836 54837 54838 54839 54842 54844 54845 54847 54848 54853 54854 54858 54861 54863 54865 54866 54868 54869 54870 54872 54875 54876 54877 54878 54880 54881 54885 54886 54887 54892 54893 54896 54897 54898 54900 54902 54904 54905 54906 54907 54910 54912 54913 54914 54915 54916 54918 54919 54920 54923 54926 54927 54928 54929 54932 54933 54936 54938 54940 54944 54948 54949 54950 54956 54957 54958 54962 54964 54965 54967 54968 54971 54973 54974 54976 54979 54981 54986 54988 54989 54991 54992 54995 54996 54997 54999 55005 55008 55014 55019 55020 55022 55023 55026 55030 55035 55036 55044 55045 55046 55049 55053 55056 55057 55058 55061 55066 55067 55073 55075 55077 55081 55082 55083 55087 55089 55092 55093 55094 55097 55100 55101 55106 55110 55111 55114 55117 55118 55120 55123 55125 55126 55127 55130 55131 55132 55134 55135 55136 55139 55143 55145 55147 55154 55155 55156 55159 55160 55161 55163 55165 55166 55171 55173 55174 55175 55176 55177 55179 55181 55182 55183 55188 55189 55196 55198 55200 55204 55208 55209 55210 55214 55217 55218 55219 55222 55223 55226 55228 55229 55230 55231 55234 55235 55236 55239 55241 55247 55249 55250 55253 55257 55258 55259 55261 55262 55266 55267 55268 55269 55273 55274 55276 55277 55279 55280 55281 55288 55289 55292 55293 55299 55302 55304 55305 55307 55308 55309 55313 55315 55316 55318 55324 55325 55327 55328 55330 55333 55334 55336 55338 55339 55343 55344 55345 55346 55347 55351 55352 55353 55355 55357 55359 55362 55363 55364 55367 55368 55371 55372 55373 55377 55378 55380 55382 55383 55384 55387 55388 55390 55392 55393 55394 55396 55402 55403 55404 55405 55406 55407 55408 55410 55412 55414 55416 55419 55422 55432 55434 55435 55437 55441 55442 55443 55445 55447 55451 55452 55453 55455 55456 55457 55458 55459 55460 55461 55463 55466 55468 55470 55471 55472 55473 55475 55476 55479 55480 55481 55483 55485 55487 55488 55489 55493 55494 55496 55497 55502 55503 55508 55510 55511 55512 55520 55522 55525 55526 55528 55529 55531 55532 55533 55534 55535 55537 55540 55541 55542 55543 55548 55549 55552 55555 55556 55559 55560 55561 55562 55563 55565 55568 55570 55573 55576 55581 55583 55586 55587 55588 55590 55595 55596 55598 55602 55603 55605 55606 55609 55611 55616 55617 55620 55622 55623 55624 55629 55630 55639 55641 55648 55650 55651 55654 55655 55656 55657 55660 55661 55663 55664 55665 55666 55668 55669 55670 55671 55672 55673 55676 55678 55679 55682 55683 55684 55687 55688 55691 55692 55697 55698 55700 55701 55703 55707 55708 55714 55717 55723 55724 55725 55726 55727 55731 55733 55734 55735 55736 55737 55738 55742 55743 55747 55749 55752 55757 55758 55760 55762 55763 55765 55766 55767 55768 55769 55770 55772 55776 55777 55781 55782 55783 55784 55786 55788 55790 55791 55792 55793 55794 55798 55799 55801 55804 55805 55807 55809 55810 55811 55812 55816 55817 55824 55827 55834 55835 55838 55841 55846 55847 55848 55849 55851 55852 55856 55858 55859 55861 55863 55864 55865 55866 55871 55872 55874 55875 55876 55878 55883 55885 55890 55891 55892 55893 55894 55895 55896 55897 55899 55901 55905 55911 55913 55914 55916 55917 55918 55920 55922 55924 55925 55926 55927 55928 55929 55931 55934 55936 55938 55939 55940 55941 55947 55949 55951 55952 55963 55969 55970 55973 55974 55975 55976 55977 55978 55979 55980 55981 55982 55985 55988 55989 55995 55997 55998 56001 56003 56004 56005 56009 56011 56017 56018 56019 56020 56021 56022 56025 56026 56030 56031 56032 56033 56034 56036 56038 56039 56040 56043 56045 56046 56050 56052 56057 56059 56060 56061 56062 56067 56068 56069 56072 56073 56074 56075 56077 56081 56082 56084 56085 56088 56089 56090 56092 56093 56095 56097 56099 56100 56101 56102 56105 56110 56113 56116 56125 56126 56128 56129 56130 56131 56135 56136 56137 56138 56139 56141 56142 56143 56144 56147 56151 56152 56154 56155 56156 56157 56160 56161 56163 56165 56166 56169 56170 56171 56173 56178 56180 56186 56187 56189 56191 56195 56197 56201 56204 56206 56208 56210 56212 56216 56217 56221 56222 56223 56224 56225 56227 56228 56230 56231 56233 56239 56240 56241 56242 56244 56245 56246 56252 56254 56256 56257 56260 56261 56263 56270 56272 56273 56275 56277 56278 56280 56284 56285 56288 56291 56293 56296 56297 56304 56306 56310 56315 56319 56320 56325 56326 56327 56329 56330 56333 56336 56337 56340 56342 56343 56349 56351 56354 56355 56356 56357 56360 56364 56365 56367 56369 56370 56371 56372 56373 56374 56375 56378 56379 56380 56386 56387 56388 56389 56390 56392 56394 56395 56396 56397 56398 56400 56404 56405 56408 56411 56413 56414 56415 56418 56419 56422 56424 56427 56429 56430 56433 56436 56437 56438 56439 56441 56443 56448 56449 56450 56457 56458 56464 56465 56466 56467 56470 56472 56475 56477 56478 56481 56482 56484 56485 56491 56492 56495 56496 56497 56498 56500 56502 56505 56506 56508 56509 56510 56511 56514 56516 56518 56520 56523 56526 56527 56529 56532 56533 56535 56537 56539 56540 56542 56543 56546 56548 56549 56551 56552 56555 56556 56563 56566 56567 56568 56569 56573 56577 56579 56581 56582 56584 56588 56589 56594 56595 56597 56598 56599 56601 56603 56607 56610 56611 56612 56613 56615 56618 56622 56624 56625 56627 56629 56632 56633 56634 56635 56639 56641 56648 56649 56650 56651 56653 56658 56659 56660 56662 56663 56665 56666 56668 56670 56673 56674 56678 56679 56680 56684 56685 56688 56689 56690 56691 56692 56693 56696 56697 56698 56700 56701 56702 56706 56710 56711 56712 56713 56714 56715 56718 56722 56725 56729 56730 56732 56735 56738 56743 56744 56746 56747 56748 56751 56752 56757 56760 56761 56764 56765 56766 56767 56769 56770 56773 56774 56778 56781 56785 56788 56792 56793 56795 56797 56798 56799 56800 56802 56804 56806 56807 56813 56815 56816 56817 56818 56819 56820 56824 56825 56826 56830 56831 56832 56833 56834 56835 56836 56841 56843 56844 56851 56855 56856 56857 56859 56861 56865 56866 56869 56870 56871 56873 56874 56877 56879 56881 56884 56886 56888 56890 56892 56893 56898 56900 56905 56906 56907 56908 56910 56913 56915 56919 56920 56921 56923 56925 56927 56931 56934 56935 56936 56938 56940 56946 56947 56951 56953 56954 56956 56959 56960 56962 56967 56970 56971 56974 56975 56976 56977 56979 56985 56986 56990 56991 56992 56993 56996 56999 57000 57002 57003 57007 57008 57011 57012 57013 57014 57018 57019 57022 57023 57024 57028 57032 57033 57035 57037 57039 57040 57044 57045 57046 57050 57051 57055 57056 57065 57068 57069 57073 57074 57075 57076 57077 57080 57083 57084 57087 57088 57090 57091 57094 57096 57097 57098 57101 57103 57105 57106 57107 57108 57109 57111 57113 57115 57116 57117 57119 57121 57122 57127 57128 57131 57133 57139 57142 57143 57144 57148 57149 57150 57153 57154 57155 57159 57160 57161 57163 57165 57167 57168 57170 57172 57174 57176 57179 57182 57183 57188 57190 57194 57195 57196 57199 57200 57202 57204 57205 57206 57207 57209 57214 57218 57219 57220 57222 57223 57226 57227 57228 57229 57233 57234 57235 57236 57238 57239 57242 57243 57247 57248 57249 57251 57254 57256 57258 57259 57261 57265 57267 57269 57272 57278 57280 57281 57283 57284 57285 57287 57288 57289 57291 57294 57298 57301 57303 57306 57308 57310 57312 57313 57314 57319 57320 57323 57325 57326 57332 57333 57335 57336 57337 57338 57340 57342 57344 57346 57347 57349 57351 57353 57358 57360 57362 57366 57370 57371 57373 57377 57378 57381 57386 57388 57389 57392 57393 57395 57399 57401 57402 57403 57404 57408 57409 57412 57414 57416 57419 57423 57425 57431 57432 57435 57436 57437 57446 57448 57453 57454 57455 57456 57458 57461 57464 57465 57466 57468 57469 57472 57473 57474 57475 57476 57480 57484 57485 57487 57489 57494 57495 57502 57503 57505 57506 57508 57511 57512 57514 57515 57516 57519 57521 57527 57529 57530 57532 57533 57534 57538 57539 57541 57545 57546 57547 57549 57550 57561 57563 57564 57565 57566 57567 57570 57571 57575 57577 57582 57583 57585 57586 57590 57592 57593 57595 57597 57599 57600 57601 57602 57603 57605 57607 57610 57612 57614 57616 57617 57618 57621 57624 57627 57628 57629 57630 57633 57634 57635 57637 57638 57640 57642 57643 57647 57650 57653 57654 57656 57658 57659 57662 57663 57666 57668 57669 57674 57677 57678 57679 57680 57681 57684 57689 57690 57692 57693 57694 57697 57698 57700 57703 57704 57705 57706 57707 57710 57711 57713 57714 57716 57718 57719 57720 57722 57724 57725 57729 57730 57733 57736 57737 57738 57742 57744 57745 57746 57747 57751 57752 57754 57755 57756 57757 57759 57760 57761 57762 57763 57764 57767 57768 57769 57772 57773 57778 57779 57783 57786 57788 57790 57793 57797 57803 57806 57809 57810 57811 57813 57815 57817 57819 57824 57827 57829 57830 57832 57833 57834 57837 57838 57841 57843 57844 57845 57846 57848 57851 57854 57855 57856 57858 57860 57861 57862 57868 57870 57871 57874 57880 57881 57882 57883 57884 57886 57890 57892 57893 57894 57901 57902 57903 57906 57907 57908 57910 57911 57913 57914 57915 57916 57919 57921 57928 57931 57932 57935 57936 57937 57938 57943 57945 57950 57953 57956 57957 57961 57962 57963 57967 57970 57971 57975 57976 57977 57978 57980 57981 57983 57984 57987 57988 57989 57990 57991 57993 57996 57998 57999 58000 58003 58004 58007 58008 58011 58013 58014 58018 58021 58024 58028 58032 58033 58036 58037 58038 58041 58042 58048 58049 58050 58059 58060 58062 58066 58067 58069 58077 58078 58079 58081 58082 58085 58088 58091 58092 58096 58098 58102 58103 58104 58105 58109 58111 58113 58114 58115 58120 58121 58122 58123 58128 58129 58130 58133 58138 58139 58140 58141 58151 58152 58154 58156 58157 58158 58162 58165 58166 58167 58169 58170 58172 58173 58175 58179 58180 58181 58184 58186 58187 58189 58190 58192 58194 58195 58196 58201 58202 58203 58204 58205 58206 58207 58211 58212 58213 58214 58216 58218 58222 58223 58228 58229 58231 58233 58235 58241 58242 58243 58244 58245 58246 58248 58251 58253 58256 58258 58265 58267 58268 58277 58278 58279 58281 58282 58286 58287 58288 58290 58291 58292 58293 58296 58299 58307 58309 58310 58311 58314 58315 58317 58318 58319 58320 58322 58330 58332 58334 58336 58340 58341 58342 58343 58344 58345 58350 58351 58357 58359 58360 58361 58362 58365 58366 58369 58370 58372 58373 58376 58379 58380 58383 58384 58387 58388 58391 58392 58398 58401 58402 58404 58406 58408 58413 58414 58415 58419 58420 58422 58428 58437 58440 58441 58442 58443 58445 58446 58447 58450 58452 58453 58454 58456 58458 58459 58461 58463 58467 58469 58470 58474 58477 58482 58484 58485 58487 58489 58493 58494 58497 58499 58501 58504 58505 58509 58512 58513 58514 58517 58521 58526 58528 58530 58534 58537 58539 58540 58544 58545 58546 58547 58549 58553 58561 58562 58563 58566 58569 58570 58572 58573 58574 58578 58579 58580 58582 58587 58588 58595 58597 58598 58603 58605 58606 58607 58610 58611 58612 58620 58622 58624 58627 58628 58630 58632 58633 58634 58635 58638 58639 58641 58642 58643 58647 58650 58655 58664 58665 58668 58669 58673 58674 58675 58676 58679 58682 58684 58685 58689 58690 58691 58692 58693 58694 58697 58698 58700 58704 58706 58713 58715 58717 58718 58719 58720 58723 58724 58726 58729 58730 58731 58732 58738 58741 58742 58745 58747 58748 58753 58756 58758 58759 58762 58763 58764 58770 58771 58772 58774 58776 58777 58783 58784 58786 58787 58788 58789 58790 58795 58796 58797 58798 58799 58801 58804 58805 58810 58811 58813 58814 58815 58816 58819 58824 58826 58827 58828 58830 58835 58844 58845 58846 58850 58853 58854 58855 58857 58862 58866 58867 58869 58871 58873 58874 58875 58877 58880 58882 58884 58887 58888 58893 58894 58896 58897 58898 58901 58904 58907 58908 58910 58912 58913 58914 58915 58916 58919 58922 58923 58924 58927 58928 58930 58934 58938 58940 58941 58944 58946 58949 58950 58952 58953 58954 58955 58957 58959 58960 58962 58964 58965 58968 58969 58970 58971 58972 58973 58974 58975 58976 58978 58980 58981 58989 58992 58994 58996 58997 58998 58999 59001 59010 59012 59014 59015 59016 59020 59021 59023 59026 59029 59030 59033 59034 59035 59040 59043 59047 59048 59050 59052 59054 59055 59056 59058 59061 59062 59063 59064 59065 59066 59070 59072 59075 59076 59078 59082 59083 59084 59085 59086 59088 59091 59092 59094 59095 59096 59101 59102 59103 59106 59108 59109 59113 59114 59117 59118 59119 59120 59121 59123 59124 59127 59128 59129 59130 59137 59138 59140 59141 59142 59145 59146 59148 59149 59150 59153 59156 59157 59158 59163 59166 59167 59168 59171 59172 59173 59175 59176 59178 59179 59180 59183 59186 59189 59190 59192 59193 59199 59201 59203 59207 59209 59211 59212 59213 59215 59216 59219 59220 59221 59224 59229 59230 59235 59237 59238 59239 59240 59241 59242 59243 59244 59245 59247 59252 59253 59260 59261 59262 59263 59264 59267 59269 59272 59277 59278 59279 59280 59281 59285 59290 59293 59294 59295 59296 59297 59298 59300 59301 59303 59307 59310 59312 59313 59314 59321 59324 59326 59328 59329 59331 59333 59334 59337 59338 59340 59342 59343 59345 59348 59353 59355 59358 59359 59362 59365 59366 59370 59371 59373 59378 59379 59381 59387 59388 59390 59392 59397 59398 59399 59403 59405 59406 59410 59415 59417 59418 59419 59423 59426 59433 59437 59438 59444 59447 59448 59451 59453 59454 59457 59459 59460 59461 59462 59463 59464 59467 59468 59477 59482 59484 59486 59487 59488 59489 59493 59496 59497 59499 59501 59503 59504 59505 59506 59508 59512 59518 59520 59521 59522 59524 59525 59526 59527 59532 59537 59540 59543 59544 59546 59547 59548 59550 59555 59562 59563 59565 59568 59569 59570 59572 59575 59580 59585 59586 59587 59588 59589 59591 59592 59593 59595 59596 59598 59600 59601 59603 59604 59614 59618 59619 59621 59628 59629 59630 59631 59632 59633 59636 59637 59638 59639 59641 59643 59644 59647 59650 59651 59654 59656 59657 59658 59661 59662 59664 59665 59667 59673 59675 59679 59681 59682 59684 59686 59687 59692 59695 59696 59699 59701 59703 59705 59706 59707 59708 59710 59712 59715 59717 59718 59719 59721 59722 59725 59726 59728 59733 59734 59736 59737 59738 59739 59741 59742 59744 59745 59747 59748 59749 59750 59751 59752 59754 59755 59757 59758 59759 59761 59765 59768 59769 59770 59771 59773 59780 59785 59787 59791 59792 59795 59796 59797 59798 59800 59801 59811 59812 59813 59817 59818 59820 59821 59822 59823 59824 59827 59828 59832 59833 59834 59838 59839 59840 59843 59847 59848 59851 59855 59856 59858 59860 59861 59862 59864 59865 59868 59869 59870 59873 59874 59875 59876 59877 59878 59879 59883 59885 59886 59888 59893 59894 59897 59901 59905 59906 59909 59911 59916 59917 59918 59919 59922 59925 59926 59927 59928 59930 59932 59933 59935 59936 59939 59940 59943 59948 59951 59953 59954 59955 59957 59959 59962 59963 59965 59966 59967 59968 59970 59972 59975 59979 59984 59985 59987 59988 59997 60000 60001 60003 60005 60010 60014 60015 60016 60021 60023 60024 60026 60031 60032 60033 60041 60042 60043 60045 60046 60048 60051 60052 60054 60055 60059 60063 60064 60068 60070 60073 60074 60075 60076 60079 60081 60083 60084 60086 60089 60092 60094 60095 60096 60097 60100 60103 60105 60107 60111 60113 60115 60116 60119 60125 60128 60129 60132 60133 60134 60136 60138 60141 60143 60144 60148 60150 60151 60152 60155 60156 60157 60158 60159 60161 60168 60170 60171 60172 60174 60177 60178 60179 60181 60183 60184 60192 60193 60195 60198 60199 60200 60204 60205 60206 60207 60209 60210 60218 60221 60222 60224 60225 60226 60227 60228 60231 60232 60233 60236 60239 60240 60241 60245 60254 60256 60260 60262 60263 60266 60271 60275 60276 60277 60279 60287 60289 60294 60295 60297 60300 60301 60302 60304 60305 60306 60312 60313 60316 60317 60319 60320 60323 60324 60328 60330 60331 60332 60336 60339 60341 60343 60344 60347 60350 60351 60352 60354 60355 60358 60359 60363 60365 60370 60371 60372 60376 60377 60378 60380 60381 60382 60383 60385 60387 60393 60395 60398 60400 60402 60406 60407 60409 60410 60411 60413 60417 60418 60419 60420 60427 60429 60430 60431 60434 60436 60442 60443 60445 60446 60447 60455 60456 60458 60459 60460 60466 60467 60468 60471 60474 60479 60480 60481 60485 60490 60491 60493 60494 60496 60497 60500 60501 60504 60505 60507 60509 60512 60513 60515 60516 60520 60521 60523 60524 60527 60528 60529 60530 60532 60536 60537 60538 60539 60540 60541 60542 60544 60545 60548 60550 60553 60555 60561 60562 60563 60564 60566 60567 60569 60571 60573 60576 60579 60583 60584 60585 60587 60588 60589 60591 60592 60594 60595 60596 60599 60601 60602 60603 60604 60609 60612 60613 60614 60616 60617 60618 60620 60622 60625 60626 60629 60631 60634 60636 60639 60643 60644 60645 60646 60647 60648 60649 60652 60653 60654 60655 60658 60660 60661 60662 60663 60665 60666 60667 60668 60669 60670 60675 60676 60677 60678 60680 60682 60684 60685 60690 60691 60693 60695 60696 60697 60699 60701 60702 60703 60705 60706 60707 60708 60709 60712 60713 60714 60715 60716 60717 60718 60720 60721 60723 60727 60728 60729 60731 60733 60735 60736 60738 60740 60741 60742 60743 60745 60746 60747 60749 60756 60757 60760 60762 60763 60765 60766 60768 60770 60772 60773 60774 60775 60777 60778 60780 60781 60782 60783 60786 60787 60788 60791 60793 60795 60797 60798 60801 60803 60804 60805 60808 60809 60810 60811 60812 60813 60817 60822 60823 60827 60831 60834 60835 60838 60841 60845 60848 60850 60852 60855 60856 60857 60858 60859 60860 60862 60863 60865 60867 60869 60870 60871 60872 60877 60878 60879 60883 60885 60886 60887 60888 60889 60893 60894 60895 60896 60897 60899 60900 60902 60904 60905 60906 60907 60909 60910 60912 60914 60917 60926 60929 60932 60935 60937 60938 60939 60943 60944 60949 60950 60952 60955 60956 60957 60959 60960 60962 60963 60964 60965 60967 60968 60970 60973 60974 60976 60979 60981 60983 60984 60986 60990 60991 60993 60996 61001 61004 61007 61010 61014 61016 61018 61019 61020 61021 61025 61030 61031 61032 61035 61038 61039 61040 61042 61043 61044 61045 61046 61048 61050 61053 61056 61058 61059 61060 61061 61062 61065 61066 61067 61073 61074 61076 61078 61079 61081 61082 61084 61087 61089 61090 61091 61097 61098 61099 61101 61102 61103 61105 61106 61108 61114 61115 61118 61120 61128 61129 61130 61131 61132 61135 61136 61138 61139 61140 61142 61144 61148 61156 61159 61160 61164 61165 61166 61168 61170 61172 61174 61176 61177 61178 61181 61184 61185 61186 61187 61189 61190 61193 61194 61195 61196 61197 61198 61199 61202 61203 61205 61207 61208 61210 61213 61214 61216 61218 61219 61221 61223 61227 61228 61229 61235 61236 61237 61238 61239 61240 61241 61245 61247 61248 61249 61251 61252 61253 61255 61256 61257 61260 61265 61268 61269 61271 61273 61275 61276 61278 61279 61281 61282 61283 61287 61289 61290 61291 61299 61304 61309 61310 61311 61314 61316 61317 61323 61329 61332 61333 61334 61337 61340 61341 61342 61343 61345 61346 61347 61348 61349 61350 61355 61357 61361 61366 61368 61370 61372 61373 61374 61375 61382 61383 61384 61385 61388 61389 61390 61392 61395 61396 61399 61400 61401 61402 61406 61407 61415 61416 61419 61420 61422 61424 61425 61427 61438 61440 61441 61443 61444 61446 61448 61453 61454 61457 61458 61459 61461 61462 61463 61465 61466 61467 61468 61469 61470 61471 61472 61476 61477 61478 61480 61481 61483 61484 61489 61492 61493 61497 61498 61501 61502 61503 61505 61507 61514 61515 61517 61521 61523 61524 61527 61529 61532 61534 61537 61538 61539 61540 61542 61544 61546 61548 61549 61552 61557 61560 61562 61564 61565 61567 61569 61573 61576 61577 61578 61580 61582 61584 61585 61592 61594 61595 61596 61597 61598 61599 61600 61602 61608 61611 61612 61613 61618 61621 61622 61623 61625 61628 61629 61632 61633 61639 61641 61644 61646 61649 61651 61657 61659 61664 61665 61667 61670 61672 61673 61675 61678 61679 61680 61681 61685 61686 61687 61691 61694 61696 61700 61701 61703 61704 61706 61709 61712 61714 61718 61719 61720 61721 61722 61723 61729 61731 61733 61734 61735 61736 61738 61739 61740 61741 61743 61744 61745 61746 61747 61748 61750 61755 61757 61759 61760 61761 61762 61765 61767 61769 61771 61772 61773 61774 61775 61779 61780 61781 61782 61784 61785 61786 61787 61788 61789 61790 61791 61794 61796 61797 61798 61799 61801 61803 61804 61805 61806 61807 61810 61814 61815 61816 61820 61822 61825 61826 61827 61828 61833 61834 61835 61836 61837 61838 61839 61841 61842 61843 61845 61847 61850 61853 61855 61856 61858 61860 61862 61865 61866 61868 61869 61871 61872 61873 61876 61878 61880 61881 61885 61890 61891 61893 61896 61897 61898 61906 61907 61910 61916 61918 61919 61922 61925 61926 61927 61928 61929 61938 61940 61944 61946 61948 61949 61950 61951 61957 61959 61960 61968 61969 61973 61979 61982 61983 61988 61989 61990 61991 61995 61997 62000 62003 62005 62008 62009 62011 62013 62015 62016 62021 62022 62023 62025 62027 62029 62036 62037 62041 62042 62043 62046 62049 62050 62052 62053 62061 62062 62063 62066 62069 62071 62072 62073 62074 62076 62078 62079 62080 62082 62084 62086 62097 62098 62099 62103 62108 62110 62121 62122 62126 62127 62129 62130 62131 62132 62135 62136 62139 62141 62142 62143 62144 62145 62147 62149 62150 62151 62152 62153 62155 62156 62157 62162 62164 62166 62168 62171 62173 62174 62175 62176 62179 62184 62189 62194 62196 62198 62200 62201 62202 62203 62204 62205 62207 62211 62212 62214 62216 62220 62221 62222 62223 62224 62225 62226 62227 62228 62231 62233 62234 62236 62237 62238 62239 62242 62256 62257 62258 62259 62262 62263 62264 62266 62268 62269 62270 62271 62272 62274 62275 62276 62279 62281 62282 62286 62287 62288 62289 62290 62291 62292 62296 62299 62300 62303 62306 62308 62310 62313 62316 62320 62321 62322 62323 62324 62326 62327 62328 62330 62332 62333 62336 62338 62340 62341 62342 62344 62346 62348 62349 62350 62351 62352 62353 62355 62360 62361 62364 62365 62366 62368 62372 62376 62378 62379 62381 62382 62386 62388 62389 62391 62393 62395 62396 62400 62401 62403 62406 62407 62409 62411 62413 62414 62420 62422 62427 62428 62429 62432 62433 62435 62437 62438 62439 62442 62447 62449 62453 62456 62459 62460 62461 62462 62471 62472 62475 62476 62477 62478 62479 62481 62482 62483 62484 62487 62488 62489 62490 62492 62495 62500 62503 62505 62506 62508 62509 62513 62515 62517 62519 62520 62522 62523 62526 62527 62528 62529 62530 62531 62532 62533 62536 62537 62539 62541 62544 62550 62552 62555 62558 62566 62571 62575 62585 62587 62588 62589 62592 62598 62600 62601 62602 62605 62606 62608 62609 62610 62611 62614 62618 62621 62622 62625 62627 62628 62630 62633 62634 62637 62644 62647 62648 62649 62650 62651 62654 62655 62657 62658 62662 62663 62664 62666 62667 62668 62670 62671 62673 62674 62675 62677 62681 62682 62683 62686 62687 62688 62691 62694 62695 62698 62701 62702 62704 62705 62706 62707 62709 62710 62714 62720 62721 62723 62724 62728 62730 62731 62733 62735 62736 62738 62744 62745 62746 62747 62752 62753 62755 62757 62758 62761 62762 62763 62766 62770 62773 62777 62780 62782 62783 62784 62789 62790 62791 62793 62796 62800 62801 62804 62807 62808 62810 62811 62813 62815 62819 62821 62823 62824 62827 62828 62832 62837 62838 62839 62841 62845 62847 62848 62850 62851 62852 62854 62861 62864 62865 62867 62868 62869 62872 62873 62874 62875 62876 62878 62880 62881 62882 62889 62890 62893 62896 62898 62900 62901 62902 62903 62905 62907 62910 62912 62914 62915 62923 62924 62925 62926 62927 62929 62932 62934 62937 62938 62940 62942 62943 62944 62946 62947 62948 62949 62950 62951 62953 62955 62956 62957 62958 62960 62961 62962 62963 62964 62967 62969 62973 62975 62978 62979 62981 62984 62985 62993 62997 62998 62999 63001 63002 63003 63004 63005 63006 63008 63009 63012 63016 63018 63020 63021 63022 63025 63026 63027 63031 63033 63035 63036 63040 63041 63044 63047 63049 63051 63054 63055 63056 63059 63060 63061 63064 63065 63066 63070 63071 63073 63074 63075 63077 63078 63079 63082 63083 63085 63086 63087 63088 63089 63092 63093 63097 63100 63102 63104 63106 63107 63108 63110 63112 63117 63119 63120 63122 63123 63128 63129 63130 63131 63133 63136 63141 63142 63143 63144 63145 63146 63147 63149 63150 63153 63154 63155 63157 63158 63161 63163 63164 63165 63166 63167 63172 63174 63178 63179 63181 63185 63193 63195 63196 63197 63198 63201 63202 63203 63204 63208 63209 63211 63214 63216 63217 63218 63227 63228 63230 63231 63234 63235 63236 63239 63240 63243 63246 63248 63249 63250 63252 63259 63260 63261 63263 63267 63268 63269 63270 63271 63273 63278 63280 63281 63283 63285 63286 63288 63289 63294 63295 63296 63297 63299 63300 63301 63303 63304 63305 63310 63311 63314 63316 63320 63321 63322 63324 63326 63329 63332 63333 63334 63337 63338 63344 63345 63346 63349 63353 63354 63355 63356 63361 63362 63370 63371 63372 63373 63374 63375 63379 63380 63389 63390 63391 63392 63394 63397 63398 63401 63404 63406 63407 63409 63416 63418 63419 63420 63421 63426 63428 63429 63430 63431 63432 63434 63435 63438 63439 63442 63443 63445 63449 63450 63451 63452 63455 63458 63461 63465 63466 63472 63475 63478 63482 63483 63484 63486 63488 63489 63490 63491 63492 63493 63497 63500 63502 63503 63505 63506 63508 63509 63511 63512 63513 63514 63518 63520 63521 63522 63525 63526 63528 63530 63533 63536 63537 63539 63540 63541 63543 63544 63545 63546 63547 63548 63549 63552 63554 63556 63557 63559 63561 63564 63565 63566 63567 63568 63571 63573 63574 63575 63576 63577 63580 63581 63582 63583 63584 63590 63591 63593 63594 63595 63597 63598 63602 63603 63609 63610 63612 63613 63615 63617 63621 63622 63624 63625 63627 63628 63629 63630 63632 63633 63634 63635 63638 63639 63643 63644 63645 63646 63647 63652 63653 63654 63658 63660 63661 63665 63668 63675 63676 63681 63682 63685 63686 63688 63689 63692 63693 63694 63695 63696 63700 63708 63709 63711 63715 63716 63717 63718 63721 63722 63724 63727 63729 63730 63737 63739 63740 63741 63744 63745 63748 63749 63753 63754 63755 63759 63760 63764 63767 63769 63770 63772 63773 63775 63779 63780 63781 63784 63788 63791 63792 63796 63797 63800 63801 63802 63803 63806 63809 63810 63812 63815 63818 63819 63820 63821 63825 63827 63828 63830 63835 63836 63837 63838 63840 63841 63842 63847 63848 63849 63850 63852 63854 63857 63860 63862 63864 63865 63867 63869 63870 63871 63872 63873 63874 63876 63877 63879 63880 63882 63884 63886 63888 63890 63892 63893 63897 63899 63901 63902 63903 63904 63905 63907 63909 63910 63911 63914 63917 63923 63924 63925 63926 63927 63928 63929 63931 63932 63933 63935 63937 63938 63939 63940 63942 63943 63944 63947 63948 63949 63950 63951 63952 63954 63955 63958 63960 63961 63962 63963 63965 63967 63969 63972 63973 63975 63977 63978 63980 63981 63983 63984 63985 63986 63988 63989 63990 63991 63995 63999 64003 64004 64010 64011 64012 64017 64018 64022 64023 64026 64027 64028 64029 64030 64032 64033 64038 64040 64041 64042 64050 64052 64053 64056 64057 64059 64061 64062 64063 64064 64067 64068 64070 64072 64073 64076 64077 64078 64079 64080 64082 64085 64086 64088 64091 64092 64094 64097 64098 64100 64104 64106 64109 64111 64113 64114 64115 64116 64117 64118 64120 64123 64125 64128 64133 64137 64139 64140 64147 64149 64152 64153 64154 64155 64157 64158 64159 64160 64161 64162 64164 64165 64166 64170 64171 64178 64181 64182 64183 64185 64186 64187 64192 64195 64198 64204 64205 64207 64208 64209 64210 64215 64216 64220 64223 64230 64235 64237 64239 64241 64242 64246 64249 64250 64253 64254 64255 64256 64259 64260 64261 64262 64263 64270 64271 64272 64274 64275 64276 64281 64283 64285 64287 64289 64292 64293 64298 64304 64307 64308 64309 64310 64314 64315 64316 64317 64321 64322 64325 64329 64331 64332 64333 64337 64338 64340 64342 64343 64350 64351 64352 64353 64355 64362 64366 64367 64369 64370 64371 64372 64373 64375 64377 64379 64380 64382 64383 64388 64389 64393 64394 64395 64396 64399 64402 64405 64406 64411 64414 64416 64418 64421 64423 64425 64426 64427 64429 64431 64432 64433 64437 64438 64439 64441 64443 64444 64445 64447 64448 64449 64451 64454 64459 64461 64462 64463 64464 64468 64470 64471 64472 64476 64478 64480 64481 64482 64483 64484 64486 64487 64492 64494 64495 64500 64503 64507 64508 64511 64512 64514 64515 64516 64517 64518 64519 64520 64521 64524 64526 64528 64530 64531 64532 64535 64538 64541 64542 64544 64546 64548 64549 64552 64554 64557 64560 64561 64562 64564 64566 64567 64569 64576 64578 64580 64582 64585 64587 64589 64594 64595 64597 64598 64603 64609 64610 64613 64614 64615 64618 64620 64621 64622 64625 64628 64629 64630 64631 64632 64634 64635 64637 64638 64639 64640 64642 64644 64646 64647 64648 64650 64657 64660 64661 64663 64664 64665 64666 64668 64671 64672 64680 64681 64684 64686 64687 64689 64692 64694 64696 64697 64698 64700 64702 64704 64705 64706 64707 64708 64711 64712 64715 64721 64722 64723 64725 64726 64729 64732 64735 64737 64738 64739 64741 64749 64750 64751 64752 64754 64756 64757 64761 64763 64764 64765 64768 64771 64774 64776 64777 64778 64779 64786 64787 64788 64792 64795 64797 64798 64800 64805 64807 64813 64816 64817 64822 64825 64827 64828 64833 64834 64835 64836 64839 64841 64842 64843 64844 64848 64849 64850 64855 64860 64862 64864 64866 64867 64868 64869 64870 64871 64873 64875 64879 64880 64886 64890 64894 64896 64900 64902 64904 64908 64911 64912 64913 64915 64916 64917 64918 64924 64927 64932 64936 64938 64942 64943 64948 64949 64952 64953 64954 64958 64959 64961 64963 64970 64973 64975 64977 64981 64982 64983 64984 64986 64988 64989 64991 64995 64999 65000 65002 65003 65005 65008 65009 65010 65013 65016 65017 65018 65025 65026 65029 65032 65034 65036 65038 65043 65047 65051 65053 65056 65057 65058 65059 65061 65062 65065 65068 65070 65072 65074 65075 65078 65081 65082 65083 65084 65085 65086 65089 65090 65091 65095 65101 65103 65105 65108 65109 65111 65113 65115 65117 65120 65122 65123 65126 65133 65134 65135 65137 65139 65140 65141 65143 65156 65157 65158 65160 65163 65164 65173 65174 65175 65178 65179 65180 65183 65185 65186 65188 65192 65194 65195 65196 65197 65198 65207 65208 65210 65214 65217 65218 65220 65222 65223 65225 65226 65227 65228 65240 65241 65243 65244 65247 65249 65252 65254 65255 65257 65258 65259 65260 65264 65267 65268 65269 65271 65272 65273 65277 65278 65280 65281 65282 65287 65290 65291 65292 65293 65294 65295 65296 65297 65300 65302 65308 65310 65313 65314 65315 65317 65320 65322 65325 65326 65327 65328 65329 65333 65334 65335 65337 65338 65339 65341 65344 65346 65349 65351 65356 65361 65362 65363 65364 65368 65369 65371 65372 65374 65375 65377 65390 65391 65393 65396 65397 65400 65402 65403 65410 65413 65415 65416 65419 65425 65427 65428 65429 65430 65435 65436 65437 65442 65445 65446 65447 65448 65450 65451 65454 65457 65460 65461 65462 65463 65468 65471 65473 65474 65475 65476 65477 65481 65484 65485 65486 65487 65488 65490 65493 65495 65496 65497 65507 65508 65515 65516 65518 65519 65520 65522 65523 65525 65526 65527 65530 65533 65535 65536 65538 65539 65540 65545 65547 65548 65550 65553 65555 65558 65559 65560 65562 65564 65565 65569 65570 65572 65574 65575 65578 65579 65580 65584 65591 65592 65595 65599 65604 65608 65610 65613 65614 65616 65617 65618 65621 65622 65623 65624 65625 65626 65627 65628 65632 65634 65637 65639 65642 65644 65645 65646 65648 65650 65654 65655 65660 65662 65664 65665 65666 65668 65669 65670 65671 65672 65673 65674 65675 65676 65678 65680 65681 65683 65684 65693 65694 65697 65699 65700 65701 65705 65708 65709 65712 65713 65714 65716 65717 65723 65725 65729 65730 65732 65733 65734 65735 65738 65742 65746 65750 65753 65754 65759 65760 65763 65767 65768 65769 65770 65771 65772 65773 65774 65775 65777 65778 65779 65780 65781 65783 65785 65787 65791 65794 65796 65797 65800 65802 65805 65807 65809 65812 65813 65814 65818 65819 65821 65824 65825 65826 65828 65829 65834 65835 65838 65840 65842 65845 65847 65848 65849 65854 65857 65860 65862 65865 65866 65867 65870 65873 65874 65876 65877 65878 65879 65884 65885 65887 65889 65893 65895 65897 65900 65902 65904 65906 65907 65913 65914 65915 65916 65917 65918 65919 65920 65927 65930 65932 65936 65938 65939 65940 65943 65946 65949 65952 65953 65954 65955 65961 65962 65964 65965 65968 65970 65971 65972 65973 65974 65981 65983 65984 65985 65986 65987 65989 65990 65995 65996 66000 66003 66006 66009 66010 66011 66012 66014 66018 66019 66020 66024 66026 66027 66028 66029 66031 66032 66034 66035 66036 66039 66040 66041 66042 66043 66047 66048 66049 66050 66051 66052 66053 66054 66055 66057 66058 66061 66063 66065 66066 66067 66068 66070 66073 66074 66080 66081 66083 66085 66087 66088 66089 66090 66097 66098 66102 66106 66108 66110 66112 66113 66115 66119 66120 66121 66122 66123 66125 66127 66128 66129 66130 66131 66132 66136 66137 66138 66140 66141 66142 66144 66145 66147 66149 66150 66152 66153 66155 66156 66157 66159 66162 66163 66164 66167 66168 66171 66175 66176 66179 66180 66181 66182 66183 66187 66188 66189 66190 66194 66195 66197 66199 66201 66203 66206 66209 66213 66214 66216 66217 66218 66223 66224 66225 66227 66228 66229 66230 66233 66235 66236 66240 66252 66253 66257 66259 66263 66268 66270 66272 66274 66275 66281 66282 66284 66287 66288 66292 66294 66295 66296 66300 66304 66306 66309 66310 66311 66312 66315 66316 66317 66319 66320 66322 66324 66327 66328 66331 66333 66335 66337 66340 66341 66345 66349 66356 66361 66365 66366 66367 66370 66378 66379 66380 66381 66382 66386 66389 66391 66392 66393 66395 66398 66402 66404 66408 66410 66411 66412 66414 66415 66420 66421 66422 66423 66425 66426 66428 66432 66435 66436 66437 66438 66439 66444 66446 66451 66452 66455 66457 66458 66460 66461 66462 66463 66466 66467 66468 66469 66471 66472 66476 66477 66479 66480 66482 66483 66484 66485 66486 66491 66492 66493 66494 66499 66502 66503 66504 66505 66508 66510 66512 66514 66515 66519 66521 66524 66525 66528 66529 66530 66531 66535 66546 66547 66549 66550 66554 66555 66556 66557 66559 66561 66562 66563 66564 66567 66568 66569 66571 66573 66574 66575 66576 66577 66578 66581 66582 66584 66585 66587 66588 66589 66592 66593 66594 66600 66602 66603 66605 66607 66609 66610 66613 66614 66617 66618 66619 66625 66627 66631 66632 66634 66635 66641 66642 66643 66644 66646 66647 66648 66649 66650 66652 66657 66658 66661 66663 66664 66665 66667 66668 66671 66675 66676 66680 66681 66683 66684 66685 66686 66687 66690 66691 66692 66694 66698 66699 66702 66707 66710 66714 66715 66720 66721 66726 66729 66734 66735 66736 66738 66740 66742 66746 66748 66749 66750 66752 66753 66754 66755 66758 66760 66761 66766 66768 66775 66777 66779 66781 66782 66783 66784 66785 66786 66787 66788 66789 66790 66791 66792 66795 66796 66798 66799 66800 66802 66805 66809 66810 66814 66815 66816 66817 66819 66820 66821 66822 66823 66827 66831 66835 66836 66839 66840 66846 66847 66849 66850 66852 66857 66862 66864 66865 66868 66870 66873 66874 66875 66876 66877 66878 66882 66885 66890 66891 66898 66899 66903 66905 66906 66907 66908 66912 66913 66916 66917 66918 66919 66920 66923 66925 66927 66928 66930 66933 66934 66936 66939 66941 66943 66945 66946 66947 66948 66950 66952 66955 66956 66957 66958 66960 66962 66963 66969 66971 66973 66974 66976 66981 66986 66987 66993 67000 67001 67002 67005 67006 67007 67008 67009 67010 67011 67013 67014 67015 67017 67019 67020 67027 67030 67031 67032 67033 67034 67037 67038 67042 67043 67048 67049 67051 67054 67055 67059 67063 67065 67066 67067 67070 67073 67074 67075 67077 67079 67080 67084 67085 67087 67090 67094 67095 67096 67099 67100 67101 67103 67108 67109 67114 67115 67116 67117 67119 67123 67132 67134 67135 67137 67138 67139 67142 67143 67145 67147 67148 67149 67152 67155 67156 67158 67161 67163 67170 67171 67175 67176 67180 67184 67186 67187 67189 67191 67193 67197 67198 67199 67200 67202 67204 67205 67209 67214 67218 67221 67222 67223 67225 67230 67233 67234 67235 67237 67241 67242 67244 67245 67246 67248 67249 67250 67258 67260 67264 67266 67268 67269 67271 67272 67273 67274 67276 67285 67291 67295 67297 67301 67303 67304 67305 67309 67310 67312 67313 67315 67317 67318 67319 67320 67321 67323 67327 67328 67329 67337 67341 67342 67344 67348 67350 67351 67352 67359 67360 67361 67362 67363 67364 67365 67366 67368 67371 67374 67375 67380 67381 67383 67386 67387 67388 67391 67393 67394 67395 67396 67399 67401 67402 67403 67405 67406 67411 67414 67415 67419 67421 67422 67423 67425 67426 67428 67436 67437 67438 67439 67443 67444 67446 67450 67451 67457 67458 67459 67461 67463 67464 67465 67467 67470 67471 67473 67474 67476 67477 67479 67480 67481 67483 67484 67485 67486 67488 67491 67492 67497 67500 67503 67507 67510 67512 67516 67519 67520 67521 67522 67523 67527 67530 67531 67532 67535 67536 67537 67538 67541 67542 67543 67544 67545 67546 67549 67551 67553 67554 67555 67556 67559 67562 67563 67564 67565 67568 67571 67573 67575 67576 67577 67579 67581 67582 67585 67587 67588 67590 67591 67593 67594 67597 67598 67599 67600 67602 67604 67606 67608 67609 67610 67613 67615 67616 67619 67621 67622 67623 67626 67627 67630 67633 67637 67638 67640 67641 67642 67643 67646 67648 67651 67653 67657 67658 67662 67665 67668 67669 67671 67673 67674 67675 67677 67679 67680 67681 67683 67685 67691 67692 67694 67695 67697 67699 67701 67702 67704 67706 67708 67712 67715 67718 67719 67721 67722 67723 67724 67726 67728 67729 67730 67732 67736 67738 67739 67741 67743 67744 67747 67748 67752 67755 67756 67757 67760 67762 67763 67765 67767 67771 67773 67776 67777 67781 67782 67783 67784 67789 67790 67794 67795 67798 67799 67800 67801 67804 67805 67809 67810 67811 67818 67821 67825 67838 67845 67847 67848 67849 67853 67855 67859 67864 67865 67866 67867 67868 67875 67876 67877 67880 67884 67885 67887 67891 67892 67894 67897 67899 67908 67910 67911 67912 67913 67914 67916 67917 67919 67922 67924 67926 67932 67934 67935 67936 67938 67942 67945 67946 67948 67949 67950 67952 67955 67957 67959 67960 67962 67963 67965 67967 67970 67972 67976 67977 67978 67981 67983 67985 67989 67990 67991 67992 67995 67997 67998 67999 68000 68003 68004 68005 68006 68009 68010 68011 68015 68017 68018 68020 68022 68024 68025 68028 68029 68030 68033 68035 68037 68038 68039 68041 68042 68043 68044 68046 68048 68050 68052 68056 68059 68060 68062 68063 68065 68067 68071 68072 68076 68079 68083 68085 68089 68093 68094 68096 68097 68103 68104 68107 68109 68110 68111 68112 68114 68118 68119 68122 68124 68126 68131 68132 68133 68134 68137 68141 68143 68146 68149 68151 68152 68153 68156 68158 68163 68169 68175 68179 68184 68186 68187 68188 68190 68191 68194 68195 68197 68204 68208 68210 68211 68212 68213 68214 68215 68217 68218 68220 68224 68225 68229 68232 68233 68239 68240 68244 68245 68247 68249 68250 68252 68261 68263 68264 68266 68267 68268 68275 68279 68280 68281 68284 68289 68290 68295 68297 68298 68300 68302 68306 68307 68310 68313 68315 68317 68319 68321 68324 68325 68327 68329 68330 68331 68332 68336 68345 68347 68350 68351 68352 68353 68354 68356 68358 68362 68364 68366 68371 68374 68376 68377 68378 68379 68380 68384 68395 68396 68397 68398 68399 68401 68402 68406 68407 68408 68409 68411 68419 68422 68423 68425 68427 68428 68429 68432 68433 68434 68435 68436 68437 68439 68442 68446 68449 68450 68451 68454 68455 68457 68459 68462 68465 68468 68470 68473 68474 68479 68481 68482 68484 68485 68487 68488 68490 68492 68493 68496 68497 68499 68501 68502 68503 68512 68513 68515 68517 68518 68519 68521 68526 68528 68529 68530 68532 68533 68534 68537 68539 68540 68542 68545 68547 68548 68549 68552 68553 68554 68555 68557 68558 68559 68562 68564 68570 68571 68572 68575 68580 68586 68588 68589 68592 68593 68595 68596 68601 68602 68603 68608 68612 68615 68619 68620 68621 68623 68625 68629 68630 68632 68633 68634 68636 68639 68640 68646 68648 68649 68650 68653 68655 68657 68658 68659 68661 68663 68665 68667 68668 68671 68677 68678 68680 68681 68682 68689 68691 68696 68698 68699 68700 68701 68702 68703 68708 68709 68710 68714 68717 68718 68719 68720 68721 68722 68723 68724 68725 68727 68729 68730 68731 68732 68733 68735 68736 68737 68739 68741 68743 68747 68753 68756 68758 68759 68760 68761 68762 68763 68764 68766 68767 68770 68775 68776 68777 68779 68782 68784 68786 68789 68791 68794 68795 68796 68800 68801 68805 68806 68807 68809 68811 68813 68815 68816 68817 68819 68820 68821 68822 68823 68827 68829 68830 68831 68833 68834 68837 68838 68839 68845 68846 68851 68853 68854 68858 68859 68860 68862 68863 68864 68865 68867 68868 68870 68873 68874 68875 68876 68878 68880 68881 68882 68883 68884 68886 68887 68892 68897 68898 68900 68903 68904 68907 68908 68909 68910 68912 68914 68915 68916 68919 68921 68925 68930 68932 68933 68935 68936 68940 68942 68945 68946 68948 68949 68950 68952 68953 68956 68958 68959 68960 68961 68962 68963 68964 68966 68967 68968 68972 68974 68976 68977 68981 68982 68984 68987 68990 68991 68992 68995 68996 68998 69001 69002 69003 69004 69010 69013 69016 69017 69019 69020 69022 69028 69030 69031 69034 69035 69038 69040 69042 69043 69046 69048 69050 69051 69052 69053 69058 69060 69062 69063 69064 69065 69067 69068 69070 69072 69073 69074 69075 69076 69079 69082 69084 69086 69087 69088 69089 69091 69092 69095 69099 69101 69104 69106 69108 69110 69112 69116 69118 69122 69123 69130 69133 69135 69137 69138 69139 69140 69141 69142 69144 69145 69150 69151 69152 69154 69155 69157 69159 69164 69166 69168 69169 69174 69175 69178 69179 69181 69182 69185 69186 69187 69188 69189 69191 69196 69198 69199 69202 69204 69206 69207 69208 69209 69210 69211 69212 69213 69214 69216 69218 69219 69221 69222 69224 69226 69228 69232 69233 69236 69237 69238 69243 69245 69249 69253 69255 69256 69257 69259 69262 69264 69267 69268 69271 69272 69278 69280 69282 69284 69288 69291 69292 69294 69297 69298 69299 69301 69303 69304 69307 69309 69311 69314 69317 69318 69319 69320 69321 69325 69327 69329 69330 69333 69335 69337 69338 69340 69345 69347 69350 69351 69355 69359 69360 69361 69362 69364 69372 69373 69374 69376 69377 69379 69383 69384 69385 69386 69388 69390 69392 69393 69395 69396 69397 69401 69403 69404 69406 69411 69412 69418 69422 69423 69424 69429 69430 69432 69433 69434 69435 69441 69442 69443 69444 69445 69447 69448 69449 69450 69451 69452 69455 69459 69468 69469 69470 69471 69472 69473 69474 69475 69476 69477 69478 69479 69481 69483 69484 69486 69487 69491 69492 69494 69496 69497 69498 69505 69506 69507 69508 69509 69510 69513 69515 69519 69523 69524 69528 69533 69534 69537 69544 69545 69549 69551 69552 69555 69558 69559 69563 69567 69569 69572 69574 69575 69576 69580 69581 69582 69583 69585 69586 69587 69592 69596 69597 69598 69600 69605 69606 69607 69608 69610 69613 69618 69619 69623 69626 69627 69629 69630 69632 69633 69634 69636 69639 69641 69642 69643 69644 69645 69647 69648 69650 69652 69653 69654 69655 69659 69661 69663 69665 69669 69671 69674 69675 69676 69679 69684 69688 69690 69692 69693 69694 69696 69697 69704 69705 69708 69717 69718 69720 69722 69723 69724 69725 69726 69728 69730 69731 69732 69734 69735 69741 69743 69745 69746 69747 69748 69749 69750 69755 69758 69759 69761 69763 69764 69767 69770 69771 69772 69773 69776 69779 69783 69785 69786 69789 69790 69791 69792 69794 69795 69796 69797 69798 69801 69802 69803 69805 69808 69809 69813 69815 69819 69826 69827 69829 69836 69837 69838 69840 69843 69848 69849 69855 69857 69859 69861 69863 69866 69867 69868 69870 69871 69872 69873 69876 69878 69879 69880 69885 69889 69891 69893 69894 69896 69897 69898 69899 69900 69902 69903 69911 69914 69915 69916 69917 69919 69920 69921 69922 69925 69926 69928 69934 69935 69937 69941 69942 69944 69945 69948 69949 69950 69951 69952 69955 69963 69965 69967 69968 69970 69971 69975 69978 69979 69981 69982 69983 69984 69987 69989 69993 69994 69995 69997 69998 70008 70011 70013 70015 70021 70022 70024 70026 70028 70029 70030 70031 70032 70034 70035 70037 70039 70040 70043 70045 70046 70047 70048 70049 70050 70052 70053 70054 70055 70056 70057 70058 70062 70063 70065 70070 70073 70074 70078 70081 70082 70083 70084 70088 70091 70095 70096 70097 70102 70103 70104 70105 70106 70118 70119 70123 70124 70125 70127 70129 70130 70136 70138 70139 70141 70144 70146 70150 70152 70153 70154 70156 70158 70159 70161 70163 70166 70167 70171 70172 70174 70183 70190 70193 70194 70196 70199 70200 70201 70202 70203 70207 70209 70212 70213 70214 70215 70217 70218 70219 70220 70221 70222 70225 70226 70228 70231 70233 70237 70238 70239 70241 70244 70246 70248 70249 70250 70251 70253 70255 70260 70261 70266 70267 70268 70270 70271 70272 70273 70280 70282 70286 70290 70292 70293 70294 70296 70297 70299 70300 70303 70304 70305 70306 70307 70310 70311 70312 70315 70321 70322 70324 70325 70326 70327 70328 70330 70333 70335 70336 70338 70340 70346 70349 70352 70353 70355 70356 70358 70360 70361 70366 70367 70368 70369 70371 70374 70379 70380 70383 70388 70389 70391 70392 70395 70396 70399 70409 70411 70419 70420 70423 70424 70425 70426 70428 70429 70430 70431 70432 70435 70437 70439 70446 70447 70449 70453 70454 70455 70457 70459 70462 70463 70465 70469 70471 70474 70479 70480 70482 70484 70489 70491 70494 70496 70499 70500 70501 70503 70505 70506 70507 70510 70512 70513 70515 70517 70519 70522 70526 70528 70530 70533 70534 70535 70537 70538 70541 70545 70546 70548 70549 70550 70552 70555 70558 70563 70565 70566 70568 70569 70570 70571 70573 70577 70583 70586 70588 70589 70591 70592 70593 70598 70599 70602 70603 70605 70606 70610 70616 70619 70620 70621 70623 70626 70629 70630 70632 70633 70634 70635 70637 70639 70642 70643 70645 70647 70649 70651 70654 70659 70661 70664 70665 70666 70668 70674 70675 70681 70684 70686 70689 70691 70692 70694 70695 70696 70697 70698 70699 70700 70701 70702 70703 70705 70706 70707 70709 70710 70711 70713 70714 70716 70719 70720 70721 70722 70723 70725 70726 70731 70732 70733 70734 70736 70738 70739 70740 70743 70744 70749 70751 70756 70757 70759 70760 70761 70762 70766 70770 70771 70773 70781 70782 70790 70794 70796 70798 70799 70803 70804 70805 70807 70808 70810 70813 70815 70822 70824 70825 70827 70834 70835 70837 70842 70843 70844 70845 70849 70850 70851 70853 70854 70856 70858 70861 70864 70865 70866 70867 70870 70872 70874 70878 70879 70880 70881 70885 70887 70889 70891 70893 70895 70897 70902 70904 70905 70906 70907 70908 70911 70912 70914 70916 70921 70923 70924 70925 70929 70932 70933 70934 70936 70937 70938 70946 70949 70950 70952 70953 70954 70955 70960 70962 70964 70967 70968 70969 70972 70979 70980 70985 70987 70991 70993 70995 70996 70997 70998 71003 71004 71008 71009 71013 71014 71015 71019 71020 71021 71022 71023 71024 71031 71033 71035 71041 71042 71044 71045 71046 71047 71050 71051 71053 71056 71057 71059 71060 71064 71068 71069 71072 71074 71079 71080 71081 71082 71083 71084 71085 71089 71090 71092 71095 71096 71105 71107 71110 71114 71120 71121 71123 71124 71125 71127 71128 71129 71130 71132 71134 71136 71138 71139 71144 71146 71148 71149 71150 71151 71152 71156 71157 71160 71162 71163 71164 71166 71167 71170 71177 71181 71183 71184 71185 71186 71187 71188 71189 71190 71194 71195 71200 71205 71207 71210 71211 71215 71216 71218 71219 71221 71226 71236 71241 71242 71249 71253 71254 71256 71260 71261 71264 71270 71271 71272 71274 71276 71278 71279 71280 71281 71282 71286 71287 71289 71290 71292 71294 71295 71297 71298 71300 71302 71303 71306 71308 71311 71312 71314 71316 71318 71319 71321 71323 71325 71327 71332 71335 71336 71337 71339 71340 71346 71354 71357 71358 71359 71361 71362 71363 71364 71365 71366 71367 71368 71370 71373 71376 71382 71386 71387 71388 71390 71392 71393 71394 71395 71397 71398 71402 71403 71404 71407 71408 71409 71410 71411 71413 71417 71420 71421 71422 71423 71425 71426 71428 71429 71431 71432 71434 71437 71439 71442 71446 71447 71450 71451 71453 71455 71456 71460 71461 71462 71465 71466 71471 71472 71477 71478 71480 71481 71482 71486 71487 71490 71494 71496 71497 71503 71507 71513 71516 71517 71518 71519 71524 71525 71530 71531 71532 71536 71539 71543 71545 71547 71550 71551 71552 71553 71556 71558 71559 71560 71564 71565 71567 71570 71573 71574 71576 71577 71579 71580 71581 71583 71584 71585 71587 71588 71597 71602 71603 71605 71607 71609 71612 71614 71617 71619 71621 71622 71623 71624 71625 71627 71630 71632 71633 71634 71636 71637 71638 71639 71640 71644 71648 71649 71650 71652 71653 71654 71657 71660 71667 71671 71672 71674 71675 71677 71678 71681 71685 71686 71688 71689 71690 71692 71693 71694 71695 71696 71697 71703 71704 71706 71707 71708 71709 71715 71716 71717 71718 71720 71721 71726 71727 71730 71731 71733 71734 71736 71737 71740 71742 71746 71751 71755 71756 71757 71758 71760 71762 71763 71764 71765 71766 71770 71772 71773 71774 71776 71777 71778 71779 71782 71785 71787 71788 71789 71791 71794 71795 71796 71799 71800 71801 71808 71810 71811 71812 71813 71815 71816 71817 71822 71825 71826 71828 71829 71837 71840 71841 71842 71844 71845 71848 71849 71852 71855 71857 71858 71859 71861 71866 71871 71873 71875 71879 71880 71883 71885 71888 71889 71890 71891 71892 71894 71895 71896 71898 71899 71900 71901 71902 71904 71905 71906 71912 71913 71916 71917 71918 71919 71920 71921 71922 71924 71928 71929 71930 71932 71934 71936 71938 71939 71940 71945 71946 71948 71949 71950 71952 71953 71954 71955 71956 71957 71959 71962 71963 71964 71965 71967 71968 71972 71973 71976 71978 71979 71980 71984 71985 71989 71991 71992 71994 71999 72000 72001 72003 72005 72006 72007 72010 72012 72014 72019 72023 72026 72029 72030 72031 72034 72037 72038 72040 72043 72045 72047 72048 72054 72056 72057 72058 72059 72060 72061 72062 72065 72067 72068 72072 72074 72075 72078 72084 72087 72089 72090 72091 72096 72097 72098 72100 72101 72102 72106 72107 72109 72111 72113 72114 72116 72120 72121 72124 72129 72130 72132 72133 72134 72136 72137 72138 72139 72141 72142 72143 72146 72152 72155 72156 72158 72160 72162 72167 72168 72175 72178 72179 72184 72189 72197 72198 72199 72200 72201 72203 72207 72209 72210 72212 72213 72215 72216 72217 72223 72224 72225 72229 72231 72233 72234 72235 72237 72239 72241 72242 72244 72245 72246 72249 72250 72251 72254 72255 72256 72260 72261 72263 72267 72268 72270 72273 72281 72286 72288 72291 72295 72297 72299 72300 72301 72306 72309 72310 72312 72317 72318 72320 72321 72322 72324 72325 72326 72328 72329 72330 72332 72333 72335 72336 72339 72340 72342 72343 72346 72348 72354 72355 72359 72360 72362 72363 72365 72366 72367 72368 72369 72373 72374 72376 72377 72378 72381 72382 72383 72387 72388 72389 72390 72392 72393 72394 72395 72404 72406 72407 72408 72410 72416 72417 72418 72420 72421 72422 72423 72431 72432 72434 72439 72440 72441 72445 72449 72450 72455 72457 72461 72462 72463 72464 72467 72468 72471 72475 72476 72477 72478 72479 72485 72486 72487 72488 72490 72492 72496 72497 72506 72507 72511 72512 72514 72515 72516 72517 72521 72522 72524 72527 72530 72533 72538 72540 72541 72542 72545 72551 72552 72553 72554 72556 72557 72559 72560 72561 72562 72568 72569 72570 72575 72579 72581 72585 72586 72587 72590 72591 72594 72595 72598 72602 72604 72605 72608 72609 72611 72612 72613 72619 72621 72622 72630 72631 72632 72633 72634 72635 72636 72637 72638 72641 72642 72644 72650 72655 72656 72657 72658 72659 72665 72667 72672 72673 72674 72677 72678 72680 72683 72684 72686 72689 72690 72693 72694 72700 72703 72704 72705 72708 72709 72711 72715 72716 72720 72722 72723 72724 72725 72726 72727 72728 72729 72731 72734 72736 72737 72739 72741 72745 72746 72748 72752 72753 72754 72757 72758 72759 72760 72763 72766 72768 72771 72772 72774 72775 72776 72780 72782 72789 72790 72791 72794 72796 72797 72798 72801 72802 72803 72806 72807 72808 72810 72811 72813 72814 72825 72830 72831 72833 72835 72837 72839 72841 72843 72844 72848 72850 72851 72854 72855 72856 72857 72859 72860 72861 72863 72864 72865 72868 72869 72871 72873 72874 72875 72879 72880 72882 72883 72884 72886 72887 72889 72897 72899 72903 72904 72905 72906 72907 72911 72913 72915 72916 72918 72919 72921 72923 72924 72925 72926 72928 72929 72932 72934 72936 72940 72941 72942 72946 72954 72957 72959 72960 72963 72964 72965 72968 72973 72974 72975 72977 72978 72979 72987 72988 72990 72991 72994 72997 72998 72999 73002 73006 73014 73015 73016 73017 73019 73020 73021 73022 73027 73030 73032 73036 73043 73044 73045 73046 73048 73050 73051 73052 73054 73059 73060 73061 73067 73069 73071 73072 73075 73078 73082 73084 73088 73091 73093 73094 73095 73096 73101 73102 73104 73105 73107 73108 73109 73111 73113 73114 73115 73118 73119 73127 73130 73131 73132 73136 73139 73142 73143 73145 73147 73148 73150 73154 73158 73159 73160 73164 73165 73166 73168 73171 73174 73176 73177 73178 73180 73183 73186 73187 73190 73191 73192 73193 73195 73197 73199 73201 73203 73204 73205 73206 73208 73211 73212 73214 73222 73223 73227 73230 73232 73237 73238 73241 73243 73248 73252 73258 73261 73262 73266 73267 73270 73276 73277 73279 73281 73282 73293 73294 73296 73297 73300 73304 73306 73307 73308 73312 73313 73318 73320 73321 73323 73324 73325 73327 73329 73330 73332 73333 73336 73337 73339 73340 73342 73343 73344 73345 73347 73350 73351 73353 73354 73355 73364 73366 73368 73369 73370 73371 73372 73374 73376 73379 73383 73384 73387 73395 73396 73404 73407 73408 73409 73412 73413 73414 73415 73416 73419 73421 73422 73423 73425 73426 73428 73431 73432 73433 73435 73437 73441 73444 73448 73454 73455 73456 73458 73459 73461 73464 73465 73471 73473 73476 73482 73483 73484 73487 73488 73492 73493 73498 73500 73503 73505 73509 73510 73511 73513 73518 73519 73520 73523 73527 73529 73532 73533 73537 73538 73543 73546 73553 73555 73556 73560 73563 73564 73567 73569 73571 73575 73577 73582 73583 73584 73586 73587 73590 73591 73592 73593 73595 73599 73600 73601 73602 73607 73609 73610 73612 73613 73614 73615 73616 73620 73624 73625 73632 73634 73635 73639 73640 73642 73644 73645 73647 73648 73649 73650 73651 73653 73654 73659 73662 73663 73668 73669 73672 73673 73674 73677 73678 73679 73680 73682 73684 73690 73691 73692 73693 73694 73695 73699 73701 73702 73705 73706 73707 73708 73709 73710 73711 73714 73717 73718 73722 73723 73724 73725 73726 73728 73729 73732 73733 73738 73740 73741 73745 73746 73747 73753 73755 73756 73758 73759 73760 73764 73766 73771 73774 73776 73778 73781 73783 73785 73789 73791 73792 73794 73795 73796 73797 73798 73801 73804 73806 73807 73809 73810 73815 73817 73819 73820 73822 73825 73826 73829 73832 73833 73834 73835 73838 73840 73842 73844 73845 73853 73856 73858 73860 73864 73866 73868 73869 73872 73875 73876 73879 73880 73881 73883 73887 73891 73892 73893 73896 73897 73901 73902 73905 73906 73907 73914 73916 73919 73920 73921 73922 73923 73927 73929 73931 73932 73933 73934 73935 73936 73938 73940 73941 73942 73943 73944 73946 73948 73949 73951 73953 73954 73956 73957 73958 73959 73960 73961 73962 73965 73966 73967 73968 73969 73970 73971 73972 73975 73977 73980 73984 73987 73991 73992 73994 73995 74001 74003 74004 74005 74008 74010 74011 74012 74013 74015 74017 74018 74020 74022 74023 74024 74025 74026 74029 74030 74032 74036 74037 74041 74042 74044 74045 74048 74051 74052 74053 74054 74059 74062 74063 74064 74065 74067 74069 74071 74072 74075 74077 74078 74079 74080 74088 74089 74091 74094 74095 74099 74103 74105 74106 74107 74110 74119 74121 74122 74125 74126 74128 74129 74131 74134 74135 74142 74144 74145 74149 74150 74151 74152 74155 74157 74160 74161 74162 74163 74165 74166 74167 74170 74173 74174 74175 74180 74182 74183 74184 74188 74189 74193 74196 74200 74203 74205 74206 74209 74210 74217 74223 74224 74225 74226 74230 74232 74233 74234 74236 74238 74239 74240 74241 74242 74244 74245 74246 74247 74248 74253 74259 74261 74262 74264 74267 74268 74270 74271 74272 74273 74274 74275 74277 74278 74279 74280 74283 74286 74289 74299 74301 74303 74304 74306 74307 74308 74311 74313 74316 74317 74318 74319 74324 74325 74326 74329 74333 74334 74335 74336 74337 74338 74340 74342 74343 74345 74347 74348 74349 74350 74353 74354 74358 74360 74361 74363 74365 74367 74369 74370 74371 74373 74374 74375 74379 74380 74381 74382 74383 74384 74385 74386 74388 74389 74392 74393 74394 74396 74397 74399 74401 74404 74406 74407 74408 74409 74412 74413 74417 74418 74419 74424 74425 74426 74429 74430 74431 74432 74434 74438 74443 74448 74452 74453 74454 74455 74456 74458 74459 74464 74467 74468 74469 74476 74480 74481 74483 74484 74485 74491 74494 74497 74502 74504 74505 74507 74508 74510 74515 74516 74517 74521 74525 74526 74529 74530 74533 74534 74536 74539 74540 74541 74543 74545 74548 74550 74551 74555 74557 74560 74562 74563 74564 74565 74567 74568 74571 74572 74573 74574 74576 74577 74580 74585 74586 74587 74593 74595 74597 74598 74603 74604 74607 74608 74610 74611 74612 74615 74616 74617 74620 74622 74624 74626 74627 74628 74630 74631 74635 74637 74638 74639 74640 74647 74650 74651 74652 74653 74654 74656 74661 74662 74664 74666 74667 74669 74670 74672 74675 74676 74677 74684 74686 74688 74689 74692 74693 74700 74702 74704 74710 74712 74713 74714 74715 74718 74719 74721 74722 74723 74724 74725 74726 74727 74733 74734 74737 74738 74740 74743 74745 74747 74750 74752 74754 74755 74757 74758 74762 74765 74767 74769 74770 74771 74772 74776 74777 74778 74782 74783 74786 74787 74788 74789 74790 74792 74793 74795 74796 74797 74798 74799 74800 74803 74804 74805 74806 74807 74808 74809 74812 74813 74814 74817 74821 74824 74829 74830 74832 74837 74839 74840 74842 74846 74847 74849 74854 74860 74861 74862 74863 74865 74866 74867 74868 74870 74871 74873 74874 74875 74876 74878 74879 74880 74881 74882 74889 74891 74892 74893 74894 74895 74897 74898 74899 74900 74902 74906 74908 74909 74912 74913 74914 74915 74917 74918 74920 74921 74922 74924 74925 74927 74928 74931 74934 74937 74938 74939 74941 74942 74943 74944 74945 74949 74955 74958 74959 74962 74965 74967 74968 74972 74973 74975 74976 74977 74978 74979 74982 74983 74984 74985 74986 74987 74988 74989 74990 74991 74992 74996 75001 75002 75003 75004 75007 75008 75009 75012 75015 75018 75020 75023 75026 75027 75030 75031 75033 75039 75041 75042 75046 75047 75048 75049 75050 75051 75052 75054 75055 75057 75058 75059 75060 75061 75062 75064 75065 75066 75068 75073 75079 75081 75084 75086 75087 75092 75096 75098 75102 75103 75107 75108 75113 75118 75119 75122 75123 75126 75127 75128 75129 75131 75132 75138 75139 75144 75146 75147 75148 75150 75151 75152 75154 75156 75157 75160 75161 75162 75165 75166 75168 75169 75171 75173 75176 75179 75182 75183 75184 75185 75187 75188 75190 75196 75197 75199 75200 75201 75205 75207 75210 75212 75216 75217 75218 75220 75221 75222 75225 75226 75227 75229 75230 75231 75232 75236 75238 75239 75241 75242 75244 75245 75246 75249 75251 75253 75254 75260 75261 75263 75264 75265 75268 75269 75270 75273 75274 75275 75276 75279 75280 75283 75290 75292 75294 75297 75299 75300 75301 75304 75305 75307 75309 75314 75315 75316 75318 75319 75322 75325 75327 75329 75332 75338 75339 75340 75341 75342 75345 75346 75347 75348 75350 75354 75356 75357 75358 75359 75360 75361 75364 75365 75366 75367 75368 75370 75373 75375 75378 75381 75383 75384 75386 75387 75390 75391 75392 75393 75394 75395 75397 75398 75403 75408 75410 75412 75413 75417 75420 75421 75422 75424 75425 75429 75432 75436 75437 75439 75440 75443 75447 75453 75456 75457 75461 75463 75465 75470 75474 75475 75476 75479 75480 75481 75482 75483 75484 75487 75488 75490 75492 75495 75499 75504 75505 75507 75511 75512 75513 75515 75516 75518 75519 75520 75522 75530 75531 75532 75533 75535 75538 75539 75548 75549 75550 75555 75558 75559 75560 75563 75568 75569 75571 75572 75575 75577 75580 75582 75583 75585 75588 75591 75593 75594 75595 75603 75606 75607 75609 75610 75612 75613 75614 75615 75616 75617 75618 75619 75620 75621 75623 75626 75628 75631 75632 75636 75637 75638 75639 75640 75643 75645 75649 75651 75652 75653 75655 75659 75661 75663 75665 75667 75671 75672 75678 75680 75682 75685 75686 75688 75692 75693 75696 75697 75699 75701 75709 75711 75712 75713 75714 75716 75717 75722 75723 75727 75728 75729 75733 75736 75738 75740 75741 75742 75745 75746 75747 75749 75753 75756 75758 75760 75763 75772 75774 75778 75783 75784 75791 75793 75797 75799 75802 75803 75807 75812 75813 75814 75820 75821 75823 75827 75831 75834 75840 75842 75845 75846 75849 75851 75852 75854 75856 75857 75863 75865 75867 75868 75872 75873 75876 75878 75880 75883 75885 75886 75894 75895 75896 75897 75899 75900 75901 75902 75905 75906 75910 75912 75913 75914 75915 75916 75918 75919 75920 75921 75925 75931 75932 75933 75934 75935 75936 75938 75939 75944 75947 75948 75949 75950 75952 75954 75957 75959 75960 75964 75965 75966 75967 75969 75971 75973 75976 75977 75978 75985 75987 75991 75998 75999 76000 76001 76005 76007 76009 76011 76012 76014 76017 76018 76019 76023 76024 76029 76034 76035 76037 76041 76044 76045 76046 76048 76049 76050 76052 76053 76054 76055 76056 76057 76060 76063 76064 76065 76067 76071 76072 76073 76077 76082 76083 76086 76089 76090 76095 76096 76100 76102 76106 76110 76111 76115 76119 76121 76122 76127 76128 76131 76132 76133 76134 76135 76136 76137 76138 76139 76142 76143 76144 76147 76149 76151 76152 76153 76155 76156 76157 76158 76160 76161 76162 76165 76167 76168 76171 76180 76181 76183 76185 76187 76190 76191 76192 76194 76196 76197 76199 76200 76201 76204 76205 76207 76209 76210 76213 76214 76215 76216 76219 76224 76225 76226 76227 76229 76231 76233 76236 76237 76241 76243 76247 76249 76257 76259 76261 76263 76265 76268 76269 76273 76278 76281 76283 76287 76290 76294 76296 76303 76304 76306 76307 76311 76312 76314 76320 76322 76323 76327 76331 76333 76334 76335 76339 76342 76343 76344 76345 76346 76348 76349 76355 76356 76358 76359 76360 76361 76362 76364 76369 76374 76377 76378 76381 76383 76386 76388 76389 76394 76395 76396 76397 76400 76402 76403 76404 76408 76409 76411 76412 76422 76426 76432 76433 76434 76437 76443 76444 76447 76450 76451 76453 76454 76455 76456 76458 76464 76466 76467 76469 76470 76471 76472 76476 76477 76479 76480 76482 76483 76484 76487 76488 76489 76493 76499 76501 76504 76505 76506 76507 76510 76511 76514 76517 76518 76519 76520 76521 76526 76527 76531 76532 76534 76541 76543 76546 76547 76548 76549 76551 76554 76557 76560 76563 76567 76568 76569 76575 76577 76579 76580 76582 76584 76589 76590 76591 76593 76594 76597 76598 76599 76600 76601 76602 76607 76608 76609 76610 76611 76612 76613 76614 76615 76617 76618 76622 76626 76628 76634 76636 76640 76641 76643 76646 76647 76648 76655 76656 76657 76658 76663 76667 76673 76674 76677 76679 76680 76682 76683 76684 76685 76688 76689 76693 76694 76697 76698 76701 76703 76705 76708 76712 76713 76714 76716 76717 76718 76722 76729 76730 76732 76736 76737 76739 76740 76741 76743 76744 76747 76750 76753 76755 76756 76758 76760 76762 76763 76764 76765 76766 76768 76770 76774 76777 76779 76783 76784 76785 76788 76789 76790 76792 76794 76795 76797 76798 76801 76802 76804 76809 76810 76812 76813 76816 76817 76818 76820 76821 76822 76823 76824 76825 76826 76827 76831 76834 76836 76837 76843 76845 76846 76848 76849 76852 76859 76860 76861 76866 76871 76873 76874 76876 76877 76878 76880 76881 76883 76887 76889 76892 76893 76894 76895 76896 76897 76900 76901 76902 76904 76905 76909 76918 76919 76920 76921 76923 76927 76932 76934 76936 76938 76939 76940 76942 76944 76946 76949 76951 76952 76953 76954 76956 76959 76969 76978 76979 76982 76983 76984 76986 76989 76991 76992 76993 76994 76996 76997 76998 77002 77003 77004 77005 77009 77011 77016 77017 77019 77020 77021 77024 77026 77028 77030 77031 77040 77041 77044 77045 77047 77050 77051 77052 77053 77057 77058 77059 77061 77063 77064 77068 77070 77072 77076 77078 77080 77081 77083 77084 77085 77088 77089 77093 77099 77100 77101 77102 77103 77105 77109 77111 77112 77117 77122 77124 77127 77128 77130 77131 77132 77134 77135 77140 77141 77142 77143 77147 77148 77149 77150 77153 77155 77156 77158 77160 77161 77163 77166 77170 77171 77172 77174 77176 77177 77178 77179 77180 77181 77183 77187 77189 77190 77192 77194 77195 77197 77198 77203 77204 77206 77209 77210 77213 77214 77215 77216 77217 77218 77219 77222 77223 77225 77226 77228 77229 77231 77232 77234 77237 77239 77242 77243 77244 77245 77247 77248 77252 77253 77255 77258 77260 77261 77263 77264 77265 77266 77273 77275 77285 77287 77290 77291 77294 77296 77297 77298 77300 77302 77306 77309 77310 77311 77313 77316 77317 77318 77319 77320 77324 77327 77328 77329 77334 77338 77340 77341 77342 77343 77346 77352 77353 77358 77360 77361 77362 77363 77365 77369 77370 77373 77375 77377 77378 77379 77382 77383 77386 77387 77391 77393 77395 77396 77397 77398 77402 77408 77409 77410 77411 77412 77415 77417 77422 77424 77425 77427 77428 77430 77433 77434 77440 77443 77445 77450 77452 77454 77455 77457 77458 77460 77461 77462 77463 77469 77474 77475 77479 77481 77482 77485 77486 77488 77492 77493 77494 77495 77496 77497 77498 77499 77501 77502 77504 77508 77510 77511 77512 77516 77519 77520 77521 77522 77523 77524 77525 77526 77530 77532 77533 77538 77539 77545 77546 77547 77548 77551 77552 77553 77556 77557 77559 77561 77562 77568 77569 77570 77571 77573 77579 77580 77583 77585 77588 77596 77597 77601 77605 77606 77608 77613 77618 77620 77622 77625 77627 77629 77632 77633 77634 77635 77637 77639 77641 77643 77645 77646 77647 77649 77651 77652 77654 77657 77660 77662 77668 77669 77670 77672 77675 77677 77678 77680 77681 77683 77686 77687 77688 77690 77693 77696 77698 77699 77702 77703 77704 77709 77710 77712 77713 77715 77719 77720 77723 77724 77727 77728 77732 77733 77734 77736 77742 77747 77748 77749 77755 77756 77758 77759 77760 77761 77763 77765 77769 77771 77775 77777 77779 77780 77781 77783 77786 77787 77790 77793 77794 77795 77797 77798 77799 77803 77804 77806 77808 77809 77813 77816 77817 77818 77819 77823 77830 77832 77833 77835 77837 77840 77842 77843 77844 77846 77848 77850 77856 77857 77859 77863 77864 77866 77867 77870 77873 77875 77876 77877 77878 77879 77880 77885 77886 77890 77893 77901 77905 77907 77909 77911 77912 77913 77914 77916 77917 77918 77919 77920 77922 77925 77926 77927 77928 77929 77930 77931 77935 77936 77937 77938 77939 77940 77941 77942 77944 77946 77947 77948 77952 77953 77955 77957 77958 77959 77960 77963 77967 77972 77974 77975 77978 77980 77981 77982 77983 77987 77989 77990 77996 78003 78006 78009 78011 78013 78015 78016 78018 78021 78022 78023 78025 78026 78028 78029 78031 78033 78037 78039 78040 78042 78043 78044 78045 78048 78051 78052 78059 78062 78064 78065 78068 78069 78073 78075 78077 78079 78082 78083 78085 78091 78096 78097 78098 78100 78101 78104 78105 78108 78110 78113 78115 78120 78121 78123 78124 78125 78127 78130 78131 78133 78134 78135 78136 78138 78141 78144 78147 78152 78153 78162 78163 78167 78168 78169 78171 78172 78173 78175 78176 78183 78189 78191 78193 78194 78196 78197 78201 78205 78207 78209 78212 78213 78214 78216 78217 78221 78225 78226 78229 78230 78232 78233 78235 78237 78241 78245 78246 78247 78249 78250 78251 78252 78255 78256 78258 78263 78264 78266 78267 78268 78271 78273 78274 78278 78280 78281 78282 78288 78289 78290 78291 78295 78298 78300 78304 78309 78310 78312 78314 78316 78318 78321 78324 78325 78329 78330 78332 78333 78335 78336 78339 78340 78341 78342 78346 78348 78350 78353 78354 78356 78358 78359 78360 78361 78362 78369 78370 78372 78373 78374 78377 78379 78383 78384 78387 78388 78389 78390 78391 78392 78393 78394 78395 78397 78398 78400 78402 78403 78406 78408 78409 78410 78411 78413 78416 78426 78429 78430 78431 78432 78434 78435 78442 78444 78446 78447 78451 78454 78455 78456 78457 78460 78461 78464 78467 78468 78470 78471 78473 78474 78475 78478 78479 78480 78481 78482 78483 78485 78487 78493 78496 78497 78501 78502 78504 78505 78509 78511 78513 78517 78518 78521 78526 78527 78531 78536 78537 78538 78541 78543 78545 78548 78549 78554 78559 78562 78563 78565 78566 78572 78574 78578 78580 78582 78584 78585 78586 78587 78589 78591 78592 78594 78600 78603 78604 78609 78610 78611 78613 78614 78615 78617 78620 78623 78624 78627 78629 78631 78633 78634 78638 78642 78643 78645 78646 78650 78654 78660 78661 78662 78669 78670 78672 78675 78676 78678 78679 78682 78683 78684 78686 78687 78688 78690 78692 78694 78695 78702 78703 78704 78705 78709 78712 78713 78714 78715 78718 78720 78721 78724 78725 78726 78727 78729 78734 78736 78737 78743 78748 78750 78753 78756 78763 78764 78765 78766 78770 78772 78776 78777 78780 78782 78784 78785 78787 78790 78791 78793 78794 78797 78799 78800 78801 78802 78809 78810 78815 78817 78819 78821 78823 78824 78825 78827 78828 78831 78833 78834 78835 78836 78840 78841 78842 78843 78845 78847 78855 78857 78858 78859 78860 78862 78863 78864 78866 78869 78870 78871 78874 78876 78878 78881 78882 78884 78886 78887 78890 78891 78892 78895 78896 78898 78899 78900 78905 78906 78908 78910 78911 78912 78916 78920 78921 78923 78924 78926 78927 78929 78930 78932 78933 78938 78939 78940 78941 78944 78946 78947 78950 78952 78953 78962 78963 78964 78965 78966 78969 78976 78977 78978 78980 78982 78984 78986 78988 78992 78994 78995 78997 78999 79000 79004 79008 79009 79010 79011 79012 79013 79014 79016 79020 79021 79022 79024 79027 79028 79030 79031 79033 79038 79039 79041 79042 79043 79046 79047 79048 79050 79051 79052 79053 79057 79059 79060 79062 79067 79068 79069 79071 79073 79078 79081 79086 79090 79091 79092 79093 79094 79095 79101 79103 79104 79105 79109 79110 79112 79114 79119 79121 79126 79128 79130 79132 79133 79135 79139 79141 79143 79144 79145 79148 79149 79151 79152 79155 79156 79158 79160 79161 79162 79163 79164 79170 79171 79172 79174 79175 79176 79178 79180 79181 79182 79186 79187 79188 79190 79192 79193 79198 79200 79202 79206 79208 79210 79213 79218 79219 79223 79224 79225 79227 79232 79234 79237 79238 79239 79240 79241 79242 79243 79246 79250 79252 79258 79260 79263 79265 79266 79268 79269 79278 79287 79294 79295 79297 79298 79299 79302 79303 79308 79309 79310 79316 79320 79322 79324 79325 79326 79327 79330 79332 79333 79334 79336 79337 79338 79339 79341 79345 79347 79349 79350 79351 79352 79353 79354 79355 79359 79360 79362 79365 79370 79373 79375 79376 79377 79379 79381 79382 79385 79386 79387 79388 79390 79391 79392 79395 79396 79398 79403 79404 79405 79408 79409 79410 79411 79413 79414 79418 79419 79420 79422 79424 79425 79427 79429 79432 79433 79434 79436 79440 79441 79446 79447 79448 79451 79453 79455 79456 79459 79461 79462 79463 79465 79467 79469 79470 79472 79475 79478 79482 79486 79487 79490 79491 79493 79494 79496 79500 79502 79505 79508 79509 79510 79511 79512 79513 79514 79516 79517 79520 79521 79523 79526 79527 79532 79533 79534 79536 79540 79542 79543 79545 79548 79550 79555 79559 79560 79566 79572 79573 79575 79578 79579 79580 79581 79582 79583 79584 79586 79587 79591 79592 79594 79597 79598 79600 79602 79603 79604 79605 79608 79615 79616 79622 79624 79625 79626 79629 79630 79631 79634 79637 79638 79639 79640 79642 79648 79652 79653 79654 79656 79657 79661 79662 79663 79665 79666 79667 79672 79673 79675 79676 79677 79678 79680 79685 79686 79687 79690 79692 79695 79696 79699 79700 79704 79706 79710 79713 79715 79716 79719 79722 79723 79725 79726 79727 79728 79729 79731 79735 79737 79738 79740 79743 79744 79745 79746 79747 79752 79753 79754 79755 79756 79757 79759 79760 79762 79763 79766 79767 79769 79770 79772 79773 79774 79775 79776 79777 79779 79782 79785 79786 79791 79792 79793 79795 79798 79800 79801 79802 79806 79807 79809 79810 79812 79816 79818 79820 79823 79824 79825 79830 79831 79832 79837 79838 79840 79844 79848 79849 79851 79853 79854 79856 79857 79858 79861 79862 79863 79865 79866 79867 79869 79872 79877 79881 79882 79884 79888 79891 79892 79893 79895 79901 79902 79903 79905 79909 79911 79914 79916 79917 79918 79919 79921 79923 79925 79929 79932 79935 79938 79942 79948 79951 79952 79954 79955 79956 79959 79960 79962 79963 79964 79965 79966 79967 79968 79971 79972 79976 79977 79979 79980 79981 79982 79985 79987 79988 79989 79994 79995 79996 79997 80001 80003 80006 80007 80009 80010 80011 80012 80013 80014 80019 80020 80022 80024 80025 80026 80029 80030 80031 80032 80036 80039 80040 80041 80045 80049 80057 80058 80060 80063 80066 80067 80068 80071 80073 80075 80079 80080 80082 80085 80086 80088 80089 80093 80094 80098 80104 80105 80106 80108 80110 80111 80112 80113 80115 80116 80118 80119 80121 80123 80125 80126 80127 80128 80129 80132 80137 80139 80140 80142 80144 80146 80151 80153 80154 80155 80158 80162 80168 80170 80172 80178 80180 80181 80184 80187 80189 80191 80192 80193 80194 80195 80198 80200 80202 80203 80204 80206 80208 80212 80213 80217 80220 80222 80225 80228 80229 80232 80233 80234 80236 80237 80241 80242 80247 80248 80251 80252 80253 80255 80257 80258 80259 80265 80267 80269 80270 80271 80272 80273 80274 80278 80279 80283 80285 80287 80288 80289 80290 80294 80300 80301 80304 80305 80308 80312 80313 80315 80318 80319 80324 80326 80328 80329 80331 80333 80336 80339 80341 80342 80344 80345 80346 80348 80349 80350 80351 80356 80361 80362 80365 80368 80369 80370 80371 80372 80376 80377 80378 80379 80380 80381 80382 80383 80388 80390 80392 80393 80395 80396 80397 80399 80402 80405 80409 80410 80413 80414 80416 80418 80421 80423 80424 80427 80429 80438 80440 80441 80446 80447 80448 80454 80455 80456 80460 80463 80467 80468 80471 80475 80476 80478 80480 80485 80486 80488 80491 80493 80494 80501 80503 80504 80505 80507 80508 80514 80515 80518 80519 80520 80524 80528 80531 80532 80533 80535 80536 80537 80538 80539 80540 80541 80544 80547 80548 80549 80551 80560 80562 80563 80564 80570 80571 80573 80577 80579 80581 80587 80589 80590 80592 80593 80594 80595 80598 80601 80602 80604 80605 80606 80610 80611 80612 80614 80618 80623 80624 80625 80628 80629 80633 80635 80636 80637 80638 80641 80645 80646 80647 80651 80654 80657 80658 80661 80662 80665 80666 80667 80668 80669 80670 80672 80675 80676 80680 80683 80684 80687 80688 80690 80694 80695 80696 80698 80703 80704 80705 80707 80710 80712 80713 80714 80715 80717 80718 80720 80721 80723 80725 80727 80729 80730 80734 80735 80736 80740 80742 80745 80746 80747 80749 80750 80751 80753 80755 80761 80762 80763 80764 80769 80770 80774 80776 80777 80779 80780 80783 80785 80787 80788 80790 80792 80795 80797 80799 80800 80801 80802 80806 80808 80810 80811 80813 80821 80822 80823 80824 80825 80826 80827 80830 80835 80837 80841 80843 80844 80845 80847 80850 80851 80854 80856 80859 80860 80861 80862 80868 80871 80872 80873 80874 80875 80880 80881 80882 80883 80885 80891 80897 80899 80903 80904 80910 80911 80912 80914 80915 80917 80920 80921 80923 80925 80927 80928 80930 80931 80934 80936 80938 80939 80940 80945 80946 80947 80948 80949 80951 80952 80955 80956 80961 80962 80964 80966 80970 80971 80973 80974 80978 80979 80981 80982 80983 80989 80991 80995 80998 81001 81002 81003 81005 81007 81009 81013 81014 81017 81019 81024 81025 81029 81030 81035 81036 81037 81040 81042 81045 81048 81049 81050 81054 81055 81056 81058 81061 81062 81066 81067 81068 81072 81073 81074 81075 81076 81077 81078 81080 81081 81082 81088 81090 81099 81100 81103 81106 81111 81113 81117 81119 81121 81123 81127 81128 81129 81133 81134 81135 81136 81137 81138 81139 81140 81141 81142 81143 81145 81146 81148 81151 81155 81156 81157 81158 81159 81160 81161 81163 81165 81167 81171 81172 81173 81175 81179 81182 81183 81184 81189 81195 81196 81197 81198 81199 81203 81204 81205 81212 81217 81218 81219 81220 81225 81230 81232 81233 81237 81238 81239 81241 81242 81244 81245 81247 81251 81252 81256 81258 81261 81266 81267 81268 81269 81271 81274 81275 81276 81278 81280 81283 81284 81285 81287 81288 81292 81296 81298 81306 81310 81311 81312 81313 81314 81317 81318 81320 81322 81324 81325 81327 81329 81330 81332 81333 81334 81335 81337 81338 81343 81344 81347 81349 81350 81351 81354 81358 81363 81364 81366 81367 81370 81373 81374 81376 81379 81381 81382 81383 81386 81387 81389 81393 81394 81396 81397 81399 81402 81404 81405 81412 81414 81415 81418 81420 81421 81422 81427 81433 81434 81436 81439 81441 81442 81444 81447 81448 81449 81452 81455 81458 81460 81461 81463 81464 81466 81467 81468 81469 81471 81473 81474 81479 81482 81483 81486 81489 81490 81491 81494 81496 81497 81500 81505 81507 81508 81510 81511 81514 81516 81518 81519 81520 81522 81525 81526 81529 81530 81531 81534 81535 81537 81539 81541 81542 81543 81544 81550 81553 81556 81558 81560 81561 81564 81565 81567 81568 81569 81570 81573 81576 81577 81580 81581 81582 81583 81584 81587 81589 81598 81599 81600 81601 81602 81604 81605 81608 81611 81616 81618 81621 81624 81626 81627 81631 81632 81633 81643 81651 81653 81654 81655 81659 81661 81663 81669 81673 81674 81675 81677 81679 81682 81690 81692 81695 81696 81698 81700 81701 81702 81705 81707 81708 81709 81710 81712 81713 81715 81716 81717 81718 81719 81720 81721 81722 81723 81724 81727 81728 81729 81732 81733 81734 81738 81739 81742 81743 81746 81747 81748 81749 81750 81753 81755 81756 81758 81759 81762 81764 81766 81768 81770 81772 81773 81776 81778 81784 81786 81787 81789 81790 81791 81792 81793 81794 81796 81798 81800 81804 81805 81806 81807 81808 81812 81813 81814 81816 81820 81821 81823 81825 81826 81827 81829 81832 81841 81843 81844 81846 81849 81852 81858 81863 81864 81866 81867 81868 81869 81870 81872 81874 81875 81877 81878 81879 81880 81881 81882 81888 81890 81891 81894 81895 81897 81901 81902 81904 81905 81906 81907 81908 81911 81913 81917 81918 81919 81920 81922 81925 81932 81933 81934 81936 81938 81942 81943 81944 81956 81957 81962 81964 81965 81966 81970 81971 81972 81974 81976 81977 81978 81979 81981 81982 81983 81985 81986 81987 81991 81994 81995 81999 82001 82003 82007 82009 82010 82012 82013 82017 82018 82020 82022 82023 82024 82026 82027 82028 82030 82037 82038 82040 82041 82043 82045 82047 82048 82049 82050 82053 82057 82058 82059 82060 82062 82071 82073 82076 82079 82080 82081 82086 82088 82089 82093 82094 82096 82097 82098 82101 82102 82104 82105 82106 82108 82110 82114 82118 82120 82121 82122 82123 82124 82126 82127 82129 82130 82132 82133 82134 82136 82141 82142 82144 82147 82151 82153 82155 82157 82158 82159 82161 82163 82165 82167 82169 82170 82171 82173 82174 82175 82179 82182 82184 82192 82193 82199 82202 82204 82205 82208 82210 82211 82214 82215 82221 82225 82231 82234 82235 82238 82239 82240 82243 82245 82247 82251 82254 82255 82257 82259 82261 82262 82263 82264 82266 82274 82275 82277 82282 82283 82284 82287 82288 82290 82292 82294 82298 82299 82301 82305 82309 82310 82311 82317 82319 82321 82323 82329 82330 82331 82332 82333 82336 82337 82340 82342 82343 82347 82348 82349 82352 82355 82357 82358 82359 82361 82362 82364 82369 82374 82377 82378 82380 82381 82384 82385 82386 82387 82388 82390 82391 82392 82394 82395 82396 82400 82402 82405 82406 82407 82411 82413 82415 82417 82420 82421 82422 82425 82426 82427 82428 82433 82434 82440 82442 82444 82449 82450 82451 82453 82455 82456 82457 82460 82464 82467 82470 82473 82475 82476 82478 82482 82484 82485 82486 82487 82488 82489 82494 82495 82496 82498 82499 82500 82501 82503 82505 82510 82511 82517 82518 82519 82522 82523 82525 82528 82530 82531 82536 82540 82543 82545 82546 82548 82554 82556 82558 82560 82562 82564 82565 82569 82570 82571 82572 82573 82575 82576 82578 82579 82582 82584 82586 82587 82588 82591 82595 82598 82599 82602 82603 82604 82607 82608 82609 82611 82612 82616 82617 82618 82622 82623 82624 82625 82626 82627 82628 82632 82639 82641 82642 82645 82649 82653 82656 82659 82660 82662 82663 82665 82666 82667 82670 82672 82674 82675 82679 82680 82681 82685 82686 82687 82688 82689 82690 82692 82693 82695 82700 82701 82702 82703 82709 82710 82711 82713 82717 82720 82721 82722 82725 82726 82729 82731 82734 82735 82736 82737 82738 82739 82740 82742 82744 82747 82749 82752 82755 82756 82757 82758 82760 82761 82763 82764 82770 82771 82772 82773 82777 82778 82781 82783 82785 82787 82790 82791 82792 82797 82802 82803 82807 82809 82810 82811 82812 82816 82817 82818 82819 82820 82821 82822 82824 82826 82827 82830 82832 82833 82834 82837 82838 82840 82841 82842 82844 82846 82848 82849 82851 82853 82856 82858 82859 82861 82862 82864 82869 82872 82879 82881 82882 82887 82888 82890 82891 82897 82899 82904 82906 82907 82908 82910 82911 82913 82915 82917 82918 82920 82921 82924 82925 82927 82928 82932 82934 82938 82940 82941 82942 82943 82945 82950 82955 82956 82958 82960 82961 82962 82963 82968 82969 82971 82974 82976 82978 82981 82983 82984 82991 82992 82993 82995 83000 83001 83003 83004 83005 83007 83013 83014 83015 83016 83017 83018 83024 83027 83029 83030 83031 83032 83033 83034 83043 83045 83046 83048 83049 83054 83059 83062 83063 83064 83066 83067 83070 83072 83073 83075 83078 83084 83087 83090 83091 83093 83094 83095 83096 83097 83100 83102 83104 83105 83106 83107 83109 83110 83111 83117 83118 83123 83124 83126 83130 83132 83137 83139 83140 83141 83143 83145 83148 83153 83155 83157 83161 83162 83166 83170 83171 83172 83173 83176 83177 83178 83179 83180 83181 83183 83185 83186 83189 83190 83192 83193 83195 83196 83198 83200 83201 83202 83203 83210 83211 83212 83216 83218 83219 83222 83223 83224 83227 83228 83230 83231 83232 83233 83237 83238 83239 83241 83242 83243 83244 83249 83251 83253 83254 83256 83257 83260 83262 83264 83265 83268 83269 83270 83272 83273 83276 83277 83278 83282 83284 83286 83287 83288 83290 83291 83292 83293 83296 83298 83299 83302 83303 83304 83306 83307 83309 83312 83313 83314 83315 83318 83319 83320 83322 83323 83328 83330 83336 83337 83338 83340 83342 83343 83344 83346 83347 83351 83353 83354 83356 83357 83358 83360 83368 83369 83370 83372 83375 83376 83378 83379 83380 83381 83382 83383 83384 83386 83391 83396 83397 83398 83399 83404 83405 83406 83407 83418 83419 83420 83422 83423 83426 83428 83429 83430 83432 83435 83437 83438 83443 83444 83445 83447 83448 83450 83453 83455 83456 83457 83460 83463 83465 83466 83467 83470 83472 83474 83476 83478 83479 83481 83484 83485 83486 83487 83490 83491 83494 83498 83499 83501 83502 83504 83505 83506 83507 83510 83511 83515 83517 83518 83519 83521 83522 83523 83527 83528 83534 83536 83542 83545 83547 83553 83555 83558 83560 83561 83564 83567 83571 83572 83574 83575 83576 83581 83583 83584 83585 83590 83595 83596 83597 83599 83601 83603 83604 83606 83607 83611 83613 83616 83618 83622 83623 83624 83627 83628 83631 83632 83633 83635 83637 83640 83641 83642 83644 83646 83647 83654 83656 83661 83662 83664 83667 83669 83670 83671 83674 83675 83678 83680 83681 83685 83686 83687 83688 83689 83690 83692 83694 83695 83697 83700 83705 83706 83708 83712 83716 83719 83723 83724 83728 83730 83731 83732 83733 83735 83738 83739 83745 83746 83748 83749 83750 83753 83754 83755 83757 83761 83762 83763 83764 83765 83767 83769 83772 83773 83776 83777 83778 83780 83781 83782 83784 83785 83786 83788 83789 83790 83791 83800 83805 83806 83807 83811 83812 83817 83819 83822 83823 83824 83825 83826 83827 83829 83830 83832 83833 83835 83837 83838 83841 83842 83843 83845 83846 83847 83850 83852 83856 83864 83865 83867 83868 83869 83871 83872 83873 83874 83875 83876 83879 83880 83884 83890 83891 83892 83894 83896 83899 83901 83903 83906 83907 83910 83911 83912 83914 83917 83920 83923 83924 83925 83926 83927 83930 83932 83936 83937 83939 83940 83942 83943 83944 83946 83951 83953 83954 83956 83957 83958 83961 83963 83972 83976 83977 83981 83983 83984 83989 83991 83994 83995 83996 83997 84000 84002 84003 84004 84007 84008 84010 84011 84012 84014 84017 84019 84020 84023 84028 84030 84031 84034 84039 84040 84041 84042 84043 84044 84046 84047 84049 84052 84055 84056 84057 84059 84063 84064 84067 84072 84074 84076 84079 84082 84083 84084 84087 84088 84091 84093 84095 84096 84097 84098 84099 84102 84104 84105 84108 84111 84115 84126 84127 84128 84129 84134 84141 84142 84144 84146 84147 84149 84150 84151 84152 84156 84157 84159 84167 84172 84173 84174 84175 84176 84182 84183 84184 84187 84190 84192 84194 84195 84197 84198 84199 84201 84202 84205 84208 84209 84210 84213 84215 84217 84218 84219 84223 84226 84227 84228 84236 84237 84239 84241 84242 84244 84245 84246 84249 84250 84251 84252 84260 84265 84267 84272 84273 84277 84279 84282 84284 84288 84289 84291 84294 84295 84296 84298 84300 84302 84303 84304 84305 84312 84313 84314 84318 84319 84321 84324 84326 84328 84331 84332 84333 84334 84335 84336 84341 84346 84347 84348 84349 84350 84351 84357 84359 84362 84363 84364 84365 84368 84370 84372 84373 84374 84376 84381 84382 84384 84387 84389 84391 84392 84393 84396 84398 84399 84402 84404 84408 84412 84413 84418 84421 84422 84424 84427 84430 84431 84433 84435 84436 84438 84439 84441 84443 84445 84447 84451 84452 84454 84455 84456 84457 84458 84459 84463 84464 84465 84466 84468 84470 84471 84475 84477 84478 84479 84481 84482 84484 84486 84487 84489 84493 84496 84498 84500 84502 84503 84504 84506 84507 84510 84511 84513 84516 84517 84518 84519 84521 84525 84526 84527 84530 84532 84533 84534 84535 84538 84539 84543 84544 84546 84548 84549 84550 84552 84553 84556 84557 84559 84560 84561 84562 84564 84569 84571 84576 84577 84578 84580 84581 84582 84583 84584 84586 84590 84592 84594 84598 84599 84601 84602 84604 84605 84606 84609 84610 84611 84613 84617 84618 84621 84622 84623 84626 84627 84628 84630 84631 84632 84635 84636 84638 84640 84644 84646 84649 84650 84651 84654 84655 84656 84658 84660 84663 84664 84667 84668 84669 84670 84672 84676 84684 84686 84687 84690 84691 84696 84698 84699 84701 84702 84704 84706 84708 84712 84713 84714 84721 84723 84725 84726 84728 84729 84731 84732 84735 84736 84739 84740 84742 84743 84744 84745 84747 84749 84750 84753 84754 84756 84759 84761 84764 84766 84768 84769 84773 84775 84778 84779 84780 84781 84785 84788 84789 84792 84795 84797 84802 84804 84806 84807 84811 84812 84815 84816 84817 84819 84821 84822 84824 84830 84831 84835 84836 84842 84844 84851 84852 84853 84855 84856 84862 84864 84867 84869 84870 84871 84872 84876 84877 84880 84884 84886 84887 84890 84896 84900 84901 84902 84904 84908 84910 84911 84912 84914 84915 84917 84920 84923 84925 84926 84928 84929 84933 84935 84937 84938 84939 84941 84943 84944 84948 84949 84950 84952 84955 84957 84958 84960 84961 84963 84964 84967 84968 84969 84971 84974 84975 84976 84980 84981 84983 84984 84987 84988 84989 84991 84992 84993 84994 84995 84999 85000 85001 85002 85003 85006 85009 85012 85015 85016 85019 85022 85024 85026 85030 85031 85032 85035 85040 85042 85043 85045 85047 85049 85051 85056 85057 85058 85060 85062 85065 85066 85071 85074 85075 85077 85078 85083 85085 85086 85087 85088 85089 85092 85093 85094 85095 85097 85098 85099 85100 85102 85104 85105 85106 85108 85109 85113 85114 85116 85117 85118 85119 85120 85121 85126 85128 85130 85131 85135 85137 85139 85140 85142 85146 85149 85153 85155 85156 85157 85158 85159 85160 85161 85162 85163 85166 85167 85168 85169 85171 85176 85177 85179 85180 85186 85187 85188 85190 85191 85200 85203 85206 85209 85212 85214 85216 85219 85222 85225 85229 85230 85231 85232 85233 85234 85237 85238 85240 85241 85244 85245 85247 85249 85250 85253 85254 85255 85256 85259 85260 85261 85263 85265 85266 85268 85271 85274 85277 85280 85281 85282 85284 85286 85291 85294 85297 85298 85299 85300 85302 85303 85305 85307 85308 85309 85311 85312 85314 85317 85321 85322 85323 85324 85330 85331 85335 85336 85338 85339 85343 85345 85347 85350 85352 85354 85357 85359 85363 85370 85373 85374 85378 85379 85381 85383 85384 85387 85390 85391 85393 85397 85400 85401 85402 85403 85405 85409 85414 85415 85416 85418 85420 85422 85423 85424 85425 85426 85430 85431 85432 85433 85449 85450 85451 85452 85453 85455 85459 85461 85463 85464 85466 85467 85469 85477 85480 85481 85484 85485 85486 85493 85501 85505 85507 85508 85510 85512 85513 85514 85517 85518 85520 85521 85522 85525 85528 85529 85530 85531 85532 85533 85536 85537 85541 85542 85543 85545 85547 85549 85550 85553 85556 85557 85558 85559 85561 85567 85568 85570 85573 85575 85576 85581 85583 85586 85589 85590 85595 85596 85598 85599 85604 85609 85610 85612 85614 85617 85618 85623 85625 85626 85628 85629 85631 85633 85636 85643 85644 85645 85646 85649 85650 85651 85655 85657 85659 85662 85665 85666 85667 85669 85670 85671 85674 85675 85679 85680 85685 85687 85688 85690 85691 85694 85695 85697 85698 85699 85700 85702 85703 85704 85708 85712 85714 85716 85719 85721 85722 85725 85726 85727 85732 85733 85736 85738 85741 85743 85745 85747 85748 85750 85753 85754 85755 85756 85758 85762 85763 85766 85767 85772 85779 85780 85781 85782 85784 85786 85787 85790 85791 85792 85794 85795 85797 85798 85799 85800 85802 85803 85805 85806 85817 85818 85821 85822 85824 85825 85826 85828 85831 85836 85838 85839 85840 85841 85842 85848 85849 85850 85853 85854 85856 85859 85860 85861 85865 85867 85869 85877 85880 85881 85884 85885 85887 85888 85889 85891 85892 85893 85895 85897 85899 85900 85901 85903 85904 85905 85908 85911 85912 85914 85915 85916 85918 85919 85921 85922 85924 85927 85928 85929 85930 85931 85932 85933 85935 85938 85939 85940 85946 85948 85949 85950 85951 85955 85957 85961 85965 85966 85968 85970 85971 85972 85973 85974 85975 85979 85984 85987 85989 85991 85994 85995 85997 85998 86002 86003 86005 86006 86008 86010 86011 86015 86017 86019 86020 86021 86027 86029 86032 86035 86036 86038 86039 86042 86045 86046 86048 86052 86055 86059 86060 86061 86063 86065 86067 86069 86070 86071 86076 86081 86083 86085 86087 86088 86090 86093 86095 86096 86097 86098 86099 86101 86103 86105 86106 86107 86111 86112 86116 86118 86121 86123 86125 86128 86132 86134 86135 86139 86140 86141 86143 86145 86146 86149 86153 86156 86157 86159 86165 86167 86169 86170 86171 86172 86173 86175 86176 86180 86188 86190 86192 86194 86196 86197 86204 86205 86207 86209 86210 86213 86219 86221 86222 86227 86230 86232 86233 86234 86235 86236 86238 86239 86243 86244 86246 86248 86249 86250 86252 86253 86260 86264 86265 86267 86269 86271 86272 86274 86276 86277 86279 86281 86283 86284 86286 86289 86290 86292 86294 86297 86302 86303 86304 86305 86308 86309 86310 86311 86313 86316 86320 86323 86325 86327 86328 86329 86330 86331 86332 86333 86338 86339 86340 86341 86345 86347 86350 86351 86352 86353 86355 86364 86366 86367 86368 86369 86377 86378 86381 86386 86390 86391 86394 86398 86400 86402 86403 86405 86407 86408 86409 86413 86415 86416 86418 86419 86423 86425 86428 86429 86433 86434 86435 86438 86440 86441 86442 86445 86447 86448 86449 86450 86454 86456 86457 86458 86460 86463 86465 86467 86468 86471 86475 86476 86477 86478 86479 86481 86482 86483 86484 86486 86489 86493 86494 86497 86499 86501 86502 86504 86505 86506 86507 86508 86511 86512 86516 86518 86521 86522 86523 86524 86530 86531 86532 86533 86536 86542 86543 86545 86546 86547 86548 86549 86550 86551 86553 86555 86556 86557 86562 86563 86565 86566 86567 86569 86574 86578 86579 86584 86586 86588 86589 86591 86594 86596 86599 86603 86604 86608 86611 86614 86616 86618 86619 86624 86626 86628 86629 86631 86632 86635 86636 86637 86638 86641 86642 86647 86650 86652 86653 86654 86655 86656 86660 86661 86665 86667 86668 86672 86673 86674 86675 86676 86679 86680 86682 86683 86684 86685 86686 86696 86697 86701 86702 86703 86704 86706 86707 86710 86712 86713 86714 86715 86720 86722 86728 86730 86731 86732 86734 86736 86738 86742 86745 86746 86748 86750 86751 86755 86757 86760 86761 86764 86766 86770 86771 86773 86775 86776 86780 86781 86784 86789 86790 86792 86797 86798 86799 86800 86801 86807 86808 86814 86815 86816 86821 86822 86823 86824 86827 86829 86832 86833 86834 86836 86838 86841 86845 86846 86849 86850 86851 86854 86855 86856 86857 86858 86860 86862 86863 86866 86868 86869 86871 86872 86875 86877 86887 86889 86890 86894 86896 86897 86898 86900 86901 86902 86903 86904 86905 86907 86908 86917 86918 86920 86921 86930 86935 86936 86938 86941 86942 86943 86945 86946 86950 86951 86956 86959 86964 86965 86967 86968 86970 86971 86972 86973 86975 86976 86977 86978 86979 86980 86981 86982 86984 86986 86988 86989 86990 86991 86994 86999 87002 87003 87005 87007 87008 87009 87010 87012 87014 87016 87019 87020 87022 87023 87028 87029 87030 87034 87036 87037 87040 87041 87042 87045 87046 87049 87057 87062 87066 87068 87069 87070 87072 87073 87074 87080 87082 87084 87087 87088 87090 87091 87092 87094 87095 87096 87097 87099 87101 87105 87108 87110 87112 87114 87115 87116 87121 87123 87124 87125 87126 87128 87129 87132 87133 87134 87139 87140 87142 87147 87148 87149 87154 87158 87160 87161 87165 87168 87169 87170 87171 87172 87180 87183 87184 87186 87187 87190 87191 87192 87195 87196 87197 87198 87199 87200 87201 87205 87207 87208 87210 87213 87218 87219 87220 87224 87225 87227 87228 87229 87235 87237 87240 87241 87242 87244 87246 87247 87248 87251 87253 87257 87258 87263 87264 87271 87277 87278 87279 87280 87281 87283 87284 87286 87287 87288 87289 87295 87296 87300 87301 87302 87303 87305 87310 87315 87318 87319 87321 87322 87324 87328 87330 87332 87335 87337 87342 87343 87344 87345 87346 87347 87350 87351 87353 87356 87358 87359 87361 87364 87367 87370 87371 87373 87377 87381 87385 87389 87395 87397 87399 87400 87402 87403 87405 87407 87409 87410 87411 87414 87416 87419 87421 87422 87426 87430 87432 87435 87439 87440 87441 87446 87450 87451 87453 87454 87457 87461 87464 87466 87467 87469 87471 87472 87475 87476 87484 87487 87491 87493 87496 87499 87500 87503 87505 87513 87514 87516 87517 87518 87523 87524 87526 87527 87530 87531 87533 87534 87535 87537 87538 87540 87542 87546 87548 87551 87555 87556 87557 87560 87562 87565 87569 87572 87574 87575 87583 87584 87587 87588 87590 87591 87593 87595 87598 87599 87601 87603 87608 87609 87611 87612 87613 87615 87617 87618 87619 87621 87624 87628 87629 87631 87633 87638 87639 87645 87646 87647 87648 87649 87652 87654 87660 87662 87665 87671 87674 87676 87679 87681 87683 87684 87687 87688 87690 87691 87694 87695 87696 87699 87700 87702 87703 87704 87706 87707 87712 87714 87717 87718 87719 87721 87723 87724 87726 87727 87728 87730 87732 87733 87734 87736 87737 87744 87746 87749 87750 87752 87753 87765 87766 87767 87772 87774 87777 87779 87780 87782 87783 87784 87785 87790 87791 87794 87795 87798 87801 87802 87803 87805 87806 87807 87808 87809 87811 87813 87815 87816 87817 87821 87823 87824 87827 87831 87835 87836 87837 87843 87846 87849 87850 87851 87852 87853 87855 87857 87858 87859 87861 87865 87866 87867 87868 87869 87872 87876 87877 87878 87879 87880 87882 87883 87885 87886 87887 87888 87890 87892 87895 87896 87899 87900 87901 87902 87904 87907 87908 87909 87911 87912 87913 87914 87915 87916 87918 87919 87924 87926 87930 87931 87932 87933 87934 87937 87942 87943 87945 87949 87952 87954 87957 87958 87960 87961 87963 87968 87970 87971 87972 87973 87975 87976 87977 87979 87982 87985 87986 87987 87988 87989 87990 87992 87994 87995 87996 87997 87998 87999 88000 88001 88003 88004 88005 88006 88007 88011 88018 88019 88020 88021 88023 88024 88025 88026 88028 88030 88035 88036 88038 88042 88044 88045 88046 88047 88048 88050 88051 88056 88058 88059 88060 88063 88064 88065 88068 88072 88074 88075 88076 88077 88078 88081 88083 88084 88086 88087 88088 88090 88092 88095 88097 88102 88103 88104 88105 88108 88111 88114 88115 88118 88120 88128 88130 88131 88133 88134 88137 88139 88140 88146 88147 88150 88152 88154 88156 88158 88159 88160 88162 88163 88166 88167 88168 88172 88175 88179 88180 88181 88183 88187 88190 88195 88196 88198 88200 88202 88206 88208 88209 88210 88212 88213 88214 88215 88216 88217 88218 88224 88225 88226 88228 88230 88232 88233 88234 88238 88239 88244 88245 88246 88248 88249 88251 88252 88253 88254 88255 88256 88257 88262 88263 88265 88266 88267 88272 88276 88278 88281 88286 88287 88289 88290 88291 88294 88295 88300 88301 88303 88305 88310 88313 88317 88318 88319 88321 88322 88325 88326 88328 88333 88334 88336 88338 88342 88348 88354 88357 88358 88359 88361 88363 88364 88365 88366 88367 88371 88372 88373 88376 88378 88379 88381 88382 88383 88384 88385 88386 88389 88391 88392 88393 88396 88398 88401 88404 88409 88415 88418 88422 88424 88425 88427 88429 88431 88433 88435 88437 88439 88443 88444 88448 88451 88452 88457 88458 88459 88461 88462 88465 88466 88467 88469 88470 88471 88473 88477 88478 88481 88483 88484 88487 88489 88491 88497 88500 88502 88504 88505 88510 88513 88515 88518 88519 88520 88521 88526 88528 88530 88531 88533 88536 88538 88539 88540 88542 88543 88544 88545 88546 88547 88549 88550 88551 88554 88555 88557 88558 88563 88565 88566 88567 88569 88574 88575 88576 88578 88579 88580 88585 88588 88590 88594 88596 88599 88604 88606 88607 88613 88616 88618 88622 88627 88628 88632 88634 88635 88636 88637 88638 88639 88642 88643 88644 88645 88650 88653 88654 88656 88660 88662 88663 88665 88670 88672 88673 88674 88676 88679 88685 88688 88689 88691 88692 88698 88699 88700 88703 88704 88707 88709 88712 88713 88714 88717 88721 88722 88723 88724 88725 88726 88728 88729 88730 88731 88732 88733 88735 88736 88741 88742 88748 88753 88757 88760 88763 88764 88765 88766 88767 88769 88771 88772 88773 88774 88776 88777 88780 88782 88783 88784 88785 88786 88787 88788 88790 88793 88796 88798 88800 88801 88806 88807 88809 88810 88814 88815 88816 88818 88819 88820 88822 88823 88825 88827 88828 88829 88832 88838 88839 88840 88841 88843 88850 88855 88859 88862 88868 88869 88871 88872 88876 88877 88878 88881 88885 88887 88890 88891 88893 88894 88898 88900 88903 88904 88906 88910 88915 88916 88917 88919 88920 88923 88925 88926 88927 88931 88933 88934 88937 88938 88940 88941 88942 88943 88945 88948 88953 88957 88965 88966 88967 88968 88969 88972 88973 88975 88976 88977 88978 88979 88984 88989 88991 88993 88994 88996 88997 88998 89000 89001 89002 89003 89005 89008 89010 89013 89014 89016 89018 89023 89027 89028 89029 89034 89036 89038 89040 89050 89052 89055 89059 89060 89061 89064 89066 89069 89073 89074 89077 89078 89079 89080 89081 89084 89088 89089 89095 89097 89099 89101 89102 89103 89104 89105 89109 89110 89118 89122 89126 89127 89128 89130 89133 89138 89139 89140 89143 89144 89146 89147 89148 89149 89154 89155 89156 89157 89158 89160 89164 89166 89171 89174 89175 89176 89178 89181 89182 89183 89186 89196 89197 89203 89207 89211 89215 89217 89218 89220 89221 89222 89229 89230 89231 89233 89236 89238 89239 89241 89243 89245 89246 89247 89249 89250 89253 89261 89262 89263 89264 89268 89270 89271 89274 89276 89277 89278 89281 89283 89291 89292 89294 89296 89297 89298 89304 89305 89308 89309 89310 89311 89314 89317 89318 89320 89321 89324 89326 89328 89332 89333 89334 89335 89337 89338 89341 89342 89345 89349 89351 89352 89353 89354 89357 89358 89360 89367 89368 89370 89373 89376 89377 89378 89381 89382 89384 89385 89386 89387 89389 89391 89393 89396 89400 89403 89406 89408 89416 89417 89419 89421 89424 89426 89428 89429 89432 89434 89435 89436 89440 89441 89444 89446 89450 89452 89453 89455 89457 89460 89461 89462 89463 89468 89469 89470 89472 89478 89480 89483 89486 89488 89489 89491 89493 89494 89495 89497 89500 89503 89505 89507 89510 89514 89518 89519 89520 89522 89523 89525 89526 89532 89533 89534 89536 89538 89539 89540 89546 89547 89549 89551 89554 89555 89556 89559 89560 89561 89565 89572 89573 89574 89575 89576 89579 89580 89585 89588 89591 89592 89593 89596 89598 89599 89600 89603 89604 89606 89608 89609 89610 89611 89614 89616 89618 89623 89624 89626 89628 89630 89633 89635 89638 89639 89641 89643 89644 89646 89648 89651 89652 89653 89657 89658 89659 89660 89661 89664 89668 89670 89671 89672 89673 89679 89680 89681 89683 89686 89687 89688 89691 89700 89702 89703 89704 89705 89708 89709 89710 89711 89714 89715 89716 89719 89720 89721 89724 89725 89729 89730 89736 89738 89742 89747 89750 89753 89754 89757 89760 89762 89765 89768 89769 89771 89775 89777 89778 89780 89784 89788 89790 89791 89792 89793 89795 89796 89798 89799 89800 89801 89802 89803 89808 89809 89811 89813 89816 89820 89821 89823 89825 89826 89830 89831 89832 89839 89840 89842 89845 89846 89847 89850 89851 89853 89854 89857 89858 89861 89862 89864 89868 89869 89870 89871 89872 89876 89881 89882 89885 89886 89888 89889 89890 89891 89893 89894 89896 89897 89898 89903 89904 89905 89906 89908 89910 89911 89912 89916 89917 89918 89920 89921 89922 89933 89936 89937 89939 89942 89943 89944 89945 89946 89948 89949 89950 89951 89953 89957 89958 89959 89960 89963 89964 89965 89967 89970 89971 89973 89978 89979 89980 89982 89983 89985 89989 89990 89991 89993 89995 89996 89997 89998 89999 90003 90005 90007 90011 90013 90014 90015 90018 90019 90026 90032 90033 90035 90036 90037 90038 90042 90045 90046 90054 90058 90059 90060 90063 90065 90068 90069 90070 90071 90072 90075 90076 90079 90080 90081 90086 90088 90089 90090 90091 90093 90095 90096 90097 90098 90100 90101 90105 90106 90107 90110 90114 90115 90116 90119 90120 90123 90127 90130 90133 90135 90136 90139 90140 90145 90147 90149 90150 90157 90158 90160 90162 90163 90170 90174 90175 90178 90179 90180 90183 90184 90187 90188 90191 90194 90198 90199 90202 90204 90205 90207 90208 90211 90213 90216 90217 90218 90220 90221 90227 90228 90230 90231 90234 90236 90237 90238 90247 90248 90251 90259 90264 90269 90272 90274 90276 90277 90280 90281 90284 90290 90295 90299 90301 90304 90305 90307 90309 90311 90312 90313 90314 90316 90319 90324 90325 90328 90329 90333 90336 90344 90345 90346 90349 90351 90352 90354 90355 90357 90365 90366 90367 90369 90375 90377 90379 90380 90385 90386 90389 90390 90391 90392 90394 90395 90398 90399 90400 90401 90402 90403 90405 90407 90408 90412 90419 90424 90425 90426 90430 90432 90433 90434 90435 90438 90439 90440 90441 90442 90443 90445 90450 90451 90453 90455 90456 90463 90464 90466 90467 90469 90470 90472 90473 90474 90475 90476 90477 90479 90480 90482 90483 90487 90490 90492 90493 90495 90496 90497 90499 90502 90503 90504 90506 90508 90509 90511 90517 90522 90525 90530 90532 90533 90536 90537 90540 90544 90548 90549 90551 90553 90554 90560 90561 90562 90563 90564 90565 90566 90567 90568 90573 90574 90575 90576 90579 90583 90585 90587 90588 90591 90592 90594 90595 90598 90600 90603 90604 90611 90613 90614 90616 90620 90621 90623 90625 90629 90630 90631 90632 90633 90635 90637 90640 90644 90645 90646 90648 90653 90654 90656 90658 90659 90665 90666 90672 90676 90677 90679 90680 90684 90687 90688 90690 90691 90697 90700 90704 90706 90708 90711 90712 90713 90716 90717 90719 90720 90723 90725 90726 90729 90730 90732 90736 90741 90744 90747 90748 90754 90757 90762 90763 90767 90768 90770 90771 90772 90773 90774 90775 90777 90779 90780 90782 90785 90787 90788 90789 90790 90791 90793 90795 90796 90798 90799 90802 90804 90805 90806 90810 90811 90815 90816 90817 90820 90822 90824 90826 90827 90828 90830 90831 90832 90834 90837 90838 90839 90840 90844 90845 90847 90848 90849 90850 90852 90853 90855 90856 90859 90862 90864 90866 90867 90868 90870 90871 90873 90874 90875 90879 90884 90886 90887 90888 90889 90890 90892 90894 90895 90897 90898 90899 90904 90906 90907 90910 90911 90916 90919 90920 90921 90922 90924 90925 90928 90930 90931 90933 90934 90935 90937 90938 90940 90942 90943 90945 90948 90949 90950 90951 90952 90953 90954 90955 90956 90958 90962 90963 90965 90966 90967 90975 90978 90979 90980 90981 90986 90996 90998 90999 91000 91002 91005 91007 91008 91009 91010 91012 91015 91016 91019 91022 91023 91025 91026 91027 91028 91031 91033 91034 91035 91037 91038 91041 91045 91046 91049 91051 91055 91058 91059 91060 91061 91063 91064 91076 91078 91082 91083 91084 91085 91086 91088 91089 91091 91092 91093 91094 91095 91098 91099 91100 91103 91104 91106 91107 91108 91109 91110 91112 91113 91114 91115 91117 91118 91122 91124 91125 91127 91128 91129 91131 91132 91138 91141 91144 91145 91148 91149 91152 91153 91154 91157 91162 91163 91164 91166 91168 91169 91172 91175 91177 91181 91182 91186 91187 91188 91189 91190 91194 91196 91198 91201 91204 91205 91206 91208 91211 91214 91218 91220 91223 91224 91226 91227 91228 91232 91236 91237 91238 91240 91241 91242 91243 91245 91247 91249 91250 91252 91253 91254 91256 91259 91263 91264 91265 91268 91270 91271 91272 91273 91274 91276 91278 91280 91281 91284 91285 91287 91288 91291 91292 91300 91301 91305 91313 91314 91316 91317 91320 91323 91325 91328 91329 91330 91333 91336 91338 91341 91345 91347 91349 91350 91354 91356 91358 91361 91362 91364 91366 91367 91369 91371 91372 91373 91377 91379 91381 91389 91391 91392 91397 91398 91399 91400 91401 91402 91403 91405 91406 91407 91409 91410 91412 91413 91415 91419 91421 91422 91423 91424 91428 91432 91433 91434 91440 91441 91444 91447 91452 91458 91463 91465 91466 91468 91469 91470 91473 91474 91476 91478 91479 91480 91481 91482 91483 91484 91485 91487 91489 91490 91495 91496 91497 91498 91501 91503 91507 91509 91510 91511 91514 91516 91517 91519 91520 91522 91523 91528 91529 91530 91532 91533 91534 91535 91536 91539 91540 91542 91554 91555 91556 91557 91558 91559 91560 91561 91562 91563 91573 91575 91576 91578 91579 91583 91586 91588 91589 91590 91591 91596 91597 91598 91601 91604 91606 91608 91609 91610 91612 91618 91620 91623 91625 91627 91632 91634 91635 91636 91637 91641 91642 91643 91649 91651 91655 91657 91659 91660 91673 91676 91679 91683 91684 91687 91690 91692 91693 91694 91699 91700 91701 91703 91704 91708 91710 91711 91713 91717 91719 91720 91722 91723 91724 91725 91728 91731 91732 91733 91735 91737 91739 91741 91744 91745 91746 91748 91753 91754 91760 91764 91765 91768 91769 91770 91772 91773 91775 91776 91777 91778 91782 91784 91785 91787 91790 91796 91797 91799 91800 91801 91804 91806 91809 91810 91811 91813 91816 91817 91818 91819 91820 91821 91824 91825 91826 91827 91830 91831 91832 91833 91834 91837 91842 91844 91847 91848 91852 91854 91857 91859 91862 91864 91865 91866 91867 91869 91872 91874 91882 91884 91886 91887 91891 91893 91896 91897 91899 91900 91901 91903 91904 91906 91908 91909 91910 91911 91912 91913 91916 91917 91920 91921 91927 91928 91932 91933 91934 91935 91936 91937 91938 91942 91943 91950 91955 91956 91957 91960 91970 91972 91974 91975 91978 91979 91983 91985 91988 91992 91993 91998 91999 92000 92001 92003 92004 92005 92007 92008 92009 92011 92012 92016 92017 92020 92021 92023 92024 92027 92028 92032 92036 92037 92038 92045 92046 92047 92048 92049 92050 92052 92054 92059 92060 92065 92066 92067 92068 92077 92079 92080 92081 92083 92084 92085 92090 92091 92092 92094 92095 92096 92097 92102 92104 92105 92106 92110 92113 92114 92116 92119 92120 92121 92124 92126 92129 92131 92132 92133 92134 92136 92137 92139 92140 92143 92144 92147 92148 92149 92151 92152 92153 92156 92157 92158 92160 92161 92162 92163 92164 92165 92167 92170 92176 92177 92180 92183 92184 92188 92189 92191 92200 92202 92203 92205 92208 92209 92210 92214 92216 92221 92222 92223 92224 92227 92229 92232 92233 92236 92237 92238 92241 92244 92245 92246 92250 92253 92255 92259 92260 92261 92262 92264 92267 92270 92271 92272 92274 92276 92277 92278 92283 92284 92285 92286 92287 92292 92293 92294 92298 92303 92305 92306 92307 92308 92309 92310 92311 92314 92316 92318 92319 92321 92322 92323 92326 92328 92331 92332 92333 92334 92336 92339 92340 92343 92344 92347 92348 92351 92352 92353 92354 92355 92359 92361 92362 92363 92365 92366 92368 92369 92373 92378 92382 92386 92388 92391 92395 92402 92403 92404 92405 92406 92409 92410 92413 92416 92421 92422 92423 92425 92426 92428 92431 92432 92433 92434 92437 92441 92444 92450 92451 92453 92454 92456 92457 92460 92461 92463 92464 92466 92469 92470 92471 92474 92475 92480 92481 92482 92483 92486 92487 92488 92489 92490 92491 92493 92494 92496 92498 92500 92502 92504 92507 92508 92514 92517 92520 92521 92524 92525 92526 92527 92528 92529 92530 92531 92533 92535 92536 92538 92540 92541 92543 92545 92547 92554 92556 92557 92559 92560 92562 92563 92564 92566 92567 92569 92570 92571 92573 92574 92575 92576 92578 92580 92582 92583 92584 92585 92588 92590 92592 92593 92594 92596 92597 92599 92604 92609 92610 92611 92612 92614 92615 92617 92619 92621 92622 92624 92629 92630 92631 92633 92634 92643 92645 92646 92647 92650 92651 92658 92659 92664 92667 92670 92671 92673 92674 92675 92681 92682 92688 92689 92691 92692 92693 92695 92698 92699 92701 92703 92704 92705 92706 92707 92708 92715 92716 92720 92723 92724 92727 92731 92734 92735 92739 92741 92743 92744 92745 92746 92749 92750 92754 92755 92756 92758 92760 92761 92762 92764 92766 92767 92768 92770 92771 92773 92775 92776 92777 92779 92780 92781 92782 92783 92784 92788 92789 92793 92794 92795 92797 92801 92804 92805 92806 92807 92814 92821 92823 92824 92827 92828 92830 92831 92834 92835 92836 92838 92839 92843 92844 92849 92850 92854 92855 92856 92858 92861 92862 92863 92865 92867 92870 92871 92877 92878 92884 92885 92886 92889 92897 92898 92899 92900 92901 92905 92906 92907 92909 92913 92914 92916 92918 92922 92923 92926 92927 92928 92930 92931 92932 92933 92934 92941 92943 92948 92949 92950 92951 92956 92960 92961 92963 92965 92967 92968 92972 92974 92976 92977 92978 92979 92981 92982 92983 92985 92986 92987 92988 92992 92993 92996 92997 92998 93002 93005 93006 93007 93008 93012 93013 93016 93019 93020 93021 93022 93024 93025 93027 93028 93030 93034 93036 93038 93039 93040 93045 93051 93059 93065 93066 93067 93068 93070 93071 93072 93074 93077 93080 93081 93082 93083 93086 93089 93094 93096 93097 93098 93103 93105 93107 93108 93111 93113 93115 93119 93121 93122 93128 93129 93130 93131 93132 93133 93134 93135 93137 93140 93141 93143 93145 93146 93147 93153 93154 93155 93156 93158 93159 93160 93163 93164 93169 93172 93173 93174 93178 93183 93184 93190 93192 93195 93196 93197 93199 93200 93201 93202 93203 93204 93207 93209 93212 93213 93214 93215 93216 93217 93218 93219 93220 93222 93227 93228 93229 93230 93238 93239 93240 93241 93242 93243 93245 93246 93247 93248 93249 93250 93253 93255 93257 93258 93262 93265 93270 93272 93274 93282 93285 93290 93291 93292 93294 93297 93298 93302 93303 93304 93307 93310 93311 93314 93315 93317 93318 93322 93323 93324 93325 93326 93327 93329 93331 93335 93336 93340 93347 93349 93353 93356 93357 93362 93363 93364 93365 93369 93371 93373 93374 93375 93377 93378 93379 93381 93382 93383 93384 93386 93389 93390 93392 93393 93394 93397 93398 93399 93400 93404 93407 93408 93410 93411 93412 93413 93414 93416 93418 93419 93422 93426 93428 93438 93439 93441 93442 93443 93444 93448 93449 93451 93452 93456 93458 93462 93463 93467 93468 93470 93471 93475 93479 93480 93482 93484 93485 93486 93491 93492 93493 93495 93497 93498 93500 93501 93502 93503 93504 93508 93511 93514 93515 93519 93521 93522 93524 93526 93528 93530 93531 93533 93536 93538 93539 93543 93548 93549 93551 93552 93554 93558 93559 93561 93562 93563 93565 93568 93569 93571 93573 93574 93575 93576 93581 93582 93583 93584 93585 93586 93587 93589 93593 93595 93596 93597 93598 93600 93602 93607 93609 93612 93613 93615 93617 93618 93619 93620 93622 93624 93629 93630 93631 93632 93633 93634 93636 93637 93640 93642 93643 93648 93654 93655 93657 93659 93660 93662 93666 93670 93672 93673 93674 93675 93677 93678 93680 93681 93682 93683 93687 93692 93693 93694 93700 93701 93702 93704 93705 93707 93708 93712 93715 93716 93717 93719 93723 93731 93733 93739 93741 93743 93746 93747 93749 93750 93751 93752 93754 93758 93759 93760 93762 93764 93765 93766 93767 93769 93770 93772 93773 93775 93776 93777 93783 93786 93789 93790 93792 93795 93796 93797 93798 93799 93800 93801 93802 93806 93807 93808 93809 93810 93811 93812 93814 93815 93817 93818 93819 93820 93822 93825 93827 93828 93829 93836 93839 93840 93841 93842 93844 93845 93847 93850 93851 93855 93857 93858 93859 93861 93862 93863 93864 93865 93866 93868 93870 93872 93873 93874 93878 93879 93886 93889 93890 93893 93894 93896 93898 93899 93900 93902 93904 93905 93907 93912 93914 93916 93921 93923 93926 93928 93930 93931 93932 93933 93936 93937 93939 93940 93942 93945 93946 93948 93953 93954 93955 93956 93957 93965 93966 93967 93969 93972 93973 93974 93975 93978 93980 93983 93985 93987 93990 93994 93995 93996 93997 93998 93999 94000 94001 94002 94003 94005 94007 94008 94009 94012 94014 94015 94019 94022 94027 94028 94030 94032 94039 94042 94045 94046 94049 94053 94056 94057 94058 94062 94067 94068 94070 94074 94075 94076 94078 94080 94083 94084 94086 94088 94090 94091 94092 94095 94096 94099 94106 94111 94112 94113 94114 94115 94118 94123 94124 94125 94127 94128 94131 94133 94135 94137 94138 94139 94140 94142 94143 94148 94150 94152 94153 94154 94155 94156 94157 94160 94161 94162 94163 94164 94166 94167 94168 94169 94171 94173 94176 94179 94180 94184 94185 94186 94190 94191 94192 94193 94194 94196 94200 94201 94203 94204 94205 94210 94211 94214 94215 94216 94217 94218 94219 94222 94229 94234 94235 94236 94237 94239 94242 94243 94244 94250 94251 94252 94253 94254 94256 94257 94259 94267 94272 94290 94294 94295 94296 94298 94299 94302 94303 94305 94306 94308 94309 94315 94316 94317 94319 94324 94330 94331 94332 94334 94335 94336 94337 94339 94340 94343 94344 94345 94346 94348 94350 94351 94354 94355 94357 94358 94363 94364 94365 94366 94368 94369 94373 94374 94379 94383 94388 94391 94393 94396 94397 94399 94403 94405 94408 94409 94411 94412 94413 94414 94417 94418 94419 94420 94426 94427 94429 94432 94433 94434 94437 94438 94440 94441 94444 94447 94448 94449 94451 94452 94466 94467 94471 94472 94473 94475 94476 94477 94480 94484 94485 94486 94488 94489 94491 94492 94495 94498 94499 94502 94503 94504 94507 94508 94509 94510 94511 94512 94513 94526 94532 94534 94536 94537 94538 94540 94541 94542 94544 94545 94546 94547 94550 94553 94556 94558 94559 94562 94563 94565 94566 94569 94572 94573 94574 94575 94576 94581 94584 94585 94586 94587 94588 94590 94592 94593 94594 94597 94598 94600 94603 94608 94610 94611 94619 94620 94625 94627 94628 94631 94635 94636 94647 94648 94649 94650 94651 94652 94653 94654 94656 94658 94659 94663 94664 94665 94667 94668 94672 94673 94678 94681 94686 94687 94688 94691 94693 94694 94695 94696 94701 94703 94704 94705 94706 94708 94710 94712 94719 94721 94723 94724 94725 94728 94730 94732 94734 94735 94736 94738 94742 94746 94747 94748 94750 94755 94756 94758 94760 94763 94764 94766 94771 94772 94776 94782 94783 94786 94787 94789 94795 94796 94797 94798 94803 94808 94809 94810 94811 94815 94817 94818 94820 94825 94827 94828 94829 94840 94843 94845 94846 94849 94851 94852 94854 94855 94856 94858 94859 94861 94862 94864 94865 94866 94867 94870 94872 94873 94874 94876 94877 94880 94884 94886 94887 94889 94890 94891 94894 94895 94898 94901 94903 94904 94907 94908 94909 94912 94916 94918 94920 94921 94936 94940 94941 94944 94947 94949 94950 94951 94954 94955 94956 94958 94960 94961 94963 94964 94969 94971 94974 94976 94981 94982 94983 94984 94990 94991 94992 94997 94998 95001 95003 95004 95005 95006 95008 95009 95010 95012 95013 95014 95015 95017 95018 95019 95021 95022 95025 95026 95027 95029 95031 95034 95035 95037 95040 95041 95043 95044 95046 95047 95048 95049 95050 95051 95052 95053 95055 95056 95060 95061 95065 95066 95071 95073 95075 95078 95079 95080 95081 95084 95085 95087 95089 95091 95092 95095 95099 95101 95103 95105 95111 95115 95116 95118 95121 95122 95123 95127 95128 95129 95130 95131 95133 95134 95135 95137 95138 95139 95142 95144 95148 95149 95151 95152 95156 95157 95158 95159 95163 95164 95165 95167 95169 95172 95173 95177 95178 95180 95182 95184 95185 95187 95189 95193 95194 95195 95199 95201 95205 95206 95207 95208 95209 95212 95213 95214 95215 95219 95220 95221 95224 95225 95227 95228 95230 95234 95236 95240 95241 95242 95245 95246 95247 95251 95253 95254 95256 95260 95261 95264 95266 95271 95275 95278 95282 95283 95286 95290 95291 95294 95297 95298 95299 95300 95301 95302 95303 95305 95306 95309 95310 95312 95318 95320 95322 95324 95325 95326 95329 95332 95334 95335 95336 95339 95348 95349 95352 95353 95355 95358 95361 95363 95364 95366 95373 95375 95377 95378 95380 95385 95387 95390 95392 95393 95395 95397 95398 95400 95401 95403 95407 95412 95414 95416 95420 95421 95422 95423 95424 95425 95426 95428 95430 95431 95432 95434 95436 95437 95439 95442 95445 95446 95447 95448 95453 95454 95455 95458 95460 95461 95462 95463 95466 95467 95468 95472 95473 95479 95480 95483 95484 95485 95486 95488 95489 95491 95492 95493 95494 95501 95504 95505 95506 95507 95508 95509 95511 95513 95517 95519 95520 95523 95524 95527 95529 95532 95538 95540 95541 95542 95545 95547 95550 95552 95553 95554 95555 95557 95558 95559 95561 95562 95564 95565 95566 95567 95569 95570 95572 95573 95574 95575 95577 95578 95581 95582 95583 95588 95589 95590 95592 95593 95594 95597 95602 95603 95604 95605 95606 95607 95611 95613 95614 95615 95618 95621 95626 95632 95635 95640 95642 95643 95644 95645 95646 95647 95648 95653 95654 95662 95663 95664 95669 95677 95679 95680 95681 95686 95688 95689 95690 95693 95694 95696 95697 95702 95705 95706 95707 95710 95712 95715 95717 95719 95721 95726 95728 95729 95731 95732 95733 95734 95735 95742 95743 95744 95745 95746 95751 95752 95754 95756 95757 95759 95761 95762 95764 95766 95769 95770 95771 95772 95773 95774 95775 95776 95781 95785 95787 95788 95790 95793 95797 95800 95802 95804 95806 95807 95808 95810 95811 95813 95814 95817 95818 95820 95822 95826 95828 95833 95834 95839 95840 95845 95848 95849 95851 95853 95855 95856 95859 95860 95861 95871 95872 95875 95876 95879 95882 95886 95891 95892 95894 95899 95900 95903 95905 95906 95908 95909 95913 95915 95922 95923 95924 95926 95930 95933 95937 95938 95939 95940 95941 95945 95950 95951 95952 95953 95954 95955 95956 95957 95958 95959 95962 95967 95968 95969 95970 95971 95972 95975 95976 95979 95981 95982 95986 95987 95988 95990 95993 95996 95997 96000 96001 96004 96005 96006 96008 96010 96012 96013 96014 96017 96018 96019 96020 96025 96027 96031 96032 96033 96034 96037 96038 96039 96041 96043 96045 96046 96047 96049 96053 96054 96057 96059 96064 96066 96067 96069 96070 96071 96074 96076 96077 96079 96080 96081 96085 96086 96087 96090 96091 96092 96093 96094 96097 96101 96104 96106 96108 96111 96113 96114 96115 96116 96117 96118 96119 96122 96123 96127 96128 96131 96132 96137 96138 96140 96142 96143 96151 96152 96153 96154 96156 96157 96158 96164 96167 96168 96172 96173 96177 96178 96184 96186 96188 96189 96192 96193 96195 96199 96207 96209 96210 96212 96213 96214 96215 96216 96217 96218 96219 96221 96222 96227 96229 96230 96231 96233 96234 96235 96241 96247 96248 96252 96254 96257 96259 96261 96263 96265 96269 96271 96272 96274 96275 96276 96277 96278 96281 96283 96285 96287 96289 96290 96297 96299 96303 96305 96307 96308 96310 96314 96315 96317 96319 96320 96321 96326 96328 96329 96331 96332 96333 96335 96337 96340 96347 96348 96351 96353 96354 96355 96356 96364 96365 96366 96368 96370 96371 96372 96374 96375 96376 96378 96381 96383 96387 96388 96389 96392 96393 96399 96400 96402 96406 96407 96409 96412 96413 96415 96421 96424 96427 96431 96434 96437 96439 96441 96449 96450 96451 96452 96453 96456 96462 96464 96466 96467 96469 96470 96471 96473 96474 96475 96476 96478 96479 96485 96486 96487 96490 96491 96493 96494 96496 96498 96500 96504 96511 96512 96514 96515 96518 96521 96524 96526 96527 96528 96529 96534 96535 96536 96538 96539 96540 96541 96542 96543 96545 96546 96547 96548 96549 96552 96555 96556 96557 96558 96559 96560 96562 96565 96566 96571 96576 96577 96579 96580 96583 96584 96586 96589 96590 96593 96596 96598 96600 96603 96604 96606 96607 96609 96610 96612 96613 96614 96616 96618 96620 96623 96627 96628 96634 96635 96637 96638 96640 96641 96643 96645 96648 96655 96657 96661 96662 96663 96664 96665 96672 96673 96674 96675 96676 96679 96680 96686 96687 96688 96689 96693 96700 96702 96703 96709 96711 96719 96723 96724 96725 96728 96729 96731 96736 96737 96740 96741 96742 96743 96745 96747 96748 96749 96750 96751 96753 96755 96756 96759 96761 96762 96765 96766 96767 96770 96771 96774 96775 96781 96782 96788 96789 96793 96794 96795 96798 96799 96804 96805 96808 96809 96810 96819 96823 96824 96825 96826 96835 96836 96837 96838 96840 96842 96845 96846 96847 96849 96852 96856 96859 96860 96862 96863 96864 96867 96868 96869 96871 96872 96873 96874 96876 96879 96881 96882 96884 96886 96889 96897 96899 96900 96903 96906 96910 96913 96914 96915 96916 96917 96923 96925 96926 96927 96928 96932 96933 96934 96935 96937 96938 96941 96944 96947 96951 96955 96956 96959 96960 96964 96966 96967 96974 96976 96977 96978 96981 96983 96984 96987 96990 96993 96994 96995 97000 97001 97002 97006 97008 97013 97018 97020 97022 97023 97026 97028 97029 97033 97034 97039 97040 97042 97045 97046 97048 97049 97050 97054 97063 97065 97066 97069 97071 97073 97075 97076 97077 97079 97081 97082 97084 97085 97087 97089 97091 97092 97094 97097 97098 97100 97101 97103 97104 97106 97107 97109 97110 97111 97112 97113 97115 97116 97118 97119 97120 97122 97123 97124 97126 97128 97129 97131 97132 97133 97136 97138 97141 97143 97144 97146 97148 97153 97155 97156 97157 97159 97162 97163 97167 97169 97170 97172 97173 97175 97177 97179 97183 97184 97185 97187 97188 97189 97190 97192 97193 97197 97199 97200 97201 97202 97203 97209 97210 97213 97214 97215 97219 97220 97224 97225 97230 97232 97235 97237 97239 97240 97241 97243 97244 97245 97248 97250 97252 97253 97255 97257 97260 97261 97266 97269 97271 97273 97276 97278 97281 97285 97292 97295 97296 97297 97298 97299 97300 97301 97304 97305 97307 97308 97309 97312 97314 97315 97316 97318 97320 97321 97326 97328 97329 97330 97332 97337 97338 97339 97340 97343 97345 97346 97347 97348 97350 97351 97352 97354 97358 97359 97360 97361 97362 97365 97366 97373 97375 97376 97377 97378 97379 97380 97381 97382 97383 97385 97386 97387 97388 97389 97391 97394 97395 97396 97397 97399 97403 97404 97406 97407 97411 97416 97417 97419 97421 97423 97425 97426 97429 97433 97434 97436 97438 97439 97440 97441 97446 97448 97451 97452 97453 97455 97457 97459 97464 97466 97469 97473 97475 97476 97477 97478 97481 97482 97483 97484 97485 97487 97489 97490 97492 97493 97501 97502 97504 97505 97508 97514 97520 97521 97523 97524 97525 97530 97531 97532 97533 97534 97535 97536 97538 97540 97541 97548 97553 97555 97557 97558 97559 97562 97564 97565 97566 97567 97568 97569 97570 97571 97572 97574 97577 97578 97579 97584 97586 97587 97590 97592 97594 97595 97596 97597 97598 97599 97604 97606 97607 97608 97610 97611 97614 97617 97620 97621 97622 97623 97624 97625 97630 97632 97636 97638 97644 97646 97648 97650 97651 97652 97653 97657 97659 97660 97663 97664 97665 97666 97667 97671 97673 97675 97676 97679 97680 97681 97684 97685 97686 97687 97688 97690 97691 97692 97694 97695 97698 97699 97702 97706 97708 97710 97713 97718 97721 97725 97728 97730 97731 97733 97736 97738 97743 97746 97747 97749 97750 97751 97754 97756 97758 97761 97764 97766 97769 97770 97771 97774 97775 97780 97785 97788 97790 97794 97795 97796 97797 97798 97805 97806 97808 97809 97810 97811 97812 97813 97814 97815 97817 97822 97824 97829 97832 97835 97838 97839 97842 97843 97844 97845 97847 97848 97849 97850 97851 97854 97855 97858 97859 97866 97867 97871 97872 97873 97874 97875 97878 97884 97885 97886 97888 97890 97891 97892 97894 97895 97897 97900 97904 97908 97910 97913 97917 97918 97919 97921 97922 97923 97924 97927 97928 97930 97931 97932 97935 97936 97939 97940 97944 97947 97948 97949 97952 97954 97957 97959 97960 97963 97965 97966 97967 97968 97971 97974 97975 97976 97977 97981 97982 97983 97989 97990 97994 97995 97999 98002 98005 98007 98009 98010 98011 98019 98021 98023 98024 98026 98028 98030 98031 98032 98034 98036 98039 98041 98044 98049 98052 98053 98055 98056 98060 98061 98062 98063 98066 98071 98074 98079 98083 98086 98092 98093 98094 98095 98096 98099 98104 98106 98108 98110 98112 98113 98117 98118 98119 98122 98124 98126 98127 98131 98135 98136 98140 98141 98142 98144 98145 98146 98147 98149 98150 98155 98157 98159 98162 98163 98164 98165 98167 98168 98169 98171 98176 98177 98178 98179 98180 98183 98185 98189 98192 98193 98194 98195 98197 98201 98202 98203 98207 98208 98209 98213 98216 98218 98219 98220 98221 98222 98224 98225 98227 98231 98232 98236 98237 98239 98240 98241 98244 98248 98249 98251 98254 98256 98259 98262 98263 98265 98266 98270 98274 98276 98277 98280 98281 98284 98285 98289 98290 98291 98294 98297 98298 98299 98300 98304 98305 98308 98309 98311 98313 98315 98317 98318 98319 98320 98322 98324 98325 98326 98327 98328 98330 98331 98332 98334 98335 98336 98337 98338 98339 98340 98342 98343 98344 98345 98347 98348 98352 98353 98356 98357 98361 98362 98365 98366 98368 98371 98374 98375 98376 98377 98378 98380 98381 98382 98386 98387 98388 98389 98392 98395 98397 98398 98401 98403 98404 98408 98410 98413 98414 98415 98420 98421 98422 98423 98425 98426 98427 98430 98432 98433 98434 98437 98441 98442 98444 98448 98455 98456 98458 98461 98464 98465 98468 98469 98472 98473 98474 98478 98480 98481 98484 98485 98489 98490 98495 98499 98501 98502 98504 98507 98512 98513 98514 98515 98516 98517 98518 98519 98521 98523 98528 98529 98530 98533 98534 98535 98537 98539 98543 98544 98546 98549 98550 98551 98554 98555 98556 98558 98564 98566 98567 98570 98571 98572 98575 98577 98578 98579 98580 98581 98582 98587 98588 98591 98592 98593 98594 98595 98596 98597 98598 98599 98604 98607 98610 98611 98612 98613 98614 98616 98619 98620 98621 98623 98626 98628 98629 98631 98632 98638 98640 98646 98647 98649 98652 98653 98654 98655 98656 98657 98658 98661 98663 98665 98666 98667 98671 98673 98674 98676 98679 98680 98681 98686 98687 98690 98692 98694 98695 98697 98701 98702 98703 98705 98706 98710 98711 98713 98714 98716 98717 98723 98726 98728 98729 98731 98732 98733 98737 98743 98744 98746 98749 98751 98753 98754 98755 98757 98758 98761 98763 98764 98765 98766 98767 98768 98771 98772 98773 98774 98776 98777 98779 98780 98781 98782 98787 98789 98794 98796 98799 98803 98805 98808 98809 98811 98812 98813 98814 98821 98822 98828 98832 98833 98834 98841 98844 98846 98849 98853 98854 98858 98859 98861 98865 98868 98869 98870 98872 98873 98874 98877 98879 98885 98891 98895 98897 98901 98902 98903 98904 98906 98907 98908 98910 98912 98914 98915 98917 98918 98919 98921 98923 98924 98926 98930 98934 98935 98937 98938 98939 98942 98944 98946 98949 98951 98952 98953 98955 98959 98960 98962 98963 98965 98966 98967 98971 98974 98976 98977 98981 98982 98983 98984 98985 98986 98990 98991 98993 98995 98999 99000 99001 99002 99003 99004 99005 99007 99008 99009 99010 99012 99020 99024 99026 99027 99028 99029 99031 99032 99033 99035 99036 99037 99040 99043 99044 99049 99050 99053 99054 99057 99058 99059 99062 99063 99067 99071 99075 99076 99078 99080 99082 99084 99085 99090 99092 99100 99103 99104 99107 99108 99110 99113 99114 99115 99118 99119 99120 99122 99123 99128 99132 99136 99140 99141 99145 99146 99147 99150 99151 99152 99155 99158 99161 99162 99164 99166 99168 99169 99175 99176 99179 99180 99181 99182 99183 99184 99185 99186 99188 99196 99198 99199 99205 99206 99207 99208 99210 99213 99214 99216 99218 99220 99225 99226 99227 99230 99232 99233 99234 99235 99237 99238 99239 99242 99246 99250 99252 99253 99256 99258 99261 99263 99264 99265 99266 99267 99268 99269 99276 99278 99279 99280 99281 99282 99283 99290 99291 99295 99299 99300 99301 99305 99308 99312 99313 99315 99317 99322 99323 99324 99325 99327 99329 99330 99332 99335 99339 99340 99342 99343 99344 99348 99350 99352 99357 99358 99360 99364 99366 99368 99369 99372 99377 99379 99380 99382 99383 99386 99389 99392 99395 99396 99398 99401 99402 99404 99407 99408 99410 99411 99413 99414 99416 99417 99418 99420 99422 99425 99426 99429 99433 99434 99435 99438 99440 99441 99442 99445 99448 99449 99451 99457 99467 99468 99470 99472 99473 99474 99478 99483 99487 99488 99490 99491 99492 99494 99496 99497 99499 99500 99502 99503 99507 99508 99509 99510 99513 99518 99521 99522 99525 99527 99530 99538 99539 99542 99547 99551 99552 99553 99554 99556 99559 99561 99567 99573 99574 99576 99577 99578 99581 99584 99587 99588 99589 99592 99595 99597 99605 99609 99612 99613 99615 99619 99621 99624 99626 99627 99628 99631 99632 99634 99635 99636 99638 99639 99643 99644 99645 99646 99652 99657 99658 99665 99666 99667 99674 99676 99677 99679 99680 99681 99683 99684 99686 99689 99692 99695 99696 99698 99699 99701 99703 99704 99709 99712 99713 99715 99718 99719 99722 99723 99726 99727 99728 99731 99732 99733 99734 99735 99736 99738 99739 99740 99741 99742 99743 99745 99746 99751 99753 99757 99761 99762 99765 99767 99770 99775 99776 99777 99778 99779 99780 99782 99783 99785 99788 99791 99794 99798 99799 99804 99807 99809 99815 99816 99818 99819 99820 99821 99822 99825 99826 99827 99828 99829 99832 99833 99834 99835 99842 99843 99844 99846 99848 99851 99852 99853 99854 99855 99856 99858 99859 99861 99863 99865 99869 99870 99871 99872 99873 99876 99879 99881 99883 99885 99886 99888 99889 99890 99897 99906 99907 99910 99912 99914 99916 99917 99919 99920 99921 99922 99923 99929 99931 99934 99935 99937 99938 99939 99941 99946 99947 99949 99951 99952 99953 99959 99960 99961 99968 99969 99974 99975 99977 99979 99983 99984 99985 99989 99992 99994 99997 99998 2101 94398 9966 72944 21498 30138 90215 77630 63191 69286 79394 23738 54678 90639 26591 97161 22141 52404 54394 61364 51803 77661 21298 61935 39539 60272 75922 7327 98350 32658 4893 96633 71233 11784 97950 99789 64572 34295 38167 47381 52313 64000 65392 5947 73083 60764 2848 54215 46188 77754 15579 11977 8370 8213 66966 34532 43495 10686 26595 70871 96681 2463 34177 86372 94406 63459 79397 8099 75750 46810 56669 98097 2579 50597 10003 92895 15170 934 48341 71687 26816 48482 69845 69296 980 64127 85438 94698 5277 4616 86293 19492 79799 14596 67705 33913 2 21047 98635 17036 11910 74642 78463 15828 83752 64941 83742 57639 8646 83974 1934 39955 25871 70708 30890 85564 31158 52386 99978 72164 23891 70473 17291 78917 502 3425 18447 6393 33891 27605 82459 90636 28988 91385 50200 85638 42433 70812 69932 38767 37016 5001 63966 1 39379 63013 41524 11254 36079 67547 9044 6336 60257 49096 46651 31812 43176 54143 69924 11981 95287 9848 94805 89695 95634 73349 70414 23783 40900 64540 52015 5209 73477 40368 58183 92467 41857 39485 98080 44752 21701 12179 68957 10056 92694 83543 47484 24348 67349 86066 52141 87936 52539 60842 62620 38327 41576 67181 40939 80373 95316 81634 97331 5482 40066 10349 29992 75080 89019 90353 43370 44342 8126 69830 9110 5523 26711 77095 29024 72027 31951 72157 65049 91508 20924 46129 16586 26354 56065 15274 21903 46458 15326 26788 81562 60816 13975 26799 24180 68509 66273 26172 92168 53049 65704 39973 11327 61022 24943 90513 26626 74514 35045 42791 66161 73429 41083 71768 37102 84940 26708 94646 4554 42783 39185 71180 84977 44910 6949 70412 71356 13044 87747 2688 55501 5926 53469 74195 92712 75875 9764 16028 50181 53475 46538 51960 82064 36787 86212 68505 54100 25015 93110 58519 71568 51488 52149 13403 2054 58825 15094 15725 41704 4773 45566 73216 41935 35990 45238 11959 1563 87950 137 69959 58670 16231 22765 47587 60792 24519 64929 647 23277 41944 70547 95285 34282 90155 18757 91246 56202 28080 73799 4537 98358 72314 45045 78061 70613 16559 98707 87458 36482 98968 96949 2526 42638 83365 96668 49814 2896 95579 41987 9795 9954 21624 55076 11179 17484 37718 32056 35298 79083 5396 78742 55102 7673 95315 71878 67174 36809 27400 27713 24103 28155 48730 48194 68824 87015 49453 86828 66301 23955 37263 93320 43414 80558 46820 34477 39507 34173 90740 55438 3202 58926 63253 43493 87844 5144 94103 21968 54387 42303 36951 52021 45543 93182 59232 47008 85192 82149 99523 69165 83308 49355 44584 34515 20398 34115 16110 90289 68583 47637 22893 79356 73687 34498 55674 64728 32292 75800 64007 82716 53186 75478 32721 93724 77441 20558 87512 96293 58752 17518 48012 70823 73802 3872 66653 17875 38471 13812 93816 48017 64435 55612 16457 78598 66234 34679 1598 44059 55514 12219 6350 30152 97461 43957 93621 1928 26862 93211 88690 54351 2144 54990 86819 68928 32562 83037 16696 62295 89269 16717 91879 37092 42386 84434 41139 88593 55059 61398 53282 98016 15438 4273 98662 33466 38540 80052 47129 96144 72743 14442 46374 41780 25607 21922 68373 59465 44770 14307 99424 70393 19478 39098 3618 93832 78621 61397 71155 16519 9134 94778 68127 71097 55088 40896 76258 9717 44144 68277 37374 80320 84505 99131 8349 29465 78090 82418 20164 75675 68286 34681 43845 92138 12286 27336 54682 78936 20914 29789 11694 94770 36628 59914 87483 99650 65521 39757 55366 85499 73618 77782 257 25373 79153 16894 9059 65875 23524 82537 80120 94126 88509 19557 59344 5495 38669 39156 74691 98956 85483 73400 12767 71135 97181 94093 17868 1230 73280 55860 75328 51483 68283 86047 310 37312 55152 91192 95 14780 40040 96403 99406 25297 72419 4615 25597 29073 2118 74759 10078 58701 18213 59743 86747 35432 79571 50824 37410 14437 49796 82847 76376 63996 88535 4305 86193 7096 89723 4982 41638 70385 92118 96611 66017 94733 62452 22038 51245 22582 96513 69518 89817 17224 522 41140 73365 45212 81563 57708 70283 98589 82113 67567 35652 34550 60025 91453 10955 57082 49234 95668 98978 50658 89346 37413 75497 517 33211 32392 1833 56875 48223 7846 76723 75243 72931 20951 25383 11132 29653 46508 15734 45269 24323 10363 67518 59283 64901 16327 73386 72411 65067 66232 1665 22859 92990 97714 24950 59606 37004 48182 76833 69094 69733 57657 4345 59449 58349 38940 66092 11987 44696 52561 56958 66045 56755 7751 69821 30323 9963 53760 23789 50594 79868 32848 35479 97198 92194 89829 97041 33413 32845 14216 52183 8771 70559 79720 21711 39710 41124 2726 17171 70018 70020 10229 77529 66942 69788 45138 63387 6278 16370 97542 94722 62134 62767 14969 16692 92616 85207 32068 62617 86996 6324 31927 70086 6851 69446 56901 63887 24844 6085 3979 51436 50701 41506 69382 69260 64378 47823 20006 18568 42515 39935 80419 34732 69006 23371 43497 30054 54977 60265 10088 59557 21908 54891 22863 34922 41559 74841 4288 41210 9388 38568 40652 87845 57537 81548 76387 79017 80016 28633 16468 66737 35002 44898 73686 54690 11352 95510 73730 57095 1600 41465 15421 98416 75363 96654 53864 81475 39048 38604 74683 625 51211 46484 14305 53483 75411 70915 65355 92417 48080 91638 43360 72446 97005 27529 24818 96685 82308 38221 10730 68507 76417 13934 7932 71590 53270 26015 52332 43195 26742 90663 26255 66239 30528 55550 96330 3976 57878 29268 54721 79492 37199 36077 40464 86470 87605 30906 97742 11702 57825 87272 30475 65409 73188 72645 27714 39033 72781 33223 36168 11894 75984 89439 87830 45572 62020 99758 95995 86361 27941 16675 28942 19605 95296 93895 88463 93125 77188 81641 94670 76727 65959 2180 43316 73085 65424 53275 78433 43432 11640 5519 49702 84607 54778 67727 25351 69594 28135 58464 14414 43167 26253 37955 19534 46845 16117 13246 56264 9753 53226 50276 33970 40055 37883 7029 51276 79253 52663 38630 85673 43297 54335 98491 24545 63171 56055 17772 31144 16630 21291 8183 18345 36198 10179 9284 30759 79251 69348 47913 56200 12933 44339 64826 26597 35299 73784 77746 34639 10698 26314 20581 82698 28636 9317 93042 16975 4787 95262 38865 68836 1182 79507 85150 62771 48705 86895 93417 32622 56576 66979 82236 48376 58892 66595 72154 92757 43287 16060 14158 5543 17995 35601 8726 44041 81222 51883 81809 53814 70628 60337 93901 72144 49898 13876 57125 50997 60176 36961 25552 42228 49138 10100 35474 23553 91803 31404 44470 22422 77029 65150 11298 93577 28313 63921 33084 46311 48984 16167 91875 20689 17545 46673 46955 62971 72707 73405 25690 27440 44140 66072 70098 62339 59162 28824 7210 31284 81899 40640 83691 29851 29858 45403 32419 54754 98721 93177 14024 14719 38787 78673 61972 77097 21603 67837 65301 10907 69512 39534 34849 29609 68101 17779 25218 24702 90590 85796 62612 23933 77962 3987 91740 91686 90337 35950 27730 73731 47689 26841 75662 68115 99014 58736 58367 67806 19120 10230 97468 3376 37412 71353 28837 86307 50070 84784 85715 22271 82436 16076 42343 36519 87230 98364 9657 35096 80435 73285 29474 82186 35893 17140 13957 99571 71352 82269 48834 1921 75524 8527 77977 58769 31017 93742 82524 68177 9965 85956 92790 70608 36012 38046 58533 84322 74736 14364 65747 717 69501 97902 70485 48029 87607 15391 5637 36381 45600 72447 12066 58262 95816 41793 86693 48754 58259 24001 75657 53798 8235 171 74498 60238 51902 67846 35630 35518 98466 78524 2209 43051 35064 71175 81020 56664 1253 84777 12681 22776 2040 73777 20746 11853 72426 95126 44326 43027 3984 96021 62394 70783 76107 51718 3108 3151 19100 79515 2687 33864 24715 49749 59576 21322 11002 82191 33667 93355 91310 97899 84193 10576 64730 80291 63898 87366 36835 60286 7022 11991 67742 94630 28757 59944 65285 24445 88480 15164 71981 53255 9810 44151 31477 22444 41732 68055 9036 39827 79815 37388 47205 70683 25955 29404 29483 36 9122 98483 23657 34973 89517 7720 11198 42079 57587 69431 79839 1975 3827 27509 15648 42960 77221 21467 44054 45299 84595 63889 69346 44422 49244 86621 29926 14637 99580 53829 89282 66961 46177 58455 1442 51351 28862 22861 85656 44720 38356 71951 36106 59384 17855 18391 28440 14067 39175 54250 64980 68136 2549 12202 8615 52777 39336 36541 33118 60556 21713 8324 8294 37617 81850 96369 96763 39094 42215 66237 77173 80648 59898 29613 53209 99099 86417 82596 73393 178 9021 29498 16901 75355 57712 46495 83918 17147 42258 89401 51283 61034 79538 67018 76604 96779 34620 55060 31133 67445 89975 70976 6041 88608 99563 1834 54166 21023 97609 77054 78472 58325 23985 81206 72080 45110 99480 47127 50215 65270 13036 1497 52064 6865 45207 59408 28504 1747 1907 12261 64693 74993 31510 33986 97205 75540 45068 72472 36120 26095 9755 87839 55746 15275 88041 83362 40995 83310 94966 84537 66506 74039 69940 92769 580 28796 52643 16362 44538 27244 43859 20760 85143 29271 15949 38025 64669 83707 92853 87055 41005 27331 1093 2126 59126 29667 86186 28067 2032 52967 13949 31189 60060 69113 28399 69536 97781 89201 99773 80280 67515 17582 9008 44637 92186 59427 39177 58002 50902 60839 33467 53464 28577 21886 15665 41162 66848 55287 85334 60570 82504 4830 93278 97600 34638 80905 31774 4956 16031 73086 83792 72278 53845 16998 97926 61123 29162 85462 90368 6509 35946 52484 34107 70611 70071 24546 62359 2433 89227 28934 48027 27160 31424 33549 77039 44296 48804 20477 59946 88817 4320 10336 41867 27579 5748 76250 44060 36590 50145 25323 36161 89015 72248 14669 27380 30831 80422 22538 9633 61971 75415 84540 13904 9996 18565 60307 99591 79293 64479 23197 31697 50136 65033 9 14921 21690 65465 17827 23069 57794 8985 41154 61867 25553 8204 10174 11479 14314 9433 33439 27225 3730 70027 93544 20567 24000 5620 96288 76799 87641 84137 77555 18590 11605 20436 56687 32262 54640 52874 74680 92577 21163 80960 87262 21658 90936 43865 775 62692 55854 62849 32919 64457 61923 89411 13612 77700 14215 72398 2086 40295 41951 62283 29107 8885 68391 56980 21812 75937 17718 40078 27363 73925 98058 87311 47214 64872 2039 98043 59074 74028 75596 97841 58324 10753 35617 52978 72908 88349 56076 69869 93109 69192 3977 36261 96777 98590 56426 20309 64593 27854 31360 1361 68687 61851 91221 47136 40577 76819 14038 62499 85591 93095 86558 88273 99716 96448 38427 61157 10799 74315 50698 50908 21986 80935 84259 19618 82006 45881 80575 99094 93635 26783 54188 21959 28716 62916 29011 31386 3236 24023 6125 3583 99353 5655 22883 37281 83083 57865 5070 85963 57048 27589 71201 80437 47521 22786 41915 36836 23831 96078 54639 85764 64410 82712 95192 19413 27993 60220 48589 44512 29816 57644 10800 22221 6017 68975 20291 83540 25420 92910 43843 91390 31002 76174 94792 87873 91461 247 27717 7875 54237 278 7564 4633 99533 4440 95470 83660 48364 80693 53874 21778 17232 69283 32580 4678 52811 80716 58903 78761 11332 38271 70359 96597 32495 79389 79262 93388 60830 83427 54719 81039 3147 95270 53541 7766 34322 10845 8037 88312 18504 43154 11674 86509 36099 28024 41621 62792 24751 24178 72275 71116 50140 9904 83275 29737 28075 94245 80691 50731 73643 63908 32417 53577 88857 10302 89900 50644 49561 97139 53606 19559 41649 51598 19615 38601 70451 93785 58780 52238 51745 50285 43658 90195 83821 55889 95927 60880 79438 59375 28527 65367 70947 55321 16627 62568 43856 43958 32744 85777 94753 63832 23517 72236 40482 77836 91650 3653 77207 24016 52048 60164 30771 22627 51353 61571 13482 15871 36237 73317 97896 89210 6907 97654 6606 22267 8195 87178 43126 93638 83274 42705 84386 4065 25382 23961 93264 77282 23242 6021 55085 2600 74997 52256 28109 73257 75658 72016 86319 83125 22343 14398 33671 50318 77950 74470 34834 52167 20278 24404 77820 17236 84936 64219 38440 69930 85701 23109 13597 65841 51228 54753 62816 75311 85076 55504 63637 14242 98608 66990 70100 73218 35737 5560 64884 48708 39462 94518 4807 31833 43995 77784 82367 77691 47529 47935 8478 49500 67733 30495 54609 27024 28382 76761 35743 25286 20211 70247 92558 28549 97800 67412 61561 22914 29863 72894 90882 97576 57671 65517 302 85419 85472 47514 64334 38050 9359 57331 33760 52327 83980 83158 23100 12963 90755 5827 7280 71723 33996 86389 47291 75923 15099 20994 37 22979 98900 23081 31077 38784 79669 51993 72523 27709 68314 24217 67338 56383 29814 24541 37962 32119 93205 70553 26187 96417 95284 10141 70868 66139 45586 62640 92816 30045 17926 79970 78236 32231 29983 60102 17551 8215 59649 57042 5182 86700 90527 53247 47915 70142 69756 37287 89042 10925 39805 69812 38051 72443 57215 24711 94036 92555 66553 34682 71058 42244 10532 82091 22671 25558 39641 40806 12835 64731 94198 99860 63550 23389 28165 84833 16388 69824 58703 80932 23024 69736 20666 39914 80135 68424 89740 30946 2183 29394 11388 45142 13989 72744 69158 89340 22980 70927 35260 36401 36923 49220 44131 52815 79280 16540 36487 53754 10520 71039 37354 23676 573 40174 64758 83112 10444 45520 25926 50118 2152 61875 20862 3286 96582 56037 10462 70724 135 9914 26963 56324 81190 94482 98972 85788 95289 22797 41829 98609 3320 86137 77201 17722 9259 38518 29631 55667 49173 50368 76085 5075 93301 6501 58604 40934 46600 41435 38782 62019 62959 18936 76559 29954 30634 95478 92254 22211 10016 65513 86410 2093 86387 68757 21466 48336 51024 49114 33914 72159 66743 49376 24772 21973 36759 45102 16376 45697 72482 50298 40841 67857 12311 64533 2239 1847 31896 49348 91150 44256 35367 96807 41765 7 28195 76313 34361 87881 94523 72196 97727 7234 7803 65014 13335 60559 26279 64473 65598 32293 91894 98363 61393 32678 73363 23772 97635 90047 20717 19292 6998 48633 76457 72870 34551 69976 96561 2397 88956 17751 62516 61764 13633 22435 31973 80754 72881 17116 166 28421 89892 11018 32756 55424 68023 9761 25953 4695 20344 61518 17287 27087 93805 28739 62894 14680 50102 36954 90044 28268 1145 24245 93831 78116 16452 21350 21862 13964 97876 94690 57255 20867 74887 167 78935 98634 49781 76118 10024 87021 50988 92418 55233 14584 18049 81642 50768 78838 81842 28018 38373 45347 88370 78154 58803 92242 36160 81524 57869 54028 37875 82267 78301 40959 58637 88853 27050 82399 16949 1132 42631 13142 77037 59006 37925 76244 89617 49868 25848 10860 648 47116 32025 36338 26622 9825 27140 31272 40905 58046 59069 13031 72558 84863 84375 49398 93952 38187 72546 92356 62107 2907 27082 99224 7059 54362 23037 37594 76842 30025 9188 66059 43053 64211 34741 42778 3000 64381 43673 58030 89350 56854 34731 43285 14806 73721 1549 29197 28437 66944 45673 59456 66465 84608 77435 12619 90523 41890 21598 34652 81043 94830 22093 74698 10543 30767 20813 84292 35397 4590 21987 80090 53519 41920 10829 52293 18126 43551 26366 23627 22164 24600 26488 73547 43444 61934 77509 99837 60367 13865 33348 35643 92966 68443 75502 74709 39208 39025 52782 2652 13658 34797 76238 66248 40128 31617 11247 20555 82743 25941 78035 97335 81596 89865 41376 65881 5462 82855 41560 99955 60285 24092 78084 77666 76995 53799 89071 98863 13826 50383 73574 1133 8625 85197 97973 7393 84437 73576 50585 91761 8944 54083 69421 35625 8855 20534 88222 22621 63456 72041 98160 59610 14136 64201 10995 36824 83617 20355 51428 88797 87387 32853 65154 34154 93488 76043 74954 26274 75075 30499 83326 5280 35880 82178 57062 14384 13040 90542 97631 49352 39363 97537 21372 12433 12111 53142 59977 95665 69363 71396 48455 29430 91158 17316 98288 58737 67376 88013 58502 75705 45482 2682 77845 74420 76212 39951 8697 46633 23823 496 33171 55062 22261 41782 13416 12188 65695 15420 5290 82465 69810 13965 93722 25532 4230 70243 64001 31 51945 34939 94329 20314 71093 15622 13587 91851 43817 51768 45396 24740 98035 16041 81304 74321 73362 79108 64386 64967 61110 78218 73244 66269 45082 76189 88054 56215 15531 72640 23566 9123 38289 67294 10545 62624 67201 96237 66570 80215 61905 10049 50162 3774 5405 52462 44208 30012 43611 9056 98866 21972 38248 48028 57449 8613 87111 68560 24256 75601 69252 85411 57157 78571 38690 52269 7030 28201 13968 22830 27307 32550 42070 81603 64688 8288 10155 69281 8375 5673 17121 13383 42904 69858 26870 65969 78248 37823 75125 3643 44218 95522 58535 28932 40286 773 88824 92917 83258 8935 6788 19742 17572 52750 47035 98759 95868 59143 31747 84838 62623 74802 55095 38672 5441 27536 97619 10842 48145 53126 89913 60921 89091 91839 63982 42149 45054 79828 29216 72370 41051 47123 40540 39040 3850 90627 55112 49466 3040 5840 46064 7356 79803 953 94327 69947 53181 38930 77591 45959 57544 65762 62463 37474 89814 66590 28084 17219 3122 12177 5258 22056 5624 56592 44147 89968 98816 54824 90192 32309 28240 32581 28665 8251 31999 4055 88356 29438 80310 91696 1312 42477 95357 32960 22632 97852 82951 67929 2678 64819 42763 23135 73135 54895 65864 32129 74801 64659 98718 8669 12561 96602 9870 21436 16531 60927 39108 92199 19883 76941 94494 44964 67168 5833 14653 88849 15014 33492 22273 67288 86726 57026 79518 74006 37681 44847 25111 5517 46460 78050 39559 46435 50823 82260 39109 15748 6553 23872 57093 48978 21621 48802 28694 52056 83317 46451 21996 60405 81822 36433 17909 40175 78798 93725 88116 17819 67592 29453 37593 99087 53724 63542 8820 19334 18459 52028 73986 1124 72274 56182 80916 96821 88377 32753 14412 80221 45967 82857 28286 68638 81465 76430 95713 16581 51153 70319 18533 65551 76725 72186 51981 91472 78861 28347 46606 30201 75287 94318 24596 68690 18498 93361 51677 49395 73430 82580 6161 10383 41643 34123 39140 88494 11324 36964 50167 25518 69631 25546 23506 80161 36710 77091 31255 24367 59429 29060 797 36678 71259 80092 96800 1710 98156 94612 87320 77671 62660 78781 34529 57421 5352 7221 71002 50508 68683 9090 47309 22065 65924 7856 86576 8736 99427 69774 13286 17694 15518 11912 38431 18634 51087 26901 57030 78166 68979 37866 2310 94052 10073 50314 88860 68841 84274 20896 88316 26818 10278 69611 51672 96411 38047 69420 31700 40428 32883 89605 73554 23339 71153 77607 25937 3604 69308 53361 33853 30780 80545 93029 89359 99862 69380 28922 42395 8175 59380 52641 14640 28172 82532 92263 17580 8696 34352 85816 54827 88621 81201 47552 11329 30832 43477 21702 23257 2583 21457 58185 51944 63713 81817 71075 30919 69132 25185 40683 86349 73570 85488 84158 29152 85492 61914 23487 29747 46699 54404 21201 21227 24331 10276 43760 67265 713 18346 15903 74108 71915 8968 82350 27570 67278 2997 6930 6972 16422 61705 8704 6192 15939 86344 4201 85027 33836 29924 83451 29053 83955 40600 59627 95000 65561 19435 77537 29809 13591 72778 90819 23581 51110 9928 93010 2578 27257 84624 49205 75106 58838 35103 36304 36909 63875 88951 3710 83589 55170 8186 10424 62035 42689 44232 92219 24960 80511 58592 3006 4751 38581 41398 83217 49122 68969 99310 4032 64645 71593 22046 6755 80238 85398 51051 90602 52551 57123 40013 68349 17417 31646 33266 95317 21424 66580 64409 47502 22720 84078 11571 10234 16604 10023 59515 87179 1765 33194 58347 57036 77740 12442 45081 49028 83080 84677 15341 56740 28809 64899 92552 74739 64623 15598 1147 97972 49290 49612 79137 68120 21508 93477 2069 81575 82328 58326 56281 58945 38512 65230 33560 94442 84697 15319 34093 33260 64446 15958 57240 51557 77824 65718 65332 70382 39725 89578 16111 73685 10416 90343 23033 78666 25453 84397 45570 34034 36277 57483 41539 83813 45957 53970 69927 89430 66169 16732 59154 42991 52716 1350 27081 36702 47418 25428 38939 56366 3627 37325 95989 23020 77898 80065 50343 97946 37947 15211 50938 67112 20781 86912 7591 51383 27150 97641 75700 26440 22119 28907 47417 36291 1023 15661 57504 71745 51696 3650 36696 48923 60821 72508 24789 41790 77854 89117 79120 94785 25835 44431 91309 9473 71850 71147 53206 55365 78117 30805 52563 84924 76709 76025 18896 37209 26970 93437 4410 89119 69778 16375 89627 63807 412 1694 5033 1378 36655 38120 33620 46025 23152 86733 39483 30522 31695 16836 52827 21113 46652 12436 72505 13920 35605 69923 61171 41396 69093 42091 67058 44401 44048 95960 36701 93804 81211 70191 35663 64400 76218 97802 93225 65890 41317 52222 84826 74703 61717 84214 48631 85194 6586 58734 43502 48392 7885 30909 79099 22854 56262 7935 24561 33555 23610 48775 48052 51490 67487 31785 77895 74751 18227 48105 83701 78640 95222 52702 68066 31199 90905 98447 4502 2291 42886 2145 90526 66373 12465 5306 69102 30570 11171 59441 5569 64611 36154 4406 216 24542 78808 41219 22783 61609 5239 31292 26603 37953 98527 52622 21496 4886 77679 66305 50669 59716 8992 13354 44462 5318 73077 32219 19514 17213 48610 74204 17960 56078 9634 27908 85110 9654 1846 74339 3241 92019 54985 76502 87145 91048 70240 43457 78636 42589 39252 51685 60483 16689 63701 30530 31526 20498 93427 59255 30712 10970 79343 3752 74835 86453 84022 83088 88633 45233 22335 82471 25353 44295 58168 71016 66449 99849 86094 10957 21728 4079 86744 19131 95533 51824 61525 27259 26495 4261 91011 67347 47385 89195 86613 63323 23958 7886 17823 22678 70258 24967 97323 47257 69465 66487 86954 19026 67060 14418 54676 67828 91376 34114 85554 33425 63103 24606 35714 23247 79495 80673 99945 92866 6901 45294 14974 57385 91907 73770 96887 50045 99637 68209 95033 80074 7175 53291 83023 3204 89087 12584 44986 60163 97293 93281 44868 90291 70111 64537 57001 81060 13365 10112 83229 2031 75211 9949 58699 74522 40590 82850 45714 40308 67177 84891 25791 51619 87935 99569 28632 52744 85475 1356 80557 28059 2728 87268 91056 69875 61768 15541 94707 70436 4379 23508 83725 21780 98081 47095 16116 96670 56276 5063 97291 44503 36676 92193 3114 17928 25708 85289 52387 85392 44984 87771 63265 67029 8269 3971 21675 71017 54808 57429 23266 56145 20654 89552 91855 28468 22586 8994 69752 22096 21179 58163 6166 13785 97017 50364 73857 36580 57391 26648 15327 85857 28855 29113 4098 91203 9619 76438 51719 29459 14515 34548 46000 26729 13301 73338 5576 29575 98102 26269 10183 14676 73525 53378 12905 83042 92330 17238 47011 80117 55098 97037 28836 40689 94025 3851 6264 10647 42843 60726 40667 3535 25314 60940 82314 76847 11176 14485 58755 58012 99273 23449 20170 9754 69961 95623 59367 42625 62001 79647 44056 52435 96713 97799 92282 95919 10120 1363 22761 64224 1205 71846 21211 65265 82270 61086 96829 30556 9192 93745 38214 65189 77752 14976 25325 15074 80766 40064 79841 79721 96428 13651 32250 85523 18289 10067 39958 16190 34434 60551 95143 15418 70205 73398 87136 78659 16534 20854 78779 6523 18951 94497 71076 45711 93273 18139 10861 63223 43640 66674 66082 86891 18129 68852 11074 41367 29874 54086 67355 22756 9427 20630 63177 22291 13218 3525 86296 19446 81291 42850 9430 39061 97465 76140 67289 91885 89981 26706 67231 46438 48799 13982 90735 71383 76419 12544 60408 66258 61627 22324 65620 67793 82905 16704 2125 55284 59907 43407 45365 69439 78146 81647 12168 36973 64090 75837 73667 55903 3444 21799 20742 36621 95795 75133 52307 57665 59090 59653 56604 28296 9104 4068 20419 63393 28754 80433 78822 28480 85489 62455 20948 27788 84164 46698 79570 63787 13938 11697 70516 60356 87238 58829 75647 18942 90041 61404 36188 47006 6030 35329 69530 63062 820 18779 69992 68337 22213 4801 54550 92492 89969 54452 60325 64045 42347 65248 20563 37801 72888 28134 34245 67654 67385 18052 98307 26122 83559 94087 44313 31416 56027 43108 18356 37694 98264 79628 48158 6649 30450 97280 22125 88488 94842 39490 17504 72836 3995 60173 26186 13067 37815 72513 86072 18780 64141 23621 46199 50320 67369 39484 48985 55116 77902 15974 51858 57147 30014 14810 18258 55632 60988 70192 97748 9783 31798 71028 59767 4485 74732 73377 43984 20975 77956 71548 92296 41117 9135 50127 22524 19380 83710 47871 31962 95929 59826 72211 43754 10790 72669 44811 65740 43142 71098 68514 64845 84337 52785 39097 62603 79701 48920 49424 93944 51294 85318 62846 46019 56519 30952 85827 32268 61246 99337 24799 63365 40015 63470 56952 94975 32861 94172 21654 62284 36997 11439 48764 42123 75566 83886 28391 72319 82559 19796 11946 34661 13572 20875 83922 86256 93606 76108 45143 11569 91393 1119 93073 93852 40315 33546 26242 40936 31245 75668 154 21271 75968 84724 31974 23970 52869 25201 23440 56983 35533 70909 69686 14131 87578 24457 61970 63817 50769 2601 69822 51108 23678 91416 12065 54672 99289 6177 58683 55785 8621 9785 72415 13437 2235 68235 9047 45852 33753 17256 72480 40161 95824 49786 51212 78628 38647 29996 83361 43288 88864 56207 91980 45363 7852 80772 17191 79111 42681 46838 45826 94183 50221 3457 33203 47138 29472 44368 42742 66374 67495 2282 95612 39432 68695 65019 99354 36688 77868 68189 59110 92921 90678 37033 8032 93884 85588 84953 3626 23889 33052 87298 35093 26822 52041 57558 70536 40981 57626 60361 27879 47211 81390 98008 55180 50253 17288 47243 81289 88332 12184 56013 59385 64740 57271 74500 91595 33353 37862 70094 98493 89225 73979 16553 59993 99018 75829 99868 25557 68 17110 49983 46990 31911 52325 24102 33668 30662 70769 71509 90823 50697 69667 25520 69197 88789 30953 97471 23902 92372 81221 77915 78224 26193 30536 91918 28564 74935 21407 92215 38783 92759 66689 16615 35125 95992 24447 59003 23485 85986 82985 36416 57186 91388 46985 78322 54327 43823 79969 29122 41695 14661 33916 66388 63714 20330 28406 99568 34673 88844 59134 68611 83415 5030 13377 66887 85275 5701 24167 55711 68320 84738 54475 78533 21003 46052 59871 66076 81472 79123 50643 45245 97053 69246 19637 27644 72265 91311 46004 82416 87810 72240 73284 66135 89863 37838 12406 27990 23816 40927 82302 95709 79189 10522 3018 78254 76886 81108 45302 74888 19563 58515 31439 61676 50074 75136 87698 99536 8634 78315 18838 23193 34798 9608 45351 64909 28815 70712 13210 39116 97984 49981 53434 57004 23391 85494 45854 80061 14145 27802 48707 33961 54528 23520 84247 84866 74294 62750 56623 85460 2901 99526 64174 6262 31735 62553 65886 7295 71710 37340 55153 26312 46091 57359 79442 96239 21234 84165 14834 71749 88340 28377 78344 80866 6684 50631 13414 91991 44175 91662 18536 61931 35038 34774 53119 65216 92709 5023 59947 14389 44276 58629 13099 96477 14752 77621 5134 55409 48805 42125 18980 14631 89785 37166 50365 45642 37551 60876 50620 5478 29270 46760 52803 45818 72571 37401 71729 92601 27098 24987 82671 47434 74570 1342 51627 56771 85773 39626 49941 80521 60836 39803 27240 64814 61500 97242 56323 38803 53100 80877 89612 79211 7377 76631 61224 73496 6986 18181 88971 3065 58142 28062 47357 17384 21895 10102 67550 41720 21117 61652 81757 62026 95058 34554 74720 8972 5255 62989 28045 53369 46638 16983 97095 66762 72539 11044 95216 86787 20245 34248 25745 22759 14213 58757 54155 71491 56811 41424 34201 21950 71001 32865 94910 92954 20597 40221 92772 68125 13167 78206 58985 28731 94395 12083 98292 29751 53547 15439 75085 34130 9173 58823 70287 24455 38533 52066 25616 69706 25397 32570 89390 48493 76929 69461 52950 76038 12230 35191 42483 24695 99247 73004 5304 37256 52570 18578 14355 51688 63705 639 62814 75824 31363 76058 74055 80364 18305 18451 50752 17096 16261 93761 12931 90331 20828 97964 34480 65631 15868 82100 23606 59450 30319 88986 63930 13690 91365 10660 47345 83949 95338 11070 83150 65544 46691 46423 18664 61904 97437 85619 62722 25208 55507 80901 62899 84892 72537 81754 11602 43690 86691 86831 10165 96578 90662 9025 22834 5131 76289 16198 37100 8201 72127 86300 32839 82798 97722 66902 78773 54454 7482 64245 54349 89930 73028 35290 85362 12124 99836 92718 24910 64543 73452 62759 21571 19689 96120 23132 71381 84643 54841 23139 66879 56243 31622 10924 35099 86092 52629 54566 39065 95307 86949 97669 99622 44350 35404 88561 46515 60258 46189 52357 16646 85661 29298 38705 69672 62643 56198 4360 52805 25008 15913 74957 88610 24918 53024 1537 48704 81429 66997 7048 66086 76319 20626 92919 1728 54884 99455 47818 21161 49189 85306 36763 66964 55282 74848 36214 33321 56989 57211 75795 879 23233 35238 70892 99133 11662 56504 85999 57463 59539 8884 61009 26262 30903 15846 23255 30122 67858 14959 39901 85811 9136 42790 56827 78437 56585 29507 3012 91494 15698 21794 8015 60399 82929 92639 76428 49027 57791 24730 10606 48767 92371 15885 11838 15100 46936 83794 37382 9543 55245 99648 26259 91947 58016 82139 70422 28307 30298 44225 79002 71805 79804 45044 67427 99421 32386 75240 5066 44824 38994 57 44504 34596 34566 65839 46512 45304 68057 69416 89189 83079 13813 91640 22941 57743 49447 47279 51839 80972 66867 43226 19712 7768 29691 45409 94031 89545 35887 52828 80064 19368 61029 27164 78283 54442 84834 7479 22507 22411 94892 84281 11721 27152 61854 81893 38922 72783 18151 19733 25247 6438 71113 47661 133 29425 45975 86162 31984 94035 98258 94117 96642 54268 15952 58118 79910 98137 2608 69760 590 65737 65901 21548 12486 37946 19416 57299 5553 79311 8023 86992 16074 69664 10489 32109 7068 64282 33744 93556 11490 76668 65172 56014 59809 48671 26832 51323 34462 31592 34234 26696 29082 68390 45709 97801 23807 45508 80078 27553 5595 88438 24053 85783 96016 71414 8368 69744 25370 88847 8929 18849 16926 67316 11812 64194 37741 4914 18386 16441 40318 27139 14905 47888 89848 61206 77594 32438 80849 80083 89758 84106 1720 62402 287 70345 12925 13640 9467 58249 89804 91996 82534 99831 22559 94224 36686 5432 6256 91774 41111 27435 21120 12205 13019 63340 36855 28277 86892 89852 25773 67475 79811 16485 93490 27739 30149 4804 55074 35624 18576 887 67826 25076 50755 34884 4291 88600 25049 42453 71977 82423 52042 2697 47545 84407 47371 23547 70718 63485 72510 32555 84719 33930 62590 69453 98245 21209 13956 59112 35823 54969 864 35312 64336 94885 3509 85658 59005 48648 32631 68726 61975 44416 81319 61998 87127 39126 80302 65667 9244 94479 40145 41583 79194 76120 3999 3074 5596 14181 20513 60884 722 70956 78158 34229 46115 14802 19731 9769 86324 10414 1296 86151 72599 61795 98246 44660 35940 67740 86735 41053 8290 21303 94925 24291 6033 97463 67131 44117 50344 56486 15584 80942 79235 86024 78024 34842 90321 62123 80527 15399 90521 47246 22814 88804 98560 78728 59915 19584 74687 99284 92076 23101 26839 17560 83390 77007 96007 19341 89422 83582 44134 64221 95846 84860 50179 80244 8863 77268 93943 76981 26143 54207 34696 26173 20593 30640 17793 54292 85447 15758 84276 9407 20753 43128 52936 35385 76769 85039 87297 81069 59669 74728 68185 55203 32511 36491 34380 64994 86598 74775 83621 37589 80786 63225 11232 8525 70785 38106 16724 88419 1906 6873 62712 94816 97956 49408 12745 62635 42976 38547 56000 60557 15836 63440 1115 65177 48900 1233 55967 44018 74415 2245 43745 32344 95796 63684 63221 94632 1538 970 9043 24376 5539 53992 57750 11580 92648 81960 90201 19567 46138 74907 25142 96175 70188 1845 77390 35409 21732 71520 58920 89258 80190 58807 13378 66405 22245 33244 18462 78570 83883 65641 56301 77251 59884 45629 50025 15167 25521 87243 29051 97356 4464 46954 80492 53847 58150 71369 43559 49427 52276 13942 73581 63588 12354 30282 13853 44249 63233 74256 92822 76509 89465 51398 20992 50316 23155 55108 73531 72866 90347 83756 77308 8337 91184 77371 41073 4450 54930 89190 56193 54245 20945 22908 84873 34702 58356 13837 68382 75980 65408 71245 23388 6235 43636 39729 74378 25399 92341 68734 94602 62638 98295 32444 63731 29155 73886 23202 83625 9041 47283 15381 39015 82533 71604 23365 46074 97707 69956 86115 61308 87731 36179 2877 67612 43031 31511 47054 23666 93031 24264 21340 28082 98314 82867 99659 44954 5937 40572 85771 43189 46144 85862 74437 90436 90857 68099 29950 68877 10767 35902 95736 13382 63599 39397 79946 61377 2852 34703 78508 53592 14504 91919 62557 87755 8057 31972 24697 50189 39134 11241 55027 91654 76016 86969 30400 64969 8253 59131 24517 32629 91036 92879 60911 75446 65993 78352 5436 66200 17524 89397 53208 91193 48682 91629 79764 92397 48070 442 73681 83086 5896 65534 13204 90670 9561 90891 8953 18377 60186 74552 98574 78515 68389 8303 31770 64180 54782 89257 41007 58746 41385 52993 95039 54444 91749 82195 77367 9696 25950 88309 85059 94230 66713 40459 13169 85544 74449 52693 58125 22063 71752 90761 73767 17513 24121 65947 59507 1595 23002 47311 59422 63808 33388 89372 17530 60748 28151 55814 37919 91518 22546 96468 41327 83919 35564 28559 33774 80728 64252 3063 75090 12420 4179 78132 16890 26162 52922 51756 19311 3673 86581 13231 44247 63845 93049 89208 93649 64945 30244 98734 52081 44965 98488 26804 29857 89431 94800 14708 5962 84965 46935 54281 48532 60632 27846 86825 8988 40148 27640 65405 9316 26526 84522 26539 52153 71349 28566 32009 77401 20047 14646 76070 54396 73411 53416 29555 16324 70175 61077 73497 41925 95518 15422 33693 42219 37963 28007 46851 94528 51616 41206 77694 743 18788 92411 62246 97051 95023 21601 7784 58276 16708 38017 94902 31415 51393 49363 36788 95093 78034 25446 46132 3266 23881 81301 30545 73170 13115 9900 61211 2285 47548 85235 64683 21454 79684 82977 52586 20727 71448 81551 76776 68799 38551 43849 68292 12514 64358 36775 34262 61318 48545 81299 45336 45589 98123 74923 72648 64910 61535 53299 98839 28651 1258 71753 14666 57158 30494 52424 67023 42587 42201 24228 85285 6290 46228 81996 18070 87477 99900 43448 8176 51927 20410 15500 74495 14232 76700 59731 70120 34306 75552 76272 60217 39441 42352 70077 23015 12332 25366 81356 45164 49708 13336 39463 68129 64504 88950 14997 26918 63190 89048 16825 74252 86229 8925 91065 31552 44168 87686 53492 24508 93372 82295 60794 78364 86257 85444 29124 89120 39864 97674 17221 55870 90977 41108 68989 60362 20442 90559 24574 57576 21052 51231 28261 1012 26718 16588 79899 34670 3003 44465 98684 40153 81521 28973 67261 15045 77299 34233 85204 53103 18789 19576 93069 8420 53134 48724 57523 54909 45257 11595 87543 89285 27905 90917 6663 86571 14146 23204 17306 82999 3612 27932 60465 4578 47967 15239 22469 96342 6131 78142 71012 42224 73385 83461 40346 32021 16014 16845 79426 92273 65080 30320 81774 76271 7267 2157 50050 16228 40118 21586 15857 62952 20429 63351 2466 36040 6542 42692 87581 24174 17401 40712 34277 35498 49321 7812 68812 60864 8012 37506 89438 99583 96853 63655 22972 87459 5510 98215 67649 26712 34249 51272 46901 72823 62115 14748 57038 37137 98565 83495 8679 63192 75414 93053 55184 16093 40270 42877 91282 92190 47519 99038 48264 86104 97363 29318 64193 93986 3766 99409 91914 85835 36633 6946 12604 25706 75458 49208 40442 99093 73750 8473 40756 33939 9026 35073 2837 87188 69854 34755 49927 87768 1420 21417 83402 38520 77721 81620 43750 51660 52493 7043 85028 4954 65467 65925 27488 50391 65711 74763 12919 42262 40241 44851 99307 39574 94927 77280 65719 79204 31053 10737 56279 73660 56838 76363 88795 75734 87206 52082 91952 39133 52704 42811 45951 42585 98817 9588 10216 63636 46205 67281 49692 52054 43373 87501 57507 68937 4933 35833 42618 72981 59182 38119 54525 75890 47640 52547 24964 1837 4395 31845 51046 92231 79529 92251 76586 45653 35390 72028 96797 67397 98453 39528 2410 38342 81361 17784 76867 19295 63697 24917 12246 67750 21807 64979 80738 15494 88886 12169 17665 67378 70544 92291 82492 24660 60683 35151 72353 68591 22537 16700 79358 9429 43040 20028 34556 92677 83615 19710 94149 69985 25543 32668 11948 63970 36925 55575 49195 15592 43014 38750 97955 67915 69800 10063 31003 71833 91856 39784 96930 37364 95747 29810 97498 49551 18134 30969 63327 45767 88079 66332 10602 87274 14768 95823 23165 52585 30434 5848 24773 19296 19903 54679 49266 24753 70252 92442 85757 25907 87333 58662 97268 37142 82998 54773 97062 4031 80470 64134 17341 46771 78506 52861 79032 98042 5763 32680 58921 93148 66824 76275 33590 58626 46735 81384 29784 90287 48866 67690 36003 53017 63790 26943 58990 72652 91759 88498 30826 5714 91155 90589 39816 7740 15225 42223 52217 874 42955 89482 33953 63363 71575 16868 31390 89302 57433 83214 48210 73762 20953 9607 22007 49051 65685 48479 10283 64415 74405 32523 29169 92740 99913 7649 25680 32549 16677 43768 64232 76757 22314 10858 38899 72827 56867 52789 31147 99336 80406 52497 98524 56106 58977 42839 25525 7975 37510 24912 8047 40250 45987 7222 33094 24413 46669 91674 33633 9501 16158 68978 85428 78955 53670 31631 17211 45306 2671 36314 10549 16053 25465 7882 76416 70527 97628 75433 9640 1086 61961 39072 48087 94570 63376 72826 8014 37737 15825 7098 32470 88537 94551 7164 30552 73661 69884 37143 81628 43955 41368 71505 81557 20775 22511 59320 8237 81586 53129 78385 57927 54657 44546 2966 50788 34110 334 28958 98411 43576 1663 84178 58596 72702 67102 52914 69162 63824 19862 1957 11934 36081 21723 85883 60930 96112 71441 5733 34188 298 12716 41052 14224 74133 47380 49976 7710 13897 68872 10765 51771 31930 75841 5 55444 80394 27333 57959 48219 96833 97171 50001 52017 62560 69077 6506 90431 67024 87547 65110 84962 8196 78829 90358 52245 61821 4457 44155 8181 75028 8343 70767 70182 12605 71212 23295 13422 6683 31441 94280 55710 46943 68453 41353 6000 96050 76380 55754 1116 68418 24813 70242 43050 70386 12794 98435 49247 60704 99875 85145 59159 8103 87266 67751 94560 18408 55285 62554 38260 115 6533 17469 97661 14069 98255 1505 68573 91277 5451 79567 86240 96744 81150 78057 29600 92458 35856 2517 92765 50791 40732 59887 35208 2260 53383 81686 658 63019 31005 23798 94525 71563 69015 40861 50505 92107 80992 96160 3519 42694 12598 93118 94893 79286 31578 12021 23760 19038 73535 74031 2448 33252 52434 65381 30046 59079 98745 58093 79476 38561 12026 74478 9960 90803 52253 74473 45471 44836 10707 1554 78803 40967 42493 89665 84021 48963 21828 64656 48788 50827 65423 77385 62711 25400 11093 97264 49689 14690 12627 89092 80607 13093 68316 88831 90388 30182 31638 27250 2274 91531 39779 43747 51096 19343 87832 15642 48821 63024 67578 23554 25590 81385 71555 45569 38438 65319 54097 18809 39909 26838 99296 9545 26692 76556 37674 7426 26812 48850 86074 77046 60214 17369 58481 46442 91337 67629 71806 98406 81839 87725 65588 93611 43158 26760 17945 30234 82216 69054 59571 81107 46578 2853 53204 86937 40875 53638 13211 99943 65808 80199 25586 99173 69628 92370 39054 85221 74717 20658 69677 91515 87740 87927 86455 43434 56220 91695 52885 85127 57578 65948 76624 68145 65976 28072 530 91678 53113 1698 29986 26203 65869 98072 6932 77022 33746 88420 5266 67896 39526 81094 95931 16929 85033 46950 53793 27654 4336 7105 35357 49017 22782 46721 20427 72922 99663 82019 44222 37898 89407 87600 14093 96962 26389 9750 71310 86572 46815 95749 72504 14577 65980 65494 13384 82074 68180 52876 84673 80649 55954 12125 25559 95716 32053 21499 96362 72364 84323 89828 57499 50799 59999 94543 85976 48740 35644 31633 43970 91335 98698 90808 16854 24451 79201 40116 13449 36860 17314 95739 36005 20214 27783 10900 8601 48612 52013 77574 3078 35661 68276 80459 84268 57625 86843 41726 69200 50589 47086 59019 32156 45619 79249 87940 24351 12834 70206 25539 83489 35000 83720 6538 61378 13059 42911 42977 47347 93084 71111 50964 81027 35726 63101 73220 70357 76031 73418 91791 33237 77071 92665 35689 45851 66077 6894 3859 87742 49696 6623 33775 64829 389 24703 12428 99724 84508 13096 26039 13927 80307 73981 80171 37659 89035 64196 36711 1777 50291 92117 70677 9366 26752 57866 23976 3907 82678 91788 37011 49555 26890 48092 39887 71903 45445 20450 79870 663 73900 1647 18308 86923 35712 75071 60624 49275 21442 86974 40942 86633 94836 20130 41930 56352 55105 69078 73103 82375 69170 65256 91386 23916 71011 82067 26861 14892 77139 88375 98961 27956 46174 69306 20086 24272 91994 58208 78656 4964 78378 82883 70227 94641 2544 83442 27104 98436 88475 94288 96919 5151 61668 16616 81688 24515 92813 75248 19480 78919 55545 96653 70343 79874 17697 5664 93376 80096 12356 76620 54293 34719 62591 82015 9789 66803 93516 49777 42566 73417 69014 52022 30610 53004 56132 34259 63368 26882 88719 55626 28103 13588 44537 46242 54604 32778 85890 2630 57645 36046 73221 53414 44833 94450 11432 93299 10718 60475 99277 3307 70670 47165 46176 34645 92873 97757 77861 44950 88865 6285 68469 82664 34036 58144 13888 98568 57350 67883 56608 45006 21714 16635 72614 41824 62565 21884 33463 77069 21087 41189 38682 68550 27906 21299 7472 4994 73889 14276 57327 65041 1181 10681 39943 49547 76690 23222 87953 54113 62803 78202 70502 24347 50764 22322 36137 83473 48059 30060 91870 57517 61887 28663 37060 73514 47999 33511 13098 45701 77855 30011 16427 78017 55491 73930 42624 78667 9175 35480 54415 73356 46569 68171 88754 852 91969 19234 26223 25666 23138 74784 71213 76079 95803 39548 54813 46337 39278 43170 76977 31104 98075 62091 42311 46994 87820 50507 84085 33613 32083 92832 49065 77714 73805 70378 80906 73631 94986 17093 91945 24641 11628 42799 13692 5148 79930 48518 30883 35755 37868 56303 66334 35475 1979 84450 35883 30197 4260 68234 4904 52177 71665 70490 76654 94043 81388 10128 88428 32304 47733 11707 50079 4639 7250 35900 58781 59579 34615 23011 59284 90528 33002 10054 55050 61882 74158 4351 23416 27948 29473 80465 56596 83475 46604 58695 24033 99671 45759 4024 70224 45703 40832 56704 47013 84453 36070 871 18930 52623 69832 96105 25727 47108 72205 58822 31705 61699 94269 18628 44525 51770 71173 82196 17895 20466 1211 96495 43580 11328 50850 99303 85730 96298 51801 42046 34491 67656 97739 84077 87182 92809 56445 87819 99924 83147 85454 76173 99178 24863 94474 44682 27623 765 46806 87151 32823 63720 48162 92300 70198 38235 97724 37768 65434 70092 41818 35250 93782 3472 47539 66318 9107 76980 97324 77988 23688 37763 44693 10621 24755 48406 75491 34976 45878 96908 6015 40793 52148 5331 59299 59645 70748 91183 51705 96918 97010 96585 37884 34407 56209 44586 32245 76270 90376 70656 69557 28243 2341 74309 35411 66540 2186 52666 99958 60814 72834 96035 19218 71266 17933 28431 38012 75321 9334 62669 68193 67404 6613 21562 8412 62825 46987 67834 31213 16201 63678 86630 81104 70523 73937 2259 86373 67816 38857 58614 92013 81295 54982 46053 51662 93906 78519 29151 90066 88758 90099 69964 27984 13882 2650 24405 47297 99528 60283 44052 60311 57876 16789 46255 85648 44818 73406 25179 23051 13124 16697 71355 42285 88492 86914 70636 89923 15539 45320 70514 29108 90964 55006 21528 17894 78088 16743 90152 35415 85500 40028 66572 20462 40626 56779 86424 86568 85863 25983 85706 44519 61121 17762 64513 83417 38367 40699 68413 65817 11949 9329 6651 15928 21105 95658 47683 43902 14436 60575 50329 18203 36948 77814 58858 73112 70016 41746 18338 79473 17210 56322 75650 92883 53611 75466 95928 89663 40743 19409 66166 79131 50672 12027 21098 47308 39329 65743 46850 95755 8869 31624 24629 43969 76767 12932 86662 50433 66620 32956 67529 88854 66511 55728 61418 64226 65531 63704 41034 11704 41753 30146 71847 11832 82307 21580 57562 76439 15762 47031 88759 71265 18016 72202 24453 39211 95345 21207 3383 24378 85832 86605 9326 25787 78648 28704 45867 85980 32858 26433 59474 93778 86694 34576 9722 10047 39395 92154 95410 13387 89818 2649 16389 68778 51045 28758 60890 32095 61486 85112 80828 27456 85133 18691 34937 4491 14022 96701 86718 54644 34122 51893 87177 33311 14214 82150 72547 71535 38632 5035 39644 36789 8305 68494 45786 62514 2532 4102 94952 58149 28959 93167 11428 82507 9435 23512 27458 66158 13768 42975 77614 86335 39640 23966 60137 78888 46218 74111 1114 72444 87327 39412 46190 96963 46915 30479 5996 78665 64636 1231 31991 62248 30706 32061 46125 66826 18141 83665 48084 97408 12547 84154 69326 32330 40435 20501 24780 66015 15960 4492 74523 53156 38334 25050 88053 78564 36329 87670 23923 27325 28816 60061 63188 35288 81998 80958 29530 16749 63302 69061 5168 25152 7330 50582 36353 11456 26565 46473 6811 91319 58199 62645 97140 32704 24483 82516 20417 70164 62502 4439 83973 34861 74524 70025 23188 55335 25385 3339 38564 52376 47398 46459 89093 51354 76806 59087 60934 35222 64887 54874 6344 62765 16091 6026 48009 30652 17505 1952 86886 72601 82077 14850 38591 41742 25729 40703 19504 7654 24551 73870 628 36503 65483 8292 38055 44781 99456 83482 81079 15946 41594 72526 44192 25853 17970 25969 6856 27913 66999 64039 50060 26709 68704 58449 43243 94360 51863 48001 56791 43474 72151 88974 4227 58708 65999 59472 16843 48954 53295 4837 57785 33121 15105 62169 70332 74697 78070 9494 16859 28721 15988 72822 86392 22102 85410 94752 36332 81896 52034 54271 50251 75979 13310 11377 20904 30392 79709 32259 6321 74864 6692 8720 50044 30624 67506 65905 87033 61175 10309 99245 12267 12866 73837 30365 10384 26848 42383 52334 90650 9929 85021 16968 94209 41676 56902 75748 76805 95568 75083 80389 23399 34747 82256 79768 56328 1864 40399 72494 11493 68973 22305 98864 37039 61889 84909 70000 42293 87465 15147 49832 17959 65715 88476 38830 30256 69009 208 98405 36609 76588 97211 81032 57979 67954 90969 71122 59660 88802 95499 79596 27506 49379 59361 30325 80282 33232 32897 25320 7145 33308 51978 4705 42931 86818 8460 78345 20316 80299 74428 77380 73055 71380 2459 8654 70387 82804 78292 62183 95902 59693 90025 59903 99334 68121 52152 65977 88145 46996 3044 25710 27755 76321 56407 42435 34267 94225 51635 1873 80183 44865 32758 90137 58145 79569 26762 18518 33971 32249 26699 22829 3423 47087 70809 98125 75430 98452 59845 28597 23858 83050 43553 97649 55195 36893 82801 35460 80286 69846 69635 61111 46226 42251 23604 71043 51417 34198 99616 60403 87492 8881 86158 15678 40678 41064 66677 12477 22531 93425 45464 22115 27296 44582 16676 55557 66949 85070 71179 36743 18824 87570 63307 52669 6016 71819 91840 41163 21765 66845 19154 49021 175 11958 58410 62128 11259 45153 87974 99766 19513 89527 9212 4381 74148 55499 23746 30940 78914 33720 94814 36522 74060 56762 19052 9897 1073 7000 72532 64148 36625 92497 99505 74578 24705 52640 83329 81828 14201 8384 9302 11627 58430 83639 14402 22242 22455 35144 14072 75904 71101 78231 93494 84285 61589 63811 83127 65891 29456 29736 19236 96952 41886 98678 11281 90769 65657 33481 28677 50041 82936 68970 49863 54142 26320 15915 23465 71783 22209 65151 15631 50373 87434 46319 60628 67534 50410 78328 7071 38346 73226 73782 76957 1208 97130 63096 96282 29179 36297 94459 41498 66133 48531 10251 71881 85295 36024 11141 23435 50765 78768 33653 60824 82382 42267 77246 8724 19103 94278 82180 73382 37106 88516 68947 91697 56587 41147 73808 11101 48779 66520 49211 9822 78211 45833 15150 45754 42124 29118 40711 38076 73950 87541 70486 88269 35203 807 28742 59594 94055 67502 78049 84345 88701 99830 95229 97745 49048 18505 38671 18142 97025 62525 68430 69660 57420 71436 52523 71094 4559 98040 29721 44104 28960 93992 7731 36970 70384 56575 97070 93699 24547 90710 51167 62919 86540 41620 23904 44042 10524 30167 95024 31826 31904 84148 36456 76125 71702 80833 26894 45387 23213 75379 28924 65370 4533 10804 39881 7157 92534 30564 85101 19609 96677 67906 75806 30661 98059 76299 83663 39018 53863 82055 10370 16446 79694 25266 29709 65837 3727 94037 86014 24906 17020 9001 23620 86459 58035 13035 32802 51145 26680 53648 91143 62619 32946 66002 69525 16341 72033 63659 76292 1707 37971 23171 74850 19727 2369 11071 32060 47445 53505 70729 3743 55844 6740 38571 69522 69988 90104 79577 96163 44423 68965 64294 89242 29440 15628 89273 13283 97580 70289 25308 98115 56536 61191 92141 30926 51694 23973 62167 9854 7774 943 13899 60037 78469 21677 23096 86437 27382 89487 53144 67472 27133 48146 45533 50667 99662 85004 24459 50283 38915 22420 93206 28672 50960 32892 88374 66256 86519 15554 8642 39135 64291 53974 40400 18851 5067 35440 54627 33010 15347 97740 88582 24071 94026 96530 61742 83525 67869 69008 88681 73424 22110 45458 4917 80432 37704 85572 36451 75043 26614 63284 7970 411 73462 65815 88836 53037 67815 85823 56494 43377 96284 85319 28161 24678 6807 19404 22251 998 54867 78735 13415 60049 49560 48886 70958 15228 13137 94987 49077 98988 27127 11655 51478 39167 79933 32471 65432 24117 99575 57864 28355 11257 86393 23390 26182 9372 24735 89877 96953 39096 63114 11226 41887 31583 74705 98905 3454 61900 17381 69195 61381 96817 98929 3372 66377 19868 67047 3247 34836 23894 95011 72021 75418 14521 4060 55627 52192 37236 34521 64168 68888 93345 80757 92385 82201 94674 43059 40418 20034 48095 73485 40695 95514 7657 90519 38272 13006 41390 23956 4842 34995 44063 95977 55625 66764 23941 20765 36399 81352 19291 78099 6974 87655 80818 50238 65910 97883 5720 94175 37198 27980 73063 69425 22114 18573 91327 83142 94804 6954 35744 53822 26446 54323 92868 36121 30161 53229 10356 74073 78937 47943 20354 96273 95406 30538 66103 63007 98399 10200 59446 69265 31609 26408 62794 35424 65092 80147 12557 53942 33552 39809 21590 3707 57311 66095 2674 50211 33261 23708 48116 97563 37652 7848 33887 42703 83246 33327 45291 63794 62512 87338 41866 77305 69933 26418 66628 29703 67788 27988 61574 22133 11399 80095 33548 40391 29518 96802 16275 51413 76104 85681 29295 75551 45162 72298 3282 55238 79254 15055 62545 54471 66533 62448 43228 78877 74171 12245 65581 67494 50519 38115 51503 16347 77233 29704 48808 28207 27404 1857 4088 18531 3863 77811 85385 98229 13346 39446 10652 87047 69367 67873 52336 71522 23928 17514 10724 96179 24510 81681 16764 29285 14105 45672 51397 35622 28556 30764 27179 13070 84462 36495 94564 71872 18156 35742 92829 29569 62416 75469 70147 65721 18767 48549 9618 50306 42111 21254 6450 5376 39318 98275 7040 4767 31337 90809 18733 42650 39276 97152 85181 40240 90384 3145 21568 39203 22325 40489 42396 36441 57230 7538 95999 28 47368 71831 60621 4728 21058 68597 73751 8094 17155 32711 87478 40602 96459 89200 81802 71326 85050 57445 26782 56232 54860 78812 15452 36557 85580 90505 7252 72105 44961 6916 78326 11649 32121 83699 55652 15965 43938 45691 52072 59434 62983 40973 98670 91976 37656 5034 71479 4115 14728 97765 22650 46967 18286 688 88626 43778 3751 53267 43447 60273 20209 58431 32464 45465 18934 74659 41447 65744 21594 30679 58809 41807 56656 93729 24785 40914 88304 91967 2107 71528 95867 67390 90694 52937 79761 21097 70186 90478 3276 36453 80896 26775 80616 58483 626 36757 21210 69678 80546 5373 15353 5605 27779 7839 97916 24358 24298 18977 5437 43765 7890 74964 38948 15457 2068 52223 86086 2296 55038 77468 25164 88581 98536 78279 71227 20572 31430 59560 22288 46065 49553 17197 18466 77193 6936 77447 46968 82741 71876 11373 80338 64947 30139 56572 78749 7617 66101 23464 13983 49060 7410 45643 83339 72980 25426 57134 81303 56184 19263 58068 5548 13664 31489 57382 78788 29305 68765 56051 69543 38253 71714 76284 55096 62124 20268 14922 31136 91384 1143 17578 80404 47684 82468 75441 63553 41722 33073 99566 49295 62106 84850 65958 63896 11337 95858 75839 85640 23943 47187 27610 79215 4483 68420 69026 64458 92030 37425 89806 43929 62945 2121 59100 67833 67334 88193 34707 24090 40782 945 41120 67786 92022 3787 94522 85371 57493 48763 45563 94638 69121 27810 11916 73542 1572 31229 92607 28905 76651 87984 82271 79312 2195 37966 75409 83857 30155 92742 8133 68361 24274 67839 12221 73589 47814 10034 60681 52701 74852 64713 22554 9383 97099 75203 19040 3115 42575 83804 79157 36785 5718 43806 55615 35953 95113 74292 5884 53737 29341 97786 17638 89179 74376 76266 66972 93788 11237 86013 30695 26758 46392 77307 72172 28637 37514 37976 97127 64748 29970 58503 1759 20250 56456 89855 32271 69375 47809 51035 59853 95798 50808 74058 9957 45397 46585 82707 30575 58457 20350 49703 3111 14074 77403 14046 12610 71371 87758 14546 2575 17611 76382 98158 32731 36983 2756 36792 47547 89329 58224 51729 8017 95405 28664 14250 49711 64921 30439 17363 79079 3785 80426 8006 90854 19840 26118 43946 34831 23168 62443 56148 65330 99754 8794 12122 14068 22148 72403 94431 32209 8511 75684 2828 22847 31287 83693 5784 11455 16721 66198 75781 50218 88284 52928 92217 88207 52645 47078 73420 97327 2635 4768 51141 16338 62567 33879 33044 65438 65384 24801 89336 40508 9255 60488 68460 95944 44760 56889 36404 84722 3173 88307 98417 25617 98235 24340 22257 119 35740 46595 40846 32007 17512 50312 25626 35526 27409 49237 84748 5316 26820 44033 63691 89192 72862 70347 78813 1508 41089 48296 64971 52680 96457 45339 87738 69839 82964 91074 37850 90235 17693 32608 94463 63413 38745 85210 60298 29705 89039 95487 76074 87017 17491 42298 45321 19920 94614 91766 20676 9752 16016 58712 29166 53192 47361 35907 18737 43753 37368 69234 40692 16516 10207 6034 88240 8680 12028 48443 82072 25973 88564 51641 237 74076 17433 75830 15206 18644 69864 17785 81188 31789 41602 17151 41684 14932 54160 27785 69762 11380 15330 28985 65710 21815 17592 10089 84075 9240 71347 42543 62834 35758 97865 90501 12120 14166 27073 68926 24336 59616 30873 1228 57151 59089 94850 21088 80223 1042 38052 41809 86226 64151 68523 24509 86110 65148 11720 17444 71854 96075 34581 25492 59060 58444 92819 40773 72173 87013 31052 43827 85864 42171 23297 84253 82786 85577 43341 15820 82877 86944 54310 60386 42093 57574 32820 91448 9033 67792 87498 22892 39564 45037 99514 98200 71628 95333 34969 15717 31265 57071 45132 13580 33984 66475 3719 7675 6616 44329 75452 35795 56454 98438 92606 84652 35237 99610 40171 31122 50260 46088 90529 75869 1949 87871 28732 32653 34725 20877 67796 83970 94367 24611 63680 66151 72520 4950 31542 80281 43439 41588 10944 58124 99549 56159 14552 6526 63244 3404 12625 26503 74679 25290 99039 9050 53582 58071 47104 14939 11708 31465 50243 83366 85388 7500 7632 30468 18730 42536 29252 13870 86782 62088 95838 74690 33116 57273 71557 23513 19579 71606 94134 17986 18923 36828 77235 4562 85103 3364 44480 46978 74219 50949 5466 99882 63555 64071 45359 99013 82784 13553 20392 13713 9587 30057 49535 24241 33550 25082 56524 5398 45627 79978 85 77762 17024 99982 40181 78078 97303 52310 30131 44391 89216 98691 47883 20544 88949 3379 93665 88655 21808 48646 79983 14461 27872 84143 75115 80553 78602 17787 73299 58982 62380 65417 12858 11252 49947 62615 77074 22419 76533 51915 79986 50425 18652 72280 16896 10030 24729 4145 20053 77827 99700 95580 59775 35729 45812 29315 10380 26441 5289 16181 37654 75805 40081 66298 55653 5535 77554 56858 63127 32120 66996 93366 23127 75076 14261 33504 97759 88744 9239 16269 44738 32585 48089 37743 88176 84665 55826 48822 3135 18656 81170 86809 75468 98819 89125 19810 4164 49509 67325 44864 82203 36315 48404 22790 25435 77372 19739 52644 43917 24962 31757 89235 11323 83305 34934 71412 94571 10810 39038 99878 85498 33298 15627 81034 76473 83586 56 28037 3879 15419 72050 19107 34864 85820 60404 96697 17485 50773 86526 91645 13083 18817 39371 86370 21588 15245 50991 86658 86258 35774 77437 15738 17501 50158 32679 95827 25416 72323 70838 31099 14702 62581 6890 7368 52470 67447 88954 375 35792 38998 30557 77413 30811 10429 75124 83021 33183 42189 99125 17863 32609 78556 72701 91614 24558 5187 39701 89012 26280 16243 71197 48330 71374 59634 66654 44513 69184 21575 64197 88413 75743 69134 92591 32532 45025 66545 74845 21917 56311 37724 65312 58234 7274 53417 32166 95166 14738 34159 57411 86384 56852 53007 24314 41849 4198 20514 5464 72714 1612 66579 21018 71836 23707 80559 8264 56321 54737 62632 29793 16993 51695 19284 71485 50683 46186 23516 59680 85724 88107 39110 81453 10440 91718 12841 4026 8280 93737 60590 87312 70755 85909 59670 84823 67844 86681 10673 51954 97207 31940 95202 46828 99219 84653 10781 72578 65336 48038 75019 50479 28239 55806 48172 33897 19548 35396 10244 6363 38864 60495 47959 37861 90257 34054 59986 45033 96733 42779 20474 36709 54541 14075 77082 14930 37797 12617 56133 9419 13668 32716 54954 37481 56118 44487 74097 50696 21476 35417 48613 66765 24463 65182 14756 54360 38325 76503 18815 14733 27546 38394 12244 78775 89364 48460 33742 83371 6366 12497 63894 52040 66910 24882 46588 10594 97405 92195 5449 2587 17715 10807 53460 33025 51068 33289 28695 44714 77518 73888 63318 1734 20499 60315 9945 86492 99443 57573 41489 2179 31597 31728 19968 12763 8381 44015 10228 44045 39590 60992 27294 32599 13400 38545 56955 95409 10214 88283 34847 90360 81210 63742 45868 56174 49922 2272 1437 46703 3228 99582 46312 72543 11417 34593 46487 13205 6383 67769 19560 29901 488 9413 64527 39919 55430 92729 23448 89212 99729 823 78404 48270 59133 29181 15209 27074 63762 15844 26954 98077 27606 93685 32630 80227 71705 6521 81328 23752 73689 62254 50103 65028 51666 66965 34813 16103 87544 58885 45323 60487 74222 98509 76839 50786 99157 82914 2576 30065 32154 77138 37241 88390 34530 71238 64997 33963 12651 96639 41614 93917 40477 13749 81223 4401 25811 36760 99240 76255 41883 67293 16244 10289 7815 91795 64596 48742 58090 41628 33310 72550 43723 16061 75769 28047 87668 5383 55431 85082 26468 99839 94802 98333 1046 41605 82443 37581 34017 67151 46926 47446 51265 20252 93385 65863 2898 79697 34960 29993 47135 63118 37274 20399 72357 91404 28367 93647 40142 43927 87528 7681 67324 58900 13345 24390 1614 41754 23967 20768 86216 41315 16667 89232 81593 64247 47072 32785 45425 71943 87495 40462 66884 67035 40838 36072 44812 14567 17045 62006 84278 31861 44238 48891 39959 63091 34301 8918 4172 63156 39836 15279 18431 83593 33047 77788 86919 77992 83252 15054 79920 1888 17298 61942 90709 56676 9756 56047 88559 9787 27328 68774 57225 41993 24232 52692 52272 74228 86690 86580 6601 32949 26328 95884 94249 95961 37422 22143 80335 9472 72182 14530 35903 61911 54890 53425 56421 39726 14943 11845 88403 56686 20537 77802 57305 34736 2926 82946 73704 86916 90546 409 51665 84930 76858 73254 21141 53586 60610 92515 38702 75272 58652 61568 57257 95893 23346 41776 36741 41819 55566 22034 63403 47202 63222 25769 44901 15037 76452 46266 42205 87636 56580 46763 11148 95767 71566 94601 37240 56840 2810 34933 47153 68520 48667 50526 32285 3118 35499 45443 67734 63068 84589 96720 62996 33101 83751 21368 63381 74904 6453 7153 28671 67601 19222 377 31396 63618 3708 57954 6664 1293 43455 46982 56307 16044 75586 28886 61261 6345 69753 99374 83866 33125 82724 80817 79402 56345 3304 65931 89675 4284 85789 67418 58554 67505 92073 8694 96942 59435 79167 62051 88029 38941 17519 84593 81699 77269 91332 63132 66124 98725 50796 26297 66938 34406 43307 82636 69220 38421 55332 54035 27362 93181 19762 23239 63063 95394 79975 95650 70951 40817 21255 16538 14624 34362 98214 81988 29969 25637 67256 98633 34069 64956 90667 19102 52549 47816 68201 28383 15383 19926 59702 85597 83167 55381 29818 83612 74446 82404 5189 1176 90381 52391 38114 95526 29030 25593 18084 19690 36334 82061 80309 44976 29153 86911 90421 29263 47230 799 13669 5321 85380 239 80268 49843 86007 22225 95464 7328 92662 23430 65806 28042 17080 37121 33224 63425 4979 30562 39563 32736 98217 68140 74947 82103 96499 71424 33958 10135 82431 44109 37856 76148 68086 13980 19886 19002 8753 52352 97158 12443 55286 43854 89418 15534 9806 17196 81657 3582 14658 5665 71908 91626 79416 68034 53731 23711 4270 51048 79547 63341 70375 29401 39084 73489 90051 17404 99693 38429 49807 58837 7979 35223 11320 14281 9865 79503 40423 50265 50147 3935 76854 25058 91566 55877 26420 67940 64655 2424 66126 884 4870 77705 31497 82808 76496 75625 80778 2414 5631 8257 7624 70085 71572 41416 68357 39367 84283 74040 48427 5056 58072 86640 34629 94684 14419 43555 13647 49370 10883 53828 92812 10195 99070 85242 31813 3659 65 15216 59038 44352 52491 24518 71360 40447 19564 51313 24119 42043 72920 16853 69577 41100 8391 46023 88527 74132 83834 90021 13123 83810 83998 93234 53599 50876 76961 47464 72284 34916 15161 28974 27891 44279 59452 97627 82414 9061 50967 25732 20228 67409 20891 12541 53752 64506 91779 21898 69147 19740 80276 61650 86462 16142 43885 6481 88188 76662 3163 88482 70520 42800 13453 91176 55558 30774 30773 62879 82947 26061 35648 96982 39237 28130 94321 22465 91290 93734 1136 88861 24614 6583 11316 33316 64286 41015 38822 67980 73521 82966 85497 57766 7085 15130 23749 50473 46785 24852 22196 93744 68951 26898 29677 40855 27494 36152 42106 74856 21651 27064 1222 26525 50171 8302 25181 52482 23579 22985 41901 73551 9181 68078 36316 95890 83971 11852 70931 3279 80038 95779 95963 29287 80884 51640 45491 31038 34944 84444 6730 40127 86152 79458 13130 6111 27147 8116 66830 72620 20333 49404 63275 60011 58034 64858 67688 32510 72597 41859 11317 99259 55751 56176 43016 27025 28916 16976 59973 15078 98685 63750 4374 28205 58842 3733 52537 88805 73100 85808 92499 39890 68618 23793 35527 63462 3892 9346 82845 15428 30608 12987 72935 52128 6105 53232 54474 46829 93064 47390 95500 10408 10684 14370 8838 74172 19669 1599 12173 99046 97615 44035 59694 95108 95965 46222 90171 94255 74741 68688 20444 74305 43979 27483 69850 11251 18567 71598 13419 72427 97336 46070 35034 47407 53598 22154 34636 21619 42346 59730 15549 15443 23704 48409 48354 90507 8169 5504 75972 39686 3316 9514 19312 55753 88750 60062 59250 21790 66231 18750 20093 13256 75702 44126 49050 75694 71464 10721 38447 47058 67842 67803 98875 97125 74951 31258 26904 67449 72414 25924 61952 24322 12144 42798 23244 39339 62817 64031 64607 88556 26514 74096 33238 14182 15416 40521 35133 72489 6277 21891 82115 70348 22377 60737 79585 40562 45804 10465 89629 89513 77767 45879 9247 37391 88191 55415 91445 41369 15815 4294 62466 95850 52242 38389 96815 20151 91032 77303 97970 43794 8465 25659 76288 18405 25405 55836 50602 37748 38563 63315 63162 73079 43742 45163 39711 73123 46462 52548 77971 18556 5950 74681 20044 82868 82403 75013 673 37635 80863 98013 43841 71174 91116 12867 33091 81854 36235 28249 90957 31515 37974 64450 84985 47897 69601 6007 96791 14212 7448 22204 50195 83076 68843 82242 8761 39810 22057 33287 42500 92512 26707 70595 56590 89541 11331 17012 20847 3732 58623 52844 13027 99274 52794 15307 35214 35439 86426 98585 41775 71684 34667 8538 34631 4066 91605 23457 78839 62563 62751 41777 70746 13592 84874 13060 82937 14735 32540 90593 67216 65479 85041 42538 50961 50717 708 54649 30659 29395 30751 27088 19181 7819 35901 21031 84169 74708 27643 34345 81208 12489 54093 82218 27161 82172 93830 64019 49539 2062 53455 25078 27059 490 61661 41584 35812 52212 12359 98617 67092 25289 67456 83934 20755 52552 54152 37948 66951 38405 32854 1189 36225 32817 56192 61616 66697 42735 91090 51853 47541 36947 74538 42773 39886 32312 47858 9023 93860 38123 61570 45834 8285 16448 45011 89849 78002 72624 95895 54819 72749 86380 5108 37871 50790 40513 58983 538 83531 90913 48348 65380 33569 21566 16415 57741 29861 6159 716 46 60597 31380 62884 52343 73215 34700 44255 96973 69825 76853 58995 93473 22778 28466 35520 56035 33453 44432 53062 18314 83056 1366 84116 44897 14935 9881 24303 34408 38890 5061 64456 82065 52600 11155 51181 44409 44263 22126 28788 65119 99707 78414 67574 70151 90995 1490 91569 28760 73657 1165 69514 29439 87078 40350 55221 89330 51421 61306 96023 64132 19204 16251 40041 48791 57701 57380 70557 77628 74130 3036 11638 47513 19910 65231 93727 98913 73292 66354 66829 72170 46922 19865 74629 7136 47927 5204 38640 93853 34085 55433 89537 10755 15999 23146 61027 32838 15610 22054 3004 39508 76463 17482 138 41275 72428 9729 61217 91297 41668 26471 73491 7811 75654 3233 87944 90692 30581 62656 15370 65596 43038 4540 1421 94775 51215 2683 94689 66645 59246 37983 58705 72676 75158 6064 28999 18388 26919 83159 10817 80148 52956 66843 18847 22890 27503 14106 69426 71931 97612 85552 7315 41094 72081 50826 73898 97401 2423 87431 8775 42834 13799 21698 10027 24739 66170 64305 97643 4239 82630 74181 28947 91656 63140 88678 69273 81811 3842 78179 24699 96854 59545 59674 18285 24679 64856 98699 83283 87117 67308 72495 43061 55813 37666 42084 54041 91165 69215 3711 83948 46834 95110 50281 74027 27693 96170 83040 43454 18740 2301 41232 53531 97342 49075 64021 89479 21949 48966 15639 28800 54458 51033 78958 90409 43063 7435 98916 53498 34662 19556 36039 34137 66745 14509 41234 82401 45695 83609 66109 28538 72247 2917 71631 60615 19207 10965 80522 29813 94333 76868 93093 5575 73074 91581 73003 96752 33606 84495 45340 75858 35939 74263 30629 74646 75306 72465 90197 99297 12643 22090 45757 9886 47231 5933 25119 70444 98932 1412 63666 36602 48964 49098 34281 32048 39082 29966 38535 60282 3032 82185 19048 6580 30029 53668 2327 83373 59002 15736 81923 68340 22171 72259 89134 77114 3592 40628 90608 20785 28495 88666 90330 5360 49394 86867 97194 25612 76222 1705 6369 41358 22706 89834 43120 23590 81921 22179 43198 55999 10546 25463 69334 47845 33029 87693 64096 3288 18159 85815 241 62972 11056 9605 3763 59844 57973 94401 58215 56416 87424 60477 67178 20831 80044 2859 6115 66869 92159 92848 12129 41851 84308 23722 13615 21681 65855 88335 83512 91351 70504 39414 5407 77321 99479 92579 10087 7982 45411 9790 35752 47644 44895 35649 2643 76398 46078 31191 77478 89976 26247 53234 1407 66303 77903 57732 14340 84514 40740 90363 89582 43730 45936 91600 40304 82746 191 68871 2629 55618 10491 69504 94831 65988 59558 62840 19592 51006 26962 74411 30484 95028 89763 68178 53384 1353 56286 29196 31612 24851 74781 48640 43460 10816 4701 6212 535 38876 59412 7193 91426 72294 3654 25479 53823 12265 19232 22613 45920 55201 29537 14582 58935 73713 35997 80993 93979 16771 57339 89226 95396 95627 80303 25857 89650 33762 19150 81637 73884 79366 82437 62116 48156 12666 74969 86358 75850 38446 7299 57066 72943 97450 31964 41618 88706 23354 16729 53763 50959 89301 59652 95877 12466 25940 91142 7095 62377 62187 15475 62405 41938 8392 3996 3188 50627 57922 60154 20588 26017 2869 71299 23866 63050 1387 47962 16863 65250 69591 59549 29065 47089 85913 34644 45187 84579 78038 92329 36219 80542 45771 95465 74285 77513 84155 83882 54378 49207 44870 88149 10632 19554 79116 28606 11813 54921 64600 69616 85096 22668 8309 96367 19168 38938 84161 77577 27489 48109 87663 34931 8225 39334 77564 96048 33400 38141 45388 42081 26480 14610 95720 39307 52449 20140 46325 36612 82430 57232 54674 58870 61859 13364 4746 98496 40183 46345 65653 64846 27894 38301 59394 70408 55868 45542 55205 72025 90812 83327 4462 33506 31464 14914 35189 44879 64619 24161 15779 91667 7916 47260 8044 68403 39976 81833 52638 80332 91303 72305 6597 57442 10328 74926 36475 3056 94777 53012 20619 23526 99594 94468 24876 46983 854 40503 58768 96240 3086 33288 9558 12644 92010 14235 27030 62354 40852 29347 18262 57804 54651 95549 89194 14924 18841 11181 27446 27438 60122 63034 39603 77871 49797 29715 74501 95638 94833 5208 86963 43070 79209 60208 41617 87232 71910 72812 82410 34571 15493 41305 44008 13314 88110 8152 38740 58817 28046 64626 9378 13976 55580 60379 2829 83044 15110 62920 95321 82949 38755 17205 14023 58230 30275 47448 8787 9620 1047 31710 12549 47032 89327 67856 52156 81590 51339 91677 2818 81502 57926 43172 8803 89107 8751 1493 4588 4275 8444 30373 93360 8403 80815 16097 7620 48188 50834 55032 91156 39182 5251 2443 99593 10846 16460 68716 38476 11862 54654 84998 23544 67044 65720 30314 3754 91043 59424 2326 32106 22274 82164 27587 94147 52136 22276 11262 82606 15914 25343 94937 75622 59258 78647 57857 79276 50293 86371 45066 41254 17135 23000 78680 74826 5724 13329 43248 25347 47443 55990 16736 26333 43836 66931 31690 29539 16503 31935 25430 72930 90997 54607 5530 52542 76578 19463 80159 68386 3075 41026 13662 23214 48171 70753 26183 32216 72204 63058 99601 97444 30378 47743 59218 67400 23710 94453 89198 19947 58237 67713 37394 96855 88184 47666 42828 26723 89927 81801 64391 53105 28938 2264 72761 32479 31231 91234 78285 37476 60065 61974 17646 69588 8930 12877 77388 48706 10305 27619 16713 89901 99393 92628 21743 85978 46989 62485 64633 40630 79750 54300 60284 96533 61179 36874 13951 40972 7425 16915 41153 12991 75385 18829 19591 52787 40287 58791 17262 56891 1111 7260 29565 19785 36564 20769 55845 72750 44216 69782 8818 29681 97445 62230 16146 15469 464 29877 65190 67862 51347 16335 9397 34239 97043 11236 68798 21450 66064 90459 67836 75134 60502 25738 65318 11676 1236 34176 85014 58273 80977 33936 113 34061 91322 63480 19631 86513 48620 5473 12307 52607 6354 38839 32759 78164 46355 6156 51737 60525 18476 15577 43869 27418 20571 24097 7990 10689 15943 81961 25649 60425 37923 26131 73359 720 14832 53743 51476 3593 27369 49665 1242 10772 13800 89413 62922 53585 59227 27026 83129 22572 73271 35991 10375 46448 70277 88617 27338 97860 72892 83529 42994 93090 7785 60314 38973 51538 96426 47163 28759 76537 19206 65846 93112 91360 48110 4137 44566 10316 29337 72983 45742 99550 22777 67440 12970 97038 26887 86119 15488 40238 14204 30119 69715 24914 63732 1531 55465 50877 29158 74851 39089 48684 78542 1078 11409 51459 86873 15200 54107 26700 84642 82325 9386 36110 14888 63900 94081 45594 75284 39073 20636 72128 72491 55515 25278 20059 8612 57246 51623 26351 64612 11551 82650 61933 74685 39569 1788 88155 95076 87256 65688 56872 79958 44266 24136 64699 59561 55553 14714 5856 51816 23817 55015 43018 70302 25604 99705 44548 68749 61491 94097 61792 26677 99376 44153 52880 40159 47503 57470 38093 55237 4930 70884 16548 93547 65106 39302 57407 15461 65894 67525 80782 52602 74503 69025 7723 63290 74237 72161 88112 65859 96754 9628 21381 33113 62556 29089 34119 61993 47062 12398 59428 48359 21607 3301 91340 53702 75811 76298 12721 82997 98547 65418 23625 77655 90634 12035 32732 68855 68007 32884 57197 10220 93594 61028 39693 87339 23306 32207 74559 44734 26100 95805 44498 3021 65755 82063 87221 88946 68223 48948 15511 10734 94552 32788 11583 94208 66146 91462 67157 17778 13223 45753 65167 32365 45279 91681 81209 35392 65288 99749 53019 14244 91417 78664 84927 26780 71656 58472 53664 73861 92939 15431 13994 67831 50219 22378 3440 66453 7652 89224 95243 85983 15578 597 52873 34794 80814 40173 10510 94165 49078 59044 57828 54038 66424 17554 8516 63348 87098 32694 14803 7808 16382 65458 14855 62213 84113 37716 65431 10896 86503 92713 56341 7333 28190 40915 86487 279 4697 12089 70772 78012 93350 64574 3821 46928 6909 33363 49159 39117 66732 33068 25204 26150 83152 48314 20880 90181 35277 4660 8021 16482 89293 5615 28850 3522 97134 35113 83737 9576 88352 47237 60444 24718 30332 88695 56643 65563 11414 25723 43855 54408 11216 88631 4709 99909 58646 9604 3477 53981 80443 82873 89031 81 5557 71728 19860 29772 50708 86729 19262 23140 63833 84107 95727 7859 33547 17918 27004 32029 96322 81407 83849 90784 96436 7937 99298 92349 69538 66838 3784 26844 89046 5427 55158 56488 92472 62908 6054 92427 12659 40054 34971 83666 57604 49554 55091 88070 14302 35275 29316 13074 66806 50724 81931 60322 61487 35491 26508 15249 89655 32660 66953 3651 59478 35727 75308 89690 13777 34009 76829 5132 80239 77116 75117 53429 14351 2867 67943 55255 4534 61450 98727 810 58613 4643 67684 53903 42671 95503 82813 11747 3095 95655 29218 55516 9771 9758 70308 45235 3796 92172 96258 57673 10892 64490 36613 65376 24275 49546 23206 12064 26352 99436 83969 79883 29912 21140 71230 47324 57948 47914 59041 57966 81683 33676 7756 16378 1385 62521 71804 5224 2572 12171 5961 52558 10071 72435 68328 96508 61325 76084 80586 79827 58651 10736 34880 92511 77785 91961 86406 69852 35435 98409 69906 45312 1858 39111 14444 24764 74359 53054 79528 42668 66005 10640 10065 85435 97645 92546 90547 83058 3121 55232 36707 33315 61013 45452 53705 45419 14774 39680 53015 47659 52756 45087 81341 94720 83931 88548 64565 91050 4853 58760 99806 99545 19522 99535 17691 72730 22534 72858 94189 3073 46971 85969 16812 94041 35165 28388 56912 55910 22240 20605 33024 31544 27002 49558 51235 13085 38736 56709 97821 34872 74229 22052 80152 43467 94233 81610 74290 97868 80179 50811 79537 95370 65159 24579 84016 31731 13368 26316 9666 35524 84027 24816 95730 69954 59976 29849 75698 40822 68113 57169 30174 90371 53792 24397 33856 66489 60958 84388 30930 1794 85737 96401 52703 1477 29391 79627 33430 45751 59368 1983 98950 96187 952 10696 19387 30229 23251 61254 61671 58538 31872 25609 61716 34555 83921 23428 26836 89163 15333 2008 72718 42405 40821 18450 68939 74547 76891 22816 13527 16447 37833 27966 66191 69344 98992 28278 6622 8150 15567 81250 30006 95778 98359 66801 5012 54615 50262 6065 55825 24661 63042 76872 70669 65323 55129 29334 96440 97985 11728 76587 8241 52443 25757 97420 92880 58174 75400 19537 8853 11211 58465 43240 46245 29856 64559 38267 99096 26524 45431 17817 87417 90298 32747 90686 45178 94835 76256 90918 12671 37565 72277 63134 51546 91878 30329 92638 56507 24687 73133 65426 84568 9486 59857 22631 52883 53608 10058 95114 55031 74885 36255 37050 710 21364 4740 50933 64225 31801 41508 21865 9511 34432 93738 61408 63189 20608 12085 52679 46382 7931 21145 44024 4856 87382 99042 52513 62445 71062 86275 75247 12696 8470 39812 9019 26781 66177 41546 51377 90016 5032 80887 62095 64175 63251 30660 87536 3799 32456 86214 84572 22485 39431 79498 5542 53143 35525 76726 87011 94247 77697 46092 85474 53977 27211 94228 72214 35383 25925 55137 78639 19161 17260 50943 88889 58967 25095 37420 54663 93334 24886 46402 87089 27197 74995 88584 95920 17276 39121 48929 19805 34315 54922 62582 17658 21337 32538 90322 54703 7946 30304 81810 82557 63915 19373 89786 61874 21989 63274 72565 14087 13835 26037 29177 92518 63446 95904 37586 62569 40321 72649 93523 84857 4692 21833 51521 25863 37786 17198 91543 95661 77560 11275 27881 2964 32089 64179 60318 29145 84306 28802 40263 53770 6799 48934 28348 79483 26080 10466 49068 17296 21226 94781 39921 95544 82583 29957 19242 97178 76497 1070 8105 61264 33036 15747 44177 80957 57554 60476 59181 55119 86217 92763 80434 55272 86692 96036 48232 74513 24972 31671 61658 78644 34226 80568 56728 38891 1359 19307 85479 9648 89509 46605 23742 45564 44197 48094 82631 15924 46455 22319 27196 99255 70128 88351 88453 55113 67454 86716 44850 83459 24379 46711 87141 41220 32122 16555 56150 34073 99797 91798 79283 93919 24204 8685 38627 56123 39076 59991 84760 98791 52203 94181 43273 72004 43746 70687 87374 27677 70460 96155 6361 73865 88589 48623 11480 30841 21351 14750 7941 27321 2148 7543 81835 71719 40836 71126 86893 42619 69413 21868 29626 38361 2779 20772 83392 82677 85678 86321 40323 91318 70417 37290 55039 40347 27343 96502 84231 11722 42992 75172 1279 85886 16637 55829 59553 55833 56289 46308 34489 39342 85382 54429 579 75419 61017 96694 6288 26852 12301 42276 56638 90970 7518 99465 41313 21244 76971 48159 15490 12645 48903 8493 26443 30414 70068 3639 53787 85395 86620 12874 26405 86062 76357 16051 30507 46567 5531 24158 80829 48271 39223 47350 26149 70108 67036 47512 60486 56044 99768 87260 9710 52592 74463 80663 73873 83573 22503 81149 80652 99285 40623 30194 11154 35486 59073 61452 63992 68219 6698 48103 33228 5527 96621 14424 40594 80502 8484 84591 72606 57812 10645 7717 54803 62708 4552 90061 66376 23046 31160 7667 27005 353 25445 2176 54763 23803 70832 68258 56006 48006 76485 51594 22638 18251 55907 87106 43317 51550 23427 39210 42204 24426 95147 18153 67306 79992 22936 20175 62249 10437 98933 50595 90622 70574 96268 44588 48273 911 82959 6689 93639 93509 38742 14463 95200 92313 88161 55211 22517 28550 64755 65094 75773 76884 73812 62298 82768 78027 28009 36317 37899 20156 76088 30080 5540 93092 26502 36527 63783 96945 27040 41496 4301 52860 56063 39681 33945 34021 98204 37428 46957 126 51791 12811 60194 36283 18182 52672 754 88368 77354 66099 91930 43137 21330 70087 30246 58303 78375 82779 58101 18852 47787 47585 58876 54342 10619 93510 56808 82615 30089 72042 16169 63866 50348 49958 25807 31762 26419 34383 14980 16135 49964 42938 73561 47075 85367 60106 13391 53616 31971 35738 28865 19536 36532 96501 55619 21285 5095 28780 48628 26338 31137 57175 12602 83935 58488 73346 86018 84825 77133 87854 69599 99458 37316 32702 27390 72430 56565 27505 13442 73479 84290 3923 62599 41960 61601 16123 43592 5547 30503 22764 9457 33257 81952 84903 13410 22429 24828 59583 49439 91751 60216 10486 8539 67902 29552 1473 66730 31399 87285 49956 51625 38416 80642 21214 40979 84160 83387 19430 81836 13250 664 16607 33925 65506 77336 90745 50973 52601 33119 52706 36430 91948 75730 18303 87355 44670 36914 23059 85276 34701 55744 42324 84945 43919 85310 66078 17923 36305 69163 82042 83885 75794 42190 11462 47890 34993 33368 97024 14429 4683 52389 33190 12985 56167 2833 30787 38637 57130 48192 67022 83035 17968 82209 13390 39053 37174 86940 34460 85448 1274 9625 46743 60131 96532 84238 80711 35677 88407 94741 24864 99902 48464 73081 29735 53881 82555 95741 52996 77315 42572 81093 36258 53756 97247 72396 48485 77094 94799 20118 85313 65941 67358 12688 31453 9493 27533 13771 35370 8050 43615 25469 43382 74435 7773 71488 65215 33583 8975 75997 17039 28658 68346 78436 77725 70075 15129 66929 91216 70274 26510 30617 10802 94292 22864 48496 75508 75005 84966 77240 90444 18768 41580 28432 11244 17137 80950 5488 61617 90792 64783 7918 95186 97369 51159 6174 72206 21802 23940 88280 98601 96205 86689 63109 98563 71049 57897 75646 40496 93453 80819 15497 3767 3854 80210 28681 12303 29299 74592 39670 17835 28056 85819 92748 3265 53686 64987 55162 72039 6228 70597 18343 6656 70256 62421 19547 49390 79216 21002 79412 41360 57092 27158 61409 41516 19671 12326 98367 38350 39656 28708 7317 89678 43187 90008 349 24478 58240 37698 25147 91721 82447 5186 80133 41198 56763 86360 20101 99877 96183 77259 52882 99200 59892 39477 42815 4860 52534 38569 24497 10633 76113 69391 6602 22232 41126 81044 90750 76903 32327 26221 66186 23897 70204 56300 88330 70121 87793 32569 87404 18915 8943 4094 55244 5271 12468 11511 82990 97212 72785 41980 77392 6095 82075 90552 60999 26693 8695 61852 17978 86399 30954 93188 91814 29515 87058 65619 41453 95188 41281 20336 36073 9636 37389 78525 62018 80739 27629 84414 33361 29286 96599 6931 7529 95007 45226 82581 68934 92666 51650 91437 32124 19858 14113 70704 1127 89234 64122 50835 23141 59981 89344 86777 24759 28993 91898 76317 25055 36029 68802 2366 2394 54157 40749 53589 52806 81057 3146 32397 31376 50626 64964 82836 68988 61054 43337 25681 42753 25846 33333 81740 7777 52414 91890 38383 37893 94521 34717 19419 96009 47595 55003 67146 68712 71435 75576 29866 47618 13981 17707 21691 88472 90751 8817 48478 73911 33850 28357 12698 72800 28380 51690 9016 85427 14572 67528 31330 49543 38345 95094 11656 71701 84140 44941 15191 44681 55908 63423 21091 41533 13176 5938 53540 55024 9513 78143 8966 49677 82732 29134 25288 25696 11515 13773 50919 76116 67082 38500 13908 65343 44827 14598 23981 7102 39609 79383 40969 39443 50707 37938 54766 98948 22166 61924 22041 31115 34882 94098 34221 3889 20091 98552 87456 38296 76911 51796 24399 44314 44224 36122 42421 71029 88323 96323 45080 18226 26208 81096 11782 60611 26613 23122 44121 57715 54742 29718 84181 39899 56434 55789 78477 74293 9893 85866 91197 21032 37435 65152 56265 61955 76564 66759 15752 9089 10669 7991 39667 48824 74566 59039 13858 46617 12183 56809 56499 87804 88755 70531 83028 81270 86723 79541 41178 79783 49803 42292 66984 32525 80186 38331 37138 86334 42794 25103 51881 21138 6739 81000 19958 12378 38339 72950 18012 23079 91202 33189 60327 54680 98941 11544 18160 62075 28234 69194 9595 71823 68869 72566 66727 98085 86228 71375 40901 51125 9672 94435 31367 57054 96828 46537 75455 5722 10902 12853 32400 60349 29790 99167 11051 60686 25105 15963 59197 27021 17310 95171 19529 36856 91593 78951 17477 55197 2002 79614 54261 92792 64354 11296 20892 68414 61263 97409 66896 68483 73358 25437 36320 9447 21421 41741 2957 36265 11103 57972 92230 83516 25125 22495 50372 17837 26093 87143 94869 22832 96352 14448 64555 87463 62431 41343 87980 85129 44648 45370 83300 13145 4597 28171 27716 90609 15735 82497 36999 96211 66604 79688 36278 42471 66278 60790 7455 74281 1972 24494 57930 43247 9265 85937 17748 72009 73029 63447 45817 59805 55923 58536 97549 73823 68303 44918 56768 30961 8064 28284 26611 51432 85653 22 29571 45746 52673 16619 44789 70461 26075 97047 46494 94824 73181 40608 13626 82291 57655 68604 88012 12167 44017 25364 57330 40759 99272 39892 40185 78568 31741 15778 67296 20201 42539 1400 27122 9096 54385 78806 3179 29596 10217 40932 4622 61435 89412 28505 27186 44797 47920 57839 5461 23527 90758 13556 44887 1812 47876 52589 71792 3818 97151 85855 40990 74621 55686 96292 7458 34698 97398 36105 52902 35408 76574 58221 41277 80337 79749 99015 48388 46786 82458 89284 89123 83057 39692 93088 87644 19399 32646 49456 73734 53227 88353 75892 25154 20305 99748 91294 18736 74092 81176 10605 65221 91883 66264 47415 44034 10121 23673 91989 86687 19256 96986 3819 52163 20217 52775 98606 66548 85272 55051 76425 77230 27597 39576 18524 10085 11962 68642 85125 20573 13296 52076 23056 42531 26067 78327 73894 45450 74886 17815 80130 76553 34127 7338 48689 94714 12394 40497 76913 9951 26880 16383 46607 48335 35848 34016 11754 38215 10446 65892 16339 69847 82448 18734 32917 7878 23584 54376 69324 8506 83966 8891 63369 97938 39566 41634 39187 74390 5810 74410 73080 52104 28331 35066 28482 45830 78503 75710 29324 67424 28726 79524 76182 3607 71744 69131 22577 94377 81752 14367 7929 59640 94666 80177 90807 59882 44361 27844 91139 36880 18189 63719 5612 52501 84786 9958 4477 85270 65066 42935 44601 98133 63148 59607 3591 19043 90111 15754 15021 37906 67966 16698 4900 30037 28253 6910 96279 83220 10488 18424 59036 25507 85084 72334 19885 69516 56966 96943 31269 54852 66724 19832 82031 5702 57224 59357 52973 36952 78590 97497 32059 82930 92663 27653 49169 51552 59319 51637 33731 15444 10159 22788 63293 54946 73928 79173 10449 8597 964 87594 75209 11917 79871 28565 85465 55505 35513 84230 14667 62399 59803 54632 40126 98498 10206 84138 87131 23660 9814 47706 59254 44376 35671 8178 6849 44252 22357 39966 64523 28370 78458 45580 88066 60353 2787 69547 81782 88204 33491 63386 41813 1881 70940 42805 7942 35884 30900 8546 4106 37083 24038 62863 79941 24005 79226 9935 29010 82699 79289 4127 60288 2160 85491 17629 98752 18636 4104 85692 27185 57126 38013 3960 15310 70816 16549 87643 22698 19069 69604 14817 44258 6164 70986 58661 42467 41897 52867 52968 40144 88734 41261 95239 59187 31815 51836 17408 47056 44209 45487 8040 17368 63116 21558 1556 56822 52661 75286 17579 35784 50699 58247 10819 28274 95106 10964 1033 50646 41927 33588 7056 51870 39008 92430 71418 18540 93284 7959 40705 49926 50749 96386 36878 24983 79601 97060 21501 61080 27695 73121 19019 66244 6582 91538 75121 66863 58136 76915 27986 41320 50232 17437 52281 68128 67091 58599 75578 73460 61823 85069 87677 47686 83580 76436 99361 2185 7318 81744 41611 54744 96255 46642 42361 93664 6337 69090 44730 96778 42 17015 60162 41652 76175 4286 16797 30950 71970 90279 58625 37415 3391 12677 35229 760 20271 79641 96088 82529 89743 97412 29059 59896 89145 89774 42893 51429 72337 40908 82931 13805 62054 68486 87307 8797 7124 71452 40006 1656 66828 93271 71498 71732 80417 79134 58911 39969 94837 44194 88897 79430 65908 68516 50954 22690 10029 74440 47617 72313 88405 78486 34195 69673 77211 57933 77106 66598 66704 36550 3634 12032 84358 44178 77575 86717 29061 31307 84068 80160 73445 75293 74297 16747 85637 14732 76850 37672 24481 74490 61660 37574 48743 54202 26124 6292 12741 35095 57009 43361 71384 8735 4879 61104 152 31519 86050 95077 50421 80929 8491 10306 29025 85081 10271 35321 87622 93922 49160 41613 81038 13887 14916 32724 4059 10709 40666 65994 86168 94879 83520 95476 62616 94582 90219 45840 87167 67086 64069 15674 41779 16808 32521 69128 13028 16313 51085 43308 92014 17419 62146 82273 48378 70061 47673 49722 67696 55037 44389 66701 56406 96523 5797 46667 77065 4237 22565 28403 2703 65299 57796 31302 23764 24674 18806 76330 96280 21035 90030 81398 65098 18311 89914 81777 70747 28039 87757 29611 7516 95620 93150 48469 75331 59287 32601 14629 11403 42913 28643 34333 45073 98379 36758 22448 11820 37418 11392 11522 17854 93960 20133 73836 35271 90959 81958 14862 15360 1377 59528 49095 95161 41393 55702 99759 45179 46227 85587 39577 99068 43139 61344 99170 37703 82585 22004 10432 98888 45904 84094 71541 90055 7369 48870 57877 64710 8249 58707 30895 13849 23073 37094 98181 3390 24302 5604 24035 87709 77851 45846 11449 62518 95777 93883 35923 67417 61831 1855 37691 51346 97274 61403 11411 76341 84718 38753 74489 5709 31654 79679 18433 64641 62859 18759 7842 31414 8892 53252 29689 63257 22878 62158 84092 32252 67429 67659 69369 85709 8320 42073 33713 34350 48281 65576 14877 92626 62886 78093 81371 36510 52057 24327 53406 72266 3555 11900 8823 68590 4538 91663 49902 16711 30270 49730 48675 66254 19943 59573 4053 46048 76793 97290 14704 3633 42279 62044 49865 41922 91222 2058 10392 97901 74716 39421 79096 43976 88242 40714 75416 28016 56451 22548 4438 29686 39326 22146 82965 67111 44874 95068 6448 58143 33975 40334 45598 72617 2444 74537 32241 68606 8967 21822 95815 82252 88274 67558 63648 84798 82397 71923 97991 77581 61413 16819 1806 51811 30488 75810 94110 79288 18041 45254 53223 72773 67133 50484 92847 63751 78885 4017 55063 90880 37027 31450 76468 8501 1601 73246 65350 85273 41197 53084 90577 6226 77648 18029 50361 29620 81437 36431 71741 71251 20882 61754 75291 70821 13177 71103 11363 984 93358 17064 17824 66313 15811 17062 58722 34265 35500 5775 92142 86627 85569 17987 42706 24439 61519 95438 88314 81193 20018 57213 1756 95782 57879 78265 81915 3558 10715 21806 35438 58486 12642 54816 11230 91304 81031 14100 94692 47882 14953 44787 70113 81685 85926 4407 99431 94945 2839 19188 75174 35495 44857 91275 9685 75006 47586 13235 5176 41481 89492 96505 60659 14638 87577 8144 87357 46433 88913 43511 99056 96760 96198 57842 10793 53928 85717 2161 39095 27420 52617 94248 24973 86510 64296 31474 70580 96734 1092 30942 37777 48299 73064 4838 90142 42754 15195 80516 93721 26620 93170 77137 91449 78907 97723 82982 71118 94240 33063 52164 49360 62562 35132 55610 90165 73380 35149 7343 65071 56640 42732 95600 14649 56882 24242 93499 60919 46017 71643 95090 74461 99972 75388 25992 52079 74101 1318 73855 98073 42418 91506 51613 52193 84371 62871 62965 44495 8432 16466 7113 78192 88514 21386 14352 23406 26747 89767 58412 96735 2138 42952 52683 41412 86057 31397 38406 36958 59225 80773 43757 16220 53356 31105 10298 92130 66383 53365 83562 42145 7729 62494 86600 23555 75334 68598 23124 61509 92235 14789 68480 79335 35076 86195 523 88768 5832 96716 19436 56545 65224 12404 60975 10675 24073 31810 1659 56586 84771 28061 45354 69463 56942 45688 92103 93446 43729 21489 48745 41346 53835 97552 82762 10930 93175 62363 26138 11276 52259 22334 13654 66308 77609 28322 48102 82258 27077 89873 17274 41291 68031 38200 39190 3811 50994 98605 72279 40718 53449 37355 18363 49582 11992 3968 72593 699 10529 75017 75093 59808 88423 35092 71243 63384 71026 34928 54336 90900 62297 59305 23468 36266 14172 13460 54084 93193 93616 91146 87812 63206 84501 69408 16174 41787 81736 84135 32378 7501 64493 49313 77199 94913 31558 70581 89925 67062 52089 29554 96180 55449 51920 13081 54467 10506 58948 52195 20244 26410 33686 45504 30622 94341 62034 50220 6827 81102 57166 28603 28766 19822 77472 94745 38935 37668 27345 9323 98050 34853 84168 44268 49086 33495 81684 57140 28241 99236 82303 83065 38404 81022 88671 1197 85107 553 97647 28972 94266 24448 80387 15595 29441 34574 59992 849 84763 20802 35963 73234 86363 12224 73447 96936 75040 52508 63245 60345 48456 56583 70811 88421 57102 10254 38862 3319 55578 73696 98048 97934 15068 67921 64299 9849 1195 21856 74057 64436 10317 71304 39214 80525 73275 39398 90539 45221 47887 73676 95330 24449 32201 24664 8297 45377 82107 11666 16462 85641 24746 31389 72188 33376 36910 9482 58511 73827 48301 52356 50371 17764 9217 14410 79290 50671 91630 14934 24179 79291 91212 56271 30548 80767 51859 72293 40777 45861 2680 94744 86932 67442 28002 68421 80621 33717 89693 59983 37982 99524 3788 11193 83395 9781 20081 33303 93187 33946 82708 23570 66655 78931 96567 13644 62564 68367 67779 79788 32401 49019 86343 55706 88702 34084 93450 47984 37888 61006 49307 49346 87741 34898 57944 43816 47195 17966 86962 58386 43283 30217 69651 86644 55172 80748 73818 73867 48598 68047 43045 43839 41844 51298 34056 99302 31009 3777 31562 71907 45028 46895 86376 61233 83496 10628 28787 62195 61763 24908 99204 3117 25866 22484 51168 15859 40840 77123 56318 94520 86117 17201 10830 57390 11112 80879 53250 680 48430 92495 67460 8979 66202 51333 82160 23770 34167 44418 43026 29788 9592 86023 51519 49673 37215 10095 41383 6845 34074 64837 52067 1908 33601 21733 86461 834 1193 60211 99019 90985 19443 49727 82398 53718 12242 60531 87549 51585 34979 59396 30532 40612 56926 83679 63124 31725 8941 6626 29666 10061 56780 63589 90927 49633 8243 2222 24425 89082 52007 45332 17218 92958 13495 1105 40620 66399 74355 97302 84196 41841 65804 49415 33867 87917 96124 60056 52989 72528 35827 57664 73146 47551 25847 46831 24409 80249 48458 76415 36981 29972 66325 21205 56196 2408 72681 50779 40799 99017 54857 13360 38219 36945 47784 41248 93913 31314 88914 60293 11029 85457 11732 63437 97462 10020 65926 47330 54050 49591 17534 50681 56628 11785 16221 47561 39466 79703 13191 49420 37285 21787 25477 92833 97500 72424 26088 46874 88268 85539 8523 8746 22000 1638 43643 11896 49414 97074 42315 59623 44106 80709 60412 65444 77157 89919 16197 5777 56964 84100 90085 64673 98029 23686 1826 59049 38546 37961 40519 45147 71512 48148 38102 79372 16585 42108 9982 85412 53870 96304 88808 8045 82973 71322 11353 67068 52790 22992 1459 90624 71263 88680 60426 19130 83959 32086 77208 39253 65359 16288 84383 42269 15343 81308 36021 64897 4792 90468 45256 75302 47197 83975 37679 32127 54065 12577 48126 52161 45837 81470 79620 86527 25417 74634 61145 34288 61137 47802 55506 83098 76863 17861 5078 62866 33258 42163 98054 37873 19129 55040 44362 1576 58220 71484 98790 96423 64701 62595 14532 17958 89934 51668 53253 57734 86203 43501 33782 47326 86266 58591 78087 10265 91929 70983 94953 38639 33475 73878 78593 15190 41293 36708 87216 38944 53699 1776 22438 52499 11984 36019 27348 48497 72795 89875 51618 7462 9797 10211 96980 50809 22521 49759 93033 4490 62911 35530 30303 44643 33703 18427 78934 26910 92414 77970 16488 41896 40180 15527 13795 88426 38529 62273 23118 13925 40800 90858 38449 91001 81451 87689 21564 4983 15721 32014 39575 41727 79821 96904 70009 13643 19764 47598 14378 42579 60582 91750 66500 4566 63266 87226 91965 10688 58765 80343 46418 21521 90821 30111 71986 5252 55012 84280 29360 5899 92786 49066 17805 64703 31413 98076 892 26177 24144 99365 40963 44967 34139 16436 76885 37964 98719 47657 34910 50778 32137 2758 61151 26246 48366 47510 82445 14623 86312 98283 16782 21904 52309 12435 38190 96024 11145 74102 46780 59724 73779 36299 71646 55956 7424 74123 93085 47759 36869 58567 50903 10166 70826 67356 25183 38054 74190 70920 48481 11730 87664 93951 64401 88285 92989 70262 85316 42154 84029 78074 21665 72816 63569 99682 31535 85217 59455 48809 71087 62928 39801 34266 66940 99725 75689 93950 39132 30493 57369 47851 13420 8639 54619 50871 29599 8210 39314 37058 59400 14343 94221 72995 3786 32063 515 42246 24027 69929 58283 25169 60546 17935 83349 51505 68544 63469 63159 60499 80857 43522 53581 60035 39785 62546 84018 57263 43713 7220 22600 17052 96398 63377 96870 2598 66100 10538 88073 10164 71071 40092 85769 69240 62358 69670 15278 9554 20692 97526 20628 25043 13978 33243 74474 97021 25948 89557 2939 34121 23577 26191 85742 15463 50036 1911 42231 86412 18762 39291 64145 90010 44628 17929 6608 31773 7967 61231 3926 38626 6215 70464 93114 1813 71864 51355 60734 60779 31351 96708 36455 92904 63411 36615 10232 36670 46401 66004 22134 68368 74310 19550 91624 5788 39537 32425 90582 59502 29203 341 67154 41068 23818 96408 14864 30368 18353 12585 7456 89722 26303 21684 42416 36794 54939 12323 32558 93714 45942 28553 31001 21935 35636 23294 81086 13734 40746 258 76781 97371 56657 21062 32488 35896 3930 90146 28762 43339 88329 77301 67040 24077 18034 95036 67413 79595 60230 59017 85132 62930 35576 86772 89632 34294 30603 79787 94754 5908 42186 37999 55705 17227 58382 34092 15205 51617 97836 77453 44589 60484 47989 99787 80163 42367 91052 53990 70448 16304 62170 23258 88474 17850 24930 97978 52377 80056 59391 82745 37775 69353 43812 18580 69769 35230 66326 66770 34082 11174 99485 46305 47567 14954 73311 96458 12487 88341 40130 49914 3257 34299 64357 94946 25292 21469 69300 47284 37828 53985 16459 59590 38077 66904 4372 65963 17613 96968 13118 6184 96698 49047 43940 58743 65872 8777 70655 16465 14271 68381 34310 2089 55296 16656 51984 35199 29959 39964 76252 52416 4069 24063 99926 84171 42958 3125 23010 50418 74981 75687 79075 30345 94819 34927 37535 71937 75170 9245 28066 35028 58260 64793 67469 43821 69625 16350 45379 10497 59008 80266 27791 79691 83747 89214 95160 12448 15679 86708 67953 73253 51604 6516 25064 90364 27930 36294 54618 78450 68333 83783 15603 71257 79118 69685 84423 58890 82441 61800 53570 34269 12774 50987 87627 76966 30879 5083 85723 15226 55591 80353 67071 33394 9637 40647 68607 98911 104 74332 10899 37952 99016 73918 82894 284 94645 332 57379 30949 13334 69612 43852 82429 77119 58094 41926 14773 93455 34439 26580 69793 76105 65063 74916 27617 74694 51405 13219 91963 81533 54792 65992 26005 67979 88100 28374 86659 10865 40593 98477 96717 16017 5611 73288 76524 62486 77615 72228 45925 95417 38181 49465 95925 44193 82789 33756 55124 12325 40555 21656 3666 59998 74472 52591 41244 42772 73636 57260 93958 53636 11681 95651 62787 88440 38686 58126 94926 60558 92211 31431 66348 43721 54024 9275 59323 31358 37314 75250 19540 62586 66812 52011 88711 78495 43561 35938 69328 77075 18560 24595 9567 25345 82800 87566 36282 3182 53003 39352 18978 98793 11641 80340 69148 68342 40401 80689 71331 37377 18554 19137 80173 23099 21804 90154 30714 1064 50107 88124 13467 47201 94370 43554 7213 90087 97529 23528 53968 28977 79551 42062 97160 67872 42094 3809 48285 8137 36685 4969 77429 21393 32381 60470 35150 2493 32910 88136 50354 93254 66044 89895 6535 32316 24395 10381 30180 73010 82480 94213 24495 77707 8199 93440 21642 40222 66359 63476 598 47414 31466 22682 50026 81392 72764 9048 43863 28554 64347 61149 76835 54790 66739 24891 82033 90338 1416 28956 45019 31246 43133 45284 14142 51973 38403 34654 18274 56214 37252 65898 11192 98471 51016 68787 35003 79301 27037 38771 5890 26476 27870 59184 52859 25654 82718 80103 50386 14210 24919 60498 8578 23402 19403 38277 37261 62498 22017 95100 26392 67340 17028 98252 59027 87118 38371 32691 86356 9011 44233 91905 76234 51769 57277 97583 49064 85804 44384 95673 24308 8295 18404 35826 84720 1262 77467 67056 54092 62374 49975 37217 72984 48410 61127 97726 99802 61094 99130 60915 98740 3337 19104 41474 62511 82454 36583 11150 10430 65042 35645 19772 6370 18125 33028 17077 2619 90260 38251 66299 12890 28826 44545 24208 53969 14998 12636 97149 73508 58209 69117 30539 56672 54221 67589 2227 83803 21634 53320 64950 21783 58389 12795 1653 61626 42606 93312 43113 14986 50482 72413 19331 43604 63448 13399 71324 15180 61692 44580 7645 13324 22229 29027 99347 40058 64847 77033 19644 23616 98004 30426 15008 44448 14334 50010 74890 82782 26790 38128 43585 79464 81980 54704 38477 64363 81372 75983 65452 53286 74919 53567 64095 55658 44230 73184 19835 86859 93367 43295 77540 94639 45261 51300 2557 60873 54154 63733 59990 30448 25300 57237 78558 70316 95457 85172 27374 25406 16349 84563 80046 68478 69231 97055 57415 53404 19282 43309 97696 24835 3281 98139 75258 44277 9238 66418 28408 20787 16284 11885 92269 62570 46357 77292 60449 51707 53402 75056 93803 19067 45517 51107 65153 46353 58644 32350 8686 68924 53654 34149 79328 63858 94807 11032 76676 80626 64865 22425 43515 4654 13679 34224 96985 11619 14812 84200 97958 48507 25186 20933 49811 10843 40567 38227 32040 26767 41694 2441 69305 97953 48815 59541 80230 36650 80002 99116 34024 16222 338 94788 27311 77933 11083 8856 64156 14769 16266 74136 21599 78745 53230 32459 72044 57334 69399 41091 48129 82715 71947 57231 42896 77471 19753 8334 93434 41982 42197 34438 11794 62491 17980 46615 20121 87991 42866 68174 40374 36157 91394 21925 35153 11135 83184 6209 38577 16264 29811 17595 25913 67737 61069 42973 76202 3934 91860 40679 36407 67353 93875 61693 84645 52023 15571 33182 27408 19921 24026 97869 84476 7217 10205 67647 35310 48050 96806 39522 3183 76659 94170 76170 37478 51494 26751 60364 5123 90982 73470 24203 53764 16066 82923 29243 88129 94823 17194 29624 97428 43822 50543 74936 79015 50496 76405 12470 85524 85677 40889 45422 13352 4431 78276 42659 84483 72069 30611 47668 12437 43570 50849 97234 59830 42547 10836 45519 52214 38384 52724 77619 86241 27920 20159 78296 42933 66813 34775 35226 80678 18195 31458 64653 80768 47010 58479 70727 33403 33808 6423 97491 98391 24231 7047 62860 30975 11996 63726 12638 69691 94182 149 90168 87889 14270 34479 22927 77770 4679 19950 2288 58427 68768 92602 69500 73541 6883 68508 80311 9544 67182 28970 53838 21731 16685 75681 74127 27399 74613 27504 61656 49358 51663 13872 13343 12512 23384 61572 49514 72118 62913 40511 85185 53482 46680 95153 90818 80167 74331 98600 74901 65464 43461 24506 99271 94727 91178 13608 49142 8073 46253 18960 75929 46096 2248 32199 25170 71610 94010 85874 63994 62309 72385 15501 61554 3755 35874 35553 84551 33318 1466 15848 79734 54367 27807 90825 15196 70780 91418 53451 96238 62936 25980 58323 22440 44499 57462 97442 35521 60985 15597 97705 8769 82767 24468 44666 30249 79733 49527 15299 19843 69456 17168 28657 57394 79087 12458 20871 52635 60753 4981 19852 64643 7550 91622 84037 17920 59315 77293 80449 13685 41316 33076 51284 6544 60441 36108 37781 76711 99711 10270 61624 73655 18058 79097 49161 26325 1383 26992 17208 71088 66387 82249 35431 85017 76751 16449 56987 84001 20381 32816 96861 56440 42379 21717 69739 53719 35751 25672 461 80023 4824 13539 93472 75088 33508 6747 37341 8230 95328 14337 67106 8640 276 19814 1427 82874 37660 49875 49270 69161 64110 64690 73098 42946 21316 97088 68019 75142 36511 98896 33370 11659 39469 26091 25547 74140 21791 14645 18033 59624 88738 40320 30462 27368 49978 65524 4300 24989 34436 72639 78971 53987 74487 36578 35756 33070 53154 23950 64243 64522 81638 28806 84366 19575 12871 98100 24669 72190 52207 52843 15587 87834 70418 64015 54718 55450 24833 84841 90989 29070 52014 78873 34447 73656 14053 43726 90209 80526 18400 55718 67824 21385 17641 57316 98807 37095 10622 16806 26738 13303 73263 56515 11052 84339 28574 3025 6964 57049 51040 49337 35235 29839 96125 32932 37880 5347 62493 32006 73720 6056 76193 43394 95030 77853 2293 37372 25444 19185 99201 3795 17833 37501 22795 89915 67307 26594 36705 79273 86202 91705 56302 60197 60203 62703 21277 51948 36924 16479 56218 2984 34168 82054 1716 53676 91661 19700 91119 44301 10531 46688 36845 79023 23857 21707 1240 93001 42314 12195 88194 82370 3362 54102 30209 65997 27478 56087 18183 40674 19825 37863 51345 755 79945 64093 662 71982 61563 8065 44185 10513 42121 7370 21486 55523 93263 18361 76516 87130 72123 66688 80015 9626 1965 23221 18931 12859 25570 6850 56401 9185 67162 92872 64420 73824 73090 16290 58305 31032 2684 38980 6291 78523 16795 4664 82541 1010 13269 92513 70298 31310 91244 21840 15807 87722 38773 25141 81910 6422 42658 96564 37819 47650 37709 85519 88667 69883 73224 96509 3380 99647 54953 84485 35282 6927 31746 33037 87769 81769 19658 32652 10496 81652 4328 51387 56237 30176 73065 20698 57863 16613 18197 89136 66360 38108 50766 43376 97083 51750 52813 80865 44884 46073 30351 97236 51636 23615 76015 8443 85936 17282 97986 50093 53892 67089 14040 62315 48604 47363 65046 64142 13562 371 98526 96225 40451 63067 90722 63173 9992 10148 34924 52697 5223 81645 79908 84263 55912 37133 373 72451 960 65191 71502 67898 85778 46558 42135 43942 46204 48952 85814 76169 26098 20852 80615 77623 30394 82823 24148 35674 24727 83325 35308 70350 94595 5579 52670 95427 18354 4046 78575 48147 22658 7049 24524 93735 70764 41612 87983 55436 96121 42567 95170 14331 11283 21894 35259 74466 99320 47698 61695 8912 22464 67336 15143 7154 59420 74341 97515 806 83108 70863 32391 76217 32713 23947 94024 56188 59655 31335 40829 3052 51470 77344 32258 27892 71874 84762 47656 95539 87331 62294 76465 78199 12331 60310 33556 21902 38942 24499 98756 81889 17727 39449 62717 90885 37889 79671 7439 52037 23629 47313 24742 46964 16272 31427 5812 95675 16321 3452 39405 48798 64200 98602 18501 12061 69047 39288 55439 3735 46290 22862 83836 55902 46291 41133 58119 28878 66350 62250 97067 57201 58023 9414 56786 13226 32371 19277 80812 65635 21510 79034 43810 21977 49464 65149 71288 48812 9463 79084 52969 35477 59051 85224 86362 52977 61776 24479 8487 45892 37840 83771 29978 3227 42988 89006 75993 26271 98724 68578 12750 32592 10104 31767 66290 59912 43159 10625 12647 64874 89926 75744 4482 27838 6409 74112 17712 96787 70401 58617 91572 65239 94069 62334 5842 95109 23359 36149 45421 38336 33162 83718 94323 38778 74439 50307 91420 39555 14264 30729 5739 15300 98360 25029 62986 6846 68674 62105 20579 49317 48837 9402 35797 19696 50414 83410 9856 75882 48586 82619 19159 25625 63756 32460 5826 63242 18948 68341 37206 31900 49952 57112 73309 47378 53933 34000 6293 90300 67903 31419 35469 61818 40573 37582 33221 13272 83508 2996 61610 40232 24441 56557 5713 89884 69480 26318 34584 2013 72607 62450 65420 79790 44227 19148 18357 1415 1575 12892 43535 76585 90004 50798 11039 80820 47122 51872 94362 73162 41085 36593 73057 58864 86053 95916 54851 79274 48138 4644 51027 14742 96940 87955 14876 65112 16778 85775 61327 96073 95966 28823 94967 83039 77979 45095 78222 31481 85793 81169 360 54586 79780 81200 74398 80699 67961 58197 50430 79887 96730 11457 84565 407 35344 57501 16025 27068 99629 48185 93043 29408 15650 78208 17085 48910 61426 24214 46546 31605 44 77477 21118 86346 10431 81115 77175 19201 11997 40214 19915 10927 79063 38282 29820 16046 63212 49737 4330 20737 68160 88388 11541 31802 9358 15753 43505 49328 15804 56064 33819 34363 20224 86826 4095 86315 51170 30734 65503 57152 95327 44091 95226 6783 76260 14486 9362 81083 65606 4193 69775 28923 89966 25358 32347 28933 34814 30614 45622 63971 43077 75078 16829 27235 22674 28750 8924 70896 33621 61036 41723 80205 76372 67973 69807 57955 36379 11108 46787 37472 29217 83878 94109 11552 69540 81588 7899 73268 51433 93138 68070 26536 68808 71102 16933 89443 96520 71942 86593 90737 26030 66842 60922 83115 61637 18911 82276 27745 98750 18234 75267 2971 78649 72036 45350 64831 8365 47387 74499 29900 47348 9098 77284 67785 83197 19397 25785 91213 4052 34743 88899 27869 63674 9229 62217 69888 76410 77381 60058 69018 56121 67540 62117 69389 38014 66134 72008 94212 9532 25184 3464 89583 15814 21404 64301 89751 41040 94021 99642 49469 32974 38610 86474 49174 6338 10898 10359 37178 43066 52575 12902 90229 2404 77283 62285 12208 41648 52562 93628 27022 23833 346 3137 38699 48859 79244 8172 56487 4598 85718 46327 20161 95475 90245 12995 27710 81435 83412 57345 91429 19227 96492 12289 55146 34951 52447 88882 42518 3833 22278 85123 77326 15288 19016 18101 94621 45418 18325 48647 18722 14163 57649 23332 8233 26517 34128 61272 97145 26104 76933 92787 39313 5973 55986 89752 82035 44832 35285 51638 10620 53602 30164 60995 78452 46181 85034 78420 27451 23664 35179 88143 75426 13475 61297 11683 34625 55107 44814 75600 13544 50427 48632 204 36764 8682 75679 49495 77432 53447 39259 99744 84973 8263 261 62002 7948 62426 66517 14647 75605 14246 32024 94392 18869 19612 4987 17844 4441 49923 51198 13221 7563 51400 43234 72685 38765 40419 79644 45638 6829 2000 72985 29231 86922 18184 10536 68359 51331 17567 86791 15904 16719 5253 54073 96191 4189 66651 55800 96029 76637 78746 68135 1036 63312 42260 5411 86721 67311 76649 20129 22811 95641 34402 24612 29023 29202 67257 7498 21683 12145 83352 68697 45356 62812 13004 42176 30408 70232 39860 87051 42082 77347 24578 68707 4341 64818 77753 97662 7748 47287 79150 47333 38006 77079 8100 1077 5452 52509 98855 56642 68694 4955 59511 8962 98540 73152 74287 42752 6372 6983 14507 33448 3815 59202 43930 94382 47805 919 51414 82865 85471 12273 84050 23225 74579 72849 62741 50475 92684 37090 74589 35682 19747 27540 19330 15955 58865 58252 75676 75599 5980 79826 61642 98429 65489 9910 89043 86529 42514 40209 84361 6527 18259 1118 68116 36290 19898 61188 66261 96659 99202 36146 18865 69701 58711 6620 64184 93251 92040 48079 73034 61414 23862 21738 37367 6040 90203 28513 15261 25451 22255 41366 72135 65453 40561 99446 25556 32069 68885 80482 50083 55202 29240 18823 87245 34307 40899 36300 87185 9777 83255 81257 12412 36762 80224 42203 29219 92447 89797 42245 85063 92035 13215 47745 44294 60969 99752 38177 79817 30308 29956 75755 26957 14344 59442 62241 21696 26002 89369 32191 39696 64103 69716 54435 54894 12628 20270 33487 12116 77006 24078 6364 69039 42814 42200 66995 64510 94751 89131 74137 50694 15380 59257 88055 49343 52887 43217 42974 55950 84497 90206 56469 43166 52455 60180 28108 12869 6977 49497 97880 55774 13628 20041 27845 86354 29338 45926 51137 52355 79102 79007 51288 49421 46859 73373 52123 51699 19657 43413 58733 6437 52179 99755 67889 70974 2890 52251 17917 29120 27559 7293 53220 54465 69000 30010 42560 32076 37916 76870 71797 35341 98894 64682 5773 73719 64268 50393 53499 40206 26484 20956 10319 84683 94535 54888 46034 57940 42239 84888 41340 94144 28877 6505 21437 49933 10511 93058 51570 20463 14604 64575 8480 3469 22155 94457 25486 19009 42611 72953 65726 7285 77744 28475 72518 92586 73506 98211 87672 37063 80042 32230 44430 44355 70839 66731 8733 60543 70140 73053 80226 44128 46560 20240 53766 45376 17998 51455 63831 66959 3546 7993 67596 68148 43200 86669 67909 74377 73910 54045 73272 85013 16434 2021 86765 47515 7080 99793 68917 32700 62370 49845 57726 36055 84186 45195 90335 6727 3019 38003 64075 20122 9548 59542 12839 19337 16783 66872 47800 22310 95563 11975 6175 91781 37055 41808 74021 78459 6746 93546 1080 94094 92127 71781 25561 45205 15291 89805 30654 72171 88675 16600 6708 28794 23178 7824 73013 62065 5329 46085 57520 73849 2298 13827 78001 65121 62012 35808 23705 4846 28542 49340 69460 35280 35778 58600 86357 53812 51147 53264 19186 31362 35814 3705 28281 30144 47242 77465 50255 24094 50998 17343 49011 37101 19717 27295 89712 45738 49102 66409 53478 50935 22212 11338 35016 16407 9343 30483 57924 32614 79384 17671 68568 36746 48286 65585 46887 81046 87640 29987 51401 3883 21882 58426 79707 20433 99209 88417 99102 54994 51968 49842 62843 26267 42666 76583 25549 88677 14664 21183 45258 54831 39984 5103 26529 56521 61512 26472 57952 18947 88132 41430 2918 38781 67228 96242 72610 87993 24719 40576 31934 22672 20923 858 27806 2564 43319 93483 55395 57818 76814 16048 4368 11273 90498 15286 62038 89931 93579 99555 18989 93763 52364 47831 55730 10393 66718 88939 85945 14917 26161 20334 92396 88883 69066 84828 60577 77459 20435 26629 95444 95067 123 53392 49637 38794 72425 98064 58529 79606 68692 13179 48343 64485 86810 9872 47482 10064 84832 59974 84145 36570 74853 2131 63641 13526 77060 33049 78200 15746 89356 52759 64376 32529 22677 21549 80794 77578 11793 91269 4369 46420 73031 83295 31097 11240 92018 42330 52848 51882 12971 71722 80627 21048 38802 87378 92719 14844 92281 7582 80174 20440 84849 3704 16405 80892 45599 76384 67493 59354 84081 42781 54161 5229 49336 69057 71863 11263 82644 44969 95740 10321 177 40427 54361 4553 9646 82366 95155 32827 12904 15851 42748 10084 48353 34196 83022 59950 89794 74678 23345 87956 60454 22198 31044 66496 32941 469 82794 47281 94911 12969 18475 12765 62696 76280 96286 2271 8550 30995 74002 89132 76653 26853 89952 66678 43315 98739 31411 66442 47346 20789 30315 70847 8648 76245 17803 73229 61047 39929 92029 70019 26681 27851 31892 97752 46497 43008 92465 98881 68021 87928 32410 63558 37008 61724 30306 81010 91966 39002 56868 60416 21710 43400 46071 50616 14856 49410 63600 75337 66975 67711 94729 12072 11689 12073 74087 64930 56754 81928 41535 59688 75063 50907 30653 24220 76285 67586 8055 39102 55513 37086 89584 10076 87076 47713 86255 61638 12247 93658 76987 71284 89427 39996 10018 25022 79323 76742 85710 67267 49229 78272 92389 94273 66612 94847 61605 93925 56412 49666 75501 82542 75472 89142 15467 90067 15253 43533 13971 89621 96311 36631 56930 28562 4723 90699 10415 9129 1451 59430 9818 60732 68535 54966 83938 66552 65861 34692 77934 25867 49911 23994 26073 33016 13555 30137 51633 42099 19518 88647 68053 19369 46358 33385 7880 19594 60243 71066 17167 36765 57522 21171 3655 3201 38081 5573 5978 31929 61356 83128 51005 63673 52825 37291 38963 89706 80836 96380 9086 87658 53026 66105 52639 18123 88017 43163 75602 60510 66429 599 19509 77366 16652 11505 84442 5663 75500 68772 87063 17353 91807 54738 58560 98462 52820 43509 89666 45893 26555 23697 55167 23289 2513 12689 60608 71941 18572 93295 37558 96912 2445 3076 46594 69662 46352 39419 44758 8822 92412 28456 15122 99127 18399 25261 39649 92424 41770 40065 18297 93663 30173 65099 66527 75407 99148 57709 36182 58841 64558 75471 81109 61063 30026 67511 6457 8300 74254 76976 12761 66265 68797 64066 32087 81585 13621 85693 10661 40614 22203 80987 92980 65469 90186 99476 19355 62451 25891 34453 91877 20307 47908 55645 9117 66321 41731 68415 66307 8570 99025 23662 32031 81428 10339 52176 44907 42584 19551 25129 93867 31981 77087 33884 57079 94353 11374 41300 5498 90396 94016 50331 61315 65736 30091 42309 47540 38575 45194 97102 81975 97410 35264 47793 60440 73250 60688 74201 2430 84293 98037 98482 81555 4750 31859 87102 19654 57609 51047 27588 7534 8400 68157 51892 98396 66279 39212 62112 2781 1557 84301 83759 71838 37075 2816 41025 2431 78126 67377 73528 53619 91940 59330 56885 30310 2754 92479 48626 2894 52464 31858 74199 30145 73331 11092 27933 84360 73697 65935 71154 1947 73565 65233 53165 17001 54397 65406 91953 74266 20321 14165 80613 77531 79886 23716 10259 71611 57835 6251 75860 90586 41836 42196 69615 19390 87376 77801 70059 60946 98624 48517 34366 42172 10940 22300 48660 66900 99905 2709 76576 29496 76300 36197 17460 75335 77456 98047 23596 80569 91682 53948 1284 11301 21556 13652 51009 89433 43388 77107 33297 37324 52444 22827 5969 33957 3939 30331 73236 38844 44039 55840 16124 774 14186 41414 96626 96391 15761 31814 89595 84133 86853 31886 52764 34820 49621 24212 20675 10875 82776 70988 38919 67331 27322 477 41530 82652 70682 19955 67754 4020 48617 8079 46561 17133 87929 31506 35218 3836 16860 82512 38191 12707 56428 94779 14082 70450 35540 9249 7495 55311 35578 21261 72933 24763 36051 98025 33373 46733 68069 96895 55958 7535 35854 33457 41983 77924 20072 93430 89115 58793 25404 58396 99737 73259 45438 28229 95197 31952 41961 2219 85365 84616 58663 93732 42431 71944 17049 35353 33657 49194 38212 80924 76445 78699 16133 60866 17284 17617 92722 47604 82892 51004 7548 70291 75988 99021 51378 18993 13770 30184 96130 57687 51799 30827 59188 6945 35207 85246 12071 23812 23038 25464 9669 25493 45353 6314 9664 46776 1699 45228 34537 55034 5614 49013 71515 7503 42127 24575 25735 94443 586 34603 22684 19629 3628 53410 88525 54138 80682 74660 39931 75543 40076 46195 76239 31726 42337 59609 53849 20660 16989 49930 71887 32424 5699 23463 84827 65366 29870 88178 36840 48969 84710 37929 98818 97853 85236 41105 31647 2727 44777 53595 49661 74531 60605 11801 47769 73490 72519 91881 23344 6356 89170 12843 70662 16163 90781 63703 84956 90516 60980 90323 43202 46133 38766 82166 59231 25207 17391 92135 71670 35423 60057 6126 37221 89022 29540 47764 86639 96161 56096 52359 67144 38663 9014 95935 18222 54908 36296 63282 8355 40813 32796 96950 25251 98668 58411 39024 64387 2725 49776 67716 90383 23637 39037 99930 85278 87739 55246 11008 14058 82900 11272 11128 56705 70693 8708 57322 66246 37598 72112 98850 42764 66897 47241 91062 7689 38683 73515 10116 97007 99702 99088 81559 23839 58852 73198 29052 54901 21524 83544 55374 57434 43608 37588 88171 5130 63184 73637 37651 73765 32358 3511 53158 20821 51975 84130 91990 48474 1418 64923 63360 28723 93166 49257 5326 1709 81438 63262 78993 83577 81760 7508 97495 48383 82082 32270 84320 4209 28701 73389 57798 66804 40476 51475 89395 32863 57405 12818 77706 60478 70064 78807 29513 4077 16100 94709 34420 1791 88791 47865 11960 18094 18508 9420 63664 36444 62992 38386 37774 32190 7207 6335 71724 82796 56864 99976 10010 2949 24240 52957 51127 51495 56897 96201 41107 70846 10811 86541 88094 84555 93566 13194 665 32624 89445 35557 64649 39728 86263 91621 80631 36164 84354 72577 38895 31650 78880 7616 33188 46045 5047 38721 73099 94928 12482 23333 58321 66267 21249 83848 36369 61358 56721 54229 17607 13328 67774 4823 58601 61752 89383 48744 92220 23806 14734 29206 41659 67570 49296 79765 24939 64878 55190 65586 88227 12259 25135 57457 57850 52765 83052 69503 2639 26029 80197 41122 24096 61092 75940 5590 13846 18583 92803 66859 66992 27407 16706 77949 34772 83988 15062 80990 46249 83978 57274 35748 87001 11188 31034 64888 41514 17662 14727 15051 9801 18003 54315 14901 65006 19604 92072 18330 16855 67895 34228 69833 21395 25481 11529 71099 57992 78719 35434 58966 33021 23715 92544 33325 92881 21258 47998 70320 21851 68543 13548 3701 8960 21757 96551 84694 71091 30641 82014 66185 79961 74658 30467 75145 16735 7294 15608 90800 19281 267 96420 7585 92687 618 35005 14897 6072 96617 42581 58397 80744 71338 51364 52333 33345 83714 3527 24062 17794 28422 65556 79221 76240 49903 94980 89844 72456 8957 28598 41979 21817 89642 36463 46609 6320 28435 26343 50301 94310 68755 76928 71673 70481 85349 55821 19842 8043 16195 78651 94490 82194 89204 87848 35157 75768 49523 71476 38718 6681 76681 34605 22118 98636 20819 79044 42588 22573 87211 66390 74780 80201 19495 58716 94120 5097 47623 73989 20990 5397 44501 20808 90693 52650 25601 66895 64762 87273 97637 47707 82296 86488 95737 32093 3565 11783 50522 59445 14051 52260 10108 54673 28607 17565 7830 40770 84270 47624 97715 49222 13316 68577 41217 12509 13919 6864 99293 51237 8117 74218 62473 47222 88595 29255 23030 42490 64716 86924 59867 49748 47041 20949 38388 31882 10311 30892 11009 36092 64345 91633 81635 95162 36233 12271 96783 81937 57114 19173 32882 42047 65602 13774 93459 27773 91757 37204 21899 67003 40851 47723 26686 93534 71427 89240 14519 41018 80706 11679 75790 14144 11546 49613 69032 27065 33610 93646 31545 43525 15668 9812 60671 41678 88749 55462 56331 27263 66165 99149 33115 85355 3940 71285 99694 37839 84818 53013 48986 26609 7716 42505 67431 87553 13129 34752 69856 26757 61155 33512 79185 75958 2309 86102 78723 64882 34754 68385 77238 33862 32177 2551 33027 97760 79435 38900 25267 65998 43808 46295 74014 47555 22512 48537 80975 52234 909 91451 66679 50380 94263 18290 98253 32997 40541 87455 8437 40200 10313 17083 54689 13515 85611 611 3737 65782 68931 65647 48939 89727 50984 1714 13648 46042 51526 17632 53939 97527 7915 10376 57513 6036 99611 75962 80408 78181 54486 57852 85672 65048 48928 7402 64189 15010 60251 37112 43633 20160 63408 88866 90265 11379 12981 36447 93706 72767 86812 26042 18393 55500 18486 12964 76988 6091 71159 44973 23642 77906 54798 4180 94264 48674 43017 32947 77056 83592 27676 26945 58750 17065 45433 12109 45728 17723 40360 8421 18026 92398 39347 74971 66725 18741 62672 16015 40961 15956 7722 71255 38034 1333 99041 61072 40371 93971 69751 42864 34597 73328 43257 13361 73392 50192 83434 75611 71569 18964 24775 2343 45386 69617 36030 56862 66797 56645 93877 65023 90423 61379 85165 52864 78148 26979 76013 82021 95537 87159 5756 31572 4952 23925 86431 39858 79741 3293 28441 14845 2193 36950 53967 43001 47157 49459 60851 91370 75256 62977 71893 49518 96051 76184 21026 61895 18912 99651 19057 5860 32644 69171 64590 2609 72035 55323 14757 30968 47578 78872 44597 26385 49533 50267 34697 53844 431 70841 71217 64550 24473 85258 32047 18488 56948 59170 95198 16865 37564 18402 71454 18944 76746 41735 97174 75333 79340 97229 79950 49595 64934 68599 52512 18717 51297 48221 35436 48128 51887 29094 95429 48004 38412 2879 61708 7888 18087 42280 25260 57820 56988 38155 36159 27902 95411 8723 12521 89988 57406 48700 12805 35694 40454 84409 26057 75815 89366 427 22594 23927 63038 58631 96084 21166 70618 38968 45741 55966 33282 76621 41148 7544 56945 45100 96359 52771 8020 66523 48723 80497 6532 25256 72653 62045 68173 85616 81830 75442 82866 94050 26674 31685 75545 1235 46666 78418 83245 39122 41161 16906 16798 16893 18268 72618 34600 18046 18132 44744 32793 77038 76337 70060 35448 98257 34117 24599 79184 18684 5105 46929 45719 94122 48466 75278 28753 81309 99452 94347 23835 53851 98618 1743 39370 69890 39584 38124 28736 30955 78741 73999 18422 75353 15583 73217 23408 43401 75648 20800 27437 58298 76020 17457 93696 75584 88620 63763 40107 6694 23128 91619 82654 19363 45689 99437 57875 94634 97068 78286 38185 46126 49403 6332 96344 5494 59804 60807 60414 61169 99351 88442 37621 21184 31877 60374 38354 84377 63339 60892 47638 15498 20632 1746 86174 35705 21004 80908 1844 43161 53438 84120 9615 3992 39942 85516 52439 45109 87425 3082 93055 91260 79593 97319 6995 83454 88684 58295 12603 59942 51582 89613 79154 94040 21519 51513 58671 17459 57428 42429 30505 36130 98070 99294 88852 55853 5762 9264 72086 29296 14699 23370 78239 57173 28964 41262 62795 6761 46905 70667 6552 7445 7226 24560 70265 57156 6139 96811 59335 36868 64670 91262 89781 93834 25646 1686 42704 27078 90992 47012 50465 56929 86120 87596 25984 16936 52995 27943 37207 20966 39437 24101 26521 38530 89987 81538 65456 87925 80597 14496 33723 76338 23303 45935 18114 75835 32215 79936 82909 3543 83041 72706 42978 77394 6330 71077 87847 93223 78443 48312 64895 55193 68369 566 51630 98627 53159 79106 93641 59485 79497 15442 50412 35984 8842 47765 84058 81004 60463 55270 1447 86670 28411 39000 92145 609 10901 13727 14701 2920 68445 28639 96692 85136 74657 58070 37678 11537 96667 62772 28041 68997 89694 91730 98020 56571 58274 73534 95083 68334 52458 82521 91255 85809 5431 99669 83285 99221 32118 90126 24131 2206 2624 69217 70117 49393 99585 65407 36243 27201 62551 17992 59341 20691 92994 71258 89168 97105 321 49850 98238 66717 51 40622 73009 13611 4425 13203 57006 53088 22237 50628 29556 78188 17575 17164 62081 23649 36721 2299 73026 64824 37909 26224 97591 30257 13201 49590 20243 6672 87938 53629 80008 74143 91072 75344 47739 59776 89689 57410 71798 41699 15640 28031 75460 33609 51577 76481 43712 82034 52733 48217 80632 21529 55191 26139 7853 35205 13477 32030 71877 47740 53767 31737 89883 72574 21270 55637 31022 36432 89068 57443 8553 11733 31621 66616 13095 42867 11559 58146 25352 74831 39324 65549 45902 7560 17655 12983 26694 92975 30337 17726 24535 41395 44809 85333 42936 46090 34514 41086 75544 42925 30605 8792 6148 36151 44688 96377 24880 50898 10555 38080 96397 18300 84848 57525 52871 18209 53780 79890 32174 23536 6048 34476 47176 27480 8323 77838 80284 69227 5017 60503 53962 24149 85615 63057 82828 78677 4761 51523 48197 42882 37949 50897 46507 94860 38965 49367 75826 46109 44930 55227 25662 51080 67373 82989 45449 68144 31069 97279 99486 32657 13775 55823 70364 32450 69462 29889 59899 71504 95384 18168 53448 11915 2800 23234 26991 66915 22003 76203 89024 23980 25062 99995 38309 79659 15111 32278 57917 62113 14819 9094 36221 61326 7627 60752 32588 18597 52099 29559 99980 14440 60565 86671 43588 39301 88830 26720 71240 42174 63030 50666 734 70511 84051 87842 29048 16959 17074 34332 82765 47649 67817 51452 33922 56677 38893 10519 1167 51610 83820 50874 36771 66353 4619 38096 75374 98243 99030 49889 11713 12194 75035 90077 77773 8203 28419 60166 815 78441 3367 83602 81016 5680 37729 24800 14219 99453 48772 82829 98672 81064 12861 15086 76664 89620 29778 59271 95311 54879 83077 36978 96148 13481 72663 91828 11239 19097 55536 70797 17202 23861 41138 20799 27465 22384 84986 13277 70089 4459 99412 54122 82156 12229 29672 92962 13850 60928 48389 65529 42304 42503 86961 31305 68068 12949 83441 37467 42569 81992 26268 97581 86485 95666 99203 72085 84103 84840 9391 67900 71208 29630 15281 64962 75376 52068 28710 17283 4414 41271 75818 56334 8425 56309 62918 38288 92845 49467 47801 19721 48741 72580 57500 19856 64854 22564 80141 53096 45366 33837 73544 37676 24398 64407 96489 20830 32899 22263 65612 20724 8830 89947 66855 74387 34013 89640 64279 98704 30678 93233 89654 76150 71884 82574 27934 92057 66447 12972 94430 41457 26930 57217 48022 67933 22737 91477 54071 22406 66624 77032 28053 34389 57965 20017 53701 38470 9149 63859 29685 87776 16940 55943 82539 24750 31270 5818 66832 29125 86582 7656 58390 3192 97027 88641 43007 57840 86126 91307 21837 35063 57085 91742 67041 493 20767 98802 8513 52039 40251 46301 40890 94089 77256 39907 6744 40452 75349 89325 16841 78832 43470 62261 65035 4244 49795 10733 25285 60881 62375 67843 64957 57802 87864 79898 42533 82860 80803 63479 61037 61531 47808 63771 97496 14858 5475 28775 86114 36645 4992 96159 12822 82345 67886 10342 97561 56534 84114 71133 45841 93888 25074 12847 75989 60534 7467 66372 93000 81065 89047 31141 65577 31055 42456 96772 12641 2562 9409 25498 91185 3954 79836 79098 24654 59376 34371 65398 76731 21763 38815 27979 74929 60334 61558 5846 16943 96316 43693 83503 67088 87910 92006 17185 79683 57264 57064 47382 18430 49501 31822 46031 63614 59268 52105 52793 85408 11313 67408 43520 27634 38112 60391 46769 41646 37504 74619 76704 56205 60433 8171 920 23655 61162 52571 92940 88308 24374 64581 51601 73228 74760 58507 70014 11613 49657 3497 56453 70648 23895 58263 73450 41984 40828 97605 84854 41404 68706 77968 90932 43694 91334 80781 61230 43417 30783 18623 49746 9581 97430 36465 79025 46816 60389 32843 65433 34219 97877 63017 14677 91283 63535 64627 67652 46098 37942 93669 70820 96841 92851 98987 24244 87751 48694 76448 82168 97903 25265 56474 15365 8806 48784 45046 48201 78632 92408 65466 83165 2986 42804 16182 39500 51062 5954 20770 51790 35696 1654 69059 17615 64919 24543 84509 72302 57580 2194 63436 64233 89887 32406 34510 43864 89471 52719 43945 42339 20721 35240 70525 66988 15483 58178 90172 82952 19189 53978 81130 45064 73305 33030 86927 3685 38914 59574 63578 73772 41804 82005 14524 86058 58433 82188 46949 55420 85751 34035 16960 75077 74249 83634 46732 10418 68230 71067 61783 34081 3947 3387 74655 23532 37162 1690 98443 41449 85399 43503 49235 16039 78019 20846 6087 274 12228 13149 27855 78868 58005 78308 35881 89402 92516 42956 75045 48510 61614 96683 25224 87818 53415 69881 31437 92181 20465 1697 58721 62829 66637 27539 25664 70852 74221 52029 10390 39811 87412 86666 67173 8542 99444 44679 36703 33934 42465 27453 18879 36753 122 74269 90048 55869 26003 43691 60248 37644 95399 50648 41349 31990 1945 31167 98643 71974 96622 61204 82544 82673 50040 85406 60013 18825 71608 10530 58468 98683 90759 44205 41208 82683 53008 41440 66542 95477 8667 70066 85189 73976 29603 4985 21283 84809 93276 27960 42869 45611 43650 32135 82668 91161 89745 58108 52008 24328 92636 5994 14743 13796 46533 58794 74974 6439 70775 55962 54812 13557 92970 81192 30356 86084 55399 55192 80969 48379 3072 7133 65912 35465 21059 90883 87217 36241 96414 85635 78771 82197 16089 82876 87448 90752 6206 14279 20437 48465 22352 18112 91762 23231 59825 60082 7305 27543 91716 91014 10617 51064 57
[truncated: 37,524 more chars]
