# Supplementary material for: Dynamic thresholding search for the feedback vertex set problem
Source: PeerJ Comput Sci. 2023 Feb 10;9:e1245. doi: 10.7717/peerj-cs.1245 (PMC10280643; doi:10.7717/peerj-cs.1245)
Supplement: Supplemental Information 4 — Each data indicates a series of the best objective values, the ever-found optimal solutions, and the corresponding computation time obtained by our algorithm in the search process. [file peerj-cs-09-1245-s004.zip › results/undirect_graph/RR2.txt]

Instance name is instances1/RR2.dat
Number of vertices: 100000
Number of edges: 200000
Time_Seed: 45638
The optimal objective value = 35081
The Best FVS is :
49 73 76 89 97 116 120 124 127 140 150 174 188 210 211 234 235 267 294 299 311 327 350 383 418 428 429 430 453 460 480 485 505 510 516 542 583 586 589 598 600 601 605 660 669 685 696 709 712 724 733 749 755 756 766 771 780 782 790 798 828 829 847 878 911 924 961 966 967 992 994 1006 1034 1041 1047 1055 1101 1162 1163 1187 1195 1210 1238 1239 1252 1256 1280 1308 1332 1379 1380 1397 1446 1495 1522 1532 1533 1541 1550 1591 1609 1672 1686 1688 1704 1717 1721 1731 1771 1779 1786 1804 1818 1836 1840 1853 1872 1882 1889 1899 1931 1932 1935 1939 1978 1980 1985 1988 1991 1996 2001 2006 2007 2015 2030 2094 2173 2179 2190 2213 2238 2263 2266 2269 2278 2280 2292 2304 2342 2381 2386 2441 2465 2479 2483 2484 2498 2515 2531 2559 2587 2599 2609 2637 2659 2665 2677 2700 2711 2719 2727 2734 2739 2766 2777 2792 2797 2802 2804 2808 2809 2814 2825 2847 2861 2876 2895 2924 2927 2955 2956 3039 3046 3072 3103 3105 3130 3138 3144 3170 3174 3189 3193 3219 3234 3240 3295 3296 3298 3306 3308 3340 3394 3396 3424 3435 3439 3448 3476 3489 3491 3552 3570 3606 3644 3666 3670 3681 3689 3692 3717 3721 3756 3809 3836 3849 3855 3893 3898 3942 3946 3958 3980 4000 4007 4028 4051 4070 4077 4080 4094 4109 4134 4140 4144 4163 4205 4222 4231 4241 4245 4252 4259 4262 4266 4277 4287 4304 4315 4352 4354 4359 4365 4391 4411 4417 4501 4524 4580 4586 4636 4647 4662 4694 4722 4726 4727 4745 4774 4793 4802 4811 4880 4887 4965 4992 5021 5039 5068 5100 5155 5176 5189 5238 5260 5281 5301 5302 5323 5344 5351 5353 5372 5428 5433 5434 5444 5465 5476 5526 5537 5538 5564 5616 5636 5650 5659 5671 5695 5698 5710 5713 5741 5742 5744 5745 5771 5795 5835 5845 5918 5946 5959 5977 5985 5992 6012 6018 6025 6038 6042 6063 6065 6071 6072 6081 6096 6109 6171 6198 6233 6257 6291 6295 6311 6317 6367 6373 6376 6404 6413 6443 6455 6457 6480 6516 6518 6551 6574 6595 6607 6612 6624 6666 6668 6697 6701 6743 6776 6801 6822 6827 6830 6836 6853 6863 6869 6881 6883 6892 6911 6926 6939 6943 6983 6987 7003 7008 7012 7028 7066 7083 7141 7168 7178 7180 7203 7225 7259 7321 7362 7367 7388 7400 7407 7418 7420 7490 7519 7530 7557 7568 7569 7597 7607 7659 7663 7682 7708 7732 7749 7763 7773 7802 7851 7871 7908 7917 7921 7924 7926 7958 7968 7974 7995 8007 8019 8030 8052 8085 8087 8092 8116 8132 8136 8146 8148 8177 8199 8200 8207 8220 8229 8243 8245 8263 8310 8352 8399 8426 8454 8470 8485 8504 8528 8577 8592 8602 8614 8616 8659 8663 8668 8745 8772 8774 8784 8805 8808 8828 8841 8903 8928 8989 9022 9032 9040 9058 9077 9114 9143 9144 9151 9152 9155 9163 9170 9174 9178 9179 9190 9210 9219 9223 9266 9321 9331 9349 9356 9364 9368 9371 9374 9394 9408 9441 9474 9487 9516 9525 9531 9547 9560 9581 9610 9662 9672 9683 9693 9699 9711 9723 9725 9813 9874 9913 9934 9937 9938 9955 9981 9984 9995 9999 10045 10079 10140 10184 10194 10197 10215 10286 10290 10300 10335 10350 10361 10397 10467 10477 10502 10539 10566 10574 10587 10615 10622 10625 10655 10676 10685 10693 10697 10703 10704 10706 10751 10752 10761 10762 10777 10779 10782 10785 10789 10801 10821 10835 10837 10840 10843 10844 10846 10848 10854 10856 10865 10871 10875 10881 10889 10903 10913 10964 10994 10999 11026 11034 11039 11048 11049 11073 11096 11124 11129 11143 11157 11207 11210 11212 11213 11229 11231 11288 11345 11375 11381 11384 11394 11400 11402 11428 11466 11481 11498 11522 11575 11587 11598 11608 11616 11621 11634 11670 11681 11686 11689 11700 11701 11712 11719 11739 11744 11754 11761 11768 11779 11810 11864 11866 11918 11938 11940 11945 11950 11951 11965 11971 11979 11999 12013 12031 12032 12103 12107 12127 12135 12147 12149 12158 12160 12163 12182 12248 12251 12292 12314 12352 12353 12399 12418 12431 12434 12440 12464 12467 12480 12493 12502 12523 12532 12560 12595 12616 12621 12661 12697 12718 12804 12807 12829 12844 12846 12861 12896 12901 12922 12928 12935 12971 12985 12988 13003 13028 13038 13042 13074 13102 13111 13112 13154 13156 13162 13216 13242 13245 13270 13279 13282 13307 13325 13327 13342 13353 13359 13405 13406 13417 13459 13485 13490 13505 13516 13518 13535 13577 13600 13613 13631 13710 13723 13774 13782 13788 13817 13832 13840 13859 13862 13892 13912 13937 13974 14011 14044 14081 14095 14120 14137 14190 14199 14253 14256 14263 14269 14287 14289 14293 14297 14331 14335 14381 14382 14404 14411 14443 14479 14540 14553 14557 14573 14600 14648 14668 14671 14683 14695 14741 14781 14785 14793 14798 14848 14855 14857 14878 14900 14912 14927 14941 14968 14984 14989 14992 15005 15023 15041 15053 15097 15123 15156 15233 15238 15244 15251 15262 15269 15294 15333 15355 15357 15364 15377 15382 15405 15427 15433 15434 15444 15458 15471 15482 15492 15496 15510 15523 15544 15613 15659 15668 15687 15697 15767 15778 15855 15870 15925 15930 15932 15987 15991 15994 15998 16008 16017 16018 16027 16029 16055 16056 16095 16096 16122 16133 16143 16159 16164 16168 16183 16212 16223 16225 16257 16271 16276 16280 16293 16315 16319 16332 16351 16363 16371 16396 16512 16521 16632 16666 16683 16695 16757 16800 16837 16905 16944 16952 17042 17049 17092 17094 17111 17115 17124 17133 17208 17222 17249 17273 17282 17318 17352 17385 17419 17422 17462 17507 17509 17522 17547 17556 17566 17574 17587 17589 17644 17677 17689 17714 17729 17745 17750 17800 17802 17821 17834 17889 17905 17907 17911 17938 17968 17969 17993 18000 18016 18018 18036 18051 18053 18064 18069 18072 18090 18108 18118 18146 18163 18257 18266 18267 18311 18367 18374 18376 18425 18455 18483 18500 18635 18645 18671 18678 18681 18684 18686 18710 18714 18718 18783 18784 18795 18802 18803 18822 18870 18882 18913 18920 18947 18949 18996 19029 19059 19073 19074 19098 19125 19138 19170 19174 19178 19182 19197 19203 19225 19268 19276 19289 19294 19300 19360 19377 19383 19390 19401 19411 19415 19419 19432 19440 19448 19459 19466 19485 19505 19530 19535 19561 19596 19600 19659 19686 19702 19713 19718 19747 19757 19781 19808 19815 19836 19861 19878 19881 19889 19911 19927 19931 19972 19976 19981 19985 20002 20009 20045 20057 20075 20123 20125 20132 20138 20146 20182 20200 20212 20222 20237 20239 20254 20263 20284 20295 20377 20379 20387 20415 20456 20458 20478 20511 20512 20542 20548 20564 20580 20587 20617 20618 20629 20632 20637 20684 20744 20747 20759 20766 20803 20805 20806 20808 20825 20868 20886 20894 20902 20909 20961 20984 21000 21007 21070 21079 21080 21082 21099 21103 21104 21108 21121 21123 21125 21131 21148 21155 21159 21170 21185 21194 21212 21232 21278 21292 21306 21317 21323 21342 21347 21359 21374 21412 21439 21456 21482 21486 21512 21521 21542 21543 21546 21587 21602 21608 21611 21617 21626 21634 21638 21644 21645 21657 21662 21688 21707 21721 21749 21751 21757 21763 21775 21795 21821 21846 21880 21907 21920 21933 21951 21955 21963 21969 21990 22012 22026 22051 22060 22073 22083 22128 22129 22136 22138 22184 22189 22202 22203 22253 22286 22299 22345 22357 22364 22376 22384 22388 22390 22402 22413 22434 22437 22489 22498 22499 22516 22520 22529 22568 22579 22599 22617 22622 22644 22670 22675 22682 22726 22749 22794 22796 22804 22812 22825 22837 22884 22907 22926 22961 22973 22974 22977 22981 22990 22998 23009 23048 23065 23098 23153 23184 23203 23280 23284 23298 23314 23326 23329 23352 23366 23397 23460 23472 23476 23483 23503 23529 23542 23550 23574 23577 23596 23607 23614 23636 23654 23685 23713 23726 23736 23753 23790 23792 23802 23834 23842 23844 23847 23850 23884 23901 23903 23909 23921 23939 23969 23975 24006 24012 24048 24062 24069 24072 24094 24133 24155 24188 24195 24198 24211 24251 24253 24267 24281 24313 24329 24345 24370 24375 24389 24401 24416 24423 24431 24443 24474 24507 24513 24514 24522 24523 24525 24534 24538 24550 24582 24598 24653 24662 24696 24724 24731 24758 24770 24825 24832 24865 24878 24898 24905 24945 24971 24993 25016 25019 25026 25027 25035 25080 25131 25143 25231 25246 25252 25270 25299 25318 25321 25326 25328 25371 25384 25386 25415 25424 25450 25462 25466 25484 25509 25510 25569 25589 25594 25651 25661 25677 25684 25699 25703 25718 25721 25724 25725 25735 25763 25771 25780 25806 25818 25829 25834 25836 25843 25869 25872 25875 25892 25915 25917 25918 25920 25942 25945 25958 25961 25987 25989 26016 26027 26040 26109 26128 26144 26154 26156 26201 26217 26219 26226 26232 26324 26339 26343 26359 26373 26377 26383 26384 26399 26411 26435 26452 26455 26502 26522 26541 26544 26546 26552 26573 26588 26599 26651 26657 26686 26687 26704 26728 26730 26738 26746 26768 26790 26791 26793 26794 26797 26819 26830 26840 26908 26909 26968 27011 27016 27020 27063 27100 27171 27209 27218 27233 27241 27243 27252 27268 27277 27282 27283 27329 27365 27376 27381 27413 27428 27432 27445 27453 27498 27501 27512 27525 27527 27542 27567 27574 27613 27620 27641 27651 27674 27680 27681 27684 27686 27692 27700 27703 27751 27797 27803 27809 27814 27868 27887 27888 27898 27921 27957 27978 28011 28021 28043 28044 28064 28070 28150 28166 28175 28182 28194 28211 28214 28221 28262 28287 28326 28359 28361 28380 28405 28417 28463 28484 28486 28507 28517 28521 28530 28567 28615 28638 28645 28653 28656 28659 28662 28669 28673 28678 28774 28813 28834 28835 28849 28854 28910 28943 28945 28953 28964 29080 29103 29129 29142 29149 29158 29195 29200 29208 29220 29228 29238 29259 29267 29274 29276 29278 29290 29291 29296 29307 29327 29422 29478 29486 29494 29508 29520 29525 29527 29550 29561 29567 29580 29583 29621 29629 29657 29668 29676 29677 29679 29693 29713 29725 29748 29754 29758 29760 29767 29799 29812 29828 29829 29840 29859 29872 29879 29902 29906 29913 29920 29921 29934 29937 29949 29952 29967 29988 30003 30005 30009 30013 30024 30026 30030 30031 30049 30079 30081 30088 30098 30127 30141 30148 30159 30165 30169 30172 30188 30190 30200 30205 30216 30248 30286 30297 30313 30326 30331 30343 30344 30357 30390 30396 30418 30420 30422 30424 30430 30436 30438 30469 30501 30505 30532 30551 30641 30701 30713 30733 30750 30754 30819 30834 30896 30907 30910 30917 30921 30923 30932 30941 30944 30975 31021 31023 31029 31041 31093 31127 31140 31145 31155 31180 31182 31186 31197 31207 31224 31234 31260 31288 31298 31332 31341 31343 31356 31361 31369 31375 31377 31379 31403 31407 31412 31428 31440 31499 31509 31530 31546 31560 31573 31579 31603 31605 31643 31648 31649 31661 31680 31687 31707 31730 31806 31834 31860 31868 31899 31906 31909 31914 31926 31976 32012 32027 32084 32090 32184 32187 32188 32202 32222 32223 32242 32246 32251 32302 32305 32311 32335 32356 32388 32393 32399 32421 32490 32519 32531 32534 32556 32588 32623 32632 32638 32689 32699 32700 32703 32730 32739 32757 32774 32783 32792 32815 32831 32833 32846 32855 32872 32891 32909 32924 32925 32936 32943 32987 33006 33035 33045 33072 33098 33125 33129 33170 33225 33227 33229 33231 33250 33254 33271 33320 33323 33337 33344 33358 33386 33392 33402 33433 33454 33472 33474 33483 33536 33596 33609 33610 33639 33642 33655 33669 33698 33725 33778 33779 33811 33827 33862 33894 33901 33915 33976 33999 34040 34055 34064 34067 34089 34132 34155 34164 34179 34189 34208 34211 34226 34250 34251 34257 34313 34314 34317 34331 34338 34344 34386 34425 34452 34454 34470 34478 34489 34504 34505 34509 34524 34537 34560 34561 34586 34589 34640 34651 34683 34684 34693 34708 34713 34718 34746 34749 34758 34761 34777 34785 34788 34805 34812 34822 34824 34838 34859 34912 34982 35020 35036 35061 35072 35089 35090 35148 35169 35193 35216 35228 35241 35251 35270 35274 35276 35296 35302 35304 35360 35368 35369 35402 35448 35450 35452 35483 35490 35561 35570 35584 35587 35615 35634 35637 35641 35691 35703 35723 35761 35801 35808 35811 35846 35874 35892 35894 35916 35922 35944 35983 35992 35996 36006 36045 36073 36084 36091 36093 36100 36101 36114 36138 36164 36186 36187 36207 36248 36249 36276 36279 36284 36333 36342 36349 36351 36358 36368 36389 36397 36410 36428 36446 36493 36496 36502 36562 36573 36617 36641 36647 36653 36654 36663 36680 36716 36723 36735 36739 36740 36764 36778 36791 36813 36817 36829 36861 36890 36919 36965 36968 36969 36986 36998 37000 37051 37078 37080 37093 37122 37127 37219 37239 37250 37258 37262 37270 37291 37293 37295 37327 37334 37355 37363 37373 37393 37395 37400 37493 37498 37508 37540 37547 37556 37558 37563 37591 37600 37601 37606 37614 37622 37638 37649 37664 37685 37690 37752 37760 37765 37767 37813 37817 37880 37881 37904 37908 37912 37918 37931 37951 37987 37994 38010 38024 38065 38079 38083 38110 38111 38137 38138 38155 38181 38205 38206 38218 38227 38254 38269 38299 38310 38318 38333 38338 38352 38372 38375 38385 38388 38402 38410 38418 38439 38485 38488 38492 38498 38505 38542 38544 38549 38554 38560 38566 38586 38589 38594 38625 38636 38649 38701 38703 38729 38748 38754 38796 38814 38831 38859 38860 38877 38880 38949 38986 38988 38999 39017 39050 39079 39085 39151 39159 39184 39206 39214 39239 39240 39255 39256 39267 39268 39275 39291 39294 39296 39299 39352 39418 39423 39450 39478 39500 39515 39517 39535 39536 39551 39555 39561 39583 39589 39596 39615 39707 39719 39723 39799 39812 39813 39819 39824 39826 39831 39894 39895 39913 39915 39980 40005 40009 40058 40069 40083 40088 40107 40115 40122 40233 40246 40248 40254 40256 40257 40282 40291 40301 40313 40327 40357 40365 40374 40376 40379 40381 40385 40389 40441 40450 40453 40488 40553 40569 40586 40597 40611 40615 40617 40631 40639 40641 40644 40653 40680 40701 40702 40739 40757 40764 40766 40770 40771 40778 40808 40836 40842 40853 40862 40866 40867 40872 40893 40917 40944 40956 41019 41041 41046 41065 41093 41096 41099 41118 41133 41150 41217 41227 41235 41238 41311 41320 41328 41329 41333 41336 41346 41426 41432 41437 41458 41467 41488 41502 41523 41525 41536 41543 41561 41607 41619 41624 41633 41641 41673 41687 41693 41705 41708 41714 41719 41734 41751 41764 41770 41795 41796 41806 41838 41839 41858 41863 41869 41909 41928 41939 41943 41958 41992 41998 42004 42011 42021 42022 42063 42075 42121 42138 42139 42141 42160 42173 42192 42221 42232 42263 42266 42308 42317 42319 42333 42342 42353 42365 42366 42381 42403 42413 42430 42440 42446 42475 42499 42506 42527 42529 42550 42553 42563 42578 42581 42595 42599 42605 42647 42675 42676 42696 42698 42731 42733 42740 42792 42804 42809 42810 42823 42835 42885 42890 42910 42921 42925 43010 43060 43097 43102 43111 43115 43134 43168 43186 43214 43231 43246 43264 43300 43302 43304 43312 43379 43383 43391 43408 43426 43443 43450 43453 43466 43471 43516 43517 43527 43529 43530 43531 43593 43603 43631 43632 43652 43662 43672 43678 43683 43695 43704 43732 43756 43795 43808 43814 43837 43878 43914 43965 43978 43989 44000 44014 44049 44065 44076 44093 44096 44101 44112 44139 44148 44165 44203 44224 44231 44244 44250 44260 44267 44291 44327 44336 44349 44356 44369 44374 44379 44404 44406 44428 44437 44459 44481 44535 44567 44576 44579 44587 44611 44634 44636 44653 44667 44723 44726 44728 44746 44762 44802 44877 44889 44891 44968 44985 44996 44997 45003 45005 45010 45016 45029 45077 45096 45107 45115 45117 45127 45140 45145 45197 45199 45203 45218 45222 45237 45247 45255 45263 45282 45289 45348 45358 45374 45408 45414 45421 45427 45429 45435 45440 45441 45460 45486 45493 45541 45561 45576 45581 45584 45588 45634 45636 45661 45678 45698 45744 45758 45762 45799 45817 45836 45863 45871 45938 45944 45961 45969 45980 46002 46020 46043 46049 46075 46139 46140 46157 46185 46187 46207 46241 46246 46254 46275 46283 46314 46322 46328 46378 46388 46395 46427 46432 46444 46450 46469 46470 46492 46521 46534 46542 46555 46574 46590 46619 46631 46655 46664 46696 46723 46763 46812 46817 46857 46867 46875 46880 46890 46903 46913 46927 46928 46948 46959 46961 46972 46976 46992 47030 47068 47082 47126 47131 47141 47154 47172 47199 47236 47244 47250 47280 47323 47334 47335 47394 47408 47412 47444 47447 47468 47486 47512 47516 47517 47528 47544 47572 47576 47590 47605 47609 47633 47646 47688 47801 47803 47835 47836 47848 47862 47872 47896 47905 47957 47988 47995 48006 48071 48122 48125 48142 48161 48209 48267 48286 48289 48290 48325 48329 48426 48487 48496 48508 48521 48565 48593 48601 48619 48635 48650 48658 48661 48672 48675 48693 48701 48713 48722 48745 48749 48777 48778 48816 48841 48844 48846 48861 48863 48871 48876 48885 48889 48901 48909 48969 48975 49033 49064 49069 49109 49118 49132 49136 49219 49246 49264 49265 49277 49294 49308 49331 49358 49440 49461 49496 49511 49524 49528 49531 49544 49599 49608 49651 49676 49683 49687 49705 49715 49728 49735 49739 49743 49744 49780 49808 49840 49846 49884 49913 49921 49925 49950 49969 49979 49982 49985 50004 50014 50018 50020 50051 50053 50080 50098 50122 50137 50159 50168 50180 50214 50227 50233 50245 50247 50249 50273 50308 50332 50394 50405 50406 50413 50423 50456 50463 50497 50499 50506 50552 50566 50573 50649 50655 50681 50702 50705 50723 50743 50758 50770 50782 50790 50851 50878 50884 50887 50948 50952 50953 50957 51008 51010 51016 51018 51019 51041 51058 51073 51086 51123 51139 51142 51187 51195 51221 51243 51278 51286 51304 51321 51335 51336 51374 51380 51440 51444 51445 51457 51458 51507 51510 51531 51614 51661 51671 51674 51690 51728 51731 51758 51832 51941 51951 51973 51982 52032 52052 52070 52104 52112 52132 52174 52180 52213 52243 52246 52277 52279 52294 52296 52328 52378 52412 52429 52436 52445 52450 52460 52468 52477 52479 52496 52511 52531 52556 52566 52569 52584 52593 52596 52620 52627 52628 52630 52639 52697 52722 52727 52735 52736 52737 52746 52754 52778 52781 52826 52831 52838 52866 52868 52889 52890 52891 52911 52918 52941 52946 52951 52989 52991 52992 53006 53064 53086 53095 53114 53123 53152 53167 53168 53190 53262 53323 53352 53379 53408 53419 53422 53431 53432 53502 53522 53524 53600 53642 53651 53663 53677 53689 53698 53727 53745 53802 53818 53837 53884 53887 53918 53979 54016 54019 54022 54023 54024 54072 54074 54109 54114 54129 54170 54176 54183 54204 54211 54228 54251 54289 54303 54312 54373 54430 54446 54482 54488 54503 54512 54542 54545 54560 54587 54603 54605 54636 54656 54661 54668 54683 54687 54711 54772 54774 54780 54809 54833 54861 54865 54892 54902 54906 54915 54933 54947 55009 55022 55035 55110 55120 55132 55136 55166 55200 55208 55226 55249 55269 55316 55324 55412 55421 55439 55442 55451 55460 55463 55474 55547 55565 55624 55636 55639 55661 55671 55680 55694 55697 55698 55699 55721 55741 55747 55761 55772 55790 55795 55811 55884 55888 55894 55895 55927 55931 55934 55947 55951 55980 56002 56015 56035 56060 56068 56096 56103 56104 56107 56116 56138 56143 56154 56175 56183 56217 56218 56252 56255 56270 56280 56302 56314 56336 56339 56357 56391 56442 56443 56472 56477 56481 56518 56537 56552 56584 56600 56614 56627 56655 56658 56672 56679 56685 56690 56692 56703 56767 56772 56792 56805 56836 56873 56885 56892 56969 56975 56977 56996 57007 57028 57044 57063 57080 57105 57113 57119 57126 57176 57184 57191 57227 57230 57273 57282 57301 57304 57306 57316 57321 57332 57335 57337 57371 57375 57388 57436 57478 57485 57495 57506 57511 57535 57578 57602 57605 57614 57622 57632 57659 57662 57667 57668 57695 57703 57716 57724 57730 57835 57901 57946 57961 57974 57990 58014 58047 58115 58139 58162 58180 58193 58200 58203 58231 58243 58263 58279 58310 58319 58330 58332 58365 58366 58374 58387 58390 58394 58440 58471 58484 58489 58496 58501 58506 58555 58584 58645 58667 58668 58714 58724 58730 58740 58747 58750 58761 58857 58874 58877 58887 58933 58940 58952 58996 59026 59042 59050 59081 59084 59085 59147 59148 59152 59168 59170 59179 59186 59187 59205 59217 59225 59261 59274 59291 59302 59335 59369 59372 59377 59388 59406 59409 59425 59438 59448 59489 59522 59531 59534 59548 59575 59619 59650 59651 59667 59684 59699 59712 59714 59740 59795 59803 59820 59831 59844 59873 59878 59879 59919 59925 59957 59971 59987 59994 60002 60031 60053 60065 60078 60129 60134 60142 60147 60165 60175 60177 60178 60192 60197 60205 60222 60233 60279 60288 60312 60319 60355 60373 60385 60400 60426 60431 60448 60473 60490 60536 60544 60566 60589 60591 60599 60603 60604 60620 60626 60643 60668 60677 60690 60691 60702 60703 60720 60724 60744 60825 60840 60858 60860 60883 60893 60902 60915 60923 60936 60954 61035 61058 61100 61127 61165 61176 61190 61228 61249 61251 61270 61284 61291 61340 61343 61392 61400 61424 61462 61473 61480 61497 61502 61511 61550 61602 61603 61604 61613 61639 61659 61669 61678 61679 61681 61726 61761 61778 61793 61805 61837 61864 61869 61880 61881 61892 61912 61932 61953 61956 61960 61969 62010 62013 62037 62070 62071 62073 62121 62127 62142 62152 62177 62210 62214 62226 62249 62251 62256 62280 62300 62305 62316 62326 62330 62331 62337 62345 62384 62414 62425 62437 62439 62471 62498 62531 62536 62541 62547 62564 62589 62602 62621 62674 62682 62708 62726 62728 62746 62757 62768 62782 62806 62852 62859 62923 62926 62933 62943 62948 62950 62957 62961 63001 63006 63010 63011 63029 63059 63138 63158 63170 63179 63180 63218 63224 63288 63294 63296 63303 63316 63329 63358 63360 63392 63394 63414 63422 63435 63446 63451 63474 63491 63497 63526 63532 63540 63568 63602 63616 63622 63642 63665 63717 63729 63736 63741 63745 63749 63761 63766 63775 63781 63801 63809 63810 63826 63830 63865 63886 63932 63959 63962 63967 64027 64041 64055 64056 64070 64079 64082 64091 64097 64104 64133 64162 64179 64209 64246 64256 64276 64287 64316 64322 64340 64361 64373 64388 64419 64423 64427 64441 64468 64548 64571 64587 64627 64632 64640 64672 64702 64720 64732 64736 64743 64794 64813 64822 64896 64920 64951 64991 65012 65047 65053 65115 65117 65138 65145 65157 65195 65271 65289 65328 65353 65366 65425 65429 65439 65445 65473 65522 65525 65526 65532 65547 65579 65587 65594 65612 65645 65664 65771 65772 65782 65783 65792 65793 65794 65805 65829 65843 65848 65857 65887 65902 65909 65990 66009 66073 66084 66097 66106 66111 66113 66121 66129 66137 66138 66147 66175 66176 66179 66192 66195 66203 66251 66257 66259 66271 66294 66302 66329 66353 66384 66400 66436 66440 66441 66444 66453 66486 66503 66525 66541 66550 66564 66582 66584 66608 66634 66671 66681 66686 66692 66714 66738 66763 66766 66773 66784 66837 66850 66882 66921 66934 66941 66945 66971 66976 66981 67075 67076 67077 67096 67145 67163 67166 67188 67194 67197 67207 67217 67218 67223 67229 67233 67242 67342 67359 67380 67395 67396 67399 67452 67458 67470 67481 67488 67489 67546 67562 67576 67579 67587 67679 67680 67698 67721 67729 67759 67789 67805 67808 67813 67827 67833 67835 67887 67911 67933 67941 67944 67972 67979 67981 67993 68002 68034 68041 68044 68069 68084 68175 68192 68211 68217 68227 68233 68248 68249 68270 68300 68307 68327 68342 68376 68392 68404 68426 68427 68497 68518 68539 68563 68566 68620 68632 68672 68694 68701 68725 68729 68762 68790 68794 68823 68848 68850 68862 68864 68873 68907 68920 68977 68984 68996 69019 69027 69048 69056 69067 69075 69092 69095 69105 69117 69128 69149 69164 69167 69169 69190 69217 69218 69224 69226 69238 69302 69303 69313 69319 69366 69381 69393 69396 69400 69415 69442 69454 69541 69566 69589 69595 69597 69605 69629 69638 69641 69642 69648 69669 69670 69688 69735 69759 69792 69868 69889 69908 69919 69987 69995 70013 70017 70040 70043 70062 70080 70081 70082 70146 70219 70226 70233 70291 70333 70337 70341 70346 70354 70355 70409 70425 70435 70462 70465 70479 70499 70510 70540 70588 70590 70591 70600 70609 70647 70665 70669 70719 70721 70736 70773 70790 70864 70923 70938 70943 70952 71034 71053 71059 71070 71074 71079 71137 71139 71144 71148 71192 71230 71232 71234 71249 71254 71274 71289 71295 71354 71384 71423 71426 71432 71462 71513 71542 71569 71576 71581 71582 71591 71618 71622 71627 71653 71685 71691 71718 71762 71793 71799 71800 71824 71825 71862 71864 71884 71890 71928 71962 71967 71991 71995 72003 72045 72107 72203 72221 72224 72237 72238 72257 72270 72281 72282 72288 72292 72330 72339 72368 72376 72386 72388 72390 72393 72394 72406 72410 72554 72559 72562 72576 72600 72622 72623 72629 72693 72708 72729 72754 72755 72757 72760 72774 72782 72803 72811 72839 72844 72864 72868 72885 72903 72916 72923 72933 72954 72972 72979 73014 73015 73023 73049 73130 73141 73145 73172 73175 73194 73227 73262 73297 73314 73332 73333 73344 73370 73374 73397 73414 73416 73423 73435 73448 73456 73461 73482 73533 73553 73577 73583 73622 73630 73642 73655 73669 73671 73684 73688 73695 73706 73708 73710 73714 73722 73764 73817 73819 73822 73836 73845 73869 73875 73891 73948 73996 74003 74035 74042 74064 74128 74134 74142 74152 74156 74198 74216 74273 74276 74283 74291 74296 74347 74349 74351 74364 74371 74375 74445 74467 74484 74493 74512 74626 74631 74635 74699 74768 74771 74774 74777 74797 74806 74832 74837 74846 74849 74857 74896 74906 74914 74920 74959 74971 75008 75032 75038 75050 75068 75070 75102 75104 75110 75117 75154 75165 75179 75223 75225 75261 75263 75270 75276 75283 75290 75309 75310 75369 75397 75398 75402 75432 75438 75448 75454 75457 75481 75492 75495 75511 75513 75557 75563 75571 75633 75643 75652 75655 75671 75682 75687 75707 75713 75714 75767 75779 75791 75807 75812 75823 75843 75871 75880 75888 75892 75899 75921 75936 75941 75957 76010 76014 76024 76027 76042 76049 76052 76073 76076 76083 76102 76164 76180 76224 76239 76282 76290 76295 76296 76316 76397 76403 76411 76421 76434 76435 76451 76456 76478 76479 76493 76537 76541 76544 76560 76583 76602 76618 76643 76648 76683 76684 76687 76693 76730 76741 76772 76783 76789 76792 76797 76800 76802 76808 76812 76848 76849 76852 76868 76878 76893 76904 76933 76954 76973 76986 76992 76994 77001 77021 77027 77061 77089 77112 77119 77141 77159 77163 77190 77229 77300 77304 77310 77320 77324 77338 77340 77350 77365 77407 77412 77444 77454 77474 77481 77492 77499 77502 77522 77559 77562 77569 77597 77600 77625 77636 77654 77657 77675 77728 77753 77787 77798 77808 77851 77900 77908 77961 77984 78003 78009 78025 78085 78107 78157 78160 78162 78169 78186 78196 78197 78227 78282 78294 78296 78298 78334 78365 78389 78408 78420 78447 78448 78461 78487 78511 78513 78542 78543 78545 78562 78572 78595 78627 78637 78638 78690 78748 78754 78755 78791 78794 78827 78834 78860 78918 78966 78990 78991 79007 79008 79010 79016 79018 79034 79049 79063 79090 79112 79114 79158 79165 79175 79200 79220 79224 79263 79278 79294 79296 79306 79333 79337 79370 79374 79377 79417 79425 79440 79463 79471 79489 79498 79506 79508 79511 79526 79532 79534 79553 79555 79572 79594 79602 79612 79621 79656 79712 79790 79794 79797 79802 79918 80025 80031 80058 80116 80173 80178 80193 80222 80226 80247 80252 80261 80270 80288 80289 80290 80305 80328 80361 80374 80456 80472 80493 80514 80533 80548 80559 80590 80593 80653 80659 80696 80729 80779 80794 80795 80823 80862 80872 80874 80891 80913 80928 81015 81019 81026 81051 81097 81105 81115 81117 81126 81148 81172 81173 81182 81218 81230 81243 81246 81258 81260 81348 81400 81434 81468 81530 81543 81570 81601 81619 81643 81655 81698 81707 81708 81713 81715 81742 81750 81751 81752 81778 81787 81807 81823 81830 81841 81877 81898 81958 81976 82004 82039 82053 82058 82071 82130 82159 82167 82170 82194 82206 82284 82309 82339 82380 82383 82394 82406 82415 82444 82472 82500 82502 82519 82541 82560 82566 82594 82638 82642 82675 82689 82731 82738 82744 82887 82894 82919 82940 82943 82969 82975 83001 83003 83052 83070 83097 83175 83242 83255 83257 83282 83304 83309 83321 83341 83344 83368 83372 83382 83394 83438 83458 83472 83484 83487 83488 83492 83506 83547 83548 83555 83567 83570 83575 83581 83596 83614 83635 83650 83678 83687 83699 83766 83773 83779 83787 83807 83811 83819 83825 83827 83845 83890 83899 83901 83903 83924 83942 83946 83988 83991 84028 84034 84058 84079 84088 84108 84117 84131 84187 84203 84211 84244 84265 84289 84290 84349 84362 84370 84376 84413 84416 84417 84466 84507 84515 84518 84530 84539 84550 84565 84566 84611 84617 84641 84661 84692 84712 84729 84754 84775 84782 84805 84822 84840 84872 84925 84956 84957 84976 84993 85040 85053 85061 85064 85090 85118 85119 85156 85193 85198 85213 85214 85258 85265 85337 85346 85379 85452 85455 85510 85520 85587 85596 85601 85610 85636 85659 85662 85716 85717 85739 85758 85778 85797 85798 85812 85819 85825 85838 85858 85916 85939 85948 85964 85965 85975 85987 85991 85992 86005 86020 86034 86053 86065 86070 86081 86083 86084 86106 86113 86175 86223 86267 86271 86274 86297 86301 86360 86365 86382 86388 86438 86458 86467 86481 86488 86489 86520 86542 86546 86554 86556 86578 86624 86661 86663 86695 86710 86732 86766 86782 86808 86814 86835 86845 86879 86950 86953 86966 86971 86973 86984 86998 87014 87032 87038 87048 87080 87110 87119 87128 87158 87174 87181 87250 87252 87269 87296 87324 87345 87381 87389 87396 87421 87457 87472 87486 87487 87491 87493 87496 87500 87583 87587 87617 87628 87638 87683 87696 87713 87766 87780 87782 87783 87786 87808 87829 87836 87851 87889 87894 87900 87914 87942 87943 87947 87981 88004 88030 88051 88058 88165 88168 88198 88214 88215 88231 88234 88235 88249 88255 88263 88280 88291 88300 88301 88359 88372 88381 88385 88394 88395 88401 88422 88431 88433 88454 88473 88484 88487 88530 88544 88546 88554 88579 88591 88594 88663 88707 88766 88788 88806 88868 88891 88900 88906 88923 88933 88948 88955 88975 88995 89018 89032 89037 89045 89073 89079 89088 89101 89140 89143 89146 89243 89305 89309 89332 89345 89363 89400 89406 89425 89464 89488 89538 89546 89551 89555 89604 89615 89641 89659 89719 89759 89760 89775 89790 89802 89803 89809 89832 89833 89896 89907 89918 89927 89938 89942 89948 89950 89980 89995 90005 90034 90077 90123 90127 90173 90178 90180 90182 90217 90262 90273 90309 90317 90338 90399 90404 90443 90445 90453 90464 90474 90520 90532 90534 90613 90622 90631 90634 90642 90657 90676 90684 90706 90733 90791 90839 90904 90953 90980 90996 91044 91055 91088 91131 91134 91148 91149 91154 91164 91198 91228 91231 91240 91248 91262 91266 91279 91285 91288 91313 91333 91336 91368 91392 91409 91441 91459 91470 91473 91491 91505 91521 91555 91561 91584 91616 91617 91657 91672 91703 91704 91717 91720 91748 91763 91768 91800 91802 91804 91817 91826 91833 91834 91842 91849 91873 91901 91903 91917 91929 91941 91982 91988 91995 91998 92004 92008 92017 92018 92020 92021 92023 92065 92093 92125 92127 92130 92133 92175 92192 92224 92241 92248 92287 92316 92354 92374 92381 92394 92433 92439 92444 92449 92452 92556 92562 92576 92596 92609 92610 92611 92614 92636 92652 92669 92691 92702 92730 92773 92786 92836 92926 92933 92981 93026 93043 93045 93081 93086 93090 93121 93122 93139 93178 93199 93227 93243 93266 93288 93294 93308 93318 93328 93331 93332 93340 93344 93371 93375 93407 93411 93430 93443 93457 93478 93481 93492 93552 93575 93592 93593 93599 93600 93618 93623 93625 93652 93655 93672 93673 93735 93746 93780 93790 93792 93844 93851 93867 93879 93894 93905 93911 93966 94016 94028 94029 94063 94083 94111 94112 94133 94137 94146 94185 94188 94204 94215 94261 94301 94304 94337 94340 94364 94399 94410 94419 94428 94452 94462 94464 94476 94501 94511 94519 94573 94574 94589 94625 94663 94680 94685 94686 94703 94717 94732 94776 94783 94822 94891 94908 94914 94959 94981 94992 94998 95012 95029 95034 95043 95057 95066 95086 95128 95190 95191 95207 95214 95220 95223 95234 95239 95245 95261 95275 95301 95305 95306 95320 95325 95331 95355 95426 95434 95468 95502 95554 95557 95572 95657 95672 95674 95698 95705 95708 95712 95725 95754 95756 95764 95780 95806 95813 95832 95851 95862 95864 95900 95906 95937 96010 96017 96020 96025 96031 96037 96046 96048 96053 96059 96070 96076 96079 96090 96100 96115 96116 96140 96151 96152 96159 96171 96184 96187 96214 96222 96224 96242 96251 96270 96277 96289 96328 96356 96380 96389 96393 96400 96409 96485 96486 96527 96531 96541 96550 96579 96627 96632 96638 96640 96649 96657 96737 96740 96743 96765 96767 96770 96784 96792 96810 96825 96834 96864 96870 96903 96916 96933 96947 96985 96994 97015 97032 97040 97045 97061 97076 97085 97131 97132 97135 97160 97186 97203 97235 97251 97299 97301 97329 97340 97341 97431 97453 97484 97488 97518 97524 97538 97543 97553 97567 97569 97570 97591 97630 97662 97664 97667 97695 97715 97760 97842 97845 97850 97871 97879 97892 97927 97930 97937 97942 97953 97967 97979 97980 97994 98028 98036 98065 98078 98095 98108 98117 98144 98159 98165 98169 98175 98211 98221 98240 98249 98261 98262 98312 98320 98322 98328 98352 98426 98456 98465 98469 98497 98512 98517 98529 98535 98555 98564 98604 98623 98624 98626 98628 98638 98669 98694 98717 98729 98740 98789 98812 98820 98897 98902 98917 98952 98981 98983 98986 98987 99007 99048 99076 99091 99114 99122 99128 99130 99132 99136 99194 99216 99220 99229 99232 99237 99239 99243 99244 99268 99270 99280 99322 99324 99366 99368 99369 99396 99401 99425 99472 99477 99530 99532 99570 99573 99576 99590 99603 99604 99620 99704 99719 99728 99732 99767 99783 99897 99916 99923 99966 99974 99997 31666 43854 15955 93774 1493 10112 91173 13445 79055 47600 66144 99569 96084 8012 15349 56055 75311 13434 78490 66237 49143 84137 3643 81937 82743 69628 94911 94842 51114 55040 33090 10766 97067 73068 81388 89439 74500 24634 44714 13301 17312 37476 91036 39416 72640 59673 81068 91255 104 86700 5406 21011 46674 51110 4920 18911 12731 95 19462 89993 2779 82461 87292 44897 7356 24606 29253 80016 15224 71679 65248 728 55754 76847 40626 75907 95534 62638 16220 12129 95112 14158 45887 65901 56078 9949 85039 7737 72814 64586 31399 18567 82061 65392 61425 42200 62267 94975 34521 12148 11731 82404 15857 70184 21589 12371 57297 77577 96592 31384 98269 50589 78821 52122 33030 53814 23152 68353 43634 31536 71209 64236 57085 50755 43476 70915 34434 59275 82267 88268 63365 99541 41782 87117 99839 4023 84110 82973 75853 70387 36266 69069 37824 53460 65159 82850 31137 13612 20101 45004 84061 90160 29410 15539 56838 57886 54549 32657 77110 74490 6235 13496 89355 71016 32480 80576 51209 32331 74961 53563 5899 13965 32147 53314 53245 27920 68089 42791 34233 9824 73966 64784 79444 44454 23264 70523 68400 9894 93235 65253 85388 14727 58364 11924 13209 8103 51023 82075 5519 25218 94746 94804 74503 68835 61175 79781 96828 94733 89883 21501 70027 48219 71055 65900 91054 13426 46372 55048 43719 80760 744 41930 93453 11593 62814 61518 56750 33123 27772 84783 72527 96554 17221 14414 40892 65959 49206 80509 17580 73746 16419 34201 76441 17497 86049 50954 89011 27600 79606 74122 47355 58567 83077 49450 16581 65609 1766 32470 22449 59904 44530 70927 12774 29474 92010 7467 37962 47385 56439 10245 99810 31724 51051 26695 78179 9104 31700 87444 22524 80810 53007 55312 13707 79449 53724 97139 17978 48284 28304 66487 79817 75676 9258 29082 25297 43203 90761 96935 78326 31275 64504 238 24009 9722 56152 12159 93423 62028 64966 39687 3076 61145 99252 76835 34531 30065 56337 46144 84587 17182 30126 93787 30935 6192 80597 37702 37121 10076 47838 18605 52577 98067 18713 83489 49610 21500 85079 47786 38551 62734 46270 13918 21259 81892 59053 96120 85624 50149 35933 19615 70450 4280 44585 64941 54694 49766 96803 85720 76866 41726 33718 99594 43999 37807 49847 94372 44801 57836 19002 80976 19529 54942 16792 35909 53586 19330 98400 50283 86809 36291 83390 12219 52497 53134 23014 29696 44964 73587 44527 28236 58132 32899 59049 76976 37462 80103 99305 68092 96796 34562 86417 20897 9639 22514 71362 94240 11315 56550 48340 40541 87341 97731 8871 37587 16986 8161 3905 21210 52490 67294 72032 55972 54282 37136 74410 20760 91726 26841 20820 11109 39282 80179 91145 59899 67624 82949 8680 99563 30850 73055 86725 76625 17754 84383 83431 85248 70056 61501 934 83173 56196 200 21780 79724 80636 83602 35575 94977 84497 36850 81185 9134 41194 80422 35084 5856 602 83608 42098 33657 87338 62252 23575 1419 39711 38211 31940 18234 59439 68292 8260 16994 41679 3379 21575 97344 92639 72691 32275 83566 20131 41901 52030 21654 56926 70397 78935 52064 71748 68440 65534 38296 55584 69194 42459 81575 18794 6995 96213 25758 44978 65667 51393 55619 56904 5464 71469 38090 41650 99610 91806 38511 94436 4068 53046 3423 7402 96646 47308 67165 83905 6553 609 74086 38259 15648 60293 6548 83469 41163 5911 39216 16648 30129 28138 11305 8025 69817 32870 92846 38730 31728 69427 60607 71759 33187 14805 31101 71872 12171 19162 99039 21247 8690 62767 410 28836 69557 31624 25179 92482 74495 21868 34924 62635 65370 27717 98630 63684 72044 95775 54760 464 87605 34139 58945 57956 28796 79084 2555 14528 85303 82902 80678 41215 10606 12920 17384 15917 99439 64446 85170 88240 1303 66675 17717 28107 52626 9422 99631 5962 1124 12477 33953 54268 32911 62306 31798 99815 36224 41210 41836 47735 34356 52050 79810 85082 9199 80302 46188 39844 9003 83606 89873 77282 44117 79011 14769 19011 74681 76085 22055 91016 67417 74763 93748 12717 97070 54887 24882 12816 98387 44058 39539 4732 34955 71896 77612 22779 39487 27192 16415 94731 18063 4637 48046 94207 14547 52855 29059 35526 87873 52750 73685 36172 17685 32738 19611 36918 75939 10804 12405 53648 22719 59351 37482 24296 48195 55675 62327 99459 39453 21946 64471 69833 5469 7101 74350 2997 95997 51414 80858 86562 17114 68662 20499 25486 60718 83855 49079 1234 60569 30365 8590 49161 52136 50355 41637 77391 79867 80125 86753 75875 64851 50465 76275 61200 89401 12596 27727 42350 60924 58426 3392 53263 61319 86974 99860 21590 45987 11583 65649 36381 39065 15373 83524 62339 89170 2663 89864 64562 68277 38857 74578 77829 51330 80977 99199 38621 10573 69514 16163 13586 29816 45454 73978 3844 56426 89191 25865 98458 8284 80262 37975 58185 92954 14649 72970 30625 54335 28771 8115 15654 89219 61622 63363 41853 78058 81896 91649 35597 50707 88946 73161 30536 28248 34802 27449 61629 40494 98909 85642 73538 57863 12476 19266 23422 17298 82873 43963 26485 70490 51997 87585 68163 58617 19867 1554 59024 21410 46242 29992 21168 53299 42720 41029 63048 9251 80447 1968 89718 69236 42251 23430 99664 44989 82497 12767 20468 5212 68064 1092 80171 53406 69864 95443 39790 80828 56182 66951 45482 2428 85775 77005 84677 94913 47620 52028 51816 3230 39828 42692 86957 7329 97323 5697 73754 83586 85705 88803 87434 40677 97462 32613 21898 83810 58309 24139 77767 12752 92906 65598 35789 13123 59465 77388 776 95549 42992 4387 38032 9448 75387 56562 10401 74565 56688 95232 6519 78873 22171 42569 86711 54030 11251 79776 51436 30510 9618 80231 65054 69215 85070 20244 27589 50258 5415 21732 30691 90902 63429 14523 49490 45645 14106 17459 32995 90108 91467 40208 77607 41519 17638 232 87306 68588 86318 48201 86441 6649 29223 45361 61418 4148 77122 58034 37063 39252 35939 82713 62448 4005 86878 96249 64490 72849 53475 26506 78807 9629 63182 67354 30877 32910 33908 55783 39861 68437 64266 20394 91978 45595 24445 85385 30538 71856 78087 17667 93101 98279 30753 8147 71566 9033 39412 65931 58233 80373 43301 51040 68926 45485 87112 17881 64553 31729 27093 81074 86295 12932 10200 29273 46994 40073 3210 49943 55073 92099 33330 19730 56755 23416 32624 77952 41697 52189 85141 93000 83315 9604 66047 51189 56854 74555 50704 90937 86245 4625 40682 12905 12021 83626 22431 30089 73418 8811 87776 16239 50025 21227 63771 91234 14888 82612 21027 1989 12019 51790 28795 19833 25890 59894 6894 51004 95655 44654 1363 93424 3288 18560 32592 71719 68469 12538 61634 77969 2307 85608 96848 19662 18904 27673 12286 67448 96003 7882 1296 44153 53208 13845 53098 75405 99093 87106 36117 40286 72460 61635 87136 10759 7115 4234 77513 65722 66019 12058 10690 89359 99131 12506 86400 34926 90107 25570 59593 27135 94860 34719 57507 60816 94879 19565 45709 25507 59926 83914 70205 34836 12332 65553 72710 91383 39692 6188 96971 41629 5347 99595 25681 64665 71789 43493 29294 34135 31458 66713 73334 5738 84589 4650 99222 92191 83949 74277 79530 30006 90526 43859 38060 45851 72164 28618 25817 24851 55450 882 2167 67184 65871 14723 55285 97550 21965 86257 25626 62567 87794 1009 32141 64626 42840 10720 87282 71371 7912 63368 7004 63672 18942 86992 41524 2004 81234 40011 77423 10142 20748 3628 55242 51978 84375 15253 62034 95571 68485 61954 4577 58936 67089 45257 88228 41175 29147 32525 92399 75835 9676 7817 84106 31785 62217 72359 79242 68712 30305 12941 9225 50038 15226 27341 87946 92638 28358 70765 66448 17062 24502 9004 8365 50739 30245 1876 43035 30314 84512 59232 48326 32861 73816 3677 50634 34311 62134 13915 34351 44571 64013 82289 68129 67265 4502 59417 90139 20450 97724 80239 23087 51837 93370 38134 14503 77009 28426 83601 3268 91508 32456 58405 74294 39135 22950 55554 88860 87758 41551 62124 20771 24433 16795 59688 45489 79507 97421 77700 61436 2916 58424 5706 34492 20427 9284 38884 32508 98856 61904 5426 63232 19873 16991 43798 68523 29631 28122 39211 26963 55750 32422 15186 5271 63980 64760 28477 86811 10042 58964 2115 37952 32412 62145 84481 39973 90740 46228 30775 73995 89233 66308 70358 49535 85706 51372 24527 59829 27933 14603 53589 5175 25286 53110 13056 36350 59446 32448 96448 93004 90463 28 19384 29438 68569 91659 18021 58318 9710 28588 42543 68797 91876 41695 34107 54377 66498 63584 13985 71538 19765 56390 1765 63837 55591 45221 56844 49605 73614 54819 35672 91323 10797 74547 12027 41905 28616 94670 99747 65999 16424 77056 79415 60588 70037 45079 51483 28076 47086 71076 16722 55419 32599 94957 67769 26152 16921 42860 45696 96617 57089 88651 20205 83215 15020 61356 71994 83392 97274 48865 73514 32990 74599 68618 33366 10089 50127 8175 6601 13328 10383 2973 8853 26023 30417 21024 70164 58421 65316 69407 38548 18815 54765 56680 12961 32386 59670 20306 76579 12597 13382 95644 17351 66215 76047 52910 81079 57206 50537 64777 89071 75219 55724 82199 99685 87964 47006 31353 3951 75578 3569 68824 33752 51548 1422 77935 13439 83587 87392 46319 5933 42481 82700 13390 39738 82436 87312 78976 60827 62581 28690 74415 95380 65820 55889 87161 91948 60421 12037 24927 93439 35019 99959 54116 58594 32666 87595 76732 50035 27640 36579 15388 56733 56168 89404 89046 25183 77985 88844 11805 74907 19501 88186 2930 49827 39901 47247 991 39837 56682 6415 40173 89326 86652 74249 6978 10282 69945 3182 56626 52610 44602 10774 73004 71087 34247 74612 11595 76419 79945 33248 13784 95845 65458 58500 43479 16908 56193 63165 48259 10101 83938 84657 7550 61752 49261 94288 10945 84462 89698 50421 38556 3923 22671 28928 33528 85352 35534 24130 62540 86518 86744 36907 16849 29053 97247 12865 39025 49597 70486 64785 37581 90513 43297 74083 25852 71119 90431 40131 92997 18898 74266 75696 96221 49795 83746 58562 57913 77611 72997 5972 43001 52587 94286 39330 16743 82365 57298 26996 25285 84281 56957 13632 56708 17933 16379 47762 36948 41866 46845 70269 21399 82489 40846 21996 43700 63470 2261 39114 48787 58721 98530 61941 53424 16697 4301 41395 55144 28419 29825 97343 20066 77735 83990 89834 66830 7303 55715 85362 99160 84739 99360 22666 83830 19847 90970 21235 89168 93975 47249 5486 76005 74489 55097 3725 45889 17637 66520 47529 60238 81586 11859 82964 70007 25066 15436 21142 76702 17152 32319 82065 61660 32523 13004 18779 96480 4250 80513 97487 11160 67713 13971 22242 76511 37413 27418 13085 50721 23445 52129 36717 56736 58131 31957 53230 37543 5122 94785 11987 33916 42596 94002 39907 92617 28809 89823 75793 88445 70321 13958 32630 99367 74644 95874 58596 19042 37198 36147 24806 54396 60975 55167 64939 40658 37681 66445 78667 64084 47992 45370 83449 52937 82745 16156 38939 87315 81116 72036 81254 75332 52203 93126 42734 11652 46688 55194 11998 65811 39116 99073 39285 56066 12081 48944 66411 93341 64568 72414 67347 24001 32644 78319 37812 73512 61486 94973 6460 36582 43817 57655 51976 11003 89967 10646 51699 10345 442 65806 41462 73402 70151 91244 53472 39234 80272 78875 28598 11926 62759 99389 86259 44671 67994 60926 10886 74012 37669 31747 51672 20127 67996 79718 18583 1241 10594 28544 95961 99296 64513 31184 14236 56988 67836 39614 64220 51961 4682 64485 34645 55192 83710 12555 39394 90508 15031 41810 18227 10421 97408 12734 40295 91947 79037 75289 746 41447 2871 63992 26732 73231 5383 42008 79850 10488 93671 43320 32540 23219 96561 79899 82020 66015 3710 88489 30071 3365 71970 12319 47604 32665 45200 34306 1233 8652 85721 28766 40647 22337 3042 70395 76011 65706 54009 43772 32297 10803 25599 94930 32640 82559 72004 9167 38842 82648 25094 17028 73832 43066 59737 63862 11234 71777 59087 92834 87878 30174 10940 33906 27363 12620 94043 34842 86453 93515 56236 52756 50034 92197 27565 16638 34892 80695 56998 86969 60959 63832 37652 26814 58892 90131 41013 15879 96395 41961 27818 5431 23052 88219 53348 4511 89438 13468 54956 94738 42378 86079 93862 75928 76666 18239 26901 85681 42515 16098 39422 22832 23673 67910 9010 51794 60811 18793 30175 53243 80771 18126 53013 7472 83528 75347 56528 8302 58048 9929 11709 47328 39400 14701 60496 77406 47821 25624 45193 44413 48938 30759 13725 401 28377 3111 79091 97293 81534 26788 85154 73000 27585 44519 51094 83561 30090 12289 79495 6336 74998 69336 59014 23479 56271 7918 40396 50181 9519 23011 65515 55111 65617 49900 16407 61957 55017 90501 84901 56850 85068 77748 57423 17780 40642 73535 87869 99397 40689 86470 63367 38855 73396 39413 82457 15618 11743 29784 54682 47677 53477 30721 1958 87979 81818 76985 53710 78231 25054 92558 31881 86326 30650 75992 43567 32553 9948 76417 87177 18599 27442 81620 18306 50306 7287 48120 73724 76340 61526 45593 93846 78445 86333 25710 50976 34415 77762 85456 26097 9211 81129 33912 77096 74627 28238 75889 18672 25440 41589 46803 88344 44799 58112 86865 39146 72409 58068 83692 98848 22346 78999 30675 29848 49235 10652 71689 45516 23694 30136 37724 38771 77540 11697 72682 25561 93075 19849 19591 83931 77977 97306 94092 89184 85590 55736 1069 41005 56808 68273 76864 63383 56338 52106 36871 36531 41487 53221 13498 24436 21756 19802 17183 93250 22874 49332 52999 50747 39628 1584 33560 50191 75666 3596 12424 69570 42486 79547 18584 77078 73793 73751 25020 47242 34559 84939 94974 98473 57528 76370 55087 72056 2105 931 15095 19387 69871 90737 96061 35474 37993 45280 93080 81201 41592 27949 72101 16595 15560 70597 73460 81983 42134 73304 10716 86765 74013 27166 62357 3981 47054 52127 59296 6452 18139 22009 33620 91014 83955 17197 64103 16176 8531 79081 29192 97685 1965 21178 30185 34373 97583 10078 38226 31162 70731 34130 15807 55337 84359 6329 54850 98267 3971 56354 4868 49447 70459 61556 30578 67593 39750 54959 47284 82724 40972 25165 86616 20888 6240 36897 89838 92427 12273 65204 71491 71032 4428 39584 76983 87597 88293 54884 96278 25816 8492 95352 80825 31316 99657 22056 2114 44164 28355 66480 73410 71441 7189 6699 77631 92445 34922 23174 41628 24748 80362 67612 75355 58808 16987 67454 50242 62805 88537 17760 37579 49006 71931 19066 67258 58819 37283 77789 46269 52867 57867 48406 44724 60865 21908 32726 35516 78164 35345 51613 61566 22419 43250 32965 78711 42974 58010 97289 20802 22444 90211 63276 83944 48429 90029 75799 85918 58246 84721 61668 20442 25085 4410 21781 48978 26752 55083 21409 89133 88855 46095 90621 60123 52578 79910 50339 88949 77815 11958 73794 43776 39684 76470 76289 18978 87707 75956 22618 34303 95098 46828 63847 84658 28920 15597 39908 25306 62297 36865 28045 49150 70770 20314 48581 20021 48979 11300 17151 82084 82661 11389 87647 43782 64168 38013 52491 93155 20876 26442 6205 24561 62491 97564 59181 51529 2272 35969 41322 51291 65930 64830 96237 73558 49816 28606 66070 69714 57714 71983 81706 86511 54327 67786 32432 20206 69261 72816 51250 6447 12195 82831 4896 65469 45307 53056 57278 67338 2657 89895 81657 57487 43495 92876 45642 73363 23858 11409 70109 88361 38871 2473 26809 70883 7098 44412 68868 13474 46816 87993 43856 51875 54921 98670 32586 72612 23553 27505 77421 83539 65922 51314 12742 35082 54305 69680 59005 82035 8069 41068 99805 65603 38341 48925 61567 54454 99379 99647 79452 4328 10820 84516 39106 53407 97733 51691 62401 19398 46437 8761 55830 41549 93044 58885 93535 41179 86981 9974 62155 4045 52874 53570 61160 32928 98991 66745 86163 295 28900 3955 43163 12581 31494 7470 83951 10788 49863 72977 67081 18501 5108 41948 54244 76338 79171 60396 38580 74585 85019 32330 19567 93558 66050 64925 44399 89346 18893 35364 73294 96373 77308 53557 75005 96416 47686 18621 20877 97623 98887 72732 97108 59779 87226 36154 27745 59862 11013 46730 72793 15319 96859 17230 97580 2085 74620 47663 99744 72797 66364 99452 72379 49851 18498 91493 88164 97815 47291 59162 3197 93006 98018 82636 29968 71454 59258 72925 95673 3979 26242 74514 49477 84944 25955 68050 13109 31170 85884 28985 4533 3376 11935 3086 86985 79923 53322 58834 74780 76059 46462 20278 99811 34784 89287 98446 74004 2022 33372 96630 55443 83770 37885 84392 98748 57387 53547 47484 22927 653 44499 13449 25833 38805 67473 2970 70844 52079 22928 42978 9991 29684 54886 84316 85703 55133 69374 6061 10511 35870 41250 32510 32799 42909 79056 37069 94153 80543 44652 43938 6554 13230 36189 12589 8721 11734 39988 66540 65342 59716 34963 57529 23608 39626 1111 62000 31736 88702 45012 61611 48355 26698 94557 78937 34412 27658 80197 55742 21417 90250 49441 17590 1036 88966 86853 11838 29360 68558 47058 71545 80739 49974 59580 71322 68166 60686 51689 51872 99143 72896 87230 12813 9133 61809 18486 41082 81211 7 73031 67637 77964 98548 26705 93114 63439 37896 23073 97671 82914 13663 28342 76595 70315 34293 23389 79280 4056 58182 11836 35968 65710 17898 76121 14449 10432 24802 80577 35593 40007 95586 36824 37464 61077 47391 86614 4737 60934 96654 32938 12529 43142 97432 96604 28510 86633 47127 16634 20094 86126 85287 97960 68293 47290 55071 9294 527 7626 95332 68118 7039 63331 39094 95730 44486 50388 80717 38832 68544 89533 48419 70256 72312 57646 61978 56604 77849 64431 38044 91063 8032 51592 27474 46632 13773 61013 66198 78814 21073 1361 72048 67356 40202 54471 61050 3067 48872 88307 27907 12978 10064 51282 48607 25757 38634 86233 76998 46229 86708 55978 13203 88680 59969 34954 97775 47311 77360 37915 83719 74602 76343 91425 83742 91158 37729 67266 68489 98230 2954 12785 68740 34944 5366 163 48781 19632 34081 22034 69549 66282 90165 86598 17407 99422 22251 4182 26682 85308 51511 99686 70410 71331 44342 27930 55577 8213 11953 15949 41132 59002 24014 49618 82699 44361 85771 59679 89884 47119 32444 6115 46403 20534 6593 92415 95024 12075 87509 38753 29428 16586 78809 73398 76107 47867 21076 90867 75970 43846 9789 50177 92859 12750 73029 32549 94587 34381 52047 41073 43244 99829 58755 23180 2962 36846 31820 34224 45839 68659 6285 1048 77199 61316 25985 60495 70076 14144 5646 36444 95514 11476 59354 682 72674 13743 99773 2239 72546 32725 17988 21182 47628 5274 39805 39904 23245 62919 94230 65911 26922 43149 42703 85873 35544 77125 39004 61970 40684 76243 94234 81454 58947 51503 1973 22937 18619 44040 22911 35244 47720 36462 56986 67673 69918 53092 53684 89120 52572 22700 60062 72714 19653 98243 16120 22307 37243 92734 62702 45854 12088 79006 39326 7298 64926 59836 72031 49814 84540 60575 26241 35145 36712 99936 68786 25734 75373 65254 38725 59978 82691 86179 30789 50871 12285 82161 95805 984 89022 99248 50834 14858 27250 46732 82059 15595 64096 76842 68855 62942 33024 82865 38847 85558 27977 42417 31364 152 33828 34377 73889 64336 69489 3650 95183 7479 82009 86073 77291 91211 84647 91387 40833 58728 28870 31552 54151 69266 15602 39181 53014 93960 88564 41848 55633 78057 35765 51343 90517 12934 51990 92757 29191 99528 91698 17271 94239 159 22387 84268 23006 9814 44409 81244 80424 78504 1562 1823 90128 8892 29901 77416 50903 9127 92659 54038 36463 836 49247 55607 49942 88059 46798 74522 71805 75751 49806 16711 87614 23666 77256 53161 15893 37990 94157 50530 50507 14743 46111 37294 98701 25149 69260 77149 26195 53193 41953 74343 62512 75294 14498 95555 61801 80079 48245 96482 44253 18281 89369 54257 78998 46329 35661 91894 63576 44187 42155 20597 33949 84908 31157 11627 2160 49391 46448 70006 33732 83281 54013 73207 879 12161 5355 38324 39367 75721 51235 34595 75011 40108 33165 54576 29039 31996 55077 81592 27834 88147 20006 71 44182 70326 63750 97469 71239 48431 53436 11933 95503 50340 43892 20404 65407 50505 31572 4728 75836 21314 11121 48857 35052 66267 25908 9806 16740 65449 96497 72446 26653 43624 87777 16321 41991 30768 51184 60348 18125 23204 6491 14819 42837 90226 75158 89190 18608 35439 5315 5449 41711 2220 86913 8524 45452 42700 22765 58434 84085 24051 3484 13125 79791 21614 75433 89225 25227 69851 54063 68764 22552 71320 72514 49432 11459 55095 45410 86160 89278 58754 35400 42375 76353 32851 52803 75566 1042 80699 1324 71146 35396 36672 19841 52592 88184 38886 45509 82393 82426 89947 44562 85482 29402 59621 58792 80394 31087 69883 60887 65398 16948 19312 14929 82883 84234 23217 44513 7752 69744 20510 54431 52828 66861 47482 75430 6458 37525 38952 85344 25173 30435 25957 9573 40742 33630 60292 80064 10532 38741 11138 18171 13513 71290 54649 26772 44053 63366 10050 8789 81095 72317 84231 52484 46539 12145 36181 80838 46831 45446 7619 1136 65813 6016 34446 87235 26879 26150 17571 84177 76330 84838 23456 85284 44864 88128 23022 85687 19616 77930 26514 99891 16812 15147 12335 68286 51718 65497 79824 23804 34871 56917 1190 79771 63821 38263 57493 34372 49962 13519 48263 58449 23291 12119 56262 22783 88857 96953 22668 39117 37256 69798 70508 34033 80338 62586 44467 32104 35528 24358 46716 11235 56493 12438 3453 81939 37025 42247 82666 67190 46916 15732 53049 41938 83714 22467 21966 66656 77749 14642 96149 3422 26703 53572 88888 77773 84626 90315 18960 87875 40679 5754 16567 54778 86754 93069 26283 7711 49534 40820 75986 98064 20074 98167 18914 93384 10898 16422 95885 61540 22503 96712 87221 51392 97809 30074 75295 54732 67598 43949 26076 78465 35867 40364 56945 13043 30959 85129 15391 25897 70748 25965 25878 43882 25428 33218 53288 62183 62040 44954 98618 54452 39768 52861 26896 10102 94042 65233 97456 38523 43863 177 51160 30581 49464 37610 10376 45682 73367 19327 83997 63132 83960 84432 15511 84919 78456 68195 70851 67297 86178 28866 65747 44504 25155 32001 35586 46569 4014 76921 96063 77246 1133 2781 45791 99961 65777 78476 18164 78925 15054 70492 23978 79176 44635 49662 2178 17300 53655 73288 88541 67121 15918 62664 49360 78435 65155 91759 65713 84310 77921 36077 3318 63146 80124 81829 75590 90600 47787 42258 28499 79739 42744 41489 24809 44247 38839 23778 17417 19116 6950 34910 70769 19549 72702 52565 26952 23003 48196 87665 70996 96773 34312 33470 81226 60753 37532 57583 64821 62086 33447 39575 91260 35698 15395 27792 77895 5833 31872 51487 78214 38307 35683 49704 73340 99124 46550 78761 84403 74929 42997 60408 74982 15326 65927 74921 88412 4341 87260 32768 1463 4813 51899 23871 33157 66125 98753 73012 79356 9485 4367 82705 55944 81786 5758 508 12305 60126 18109 7591 68514 70489 50068 71189 37593 10151 82168 37103 63890 8802 74431 15352 82242 50776 37809 30848 1927 18394 65578 61772 35951 24941 73625 33730 90670 31773 53947 21604 38279 15420 49260 15820 75906 64424 84170 158 84833 73590 59017 462 21107 91981 86876 19819 58762 56756 34248 44833 83983 7615 51200 15946 48191 99406 67007 61438 26751 13737 22245 46950 53917 95028 50889 72040 30201 88824 62473 14913 35297 28654 38501 25953 60886 80322 53094 56525 19525 58060 49557 57591 90871 87586 59328 5973 256 69845 7935 13558 46855 81346 84543 29170 47122 68099 95162 28524 89157 60929 20471 27922 4310 98631 24589 96188 82376 16749 92411 38666 19992 73281 39773 81070 57910 19177 81975 29817 62900 87694 4464 32464 80805 61645 61333 21008 67582 40304 60688 54442 47490 97384 83201 85638 4415 23342 41995 66511 2819 89047 79106 51165 40886 93314 97869 3865 61971 42406 31566 49908 3742 94953 19929 17990 22615 86137 19492 51124 62640 79413 17349 67831 97492 7221 51017 41733 15631 9620 66895 3040 58541 61347 72166 64489 86102 17772 86040 63515 1367 20276 54344 3118 31604 40885 80040 87567 65261 95656 57843 81491 72966 2756 23502 39594 42850 98022 53101 54864 78853 77181 81338 30454 69253 13798 18545 83582 75213 78522 21910 28203 91340 98435 62476 33238 90020 46022 35849 28495 39899 17999 27568 26322 52772 39199 87339 16699 86321 48610 19572 61571 39543 50763 52850 31390 20251 47828 51379 76681 56646 41318 93302 80567 51143 29765 83649 91303 62965 38446 19271 11281 55957 36 91293 84075 19955 16607 95048 24564 5811 77685 47407 97768 83886 91511 59600 16500 41123 54186 59921 7646 60176 6448 84178 81844 73111 95430 87328 17053 2470 4770 54951 6647 31433 15764 41231 98319 36210 93572 77717 15464 68225 18026 17661 96019 63608 58546 72380 39599 72770 2524 14790 47863 56456 5664 40174 55036 95545 33703 9413 49988 16550 8156 24441 23114 3915 92884 15895 61286 61402 57518 98080 31503 83945 59463 46863 49497 83171 48920 45188 57522 1947 92803 19249 50809 58419 81536 27051 19689 11574 48392 58629 1671 66753 43258 61536 77140 30751 63265 88229 5847 88054 20129 46475 65987 60148 48068 72630 35696 7970 55965 76739 74964 22341 74892 8240 78343 36884 44757 62727 48250 97872 87826 77183 94892 49181 20726 46301 6049 96280 8328 59736 43667 40127 61129 51552 39616 82389 78884 46488 64942 26676 6270 1253 76094 94245 14244 71836 36732 58504 12093 12346 35966 53132 5048 37015 75749 39475 10051 3627 55677 16769 38900 29802 17465 44953 67418 39084 95107 85251 44483 32675 98970 83067 25188 36548 73829 13319 31995 32753 5419 54500 47982 42483 99814 23192 5377 96760 47947 27180 27456 87538 68182 50138 82687 21568 99921 57789 9427 4260 44145 24877 62850 53403 94634 1250 57788 27030 17956 80147 32265 60445 51106 31770 51589 9489 86678 94377 25847 62411 4008 4202 59121 14833 24397 89307 3078 75496 8015 11183 58825 10510 71104 28073 26169 3661 39781 24955 7219 47110 15217 89733 66433 97080 18845 54429 87209 5804 78072 26603 717 13013 60904 69751 70207 13873 77956 97964 22301 57879 83839 1698 61621 60369 91634 21553 60110 7692 67215 57078 8598 63633 97319 407 35941 7838 68745 15074 41597 30257 90950 12095 17872 6006 79902 34889 47505 88197 71646 89473 14045 6850 34966 33847 51860 18259 31119 51765 85084 84743 68001 32172 39984 57169 30788 70777 49842 93432 99485 26710 74126 94972 14206 52333 60243 14643 49646 53035 34198 30056 24371 46059 17194 55153 92880 35604 77827 38497 10933 24369 71933 75637 51354 68591 80836 701 57166 34506 40932 47350 68479 1543 47019 84480 53405 35170 14995 98464 80044 41055 7102 20361 71588 40241 40413 93123 85874 34077 32074 24491 60427 71313 86749 42297 86747 49255 21787 5001 6604 951 58995 67634 52648 33401 20671 33910 97115 64 40745 18767 28136 98132 11824 49080 66082 14837 75076 74744 21968 30113 77926 45727 92668 60000 81194 85793 16024 4457 30060 90201 38671 56735 14372 32224 78388 69762 25743 93739 63086 7600 67586 27582 38444 26212 89263 50179 75890 2370 13670 66131 35445 44965 61201 90923 41155 38151 84339 67629 52260 95604 12871 99221 44619 96710 30262 66649 13533 10813 26895 15378 95023 65786 19762 76498 51977 55656 43005 10673 16850 6877 16458 21355 92142 46733 94762 37268 98329 69932 54639 77347 58991 20811 36750 53794 94420 50229 2974 37872 28125 79682 99460 83055 69985 45433 61535 1105 22022 84241 39941 92713 35572 93011 18203 63120 5880 51378 14884 6512 11577 36523 98743 26536 42693 27503 69522 87828 69014 7361 39975 24021 13702 88811 41828 33824 16222 5752 5054 96757 33379 43971 2086 77402 72146 80892 8688 58698 35375 1552 13552 98545 21665 51174 81177 21548 55789 21293 43371 56000 1030 72778 89340 56928 11461 29306 85260 6351 1118 46221 53484 94966 10285 52922 72293 90912 92333 27747 61911 37968 83417 70970 25861 14208 88053 23029 17169 92437 99116 85626 68124 9079 60478 99785 36794 45360 15584 45974 71527 39645 85926 90745 81261 38129 28569 90427 93463 14134 79477 4439 76096 35388 58554 96940 14846 92990 1794 90092 79806 74864 21371 16627 95981 54225 76997 121 885 41550 39675 66546 70706 23878 39082 30894 92567 69410 18958 20753 10074 49996 80326 34042 60283 64237 9426 26803 5542 79256 24755 35595 81304 54460 91796 28818 50013 66937 95729 81124 5701 45398 67791 34790 18070 89841 24194 44842 93073 95694 75561 50850 32935 17561 95235 19724 49978 85760 28242 21320 2 49732 57422 59581 31309 26950 44316 86768 94079 66504 8843 24376 62265 61524 36160 50353 87830 3730 38850 80967 25385 73611 26664 83655 91390 59146 34159 25572 34962 8079 41416 46126 11074 21035 24690 61503 11363 60150 76839 49330 70985 26534 33021 39569 32170 89094 6229 25620 82848 28082 26290 52683 3221 60458 66393 47369 56509 5539 16851 25464 96338 18733 53361 90098 70635 68162 5473 80987 63658 46053 37071 70309 84012 31110 50042 15867 6495 76617 39533 60337 49183 62748 83226 47362 87568 33257 85889 87013 44909 96791 42420 47380 88193 41594 46614 51092 43217 63702 63892 96782 2735 92253 70746 93135 19078 16117 2806 57018 64436 56553 24256 96839 70453 56399 67437 51408 21312 63186 62913 86628 6288 54055 51371 58497 72002 6645 35599 15205 55183 42158 23628 24479 54579 4194 41781 70022 65359 44466 63805 9304 38476 49348 79733 6326 24874 73651 24348 21302 32547 88092 76796 37232 52814 32942 46620 71888 57068 12256 74576 17218 89888 56461 59640 37850 93359 288 14243 6644 2983 23341 65938 37124 51400 36952 39836 22882 72192 53878 29659 49967 13835 60913 94033 73873 72894 80199 27916 78736 41275 60479 27882 68121 58083 77126 13593 82557 62443 83854 2303 92294 82019 96300 39648 35291 99321 90254 33111 96581 51934 25804 70577 53473 22745 36514 11694 11688 619 84057 24104 90234 43969 3673 40023 11081 48698 17431 86763 939 32722 59140 18683 26352 99866 55399 61386 88375 79180 33712 24843 75458 5349 37153 26877 16002 86397 85003 93469 74979 13765 54593 99437 43232 14405 23864 72591 22755 31000 31691 63547 74738 62093 66543 10878 52616 30133 29084 36757 89731 94327 61317 30040 37866 51043 57425 31633 43104 54394 94375 38527 92027 21539 4285 92471 44786 22273 11484 95216 28689 31780 16951 32562 72443 47258 82341 20410 83142 19786 56961 35363 40384 69478 78073 31479 98643 17106 70277 52947 63113 9278 36545 77265 97383 22089 17734 87343 55555 80273 82162 30171 87100 34473 50670 16701 5872 52994 53332 168 10028 5525 97461 69914 53396 66274 65409 94172 59804 44860 81319 62118 61451 43308 68264 82716 78570 64817 48050 53302 54444 98431 56453 52152 73155 81389 67749 41967 36179 6573 73214 1960 69314 47196 36212 71472 2636 61931 68281 58072 26491 11322 44282 9339 21650 46347 39304 74767 2718 28811 69287 19087 65158 93436 48852 66260 5841 31753 93641 57552 83514 39237 40557 58954 69188 84091 57449 32276 36990 45960 30167 80131 12701 84940 34063 74845 44717 13309 21420 50684 9796 26032 62343 81256 24931 62930 97034 72800 89210 69626 61209 7516 19053 89855 75379 63955 75109 33938 42632 70441 56494 89744 57949 47911 38015 35199 71319 7945 23633 75656 99014 22148 39715 28432 16886 18963 61886 23920 36883 71152 8585 49737 3451 46447 29849 14071 34145 24303 1106 59922 7305 27219 72660 58260 50430 83230 42843 17910 99889 47353 5574 9384 56251 27999 44 78610 86886 96021 77247 93095 70848 28949 29654 43490 43287 46682 95781 52993 99457 22040 9770 15381 74993 57255 13002 73342 75514 9923 10791 56734 41142 40622 61728 77345 8730 84389 25115 61986 9803 2595 18129 9580 48309 76255 30527 93367 30460 51482 88029 15786 7772 27941 36424 12764 95646 48427 58788 34620 22895 78900 40989 96705 56087 4563 70408 88567 14738 66936 53897 10394 47186 14241 66612 52211 89380 12878 71414 28327 77067 74752 13528 79626 65116 88331 47808 95462 360 19254 14628 72244 35798 49630 23746 26161 51870 88514 82868 95633 71712 46357 17171 35776 28556 82328 73942 85357 43338 19618 4010 72538 68617 44986 45445 47876 49368 21881 3934 96830 66163 91860 62084 13097 84059 2337 84330 98600 97674 10724 76905 49684 32351 56101 28079 83302 2911 37098 10853 2168 164 52347 4374 73099 98053 56476 18933 31173 91426 23848 92994 9841 38187 70657 83044 78466 38502 67651 27152 44233 75649 1355 30142 32701 62271 6622 56720 97051 88160 66772 9303 82778 67270 31060 56100 37778 55175 37922 34290 98707 75974 38426 30981 57748 84070 4469 48372 19329 52770 2647 96336 68628 73426 11578 13027 3954 40935 84209 4057 11821 57429 91395 56742 62382 79281 57220 7753 97023 79831 45396 57824 73973 15475 16971 5264 52456 74119 95334 90576 38077 85950 20776 57952 47061 80027 8366 56535 19740 23524 10187 9897 51182 30504 17007 61737 41610 79202 92749 37603 48647 94796 13317 35144 77254 49807 82652 10602 96264 56978 87518 86791 12892 77729 85133 70863 59646 27143 22513 37199 18817 25691 75459 83025 90933 1938 5822 75285 86924 28190 82041 78609 23106 23611 32883 27561 17517 84727 11663 17626 74107 45331 85788 63209 64708 68126 34123 5105 39230 988 34005 1219 52074 15549 41762 201 51373 54160 1144 94598 42856 8735 40035 76505 8223 86037 35649 49879 5020 85297 16362 22855 91689 54182 60819 34998 90583 13412 11827 48848 45475 80056 97401 24676 61688 74182 96271 54387 54361 34992 34285 80711 83546 29917 97902 96539 46547 4867 458 593 14495 38935 66269 17511 11469 4230 91721 51618 10849 16834 75541 53665 13838 29024 82862 94320 38513 33297 40431 54011 61331 78703 74646 77981 93167 53539 25059 54137 83136 77038 21234 86558 70850 10343 68966 55926 34690 65593 87264 69801 29002 74328 23237 25319 57612 25238 51739 40902 43070 10003 72277 35298 72373 49346 65063 34952 63047 12963 68223 76716 37495 23565 9123 70446 47018 46557 75022 97837 42240 87580 60962 85143 99230 87534 43081 77066 43054 1139 7993 30922 1093 10747 35742 99214 77996 27472 65589 59910 28320 19097 34032 17901 67604 10405 91665 30130 66120 87348 75226 72961 43809 29874 95091 74028 49175 95741 54315 47288 98925 80982 11733 61279 12002 59702 81422 33930 65702 16700 7432 45261 67362 3333 95816 18847 11538 55469 36116 72846 49086 95208 6471 40922 25029 79800 66289 36997 53755 17240 33164 50875 40977 64230 10021 20790 60434 99099 6483 27332 65765 93446 22046 69090 4618 47112 51506 68453 7651 42130 50392 32340 77820 60139 45844 60846 63400 93416 41050 33143 16266 33478 34214 62322 68627 97482 74685 57364 8520 75353 92548 12658 89637 70811 34229 7255 52237 58445 66327 81122 25379 67583 42052 20682 73432 73020 92308 37711 7274 77135 36809 3939 26758 27883 86803 7549 18801 50886 78492 28597 61315 82959 66879 20517 18003 14384 11705 75126 99254 20483 57163 58688 56046 77335 39361 57624 99598 60016 98406 55091 18858 6747 54721 10276 29674 89353 44967 70405 76908 15024 68831 76486 92543 9634 63733 39220 98985 23132 17189 3593 83935 69989 20624 68874 82214 86263 58882 18696 13469 26625 29260 44321 1774 78826 77489 70092 9234 12325 95465 14534 82655 30924 60224 96938 89903 73956 23220 86916 13433 29218 9025 34755 41106 324 96694 37308 3969 60182 33190 4269 47710 32625 47023 99978 15642 82978 93410 97322 74664 65513 61782 84628 4157 58634 46993 11028 56039 51429 53244 77385 58347 22267 48389 27369 72519 90185 90011 63814 14959 36107 31111 95524 24093 61757 62081 94313 36971 84072 42489 75006 45323 1538 2597 97037 99045 14860 42108 46773 17508 40812 49026 65840 15832 8885 71711 2982 257 34635 89547 69616 14262 39481 56428 3328 83967 17469 23904 46278 32208 18415 35063 82526 98527 72419 96483 65093 48804 51749 95372 22221 62583 12020 7872 35248 67934 94637 50205 78939 41775 95835 61940 31758 44969 77275 35692 43369 36103 50579 11294 58778 80078 3357 69036 81029 236 85634 55045 95117 24940 64877 89218 99852 52295 29182 92212 96408 15841 98360 41553 73209 61113 15393 88833 36500 90615 36954 99977 84009 59223 54521 71549 92270 41152 16381 59814 30559 94658 47431 38174 35416 4554 84683 51267 28570 55566 31245 21928 16803 30534 8037 11548 9318 15894 17874 44060 78128 19824 9552 64712 93013 72927 93414 96808 11170 64656 25334 43481 92069 56157 89644 953 63050 98445 88754 7539 7875 27559 32515 27081 76118 50534 14187 84928 94801 37027 5443 23067 6085 56758 591 94180 93701 94446 53063 91920 68744 49038 55345 96246 73080 60805 86937 59367 40368 89259 23074 21285 89734 32334 95602 38325 37647 42447 14564 4582 66539 28726 75607 621 5112 26277 39732 32347 69696 56489 76162 86627 66318 80452 26459 34731 49288 92457 31973 65346 89044 44650 74427 34031 33046 65151 34337 43419 64835 30828 35100 74358 75520 82087 40136 5520 29473 658 75694 81407 24819 12704 29953 92119 88205 75181 20157 81213 5011 39967 19450 62560 63243 36899 45325 13863 6760 28462 65474 58505 70468 23868 53793 37059 59520 57460 59485 25980 68859 49882 52156 44104 21158 48336 94231 17166 23649 14139 95222 44236 68024 45957 41478 98340 49757 23908 62996 93795 29164 52964 15866 11468 53967 18368 75133 86208 9192 53414 14507 18636 70231 14791 40652 13607 83178 92211 49095 33998 16314 93930 45840 89322 33204 84299 73797 26535 83429 37716 52748 93037 14366 39173 83195 3133 34407 61760 59674 50730 48914 25516 69811 9739 35235 35899 51470 58406 34652 89566 75042 86723 2563 64550 94427 56413 63103 96587 22601 71780 2411 78653 20867 34796 5392 4325 16623 94993 86280 31108 71212 37194 11894 69081 71199 12439 69926 65655 72502 97290 49911 46124 98500 93495 77356 56645 77206 4372 58160 1330 82473 9476 88797 47685 58966 81136 25913 76867 89030 80035 57149 92535 42275 11880 55692 29540 5598 36059 75209 85658 2537 20497 46963 43998 56464 61820 95783 16013 65785 20368 64744 3003 52457 94391 38559 15206 60477 23201 95108 12705 42798 68454 22366 28703 91139 20185 11357 30508 18825 70414 30969 35279 89706 24470 5249 15001 47909 6274 11452 15665 35852 55707 33480 89695 22164 99106 30580 79359 76709 88065 21207 92339 75993 77816 92707 39938 43767 19295 31474 82423 32193 99795 33591 6773 59691 20266 89631 37965 11505 56833 57618 34359 31956 97746 3456 72603 55859 179 21268 34262 93109 67476 19912 53678 93543 89974 60277 31099 33984 85581 15890 42568 33853 12703 73025 30681 26405 47638 53765 73957 78344 2674 42864 285 13308 69064 66299 46054 71891 11135 26239 16387 84491 89818 30010 62620 89027 41759 40825 3583 58693 37930 86440 81024 27840 93685 22731 98030 89932 26622 75307 96407 15626 80568 93683 81568 25822 79726 6630 12644 59615 13980 25613 60336 12028 79397 67018 34362 4102 49343 45908 25493 8122 43126 73300 43427 22473 41878 65455 48799 77408 25612 15047 35834 22370 74186 63327 25408 22817 52215 30606 87026 54369 25068 99494 36272 71709 85910 60810 16784 68983 81045 42335 69840 80186 2016 29329 92898 73539 90216 46208 32274 15551 27199 91964 59407 50363 52913 4509 95146 56358 30322 3149 88841 31493 91604 90198 69010 58681 12586 21567 39153 74217 62880 96179 99352 6770 67855 88984 91965 78905 97704 29796 31455 47162 1123 73673 10937 88729 55935 55954 16344 44470 33617 51230 34409 26472 23613 78565 36402 29252 86121 4993 41746 48567 13165 50996 32950 45826 37873 14176 64786 79247 64163 83335 24120 94032 37428 33052 24703 25201 87711 44457 99155 4353 30131 10708 37190 2713 25189 3171 78953 3754 82747 16378 93118 97935 40748 35386 15546 3428 14841 26414 76395 18276 14622 19791 30692 97127 280 19711 64936 54957 75997 7411 1068 75581 23081 39012 15636 99343 27118 60225 8813 22823 76169 67740 40654 95483 1679 4118 86370 34368 81087 85909 97146 78839 5214 71123 47278 55340 3521 13116 12827 94237 89629 97163 10486 64872 7781 28825 42526 23563 14654 31066 11944 44046 67179 61753 33025 41058 89976 59159 61694 97016 91740 66072 91461 17290 12070 73053 27605 53975 33180 56950 79254 43388 45946 39857 46915 28837 34075 29134 48819 15995 25696 69275 41558 98485 64876 49108 91908 29009 76346 27970 26203 69974 14626 16158 78181 82795 95279 8353 78299 36218 98851 13362 47010 73386 75004 40721 36412 47457 90290 7735 40464 87424 19352 31632 84688 84011 44868 30442 84053 60789 68165 72706 45899 48063 48177 23562 43023 51129 60830 98268 2145 29824 56619 575 6062 94166 99035 67408 78158 93920 86861 91952 4284 47136 32022 78619 26699 25617 58777 96043 13802 90138 83153 13591 88502 32679 39725 20261 87231 41080 19081 16841 58684 49500 10997 32614 72094 65035 61713 53238 97977 51155 36709 36689 95398 55425 94017 25049 45585 15676 11526 99955 72856 80694 67259 1513 95237 44744 22477 1365 11544 19990 59399 71823 68713 21769 58973 95218 12627 39038 17172 7632 44140 24186 51089 37899 79566 75601 10440 99094 95809 74878 99374 56049 63300 89510 79984 84876 69943 89676 41466 42607 529 67732 27134 32345 11153 63334 43916 57082 43784 42709 43649 92499 89595 91416 73466 63461 70265 9447 4939 56340 20880 76109 12953 61031 49176 86451 84950 52087 49215 67781 93807 98026 8090 17296 40148 84342 98503 43848 79757 76209 52486 5403 81110 92407 6698 18325 17673 52516 79390 63518 67932 9018 97393 56516 82645 89412 32489 22057 92187 19805 90163 1218 21549 8424 12461 91109 66356 79846 41387 78692 87121 77361 13927 72259 84222 92755 22909 19640 10055 3442 86226 11093 37011 80688 75335 95720 34715 9407 28252 91068 9907 32828 57034 81275 57482 2335 17912 61915 32173 70015 13875 89440 12167 16077 33109 48174 9561 61551 20908 73395 20895 91245 81465 24897 14678 69368 64498 52524 4836 10249 90295 4093 2935 90649 47630 22628 34277 63325 57839 72353 92495 57047 24316 55352 62963 72021 15646 85492 71085 14091 78270 51271 58104 73802 17066 30395 50660 43545 9810 75328 1171 11045 46786 7140 66367 4635 36529 11811 68477 67754 36440 87612 4925 74513 18853 56292 29529 9570 87654 88020 3134 77065 34172 56764 42216 59546 37348 8550 15522 80431 58702 94376 47177 89087 990 64912 18565 26228 72648 83828 55051 76292 8251 34319 40973 81152 11350 36447 22999 10352 46522 52933 19922 40794 68821 26216 63798 64221 8921 92216 97912 45589 75316 63908 49268 66232 52856 32227 54655 28095 90690 31293 18060 49376 16745 9703 51238 64946 91562 92746 92784 85500 74834 44033 59190 79162 73679 88333 28867 27164 27889 96326 11910 40237 19835 15616 58223 45775 38781 62901 92790 8526 49397 63134 96986 9470 87948 17340 8014 78579 38192 84025 71073 56565 14592 86960 81294 62593 40741 88565 54123 38119 34001 51472 47165 70741 53650 21414 96323 44944 26127 205 85651 42133 33836 42986 13610 89514 61326 54296 99121 65837 54515 45000 98830 61695 55106 69639 97259 70813 38512 84030 8708 18908 20664 7898 90516 60174 52342 79504 86272 87274 67335 61330 36206 89449 62801 96905 92152 43818 38525 82554 88141 84160 77672 55366 48104 83881 60423 15622 82735 41153 36880 78321 37837 90738 23760 38789 25008 15015 33424 67059 21327 59365 26263 80660 47035 76387 29310 50688 63788 73522 67816 55493 86072 21700 93281 52462 65349 88838 52574 63361 24005 58210 21378 41438 43925 89728 37180 30457 75118 20677 46804 14579 37236 31525 64106 18260 440 70847 36080 54815 22326 78187 72454 97827 50947 43182 26804 41580 36821 85676 55277 6540 61484 15211 92102 56532 86277 72370 76639 93898 83712 54388 68719 23750 20449 58371 63564 78575 32316 24268 74207 81162 65295 67051 57976 4653 4853 12682 33496 80146 43659 28444 54045 66521 78525 96879 47603 64700 51908 92798 18023 38431 92683 83896 86185 56268 56761 54600 68567 53148 58573 81686 46330 65962 28126 97046 58879 81223 70328 76915 13144 43370 5679 76097 78353 57537 31243 48843 58599 52601 74073 7326 14492 86688 20474 62641 2767 81690 95892 42062 69159 51233 78178 79252 97805 72508 42167 93635 68155 60162 48880 83270 39708 38063 16390 41148 79484 7378 65040 20271 46562 334 92591 96513 63129 42721 66840 11946 12208 79878 34301 25579 94241 87601 85282 66888 21697 7038 12860 8104 34030 33708 29300 28315 15897 11083 79540 28494 75240 27972 91595 26078 18811 52518 42560 34195 61368 56701 59212 84596 24216 85981 1203 45443 79404 35435 33177 27436 69285 8296 68645 61120 24107 32207 37574 92240 9538 1564 26268 76328 27750 86309 83250 28799 55791 83033 98760 58142 66896 40822 57415 39774 19961 34288 14565 13887 68116 26591 7256 19344 43947 97849 40683 61859 63521 9313 85643 16109 97198 79453 59764 22296 5902 14284 68380 70248 19856 5739 69564 74289 75477 6238 55767 49239 34692 24019 8959 18503 34748 56050 70455 16882 20842 67252 57699 80839 65299 65441 59090 36522 7524 67987 47923 62873 63778 15740 9186 78936 51539 51349 82632 9935 82157 8020 28934 75172 73609 22887 74014 94484 18421 77422 23953 46654 22154 87755 32395 3146 20785 47975 40448 42203 35718 52197 83525 23332 74662 87423 1680 75598 19372 59785 51886 99009 39474 97445 69683 74380 71011 28271 57027 56398 56037 80468 79574 54321 45812 89672 71305 30642 72644 59786 26935 35029 48972 8249 46575 29374 95533 82152 15071 95742 43790 34178 83182 43105 45399 90341 32820 19710 83120 940 2359 26473 15684 44546 18424 69511 7307 53374 31398 39928 83247 62974 69446 48296 2199 56047 64738 22878 46570 43155 16485 5621 48779 22768 27257 11489 21852 74799 53240 69765 56845 53443 48444 24618 99043 30639 53820 52559 73807 47059 24663 63427 71811 97272 47841 28123 23178 17827 54752 57204 47190 8597 34550 59537 74917 36385 92667 49865 92106 7085 35024 52818 37529 65544 73129 41916 19057 37048 60610 76578 4871 94477 22970 40590 33107 6507 76268 97737 51298 56233 10404 20399 81325 54133 99725 72214 14074 79268 32471 33464 2124 93908 52250 94931 96847 18792 80528 56965 37948 38966 69073 76591 72944 20214 70897 91155 76756 17782 82095 47368 90511 73124 88678 40818 67174 1229 943 40601 82569 41823 9159 75212 42916 45174 79071 83179 89196 35185 61439 11535 95763 70561 84348 57993 99016 27210 92355 3708 88814 88415 30153 75983 59414 58849 37787 46515 37630 80109 98766 70903 58414 80753 83252 66229 8895 90014 78153 92081 13919 22705 63399 86738 9551 86328 72597 43542 9373 57853 59254 38631 33851 44229 54962 41262 10251 75075 16486 45385 92666 42407 81917 3828 8073 47497 10627 17142 44398 85606 3063 83114 85971 44126 95753 32747 15736 17899 57896 81060 28069 85937 94906 99822 97486 65631 83404 84808 7332 8742 47531 13922 90820 53131 56812 22398 96652 92408 12059 90604 63979 84717 89348 8628 21360 43710 35411 63212 76189 51744 33716 6960 7584 55039 32068 54450 26644 93610 73730 28279 96725 60112 83385 45833 40086 59728 62916 19897 32808 44550 62766 38681 76251 87020 95965 30903 93351 48676 10962 21236 31652 36586 6797 67800 81481 57893 41634 94154 33299 60048 44042 18891 37479 74337 18451 21892 56146 80820 47197 75284 3891 79119 99677 90456 45171 54380 99249 33009 19493 17963 54215 52271 81190 21923 36026 5386 39223 26189 49139 40465 56041 47423 80609 96403 25409 23703 7768 76487 86439 35643 34976 56924 77115 63479 11815 14924 51581 29894 50994 77760 2344 37095 73259 4383 76565 69414 45481 72278 75816 8273 50313 71790 16130 25648 26006 78924 49634 2741 10190 55402 7678 27548 14916 68358 23785 33242 92879 64059 64443 36420 5975 58524 35654 73260 61115 45512 62505 41039 84501 43825 90140 45953 76119 93323 18047 1485 6450 61487 94062 75680 81436 54474 31345 78848 13524 6099 77253 74202 30831 95167 42036 7672 71163 42034 14864 23221 10167 796 64589 83087 23994 65297 19582 10289 18935 3084 76877 51882 42111 950 52061 8142 46780 10993 43089 30104 90421 59661 65106 35580 86632 83065 11029 8183 97092 47574 87272 95312 81181 31383 95414 21324 43280 12492 74865 41022 82580 73112 64780 94371 10988 42664 87927 7722 67150 41727 85865 52409 26685 68622 53381 64806 73944 2817 41276 899 78731 32843 24747 96919 1179 17972 57238 67110 68037 44526 84834 81799 50346 94186 83432 67854 32094 52863 37735 88960 871 70913 49146 72167 82443 63242 47723 69031 38115 16644 47315 3682 25392 94612 9625 25993 61274 95949 54189 13860 53295 37590 27071 84659 84850 94546 8683 77094 73568 45393 27226 72309 73421 96861 50368 95006 41911 14645 2486 44198 34604 64515 83290 55373 55706 14784 11359 28318 975 33684 37888 1656 32876 16675 20913 68545 98739 91670 52952 17915 27543 35444 46457 89483 3777 8484 6286 37687 92877 4114 41595 17579 31562 48027 46535 64378 4412 60625 89216 85345 54317 30825 40458 48622 33051 14020 13075 66602 11112 10842 3585 58863 2613 62107 37701 85333 90778 53015 61407 64561 49372 30574 34185 90018 68256 50832 36909 31489 64837 78902 44554 36094 72526 13477 50978 86278 65088 18925 52012 36369 24698 4574 36278 50460 78705 13044 46204 66858 93865 11167 28349 46593 66606 70481 71476 27801 99198 12520 23031 17480 36671 2836 77688 64001 91916 96105 32240 81729 62978 12780 80809 27115 48064 16663 57962 21492 78601 53503 63290 92418 35451 35924 35531 94499 41007 64439 92939 91580 35535 67378 22237 98839 53081 32308 74930 28643 89093 94278 39765 56117 5963 55338 43055 28445 38806 96697 53301 32496 29873 71260 75024 65891 19650 57404 71912 56504 70605 94480 48401 18461 67518 79703 14309 75173 49777 63519 20956 88650 89705 26976 52264 31862 98689 38274 42392 72742 56879 14548 71179 51829 82990 43255 60971 49414 77373 39808 62044 54730 69220 31903 74688 16713 36830 70302 13175 4814 77249 29065 53093 16041 37434 98029 20470 12916 13523 12831 48288 13689 26342 23803 87621 80686 101 34364 19971 97672 78650 78269 85030 54034 72444 35508 52010 14107 75254 32381 83579 62 27148 61417 58901 46516 67771 95852 17681 75898 48832 70879 22194 82304 97348 99505 45217 99708 76953 75569 87640 80136 93060 24218 10453 88203 86683 11898 91662 4916 26107 63954 63291 74478 20911 73852 93509 52709 67733 48797 47697 61762 63017 43723 14353 6935 48632 55748 5300 2376 77630 86391 65795 28642 65433 56392 97079 39943 94844 31365 12181 89383 67952 37273 11714 60842 40811 68931 98156 6969 59449 57754 51162 18724 65759 61472 52783 87141 57792 54540 16394 71609 37367 60403 57629 88872 50487 2117 266 69262 93653 79255 16263 53536 30364 73749 85709 45776 79366 84340 89343 45008 95963 2889 12954 33746 33331 19644 98356 79400 42058 80469 38529 7046 13811 33077 49127 15454 60451 95215 39855 50386 93605 87371 87385 7042 40449 75574 64969 84219 58277 86466 9473 72604 88550 16211 47920 66569 83982 34170 86374 68603 66042 7886 25646 53594 61242 98131 62362 83834 92419 50293 37148 71080 25426 28065 66212 5236 66824 36419 97948 58441 80084 94007 61815 23984 53760 84613 54345 17883 58561 49835 79695 72276 54076 78403 6617 1046 20208 35418 19368 44337 88592 67569 80072 40723 73405 20872 19316 57883 86371 13690 69981 53847 34271 91576 54969 16199 56163 78832 7822 952 83928 66089 46895 59620 93560 75190 48481 8998 70032 87664 13938 26729 79302 56275 28425 92633 49148 93733 6290 65056 58980 98847 34886 19783 16583 95156 92234 82401 21889 87742 27206 44752 85204 90469 78256 30556 92605 13444 81928 65568 33085 67870 29188 53304 25728 81567 3524 37523 52198 24286 26640 48817 16616 25907 74461 91057 73494 36936 81140 39930 78546 67956 31413 84266 65350 54885 78750 7827 20837 26596 14151 83217 18938 33477 44357 42542 45266 30399 6650 17845 43521 55452 14009 82998 90038 80376 77652 51517 51703 69102 9763 61939 87625 75046 39966 52299 51164 91632 42204 30166 83112 46527 38046 48240 26787 79177 85830 94810 92722 27448 59609 87913 31793 20098 50893 46646 17801 78577 62998 40703 54243 65471 99742 16145 66957 95428 51358 94406 78099 44531 58960 51915 50504 9221 49375 73759 34618 56960 58907 48568 62018 15567 90939 66319 94038 79685 80786 91013 89258 17812 92574 80766 33042 25290 5203 19145 8117 68036 26801 88018 93747 80398 5200 30603 79761 37401 29749 97656 60765 78551 55788 95073 36743 47381 11082 16074 4760 50450 36451 82352 2670 20464 29908 41664 82808 61191 62153 12202 70448 43503 21465 55499 33034 88971 37070 1366 76742 39603 17366 16628 85192 20495 36525 47056 23937 72060 53728 19375 61553 69898 15844 24563 81192 59362 17341 72086 43062 72683 36111 3660 35282 83888 58043 21223 20991 89774 44930 47927 4837 44318 46613 91762 71389 64557 29349 87685 68074 59523 78481 96908 55116 14820 49456 42654 43669 10907 70222 76567 35707 7671 68852 16651 21616 47166 38025 48723 31907 13380 71949 18339 2450 8209 76312 32778 80558 15587 54433 96572 88161 55793 72722 38275 19590 44218 73780 48671 27511 89956 56144 74059 74554 64945 85631 97195 52303 39873 46543 47853 62159 38191 38652 32179 14655 78480 90105 85250 37021 53449 73636 36727 79172 9194 92534 51761 62761 33193 73485 60264 45728 45653 87562 15661 44293 15052 81404 18693 77167 60905 75512 34231 20179 70038 58869 45741 2807 98437 7601 5248 88871 92712 84965 42020 45195 52752 82367 16547 59456 65991 97712 33562 58054 63614 16134 20189 3750 42771 33932 40921 79297 46186 57004 71283 58095 33857 75866 31200 25851 3035 22218 53213 13334 77441 60740 17695 7383 59900 71516 60681 59584 96885 43165 83203 84306 86413 10422 29886 75306 84679 68598 13928 21052 65222 38841 38533 86068 43464 77615 5023 96603 90008 68897 6355 90002 38133 98685 91597 19703 23706 44385 62931 19095 2589 83660 2182 95238 52031 43553 29795 39814 37208 17452 79206 99981 1963 69045 32571 70868 34725 16721 45680 722 66348 42752 44322 10269 88 94623 67255 64233 87005 72876 13141 5219 50391 63135 68915 92323 89436 34413 30487 64572 53052 72226 97598 43611 33223 95298 85530 72363 84248 25342 95972 9720 13063 47048 54916 77072 47510 41778 96414 28789 56611 54287 67254 5877 37588 44313 5304 32374 64612 40558 38084 84409 14710 89824 93265 65696 32648 95313 30256 97141 64596 70648 13007 74722 80208 7804 81036 25671 67057 34238 71522 41282 95820 23682 65728 50631 13150 40769 15615 88357 2829 6964 33690 5873 21810 9181 56343 21297 45846 62366 73789 68829 79338 43222 90239 59564 81658 76545 84637 12244 8414 34588 20922 20286 75861 51253 22557 35686 14142 49466 22766 41654 28757 7311 98342 40043 85572 74151 8064 87275 11042 38008 24822 17362 18433 66326 67719 24911 96304 50023 85832 54620 63993 52921 79246 21927 67462 97373 31500 34953 62417 53005 46238 47608 51610 44734 46640 74624 82507 54341 97745 24255 62263 86345 17959 52376 71376 58886 78675 51415 82166 49859 8744 57318 51258 8654 24249 13611 50956 61308 95841 91590 35224 86583 97800 12548 66031 51887 63311 26939 61922 7153 51126 68901 57168 27743 21443 70896 14441 28157 90546 96815 49241 6913 86501 38246 80697 7371 3873 71267 51813 5121 30927 87845 26925 31059 3851 25460 13662 60330 91000 29954 38944 35223 20321 59153 92067 97700 73318 93019 70734 24735 29747 51095 69630 74839 92900 44141 97130 78941 61290 30397 15981 99900 35704 16409 12747 28152 16082 50854 2931 36860 18349 20099 31810 34526 90260 30224 30296 36483 20531 20031 28223 1619 80086 73204 14098 37959 61043 70698 86934 88963 5916 37491 9708 28209 30115 30449 95273 86307 35194 56790 16045 8343 48051 14218 28750 42913 27902 37112 3204 9565 42324 64563 73629 41266 89726 84384 13750 88443 65628 50614 14220 65434 86199 5800 388 86236 51587 72108 63537 83031 33281 32458 66481 35376 74902 52622 75409 62745 5582 71600 85772 71803 72305 42294 41503 7943 74851 89247 29740 80999 78167 45730 6277 35307 69129 52731 63460 46669 79348 62130 70937 32766 14400 25492 6907 52608 69640 50260 93978 54035 64011 66196 95157 68396 58832 53128 28895 34545 71323 5438 75482 20197 6142 50000 15223 83285 5337 38691 82154 29586 59155 60542 60797 1975 7916 2855 536 67774 11679 76549 60867 60796 45583 78555 54698 55349 38322 83002 4256 31683 87439 22533 65620 58256 11228 45496 97044 45070 36053 41018 43195 28244 77933 66133 38201 9731 5861 25423 94006 60679 49169 46609 491 97691 8525 51838 11916 35421 92255 58929 68909 70716 21067 9259 65665 31890 62565 27770 43663 93816 62501 56588 90186 94657 69063 13471 55108 44764 42862 88042 37673 84338 14868 7972 63483 24266 36325 15675 38213 8696 34700 87195 59553 55846 24961 46935 28235 95658 79077 49364 27569 76795 82694 18138 93577 97556 64452 17484 37365 15306 42384 3525 81293 87788 62451 11882 72752 97207 97193 66851 70908 14898 85477 13866 10359 50907 39840 33492 20765 90654 9514 92771 56133 93330 15770 94037 21271 33089 24040 24125 68520 22661 44152 64371 49938 29682 82832 1521 33010 80071 2063 78457 11613 57147 22350 94182 59006 26605 11563 63856 6475 13179 70653 85080 17067 14258 18661 43570 90663 41931 75460 15493 57372 20688 67992 92199 84653 745 36572 50284 25879 22435 26579 78301 11302 70122 53261 71081 52098 68457 5059 42938 7691 21579 60247 82903 48015 55001 13365 31090 40660 71160 66526 25340 89936 40533 76826 48179 70170 59789 9282 9853 80905 97952 92528 93745 25899 95413 93943 75 81843 2233 94870 43831 17675 11833 93039 95683 1230 85005 35784 26296 26363 65125 51634 31813 58202 94356 3713 45511 12468 61092 79207 12847 21954 42157 61616 39313 73018 86247 93939 86665 63660 8324 70026 78249 21300 12672 72572 7830 1259 66585 9550 72369 51284 79948 99697 99593 43633 70726 9680 81064 68200 82905 73030 93055 5651 30228 45979 62754 30940 21817 4551 68372 31743 68995 97575 51594 76455 61568 35456 82993 55663 4681 5545 8533 53599 30674 40239 1215 93587 3668 22891 61967 82849 43867 44465 99137 68276 82518 39198 32377 99189 69939 56306 38712 45793 64801 97628 68623 69722 68676 68194 77008 11661 70303 43805 70137 70330 91573 58958 51873 12174 75435 87596 83069 64444 19998 43063 49823 68221 23225 61124 24669 60792 29871 2287 34888 97758 29206 9121 47419 9578 52210 35735 82203 39499 35010 7143 47507 89558 10738 48869 11643 97637 44468 48606 75729 57911 91070 71133 44751 84837 51311 46332 7621 93662 40409 54337 70263 21624 74684 80622 9402 35047 81347 75863 56527 85712 67823 17814 21728 8391 28091 64418 64344 32966 10094 92414 6153 63623 40505 42931 60130 21295 96154 6469 8966 88171 95109 82332 3049 83803 30462 79023 59495 3265 89831 41665 34977 34667 38692 70830 33439 79218 38521 65608 64093 63688 29565 31340 4935 43340 900 3695 17006 48026 14660 44146 75706 14304 25704 19570 23955 44962 15625 27052 91085 24910 60525 5052 47034 33217 73221 10682 39306 43781 56711 30665 54644 4517 94665 72430 92736 21088 1272 51906 46725 70992 23647 40664 56266 16999 58408 33859 33587 91178 44640 68527 6871 99119 23162 7984 70568 93928 33947 65949 99105 88529 77309 21684 39139 34634 60520 27261 54696 769 98644 60762 57343 88126 3402 20575 99953 52029 30000 91025 75052 30587 70399 50853 53709 51773 85707 82504 70800 67369 97875 28092 65912 36056 73128 8827 27373 29690 15793 31256 36891 47087 78665 59626 74123 2319 70424 75663 2688 24475 12374 2984 29847 88405 2662 18414 72996 98549 90722 8736 71952 54941 93981 87699 95259 68857 54946 91170 58796 91813 8301 17395 21667 94300 83057 8036 21472 22478 18997 35673 44003 71473 28996 77036 87504 78374 33532 65653 628 63603 68639 95984 68181 5736 22474 33860 97593 47952 46956 30349 5388 16208 37628 29734 65420 93821 91297 80732 47818 26213 58140 48377 2077 6859 26614 81816 15142 47845 25797 74642 21464 83441 41364 37514 9324 44812 52138 33202 83263 90245 7112 10161 42650 26496 92201 56377 26476 25739 8980 75013 7797 26785 4627 67884 11883 94312 41586 58367 40139 72583 85602 56205 78463 59986 36335 36014 38873 12324 17055 4898 9216 21279 74270 81460 71990 63823 57374 81369 94752 86859 33636 45027 44390 83542 64455 26306 46663 91645 12498 28215 70010 14625 35255 40534 45093 49958 36916 31158 71839 55210 7650 51075 71417 84638 35478 98289 83224 88370 57565 9348 6791 85563 75193 22066 69609 91931 66894 54516 53177 6753 92043 77466 17454 1288 7534 81037 77537 25239 49809 27099 23872 3313 94604 67785 28185 10159 31615 19193 20854 26084 57039 21565 51682 92260 65340 38892 79058 3791 27194 7132 36763 35981 96563 29251 76391 95746 92841 43522 83283 21102 65548 96240 25964 1141 75963 22591 68655 47129 27315 62972 73425 37830 77442 80481 37956 28751 2026 49271 68630 45213 53311 70504 3977 91593 94735 12293 78427 60528 46258 37961 75245 25477 72285 79075 79946 19297 38623 19960 10677 78090 26630 64482 34942 90004 51972 36301 68355 25793 29955 29772 79661 20375 37286 47372 63732 52022 85976 13204 2533 26594 45286 81049 7265 29198 3985 64023 44950 14154 76782 60937 39510 18562 86229 3582 14831 67289 94886 8118 38163 44074 39346 80807 90960 6719 50457 3143 13025 30222 38369 47104 56852 52324 29537 7161 54618 21782 51567 23670 61492 70959 11774 78076 34991 10927 29397 89842 45707 11903 8448 4847 59864 75703 57467 41735 69494 51312 69089 25267 15789 51571 88446 35845 50627 54285 3321 85577 92455 44010 42717 82893 69207 76260 19507 91743 84654 87015 37164 57125 21224 14124 16444 85614 56007 4893 68612 40672 27323 18971 39030 25137 399 24614 75449 55829 14230 76786 73183 63328 98370 92082 69599 58316 5262 27591 30812 45515 48918 30068 86108 48322 84151 88427 9378 10426 74006 14543 3150 93106 13466 68402 54313 89666 17710 63143 11411 37841 84084 86731 86497 65005 78193 81168 27572 18468 55260 29625 46999 59528 56286 12189 95452 1436 69810 29430 21973 45888 86433 34592 79432 27304 8005 86705 87925 82863 95837 13330 94140 89212 60678 63631 24966 986 1079 14765 91290 10683 84511 4116 52083 31319 42691 91535 4052 61749 51252 99010 85973 71374 76977 74741 97209 47274 20059 17260 74135 63490 99905 41517 54594 20734 10572 53859 52782 43650 15768 45801 33660 81088 346 33952 77283 78406 59491 20150 9767 22790 94078 58690 37527 61564 45001 40691 8367 79311 87355 59830 78034 81267 27710 72738 82659 37949 50855 68230 27639 57628 28819 93220 52533 92052 60392 73742 83011 43750 99164 49198 87271 27661 95013 4711 34128 52640 11993 33155 60037 21765 70995 9832 61110 7131 43779 13800 63094 60232 3763 42990 62639 16718 22339 2056 71084 1326 4545 37763 88608 21075 43602 60767 38004 53250 73427 75975 20972 33800 97391 87589 58804 60394 98811 69230 52418 3472 1875 8728 70522 36955 36842 16655 438 19461 6007 38056 15683 95221 43941 96601 54791 81864 41655 10478 23107 18406 27793 89434 1438 73086 18609 24973 15819 61224 51836 66727 49652 13167 80243 45134 89195 50126 66651 87407 78863 27863 70707 41957 13132 59472 58745 78337 34493 76649 1606 88928 23882 84424 20860 59555 9875 33558 43494 12334 31710 55018 89289 14813 31212 12921 90807 68331 73470 38006 77079 95772 70518 29350 65485 53338 81819 88892 52688 68310 75231 67561 35415 83389 88799 40375 56388 84045 89944 60163 61352 969 47270 85145 77740 62624 96829 18665 3987 50869 50779 67703 872 44118 13083 4872 99568 71046 46905 95546 24382 88267 5007 58889 63700 50192 36159 27945 3976 40671 91331 9647 60353 98792 89475 12675 36911 21761 14739 82210 52206 10936 1555 96180 44038 65797 94089 95948 35385 4307 2538 84094 16480 83308 9342 6502 96284 49087 21062 14955 9141 33411 90221 22173 3237 17059 80998 47109 25045 42400 60012 81257 73912 76279 84933 53614 75136 69887 2754 58528 12600 14835 25145 25194 61186 75370 32263 19307 80589 4343 72857 60969 53954 48498 96071 20418 38718 28121 47305 76041 6227 16194 47564 52888 87890 91168 31935 15367 58851 98264 96519 77590 57641 28883 19165 28298 6775 81748 71742 82372 25665 78050 82562 61846 50793 15703 60791 41964 67099 84354 24551 20029 44866 71675 61712 83240 79021 76408 10623 68266 70593 71329 55489 14061 18428 46859 59612 55497 38271 74747 17131 25706 77834 40854 75303 20799 78324 93461 75205 36254 35695 24238 49047 23482 85635 30484 5855 55244 43367 87259 519 14932 6253 36602 44755 40420 61408 33717 28706 18317 75932 97832 66505 72296 47782 39204 1633 85565 43845 33864 70278 98762 69788 86348 3760 93980 85568 72475 44641 74954 92195 58490 50148 79784 31698 30325 10256 36129 90967 66466 26035 47833 64240 49873 23462 88082 37895 93944 1913 21561 98012 37826 74027 64854 4145 65502 96990 89817 90986 47255 21804 60439 79326 9105 43630 62288 19827 48714 22240 53142 56279 98958 75659 74553 81826 23974 75123 93940 53170 94048 74828 29585 7325 14945 60069 31809 22310 71058 87514 55720 80538 21560 29054 1080 10540 60951 83228 56495 89577 66432 89264 33154 78347 90194 77628 50129 71498 93127 18427 44520 53959 84064 50217 81269 84982 9053 55887 20549 57972 22857 82870 66762 1726 39349 27098 28108 60871 27526 40180 98791 50118 7423 51324 14196 16585 53455 47523 29830 13520 8604 52126 80318 58989 95378 19425 39157 61398 5298 89545 67885 16425 88213 50140 68685 27774 90727 16963 12908 68863 97278 89962 65408 50595 3360 56696 68828 74784 28293 58261 79645 13287 38775 98186 39519 80756 96225 38614 89413 48399 64166 52086 17600 61614 45631 52042 59947 80644 16010 99527 7222 20407 95896 12977 43343 95326 12683 91177 18270 49106 37979 95254 24767 88805 56738 5626 92007 20199 20882 24616 70542 45178 57727 6106 35825 19154 12552 90053 85826 10770 99495 86801 97356 49424 81908 16410 92891 25910 81727 89054 25729 40521 88133 23980 80591 65247 91692 93098 17381 67326 6878 14949 60025 47189 64705 95530 33601 83005 30956 92236 16286 41197 78080 91008 36704 18098 45073 95476 76223 1901 71263 70112 27439 53540 36823 3620 71749 47445 89456 9191 80366 39362 70799 72980 77951 93985 33124 97503 12194 49758 12604 36994 60198 68593 52786 47673 29330 53625 42152 3434 38351 47442 53641 83486 40864 27067 21396 62053 7319 42625 43110 11318 47943 64701 47473 99734 46900 9758 42773 63336 94601 69826 21282 85851 66096 46293 33061 60220 26519 91878 21502 51748 86061 48492 28050 51022 7363 59577 11614 32177 47956 22247 83767 12183 5750 80751 8271 93828 87700 30033 61097 46121 59908 30629 13487 98616 73824 52665 91684 93029 15861 27066 39018 89358 79874 60180 22813 512 57580 50216 33427 27019 84579 24149 62060 87655 15555 36303 79231 35000 17784 30739 75985 84273 62176 4742 28611 69971 86296 22578 84118 25644 90824 89791 8134 90349 49548 9387 4730 19934 3542 65304 36961 35977 73307 12413 24202 60328 84096 32455 11784 77204 85536 65216 3345 51889 21220 28119 75763 23496 59038 25330 23068 86581 66975 80662 83947 66640 20272 64930 72667 95812 72826 31651 76310 78687 61054 21304 58628 49327 9909 45975 55471 13398 61004 56468 27468 63634 94269 57757 80299 29856 23368 65549 29030 3380 5427 51476 811 37444 45954 83336 60462 160 81044 2839 32102 50223 93339 58895 57261 60514 36329 11511 65864 80551 55498 76590 40059 59263 88252 38797 81833 30204 75417 78174 7296 33471 27205 81677 3566 29442 36071 85254 52080 61682 8288 10808 19062 29950 94173 43458 38898 39010 80069 44984 35349 79279 21171 56012 46766 5568 93242 90991 31929 76806 15419 43954 1098 81427 21329 87288 54629 85240 34495 35080 55837 72580 49286 76115 60235 47625 31044 68238 5141 84973 26308 46164 13932 14442 981 91421 25070 50196 46326 49044 83311 27733 61527 7542 29412 29534 36985 21800 4904 20659 48682 19072 30690 88867 65283 23519 26370 39889 49549 35739 68822 75137 93301 39000 34707 50656 71907 45467 70259 94902 45085 22215 8121 1475 65401 50974 7596 92107 40740 84969 30518 85746 30123 93309 58707 2164 69502 34510 25568 2564 19139 95115 62535 46455 14352 76026 92397 92424 95933 29247 94447 86827 11448 35240 43212 6437 88031 18827 38755 8419 67323 42193 1408 91227 34113 31538 2453 93040 59101 76770 97694 69134 92654 36625 1014 89385 46194 55988 79860 69201 87521 66979 61498 60839 82971 86911 20953 11030 98429 38380 85427 13909 60419 23669 85892 43285 61874 83519 31312 48814 11032 44514 99774 33018 95936 19341 75619 73433 97475 75588 99549 82752 89505 41397 43961 93038 56905 61718 47585 52634 41826 73578 63875 26773 69100 11589 58452 15735 50916 72690 11019 61237 82931 70487 8963 73330 9432 94925 67532 98496 95755 32711 95155 76066 78954 94705 49812 7424 8656 72039 143 91192 25240 73054 44976 36825 70914 38237 5715 94431 15035 63501 98138 54958 40914 23862 65315 36624 54336 6098 56512 36078 81954 29284 28255 21529 58642 63251 24557 52284 74355 36966 40200 38487 83137 74616 9912 12542 44796 89001 8291 41095 29000 71659 31692 1382 77734 42576 47375 57545 803 68801 55286 33737 89612 37538 33036 39190 7661 47645 92675 35184 20743 13957 70266 13924 15334 81187 49981 18663 69185 96268 97261 70393 81385 78664 20439 24700 5919 39838 17377 96526 67976 47973 21201 21818 4522 4534 29496 7454 26279 29390 24011 73545 22737 10242 68769 88559 3564 97721 95659 75627 26543 78870 73810 67844 35301 60159 6780 52146 60124 60611 80908 20958 8133 78051 783 4247 79473 80114 93348 68421 74258 9964 55119 5995 15426 75197 94306 67597 13395 59535 8623 15447 16829 77840 1459 17700 78375 21169 31468 24866 55642 62151 45759 42492 59156 64321 96316 36324 11745 32506 55201 88417 26825 54960 10346 42169 53372 62456 3523 59823 72947 59891 26054 48045 81009 49820 2618 50265 9522 2626 94750 61162 59881 12711 34141 26258 30677 60001 50757 40283 35289 72240 76913 34253 44429 52926 3816 91910 25247 79328 48771 86564 24727 40467 27228 2333 81108 99411 14650 2224 71697 69340 90246 40819 21519 75059 95148 10507 41765 80638 43931 44946 80369 52470 21195 52282 53300 42175 22650 89416 49881 71205 17520 85732 47543 16910 68533 91315 12688 46007 87206 41317 61873 27056 49955 1448 47011 33873 32030 91786 95699 28925 56300 44719 45586 19947 85324 8394 59841 5208 59422 93466 97668 28604 16954 79228 92409 93031 49096 59985 25339 3135 77002 31529 32449 70979 47654 86153 47521 78118 85617 91679 66214 35454 47514 81439 86047 19880 90732 14418 77943 11330 76430 31492 56938 41117 82775 59525 44274 7252 61643 94514 390 53836 29051 91353 258 70507 48448 72433 80059 14661 94584 55538 80004 45067 35461 45788 70097 97043 64633 11348 55585 17212 15954 84645 12508 72862 46191 22587 27478 65178 11496 60837 19800 20975 97370 33316 72328 50590 25271 7403 71647 13260 8509 32720 94900 63819 92045 1117 49192 81287 79472 54491 94571 82171 20484 90728 67498 80348 7528 80521 52548 47612 93881 36366 28590 15259 71039 17696 13289 89574 44447 21097 72884 46354 86455 66270 86848 35237 9125 75900 75086 6709 59313 67632 72976 92213 61784 52686 32744 34608 17701 30892 13263 89597 69827 73930 21042 27621 29938 15130 12592 92769 63844 54198 13729 97673 92948 16123 76991 6135 98928 55374 55289 69413 74562 94107 60785 42617 90716 61642 36934 50130 75710 13404 24787 72428 62710 46899 47329 85207 10280 40097 34375 28723 60820 56202 62642 40881 13249 59339 70537 28188 49799 51750 14702 6178 17023 49398 13492 11832 98184 15311 176 11027 20461 41556 89004 1204 74720 62015 41420 24594 89922 19186 66272 96912 345 67852 12590 27906 554 78367 29483 49305 16206 95660 94692 44508 74716 9440 75785 95400 31205 91627 77575 49890 68311 63263 18217 68075 37693 35500 23125 99306 90069 37984 70576 82546 98906 93876 1207 10472 15490 46714 255 16815 90412 29745 47251 1336 66397 66588 48337 15178 30356 27521 53211 44583 17692 8768 71740 2072 5185 2789 2507 45986 5571 18420 9756 13272 5380 95065 18392 77465 5391 45461 59676 7835 1470 97295 34680 44095 47613 74815 64017 98235 97039 8898 58248 92220 22303 14133 79187 89810 47556 36571 44160 5852 90157 21552 73283 57251 54568 35525 68206 46409 45462 10675 80381 61962 17018 53838 35099 48911 98209 70378 34800 53461 1670 15399 87075 85426 18728 25977 23915 31612 80625 41033 59298 32591 95803 31898 87016 97223 56832 90590 94629 3931 57890 20739 49613 93680 47309 67388 95487 33902 12561 2932 77174 82616 90454 90974 66115 34980 3719 93108 29461 65454 77170 31576 33417 29477 23799 58383 52844 14409 36645 38786 89854 83932 91928 3771 54984 86919 82682 72391 8345 64892 43031 13217 79329 1165 54785 17147 96911 18338 82750 41357 23364 30913 19281 90632 10523 17117 88823 86256 70357 94982 71837 74705 98470 60927 29203 2366 93895 26905 56647 49484 73686 28995 96559 79956 81306 79164 92217 29613 91388 90286 2196 15290 83277 24334 94310 67858 36379 65109 56828 96165 71257 37663 49320 7809 71291 37549 6856 42185 82579 85545 19531 15617 61334 41622 72267 51895 63425 1388 63860 45805 64505 4399 53832 3506 889 24152 6350 16775 87367 96764 93915 76372 52581 4693 68923 8937 29484 36136 82622 38190 88078 88954 97107 45921 88673 18742 83387 4548 76722 56579 48724 14051 18300 51648 50961 43804 56115 48890 41193 83683 80095 27085 92745 55819 6754 78154 72260 49499 88259 28732 83705 42644 80307 65199 22321 79820 14570 51140 422 2541 15374 17046 6161 80375 90878 35767 1738 63314 13902 15803 30336 88723 92041 29712 76862 49579 93965 30301 20681 4019 78828 75252 52027 78402 91503 33047 24182 94242 68660 77746 3657 26164 20720 72364 93093 87387 12904 69433 18144 58171 45177 79833 77457 15769 46637 16549 85906 12975 85370 50324 74714 69843 63880 70932 98290 71176 84574 38053 61140 42818 71561 30055 34048 22079 12678 70859 23302 51130 64224 81611 13323 94653 51449 772 98721 16525 53694 36699 45767 74898 86972 70167 70068 76424 74756 89068 10261 93971 50891 60557 12188 1825 66690 29761 32213 65836 91072 99209 7843 15876 73095 46411 70655 80076 58499 96335 50527 19024 91636 973 21871 10316 84317 70624 63815 79604 21719 73176 36469 39411 54632 78519 11456 25275 32124 79597 8739 23267 60280 81139 60117 47286 88645 73952 27675 37500 33032 23704 69707 46797 96915 39983 81551 20160 23800 96752 36021 81467 68650 36405 19190 80642 39393 45098 87280 46179 28514 82966 38423 94264 90977 5345 76426 67825 566 43429 27128 62937 90346 65246 67723 77405 43148 76089 13876 28295 37144 25268 10790 83008 55942 23037 44387 53932 72681 13852 87118 98617 65215 19845 51413 72515 60555 15225 87127 8986 29893 12967 86820 16962 20607 69607 77390 56486 32206 5014 75916 17702 89072 59854 47138 8746 28901 48183 9472 21126 73979 4394 30663 87354 82934 70745 39858 59076 22585 5452 25476 88019 35540 89541 65926 21112 30338 42565 60755 29845 36143 34294 54453 66842 52879 50585 67658 72596 44416 38346 62429 3659 45906 2271 7295 11695 43601 50277 36537 86238 5325 51723 57210 51604 20545 91082 79134 85001 30146 39974 10354 95442 99391 34827 53673 53962 93591 64472 46277 59518 60018 38221 91113 60411 99335 33695 26402 34054 37465 74552 99770 66694 10100 10015 42695 20275 7895 25294 34668 93327 38726 74485 24759 82089 71801 91224 97899 74037 65953 87526 79628 72201 57088 13633 6884 20336 66069 4808 41015 92227 11115 47790 38421 22619 25519 1140 26266 70675 71122 2062 34983 89600 1183 2408 79968 20202 23310 19738 20974 90647 68640 85583 6968 68912 9653 36546 5560 89785 92342 17015 9005 94491 9084 88410 28922 55396 35548 95054 16865 84938 63800 40176 89552 66577 79078 14619 12454 51743 46226 99158 45319 87042 23137 8072 98355 50833 31348 18269 58515 10830 48418 9118 84735 95267 2709 66642 3534 85999 53772 97330 59765 75101 12809 25738 31270 93751 68637 3803 45045 97675 31216 12455 20683 65364 39935 92147 68443 32611 54242 67896 45815 62518 71993 99809 47337 74611 47028 67015 864 77449 55387 32821 597 58211 47071 17894 26812 92464 52222 87577 69982 52219 6280 85735 5749 25714 42927 24996 32344 42168 35467 76376 33692 71785 58143 17502 3073 25562 58103 25555 33663 1869 73451 4311 24310 93089 24351 53922 24682 87029 1112 28541 89787 36683 34494 82178 94971 46413 47441 8914 38082 87366 68749 45058 2162 5900 46000 64177 40540 68772 66878 41062 1833 29298 10037 21995 77342 94382 34665 64529 19208 58398 9637 27893 82485 83544 13615 70873 72397 91990 67628 61027 86759 20296 10764 32380 66716 88428 52186 38940 32850 65739 38019 41334 99290 24337 44338 52255 72561 39925 4569 97113 72783 30092 88324 23362 17848 45930 53754 99678 28623 18522 32609 53100 95330 55360 62464 69749 44626 8788 1583 11018 84456 38787 62420 52163 28553 75155 4812 25984 50498 50654 58572 69606 3599 60388 10496 43870 70644 41570 11809 20262 57379 4098 78369 38234 6177 89509 20460 52304 37324 4794 50902 52039 10178 39426 39887 60443 51437 97102 20341 35620 14669 4757 39288 51116 43248 29425 94721 16594 79803 70382 15779 66689 71410 11848 32055 1923 72728 79659 99173 11296 22843 34059 68997 53998 18699 62257 68324 91310 40888 10149 65499 86227 26155 14033 80032 10379 34612 63907 19211 3799 2297 16934 6103 15757 76974 5869 15880 18104 77026 89051 75977 48512 18477 24490 67961 93688 55637 68414 89902 51326 85316 54932 21211 78737 81651 8040 84921 99851 8773 47839 32034 45132 34539 87866 91963 34646 65377 27988 84125 16835 16329 83176 57739 31630 59290 66829 20332 8071 53825 59724 96364 10207 71442 96433 35728 30609 58725 9917 3997 53340 19894 52321 14209 35021 74873 45726 7873 72817 79323 48089 86427 55225 14555 49400 64435 52677 41532 54813 644 11418 65849 8539 79131 68483 55643 53102 19693 54401 87857 9659 52720 80731 77004 16049 11285 45849 20773 54634 66869 30767 33771 77263 5832 55062 86216 55067 78356 90758 24680 30404 43612 31274 43497 90900 56008 88355 30425 43690 72043 62212 67006 2234 15559 29098 57179 15098 91017 82806 71481 98227 87891 30781 91437 83809 32560 28921 89772 59322 34848 29249 49661 48595 88286 14595 45885 70384 26334 24381 13455 56274 22317 22490 84749 57226 39847 87263 71570 97971 30680 78031 56043 14667 20685 25169 58388 8775 47352 11175 31789 41221 10307 3454 53073 87301 51109 91729 54792 85893 84189 60095 83964 40773 70417 65844 53129 25745 23930 3996 13654 26540 17859 38663 36745 89889 51198 30802 67389 45787 53065 44455 88655 59440 48346 49173 87353 64250 82349 39436 75000 31335 52325 46907 94695 56071 10234 62123 9165 72346 28784 24323 68222 18993 39055 2112 94889 10952 16689 81094 48529 93200 60616 23998 6410 71730 8002 45676 35281 14522 80450 358 14302 6511 5597 75896 73700 46431 20504 26354 55826 47240 19212 13355 78195 17849 64475 4946 7493 65257 94276 45214 45605 90187 88999 93690 31857 26663 35314 24179 642 39759 31280 49495 85383 36903 71364 87682 92461 39311 18685 54175 62861 4561 59393 73465 134 80864 51036 63902 93083 12196 95817 35200 29293 56171 33309 94736 96711 99794 53494 20001 42705 27875 16324 77596 20924 64988 53920 75378 47594 13220 45699 9996 81245 44621 82036 41993 87634 10590 45049 89875 53901 87307 64301 35430 26659 74539 73412 36263 91863 43266 840 5901 88952 63051 97480 42604 549 51981 39035 33627 16112 81622 35088 95427 99777 55415 12239 36738 50528 86189 72806 6529 49738 48608 87460 38994 5102 27336 65882 79384 5117 48741 77006 92475 80141 4229 60252 78309 49463 55482 20706 85794 56003 37344 29226 85296 44858 55007 52338 13616 66754 61093 67182 33288 78455 91249 77484 76402 5078 72847 39090 72422 52309 98074 21453 95307 97443 89767 48022 66825 74213 78980 27157 85872 34451 15273 20733 45522 56379 21916 76957 56649 33435 22020 90812 65625 93796 79590 67445 85531 29087 73610 41373 74505 62067 67513 8769 51987 28046 50622 60107 47784 25352 81065 9069 55803 87182 62380 32434 35324 41575 31520 90470 78952 87185 25108 65152 6592 37486 42194 26550 93955 1507 30330 56739 70245 44180 70946 77622 35831 11943 99525 66314 84835 30746 49641 40227 64274 68836 92575 41894 74803 5358 50949 16975 56935 758 67529 32548 91464 56247 44262 60596 58361 26662 21029 44512 38265 97909 37178 87463 82283 47089 18301 90886 63726 21457 8259 89490 25790 85728 78783 82277 85088 53561 5971 20987 22681 45186 13777 17119 52404 92030 16782 37151 12357 92349 62363 98171 95840 70791 45365 27901 23676 14527 87234 26749 3793 7404 4274 40945 19230 89124 65044 52586 86203 42033 92940 29352 53194 85464 89830 92828 23026 70595 90731 2152 98654 2028 54794 45105 69644 24862 8568 11342 92618 97463 77765 37542 74055 68115 69754 72570 11497 64396 36650 34542 84902 95562 39661 27509 70212 84032 73496 74694 90523 2203 77103 97088 98825 83269 32545 10963 46036 35406 15372 62676 50519 73548 81507 67441 17767 23977 5732 47843 48853 71667 6108 19044 48983 34868 73206 4320 11843 14802 65351 11870 9952 52939 99769 20892 91696 88373 20113 46240 73154 41430 32749 99683 68753 8 89472 83291 77040 2768 2968 20054 78656 38609 544 2445 91203 90333 28385 84725 12588 31103 88926 51216 49413 17061 40232 36543 99037 26990 32050 45363 19607 3075 6525 26341 50017 15763 84054 95603 48744 89553 33426 14780 43748 77437 25012 37129 9120 43039 63471 64522 3337 12209 37218 20661 34720 77880 54714 24500 34643 81106 59855 85325 22662 49214 86265 76129 56830 88376 28677 540 91798 50396 61818 15695 99065 60813 7960 88953 76685 32143 15091 18219 99733 85785 88932 55206 56859 90599 82123 56559 41260 82910 17863 25071 42987 77060 54796 88542 15620 47220 7198 81909 92230 66779 61481 28027 36104 55509 19469 30558 47804 6146 93440 30529 63283 28047 37611 68945 1802 84899 49126 96702 97972 33465 58313 77313 97897 19247 13716 66122 36953 23825 47404 66555 26642 70526 81544 77339 60586 70400 37191 73516 34627 43423 14584 45451 65368 96771 90152 89761 11062 97614 56318 40580 60504 23279 61995 56802 97831 61905 56348 85086 62570 4454 32140 57767 26745 42899 97544 73306 19151 34744 55400 24914 89516 82619 86983 90019 92040 60529 10794 41648 72147 15195 84445 36639 67276 93053 21290 67426 68338 1114 36005 79293 37842 88292 26815 95998 97444 63588 77698 75305 97188 16698 15045 47700 3302 10558 99641 72046 12383 78605 99755 1226 19018 24469 68605 6722 36023 33929 39916 81384 4776 35129 82540 5726 33843 49007 23725 78351 98969 66279 47151 13983 28155 44647 58257 43970 29359 68085 73407 74248 50278 76473 37785 83860 34839 32439 63834 11830 45291 96898 25126 10953 85822 53459 22102 3549 52257 91318 38099 50155 33762 93349 40931 9316 94780 82279 59031 54100 13608 11596 73665 94401 66576 74582 69204 20614 57412 46178 55403 57385 75979 57647 16190 57924 73909 61914 98501 34516 66373 78067 4605 26099 47904 14380 12351 52522 75069 59129 53258 58588 88638 57551 11198 70085 52065 82164 78773 77571 66349 16423 66149 61725 48088 53521 32129 62648 26231 93402 3464 71394 39348 20989 79575 11365 67466 37328 73774 6134 42316 91143 83631 93686 29810 42520 52393 8495 12530 82581 81247 26767 93120 43364 80610 17555 72399 59821 73800 71143 23378 50154 18576 6396 94633 60168 50818 64318 21294 78964 69182 50010 46478 76137 31065 26462 71211 99075 83796 84842 5104 8144 7617 48638 18748 84867 28357 12930 48700 33570 55353 29777 22786 76319 2495 63302 70905 38335 60253 4168 92599 30954 94148 3088 1803 2485 9797 76232 71802 64687 54936 12114 98714 10325 89621 64534 19831 30039 3700 77414 85800 2388 71492 81794 50078 38377 21896 73127 49363 71808 59064 65060 23046 99446 47842 65412 20384 20643 26608 17404 17853 18985 35427 89024 52199 49124 12216 13160 80632 79249 12186 64655 87170 20674 30526 81624 49492 44575 54678 30516 25584 94453 70123 44023 39698 85831 16739 84665 2153 69573 78942 75664 54245 53362 50443 89882 69740 42272 24208 97438 94426 6531 53155 1189 38141 7640 44127 33397 6990 54990 1481 81840 9945 72202 45014 4914 71178 75280 28086 45532 5678 12122 29957 60806 16988 22225 32197 59189 9088 5029 16288 74038 51490 60315 83669 53777 28039 89861 23359 41926 38454 13152 91433 57577 25850 59506 76270 50200 79238 36046 39801 23261 73009 96927 96444 10686 57781 99696 80916 33638 42510 73733 59618 64268 68199 26048 3814 41145 12841 5047 31896 66940 40297 33500 57143 69445 33626 44697 47219 94630 32838 47193 51147 28873 4306 64673 2131 68964 26981 98621 16131 99438 35058 28713 98199 26986 36352 29568 81266 38029 21216 21660 62178 30679 54090 58876 40581 12695 27861 45275 47699 93249 71786 308 34106 18536 97762 7543 18734 95061 89979 15798 50514 24619 84719 49664 58600 37712 7497 42787 23351 40150 70885 52878 85081 52588 65766 27 5126 41112 68490 55711 52315 42783 38186 42659 66857 4785 27302 42540 30047 6015 6536 46981 35730 58985 23142 23348 96942 37045 25425 40060 3901 25180 20180 35232 72028 19733 39950 12394 65329 84621 67764 32692 2858 380 22733 29325 55778 19446 78803 53778 50135 95460 5153 1556 84090 436 76291 1058 16545 47449 41402 88876 94104 61545 94950 7316 25787 68666 67920 76147 59176 92820 95620 8333 51356 41216 17798 24336 2083 35005 76566 74855 48785 39525 41178 96341 22582 43523 17552 15316 88144 15685 47932 90566 19821 17838 39387 69747 21477 98152 98476 18476 58846 62236 45771 19467 44958 39691 37297 39179 83355 79100 60325 14589 55169 4826 99926 13744 62095 96085 62652 30087 81633 28509 51280 42508 8480 44396 41827 50241 36876 57508 60700 5677 48106 66674 52452 11528 63342 7642 88708 98113 51742 66116 87546 35601 88314 55907 86851 74479 75784 34052 43540 81557 84792 72553 52579 98793 57582 87574 55963 98283 26862 92290 43410 58854 47243 98936 18695 27757 72888 91095 71899 2508 85336 74534 40965 72657 66254 2049 41706 27816 66823 76873 47488 44957 66311 98255 67829 1415 36003 10011 66071 94195 25087 61787 45120 23787 91950 56612 29649 51905 23817 42270 26554 24948 88840 18687 40535 56777 65577 13996 19642 5220 5819 69671 62595 93559 8482 84583 26933 35414 32646 61808 15036 82876 77081 82111 43554 13595 95501 46833 37278 24036 92899 95396 24639 96308 94348 83841 21466 41452 85149 22256 9616 38724 43318 88601 57437 3280 25802 18329 31227 15455 16333 31459 57471 12649 53876 71477 52399 15517 33945 89365 67549 23146 41752 29607 5416 81107 17004 23363 52905 39209 88548 37849 76737 32742 69768 27387 99522 18777 7208 17304 26578 32360 47414 75113 84740 95217 59128 3249 9798 1248 3172 62732 98224 41091 41899 6366 82090 26904 10206 68347 12568 1302 38545 56416 60935 98062 83715 25465 76356 95290 92840 66273 93021 61379 69876 60262 45578 18591 5034 16196 61908 24013 40901 27351 62115 45571 95327 81681 5152 28502 69448 75394 81424 99938 52545 59071 75504 55581 93818 35865 54912 24031 88521 67061 93377 5591 576 62113 69306 54365 9220 29596 56498 69405 7394 64542 46089 84576 32115 5174 94934 55710 29801 32278 72472 13942 20669 53504 71986 91509 79105 90000 41409 6576 81463 54207 95067 50831 18212 65584 81931 44255 98270 78559 27069 2374 11211 70243 54246 14504 78318 10351 5217 40479 11405 97512 11473 32324 69665 63917 43761 7715 5765 81785 567 48350 86306 22746 47096 56602 39312 74252 53068 85959 73786 53228 28231 69240 36387 63299 39627 42830 94311 94314 7290 28133 59834 96873 38599 70711 47972 17406 71729 22758 46143 34508 73508 59644 73007 64387 72365 62675 17778 50672 12981 98002 2308 85682 48497 86555 91047 86790 76185 10182 69041 99865 69206 36132 23601 6842 7866 74103 65137 41098 59895 61433 91101 20571 28508 69660 98248 19471 72084 49516 68704 7474 67064 12094 95074 65989 8758 66733 45355 34841 62778 88269 88288 19037 4657 29996 91991 19355 47300 24791 6812 5179 68784 7163 40896 976 98302 4237 37292 95979 34204 34076 85157 89250 87615 92143 72111 96047 23528 88157 47794 20252 28234 96732 24142 19937 32929 49482 12061 75910 99800 77432 5576 9019 81435 2463 79799 2957 87999 53468 56674 96158 75160 62681 98605 10429 28699 88339 4952 94466 98474 67809 67240 67820 84652 70633 7088 89059 5150 85349 17261 18995 64258 38179 7185 8755 79887 74218 2420 28879 36430 17847 64660 55583 93771 5891 606 81578 22058 11790 46753 23317 35568 8325 4253 40475 34353 55404 24988 99192 80471 94671 16920 61045 53562 81566 54965 89312 18341 20466 79265 89313 48703 50987 70147 68102 23779 25251 91587 32500 62390 69308 46727 21909 18643 35843 17789 3623 58158 62711 76007 96869 43252 24349 27256 5331 49196 33315 67752 80510 32413 60760 97382 39601 23680 16195 36651 19950 80412 14759 94907 41880 91801 15920 78824 34678 69659 7466 85294 61654 42766 75339 65468 75094 41330 83904 55622 39459 2452 19269 65335 78657 14666 31020 39946 33544 38005 15342 64610 13370 19135 70057 49416 25146 24826 67734 85309 55751 56814 73108 14060 9546 85533 49582 13453 98428 27050 59866 57500 86206 52118 26116 92542 32982 8717 28762 65067 75731 64757 48279 82996 27634 80564 12261 82396 42742 65250 75935 39739 63445 681 72470 87325 69401 35898 29386 77877 64326 74751 64092 28124 81529 23268 6634 90251 22492 13686 31022 82456 48454 67449 21301 45705 23033 58207 72594 63505 66242 26197 78741 38164 67590 54188 19953 1049 7842 5984 81631 8968 47175 51432 4804 56694 78114 59871 97446 87576 33422 26654 36581 48410 36604 70271 63455 20167 40229 27502 82017 23094 17412 19857 64944 28324 19348 51319 24136 50028 36940 26018 9086 88720 21895 59760 53592 74825 22424 69753 87192 7979 52228 68046 16807 23005 27587 95991 85914 68006 8203 16234 32113 45628 39568 64399 88989 40269 77871 39056 89887 57642 19313 81880 16341 55825 40222 89063 89929 50285 82033 65982 17034 33031 17618 54746 12842 5484 11383 4943 17368 96518 81907 90935 81576 10610 80321 66210 67937 1608 20647 60783 58090 93207 35230 17865 75403 68727 4709 88180 85890 25163 76715 44598 38987 79619 26754 607 2570 4074 1294 94251 79805 78062 53354 30858 88798 6864 24975 97226 99100 45534 96119 63261 15109 38896 51512 57130 95784 86038 41501 9395 23568 25799 20870 48035 7577 94003 32684 8835 51719 38036 37263 11273 19563 24887 35565 57427 843 24719 61544 71693 39036 34355 38845 31588 56137 30193 79928 42558 68587 61893 83623 20148 60556 16608 93910 62005 81663 87717 87450 80201 98214 37906 9719 29118 9042 86220 81302 90922 32451 85121 65487 92174 70011 29548 55174 3694 58924 42881 31609 15234 43764 48203 1892 58942 21040 34988 56231 40546 23234 41567 16821 22501 9927 27386 58691 33295 24304 9070 94057 25236 45099 18271 16348 78093 95509 29497 35588 28296 94741 90438 1071 15969 30827 37101 62997 87386 30667 59044 83328 78018 66048 47498 79401 12732 12340 45563 16728 60092 75592 70646 77210 82586 13851 14257 28682 61244 56445 91372 314 78310 95916 656 77610 87008 97447 11590 96233 68965 17440 26696 16290 99150 93972 80952 83552 32378 90003 98896 97359 11432 44941 93841 46297 57966 65726 667 43381 91812 53281 91711 20977 30470 17665 24533 18378 37607 26238 58141 68609 65276 64636 67420 90425 63991 75960 12680 16838 52121 89187 45376 7165 66211 81991 63704 4684 849 70422 18097 87671 16970 49444 30696 21825 81849 24277 1711 49381 56437 268 10168 43762 31159 43096 37665 71861 69242 70920 25551 52226 22152 20788 17009 45606 53631 89919 77768 89771 29365 16418 35134 99017 212 59547 34662 12806 53666 64432 9172 86745 7561 15284 94759 69587 91 7762 90842 9457 53856 31725 66524 6294 9475 31569 53113 96247 86595 12828 71761 65881 48639 19569 32435 76658 38686 8107 99673 96204 86596 22157 52443 53053 80140 68560 71439 78957 35130 30271 54507 85257 11410 26316 73991 13409 96009 93777 54759 63722 92787 37497 11450 49793 50810 9963 47806 16021 86760 85522 34017 26828 83588 8624 31585 2770 90491 21771 34832 11923 97199 21629 88515 30459 84046 84405 53488 66174 1674 46125 48028 37957 12518 38132 45335 64961 74206 56778 92794 84999 32983 70224 29014 34742 97917 32479 31453 57970 18214 45356 23705 64746 66544 78634 23972 48461 40685 12850 7036 88316 993 29538 13326 40976 81827 20230 74739 41891 16262 22264 62164 36792 73981 39884 59828 8010 83158 6933 27025 26247 31435 22389 40221 198 6981 41635 99884 31176 72921 54891 96918 63472 76054 61372 55613 72194 41803 49537 30401 50815 83018 69795 36028 86502 53453 64881 11209 3352 51450 96928 25884 81915 8858 6058 20778 6527 52003 75817 72434 55970 10832 72182 49810 18443 91719 19213 84907 76301 16957 90863 76439 21982 49916 87712 38250 42634 79142 33100 73770 56351 84880 83915 12113 29133 40093 39830 10305 87388 9933 52298 5630 3058 79848 94335 60889 70935 48397 94714 72478 33870 84434 46852 2704 1273 64421 13503 73024 80734 87218 84247 21649 58905 59416 16279 48545 14979 48139 9024 41981 80285 54179 12521 22691 64095 41547 28208 87532 99623 91125 85484 64176 94963 27963 34670 81309 54992 84181 2070 42799 90410 29667 94503 10498 33618 10066 1979 93539 47477 26858 55678 44471 45544 5604 51983 95898 41777 97327 6544 46282 46931 41682 98882 91539 49135 13869 89871 52455 70787 76344 49493 53983 95551 35398 84156 49361 78284 56638 67796 79458 67921 21471 36731 65415 29181 39867 2163 49526 9666 37246 11111 77718 15159 83730 38813 28893 14042 35785 25606 87644 95182 82908 34590 21980 37403 66452 45734 50327 33304 42592 85895 37573 64130 75968 86043 54856 20577 43857 13507 62902 91523 98990 93742 95391 52957 68196 2860 92601 33790 57259 98651 62561 57172 2078 84875 30211 93234 93804 40889 66787 33113 11648 42574 65286 38452 11756 51063 73808 73066 17348 40816 98534 19646 72687 70252 69592 69787 65693 17210 98507 44047 61307 35836 85613 84707 4891 70197 99109 82828 45870 31424 24640 79595 61530 80859 33826 1718 71486 61022 83106 82476 39052 70110 41479 40559 74545 38905 4702 3021 4378 39470 18366 74607 79248 41110 53084 63463 16847 42590 81184 95932 72780 9202 823 82240 20615 34324 23498 43948 51491 84191 90205 70838 34743 80298 46239 34829 55880 94723 62453 41086 40503 41263 52965 48783 37996 48961 48044 79183 80113 27665 88491 75549 8530 55886 23867 27295 24059 32796 90010 69771 13601 24060 81684 36241 99512 2299 5572 6769 26358 65563 28503 31867 3982 85073 34300 15079 39960 13385 6786 81334 52009 9415 55485 65623 78079 19760 90331 16309 38960 66126 20593 1413 7228 47506 6956 21153 59062 47640 29140 10612 73173 96655 94435 33791 68344 58950 21882 58621 18875 34341 2519 13294 36322 76751 25245 43586 70304 32676 55600 44742 79092 85189 3602 25156 69258 35727 24364 63965 17235 68033 12358 53775 17585 82050 41200 23983 14207 46152 91730 11161 73737 81646 92711 41491 47295 52505 70280 94994 93261 29381 66939 78518 3839 12749 28207 55473 56848 86399 29067 61684 94024 35401 48486 58396 66080 7043 2882 98245 98706 54581 21218 14672 85414 18607 63312 83571 15843 69689 32835 59538 66041 42201 78971 55068 11416 24374 33644 78131 44103 58720 77197 32485 70808 18107 83686 20086 55974 87097 83307 17435 25234 31120 75451 10786 46536 156 47665 46307 48772 3841 63284 5806 42795 24780 90903 16246 93433 46692 35187 41279 16732 36879 63496 90975 70559 16398 98076 83540 23807 73122 90395 55676 66139 6928 85046 1335 85286 30317 50037 57633 69694 16670 56309 50490 92824 25349 73772 52864 23929 17826 18323 58433 85095 67372 16538 8600 69799 17943 83422 42570 55687 90352 34843 89450 85640 29282 89418 42291 12089 14775 50844 38661 64349 1173 96038 52870 81023 87702 16523 71914 59652 21746 61574 63868 62182 90120 70660 51927 52631 71311 75388 206 23027 6440 20982 61577 60900 23071 82997 36945 51662 69927 70701 99836 12719 79564 62821 72981 43201 50569 71306 33063 67102 65097 39992 27455 67460 62842 1001 91477 3455 97595 97890 17926 33476 3478 76285 67787 18569 83740 72688 67500 21843 30206 65365 67128 70195 2169 18869 61348 2378 67803 72614 58994 9326 56009 55892 34530 41165 75103 75079 55107 88052 90741 54875 42658 31338 52932 71403 53149 48314 99464 22781 58111 38569 19668 80757 85578 19661 68578 96855 94367 37034 93616 15805 18390 79017 19515 60077 36040 16057 85894 66722 14699 46085 92507 54858 33742 89407 26863 95597 83778 62049 32574 66292 96324 41009 33066 48599 87543 35853 98015 21206 56167 39434 21622 26718 50842 7157 79589 70162 40062 33744 60476 99556 79821 21731 16935 94636 92242 96121 54928 54383 30705 18446 80738 59200 23415 45413 29177 63210 34850 33565 80416 97296 71229 14938 7415 76874 71746 28749 82479 4446 12290 73885 86774 31415 12812 77757 64280 99861 6251 75411 71471 77959 32964 95537 94309 75622 97012 73867 10955 47433 3092 90810 76277 81810 69561 16076 97114 59683 36223 52133 50076 18774 79775 59015 54611 19664 59401 6715 74882 1844 68736 3463 96952 30743 38435 17132 24709 11860 42575 74487 7428 36345 37317 86202 67107 90550 45465 86527 17668 59122 49917 1457 51420 43687 67486 57469 85102 83421 65523 86026 5468 89152 31286 58146 80363 8923 34780 47823 75745 32266 2137 79292 88552 7339 86190 26302 26616 45949 11337 92782 34726 92470 93476 4468 21479 91907 72724 22219 5259 55873 46563 37854 93362 57570 11106 46665 91637 22445 25417 54763 19093 32754 29265 37938 54126 80122 56396 46294 99779 19946 21750 45622 19577 73345 71887 97957 58739 83337 44955 26765 20656 15666 26994 65478 25702 76779 25429 11396 48021 3696 62099 64306 3856 84147 32505 34256 62785 83088 48082 94905 1225 26207 2554 27471 69270 81156 90308 95950 79424 36407 11139 24165 31436 92420 76407 39073 29665 67004 85092 64815 42074 5762 76727 68809 14122 30853 2632 90818 23110 78232 80948 1655 7789 10336 21997 27072 99168 41268 77270 11131 82927 76631 7520 70759 9425 24287 72865 85301 99531 14169 58858 63654 16939 67306 68128 28707 47892 68158 52606 15135 4297 36304 68815 56230 1236 34624 15572 98835 63464 57056 77205 38139 83473 18533 93162 75346 80096 8047 40692 6044 17276 97528 39260 62035 2702 13778 53695 21571 87549 51480 76384 63022 96162 96437 36346 8815 54254 97587 85208 53644 66460 95103 62171 75753 69227 55572 5463 78769 28539 96160 57861 41201 79025 12343 71167 96772 26146 20981 21613 54783 11886 54209 97923 8564 20349 14558 40640 98680 78530 71413 16039 77093 38587 10620 90291 65802 98823 36784 66624 33645 82807 60410 77644 6070 94085 34215 84889 67171 20917 24018 17781 59761 20626 66751 92189 38185 12736 50050 81089 70569 14370 66783 66849 35351 73615 70772 56245 99113 13265 85394 43592 89267 49677 3938 10965 37325 81664 43154 24545 90489 59693 47511 84831 75964 14499 71434 95599 50967 39176 4764 90129 28532 10414 39754 23880 72448 59916 49153 57665 62576 30063 563 26855 96458 67946 18842 6374 57050 68842 84042 88633 76067 60290 31644 63971 31160 75825 59877 60878 85234 71504 79719 55301 25067 3871 86862 90502 41459 85295 3440 61569 22971 23183 59929 52995 42854 69459 40224 71142 34517 78430 6312 30738 33647 71613 54159 22014 3372 70078 38897 16786 25814 48801 6679 59167 48312 88345 52458 31593 37204 72875 37707 73923 28420 44788 29981 55297 87469 75624 65165 88399 81102 88587 89783 40163 42409 22840 54840 35651 65164 67155 53591 18883 89297 87390 81590 4998 84764 65430 29197 13787 74472 94118 74836 76349 7253 23765 46312 47389 7343 1806 2942 36789 56482 46375 16306 55654 77545 27836 10262 97379 35935 62706 19910 21952 16421 19829 46879 23507 53903 60711 35555 51958 72930 17405 57490 99070 35497 51856 24836 18481 80426 54153 30549 75444 29619 43336 88000 51306 29435 85668 88755 93506 86058 24457 54502 39417 80775 64372 59924 90327 55573 62490 9777 89245 55716 85249 56726 57455 51583 11008 21547 12593 67480 17774 54764 20537 61842 29376 88549 1691 16756 71140 80515 67795 9341 28378 84561 16476 70579 92332 55348 74071 53510 87672 21350 63205 7936 8905 90481 5883 90114 87131 55253 44729 16692 2900 75878 39458 63095 16455 30249 99803 18007 47108 90488 69577 49965 25581 19932 83004 37631 25525 53851 63194 69993 97286 98077 60847 61390 94144 66791 3519 8100 86941 54214 85182 46951 4340 4805 24965 91976 13620 78626 68943 43640 62486 27068 85806 13908 24925 62221 3676 44804 96185 18874 38428 23987 67731 48230 73525 86512 49211 52034 15021 11777 67008 82079 61253 18959 31320 80266 59057 53799 22427 34026 61617 68374 85083 66056 64555 47469 6992 54836 74869 37188 32612 16000 10337 65496 26095 80727 79913 20821 24483 84109 78327 83629 53505 72840 12958 81517 12090 33774 54988 18601 72625 79014 87447 35046 86905 77861 95828 82550 29358 13286 41955 59771 77945 78567 66119 96194 41236 97280 58692 8173 19868 42419 80691 82082 28887 13567 20133 70174 11531 77674 38367 60474 96472 11332 96614 38447 71706 917 49207 4331 68788 74669 62125 8167 76776 2967 49564 39957 97681 87505 63204 76117 74001 81870 3173 53465 52955 55291 59880 48303 64793 72805 37249 15524 89163 74353 25483 32737 22093 15192 20365 6767 99572 12599 12016 36051 47264 98874 86139 57357 11732 94343 79052 71337 15547 33963 56979 60073 21767 55248 99998 5316 27009 73866 95047 89262 25550 18617 42471 95665 93305 51178 11929 11085 13202 11752 53328 65139 74569 78139 84132 33935 21580 83471 4536 87904 71116 93707 77940 23211 15105 83 83163 42327 18630 76955 56235 8435 98368 30953 69991 45314 16245 31927 36682 51939 64495 71623 80707 95928 69329 40960 9510 33880 69701 95026 59730 26742 78237 51422 17190 28019 91506 91104 94553 67119 37470 25755 67882 18831 51054 76050 52839 97709 94266 96852 67692 52340 4766 96748 27917 52978 81692 20012 46397 77379 97119 6271 83732 32220 90084 97846 95664 95994 49551 66514 25344 66749 46722 38801 15328 97234 82556 18395 3136 1846 80334 86539 82527 48098 96067 7243 16635 42562 42474 67244 95581 64933 38688 30147 66547 39232 83191 7834 31154 49250 22861 72329 938 62412 97071 9641 98304 29443 85302 86849 45205 33103 19674 97467 95041 5204 22959 70132 64342 53145 85291 97020 7312 63415 48882 99102 71717 9595 83754 43757 99586 98070 77682 51163 99791 96819 81028 36161 61608 8814 38327 62604 63563 51602 14416 7533 93390 70743 6557 81921 94898 52221 60551 82676 60491 81869 1116 98489 44480 29495 95943 48873 32247 32892 6417 53915 89197 13598 47047 65597 91899 34795 819 20106 87540 63484 65961 67132 6800 57137 22569 97579 9956 1145 61979 67501 9609 65167 83664 19041 67116 6951 23922 16773 37405 77627 85891 8214 87316 61795 99002 65934 18785 41374 92519 95284 48237 79934 4835 99967 26390 13700 51522 91984 88843 918 32314 55416 97338 34876 42896 75747 82626 909 98127 38210 7099 15075 80407 47215 47448 379 79912 26740 59131 68329 19474 70150 95137 51090 13843 97380 23897 30937 43064 76413 99282 15153 70640 56766 69271 18180 7877 49747 84987 57656 83600 90702 36246 76008 37911 73586 90350 56887 47301 67243 83457 25682 60989 54669 68287 56195 82565 61196 3629 37641 64141 39695 16451 66068 26539 48829 4699 66672 9989 77273 83009 20559 19579 29643 61693 85527 1279 19967 39699 55296 23475 96065 97053 38460 18377 31437 77824 92261 82570 73982 4921 86075 54832 17244 50454 24685 42564 74363 44971 6048 12423 86787 53639 74287 76855 70141 89822 98765 92996 73153 26949 18178 23447 88821 6080 97313 43647 47834 60308 20699 73082 48917 40984 21365 87096 42126 12729 68975 38911 16171 99111 81012 29071 4436 99565 7637 82387 53752 70906 38833 5760 3188 98386 5817 63909 74399 56366 87482 82860 28727 36619 62655 36780 51061 65462 1929 12723 41496 45867 23276 63572 99538 89239 29622 49920 87028 60226 13794 35658 81490 71359 30711 76937 2257 24837 32043 32117 17628 61658 45164 26907 10399 17900 36146 33921 68030 16677 59675 13079 18261 56699 96205 44099 93105 75626 79157 11275 20420 96464 45455 75995 78482 53498 53871 21863 89738 20118 64790 17021 66737 62733 94307 45520 87142 85904 31164 5483 41407 28139 32350 74115 61018 30447 73351 64307 91007 75017 14113 74154 25136 65288 25503 56188 95446 64366 61791 87427 31549 6113 7941 97548 69274 17316 36779 24932 1053 10293 81553 83125 28658 90109 76150 20737 29552 11435 14064 18268 75224 72303 64935 80672 85023 62239 45230 53968 61084 84573 20229 36435 44174 26362 22639 5429 90893 11488 71694 90556 84981 75277 27014 69280 83538 75056 71227 48502 3974 26802 68284 85594 40442 44450 74449 39573 91311 86491 32174 54996 14090 19576 34002 71489 89470 63077 17856 48262 17226 36557 26193 39958 34485 84201 17825 12698 69080 67381 74245 25248 86007 10323 27450 44018 55129 68625 74428 84476 19409 26444 28664 10334 37564 46892 29393 53216 17588 74465 46084 62402 39772 1035 80291 64954 27306 48085 39319 25695 35229 59480 19705 85055 99167 26860 30811 89486 32211 30189 73520 11664 39354 6623 16235 30553 78772 41852 25273 42190 29539 5889 37675 38200 64863 83340 47676 91156 22029 29447 44179 80433 24855 98583 86210 19585 67016 38757 55375 81300 75446 73074 13228 53846 30866 29467 65629 21074 47232 23692 30014 98696 5579 5997 89941 98103 2439 71723 95017 31763 1156 48229 38723 28853 27632 662 63287 987 38707 67947 35757 56715 19272 66359 59047 28213 81571 51168 36508 72824 86352 13790 27637 44766 88562 86158 56316 22711 90104 80332 8491 59402 53935 88318 73119 83646 14605 55351 99502 32061 99996 9678 30253 93317 24647 21318 48381 16142 58581 11920 73757 3639 78714 63112 47332 31048 92279 37886 3120 114 28696 56546 58061 30154 13992 52657 83407 34187 57525 56051 83927 14601 92243 53821 92778 72748 8593 54448 59809 72491 97763 74376 12162 15859 84143 72266 52862 2576 2785 66245 41811 86193 71981 93759 2976 56581 1412 71869 11407 20716 99705 61792 48056 3723 34261 69250 68869 20172 81444 71532 8571 7808 57884 20610 62231 63533 82131 5809 26208 40408 45907 42751 23579 83684 43987 50680 85117 65656 53902 86246 65337 88945 31501 75724 68971 19550 38180 47566 96820 36020 92694 92700 67897 53327 69187 91872 83849 22153 96359 43395 80294 47779 54685 318 70705 41842 74274 99929 59194 38443 20298 92490 42092 44559 81280 71758 85512 52997 50554 2523 81801 72263 17953 29925 4927 15268 22076 97454 14224 53773 52659 12010 19812 78175 1925 79505 18416 28865 11320 59889 82366 29544 85440 84216 36341 61601 17997 57954 82528 13237 65943 35758 85043 97248 74595 42279 74730 37472 16665 94524 69580 55915 27382 38311 83491 88021 88256 44925 1346 77967 99340 41136 55172 92851 66430 98337 3299 58686 99735 82817 9031 85322 29557 30617 1157 21447 58718 55424 37125 2000 74549 7628 30198 42571 29122 71752 4852 78691 12297 47294 82072 62163 33065 95609 4413 56997 99962 29605 21475 93275 50371 82032 8341 48417 74636 57059 92380 43968 65888 33900 60282 34218 14990 5397 4616 47393 5600 71984 16492 69691 28582 12547 12242 55824 73257 23272 61867 39931 99722 39523 42977 73162 27046 38761 71096 69661 23951 77844 13442 78236 22803 82520 84844 29108 15453 59964 46680 2910 48291 89689 62892 36208 5045 95968 59552 72228 91706 25835 94521 33763 99539 33959 78624 34631 47303 91547 49164 12598 17343 67677 52641 33019 51696 29404 773 66933 99599 38285 76309 27137 75354 84514 47994 46792 21344 61936 26951 38558 7340 45936 10451 34768 73394 82213 58040 31283 33082 14891 96677 83205 73620 80401 16395 21992 77193 61161 83634 72523 11119 14014 98550 6618 44240 21888 47852 33905 84112 71330 49975 62684 87793 61183 56592 28183 56666 25727 80946 3957 52224 15716 46090 20498 85922 82100 64078 57258 66443 13691 53708 28161 17098 33598 82155 51062 63488 26637 15504 14899 2354 26839 97714 10175 65150 67307 23894 84560 98111 74908 92941 85783 90210 98010 69178 96206 28830 77997 3654 84770 24184 35589 97813 74598 84425 24044 47711 54834 84843 36692 31748 79689 36124 45881 36995 65446 39058 65546 81640 96428 12329 17468 72636 31281 44894 22131 7676 21363 31590 34357 64323 35551 22354 39242 80736 29592 41617 83229 62691 28816 33209 25767 57486 82542 9398 36305 61777 91206 94978 38635 89851 28453 50146 47983 25190 54007 80049 62285 8163 42488 66687 86589 3004 28636 4767 15068 933 61195 76712 27202 10721 26371 79486 87990 59435 50679 67600 6922 38853 14803 14080 33950 98166 50520 98728 84190 40317 34591 71503 79469 44144 64191 59218 70060 15558 48570 3344 65800 50982 5024 23129 92256 84098 39721 84186 45172 26928 93337 57694 18413 52970 79085 15545 52761 38361 13990 65017 20301 1580 90529 604 45537 17199 8242 69716 96166 39663 45015 10425 58839 25406 9820 39081 72375 45426 3630 55024 35847 36083 56069 49166 48678 30836 31699 10107 48976 38154 75035 67880 17619 53993 27031 52538 36608 7810 68340 20800 13322 18151 77876 33764 86667 62200 77160 82598 2403 3320 94272 99561 25003 40573 8194 9158 36209 47076 20457 85180 83628 3187 73941 16297 39483 46607 87670 71149 9821 12233 24294 48689 55818 56204 2282 78191 31779 53746 40102 21633 71624 91702 33053 59982 62854 30389 33537 12198 49843 93067 6220 63876 85570 40354 3475 56412 5691 40594 82769 90136 61010 36255 21205 98840 70774 12064 75336 65400 74025 77355 56568 26288 85165 53186 42947 98599 94393 74193 16160 85620 19480 88310 81685 62428 53697 63723 77881 15806 71479 67039 85029 95297 78760 41208 51831 2209 13450 53879 63719 23078 58773 20865 87099 24860 20555 61411 95914 29521 59032 83934 33380 1553 85099 41917 53638 22696 86572 87122 96127 23257 86889 10728 55641 70458 88382 40397 88420 70557 35823 36721 19112 38040 89295 35725 3547 49066 88911 39408 98525 32062 10562 42865 15491 67204 26820 72200 64671 12733 34025 24629 99159 23035 45299 71534 99654 32232 47160 13837 71252 16284 83994 97770 15125 4289 84495 15692 54445 84040 87077 69304 94699 77399 12422 17125 78852 22091 90956 26317 62941 11604 90945 64816 81821 72234 53956 35901 47526 93706 15321 833 90819 93548 47728 73723 43403 61435 28325 65941 96051 72712 49892 11202 43572 20159 25923 99871 13494 35946 55536 14168 77146 64878 86784 44694 12400 48576 34570 41518 6809 11311 89945 52759 51896 78536 62454 59210 1260 53700 15734 9212 4136 86293 80135 5836 22815 36670 66007 43000 15956 56999 54084 50613 11310 5849 77897 62039 41709 95270 20232 62627 93398 73582 22115 8862 42967 31582 79758 14461 45528 43086 64688 27557 88277 45182 36196 13551 93119 99193 81791 4970 13664 58744 42827 27417 54672 43534 55380 50885 71200 51455 90135 95271 87395 69590 19077 12345 33310 67214 42754 25623 81363 64808 68407 36359 14838 69973 33267 80234 90137 48598 82469 31153 66567 68362 2033 20769 29787 23947 78111 95151 54533 65184 16173 65343 20344 65780 53953 27817 60493 40021 38217 16925 23271 75805 62349 80499 4652 69809 86028 11760 85169 24824 80425 19315 61632 20435 11158 86125 72574 64131 60999 2549 47451 18616 89905 17013 34047 17236 61814 99555 89252 89102 91398 45238 8716 62250 35802 20885 34655 85603 4792 47971 25444 73997 73940 27584 40134 246 39032 87840 30644 3862 13012 63820 63403 11797 91765 78888 14030 45995 30085 92565 44886 63023 11155 99726 66058 14392 24319 46366 79500 98083 57564 23385 37742 50980 48411 76561 45422 12449 27235 60204 48718 46086 81299 20668 20488 38622 30986 69559 14510 45769 19697 4739 54640 30196 50986 17050 26851 98844 57241 21726 94962 28577 15535 67611 96616 55966 40082 81493 28842 80490 3062 68887 20751 78639 54710 71778 14926 14252 2980 67368 56313 63098 58912 58859 90032 48905 43197 39170 52190 6137 86055 24746 57683 83574 21215 75129 61650 15628 81535 36611 49592 91810 14473 63254 18029 15940 29250 81265 92171 92503 95577 75539 70949 17621 19916 97648 11568 82842 78302 81157 1678 22509 41888 17759 68186 35829 47955 67273 62752 76749 22507 32714 53106 48316 78969 41754 68750 29970 70175 76256 11191 24987 34069 40661 91172 63087 99666 36173 8641 3497 52930 66351 35574 93829 96637 6354 32355 50178 48683 81635 19021 34045 60263 5186 46995 1615 10060 13394 16368 63502 70260 82819 41658 96780 95004 21450 3151 95401 86770 41604 17727 29558 74095 55219 4878 26530 96044 92682 12203 32131 57370 45313 57136 35788 41309 24609 70377 42209 63238 89008 58267 70658 54837 20039 42908 25784 12890 92345 37853 36669 95600 62591 37008 90503 79015 85167 65182 34393 8618 67540 62320 95977 74653 10935 66662 84521 5330 58535 11362 73316 53330 59065 88856 74743 31606 43933 93061 73472 58503 439 86480 53862 40172 60590 87194 98385 69892 41423 18857 64158 32070 55320 43108 82016 52314 26100 97150 75001 83461 79711 85867 68251 55389 45192 24890 25117 97658 20430 36052 88199 92570 88985 58042 31131 81109 68040 61745 70821 15845 10512 52013 9183 79561 69902 70314 53051 66630 61950 2694 73247 78372 92251 42465 55237 35391 79272 55364 66846 76187 42007 437 75796 40366 8926 93843 14904 31971 60009 62397 62832 89639 3797 85947 77634 75384 88328 17158 16641 40201 68616 74063 32153 61313 27773 54795 64696 29843 93350 64302 60195 39390 93590 55899 12402 19792 17540 28145 4542 48033 48020 60245 90788 88483 29388 67685 34865 25887 20866 8176 21762 76499 46529 78943 37770 59974 60787 19830 67341 75851 85155 31242 69930 32033 44648 22044 69016 59513 43515 99235 67688 37976 33994 26089 734 27826 96034 58346 60497 88127 14055 8450 18056 83059 72789 17709 76374 81926 44659 45845 73927 80669 93950 20409 9269 99242 70951 9499 89764 28579 30860 15797 42937 20042 61627 90930 5423 12427 64724 9436 33148 80562 83066 48234 64132 24496 9106 33284 67627 87803 70806 73658 42355 98011 73795 30618 61133 45404 69510 22785 26869 96369 70331 47483 46970 31591 75191 91375 69508 39936 22271 70618 23016 48000 30002 52829 33311 6104 8569 62981 60227 22736 82482 1599 5110 21020 7476 62740 35205 77643 33674 32526 26090 22953 16372 11272 3482 82773 46105 99970 36306 72510 49088 79213 72907 14103 64782 82149 75061 9317 26375 82110 4316 10341 31163 33883 89534 74111 75602 63060 49850 53769 23069 36166 21698 24134 22652 81255 41671 96690 25673 86124 14455 74575 50335 81962 60629 58161 47816 80601 64109 36439 21208 46626 47319 74814 31762 85575 7391 26423 70940 52860 54712 28808 17330 53480 39272 80893 24409 28519 83442 7448 25583 73739 86991 82227 10534 36646 149 69996 11772 92383 33482 43600 62599 21737 12091 12808 13135 48789 39702 38326 90130 64520 32587 61164 79367 28564 96934 66560 2119 75653 67867 64844 83764 67556 18278 88289 16063 73549 62949 99617 83437 5688 42959 64030 29736 57542 46290 91799 76728 77626 46668 92398 16953 25991 62058 13454 44414 55956 88518 51629 12945 20665 27406 53647 20993 24454 84457 22685 56497 7009 87953 48369 13001 38568 87151 75849 42566 736 3304 25329 16667 63682 58983 18563 30732 71031 20451 61207 7100 26326 30413 10577 51824 29940 76286 26568 79493 43386 86604 36552 24926 88647 17321 26821 81779 79904 34639 44394 89655 18120 45611 38767 65692 46424 25614 80960 21930 12315 57052 52832 92993 95700 62528 58169 93754 37307 49589 17751 59721 97612 36074 1099 2433 47681 573 24174 1676 57859 71726 40140 74016 31704 36269 12801 69210 60884 16461 54070 38956 92281 46760 52263 33230 54340 50727 66777 15773 86350 5466 20841 92460 44119 36673 92530 94740 2245 48400 6690 377 78815 64169 60084 87168 67296 34629 50553 6470 27966 48677 86541 57517 73208 12472 80821 22900 36095 86268 70689 82847 74546 24037 4573 33702 19588 61135 4844 40520 31393 14606 7067 27615 39015 18936 31826 80148 68436 64823 93392 49322 58530 6710 64156 90522 64868 96622 98478 32166 8987 29124 18136 40287 18746 40504 41766 72843 95417 33399 97753 94044 63885 84718 97965 56551 98123 33611 25711 5730 3093 21081 27858 98081 35759 60188 73676 83403 26844 18190 74638 31330 99450 54326 62350 65285 59282 95124 51532 81687 26120 16946 65879 63924 87459 52297 6232 97542 98541 56625 9043 42131 53808 85585 21275 95643 57146 98645 1959 58273 69917 97122 68153 88630 66493 22890 25133 53339 49627 2971 44769 35562 17019 67348 6194 92897 92539 23788 70322 23769 25770 86406 52647 33074 27779 13431 6164 77495 51025 20087 23832 92728 82264 30310 96921 61766 26666 70496 66290 7664 76524 27835 89019 92521 17559 36194 63020 31331 97621 1368 99451 66973 17954 30443 59643 95866 50921 49009 36265 58479 44727 13197 56748 1894 7145 80785 35980 40071 80713 89792 22739 61298 2612 2590 23401 3119 59690 55779 9834 66788 45637 17145 77624 83450 42235 40736 83995 19725 47046 18441 77739 81039 98602 22146 79304 23181 5378 32186 57201 33835 25400 94609 25948 40760 21352 88216 91486 17118 62983 48396 8829 29543 7240 71586 18404 27799 15489 562 19645 20065 80119 16044 12109 21709 6179 17456 1338 95111 17740 38353 77336 14072 46841 89134 4273 50806 60970 77272 4869 1634 55770 50444 84499 1339 47022 88509 62742 75049 61030 14333 90299 49512 83026 5181 2155 27606 34396 87650 15856 15516 89523 83244 93533 92145 73796 14998 16416 23860 25443 81720 768 65403 97894 87031 6670 39906 85803 87399 971 91946 40831 64359 70825 93949 49554 10317 19347 5038 34828 59011 17927 65619 13176 66735 42907 41805 68148 81131 61241 88997 47716 41763 12447 15795 84204 25546 52582 18981 34503 98126 55382 52585 24042 12388 81233 94996 19076 3962 89185 30716 371 80249 3301 76588 65873 80218 7351 13703 54239 31466 34274 15657 39868 47364 54627 47105 37704 3223 68565 92304 63664 35133 77212 81395 52395 68813 53391 31844 44210 8420 76623 19799 8733 40090 81767 99645 45565 99277 70202 37485 94875 27255 15577 65506 59717 6681 81415 56717 8237 96943 81680 27470 24854 24231 9880 58423 57247 54848 91989 24922 3011 90238 57156 40788 3275 38825 54441 18711 56747 29645 52931 92292 80646 4843 14485 30434 83161 92881 88722 37272 57132 58077 39956 10931 68035 96360 8138 21166 87204 74462 55494 6026 86577 4832 74584 34972 48766 94460 88118 62539 88853 69196 1860 31007 96675 42267 50079 49789 65536 98546 28004 8330 49698 54393 64271 92177 68559 27260 40411 50792 63034 97860 50796 3057 74404 46658 26340 42382 26067 63074 73659 38650 49520 46528 60562 1127 9883 37858 56947 88093 42813 86358 1862 5124 41044 30660 66841 39791 9679 81867 13142 61074 67566 59677 20906 10027 21989 98930 24982 6996 41872 38926 8178 36486 32277 54945 35206 19658 83342 5223 22126 3194 29556 45366 22472 9599 65716 19695 73170 11518 37279 18375 48636 83091 34577 98050 80279 18721 75982 43849 92516 17786 69142 25099 30362 34507 63988 25072 50522 24407 12639 5728 48192 43824 42534 63309 5544 47887 23744 75452 66285 61587 37362 65509 80088 26970 31447 63163 51918 47746 66500 73557 74981 12987 32244 26691 82424 38579 61849 54993 22689 76550 15877 7416 46712 73229 37955 72731 58425 54635 35962 32293 38590 42255 20598 16383 70922 33549 13606 61771 72042 6875 61500 80235 22132 87920 76018 40714 22949 62422 57468 49870 95456 5387 38349 11980 42917 22101 11289 6392 25898 30371 57616 72503 19020 5914 60638 35462 41996 38359 27396 94047 72362 7116 23741 49130 6959 87251 45755 5177 77138 6289 74515 43014 61409 56289 90769 13470 80133 4780 96390 29882 13512 45395 47458 41707 9429 28443 78145 8837 54156 92209 59467 35883 15473 14726 68592 4001 50320 20528 61143 38348 59790 13973 39415 70019 46119 96785 44748 10674 51884 26724 4217 24173 71060 98908 77581 11423 8725 35731 82575 56910 92687 54078 17920 65272 7733 20165 82772 70232 46848 37423 53187 21033 98173 35489 36532 84952 35680 38282 23771 82941 83670 27345 41887 65105 80203 88846 24740 96004 4342 46580 14261 85173 32967 89241 48867 65781 57392 24549 67012 15039 23390 43691 37359 27566 43265 10423 23912 63174 49995 10424 97640 61430 9993 82629 70509 68487 7405 75689 15235 51866 84845 89281 52091 4368 2945 3678 2095 61223 80888 45602 16166 20601 23916 8743 92648 2181 51768 99611 31669 15108 28042 97425 18994 78394 35192 47651 26714 16771 4566 48860 18986 10925 81776 89161 16414 29445 64691 19581 67866 93277 50342 40595 77203 73495 1756 8457 48008 31037 3535 39300 80851 88466 12098 77314 75466 82452 64622 5848 38604 90302 12889 43011 96567 68770 47522 67951 23919 53146 37457 87726 88272 63161 8851 26148 6509 27562 26110 26737 98916 8732 29498 61902 50170 69897 58458 46195 9871 6580 69057 91808 98585 34752 17603 91854 78004 18508 19609 94679 26096 57312 57691 55238 4645 23160 24086 26583 14279 93232 78434 59061 26972 56968 11254 57936 19159 91825 45651 24029 31481 67045 95406 3179 32486 93032 72854 84446 47174 47524 17361 99695 83959 5320 15733 54278 69850 44370 76757 43233 83063 72841 49270 94814 97989 60940 12074 91277 5400 4460 64875 9876 76995 46103 53018 80763 29977 39217 74180 51362 16688 77818 99278 33181 68779 43362 71097 47159 1618 41883 44446 42536 77706 54098 61063 45554 14155 16676 92989 78718 48041 60541 71885 79044 1505 73663 71207 60405 24215 43180 51647 8934 61575 34806 76679 89096 82466 60105 4690 24844 3486 71611 86619 5735 98134 4950 88457 86254 252 47155 21381 96973 61421 76288 12653 1682 9332 55780 17764 81628 85549 1115 65432 64772 95119 96673 65026 34333 29636 99499 73702 14756 67782 54937 66558 55527 91335 33825 13609 4475 51382 73601 46394 47403 4376 61835 37089 6961 25969 89272 43267 99412 37019 46080 2915 96169 91904 58776 86802 56136 12265 17572 49402 45112 79013 12487 34857 22207 76155 83756 7529 47120 61780 78633 64503 62120 91534 31717 51562 77665 34660 14291 43725 47634 34147 52871 96131 49420 94775 25762 80730 15813 12995 24387 74463 3575 40704 76111 80684 95853 10679 4357 25482 65921 98034 22674 91180 5191 17984 88322 79834 21455 81043 14378 30028 7673 20112 88090 88350 3784 64154 23343 40439 80912 69881 93216 47636 13031 95582 29062 40789 6272 5528 23176 32634 13730 67525 17394 61607 22399 47919 37736 89016 63906 1400 77453 81506 18272 86637 12101 88804 82258 2054 32037 63859 37312 92951 65583 96314 82346 25265 50116 48821 36115 79264 60420 85338 57776 70389 78350 85341 58488 24300 36635 23334 8912 7334 16960 83822 38268 39490 72126 56120 95498 47895 63093 61280 50303 42448 6001 8227 65009 5665 75047 79316 47575 66618 67596 31689 82537 87475 66667 77011 21530 11354 26293 28281 95704 37717 47540 4214 58372 25053 4062 35147 5941 33834 19180 70193 47383 5661 11972 93757 40192 52067 11364 6619 97920 67140 97600 53939 88334 9343 42480 48533 53012 65467 81599 74177 69905 56976 11176 86281 86325 83958 70798 78049 43682 337 73503 60950 14752 24331 69604 58281 65760 32116 67465 2869 48657 81961 69961 10180 90334 83329 59396 73771 61220 6338 86574 36970 70177 3191 56670 76145 80983 32696 20663 48294 99699 2311 80219 44194 20081 2645 34710 7299 46132 82229 28265 21516 8042 78620 51791 57310 52523 43604 16571 7364 13293 62387 47783 28571 79485 69386 97625 40636 4244 178 83876 55453 62925 50977 395 24234 81824 34086 10921 62190 21133 71463 49756 70153 70457 93474 43424 88034 6394 14717 86213 17857 50044 79046 66838 7254 3341 78423 81200 98597 47460 19715 12947 19396 91268 20540 37725 85116 98814 13779 90122 17174 86331 11542 91751 23164 25929 9910 45977 18807 40733 49384 83604 81944 16917 77694 43958 45047 45183 3897 48160 23721 39522 96621 72160 49185 39318 94769 80480 76442 70079 88142 12387 64955 61702 17324 64146 44655 85724 93103 65915 60716 57041 26138 85834 6966 96936 568 55833 49600 88918 40627 76765 36725 29367 81855 71470 1057 67138 36665 48053 99878 87905 46758 44830 26130 39806 45035 45080 91153 93415 89589 37745 61440 65596 67371 53749 32126 90514 77742 50962 34265 57608 21022 99675 38803 20090 53904 53164 29001 26956 69556 72937 67413 1597 634 10978 69168 79886 13871 56642 33722 76958 70211 62654 80782 58532 16778 24097 6626 41072 36049 14282 8882 12137 46675 76543 33689 36427 67577 64916 70761 15929 77053 33156 26810 25742 97801 16346 30502 43541 34648 96866 36541 35337 46313 13791 65951 90075 84991 84591 57199 83943 45021 61813 81760 79369 1841 60364 3485 66734 96156 92800 52902 73452 79544 76668 11077 55055 25826 92647 3389 14162 23382 33087 82145 94109 77418 306 88745 81431 12800 51966 13827 23749 85925 47217 49266 69882 65834 91051 28886 30795 58360 46871 21351 87572 51864 31179 36937 27151 39391 40970 96060 77139 87448 68680 16592 17156 86255 99079 82351 15044 69189 43418 55283 16339 90650 47899 65907 4147 51741 75150 95230 56254 52391 64212 89000 10046 11665 82741 17083 30880 95902 95788 30592 77983 45026 42633 54168 17631 89679 1865 27040 37740 58311 85958 23451 30375 83358 80060 43513 10216 31098 52172 90324 35712 33798 7675 38869 41699 38362 52373 72209 19837 18417 61976 1198 21375 13479 91356 16037 67814 66561 93496 95164 94990 25331 92113 39429 15808 96708 79406 67366 60817 65988 97087 96130 8791 32391 84255 63549 19994 14402 78109 69675 55327 49190 39591 36889 522 97888 38158 69443 59998 86869 40898 5657 14578 17234 29100 45743 68290 39244 23668 39169 5401 5008 49193 67169 99085 82533 10033 80741 21373 1249 10002 45181 57237 69818 3663 75368 68000 44908 83023 91299 76033 23297 41771 70451 35449 3029 95614 59145 48547 62368 99917 30765 55072 6256 77780 97179 32321 60619 70874 83148 20581 4152 66816 54259 77480 18187 43026 71464 31370 22580 73252 95849 26513 20960 83474 54154 12563 14933 17921 22881 50938 3018 94194 3056 34402 9366 53144 65406 91545 4445 1060 68982 29285 87072 5113 19402 77123 58264 45194 68615 21899 25161 99551 86357 15073 67246 80885 6218 3528 60216 47214 95918 78409 10320 57202 7349 22701 38123 4131 57263 63939 35752 81719 63996 2417 48287 3798 49003 43196 22851 68056 27431 35443 57938 52827 12651 27297 22908 51149 7183 44419 96075 11293 66548 34615 44777 20579 9931 9370 1305 66016 33272 11723 39309 58283 93573 87708 84490 74317 7013 3165 70977 98647 17181 7896 62266 82257 40319 28721 51241 90316 35614 8206 24711 75650 99862 87801 3132 84793 55252 75531 59850 40555 45406 87238 705 52896 67851 57999 22378 40015 7657 54653 51942 4427 28719 9597 45835 81091 95445 98703 8617 82615 1325 34249 23194 73559 27628 25060 43871 265 5390 70126 61475 25311 10328 55766 33755 26597 93292 39074 82987 31156 17686 19111 98863 39440 78477 9747 27991 28429 93057 95052 37182 44436 70978 99907 13231 3391 25479 94444 83258 23770 16652 27073 68599 8911 12272 34378 87370 53971 52507 61655 82322 70094 52251 28651 78583 37230 895 31737 96406 29818 20313 15561 41736 83494 35875 40017 1516 61754 45417 94626 78982 64547 15609 31308 9528 90797 82022 9799 40348 15263 31752 37755 397 47367 27124 10415 18322 5025 62994 41332 14761 96394 45695 14399 86746 74327 37507 7604 40422 67136 22536 91501 83089 77257 45688 75943 56369 25934 69757 50999 10155 2800 59768 72183 63785 11346 29371 68839 42979 58189 32379 25963 75636 10492 40480 94536 74388 5456 76019 3675 91209 94471 95605 60267 78378 22561 71860 44254 62698 56651 78260 20163 27532 58221 52550 82074 77348 22543 25353 65073 14488 94363 82180 96000 30007 96957 58062 80462 76917 84052 11516 35389 62509 6401 18900 65582 61193 44617 75854 79066 38437 13948 43219 41579 10380 32049 51868 65674 65180 89319 17232 82335 28800 42233 18159 40103 6033 46731 90344 85065 8515 69449 38116 3026 94290 57054 36931 84477 14475 4803 81033 71757 14895 97249 25348 499 13335 44623 23738 2447 57603 12105 60627 785 77239 61232 48376 81563 79749 78744 96846 29106 83103 40676 95511 9188 44827 16015 12486 48505 8824 48550 3966 58837 72655 64527 247 8124 20824 84777 86608 55308 66647 66123 30822 9073 40487 27950 95563 39993 73327 65015 40713 37839 43899 95187 43980 30339 54316 92303 6032 80937 43724 30846 54737 5535 59171 17864 97093 29898 60269 4442 70255 79448 47860 31880 49736 93855 16215 78495 26325 7006 94200 467 38908 72772 36935 92685 7504 92135 31893 40369 28263 92352 78606 8400 92983 72161 70058 54882 30034 48076 49829 82530 69693 17632 29946 14908 4687 48940 54919 68318 12304 25481 62802 51077 10924 22458 44306 70124 63019 83140 79997 4886 85190 99154 6162 6970 1649 27458 56895 49912 81712 47313 78707 33458 98581 88046 83306 2371 7275 70641 73579 16760 30682 32751 62582 61167 35140 63385 74114 15737 57899 27656 78258 34260 22740 97882 31165 87412 64299 27236 6594 88374 91384 49949 13243 43079 69766 44914 39069 46603 46888 2106 39879 254 65554 16498 47715 39647 36612 33595 35069 27931 61531 83499 98481 12043 35629 31478 69406 57533 72473 97022 61449 31221 29286 41425 49759 66897 9654 48513 97457 48902 74153 25705 79394 70514 72610 67195 96623 78 84964 83709 85966 28820 14486 5125 14149 87816 66344 48207 64635 37030 91504 52658 54130 72698 7996 56789 7888 17761 13783 76502 25761 50531 27635 16505 56013 7372 59705 2987 22198 63115 93933 15414 34724 3920 70578 54980 67545 4562 57704 75922 51438 69247 12321 85096 28525 77658 65466 74047 3441 51535 60402 20192 23039 73272 69141 77882 54690 90633 80768 78882 89937 12410 31019 7730 6438 31984 73734 88990 8984 30895 88595 82278 32468 17875 73876 97615 48194 42412 29844 489 86533 55042 19602 28258 51317 65096 99715 94617 47533 22535 48915 55092 39298 78958 13015 7892 43506 88875 33896 22254 72879 17611 96318 7315 61532 19478 54934 68068 98384 73905 45531 11125 97939 24398 77683 65707 40616 76357 1345 70616 54411 74973 73862 69219 98466 66814 81270 43855 2850 7280 38245 4419 73305 34094 23687 3504 23274 69109 82255 53350 9108 32748 89077 14127 6886 17205 60655 83648 97152 4246 55781 66437 62409 1196 82253 58875 85225 1170 79042 65201 8137 37722 98697 17206 37852 11219 25487 46223 69724 38743 57062 5964 44022 74053 71835 51931 65388 25164 43078 99711 83921 33489 49633 18956 71064 90384 53402 64032 89652 42149 76912 85461 40758 94218 8238 25496 28617 97562 15548 36038 69761 47632 72858 81641 15404 24200 16249 89713 49626 20038 55446 20211 19773 95438 8573 1191 10795 7108 1770 40187 61944 7793 27043 56622 60850 87817 93486 38564 80637 90126 65417 36944 42357 35791 14937 85361 42509 82846 35511 29541 52116 53675 22807 54717 49290 9081 25625 43841 87073 28540 4907 42029 78061 16659 91428 88380 74302 53950 83726 54555 11862 66499 29624 70050 86129 71447 25305 8672 41206 24127 85123 60650 59860 34318 7546 13868 6213 25111 16904 38916 4959 35131 98088 61646 31550 39896 33437 16530 52900 95697 94846 53732 49628 76004 3805 75200 51308 1453 14768 16942 9129 88653 97973 37259 84590 17245 46008 77018 66497 65500 28116 69737 51524 80061 75098 41440 58335 7033 41974 94114 52558 54692 36135 70668 56915 16219 17081 85509 45128 95071 77963 48600 74748 53581 63770 82320 6503 37705 70376 84165 81993 26053 40276 73682 39104 59571 15184 69479 57555 84343 19236 17598 3495 23499 48002 82190 60916 72206 72587 87132 91069 10133 69424 90920 65414 36833 40961 71732 38837 68724 33665 94064 93400 59843 58385 40294 46601 51240 20782 97752 55299 29821 33041 90090 13432 75337 74996 38891 17319 43417 74613 88507 47167 84453 58651 13222 98213 9939 45449 21855 22297 51465 99513 92259 64410 58873 39639 93363 94183 47008 96291 27398 70567 38493 87297 54879 43332 23712 78793 89560 20052 26720 65867 1398 73768 17577 3244 21036 73621 17543 40669 62769 60652 22858 54898 31241 40761 82516 89419 16539 26287 38945 21703 56065 24643 9302 75019 34015 6196 14753 95225 77868 33635 22260 52542 50318 79905 87974 71848 79031 51802 64303 75299 375 28058 60831 43853 46494 95995 38113 28423 47858 56410 88281 29236 25707 2668 59219 10793 47796 42820 11789 76838 1083 68365 58502 62325 44639 22255 13422 67957 53668 15591 58204 17674 12700 97366 91819 25726 48515 65919 70189 39438 97646 86361 16198 22092 80690 36956 22239 59951 21130 22964 56160 79916 71284 81699 90952 74210 99383 37662 16412 33527 78336 58247 26064 65347 97324 96321 24430 43144 85487 88794 35820 75208 60096 49117 57854 82274 50710 61019 8447 41721 86821 68513 81861 4164 22061 41534 91832 54588 43071 23578 11163 99285 74755 12875 23588 95521 35974 19755 76672 18516 66037 96611 91977 11611 43953 56276 37366 8839 44874 5559 42222 79450 99859 91360 9779 24385 5921 70541 65129 15749 70180 82091 52564 92674 92813 27874 66372 85292 85436 65066 43706 36232 54221 29773 17500 63213 1228 53628 14901 76599 18927 20503 29718 2323 11850 67775 36253 90726 63807 87631 65198 2695 36695 82515 9908 57842 16578 24128 11559 35608 50338 83835 19426 25144 9593 69767 59342 31526 40839 99203 22962 38135 93887 58163 72513 86355 74456 23478 7061 75091 47015 9698 67187 35610 43028 77046 67990 56147 18759 49954 69158 57520 91106 31070 40863 71688 47038 19141 83681 59370 33153 11529 629 32670 8099 63755 99782 64181 61600 76568 7094 95087 35799 66182 35 95478 8838 10968 62686 7095 15440 79324 79787 48494 55336 39366 93326 4901 98484 30485 46819 81589 94226 74320 55362 3881 76325 58315 44191 51907 90512 19564 36461 57640 34080 78861 95578 69869 47208 13082 23420 3329 8098 69839 25853 3669 44517 8180 45436 25687 85564 52621 39057 77358 10491 33246 18134 4275 43638 29348 14388 84751 57664 50772 70988 7884 62500 59077 61377 49202 2912 75508 85493 62563 33198 54930 18833 54715 72273 58517 97596 24032 4651 28951 28551 61184 91722 15592 88349 12513 12377 75419 67275 52273 91870 19035 98196 11092 24642 91272 86253 2467 45945 39729 39028 89819 91015 53934 28607 75055 22090 68133 16494 26966 84625 99272 63380 32364 11312 27388 48837 22606 1193 916 59203 36067 51666 27426 13649 51401 73458 75329 90255 31047 8888 70986 24665 12348 55162 24560 94713 21339 23640 64985 37252 68368 71590 21911 82330 49977 24728 41632 75962 86531 38484 37784 14428 98475 57466 20273 42600 54265 32313 86335 72584 13078 66262 34423 23070 52500 63183 85853 95304 23866 31980 94620 25212 94199 63453 69542 21583 68867 36618 1 11676 73177 13964 29575 19982 62585 47706 47917 35510 79893 11858 77775 86733 3354 48467 66226 49650 54978 1479 50562 26524 94035 24656 9336 90196 2788 54798 41171 39835 47430 42637 52624 4883 42300 30704 73924 36866 24189 17842 51084 86437 3785 32282 56114 94839 83351 73225 15854 37426 43927 16203 80586 66834 34282 6021 69174 94669 86864 55982 14294 87781 80087 43834 11612 62966 77280 98964 75850 26045 55050 66625 31913 88033 73974 92091 30096 65235 41914 22777 64575 52650 41857 87313 89098 60136 52847 50503 61938 40303 36468 94252 69979 43664 23761 2005 41780 84256 37900 71280 75130 63905 82052 91650 61649 99886 36086 51424 75021 7952 47991 26500 79546 86940 3622 74426 7576 98975 64769 3634 10069 40308 75824 77232 56643 68416 89923 93519 98620 38041 17160 16325 43774 87994 98335 36752 12669 9263 17531 79552 63053 53028 95007 85376 67970 27846 86186 91889 14744 52398 39650 63681 8834 76501 64948 12050 61016 25785 75951 57652 60102 37636 77668 87678 89127 30988 41713 65918 63362 81656 23534 81632 98561 37997 11875 23088 79385 46360 6024 59634 49023 82791 58013 93882 36012 85989 86392 50880 23620 16182 18604 92370 12907 75886 97823 71996 44771 84896 18878 94091 4996 69912 99421 81562 86897 68159 40245 88782 8662 16874 35382 79629 82391 43829 1268 45428 87336 86915 29990 11624 27629 19541 51474 459 65095 40565 22021 52661 6131 39959 77198 40400 41139 37570 81075 94434 74657 84001 10908 73865 81242 99635 18170 57354 31495 96350 43557 19058 16518 51318 84153 11179 84830 75795 63131 7696 5051 37461 38314 34903 2422 65998 95455 91843 21648 64510 87835 97123 58219 26665 11668 60895 45215 17113 16287 91194 67487 71731 17934 11727 59944 39832 25030 92913 36242 95125 57009 38480 91588 33064 64810 77278 56572 88712 48175 46649 87140 52768 59769 45007 39651 51804 43681 85535 60127 12926 14530 75545 24157 46939 22081 19500 71945 19382 4380 93566 54671 24047 38407 96449 51715 68504 45866 61150 31152 76708 52536 91566 27242 46985 66134 51898 94622 91116 83299 97859 8631 26011 5893 98508 77550 79600 13666 23449 93550 30686 4971 44214 85621 78523 63100 59610 97759 46807 58623 16640 87244 63252 78591 71692 98937 25006 612 87806 18255 43328 61735 48347 29017 20969 25223 6815 43559 53530 74437 84485 63317 1373 44661 91676 40506 88697 14755 17378 11729 24472 30965 23402 75314 74600 25312 38106 71343 12316 45719 14440 72013 45825 95749 85104 25515 98247 85171 5565 90121 25524 13907 23254 51519 95569 35772 5931 85657 98944 77766 76354 50509 76801 51612 65027 96253 50478 69667 51300 83259 86709 37350 1789 11128 93773 98720 29685 59720 68917 27405 12414 38989 97017 90869 97984 23763 80607 3646 34482 70602 35844 55295 70324 37634 90907 45038 42812 88904 69796 52743 83465 88582 52796 5685 81354 42853 56876 76496 38150 6094 59557 35097 73492 27288 73442 89119 787 76069 18765 62869 5010 6282 90009 90267 83220 56500 23525 62954 34585 51065 1795 12903 1751 67360 19084 10591 3679 93544 13741 32045 19769 16289 76245 51355 95867 52451 44878 11103 64066 15714 25396 32728 25693 3764 80001 90504 15256 20173 26517 32603 45675 96210 51953 89286 24135 66423 83093 20015 66040 13733 71830 7548 79687 61933 48065 16809 90452 93431 38849 76558 32091 63696 57459 59562 32191 18199 19863 9244 65034 95616 39235 4661 78742 82097 10553 45827 29090 83696 90089 77425 28447 61138 61690 48616 43973 82613 73006 40576 18852 79217 93886 11284 58218 12046 82172 65768 36275 96114 14698 95030 37894 12417 24121 10859 81560 84422 37119 76516 46977 26008 38779 3604 13694 33461 66988 16244 30810 98787 28578 15534 25974 74278 38404 409 1300 87408 33567 29460 42643 34502 70592 6074 24722 96307 70089 26419 28742 38714 26086 53037 6305 76217 61586 20339 2185 84883 85506 46532 36979 19465 27174 74820 16568 68235 30774 31827 79675 64289 35262 96110 85960 9585 19046 41090 87480 78978 33247 91856 26515 22149 10250 2232 24344 11146 7164 13658 44378 66143 29230 91671 62449 60731 880 39550 43560 57627 3031 8006 20633 19239 15460 88192 52301 5446 81119 47967 12713 36637 19956 90940 26368 46102 89205 31055 62895 23331 66774 38364 24869 85768 36231 74105 79891 78789 1311 36933 39998 5127 3060 35257 60754 98188 39152 52244 78787 45757 9567 86591 95219 9702 21264 84236 81008 31326 63371 55082 35722 74687 40908 68600 60637 420 91010 33923 88667 3102 68557 59256 96806 87321 51337 81941 53849 31610 22166 94289 49055 90293 31883 29490 40401 75665 44307 44275 68413 89455 59869 45152 39006 57540 40459 11460 4043 42555 75610 96670 9111 14460 93761 41983 7177 96762 49602 45733 26374 26088 34921 7350 21525 15488 83591 35283 35207 38827 11078 10497 91028 7728 24280 23218 82639 23934 74309 87455 18505 67705 77638 24171 86822 91987 2529 99025 96452 216 45568 27625 17937 12768 20834 40315 90804 30102 65049 23959 87697 60237 18082 94899 77671 44768 30234 24668 37683 64853 92140 49575 14903 48995 31225 68783 2444 47888 45136 83797 39376 30162 65640 85850 2364 96961 46936 62213 94942 30043 55117 61006 69471 15191 97089 24243 30790 37502 16277 63524 28702 196 32589 3094 77434 69214 57758 30612 76831 14175 55290 80320 62615 32558 22845 65555 40838 42949 76521 50521 57931 83050 57369 62354 10444 51144 76308 6744 12458 35064 16888 664 83521 31009 77944 40596 80281 55455 83879 67164 43077 74385 99804 15699 76393 25470 47140 89172 22951 3070 75565 48009 94606 73915 82664 85689 69866 20539 99534 91006 88528 65363 7020 79174 47406 37033 58870 979 53198 24554 43259 34175 65801 28368 78723 39860 6582 61085 65514 59364 25287 46151 767 41184 93112 43975 50066 40099 68164 32099 55057 67321 4695 78278 27983 54309 12645 90887 21458 59751 63983 3586 70824 70623 86145 195 73980 69183 54753 53377 51713 36480 95881 82755 9456 89715 28054 12615 28312 60530 19603 69837 29783 62787 72306 80463 20110 2488 82909 9754 93813 86248 56134 12236 77523 3176 22518 52044 4302 64541 1192 9391 28535 75450 49670 49427 54998 78890 91549 38403 1951 8248 42246 59763 99626 58308 88100 9200 35432 83082 21682 55875 97105 91247 81047 17410 52097 5227 66124 90899 52335 38776 74305 25047 99096 39039 65217 40571 83490 39751 46724 45521 61528 32315 52235 31465 58195 10817 18161 81520 84549 16004 49513 69334 40587 4090 75596 75516 19032 62912 29686 84123 83038 88836 63353 58320 45947 12407 56345 37323 82513 51423 1801 46965 22088 82834 81694 84443 91631 43137 2972 10047 82539 25622 58953 90417 57590 72077 97110 46497 49017 60859 84537 94797 41362 55525 92462 1544 44670 57816 32662 10041 56922 74133 352 95940 97936 31063 83119 63659 1107 54220 72485 53336 52549 78777 17641 90050 60211 7639 26075 16938 14000 95093 1349 21031 26499 68643 59655 42973 27829 37517 17592 47771 78311 44090 62494 90420 77585 23269 82936 47504 30770 15512 51546 23056 48690 6342 73949 30263 17047 37220 93848 67224 46122 94416 92855 44309 76482 88154 52227 41295 3978 12294 14751 50261 37848 10309 98698 73526 14774 20355 49191 54004 89100 75207 52644 53485 71213 28950 83791 4434 39265 65831 11382 88379 19195 55603 59912 47371 6030 49804 74179 94498 33404 71370 23644 17563 70792 40460 46787 19338 52808 92386 14942 38685 17268 30736 99359 61597 93570 3775 2672 18153 36640 95142 8405 66038 8127 46362 96348 25490 91683 90149 6297 57808 99042 14308 27867 25880 95469 92351 94138 92735 93679 80358 70738 33801 55594 38632 8068 41486 92785 85206 41745 47760 56794 32058 47345 24838 35254 56294 84635 23117 64949 48974 30270 76910 21588 45322 2821 30078 29883 81952 57010 30725 67715 77082 59479 49680 99156 81180 2336 6672 28023 94508 86829 75063 65230 92063 73736 88456 56702 7780 25215 35027 80238 76130 94603 27222 80679 11527 43389 55113 61652 22983 42747 5285 4461 55914 1707 42706 1491 84691 79881 61153 36977 40698 49480 25827 15126 47066 85497 29566 49037 65621 90296 13724 31015 65828 91445 5947 13369 42250 53916 28014 62739 75287 66371 54485 85941 39130 44138 38465 57706 47450 98758 18401 43806 35950 84097 35141 55719 49458 76449 66844 30231 14950 79299 78733 26111 34165 42918 84979 98147 5690 52346 53057 59154 51576 60563 62161 22372 8067 16106 92971 25230 97292 11554 394 83325 41471 39283 31702 14163 83041 13070 75521 3626 8494 65755 41933 1998 19619 67302 3177 26549 95186 18335 60061 88748 25293 52822 37699 93871 4032 79243 99833 27027 23124 28722 96144 7437 78274 67370 68123 76548 55561 49121 23436 50754 99621 56665 29730 95829 64004 71650 316 13363 28761 35078 17893 55187 32389 21428 16229 43983 60327 42726 10065 24306 93730 70024 90762 54075 15540 5448 8670 66597 19768 51586 14728 62600 94547 29687 43101 14961 27086 96030 87545 13277 70672 57848 75389 52543 66782 43441 80906 73358 57100 55797 77264 90422 68696 96463 31248 43510 61928 34803 70899 39080 67130 17138 25904 8089 13674 1921 44923 23815 95200 53513 74021 68553 81381 69137 86535 7431 71893 43722 53701 82786 65863 30885 54235 96466 22713 97896 97696 7606 65211 71012 36693 47179 14675 94985 89139 30840 44760 2139 51395 32959 93442 34613 35694 15776 43157 85016 99821 61917 82681 22551 56765 8891 81984 23504 3409 31422 21807 60663 42677 96146 60803 14018 73828 36062 451 59946 51910 94221 50349 4823 34853 5640 19408 61211 43919 35923 14845 84885 90714 87034 67459 21184 78906 33347 63802 66474 8546 91237 15975 11852 11430 59682 45802 58082 7078 80250 96267 2969 414 89807 64577 44463 32620 93763 16877 51643 8155 44892 31738 17040 91176 25598 20939 62025 95574 1016 78263 53608 23881 23340 94779 37086 30346 3052 62820 73750 67810 84062 63426 17652 24517 20763 55729 54894 57198 39945 70047 65853 25356 69677 61309 8106 89700 39498 21424 17884 86161 78325 48825 92772 36870 13240 75864 95196 84988 1964 84275 35473 1616 63724 92866 10007 98097 28187 74557 93163 16144 58915 37821 22880 29288 68731 61231 34138 5166 65214 34906 92104 28513 40203 67592 349 49409 90225 37597 23443 63211 70627 48966 25871 93589 76553 4107 63720 91020 74088 5459 50031 86116 31012 52165 62286 79418 60524 49393 35754 43345 88312 81370 22329 48224 10977 52365 46141 11439 4665 34111 32807 23283 25109 49877 45169 3481 20997 22160 68104 46211 19233 1146 89371 56059 24651 12240 13830 2217 18041 60470 54432 96186 23079 77878 91582 33920 95818 96370 16922 69649 91487 48247 79720 70044 76982 12238 16981 71744 8702 33951 39238 83095 74091 15964 37073 96913 21770 29650 18185 77048 90270 57165 32406 67350 31928 14732 46166 98684 12349 4593 92616 30350 2715 29419 67236 30210 2237 11549 85400 69941 71932 51998 8166 53574 25680 40548 7220 45543 15727 63227 75555 7384 22612 60766 70785 91179 33086 8497 90505 21936 19277 98442 23541 74459 14314 97974 40493 83513 2648 33891 35529 41455 16901 7698 96236 86408 18081 13215 87975 52845 53334 29213 33556 1644 68018 70843 65835 28020 55445 77653 14514 5751 4286 21600 31886 60800 94493 13448 3672 59410 13954 73591 96109 69938 69909 3291 90289 41312 73851 79809 46506 77185 86797 3005 10838 79362 44610 22945 43583 41730 84558 98999 43045 82822 2724 92483 82564 11835 1473 97636 30393 15034 56119 18754 34085 63500 12814 4957 81661 90195 72223 16763 42293 14635 8848 29695 77879 89435 79747 11117 69113 87055 5552 9960 72890 29547 40020 41845 84000 12648 98486 26049 79870 17445 25604 98425 87616 8715 99560 31547 79649 86863 41115 30252 79798 57235 87932 4918 49451 24583 37062 53076 1197 52923 9401 21805 79542 3859 47397 95189 78129 85886 77156 96741 44393 1519 69039 89798 37577 38769 2707 87403 11392 15934 6897 60615 97349 96671 57544 87208 50302 63189 21265 12176 16575 59541 85566 4065 93068 24979 70140 10996 77931 74949 28944 77847 26871 45294 49657 96804 62680 29947 44872 59573 97848 82281 68218 98584 75301 79808 79466 43532 94099 41482 47591 59757 49559 11260 71772 42674 83553 99258 21984 49658 54247 84959 5898 40395 87871 47812 6693 60987 20190 26960 11820 68174 18460 85037 39195 92453 85856 89108 8596 15219 51087 83724 97201 59762 78810 57438 97992 39221 30429 50364 51347 84169 2208 90823 58001 29295 33646 51863 25242 34747 86260 72109 63957 61539 19557 62383 79159 86946 26886 97419 97966 49722 55359 3069 5360 7627 22842 79722 76746 68935 68005 42762 83971 97162 8757 41962 96473 50686 50210 49754 20603 96347 92389 78357 10365 1416 98710 71583 10186 71807 91159 53493 23159 57666 39107 51560 12479 31027 35161 36793 48462 58791 76299 23229 83723 56213 44087 26211 24206 79266 88077 32817 45929 48301 85197 46638 36445 67087 7703 51028 42087 74734 68556 69363 39222 51681 45342 10327 10036 86837 27113 98181 22816 24779 76906 34320 4575 20401 48755 34360 18382 28565 68022 50648 94265 54793 52356 90688 47411 78926 17371 89667 6425 24444 65244 87329 4322 19265 26233 73644 87049 89211 75903 20473 7602 83030 7270 57476 95015 68360 19216 97474 41259 18355 61520 27000 95079 8041 88807 71597 4105 29554 99855 56372 94592 585 2652 88254 7852 83046 75281 44658 58706 24788 13052 5512 39003 87302 74286 59447 13195 2752 62162 27266 87748 37741 44660 57262 11091 45332 88874 54537 64996 40258 55288 97499 80709 1019 41797 70288 90635 5611 76113 24991 97692 61332 18294 14869 26400 21858 70909 58088 68562 21149 72062 92369 95819 92967 81789 55272 41167 65453 77570 99404 89298 4628 69292 40403 60140 5561 3879 61273 71063 42065 99473 470 2753 5455 4408 28568 57367 32294 57157 25740 57242 11716 10552 19023 2330 15202 18566 23671 71942 90817 5213 85177 61513 19594 99496 76820 47384 31134 23250 62755 416 50435 61773 87401 17295 67770 13131 39186 62969 6403 16084 37829 30575 50769 97149 8981 13254 18262 70074 36958 79156 43152 77573 59909 2350 70877 88305 7813 46300 22757 9281 61382 87255 99388 71938 52269 10457 62312 6759 39164 14054 51026 41088 82085 42306 37205 10740 72490 67712 73371 11755 65659 69980 47420 86354 13252 42038 56878 10053 97038 66718 89192 98733 91855 11054 66537 3431 5288 72431 60921 46468 20300 46750 95938 63998 22302 47799 36409 62868 24684 6515 92923 8759 62008 22965 98438 41802 77857 63073 39051 94294 31941 47990 46971 44803 61024 15136 19665 44817 92392 68442 40564 891 48490 41461 28080 88107 31839 24124 39886 75143 46707 37734 62260 40524 39064 77954 37368 33043 62065 17955 63751 76058 1990 4565 31830 12877 67614 76785 75787 20723 16892 29370 55209 82640 92887 73115 42336 53672 72860 8097 38627 60714 20117 30328 53214 55689 95727 86420 89845 77107 29384 37018 69362 37429 78400 47778 68043 579 12055 95583 85485 95908 41225 68730 69958 92613 35111 92533 26194 10549 32000 39553 24939 83847 14320 33510 66557 20255 48102 41678 12982 88631 60906 2302 91957 93254 32383 53711 74840 79515 18618 23917 64686 29011 19257 81901 69431 84675 97351 48923 48489 47944 33600 27647 14516 87135 94398 17791 92540 19623 67793 76016 73449 31870 41070 72487 42587 54893 16443 83998 71237 69139 11201 74094 26533 54917 45144 74963 58622 48706 89955 6629 97955 69834 7939 37047 46837 86850 22759 78648 4779 27663 58007 17804 56257 30535 6201 30108 86836 39717 99850 47428 65994 48652 46611 21873 76552 53444 34840 32459 13950 9464 96562 25324 34833 94756 92056 12543 75321 13785 87492 44209 73985 63619 1746 48501 26284 34525 4947 58087 37531 67352 4201 69895 96376 63779 4749 59173 23856 71754 47977 15151 30864 13149 62908 4091 3866 80700 61687 13545 77769 90994 40591 66767 98492 40755 35393 81548 93866 67544 40022 84420 34148 43030 52512 57240 27207 60498 26175 26168 34463 36913 37315 72450 44977 44935 68348 44841 54443 52158 75502 80379 81178 83861 65734 67636 87498 94090 15499 88979 39942 37364 41061 59949 55987 50572 20701 50402 28163 23143 33097 52815 10062 13269 2176 63121 42044 373 37020 96207 24834 41114 72131 57581 64390 77430 84380 50759 91267 47020 1287 91121 88290 55634 35167 78892 91292 24229 79154 44311 98222 15368 62962 81497 9131 63332 35249 64998 59917 3640 45219 36991 11921 63136 7666 14828 95424 48973 79921 62830 46093 81836 80894 89041 17614 7463 89083 22827 65511 5188 8523 94888 72340 92658 4351 59561 7114 66502 99489 14424 65914 81537 63918 65305 36588 8796 53398 2981 75233 30149 98852 54434 26885 40414 72463 63792 69894 56303 83223 37360 77322 59349 44628 92696 54483 8446 21135 49593 39839 6225 1389 72741 98449 13411 49321 73022 4199 74967 75683 56112 49366 12811 31350 33167 32336 66454 42911 26701 70359 93918 59962 58696 47642 63590 57775 83658 80975 38747 95340 41881 32146 74067 99211 41001 52361 82363 19451 27839 88987 47276 40673 13364 21885 63052 40959 78459 4842 49915 38764 83313 38516 57140 26345 83872 31672 22642 95188 72218 44873 64248 87352 40204 21834 16825 97221 73820 47302 5284 40437 84455 53232 89151 59303 34611 44606 96856 59093 86299 9718 60545 25906 37002 59398 59030 86902 802 65225 74933 63045 53621 53435 89977 72959 69647 99964 21901 41606 2845 56868 68854 58415 52719 83427 93047 10892 33676 57750 37052 90171 24438 9644 49140 45265 65021 40212 54141 33182 93549 67428 37084 68834 41453 8008 21824 73959 77099 32616 18642 18829 63375 42302 64950 5207 41031 92915 91601 10473 45277 18435 77990 49370 16136 62822 8323 56057 91690 52024 18744 55872 67626 91515 69921 75700 86368 5334 40904 38728 56549 72341 88151 20359 82776 84223 11769 33459 5114 77101 10641 9195 9109 12549 17391 9479 51078 99293 59325 27366 74668 68948 35602 7091 51418 45040 95335 53671 78743 23893 15267 5313 33302 24451 1898 65221 57844 51013 66700 20120 30144 85993 74918 22291 85839 37864 78922 50602 76193 61159 88880 24784 50661 74163 62336 62338 97294 64664 40081 59429 20591 4617 82945 65923 57888 56793 12303 49824 2703 27045 23592 29855 44243 53520 24811 73295 32554 94522 76476 77686 98398 34513 93202 58290 90638 32537 83451 41119 31953 8125 10364 66711 4743 39143 35907 7124 68774 52053 13338 52741 9275 93002 29515 38124 22038 31030 87350 37340 99644 22482 32761 79662 4476 63504 34023 6160 4892 17251 56265 32201 47202 67101 73341 82824 24984 31592 10263 82076 93678 36316 59663 59649 2249 29850 97345 93150 27001 64010 31472 80410 67490 51000 11637 12268 81307 61916 8534 72041 85439 70 72253 73478 4664 38481 78401 52461 99935 19477 45081 29081 24033 47118 80253 55940 77044 52892 84305 61032 40765 21445 46883 24645 38943 82104 67594 77529 39370 94611 57840 78005 64984 78700 83891 88632 91161 15681 8051 21541 29462 5828 25010 17658 35272 36504 20448 11986 74104 48992 51579 17331 71917 24223 8198 50202 58474 44024 20650 92863 361 42516 73741 16864 88573 32958 12942 12751 58678 8924 36404 84724 60363 79086 99078 84134 53860 11434 45088 5567 32178 33056 30523 65967 70663 59602 37010 88468 54379 18186 854 17808 61982 22709 63740 58220 56259 44637 40415 90078 94518 87299 11309 58344 66516 37398 15415 87046 80420 65729 80317 57771 81164 98399 88852 47365 21861 8583 49934 46071 71998 94385 64461 68722 25138 43080 69934 87879 77616 15080 3970 8465 20226 26415 54301 7021 78934 20370 12522 9443 35366 84496 64254 26140 48379 9305 69509 90966 64272 47666 6356 1969 6107 38149 67563 37035 14641 96265 93705 43934 42800 24305 57164 3835 7035 64167 44563 49826 21419 3131 77243 26021 45448 90781 45582 58931 61146 81199 81362 80029 22623 52884 85541 18650 51080 71559 74282 65550 95141 97723 31249 8268 30905 43822 23718 3421 41049 81193 58470 37776 42187 87183 47950 14 77982 76459 55909 23356 82360 49734 47201 50652 46759 34960 5838 66549 229 92165 40575 30370 13589 94219 90110 69126 87724 85058 58525 12048 10995 85317 70053 655 74403 21573 46146 34498 56797 45156 48249 34887 80895 43216 74800 38239 15303 3578 24448 14871 81884 25478 70012 95839 94840 41308 65175 46762 87938 29357 61388 59444 34974 57065 37251 51443 47674 23664 20926 96491 64214 85168 75758 31017 24228 34728 72207 1231 58272 63620 95311 30307 34228 42868 80570 63777 63069 39670 64389 96998 24712 71372 64883 77608 61073 20347 69124 17809 20950 6591 19228 55943 29551 24264 13047 68352 23299 9138 70687 93892 17277 38678 37022 82913 97799 80005 32524 88644 87934 45772 50232 47875 21904 65320 69602 56861 11262 55808 29833 51494 76582 26523 79773 2468 58138 59903 12606 65127 15160 81784 83534 94947 73037 82455 82593 61076 85869 31431 27361 71727 23906 32885 47184 10482 52419 68817 85263 3680 70732 8901 59358 27481 24241 42531 37339 47661 22862 66394 1824 49394 17283 32051 54821 44881 98859 22934 54068 66107 820 71666 2989 96999 79022 37666 23259 67455 50789 35163 85833 38199 69323 73092 20376 24886 73699 78122 18719 58120 15345 40609 9553 70782 35357 50376 13839 35258 543 11973 86948 15725 37311 40891 81374 53511 40032 28170 67097 29722 4405 75060 13423 8724 5041 59935 71905 6060 84400 39093 81359 4546 53929 12042 3651 57025 80137 95069 89246 97048 75668 99540 39504 85024 1291 59544 54143 5159 3123 84581 2864 69916 55838 17177 38600 87918 68768 72993 9403 34917 29834 15149 22902 79509 42716 52968 29549 54802 46001 67303 8422 94921 5866 59686 41744 22289 75408 42041 78134 24744 43898 26117 70678 58000 16016 99104 52712 4985 61495 47456 62304 80421 30668 32563 13573 83064 97184 7204 45111 41507 33914 39827 15222 31290 71553 71771 99515 62894 11371 751 13051 61559 64363 73417 41185 68703 96931 67859 81401 922 93016 63873 12210 98884 93405 2436 68720 1546 53823 90042 19580 93306 37803 94253 30308 85984 41305 2385 20703 31668 11255 9279 27342 92404 34142 38895 64565 1791 82736 25998 5398 96650 84502 23701 92176 96958 98543 54355 80663 19083 85571 33658 67210 81420 50422 99652 37431 49623 92581 92737 31420 5503 79351 18223 80110 45711 7360 12245 69972 56421 57988 87069 9041 35492 41994 96208 83085 21967 36240 26892 62395 64304 12503 13198 12873 70042 74189 24090 67633 8359 12559 86044 34183 99501 84119 5287 50144 96032 45430 66235 95394 90441 18430 8685 53440 8039 87383 79586 83817 13639 64507 36399 84163 95060 42122 98316 32038 83072 90133 94809 18359 72581 68386 80656 51183 9792 28593 4507 8028 87800 43698 43731 69575 16429 2228 1763 44007 28353 57479 55682 22150 14150 129 5370 75114 64408 47222 21086 74666 43402 12425 12252 48154 78250 44028 55596 59812 44452 54927 15292 21441 76196 75002 42345 88177 27355 44743 8511 87745 50030 81179 57822 6673 2823 93342 4922 19133 88392 52635 43811 1793 99885 80854 82957 74136 10530 1362 62435 23082 99583 40471 62080 7162 37285 77518 42714 83611 40329 82587 60570 65753 38882 87525 23262 11470 3342 74481 96199 82221 27602 86739 72220 86117 27880 38998 87861 26360 41302 46451 8197 81145 81561 22212 28492 34146 63571 94760 30967 35220 52747 6598 83053 63391 95982 184 86076 68224 73531 63215 33686 90044 74856 12429 34831 67551 99095 78382 61796 84251 15416 2522 56823 1716 56576 857 82706 28482 29889 4557 51964 15167 43768 29681 11740 27240 66059 45524 42861 66927 41646 23728 44516 58663 36589 94046 86011 4644 60719 96972 41539 54987 94349 89411 87723 73986 4268 22404 72552 14679 22635 76238 43451 44029 38705 95688 31794 42274 54413 37552 52100 79059 39798 4303 72651 80944 56470 59700 30261 13073 67167 34199 65396 99135 48663 76210 52553 89668 16269 82684 6751 88986 59611 22808 44376 87254 17269 40828 36364 91932 69383 42205 15278 32343 1886 58005 91985 69248 35618 67574 61626 74838 89949 69711 18849 83638 54637 60194 21524 30451 19670 2571 73690 34967 93172 84331 44709 35136 40923 11567 4672 48858 23158 78584 79288 35278 49907 68326 91241 71565 3885 52567 68449 19055 22947 6628 55810 46390 62029 93345 62224 94168 63685 15237 69152 88770 36636 99909 96176 80470 44206 82347 64265 66813 3972 18384 54428 34945 31363 88981 21394 2953 98774 51605 24952 43174 42544 29846 46016 78911 38389 26367 31885 58871 57281 80460 60362 71684 93715 39355 32984 30275 75912 60208 77088 84599 5699 44401 66476 47073 58560 7231 79896 96609 4432 84126 67060 59563 81552 3061 77142 8756 18596 19264 69896 63934 64994 31013 33469 71881 481 68621 75507 33152 68090 83761 10578 55695 2748 86635 61442 43065 95915 53326 12670 65348 30528 28712 35340 38321 73921 43022 52708 70778 23157 77750 17356 14821 16364 32875 93247 63941 47749 59009 56307 70867 35209 71078 52345 81734 95611 72571 82624 49485 90948 67640 71092 81724 7580 11266 81445 48602 67035 72115 3044 78989 57527 23303 18491 60111 88980 21876 19795 93991 26042 51607 1143 93187 87257 16662 34307 19301 60670 33818 36237 31315 11415 21816 77172 39431 89043 72577 15851 37216 10255 81409 53634 47492 78078 8191 33199 44980 18905 21986 56970 69120 73137 1896 58230 54607 1651 31513 42115 42089 66890 35226 64583 67036 54322 80504 34220 66796 73148 50309 12646 79829 98667 65804 50600 37320 43930 10243 60366 4689 95856 9277 9660 72798 39172 22588 76235 10700 96739 70464 99893 78580 59386 23964 62021 47453 96950 29061 67415 45527 3066 46616 67154 15497 7743 68624 46041 60751 27301 13738 79365 97206 41025 33780 20758 71195 64357 80708 86310 28850 74250 83493 82226 52185 51246 30192 48519 27508 96379 99863 81689 25723 73748 56583 34656 8402 35453 64748 12855 46065 4418 86965 91037 47401 1282 91181 64234 45718 64374 58979 93182 49688 63734 48228 79937 44423 72383 58917 70130 67330 41129 25365 58540 45119 98523 44113 87520 67668 70690 67508 47081 53042 48334 93847 10769 96333 50356 55950 23997 9854 89658 77180 68853 8458 42894 3469 86932 65090 723 13040 76063 25280 24388 98582 98315 31555 89649 12722 32661 84937 13511 58685 24043 51823 39656 7073 26849 42073 68213 91701 83610 52824 33681 83748 2504 87429 90602 69942 66392 13853 87573 66867 65595 15139 21619 64859 16434 4101 31496 48812 14770 46802 83510 6962 48217 33356 55456 27215 71878 42846 78764 53664 83751 73705 79138 89729 77811 39612 86856 80624 8676 65602 97941 54375 53872 68169 72106 5716 86429 89678 15520 81559 33060 96560 19583 96363 88342 6811 70626 50398 6560 53788 49895 75313 50286 30054 18467 46472 63173 53744 62311 6129 46906 20198 29606 30520 53906 2252 12025 85842 74370 87536 19001 73230 88862 66490 88983 80356 6851 70529 12654 24034 42548 95367 33274 1692 71271 80284 52166 33540 36373 87402 63315 44150 91553 1754 88974 83814 49811 91795 60671 51707 89606 2011 83332 46162 20330 20829 53031 10433 46289 30863 99504 71809 56629 69331 41189 40336 55168 21063 40474 30488 92353 89909 71555 28807 1734 24487 29109 21685 62690 36213 56687 72498 71407 81988 66874 79556 48398 68980 83916 58032 69725 86891 91042 32408 8309 59893 83937 92649 61572 99542 46717 90757 81082 31512 52767 80434 49983 63964 50255 47795 37 86630 291 37171 12339 57925 84682 99097 99474 29815 65789 1740 23870 15049 26286 6211 38197 4414 77801 87017 50489 62712 65906 69032 97682 56198 51227 78938 55478 84302 43049 4858 52571 50899 51712 73440 79161 14364 89994 14110 83578 60184 53919 47032 99240 57327 84977 66014 71009 70172 67189 33799 41242 95634 19766 54718 99357 17270 3900 70702 85619 38383 55814 45897 31544 67530 26867 90704 10222 83925 98288 13302 42670 17594 60981 54400 67736 73697 98942 42439 7705 63625 84179 13805 37057 66216 74591 64525 95296 42943 62054 98838 38993 22070 59233 68684 89707 70764 19065 88652 15888 96788 58430 10124 24691 47316 97225 23289 77222 24526 68379 78285 24655 62594 19356 5829 27738 13206 50836 65661 60632 75497 36591 39091 97638 62488 14128 8929 48018 18810 39295 51118 58957 26974 91936 18454 81709 62946 10601 11319 46114 50920 23371 44184 43924 98391 85103 66707 56158 61109 58067 81671 6422 50752 17084 28000 57244 99351 68191 75416 96881 4276 88043 88863 93313 22174 40371 96506 45019 31533 88005 4333 81969 37688 14817 81848 15700 91875 35038 80602 21487 83527 45034 74765 10158 28460 26592 38419 59027 20658 19604 10633 63772 90626 40776 90483 36900 12153 80274 8548 50985 99927 87862 22901 51663 54026 91741 65490 28815 27504 66067 85647 59694 86123 97326 43505 33829 3824 24064 83560 51042 83419 33178 65431 35246 22284 61697 39078 23020 61040 11967 88505 1278 54657 27487 98960 45988 45456 85438 16887 93134 91599 41514 95560 1134 68538 14123 43501 18885 38087 97418 27790 98768 73977 90734 14238 8516 94121 98453 58742 33384 66812 770 56124 64164 46709 1571 51735 58759 725 99826 69125 36250 42180 63364 93153 60407 34990 64033 91200 34426 89031 4810 51055 77629 82241 55508 66377 98692 44797 14453 912 30522 51588 31349 62359 25254 19636 66446 87818 33329 11339 63562 23167 11220 83188 88459 45006 80292 78508 63797 61099 14735 74952 55074 34694 87679 46748 91346 70313 22564 23195 89040 26726 47660 29593 89354 58927 51659 22403 10211 52302 82034 77085 19566 14767 67364 7353 202 55393 65031 50236 36347 34104 42037 50892 68743 72089 65326 60004 20041 74596 86019 22702 8388 58669 60471 86857 88965 29704 18674 43877 77823 62527 96378 25322 19346 18828 60641 82408 52363 49051 16255 1695 7336 4243 89608 81355 25805 75040 96858 52327 45813 35259 13900 49647 59142 73243 21190 61139 46210 48603 99743 49724 51249 33269 93379 99004 36302 97064 36801 2097 44509 90742 808 99949 79825 80661 45857 62887 62243 15752 47885 18877 96734 30020 34740 62866 91175 88206 97590 32326 57562 20469 72449 31414 45402 31378 14254 18348 56919 10561 42206 43708 88520 76818 16052 64207 33788 77325 48439 58748 35308 76166 91423 87604 88062 92902 90224 90382 28273 55477 38514 32182 35137 65435 95613 96274 46705 33456 62434 52953 54462 72052 36949 66799 40427 11667 92035 12299 13673 20590 59337 51914 7538 88769 73453 33001 12754 86979 69499 66340 36603 95475 34021 73245 11147 80907 15264 86890 19206 65721 7786 25113 2886 64360 43780 42651 26504 6784 61001 19692 88109 97058 41126 59729 17599 98532 3913 41612 93299 63202 79107 865 34913 98580 578 41832 85929 79518 15892 435 16118 38278 95526 51673 39905 13565 57155 19191 4348 80054 68094 85211 68502 36032 8920 49923 50280 92051 3246 57797 40856 9492 11035 37870 22386 51399 497 25638 38231 15709 58576 45927 37991 1810 81111 1819 35420 5116 73972 76845 30653 4683 96319 2598 16893 70203 69116 97049 75471 72283 15530 15162 45677 93267 59892 5022 47886 96960 20514 74530 76464 72810 83516 86452 94747 69252 32472 88924 15027 46525 77885 85670 89135 88366 21647 95049 45249 1782 40796 15537 58998 84821 96377 46767 23208 18706 79947 92529 7345 71502 75375 48388 35164 75708 91474 81456 13280 78529 44678 20667 27005 91419 10164 39577 21535 58464 20459 68733 76091 89160 2948 18639 63123 6444 88308 14361 24706 16844 15230 15094 98423 19545 75978 52482 50301 6923 89149 21106 7487 98150 62050 93849 76642 60068 92663 20843 31404 42060 8778 8428 13766 3633 6971 79289 41476 74877 9039 24119 99846 6266 36526 81773 30384 86730 72745 58955 60169 31444 51725 55433 44371 23782 281 93215 7729 53279 88108 26249 95080 12033 97035 14219 15860 5586 49174 87626 49697 27786 55202 93736 51245 79456 43988 80337 16824 88434 78209 6003 44004 41291 30806 60995 24359 18731 70861 55300 54425 54700 98112 80670 53143 78137 89477 88756 65267 52595 76773 52231 18249 60682 75946 11245 49883 64959 45095 85548 272 68254 54161 76941 87236 83197 53909 22584 48743 11015 26903 1850 8501 27873 55213 72337 78676 51338 57451 9997 62090 9608 96049 45250 60063 32669 69283 29044 72739 70428 91482 75093 98420 79849 66590 77578 38386 12900 90215 95211 2888 90756 18379 37304 43694 35477 70816 93374 75194 83952 71130 95122 80082 59340 69257 63975 87571 14277 76090 1820 94712 30101 62132 83075 29669 43826 37455 55423 88866 24681 24949 44960 87458 95528 35959 66974 27859 1628 8741 83823 86522 86675 18092 46353 60890 35261 30596 57799 80232 76375 6152 53423 22425 66871 46396 20357 51352 79845 9617 90209 2961 93817 26080 20848 906 81353 88943 93403 76879 47552 66918 9928 20149 23960 11113 75833 41493 88244 5719 39769 6761 49058 93022 72085 4472 76092 46757 51891 60705 70872 53292 6214 57841 46751 92441 72338 26234 27721 90888 95587 49617 27447 81410 46161 53078 9588 66970 2258 21193 17400 66545 7149 66035 87205 45603 2820 55075 25438 10273 51700 60386 60428 36343 70503 42491 20945 85429 71619 66947 54152 55918 90785 3346 97151 37582 48906 37733 26297 2069 92459 37175 80808 96411 39365 66218 8738 65170 16359 70676 97713 43210 57296 30830 2346 98642 30973 91258 81118 79688 43363 13685 22792 1447 45667 82202 29516 92173 81478 90547 21362 52283 53602 9701 27932 70284 74342 9283 58977 85677 55298 80918 12099 71664 21675 49053 91030 39241 2992 68472 13882 98836 26469 23151 85421 75312 32564 33373 69438 19527 73011 2769 36035 20852 43350 9198 13896 94214 90861 67200 37936 32318 86424 4773 51107 74919 97765 76704 41701 36697 55575 84910 28323 83481 5830 24453 131 34012 39460 10555 72272 50235 57340 7641 69681 6605 71483 80245 66100 96170 6636 77656 65153 54574 73255 4339 8698 28131 52983 44731 14029 2003 31600 36726 39188 9537 46772 51777 33584 95929 66531 63377 17885 62017 92762 87065 81480 19617 13172 54018 3096 19456 44992 39912 55138 58920 51385 61420 5167 32656 77269 55669 92679 29885 78616 24913 39149 42663 48538 95967 66027 16544 90976 36677 93365 8587 22610 87037 2170 38302 71953 13740 51747 16399 79520 76204 24895 240 68608 46752 6736 19516 48382 91338 41844 53739 31376 50502 52809 33650 14109 37463 4991 72453 55422 80689 12913 43261 10369 44111 23465 97650 27682 45241 26606 99615 79487 80525 97717 12885 8825 65812 98493 23874 23400 44820 66887 21460 96965 71774 8058 29204 39218 13994 19202 75395 35886 95843 80138 11770 1469 54868 38799 41935 23735 32036 68851 73570 75772 1476 43658 98612 90691 62274 46980 90574 58121 81659 57930 73459 50711 93526 33431 60838 28700 30851 33886 54472 63645 40730 85276 52182 65790 90062 34891 2339 86833 36267 18343 29317 11977 62237 71876 97876 57219 45872 37402 66685 15484 34432 37009 182 93628 18173 26056 9029 19194 86104 54440 17659 24079 48673 1334 32955 30439 76422 84005 21261 18147 96693 84759 49028 61257 24071 28372 24007 20388 83878 60957 5 99260 22204 44931 95935 49122 1130 69750 7593 99163 63610 85153 76320 30218 41269 89519 70564 16916 87394 11968 87268 30051 24058 38899 74263 12623 51501 17109 19275 58810 19743 71668 43727 83235 53852 73857 87921 83418 23024 46034 34136 40289 2125 67682 37694 43106 65744 90993 20108 38283 64775 13993 33121 99756 38828 43283 77621 5924 54828 17355 62241 31722 95131 19853 7419 28210 36511 61924 23147 61507 31449 89724 18213 70300 40123 70692 96455 63270 57556 21884 44460 33728 75519 1393 59041 95269 15830 63304 86920 23597 90579 80842 68902 46190 37123 90515 77899 39562 42261 97489 58919 81532 41718 86085 24572 7414 95316 43511 49590 3488 28904 68322 35828 27775 15721 29929 14117 49999 77289 16506 17568 76177 59338 5061 15082 54451 31962 62934 42177 57717 99606 45681 55278 4937 48648 33761 46412 62290 19067 45002 20616 76399 13196 17595 76903 17155 43608 48482 19834 49659 72869 8809 9905 44625 43156 75913 97987 95070 70394 89099 90006 90314 11067 78440 18085 26548 17691 16928 44242 30495 85854 67062 71903 37942 1632 17036 96816 63016 30888 25410 26532 30854 86200 8930 68956 74951 87884 91048 36068 60739 29116 22730 23564 30158 92480 84442 92185 69255 54974 83556 58967 90339 96896 74992 42174 52958 30542 31735 14749 11741 18614 72653 96523 11878 17058 28548 45090 72474 22053 40869 76945 93642 8944 80003 64832 71127 20288 89878 21353 17973 73094 27249 12803 60509 18307 29699 9687 79748 6796 48764 11742 79782 52669 4061 84619 60131 45875 32805 44098 77887 48373 55969 57491 65229 68698 50125 7393 54025 88212 29752 77259 44201 6900 596 52600 39342 82686 31636 98682 35284 12510 85442 23350 30076 4422 7572 26971 50094 98158 48333 64902 65775 25420 67512 66595 57832 58538 3218 68434 38919 97557 1993 43783 38655 24907 90095 49973 43885 94128 90872 50089 75148 67261 60947 80160 78835 76769 68930 70311 73998 86385 29099 34096 56954 50745 42645 53848 56226 9826 94627 15765 63355 41146 21991 93799 10629 93617 63997 88916 49410 70461 11431 14919 73088 74032 53185 16305 44358 59697 3225 63164 39744 20853 2733 73211 11557 20691 40063 45621 27610 67686 16100 30586 66865 86625 9568 70148 19544 54790 94605 11641 17623 34861 1151 70433 93205 19669 66768 54020 83776 55432 86086 62693 90572 10894 82803 67253 38486 94455 41204 38049 17678 1664 58350 43239 19120 27037 66092 64121 11057 74019 25831 3804 58380 12663 29932 14713 26857 82762 45686 10887 10308 15941 31884 45253 89491 15871 66596 79411 6477 94924 17079 57439 52212 14843 23104 47178 23911 41010 14164 44929 32802 80132 59420 6899 4606 82644 61321 73302 37940 67149 38509 30409 78820 4603 95425 74630 53384 5615 6652 53412 68460 46633 75058 9301 57112 78000 95895 58136 2466 58864 72899 43832 61691 5912 46262 43657 76405 34328 29989 51577 15143 77401 49702 33535 46419 95810 8285 19504 4614 50294 75028 96136 15402 93681 16459 12948 55539 38276 81758 39013 71973 27160 33505 21349 82838 20638 72969 57634 33943 29027 69904 43660 84897 23130 71510 15915 58842 69101 48414 69878 45285 13062 77493 16336 74535 76763 8383 91803 63888 44032 55800 67738 6993 61079 85887 96011 25838 64943 93429 96993 24544 87632 90461 26393 2824 9250 41306 45208 78864 78798 38461 56544 29672 95467 25666 27191 49203 9700 76546 23349 57498 65528 88666 48129 37389 34644 27290 14792 18758 63441 59118 59488 94577 14073 76369 54041 95056 58030 42005 29570 51046 77536 85804 51264 65386 94515 80353 87789 44683 87130 46677 20033 93245 3773 38016 93280 67494 64386 22331 39192 77128 17725 41442 76947 10313 15828 48043 36947 26983 89410 74501 16132 23072 93967 42554 36380 65006 42866 81251 23976 3334 19631 76039 40918 60613 5647 35689 88170 18291 93897 77143 22718 62584 95084 14556 83804 51260 92151 43596 49303 98430 7213 65590 94581 87762 69267 45525 1348 43533 72015 15050 89339 74736 16073 45209 62102 75877 70375 8157 86022 28676 81662 2274 30406 17247 12927 57877 71595 43921 20078 22446 30985 80612 67125 99960 40169 44490 63657 62545 22795 26570 45229 99694 27371 52384 50438 18513 40198 97642 45009 54920 86009 14859 94178 79730 43274 76899 10767 3782 33981 51451 28347 26856 55204 69885 36155 35484 63894 19624 80192 46912 23642 51854 8372 56590 28691 26782 28826 98136 48109 28725 6174 36718 56827 84162 74049 84396 88506 83369 5756 9363 67239 51370 17832 32832 59380 68953 23730 46170 18464 581 82327 85646 15043 63062 77980 79494 42061 3869 35955 76654 39816 22687 21515 72156 33619 69461 76771 76221 13281 31696 3880 22042 76347 39448 28330 70402 95723 52525 41946 71743 79889 65330 24367 62811 89520 93703 11506 58235 1401 45271 48458 590 43016 71610 30151 58166 15565 68847 36655 52984 95126 69884 62110 65358 66303 96191 66361 71982 85807 45720 77741 95099 50087 55034 45882 87955 14056 52602 33691 73125 24242 30786 32128 99948 85428 73065 98495 90263 12782 92388 18588 18763 18303 11233 33980 47748 28783 58070 74729 1537 63036 27764 96659 49386 55181 26036 64433 84377 11633 26621 67484 34821 93141 33139 86844 64195 93435 20558 30598 82825 78190 93072 28748 36802 80112 96967 1799 94943 92677 42101 24892 57653 91446 10209 93177 58403 54501 34433 5500 564 738 39724 62529 27446 35172 42639 35011 18383 47117 49465 99166 92870 6790 62939 94193 48949 42796 68412 77031 50543 84967 81285 52202 64882 34633 64397 16034 93863 4968 55247 18099 11854 3539 64492 18980 33588 90662 24196 35796 84352 91354 18745 88740 20712 53582 47622 94829 33776 12076 27919 83115 72872 21820 63607 69365 51256 18128 85163 83762 40339 43585 1693 48910 23702 81989 81498 32710 89780 46634 81312 30715 86717 9148 39865 50729 84321 75045 28649 44584 64693 30760 64579 41609 89632 31959 28998 45941 98455 61071 88397 10501 87832 51869 57213 53483 24610 89653 66535 28812 64818 33163 55441 78028 50794 44547 6646 5870 42079 22774 72892 41769 54118 64198 80081 59119 88140 40323 53309 3413 78660 71621 77800 28085 85740 99954 19510 47183 19176 91182 7721 40991 47607 3024 43109 57186 15347 97592 22575 51557 25422 34166 46548 79926 5940 59345 62542 65524 80340 18149 71716 13268 17679 77292 39991 49197 94005 64578 25662 78816 32433 53613 13809 49929 15836 61758 98006 98552 20777 81634 39271 43276 57016 59321 74811 72180 81859 43329 17457 52986 26586 76586 18389 7531 51225 45190 70029 74447 96894 95229 14745 8700 7024 66335 86529 57617 94342 14973 84595 52367 93888 44221 21407 48733 83711 5684 18880 99174 30398 17545 93488 65327 67271 44807 44510 70318 97862 59636 26587 13946 96532 44882 17949 39335 52316 48019 66061 17888 15059 80969 19902 36360 30445 17765 33542 97803 88211 61828 59124 19691 59305 57753 95020 47960 75576 34931 13726 37510 51759 25911 9112 4401 17913 19399 23655 24156 18197 17289 83727 18747 11922 47980 61570 44012 23509 26912 8340 31968 5772 37453 49438 2745 67657 86712 37667 24219 17134 63381 49919 74913 51834 55004 73872 35121 15562 61038 54064 66331 5960 93085 90374 94015 70662 88513 54146 21322 26656 74009 36928 58443 96939 15936 15573 65022 30512 60801 13675 65699 87216 79419 28566 83808 95945 60101 7002 57421 42371 13751 14940 12344 77809 78096 66190 78829 83585 22396 49787 57131 2064 25750 19049 22112 19483 63712 44363 44400 92857 89614 36313 38870 17655 41925 69326 14365 92555 63241 13799 87747 95907 86587 92184 57749 35403 17535 12748 16855 74941 222 21253 93210 15025 16645 77511 50393 68120 33573 28822 65670 94647 4308 77842 30295 13295 78439 91212 91944 47101 11905 40095 75920 8916 1641 54360 80505 87473 75480 28806 4327 58682 97864 49711 7680 87750 91197 52353 49616 6954 56908 21962 79729 56554 9310 57546 95901 18598 31655 72987 2222 96269 62718 68976 98347 32144 52204 11186 52982 74486 2014 63841 61034 37799 99458 76534 5092 12474 30769 70221 39552 27845 59304 76761 84173 79668 6771 81891 36384 98101 95585 41186 72941 68393 88694 57473 93984 6189 35371 60467 68354 38925 936 59497 12638 34424 14559 67926 92293 26779 73132 40216 2057 31054 20525 83802 99843 794 58411 57855 81341 80759 10138 17643 42954 32581 39810 59543 32057 13296 49896 59601 13157 27188 52161 6203 24326 43760 10407 17350 93611 51650 30567 89204 19945 49580 88400 56539 11726 63208 86340 87838 40695 79240 17553 16620 29489 35779 69173 35998 70826 82800 51365 30524 92042 55709 37878 19185 85127 23175 48425 12630 90065 64165 28909 55835 28902 89973 61199 14952 82650 56620 35300 53438 16331 35350 7622 9467 88674 68131 21039 63644 45050 10515 17073 5644 28172 25296 53723 11758 94076 60653 27048 20515 29574 93651 16610 500 76056 69444 67151 73825 80488 30647 22512 83562 48549 41801 58574 99498 72901 85930 34596 43740 81352 34882 78091 85048 72081 48436 89511 5319 8971 94995 97772 44614 77298 33179 57687 35210 37855 52758 88610 85355 29451 82534 81034 42748 63656 48613 98363 25281 49471 97215 42603 48118 95360 62222 79475 46505 30717 20360 16292 72378 46887 55757 54091 18999 19556 79307 5346 45180 25866 56278 23794 23484 84607 32709 7441 13415 79193 10348 79640 99901 57712 49100 77602 53762 58239 11947 86082 4207 7049 57567 21537 81380 17176 56291 2328 15310 21642 92182 43766 30902 21341 50653 13761 89943 3762 34650 76254 63499 85969 29832 81718 99682 39137 80144 56667 68144 93853 56556 4463 82325 41391 13923 89964 60896 36885 25197 56029 64908 50012 73994 43729 14125 2593 17601 11043 26327 38948 84212 42598 74533 69565 57965 66207 75106 27989 12535 68830 93875 34817 53512 72836 19816 19842 41281 21829 76364 72676 46932 83745 64538 45224 86215 98375 84708 62358 5981 47708 25645 99667 1891 47021 70430 75461 40074 40324 12681 25202 40199 34462 12100 84670 95346 24492 21387 43862 20091 24411 93914 68692 16061 10013 79859 12970 82891 32649 95670 43823 44597 80083 10826 33769 90278 81291 70889 57448 23097 62524 81873 29766 62904 71449 22095 26167 93224 56927 57148 10283 78651 39132 24330 90748 92904 98066 41157 19904 47036 76463 1518 9075 38390 58301 13127 80352 13930 61888 63333 48167 95431 68208 5917 9512 75479 20068 13136 9823 98344 21917 38909 56462 83907 85745 77843 33007 7720 28075 28040 46349 94277 24817 15418 43322 70416 63154 8168 83062 86353 96969 2771 9621 30622 49673 35509 99634 39888 55481 25258 28129 30138 85713 54217 53471 50603 75804 25474 73798 14096 89284 83795 12485 51105 64539 9353 80524 81046 21637 37396 7670 46840 54534 25811 78801 28589 68072 46623 29029 86052 83554 18879 64339 4119 41728 50623 37759 72795 57735 18660 73664 75363 59352 80966 29948 79524 1276 27812 47964 6608 22752 94529 34036 88496 24309 76006 99195 80619 21627 50304 77235 793 36769 71632 85765 92064 35344 82405 77693 20718 19217 40966 78959 43496 23674 32454 42309 65884 22192 84888 80360 72662 38708 53770 51584 15266 25531 82643 67044 59695 65007 94933 60845 90142 76665 985 73606 63503 53271 60314 62885 64392 60011 6059 1941 76603 3594 93555 11618 72551 59839 19683 19089 71705 6377 91583 76837 31853 43433 6676 66293 26918 34674 84832 42003 96481 25792 17472 57319 26713 34049 89347 36747 86195 54651 16532 65132 5027 11786 4060 43076 82216 48341 99587 16793 35542 13537 928 64358 95547 41444 81600 41649 78014 27183 33892 78945 15442 10258 329 79655 58568 262 3010 64623 42589 7158 67080 47717 33108 48728 38967 58373 2430 42627 34573 72531 2218 25752 53757 90739 76062 29870 2130 74439 57939 71607 20380 72458 6703 50026 52275 22211 13804 60310 1182 14100 7087 10987 82601 86613 11782 13303 22621 98849 38807 26172 55358 41316 69209 97693 97726 3656 94954 95538 74199 13345 88927 50369 64865 31987 44875 59648 54403 41192 42962 75876 7825 11783 71567 95421 75789 28225 67114 77825 18535 26077 84225 65654 70406 49049 5251 84464 56656 38664 61261 10092 6876 82285 49083 3878 91531 35724 63099 21790 86736 91633 31051 69586 46224 55920 80037 96029 26481 33023 32151 28581 69170 68061 44277 46702 18871 27855 63695 60736 11482 5055 34421 11928 65957 72801 79830 146 92862 36294 61708 69702 63675 62667 77188 19939 86485 54174 94095 77233 5779 58812 88246 69673 48524 79646 84180 58533 4822 65892 54378 87304 95106 33668 22379 33117 50323 96012 91005 25858 93487 95889 13681 65092 87676 10828 14427 31232 452 33126 22936 75267 33641 7047 41538 98226 99074 35818 25664 6180 19584 16958 14686 54981 72535 34558 34759 71629 54494 3199 65277 83189 25982 82314 28216 59443 43056 10115 52077 92764 34919 25210 62689 25172 20946 74333 72197 36221 7344 50733 15257 22637 38749 96215 76938 33354 48185 23025 47045 38176 60732 42901 70236 10466 69020 67357 48645 82989 5128 1977 88947 73534 89202 18002 45167 7076 11151 50970 78955 57830 43398 99751 50185 90793 47480 92901 17947 93750 69698 8816 7894 38464 52938 69977 35851 64403 40527 59083 90258 78973 51191 68999 15596 82532 46597 16857 72122 88556 68446 42638 51946 36924 5969 27076 51520 11064 24733 41689 60733 10613 48218 57752 49655 41244 78514 40306 26309 54862 88991 90597 48166 35152 5056 48796 42769 7322 62777 63346 42511 61989 89946 97812 59934 25930 77068 94176 23473 56374 73291 65273 90283 70084 15258 66982 46321 20640 67129 15067 8712 795 52045 12636 79931 56375 3501 79402 24404 34735 59091 53809 37390 98394 34210 12856 58123 37862 12428 36033 52425 59816 43937 22511 22158 89736 31357 8378 94170 32404 4088 70152 48281 50657 72229 53905 27196 57803 68142 13333 29199 48510 13424 2440 25456 15532 84145 65504 88358 77650 67630 67183 90231 82763 85855 12793 79050 45717 78383 37907 26655 94812 15971 43474 85087 49411 57979 59939 44346 18493 80788 98783 75698 76342 10956 12326 21433 93731 86315 79205 79236 77296 31233 50124 52487 80206 39205 14458 62281 36867 78467 55668 2121 98357 4741 74007 94156 43465 46858 66256 68607 53960 92928 36456 44136 72931 94152 95194 55955 33759 10233 92709 66903 91053 3166 38980 74586 49062 51572 89758 57645 73102 1211 41776 54233 31223 78666 7136 28983 67374 69910 85986 40466 96777 49701 99436 11104 16858 9773 16674 10014 61685 96746 2225 80535 50991 79989 30762 18372 53679 84318 85377 84812 30215 37452 88812 42334 21857 78173 25716 3574 39446 23435 78133 22077 62499 26449 68482 44916 81127 33092 30058 17633 14419 52954 55500 30366 48360 23813 25345 49671 95308 47722 91869 51262 87210 25891 42229 67541 9973 57036 73593 7966 75509 84069 18418 6337 58125 22417 46592 69346 86858 13634 13356 16153 57045 63482 86069 25571 11258 17035 56676 66416 81865 30543 84494 99963 1665 62355 22830 18275 99448 79840 96358 7473 11390 3529 66989 96790 15632 83708 18806 59182 
FindBestTime: 6028.63
TotalTime: 6028.67
pertimes: 0
