# Supplementary material for: Dynamic thresholding search for the feedback vertex set problem
Source: PeerJ Comput Sci. 2023 Feb 10;9:e1245. doi: 10.7717/peerj-cs.1245 (PMC10280643; doi:10.7717/peerj-cs.1245)
Supplement: Supplemental Information 4 — Each data indicates a series of the best objective values, the ever-found optimal solutions, and the corresponding computation time obtained by our algorithm in the search process. [file peerj-cs-09-1245-s004.zip › results/undirect_graph/RR3.txt]

Instance name is instances1/RR3.dat
Number of vertices: 100000
Number of edges: 300000
Time_Seed: 45638
The optimal objective value = 47042
The Best FVS is :
19 29 30 38 39 55 58 60 70 74 105 118 119 120 121 123 125 132 144 149 160 165 180 182 194 198 218 219 224 231 244 246 254 264 267 272 299 306 316 325 327 332 336 339 340 341 342 348 350 356 360 362 374 379 388 390 394 397 403 405 406 415 420 421 428 429 430 436 440 443 444 451 457 463 466 472 478 481 482 492 497 499 503 516 523 524 528 534 547 555 560 563 568 571 585 592 598 620 624 631 632 634 643 645 649 652 656 661 669 675 678 698 702 705 709 712 715 734 736 738 748 755 762 766 768 771 772 774 778 781 782 795 805 809 814 817 822 825 827 828 832 837 841 847 850 854 861 872 873 878 897 898 911 912 930 946 956 960 961 971 972 976 982 983 985 988 992 993 994 1013 1021 1033 1043 1071 1084 1087 1088 1095 1101 1128 1141 1154 1165 1167 1168 1174 1180 1192 1201 1218 1223 1237 1238 1251 1273 1276 1278 1281 1287 1290 1292 1305 1308 1311 1315 1317 1322 1323 1347 1353 1364 1371 1374 1379 1382 1386 1390 1396 1417 1423 1428 1433 1434 1436 1445 1447 1449 1453 1459 1465 1470 1487 1496 1500 1512 1515 1522 1524 1530 1536 1542 1558 1559 1560 1577 1580 1581 1583 1585 1586 1591 1593 1596 1602 1603 1618 1619 1622 1630 1635 1641 1642 1657 1660 1664 1674 1683 1688 1693 1695 1703 1704 1715 1721 1723 1732 1736 1750 1758 1761 1762 1764 1767 1770 1773 1775 1779 1789 1802 1804 1807 1810 1814 1818 1819 1823 1826 1836 1838 1841 1861 1868 1869 1874 1878 1883 1884 1890 1897 1904 1909 1919 1924 1926 1945 1947 1951 1967 1985 1986 2007 2009 2014 2021 2030 2035 2037 2044 2046 2059 2080 2088 2091 2106 2119 2120 2129 2137 2140 2151 2156 2169 2170 2171 2173 2184 2188 2190 2196 2198 2200 2201 2202 2208 2214 2229 2237 2238 2249 2254 2256 2265 2276 2280 2283 2292 2299 2304 2305 2314 2329 2346 2354 2359 2362 2364 2376 2390 2406 2418 2419 2425 2426 2430 2435 2439 2441 2450 2456 2457 2458 2460 2465 2483 2489 2507 2512 2513 2515 2533 2541 2542 2543 2546 2548 2550 2558 2561 2573 2582 2587 2595 2610 2612 2644 2647 2655 2656 2660 2673 2675 2677 2679 2693 2700 2702 2718 2720 2721 2729 2732 2734 2738 2739 2755 2759 2760 2769 2772 2775 2782 2786 2789 2792 2802 2809 2813 2817 2824 2827 2843 2845 2849 2851 2856 2861 2868 2883 2890 2902 2906 2914 2915 2918 2929 2932 2933 2950 2951 2952 2955 2959 2967 2968 2971 2977 2979 2980 2982 2987 2995 3002 3005 3017 3030 3031 3039 3041 3051 3066 3071 3080 3087 3100 3104 3105 3106 3113 3116 3117 3126 3142 3153 3156 3160 3161 3169 3170 3172 3183 3187 3190 3191 3198 3199 3205 3208 3213 3215 3217 3219 3221 3222 3229 3232 3233 3237 3240 3243 3245 3249 3256 3262 3273 3277 3280 3281 3283 3301 3324 3328 3338 3343 3350 3370 3381 3382 3394 3397 3403 3407 3413 3419 3420 3423 3429 3433 3438 3476 3478 3480 3486 3493 3494 3510 3516 3520 3531 3537 3541 3547 3555 3571 3588 3598 3608 3611 3613 3615 3616 3619 3631 3636 3640 3641 3663 3667 3668 3680 3695 3696 3699 3704 3706 3709 3715 3722 3734 3735 3750 3756 3759 3764 3793 3803 3809 3815 3818 3825 3826 3836 3846 3847 3852 3856 3864 3866 3868 3875 3887 3888 3890 3897 3903 3921 3942 3946 3948 3949 3950 3954 3955 3962 3964 3965 3972 3980 3986 3990 4000 4003 4017 4018 4027 4028 4043 4051 4059 4064 4080 4090 4096 4097 4109 4112 4117 4123 4125 4126 4132 4146 4150 4152 4160 4163 4173 4178 4190 4204 4205 4208 4210 4213 4222 4223 4225 4231 4234 4240 4246 4252 4259 4262 4269 4276 4277 4279 4281 4289 4295 4297 4299 4303 4306 4309 4313 4330 4337 4339 4344 4356 4373 4377 4378 4380 4386 4389 4392 4405 4411 4413 4416 4421 4427 4429 4430 4434 4436 4444 4445 4451 4452 4473 4481 4482 4486 4513 4516 4520 4535 4541 4542 4546 4549 4556 4562 4565 4567 4569 4570 4583 4586 4603 4611 4613 4614 4634 4635 4642 4644 4652 4655 4670 4673 4680 4681 4683 4687 4688 4705 4715 4716 4718 4722 4735 4742 4750 4752 4755 4762 4764 4770 4777 4779 4781 4784 4790 4799 4802 4822 4826 4841 4845 4862 4873 4881 4890 4903 4916 4921 4924 4932 4937 4942 4945 4946 4947 4948 4953 4955 4961 4965 4966 4967 4978 4984 4986 4998 5005 5006 5009 5021 5025 5026 5037 5064 5069 5086 5094 5099 5100 5104 5105 5117 5129 5133 5135 5141 5155 5158 5170 5177 5179 5191 5195 5200 5206 5210 5211 5212 5217 5249 5265 5268 5286 5294 5297 5303 5309 5319 5325 5332 5337 5345 5348 5350 5353 5359 5362 5382 5384 5388 5395 5400 5403 5410 5413 5416 5420 5423 5428 5434 5443 5456 5457 5458 5463 5483 5489 5491 5500 5502 5505 5520 5526 5532 5542 5550 5552 5559 5563 5566 5570 5573 5575 5578 5597 5601 5602 5606 5610 5623 5629 5641 5650 5656 5659 5667 5669 5676 5679 5687 5693 5698 5700 5713 5722 5729 5743 5755 5756 5766 5773 5784 5791 5794 5795 5797 5798 5824 5828 5855 5858 5867 5868 5870 5879 5891 5892 5894 5902 5906 5930 5939 5955 5958 5966 5975 5982 5991 5994 6009 6012 6020 6023 6032 6066 6070 6073 6074 6076 6082 6083 6092 6097 6098 6100 6104 6106 6108 6113 6116 6119 6122 6132 6134 6138 6141 6143 6147 6150 6170 6172 6181 6184 6194 6213 6214 6216 6220 6221 6236 6251 6255 6271 6273 6274 6289 6291 6314 6317 6323 6332 6334 6358 6367 6373 6379 6381 6401 6404 6411 6413 6416 6423 6427 6432 6434 6440 6442 6446 6456 6457 6467 6470 6477 6491 6494 6502 6507 6510 6518 6519 6531 6536 6540 6545 6552 6558 6567 6569 6572 6587 6604 6612 6614 6619 6633 6634 6637 6644 6645 6646 6650 6656 6657 6660 6682 6685 6687 6696 6704 6715 6716 6717 6720 6733 6743 6747 6748 6751 6759 6760 6767 6779 6782 6793 6818 6828 6832 6835 6847 6853 6854 6862 6877 6878 6884 6888 6896 6899 6900 6906 6919 6924 6926 6928 6940 6941 6943 6959 6962 6963 6973 6982 7001 7006 7016 7027 7035 7036 7041 7046 7054 7061 7063 7070 7073 7075 7082 7088 7090 7094 7103 7122 7126 7133 7141 7148 7149 7151 7155 7158 7166 7167 7168 7176 7180 7182 7192 7195 7205 7207 7214 7215 7216 7228 7238 7248 7253 7272 7274 7278 7286 7292 7301 7308 7310 7329 7338 7344 7346 7362 7365 7373 7376 7379 7381 7383 7389 7394 7400 7403 7405 7407 7408 7409 7411 7415 7416 7421 7428 7436 7440 7441 7446 7450 7453 7462 7466 7471 7474 7486 7487 7510 7511 7517 7520 7521 7525 7527 7531 7542 7546 7549 7553 7559 7561 7565 7570 7573 7594 7595 7598 7599 7616 7641 7643 7646 7648 7658 7659 7666 7668 7682 7698 7704 7711 7719 7722 7730 7735 7739 7742 7770 7776 7780 7782 7786 7797 7812 7813 7816 7822 7832 7836 7837 7845 7851 7854 7859 7864 7874 7879 7896 7907 7911 7920 7921 7933 7943 7947 7949 7960 7968 7971 7986 8005 8007 8011 8018 8059 8060 8063 8068 8069 8070 8072 8080 8081 8093 8097 8105 8114 8119 8122 8123 8128 8138 8141 8148 8159 8162 8167 8171 8177 8180 8182 8187 8193 8194 8198 8200 8206 8210 8224 8242 8243 8244 8246 8258 8259 8262 8265 8277 8279 8285 8287 8293 8308 8310 8313 8316 8319 8327 8340 8357 8388 8392 8395 8397 8410 8425 8427 8441 8442 8450 8466 8470 8477 8485 8487 8489 8495 8512 8517 8518 8528 8529 8535 8536 8552 8567 8570 8571 8577 8586 8591 8607 8614 8618 8627 8629 8632 8638 8640 8647 8649 8653 8657 8665 8667 8676 8681 8684 8688 8692 8701 8706 8707 8710 8713 8716 8729 8732 8743 8747 8757 8766 8784 8786 8793 8798 8801 8826 8829 8837 8847 8850 8854 8865 8874 8875 8888 8889 8894 8901 8907 8910 8924 8933 8934 8936 8942 8947 8951 8952 8964 8974 8978 8986 9016 9018 9022 9027 9032 9042 9045 9048 9060 9077 9084 9100 9111 9112 9116 9118 9125 9138 9146 9147 9150 9152 9160 9164 9169 9170 9183 9186 9190 9195 9196 9203 9221 9223 9243 9253 9254 9261 9262 9264 9269 9271 9280 9282 9288 9301 9319 9325 9331 9332 9337 9344 9353 9355 9356 9389 9399 9411 9413 9436 9441 9442 9443 9452 9458 9460 9462 9464 9466 9479 9483 9500 9504 9516 9520 9528 9535 9542 9544 9547 9548 9553 9568 9570 9573 9576 9581 9583 9584 9591 9602 9603 9613 9615 9625 9628 9630 9656 9674 9689 9690 9692 9699 9701 9725 9734 9737 9742 9751 9757 9763 9772 9782 9813 9834 9847 9854 9861 9872 9875 9882 9887 9892 9898 9911 9917 9921 9926 9934 9939 9959 9962 9964 9972 9986 9988 9995 10007 10032 10034 10036 10045 10048 10064 10065 10074 10092 10115 10127 10140 10180 10182 10185 10194 10213 10221 10222 10223 10239 10241 10257 10261 10266 10293 10294 10306 10308 10311 10312 10313 10314 10318 10319 10322 10331 10342 10347 10358 10365 10368 10372 10373 10385 10388 10393 10395 10399 10404 10407 10408 10410 10412 10413 10417 10448 10458 10468 10469 10472 10481 10490 10495 10497 10518 10521 10534 10536 10539 10555 10557 10562 10564 10565 10568 10569 10584 10586 10596 10599 10600 10601 10605 10607 10611 10615 10618 10619 10622 10635 10643 10644 10651 10653 10682 10691 10701 10704 10705 10734 10751 10756 10774 10775 10779 10789 10821 10823 10824 10825 10839 10843 10852 10853 10855 10863 10865 10870 10876 10894 10906 10933 10953 10964 10966 10974 10976 10985 11007 11010 11011 11013 11020 11031 11035 11037 11038 11040 11049 11054 11057 11059 11060 11062 11079 11095 11104 11105 11108 11113 11133 11134 11136 11137 11143 11156 11157 11181 11191 11195 11197 11210 11211 11214 11221 11227 11228 11255 11256 11264 11279 11288 11301 11303 11309 11312 11319 11323 11331 11335 11336 11341 11346 11347 11355 11371 11375 11385 11391 11394 11405 11421 11423 11436 11457 11460 11463 11464 11467 11474 11477 11478 11482 11484 11487 11496 11501 11506 11516 11517 11521 11523 11538 11539 11541 11549 11557 11559 11562 11575 11585 11589 11597 11599 11614 11617 11624 11634 11638 11644 11646 11653 11668 11672 11678 11681 11689 11690 11691 11692 11717 11719 11734 11738 11756 11759 11761 11764 11765 11775 11776 11777 11791 11809 11851 11863 11864 11866 11878 11899 11901 11918 11923 11927 11962 12010 12011 12015 12029 12030 12032 12034 12036 12043 12047 12048 12049 12055 12070 12072 12080 12082 12084 12086 12094 12108 12115 12122 12134 12147 12150 12154 12158 12162 12163 12170 12182 12189 12191 12197 12198 12213 12223 12224 12234 12241 12254 12256 12268 12271 12274 12276 12287 12292 12299 12312 12320 12321 12325 12327 12334 12336 12338 12343 12344 12346 12347 12352 12361 12367 12368 12372 12380 12386 12392 12407 12412 12421 12423 12438 12441 12446 12449 12460 12462 12479 12485 12494 12502 12515 12520 12526 12533 12539 12541 12553 12559 12564 12570 12574 12580 12586 12592 12601 12621 12622 12623 12640 12653 12663 12692 12713 12715 12719 12722 12724 12737 12738 12746 12750 12751 12753 12756 12761 12766 12768 12779 12784 12792 12800 12801 12805 12808 12818 12819 12823 12826 12827 12830 12832 12839 12847 12850 12860 12861 12862 12863 12865 12872 12883 12895 12900 12901 12907 12910 12915 12918 12922 12924 12935 12937 12951 12956 12965 12982 12988 12990 13003 13006 13007 13024 13025 13032 13041 13065 13071 13086 13093 13095 13107 13113 13122 13125 13127 13135 13140 13150 13162 13166 13168 13178 13182 13183 13206 13214 13215 13216 13219 13222 13243 13244 13250 13252 13253 13264 13270 13279 13280 13284 13298 13300 13318 13320 13326 13342 13348 13350 13351 13352 13357 13363 13373 13375 13381 13406 13409 13428 13429 13451 13455 13456 13466 13475 13477 13480 13481 13484 13487 13497 13500 13509 13510 13511 13517 13538 13541 13542 13543 13544 13548 13553 13560 13561 13579 13582 13585 13586 13594 13600 13607 13616 13617 13629 13634 13648 13653 13656 13683 13696 13710 13715 13732 13733 13741 13748 13764 13780 13783 13795 13797 13804 13830 13832 13840 13849 13859 13862 13871 13874 13896 13900 13910 13917 13926 13931 13937 13963 13978 13984 13988 14002 14006 14010 14011 14022 14025 14027 14028 14036 14039 14044 14048 14049 14053 14055 14058 14072 14078 14079 14089 14095 14112 14113 14118 14124 14132 14133 14150 14151 14165 14167 14168 14170 14171 14173 14174 14190 14193 14218 14228 14240 14249 14260 14267 14269 14286 14287 14289 14297 14303 14306 14311 14332 14334 14340 14347 14363 14371 14373 14374 14386 14393 14404 14420 14423 14424 14428 14429 14431 14432 14434 14438 14439 14440 14443 14444 14459 14465 14468 14469 14477 14479 14492 14509 14516 14531 14533 14537 14545 14551 14570 14572 14608 14609 14627 14632 14633 14634 14647 14650 14652 14654 14670 14675 14683 14686 14689 14695 14696 14712 14713 14717 14720 14721 14730 14740 14742 14745 14747 14763 14766 14775 14778 14785 14786 14794 14808 14811 14815 14816 14823 14824 14835 14837 14848 14849 14854 14861 14864 14872 14873 14875 14886 14887 14890 14898 14907 14933 14940 14944 14946 14951 14956 14957 14975 14978 14979 14981 14988 14990 14992 14993 14996 15002 15003 15007 15023 15028 15033 15040 15045 15052 15054 15057 15060 15084 15089 15103 15104 15107 15140 15145 15149 15151 15152 15155 15159 15171 15185 15187 15194 15198 15199 15202 15203 15212 15216 15229 15231 15233 15244 15246 15248 15249 15260 15264 15269 15271 15273 15294 15295 15298 15300 15302 15311 15318 15323 15325 15332 15335 15336 15354 15371 15401 15427 15429 15441 15446 15459 15460 15465 15466 15468 15472 15481 15485 15492 15495 15503 15504 15507 15510 15512 15519 15524 15534 15536 15537 15540 15548 15551 15566 15569 15571 15573 15576 15587 15594 15606 15609 15620 15644 15647 15651 15656 15657 15669 15675 15677 15680 15683 15685 15686 15692 15694 15705 15709 15710 15711 15713 15730 15743 15745 15760 15767 15778 15780 15782 15785 15787 15794 15797 15800 15813 15817 15835 15853 15865 15874 15883 15887 15888 15889 15890 15892 15894 15900 15907 15925 15927 15931 15937 15938 15943 15953 15976 15977 15984 15986 15987 15996 16003 16022 16029 16032 16062 16068 16073 16080 16081 16086 16087 16089 16095 16096 16101 16105 16126 16127 16133 16141 16150 16153 16155 16168 16172 16173 16178 16188 16202 16203 16209 16213 16214 16223 16224 16230 16249 16257 16259 16271 16275 16276 16289 16291 16295 16300 16306 16323 16330 16332 16345 16354 16359 16364 16377 16396 16398 16406 16408 16410 16416 16417 16418 16420 16421 16432 16434 16442 16450 16458 16462 16467 16469 16470 16472 16473 16475 16478 16506 16508 16509 16528 16530 16542 16562 16563 16566 16577 16598 16601 16603 16605 16614 16629 16636 16641 16649 16651 16654 16657 16663 16668 16673 16682 16691 16702 16714 16725 16730 16738 16740 16745 16753 16756 16760 16761 16766 16776 16782 16793 16797 16801 16809 16821 16833 16837 16838 16839 16862 16864 16866 16871 16875 16878 16882 16886 16904 16919 16924 16938 16944 16945 16946 16947 16952 16955 16959 16963 16964 16967 16974 16979 16984 16990 16992 17004 17006 17027 17029 17038 17040 17042 17047 17049 17057 17061 17069 17070 17073 17075 17079 17086 17087 17097 17104 17106 17107 17108 17111 17115 17119 17127 17144 17148 17162 17164 17166 17176 17177 17180 17186 17192 17198 17201 17202 17203 17204 17222 17226 17235 17242 17257 17264 17273 17279 17281 17282 17285 17309 17323 17331 17334 17338 17345 17347 17368 17387 17389 17397 17398 17413 17414 17419 17425 17428 17432 17436 17442 17443 17447 17450 17521 17523 17555 17570 17573 17579 17600 17609 17612 17613 17614 17619 17624 17628 17632 17645 17648 17651 17655 17661 17672 17678 17690 17709 17719 17729 17741 17743 17745 17755 17756 17763 17768 17771 17798 17800 17802 17803 17808 17811 17816 17818 17842 17846 17849 17876 17893 17906 17908 17912 17923 17929 17931 17934 17938 17941 17950 17951 17954 17961 17968 17982 17989 17990 18014 18031 18035 18042 18057 18071 18082 18087 18108 18121 18124 18134 18137 18153 18157 18163 18182 18191 18196 18205 18208 18220 18225 18234 18245 18256 18260 18266 18267 18278 18280 18281 18283 18290 18299 18304 18306 18307 18312 18315 18321 18328 18333 18335 18336 18337 18342 18344 18358 18364 18369 18371 18374 18389 18396 18401 18403 18428 18432 18455 18469 18470 18473 18479 18480 18482 18485 18486 18487 18508 18517 18525 18526 18527 18537 18549 18552 18554 18557 18564 18579 18585 18586 18588 18600 18606 18616 18630 18631 18632 18638 18641 18646 18662 18667 18670 18678 18681 18703 18707 18711 18716 18718 18722 18732 18735 18743 18754 18755 18761 18766 18770 18793 18796 18801 18805 18813 18820 18821 18828 18837 18842 18846 18850 18858 18859 18870 18874 18879 18882 18885 18886 18894 18897 18903 18905 18910 18917 18920 18922 18941 18944 18954 18957 18961 18968 18970 18974 18983 18985 18998 19006 19030 19033 19039 19047 19051 19058 19062 19070 19074 19088 19092 19104 19109 19111 19115 19123 19126 19134 19138 19142 19156 19163 19175 19180 19184 19188 19194 19199 19203 19213 19217 19237 19240 19259 19268 19273 19276 19278 19283 19286 19294 19301 19304 19306 19308 19317 19323 19325 19328 19332 19333 19341 19348 19355 19376 19379 19381 19383 19410 19411 19425 19429 19431 19434 19448 19455 19468 19470 19471 19472 19482 19499 19507 19516 19519 19530 19533 19539 19541 19544 19569 19570 19572 19573 19574 19583 19589 19590 19598 19619 19622 19628 19633 19634 19642 19648 19666 19673 19679 19684 19688 19690 19691 19703 19705 19706 19713 19715 19718 19721 19735 19736 19746 19760 19761 19763 19768 19770 19778 19779 19784 19788 19797 19815 19825 19830 19840 19843 19849 19853 19863 19874 19875 19881 19904 19918 19923 19942 19946 19962 19971 19975 19976 19979 19982 19993 19998 20002 20010 20019 20025 20027 20030 20033 20037 20041 20045 20062 20063 20076 20082 20087 20088 20092 20095 20099 20104 20110 20113 20117 20126 20133 20136 20138 20141 20142 20151 20155 20162 20169 20177 20180 20181 20183 20192 20200 20203 20213 20215 20219 20220 20222 20224 20232 20234 20249 20259 20262 20265 20274 20275 20277 20279 20287 20289 20293 20296 20311 20329 20332 20333 20340 20341 20349 20356 20360 20362 20366 20371 20377 20382 20400 20414 20416 20428 20441 20447 20449 20452 20454 20482 20492 20504 20508 20511 20512 20516 20519 20529 20537 20547 20556 20575 20583 20585 20602 20603 20605 20606 20607 20609 20615 20620 20625 20634 20635 20644 20647 20663 20668 20679 20681 20691 20693 20695 20697 20708 20713 20714 20725 20728 20737 20738 20739 20743 20757 20762 20774 20777 20779 20780 20786 20788 20800 20805 20807 20808 20810 20811 20822 20824 20836 20837 20838 20840 20841 20845 20853 20858 20859 20860 20861 20872 20874 20878 20883 20901 20903 20908 20909 20916 20925 20931 20941 20962 20964 20967 20969 20982 20983 20984 20990 21000 21026 21038 21051 21053 21070 21071 21083 21100 21101 21103 21104 21107 21111 21122 21139 21144 21165 21167 21178 21186 21190 21193 21197 21199 21203 21215 21232 21235 21257 21272 21275 21286 21287 21306 21313 21316 21326 21335 21338 21343 21344 21347 21362 21366 21375 21377 21380 21384 21387 21388 21399 21400 21404 21412 21430 21439 21455 21465 21474 21482 21489 21506 21507 21511 21512 21516 21520 21536 21546 21547 21550 21574 21576 21577 21582 21591 21602 21604 21605 21611 21615 21616 21618 21629 21634 21644 21652 21661 21662 21671 21674 21686 21688 21689 21706 21725 21726 21727 21734 21736 21737 21739 21744 21746 21750 21752 21766 21770 21772 21776 21777 21782 21784 21788 21792 21795 21809 21811 21824 21827 21845 21849 21852 21856 21857 21869 21871 21878 21879 21880 21883 21887 21893 21899 21912 21915 21920 21923 21924 21938 21952 21953 21958 21964 21970 21989 22001 22004 22015 22024 22026 22028 22032 22040 22049 22070 22071 22073 22076 22091 22100 22108 22110 22120 22127 22130 22133 22137 22144 22156 22167 22174 22178 22183 22187 22191 22195 22203 22226 22231 22233 22244 22256 22264 22269 22272 22284 22294 22298 22303 22328 22330 22340 22348 22372 22379 22385 22401 22407 22414 22423 22430 22432 22433 22459 22482 22493 22500 22510 22518 22527 22535 22542 22545 22550 22551 22555 22565 22567 22568 22569 22576 22589 22598 22599 22601 22602 22610 22634 22643 22644 22653 22657 22658 22669 22702 22704 22715 22725 22735 22737 22739 22740 22742 22744 22747 22767 22769 22772 22775 22781 22787 22788 22799 22818 22819 22822 22828 22831 22833 22841 22855 22864 22865 22871 22874 22891 22894 22896 22899 22901 22913 22920 22922 22928 22929 22937 22938 22939 22945 22947 22956 22957 22961 22966 22969 22976 22984 22990 22998 23001 23009 23013 23027 23041 23044 23049 23054 23055 23060 23064 23085 23086 23089 23093 23098 23103 23104 23107 23110 23111 23117 23137 23153 23158 23159 23162 23163 23166 23176 23178 23183 23212 23225 23229 23238 23249 23259 23263 23271 23274 23282 23286 23299 23300 23310 23311 23327 23336 23353 23362 23364 23367 23369 23392 23397 23402 23404 23407 23408 23411 23414 23423 23424 23425 23436 23438 23462 23463 23480 23482 23483 23490 23491 23493 23494 23496 23497 23498 23503 23509 23514 23529 23549 23557 23563 23569 23572 23573 23574 23592 23603 23619 23624 23626 23644 23652 23654 23658 23660 23667 23669 23671 23682 23688 23702 23729 23730 23739 23745 23754 23755 23762 23766 23773 23775 23784 23787 23791 23819 23820 23826 23838 23844 23845 23855 23856 23861 23879 23880 23887 23890 23892 23893 23904 23906 23907 23912 23914 23917 23919 23924 23926 23949 23954 23957 23963 23964 23965 23972 23977 23979 23980 23989 24004 24013 24030 24031 24032 24034 24040 24043 24045 24049 24054 24056 24059 24065 24072 24075 24096 24109 24113 24118 24127 24128 24129 24145 24157 24162 24177 24181 24212 24213 24215 24221 24224 24226 24233 24238 24258 24263 24268 24287 24292 24313 24316 24329 24335 24345 24352 24366 24372 24375 24380 24381 24383 24385 24392 24424 24428 24430 24431 24434 24439 24444 24463 24473 24474 24477 24487 24492 24493 24507 24512 24522 24523 24524 24526 24528 24530 24534 24536 24538 24539 24549 24550 24573 24575 24578 24582 24613 24621 24630 24637 24640 24650 24651 24652 24653 24659 24666 24667 24673 24676 24681 24689 24690 24691 24696 24700 24706 24713 24724 24731 24754 24763 24768 24783 24790 24795 24796 24800 24804 24805 24809 24833 24834 24843 24845 24848 24854 24856 24860 24864 24865 24874 24878 24879 24887 24889 24890 24899 24905 24919 24929 24932 24939 24940 24944 24947 24951 24952 24965 24973 24975 24979 24984 24985 24993 24998 25000 25013 25014 25016 25018 25019 25025 25026 25030 25037 25040 25047 25048 25057 25059 25060 25063 25067 25069 25071 25097 25099 25103 25104 25115 25130 25131 25143 25148 25176 25180 25182 25198 25202 25205 25209 25213 25215 25223 25244 25248 25251 25253 25254 25255 25269 25274 25276 25284 25287 25288 25299 25302 25309 25316 25317 25319 25321 25330 25360 25361 25375 25379 25401 25432 25449 25467 25483 25485 25489 25497 25505 25509 25510 25511 25514 25534 25536 25555 25564 25569 25571 25572 25577 25578 25588 25592 25603 25608 25617 25622 25625 25633 25636 25642 25652 25655 25663 25671 25682 25684 25685 25692 25716 25717 25733 25734 25753 25761 25776 25803 25808 25813 25827 25832 25836 25837 25840 25841 25844 25849 25851 25857 25864 25868 25869 25870 25884 25885 25893 25894 25897 25898 25919 25922 25925 25930 25956 25960 25966 25968 25987 25991 26000 26001 26007 26011 26016 26020 26026 26036 26037 26038 26054 26055 26059 26068 26077 26078 26085 26087 26088 26092 26093 26096 26109 26111 26115 26121 26125 26130 26141 26156 26164 26169 26174 26179 26189 26202 26204 26209 26214 26217 26219 26228 26232 26238 26260 26278 26281 26283 26287 26299 26321 26322 26325 26339 26350 26353 26361 26362 26371 26375 26386 26387 26391 26393 26394 26417 26431 26448 26450 26457 26461 26465 26470 26474 26479 26507 26509 26511 26512 26521 26530 26531 26553 26570 26578 26583 26584 26599 26611 26619 26621 26633 26635 26636 26652 26653 26657 26683 26686 26689 26694 26707 26717 26719 26727 26733 26734 26741 26757 26761 26766 26784 26794 26802 26805 26813 26815 26840 26847 26850 26861 26877 26885 26891 26900 26902 26905 26907 26929 26932 26934 26938 26944 26956 26958 26974 26988 26997 26998 26999 27000 27008 27009 27012 27015 27018 27028 27031 27042 27043 27063 27069 27080 27083 27091 27094 27095 27097 27113 27115 27120 27121 27124 27125 27126 27129 27141 27142 27143 27156 27165 27167 27168 27170 27176 27177 27183 27185 27190 27194 27200 27216 27226 27230 27235 27247 27252 27258 27261 27275 27278 27280 27305 27311 27318 27322 27326 27329 27339 27359 27360 27361 27366 27375 27376 27379 27388 27421 27428 27432 27441 27450 27453 27455 27469 27470 27476 27478 27487 27496 27506 27520 27522 27523 27527 27531 27550 27563 27568 27572 27578 27602 27618 27630 27645 27653 27655 27656 27668 27671 27685 27691 27697 27703 27704 27708 27711 27733 27742 27750 27758 27767 27782 27793 27796 27799 27803 27809 27815 27821 27832 27834 27848 27858 27860 27862 27863 27868 27881 27886 27887 27896 27901 27904 27910 27922 27925 27929 27935 27940 27945 27946 27948 27954 27968 27971 27972 27974 27975 27978 27980 27981 27991 27992 27998 28002 28007 28008 28009 28019 28026 28030 28039 28043 28050 28065 28085 28096 28101 28102 28116 28120 28127 28139 28153 28154 28168 28176 28179 28180 28184 28186 28192 28194 28196 28210 28211 28218 28219 28222 28247 28251 28257 28266 28276 28281 28282 28292 28300 28303 28312 28316 28324 28330 28331 28343 28350 28354 28363 28365 28368 28386 28390 28393 28408 28413 28417 28418 28430 28445 28452 28478 28481 28492 28495 28500 28502 28507 28508 28518 28520 28530 28532 28533 28534 28536 28539 28540 28541 28554 28567 28575 28586 28587 28594 28599 28600 28612 28625 28626 28629 28630 28642 28646 28649 28673 28678 28680 28682 28696 28703 28705 28709 28713 28715 28722 28747 28768 28769 28772 28775 28778 28782 28786 28805 28807 28818 28821 28822 28838 28840 28863 28865 28874 28879 28884 28885 28888 28889 28896 28903 28913 28925 28934 28948 28950 28951 28963 28964 28968 28969 28975 28983 28989 28992 29003 29014 29015 29035 29038 29042 29043 29049 29050 29051 29062 29071 29088 29092 29095 29103 29112 29119 29129 29132 29136 29146 29150 29159 29163 29174 29176 29184 29196 29199 29206 29208 29209 29214 29220 29224 29226 29227 29231 29233 29258 29264 29282 29295 29302 29308 29319 29321 29324 29325 29330 29333 29334 29336 29343 29356 29366 29379 29381 29383 29389 29390 29396 29397 29429 29454 29461 29478 29481 29491 29505 29508 29541 29549 29551 29577 29580 29583 29584 29595 29599 29607 29615 29621 29623 29626 29628 29645 29651 29652 29654 29656 29660 29668 29675 29676 29677 29678 29687 29693 29711 29713 29714 29720 29723 29725 29732 29743 29749 29754 29760 29773 29779 29783 29785 29802 29804 29805 29807 29824 29826 29828 29831 29833 29836 29838 29844 29846 29866 29868 29878 29881 29891 29892 29893 29894 29898 29906 29913 29916 29921 29931 29935 29937 29946 29956 29973 29978 29990 29995 29999 30016 30022 30024 30031 30036 30040 30049 30051 30053 30058 30063 30069 30072 30077 30079 30083 30086 30123 30127 30141 30156 30158 30160 30165 30183 30199 30205 30206 30209 30212 30215 30217 30220 30226 30230 30239 30251 30259 30274 30285 30290 30293 30296 30299 30301 30322 30333 30334 30336 30345 30356 30361 30363 30367 30370 30374 30378 30381 30389 30395 30406 30415 30416 30420 30421 30423 30428 30433 30436 30437 30438 30445 30451 30456 30465 30473 30476 30482 30483 30487 30491 30498 30511 30513 30554 30558 30561 30577 30585 30595 30597 30615 30627 30628 30632 30655 30658 30670 30674 30684 30693 30698 30701 30702 30731 30736 30741 30752 30755 30782 30791 30792 30793 30802 30808 30809 30812 30817 30820 30834 30838 30840 30842 30843 30855 30858 30879 30886 30888 30892 30893 30896 30907 30908 30914 30918 30924 30926 30932 30936 30941 30944 30950 30954 30955 30978 30981 30988 30989 30993 30996 31004 31006 31007 31013 31016 31021 31024 31025 31028 31030 31041 31054 31064 31070 31075 31082 31091 31092 31093 31095 31098 31102 31103 31124 31126 31161 31166 31175 31176 31180 31190 31198 31206 31217 31237 31239 31250 31257 31269 31280 31283 31289 31293 31297 31298 31299 31307 31308 31309 31322 31336 31344 31350 31366 31372 31375 31376 31382 31385 31387 31400 31402 31406 31411 31420 31428 31438 31440 31443 31459 31463 31472 31478 31484 31487 31499 31500 31514 31522 31525 31527 31530 31537 31546 31550 31553 31559 31568 31573 31582 31584 31585 31591 31595 31600 31603 31605 31612 31613 31616 31626 31643 31644 31645 31647 31650 31654 31656 31658 31660 31664 31667 31671 31673 31674 31678 31679 31693 31701 31702 31714 31722 31745 31749 31757 31764 31766 31782 31783 31787 31788 31791 31800 31809 31816 31817 31822 31828 31835 31839 31854 31855 31857 31863 31868 31874 31876 31891 31899 31903 31908 31910 31915 31920 31934 31936 31939 31948 31953 31968 31979 31985 31994 32000 32017 32018 32027 32044 32051 32062 32066 32072 32074 32076 32087 32128 32130 32131 32146 32155 32158 32182 32188 32204 32210 32213 32234 32239 32246 32270 32279 32289 32307 32315 32320 32323 32329 32339 32345 32359 32380 32381 32401 32402 32407 32452 32463 32476 32481 32503 32512 32516 32525 32533 32535 32556 32566 32573 32576 32578 32579 32591 32594 32597 32598 32611 32619 32632 32642 32668 32669 32670 32676 32677 32685 32689 32696 32712 32722 32725 32727 32728 32734 32739 32749 32754 32760 32761 32764 32792 32795 32796 32801 32805 32828 32831 32846 32860 32863 32864 32866 32872 32875 32881 32884 32886 32890 32891 32905 32913 32914 32918 32921 32926 32942 32957 32963 32969 32978 32984 32985 32996 32999 33006 33008 33011 33015 33021 33025 33034 33035 33036 33043 33046 33054 33064 33065 33069 33077 33099 33108 33110 33126 33129 33134 33135 33137 33146 33148 33157 33163 33168 33170 33178 33189 33191 33199 33208 33219 33222 33240 33245 33253 33263 33268 33271 33279 33284 33286 33293 33299 33303 33304 33322 33323 33330 33336 33338 33340 33352 33358 33392 33396 33404 33406 33408 33409 33411 33416 33421 33434 33436 33445 33453 33454 33455 33458 33472 33482 33483 33489 33502 33507 33509 33512 33518 33520 33521 33529 33533 33539 33553 33563 33568 33584 33587 33588 33589 33596 33597 33598 33600 33606 33625 33626 33628 33631 33645 33649 33654 33656 33661 33669 33673 33681 33688 33698 33699 33702 33707 33717 33720 33723 33727 33733 33745 33750 33754 33765 33769 33772 33783 33787 33811 33820 33823 33829 33834 33851 33870 33878 33881 33882 33889 33920 33933 33934 33940 33947 33955 33969 33980 33985 33999 34011 34014 34018 34022 34026 34041 34050 34068 34089 34097 34099 34101 34103 34105 34119 34125 34136 34146 34158 34162 34171 34187 34193 34208 34219 34242 34251 34253 34273 34275 34291 34298 34302 34316 34330 34338 34340 34364 34388 34405 34424 34427 34428 34433 34444 34457 34460 34468 34471 34472 34487 34495 34504 34506 34507 34537 34543 34547 34549 34552 34553 34555 34561 34570 34582 34588 34599 34612 34614 34616 34618 34619 34675 34683 34699 34701 34706 34717 34721 34742 34749 34750 34752 34757 34759 34766 34777 34796 34809 34816 34818 34827 34830 34844 34854 34859 34865 34873 34887 34889 34894 34897 34902 34920 34928 34929 34930 34948 34951 34964 34974 34975 34982 34990 34996 35003 35009 35015 35021 35022 35024 35027 35028 35051 35053 35060 35063 35072 35075 35077 35087 35090 35091 35101 35109 35113 35118 35122 35166 35169 35187 35189 35218 35220 35233 35234 35246 35257 35259 35267 35275 35292 35304 35315 35318 35319 35322 35327 35330 35335 35346 35349 35361 35365 35418 35425 35426 35427 35450 35452 35453 35456 35502 35510 35515 35519 35542 35547 35550 35552 35563 35566 35570 35589 35595 35596 35600 35608 35609 35610 35615 35651 35654 35667 35673 35675 35690 35698 35701 35702 35717 35719 35728 35729 35739 35752 35761 35765 35772 35773 35776 35783 35794 35800 35801 35806 35808 35811 35817 35837 35842 35843 35853 35854 35855 35873 35881 35911 35914 35944 35947 35958 35960 35962 35965 35967 35970 35987 36017 36037 36043 36047 36051 36055 36062 36063 36064 36068 36074 36080 36083 36084 36088 36093 36104 36113 36114 36130 36145 36146 36151 36155 36164 36165 36166 36171 36173 36174 36180 36181 36182 36183 36189 36192 36208 36210 36217 36229 36239 36241 36242 36244 36248 36249 36254 36255 36259 36260 36262 36263 36267 36272 36281 36286 36287 36302 36309 36315 36328 36337 36360 36361 36372 36373 36376 36384 36389 36393 36398 36402 36405 36409 36410 36423 36434 36447 36448 36458 36465 36467 36471 36472 36478 36489 36498 36499 36506 36515 36516 36532 36542 36552 36554 36556 36559 36563 36571 36573 36575 36585 36586 36589 36597 36607 36627 36629 36632 36635 36639 36644 36646 36648 36652 36654 36660 36667 36671 36675 36681 36682 36683 36698 36713 36725 36728 36734 36740 36766 36769 36778 36783 36797 36798 36817 36818 36820 36823 36827 36828 36829 36851 36852 36854 36864 36867 36870 36879 36890 36892 36898 36903 36904 36913 36935 36937 36941 36959 36968 36972 36979 36986 36987 36992 37005 37006 37007 37012 37013 37025 37029 37035 37047 37051 37057 37059 37070 37076 37078 37080 37086 37091 37097 37107 37111 37113 37123 37140 37151 37153 37156 37161 37164 37165 37181 37182 37185 37193 37196 37201 37210 37211 37212 37216 37219 37233 37242 37251 37253 37254 37258 37266 37270 37278 37280 37291 37299 37301 37308 37309 37311 37328 37335 37342 37344 37363 37369 37371 37373 37376 37379 37387 37395 37427 37429 37430 37431 37432 37436 37441 37442 37468 37481 37486 37489 37496 37508 37517 37521 37531 37562 37568 37572 37573 37577 37582 37591 37602 37614 37623 37626 37643 37662 37665 37692 37695 37700 37720 37721 37722 37727 37733 37736 37739 37751 37760 37764 37765 37767 37770 37773 37774 37775 37786 37787 37791 37792 37796 37798 37800 37804 37808 37829 37835 37845 37848 37854 37870 37876 37879 37880 37887 37889 37895 37897 37904 37909 37910 37912 37939 37944 37960 37963 37969 37970 37980 37982 37987 38003 38006 38016 38019 38022 38028 38042 38063 38066 38083 38087 38105 38117 38122 38133 38137 38140 38165 38166 38168 38172 38177 38181 38184 38185 38193 38208 38210 38218 38223 38228 38229 38233 38236 38246 38254 38263 38268 38270 38273 38276 38297 38310 38317 38319 38323 38324 38344 38347 38357 38365 38368 38383 38387 38392 38401 38409 38412 38421 38430 38432 38435 38451 38453 38456 38467 38472 38477 38479 38481 38484 38495 38496 38498 38506 38507 38508 38510 38519 38532 38546 38553 38554 38559 38560 38562 38566 38576 38583 38587 38611 38614 38616 38622 38623 38627 38636 38658 38659 38664 38680 38692 38707 38714 38717 38724 38734 38735 38742 38748 38754 38764 38776 38779 38791 38792 38793 38795 38802 38804 38808 38814 38816 38820 38836 38842 38853 38854 38859 38866 38873 38875 38893 38901 38917 38950 38953 38958 38967 38981 38982 38984 38988 38990 38997 39003 39009 39012 39028 39036 39042 39062 39068 39069 39071 39080 39083 39087 39088 39101 39107 39118 39120 39127 39131 39132 39143 39158 39180 39191 39217 39218 39257 39263 39265 39267 39275 39286 39315 39316 39320 39322 39330 39333 39338 39347 39349 39364 39366 39377 39415 39419 39429 39435 39458 39469 39489 39500 39506 39509 39512 39520 39529 39532 39551 39552 39555 39562 39567 39572 39583 39601 39604 39612 39617 39629 39643 39646 39647 39655 39664 39665 39670 39673 39676 39678 39713 39723 39727 39735 39740 39741 39744 39754 39760 39761 39786 39789 39792 39793 39794 39795 39800 39813 39822 39837 39840 39862 39868 39877 39878 39906 39915 39916 39918 39932 39933 39938 39944 39954 39956 39960 39963 39984 39993 40046 40047 40052 40053 40054 40056 40057 40061 40067 40069 40084 40085 40088 40095 40101 40102 40111 40112 40114 40115 40132 40137 40138 40140 40141 40143 40149 40151 40157 40165 40170 40173 40179 40187 40197 40215 40220 40226 40236 40242 40243 40261 40298 40306 40314 40320 40325 40340 40349 40356 40363 40365 40369 40373 40377 40385 40387 40401 40405 40406 40408 40437 40449 40450 40451 40470 40473 40481 40490 40492 40493 40514 40516 40518 40525 40537 40542 40552 40554 40559 40560 40564 40573 40585 40589 40596 40601 40605 40609 40610 40615 40630 40648 40657 40660 40662 40663 40672 40673 40680 40686 40687 40691 40713 40714 40717 40719 40724 40727 40742 40757 40771 40772 40776 40779 40780 40784 40800 40835 40836 40852 40854 40857 40858 40862 40864 40883 40891 40898 40899 40906 40925 40929 40937 40951 40953 40988 40994 41001 41002 41017 41020 41024 41026 41027 41028 41030 41033 41047 41049 41058 41067 41070 41078 41093 41096 41097 41099 41103 41106 41116 41118 41123 41127 41133 41141 41152 41158 41160 41165 41168 41182 41191 41193 41201 41209 41214 41217 41227 41233 41238 41239 41245 41252 41257 41259 41261 41265 41266 41267 41268 41270 41279 41298 41301 41308 41320 41329 41330 41332 41337 41346 41347 41350 41351 41364 41372 41384 41391 41393 41394 41410 41416 41426 41430 41438 41451 41470 41472 41475 41482 41490 41491 41495 41500 41505 41510 41526 41571 41572 41574 41579 41582 41587 41590 41591 41592 41596 41599 41600 41608 41611 41612 41632 41635 41641 41645 41646 41655 41656 41661 41666 41670 41689 41693 41700 41703 41705 41730 41737 41759 41766 41783 41788 41795 41805 41806 41833 41835 41843 41848 41862 41863 41864 41874 41877 41881 41906 41916 41936 41947 41954 41956 41961 41968 41970 41982 41984 41998 41999 42002 42011 42012 42014 42021 42024 42026 42029 42037 42041 42045 42049 42051 42057 42063 42064 42066 42074 42089 42105 42108 42120 42126 42141 42150 42152 42161 42164 42172 42173 42181 42182 42183 42188 42192 42201 42207 42216 42227 42233 42242 42243 42249 42287 42294 42305 42318 42354 42364 42366 42367 42370 42372 42373 42390 42394 42400 42426 42431 42438 42445 42450 42452 42462 42467 42478 42486 42499 42504 42512 42516 42518 42519 42523 42525 42531 42534 42541 42545 42547 42552 42556 42562 42565 42568 42571 42576 42582 42591 42611 42628 42630 42642 42646 42647 42661 42674 42675 42679 42695 42696 42702 42734 42737 42741 42750 42751 42755 42765 42767 42775 42792 42806 42810 42815 42816 42827 42832 42862 42868 42874 42875 42891 42905 42910 42912 42919 42920 42922 42932 42935 42940 42941 42950 42967 42971 42972 42979 42980 42983 42986 42996 43018 43019 43023 43039 43044 43046 43047 43054 43055 43056 43057 43071 43072 43076 43079 43081 43083 43100 43101 43109 43112 43115 43118 43121 43123 43125 43130 43135 43136 43140 43151 43179 43194 43198 43200 43206 43211 43231 43233 43241 43250 43254 43274 43281 43284 43286 43290 43298 43300 43314 43317 43324 43327 43330 43344 43348 43358 43364 43374 43390 43399 43406 43418 43421 43426 43427 43443 43451 43453 43458 43462 43472 43480 43483 43489 43491 43504 43506 43510 43511 43512 43520 43527 43533 43534 43542 43558 43564 43568 43573 43577 43584 43586 43587 43593 43594 43597 43602 43605 43626 43628 43667 43683 43693 43705 43709 43714 43725 43728 43733 43743 43748 43751 43756 43764 43771 43777 43781 43790 43797 43803 43815 43820 43825 43833 43838 43861 43864 43866 43871 43877 43893 43894 43896 43900 43903 43911 43912 43921 43922 43927 43935 43940 43961 43968 43983 43986 43988 44004 44019 44027 44029 44039 44050 44053 44061 44065 44068 44070 44071 44075 44077 44089 44092 44100 44101 44102 44112 44116 44122 44129 44130 44141 44159 44166 44173 44176 44177 44178 44179 44183 44195 44196 44202 44214 44217 44221 44231 44234 44239 44246 44250 44264 44273 44277 44280 44288 44291 44292 44308 44317 44319 44325 44332 44344 44346 44349 44364 44365 44367 44390 44395 44396 44397 44402 44404 44409 44428 44438 44443 44451 44464 44466 44468 44472 44477 44482 44515 44516 44529 44535 44539 44551 44552 44555 44559 44562 44567 44576 44579 44580 44599 44607 44611 44622 44626 44631 44634 44636 44638 44652 44653 44658 44661 44662 44663 44701 44702 44712 44716 44721 44723 44726 44728 44729 44737 44740 44741 44759 44767 44773 44774 44780 44784 44787 44790 44792 44797 44798 44825 44830 44831 44843 44852 44855 44859 44861 44862 44869 44877 44878 44880 44881 44884 44889 44890 44899 44903 44908 44912 44925 44936 44940 44945 44947 44948 44960 44967 44982 44999 45010 45014 45015 45016 45021 45023 45030 45036 45043 45055 45071 45078 45085 45088 45092 45101 45103 45104 45106 45107 45120 45139 45140 45141 45144 45145 45148 45150 45157 45158 45160 45168 45180 45183 45200 45201 45209 45216 45218 45231 45246 45262 45266 45273 45275 45277 45287 45291 45295 45300 45307 45319 45327 45330 45352 45367 45369 45378 45383 45392 45405 45428 45430 45435 45440 45442 45444 45452 45459 45463 45469 45477 45481 45492 45506 45518 45532 45537 45545 45548 45554 45561 45575 45577 45578 45581 45590 45602 45621 45656 45662 45664 45671 45675 45676 45684 45685 45689 45690 45698 45702 45705 45733 45735 45738 45743 45746 45749 45752 45772 45773 45779 45783 45794 45798 45831 45836 45841 45843 45844 45849 45858 45865 45872 45875 45901 45903 45923 45930 45931 45944 45954 45955 45962 45970 45978 45981 45982 45998 46001 46014 46018 46021 46028 46031 46032 46038 46062 46067 46079 46094 46104 46107 46108 46112 46114 46116 46124 46141 46148 46158 46162 46164 46167 46178 46182 46183 46202 46203 46208 46211 46214 46215 46254 46274 46280 46281 46282 46289 46291 46292 46294 46304 46306 46309 46310 46313 46314 46320 46327 46344 46350 46357 46358 46376 46396 46403 46406 46408 46411 46421 46436 46443 46450 46454 46461 46462 46471 46476 46483 46490 46497 46498 46502 46505 46507 46510 46529 46530 46547 46552 46556 46557 46558 46569 46571 46573 46574 46581 46584 46591 46599 46610 46611 46614 46618 46619 46628 46635 46639 46643 46670 46689 46704 46705 46715 46728 46733 46746 46749 46756 46762 46765 46768 46776 46785 46787 46790 46794 46817 46818 46832 46835 46837 46842 46857 46862 46864 46867 46871 46885 46898 46910 46911 46918 46931 46933 46946 46951 46957 46961 46962 46976 46979 46980 46981 47001 47007 47012 47021 47023 47025 47026 47050 47053 47059 47066 47068 47072 47075 47090 47098 47113 47122 47143 47146 47160 47180 47182 47183 47185 47192 47195 47216 47222 47223 47229 47233 47236 47237 47239 47241 47244 47256 47259 47261 47263 47264 47267 47277 47281 47282 47293 47300 47317 47324 47331 47332 47334 47336 47352 47362 47369 47374 47376 47379 47383 47399 47403 47404 47415 47419 47421 47438 47442 47444 47452 47467 47489 47498 47499 47504 47522 47530 47532 47547 47553 47557 47576 47581 47582 47583 47602 47605 47608 47609 47612 47622 47624 47633 47644 47651 47660 47665 47668 47672 47675 47699 47702 47707 47731 47741 47744 47749 47752 47756 47757 47766 47773 47775 47782 47785 47787 47789 47801 47806 47810 47817 47821 47822 47829 47833 47849 47854 47859 47861 47862 47869 47876 47889 47899 47901 47904 47906 47927 47930 47934 47941 47945 47955 47957 47962 47965 47971 47972 47973 47974 47976 47993 47995 48014 48020 48024 48040 48041 48042 48049 48064 48065 48073 48077 48083 48101 48104 48114 48118 48121 48124 48128 48135 48138 48140 48144 48152 48168 48184 48190 48193 48202 48203 48204 48208 48209 48216 48217 48229 48243 48244 48246 48261 48266 48274 48283 48286 48289 48290 48292 48305 48307 48317 48319 48323 48324 48329 48333 48335 48339 48351 48361 48367 48371 48384 48387 48405 48415 48424 48430 48432 48437 48442 48447 48462 48466 48471 48480 48483 48484 48489 48490 48494 48496 48512 48515 48519 48526 48537 48538 48542 48544 48556 48558 48563 48571 48578 48587 48596 48617 48619 48622 48630 48656 48657 48676 48679 48692 48701 48720 48729 48736 48739 48756 48777 48783 48786 48790 48814 48816 48828 48830 48833 48839 48844 48845 48861 48862 48868 48871 48875 48881 48882 48901 48905 48908 48935 48937 48942 48946 48948 48950 48961 48971 48990 48991 49004 49016 49018 49020 49026 49040 49071 49073 49074 49089 49101 49111 49119 49121 49145 49162 49172 49188 49197 49214 49221 49223 49224 49226 49228 49250 49260 49262 49263 49265 49269 49275 49277 49284 49288 49297 49312 49317 49320 49323 49334 49338 49341 49342 49344 49362 49371 49373 49383 49401 49430 49431 49432 49437 49444 49458 49459 49461 49467 49472 49474 49493 49498 49502 49506 49517 49522 49524 49528 49531 49538 49540 49550 49559 49569 49578 49579 49588 49592 49600 49602 49663 49666 49673 49676 49690 49691 49695 49704 49706 49713 49717 49720 49722 49726 49731 49735 49745 49751 49761 49772 49780 49790 49792 49799 49812 49823 49828 49829 49830 49837 49845 49849 49864 49874 49878 49880 49891 49894 49900 49905 49907 49911 49913 49923 49931 49933 49936 49946 49960 49965 49975 49980 49982 49995 49999 50005 50009 50010 50027 50029 50037 50041 50051 50064 50069 50076 50080 50114 50130 50134 50137 50139 50141 50144 50150 50152 50154 50178 50180 50183 50186 50188 50198 50203 50207 50209 50212 50216 50220 50224 50226 50230 50232 50247 50248 50250 50255 50280 50284 50286 50288 50292 50297 50303 50310 50323 50331 50349 50367 50370 50371 50389 50395 50401 50407 50411 50413 50423 50436 50437 50444 50445 50448 50449 50456 50462 50480 50491 50493 50497 50502 50504 50506 50523 50524 50527 50532 50540 50541 50543 50544 50547 50548 50553 50561 50569 50573 50575 50583 50586 50592 50593 50605 50615 50624 50625 50633 50635 50637 50656 50666 50668 50670 50673 50688 50690 50692 50716 50726 50742 50762 50770 50783 50787 50789 50790 50794 50803 50808 50813 50815 50832 50839 50848 50854 50860 50873 50878 50895 50896 50913 50916 50919 50920 50928 50931 50936 50950 50953 50963 50968 50970 50972 50986 51002 51008 51011 51025 51027 51029 51034 51037 51063 51072 51084 51090 51101 51118 51124 51126 51134 51163 51165 51178 51192 51193 51194 51215 51234 51238 51242 51249 51262 51268 51278 51287 51289 51308 51309 51310 51316 51325 51329 51335 51345 51352 51359 51362 51374 51377 51379 51381 51384 51385 51394 51400 51406 51419 51427 51440 51452 51454 51457 51466 51473 51487 51492 51494 51495 51500 51502 51507 51513 51535 51541 51554 51558 51559 51562 51564 51572 51576 51581 51593 51597 51605 51630 51631 51638 51645 51647 51658 51674 51678 51679 51680 51686 51691 51698 51701 51711 51723 51725 51741 51743 51747 51755 51758 51760 51774 51775 51778 51782 51784 51785 51786 51794 51804 51830 51834 51856 51861 51869 51876 51879 51889 51903 51904 51908 51924 51946 51950 51955 51970 51972 51979 51980 51982 51992 51999 52002 52007 52009 52012 52032 52035 52038 52044 52051 52065 52070 52083 52097 52101 52109 52112 52125 52130 52133 52161 52165 52171 52180 52195 52196 52199 52206 52208 52209 52214 52221 52224 52235 52239 52243 52250 52254 52261 52291 52300 52315 52321 52322 52324 52331 52344 52354 52362 52363 52366 52367 52370 52372 52402 52419 52429 52436 52448 52451 52452 52456 52468 52475 52476 52477 52501 52505 52515 52522 52524 52526 52529 52531 52540 52542 52557 52559 52562 52567 52582 52591 52599 52619 52634 52656 52661 52681 52684 52689 52699 52714 52726 52729 52738 52743 52746 52751 52753 52762 52774 52778 52783 52789 52790 52793 52796 52799 52802 52808 52823 52834 52842 52849 52859 52860 52862 52863 52866 52872 52884 52887 52890 52891 52899 52905 52907 52911 52924 52927 52939 52944 52947 52948 52959 52961 52965 52974 52985 52991 52997 53000 53001 53006 53016 53022 53029 53030 53041 53042 53047 53048 53055 53057 53059 53060 53065 53077 53082 53100 53104 53117 53118 53133 53139 53152 53153 53154 53155 53157 53183 53189 53202 53203 53207 53236 53239 53249 53260 53273 53290 53292 53300 53306 53309 53311 53318 53319 53327 53335 53344 53346 53356 53360 53363 53372 53376 53390 53404 53408 53417 53419 53420 53422 53437 53442 53452 53459 53471 53487 53494 53495 53496 53501 53510 53511 53517 53522 53526 53527 53529 53531 53545 53551 53555 53564 53568 53569 53575 53576 53584 53590 53591 53608 53618 53635 53637 53641 53663 53671 53674 53677 53679 53685 53690 53692 53694 53697 53698 53708 53713 53717 53735 53748 53757 53761 53774 53779 53800 53803 53808 53818 53830 53831 53835 53836 53841 53858 53860 53868 53884 53888 53892 53907 53913 53922 53933 53934 53943 53950 53951 53953 53954 53959 53961 53968 53971 53980 53982 53988 53989 53990 53999 54004 54005 54017 54020 54025 54041 54043 54044 54047 54060 54064 54066 54075 54079 54084 54114 54126 54128 54130 54133 54150 54159 54162 54165 54167 54172 54177 54195 54201 54205 54210 54216 54217 54219 54223 54225 54236 54240 54248 54251 54253 54274 54276 54277 54288 54289 54294 54299 54303 54309 54312 54333 54340 54341 54358 54363 54388 54402 54403 54405 54411 54414 54416 54434 54435 54443 54463 54472 54473 54478 54480 54482 54489 54495 54499 54500 54505 54510 54514 54515 54516 54518 54521 54529 54533 54537 54540 54543 54547 54552 54561 54565 54569 54579 54591 54601 54625 54626 54629 54630 54635 54637 54641 54647 54656 54661 54667 54669 54674 54680 54683 54686 54697 54700 54701 54702 54706 54707 54709 54711 54712 54724 54725 54726 54729 54746 54747 54748 54755 54769 54770 54786 54794 54802 54820 54826 54832 54835 54854 54861 54862 54868 54876 54892 54897 54925 54929 54931 54933 54940 54947 54952 54961 54962 54966 54974 54976 54991 54998 55004 55009 55010 55025 55028 55034 55058 55080 55082 55086 55089 55090 55091 55092 55103 55104 55114 55126 55128 55132 55135 55145 55149 55160 55161 55166 55168 55173 55178 55183 55188 55200 55208 55217 55218 55223 55234 55249 55261 55262 55267 55268 55271 55274 55278 55279 55307 55317 55327 55329 55331 55336 55340 55343 55346 55359 55361 55363 55372 55387 55390 55396 55397 55401 55405 55410 55421 55423 55434 55440 55452 55454 55457 55463 55474 55480 55481 55489 55495 55497 55500 55502 55511 55513 55527 55528 55543 55548 55556 55561 55565 55567 55568 55576 55588 55592 55596 55602 55604 55611 55617 55621 55623 55629 55646 55650 55651 55665 55678 55697 55706 55724 55725 55741 55752 55764 55770 55771 55795 55796 55804 55807 55813 55836 55840 55841 55846 55853 55864 55871 55874 55875 55877 55881 55895 55912 55929 55932 55940 55952 55965 55973 55975 55997 55998 56003 56004 56005 56015 56020 56025 56031 56035 56036 56038 56054 56059 56072 56079 56092 56097 56107 56108 56116 56122 56140 56163 56166 56167 56171 56177 56181 56183 56185 56188 56208 56214 56223 56256 56260 56261 56267 56270 56275 56295 56297 56315 56326 56327 56348 56350 56356 56365 56369 56387 56393 56394 56395 56400 56411 56418 56420 56422 56427 56431 56440 56442 56446 56455 56462 56471 56472 56500 56502 56511 56513 56533 56548 56557 56578 56581 56584 56589 56594 56598 56599 56603 56614 56616 56617 56627 56647 56652 56654 56655 56662 56670 56672 56683 56685 56689 56691 56693 56695 56699 56700 56706 56714 56743 56744 56749 56753 56757 56759 56777 56778 56785 56796 56817 56820 56821 56828 56832 56838 56859 56873 56877 56885 56888 56891 56894 56897 56903 56907 56923 56924 56941 56954 56960 56964 56973 56975 56979 56990 56998 57002 57007 57017 57020 57024 57046 57078 57083 57086 57087 57090 57091 57099 57119 57121 57128 57145 57150 57160 57161 57162 57169 57170 57172 57180 57181 57190 57191 57202 57205 57209 57212 57213 57227 57229 57231 57234 57237 57239 57241 57243 57267 57268 57272 57289 57316 57318 57319 57326 57337 57338 57341 57346 57355 57366 57367 57375 57376 57377 57378 57386 57387 57388 57389 57390 57392 57399 57416 57427 57428 57437 57447 57450 57451 57453 57478 57494 57503 57506 57513 57516 57518 57521 57530 57538 57543 57549 57551 57561 57566 57572 57582 57586 57601 57602 57607 57611 57612 57622 57627 57630 57633 57650 57661 57667 57684 57690 57691 57693 57697 57705 57707 57716 57718 57719 57741 57744 57746 57747 57752 57767 57770 57772 57775 57779 57780 57790 57793 57803 57810 57813 57816 57817 57821 57826 57835 57849 57856 57860 57874 57875 57879 57881 57883 57893 57894 57916 57926 57930 57931 57936 57946 57951 57953 57972 57975 57977 57984 57985 57986 58011 58013 58018 58021 58023 58031 58037 58047 58049 58073 58091 58097 58111 58115 58117 58122 58125 58128 58143 58173 58174 58180 58190 58191 58202 58213 58219 58229 58263 58270 58279 58281 58282 58284 58291 58298 58300 58310 58312 58319 58330 58331 58340 58354 58365 58366 58369 58372 58373 58376 58387 58392 58398 58401 58423 58427 58438 58439 58440 58446 58463 58468 58469 58477 58478 58480 58482 58485 58487 58499 58503 58513 58528 58537 58549 58553 58560 58568 58571 58579 58584 58588 58597 58606 58607 58618 58624 58630 58636 58642 58643 58650 58658 58665 58666 58669 58672 58684 58691 58693 58698 58715 58721 58724 58725 58747 58759 58764 58767 58776 58777 58778 58783 58789 58799 58815 58820 58828 58840 58843 58855 58856 58857 58866 58881 58883 58887 58898 58901 58917 58925 58931 58932 58939 58940 58942 58944 58947 58963 58984 58989 58998 58999 59000 59004 59010 59014 59020 59025 59027 59030 59031 59044 59045 59048 59050 59052 59055 59058 59063 59065 59070 59076 59082 59088 59095 59109 59110 59111 59113 59118 59120 59121 59137 59153 59157 59167 59168 59175 59185 59188 59210 59220 59226 59243 59247 59251 59252 59261 59262 59264 59265 59266 59272 59277 59280 59291 59300 59307 59310 59314 59315 59319 59321 59324 59331 59332 59335 59340 59341 59342 59356 59360 59363 59365 59377 59378 59383 59386 59398 59403 59406 59409 59417 59420 59425 59428 59437 59448 59451 59452 59454 59464 59467 59488 59525 59528 59541 59546 59551 59556 59568 59585 59586 59589 59591 59603 59612 59615 59619 59632 59633 59650 59664 59667 59676 59681 59682 59686 59687 59706 59707 59711 59712 59723 59728 59732 59738 59739 59753 59757 59758 59762 59771 59776 59780 59791 59795 59813 59821 59832 59838 59842 59847 59851 59858 59861 59867 59881 59886 59893 59896 59906 59909 59925 59927 59933 59934 59940 59955 59957 59959 59968 59971 59987 59988 60001 60004 60007 60014 60016 60017 60019 60026 60035 60037 60047 60053 60067 60068 60069 60076 60077 60093 60103 60106 60108 60116 60142 60147 60150 60155 60156 60158 60167 60170 60193 60195 60196 60205 60218 60225 60229 60237 60241 60249 60277 60287 60291 60299 60300 60301 60323 60331 60345 60346 60347 60357 60358 60360 60363 60375 60385 60387 60391 60400 60401 60402 60410 60414 60416 60417 60419 60425 60426 60427 60431 60433 60441 60455 60457 60459 60469 60473 60494 60498 60506 60507 60516 60529 60531 60532 60537 60540 60542 60547 60549 60562 60576 60586 60591 60595 60629 60633 60636 60643 60644 60646 60648 60667 60672 60673 60678 60682 60688 60702 60703 60705 60720 60734 60741 60742 60743 60745 60759 60770 60779 60783 60790 60800 60804 60805 60809 60817 60837 60840 60841 60859 60860 60862 60870 60882 60883 60890 60902 60904 60913 60928 60937 60949 60954 60957 60977 60981 60998 61004 61014 61016 61019 61020 61033 61044 61045 61046 61062 61066 61073 61074 61081 61091 61095 61096 61098 61100 61103 61108 61130 61131 61138 61141 61143 61148 61154 61165 61166 61172 61173 61180 61190 61193 61198 61207 61212 61223 61225 61229 61232 61243 61244 61257 61267 61268 61270 61272 61273 61279 61285 61292 61296 61311 61314 61332 61340 61347 61349 61350 61353 61372 61374 61376 61381 61389 61391 61392 61396 61399 61407 61410 61415 61417 61424 61435 61438 61440 61460 61461 61465 61466 61469 61470 61482 61494 61508 61544 61557 61573 61575 61579 61581 61587 61593 61594 61595 61600 61612 61613 61621 61628 61636 61641 61642 61665 61669 61670 61673 61676 61685 61687 61688 61706 61713 61714 61726 61727 61731 61735 61745 61762 61771 61773 61775 61779 61793 61797 61802 61806 61807 61808 61816 61824 61825 61836 61839 61840 61843 61844 61847 61862 61864 61866 61870 61872 61881 61884 61891 61906 61909 61913 61922 61927 61928 61930 61938 61952 61953 61954 61982 61983 61991 61996 62000 62005 62011 62015 62029 62034 62046 62059 62062 62066 62067 62069 62074 62076 62078 62080 62100 62101 62131 62138 62141 62142 62144 62147 62149 62150 62152 62157 62165 62168 62175 62199 62200 62224 62225 62226 62227 62234 62236 62243 62249 62256 62257 62266 62269 62274 62275 62279 62290 62292 62296 62299 62302 62308 62310 62331 62340 62345 62351 62354 62355 62361 62364 62373 62380 62385 62388 62392 62400 62413 62415 62419 62429 62433 62470 62471 62474 62479 62492 62493 62498 62509 62517 62519 62520 62534 62535 62536 62539 62542 62547 62550 62556 62561 62569 62578 62582 62585 62586 62587 62589 62594 62600 62606 62608 62613 62616 62621 62625 62628 62629 62653 62674 62678 62683 62686 62690 62699 62700 62709 62720 62728 62730 62732 62742 62749 62776 62782 62788 62791 62793 62800 62804 62809 62813 62821 62824 62839 62845 62852 62862 62865 62868 62893 62906 62910 62924 62926 62933 62937 62950 62956 62963 62968 62988 62993 63002 63018 63025 63027 63049 63057 63079 63086 63106 63110 63111 63112 63119 63120 63130 63131 63144 63152 63154 63161 63176 63179 63195 63199 63201 63204 63206 63213 63230 63238 63240 63266 63269 63278 63279 63296 63303 63314 63330 63334 63337 63338 63344 63345 63354 63358 63377 63380 63382 63390 63392 63394 63396 63397 63409 63414 63420 63425 63426 63432 63447 63450 63451 63472 63476 63478 63481 63482 63489 63491 63494 63497 63502 63510 63514 63518 63521 63525 63529 63534 63544 63546 63551 63555 63561 63564 63575 63577 63583 63597 63601 63603 63615 63621 63633 63640 63642 63643 63658 63661 63675 63676 63681 63689 63692 63694 63698 63700 63729 63738 63741 63748 63753 63754 63755 63759 63760 63769 63774 63796 63802 63803 63806 63827 63834 63836 63846 63861 63863 63864 63865 63867 63879 63883 63888 63891 63897 63903 63909 63913 63933 63937 63938 63939 63945 63947 63948 63949 63961 63962 63967 63969 63991 64003 64009 64012 64014 64022 64024 64027 64030 64041 64051 64057 64073 64077 64083 64086 64089 64098 64100 64114 64123 64128 64131 64137 64143 64146 64166 64181 64186 64189 64190 64194 64203 64205 64206 64212 64213 64216 64230 64244 64250 64255 64259 64261 64272 64276 64277 64283 64287 64289 64296 64308 64314 64324 64337 64340 64348 64356 64369 64373 64379 64381 64382 64388 64393 64401 64403 64405 64419 64423 64427 64432 64438 64444 64445 64447 64464 64465 64474 64481 64487 64491 64495 64508 64518 64520 64530 64535 64542 64548 64549 64557 64564 64571 64584 64587 64588 64595 64606 64612 64627 64648 64652 64672 64677 64681 64689 64700 64702 64709 64711 64714 64721 64722 64723 64735 64738 64742 64744 64749 64754 64757 64778 64787 64800 64807 64813 64818 64825 64827 64838 64857 64865 64882 64885 64890 64893 64894 64904 64912 64919 64920 64928 64938 64942 64943 64951 64953 64958 64963 64965 64983 64985 64987 64989 64998 65012 65020 65023 65026 65027 65034 65043 65046 65056 65063 65074 65077 65085 65097 65108 65115 65116 65126 65137 65139 65141 65142 65143 65157 65162 65166 65173 65176 65177 65178 65181 65192 65196 65203 65210 65220 65221 65226 65228 65236 65252 65255 65262 65263 65264 65267 65278 65279 65292 65296 65305 65308 65322 65323 65329 65343 65346 65349 65358 65361 65368 65371 65372 65374 65375 65376 65386 65396 65401 65413 65422 65428 65433 65439 65441 65451 65453 65463 65468 65472 65476 65485 65510 65529 65530 65532 65537 65539 65543 65546 65559 65569 65570 65574 65575 65579 65584 65587 65595 65600 65601 65614 65615 65618 65621 65626 65627 65630 65632 65637 65640 65642 65645 65652 65655 65656 65671 65677 65678 65681 65698 65705 65706 65711 65714 65716 65730 65731 65754 65776 65783 65789 65798 65805 65829 65835 65847 65848 65851 65868 65872 65879 65885 65891 65895 65897 65917 65920 65926 65930 65932 65936 65942 65971 65972 65974 65984 65987 65989 65994 65996 66009 66010 66027 66028 66034 66040 66051 66060 66061 66062 66063 66070 66074 66080 66090 66093 66098 66102 66107 66108 66110 66119 66121 66122 66128 66147 66150 66162 66176 66187 66188 66189 66197 66201 66203 66216 66223 66224 66226 66230 66233 66240 66250 66252 66253 66259 66275 66283 66287 66288 66300 66311 66324 66327 66329 66331 66348 66362 66365 66384 66386 66400 66406 66408 66414 66425 66441 66444 66459 66470 66476 66477 66482 66486 66508 66510 66527 66536 66562 66566 66567 66582 66584 66589 66598 66608 66611 66617 66618 66627 66629 66642 66643 66646 66648 66664 66672 66681 66686 66692 66698 66702 66703 66707 66709 66732 66734 66739 66742 66745 66754 66760 66763 66766 66769 66771 66774 66779 66781 66797 66806 66808 66815 66817 66822 66824 66833 66837 66844 66846 66854 66857 66863 66870 66878 66882 66889 66899 66919 66921 66934 66941 66947 66954 66955 66956 66960 66962 66963 66974 66983 66986 67002 67006 67009 67010 67013 67015 67020 67024 67025 67031 67033 67034 67036 67037 67049 67065 67066 67076 67079 67090 67095 67101 67108 67119 67125 67129 67132 67145 67155 67159 67164 67171 67172 67188 67192 67193 67194 67207 67212 67213 67214 67218 67234 67254 67256 67268 67282 67291 67303 67306 67316 67322 67323 67332 67333 67335 67337 67341 67342 67358 67359 67361 67362 67363 67391 67396 67400 67401 67402 67406 67415 67421 67428 67432 67435 67438 67450 67454 67464 67468 67473 67474 67477 67483 67485 67486 67488 67490 67510 67514 67519 67520 67530 67541 67555 67556 67579 67587 67590 67604 67610 67615 67640 67648 67658 67659 67660 67667 67677 67683 67691 67697 67699 67704 67708 67712 67732 67735 67736 67738 67743 67762 67783 67790 67799 67807 67813 67814 67835 67840 67844 67877 67879 67881 67884 67893 67899 67901 67908 67914 67916 67923 67924 67935 67936 67937 67944 67946 67983 67985 67998 68003 68021 68032 68037 68042 68045 68059 68069 68071 68074 68081 68093 68097 68116 68128 68131 68147 68153 68161 68170 68191 68199 68217 68220 68225 68228 68238 68241 68245 68249 68270 68271 68275 68287 68309 68318 68331 68336 68350 68352 68356 68366 68387 68407 68408 68419 68439 68449 68455 68463 68465 68475 68479 68481 68484 68487 68491 68492 68498 68503 68506 68515 68517 68537 68546 68554 68557 68574 68575 68580 68589 68592 68596 68613 68621 68630 68636 68648 68649 68654 68657 68659 68664 68668 68678 68680 68685 68689 68694 68696 68706 68708 68710 68715 68720 68730 68737 68740 68743 68746 68748 68749 68752 68754 68755 68756 68758 68760 68761 68768 68770 68771 68805 68808 68809 68811 68816 68817 68831 68832 68833 68846 68848 68851 68864 68869 68876 68882 68887 68892 68898 68903 68918 68921 68922 68940 68946 68949 68958 68967 68972 68977 68985 68995 68996 69003 69019 69020 69029 69035 69042 69051 69056 69062 69068 69072 69073 69086 69091 69098 69100 69104 69106 69110 69138 69169 69188 69203 69204 69207 69217 69221 69241 69242 69243 69247 69257 69268 69274 69278 69282 69290 69294 69295 69301 69311 69316 69329 69335 69337 69339 69340 69360 69364 69365 69373 69374 69383 69388 69391 69396 69397 69401 69403 69406 69408 69415 69428 69432 69434 69444 69447 69448 69455 69472 69473 69477 69484 69490 69491 69494 69497 69508 69515 69517 69524 69527 69528 69534 69542 69555 69580 69581 69592 69597 69609 69610 69618 69626 69632 69633 69652 69655 69656 69658 69659 69661 69663 69670 69688 69720 69723 69724 69729 69735 69737 69739 69741 69745 69749 69751 69754 69755 69763 69785 69790 69792 69813 69823 69826 69840 69843 69844 69850 69866 69874 69876 69898 69906 69907 69917 69928 69939 69950 69955 69958 69979 69984 69986 69997 70011 70026 70040 70043 70066 70081 70089 70091 70093 70097 70101 70118 70119 70125 70126 70134 70136 70138 70150 70156 70169 70171 70179 70195 70197 70199 70217 70219 70221 70223 70235 70239 70244 70249 70267 70268 70271 70282 70291 70310 70322 70326 70327 70334 70344 70350 70367 70403 70407 70409 70415 70416 70418 70425 70430 70432 70433 70439 70447 70452 70469 70481 70501 70503 70510 70518 70521 70533 70540 70545 70548 70555 70560 70566 70570 70587 70600 70606 70614 70629 70631 70634 70642 70651 70653 70659 70666 70667 70669 70671 70673 70679 70686 70698 70705 70719 70727 70732 70736 70738 70739 70760 70762 70771 70773 70775 70787 70790 70794 70795 70803 70806 70810 70811 70827 70842 70850 70864 70870 70888 70889 70898 70901 70902 70906 70921 70923 70925 70943 70946 70950 70957 70960 70965 70968 70988 70989 70998 71004 71008 71014 71020 71041 71042 71045 71050 71071 71081 71084 71086 71100 71104 71107 71110 71123 71131 71142 71152 71160 71169 71183 71184 71189 71194 71204 71216 71223 71228 71232 71236 71240 71242 71274 71281 71285 71289 71295 71298 71303 71312 71314 71321 71324 71328 71335 71337 71340 71344 71351 71354 71360 71361 71364 71385 71386 71388 71393 71405 71406 71417 71420 71422 71427 71429 71432 71440 71455 71461 71476 71492 71500 71503 71507 71515 71516 71517 71526 71531 71533 71539 71544 71547 71565 71587 71591 71596 71598 71601 71609 71616 71619 71624 71625 71630 71652 71663 71669 71673 71676 71677 71692 71698 71716 71728 71737 71758 71761 71779 71791 71793 71795 71796 71810 71812 71817 71824 71825 71828 71829 71838 71841 71849 71859 71884 71885 71887 71891 71897 71904 71905 71920 71924 71928 71930 71939 71941 71944 71952 71954 71955 71965 71968 71976 71989 71991 71992 71995 71999 72001 72003 72005 72013 72014 72023 72034 72038 72045 72046 72051 72055 72059 72060 72068 72072 72076 72078 72089 72094 72109 72111 72114 72116 72123 72126 72138 72146 72147 72152 72155 72162 72163 72180 72181 72184 72189 72190 72194 72197 72199 72203 72206 72216 72217 72224 72225 72229 72235 72241 72255 72257 72270 72271 72272 72286 72297 72300 72306 72312 72320 72329 72336 72338 72339 72340 72350 72356 72358 72363 72380 72381 72385 72388 72390 72396 72404 72406 72407 72416 72417 72424 72430 72433 72440 72456 72461 72478 72492 72503 72512 72521 72524 72554 72562 72568 72573 72583 72587 72595 72618 72619 72623 72625 72631 72638 72643 72668 72671 72690 72694 72704 72708 72711 72713 72724 72726 72727 72729 72730 72731 72740 72747 72754 72757 72758 72772 72776 72777 72782 72804 72824 72830 72831 72833 72839 72841 72847 72868 72869 72880 72889 72893 72911 72920 72923 72926 72927 72938 72951 72952 72954 72962 72963 72969 72973 72978 72979 72985 72987 73036 73037 73038 73040 73042 73046 73047 73051 73052 73059 73062 73071 73072 73073 73078 73101 73102 73104 73105 73106 73108 73111 73113 73116 73118 73132 73134 73162 73167 73177 73178 73189 73197 73200 73202 73206 73212 73222 73232 73235 73245 73264 73275 73286 73293 73295 73301 73303 73307 73323 73345 73354 73357 73364 73370 73376 73392 73408 73413 73414 73431 73435 73444 73446 73447 73448 73456 73459 73461 73465 73488 73498 73500 73509 73511 73519 73520 73529 73530 73532 73543 73546 73548 73550 73557 73560 73561 73565 73571 73577 73578 73585 73591 73607 73616 73621 73626 73630 73639 73641 73650 73663 73672 73675 73678 73684 73688 73691 73695 73699 73705 73708 73710 73720 73728 73732 73733 73735 73742 73746 73755 73760 73763 73769 73774 73776 73783 73804 73810 73820 73826 73827 73828 73830 73839 73843 73845 73847 73850 73854 73867 73876 73878 73879 73905 73907 73915 73921 73922 73923 73931 73940 73945 73960 73963 73964 73968 73977 73997 73998 74003 74012 74013 74034 74040 74041 74043 74059 74065 74067 74073 74075 74077 74084 74088 74093 74106 74109 74117 74127 74138 74142 74145 74147 74150 74152 74159 74160 74164 74170 74173 74178 74180 74182 74189 74199 74205 74212 74216 74232 74248 74262 74278 74281 74287 74299 74306 74319 74340 74343 74347 74366 74384 74385 74389 74392 74396 74397 74404 74413 74421 74432 74440 74443 74444 74459 74467 74475 74476 74480 74499 74508 74517 74525 74528 74541 74545 74554 74561 74567 74581 74594 74608 74612 74624 74630 74637 74639 74654 74656 74661 74666 74677 74700 74706 74710 74718 74719 74721 74724 74725 74731 74735 74741 74744 74745 74754 74757 74762 74766 74774 74778 74785 74793 74797 74803 74805 74810 74823 74824 74827 74839 74843 74849 74872 74884 74902 74905 74912 74922 74924 74925 74938 74939 74971 74976 74978 74987 74990 74996 75004 75014 75025 75039 75041 75046 75052 75060 75061 75079 75081 75102 75107 75110 75126 75154 75169 75173 75178 75190 75205 75218 75223 75230 75231 75232 75236 75244 75245 75260 75268 75276 75277 75281 75283 75302 75303 75307 75318 75336 75341 75361 75364 75369 75385 75386 75390 75396 75397 75402 75407 75408 75412 75420 75450 75451 75481 75483 75487 75521 75523 75527 75528 75532 75558 75563 75564 75570 75573 75582 75600 75609 75610 75616 75633 75637 75638 75653 75663 75681 75682 75685 75686 75687 75709 75720 75726 75728 75729 75736 75746 75747 75754 75756 75759 75764 75774 75776 75787 75796 75801 75803 75809 75811 75815 75818 75819 75831 75834 75839 75840 75852 75854 75883 75899 75908 75915 75921 75926 75934 75938 75941 75942 75944 75953 75955 75957 75961 75962 75969 75970 75971 75975 75977 75989 75999 76022 76024 76028 76034 76040 76041 76045 76048 76049 76050 76072 76076 76078 76087 76089 76090 76093 76105 76106 76119 76130 76131 76145 76151 76155 76161 76164 76167 76171 76179 76181 76184 76188 76199 76202 76203 76205 76209 76211 76224 76227 76232 76245 76246 76252 76263 76273 76280 76282 76283 76297 76298 76303 76304 76305 76309 76310 76314 76334 76347 76362 76364 76371 76389 76391 76395 76401 76418 76426 76440 76469 76479 76481 76492 76494 76501 76504 76505 76506 76511 76514 76522 76536 76543 76544 76560 76562 76564 76573 76574 76575 76582 76583 76584 76593 76599 76601 76602 76605 76609 76616 76643 76645 76646 76660 76663 76669 76673 76677 76693 76696 76704 76713 76720 76724 76736 76737 76745 76747 76749 76750 76758 76764 76765 76768 76788 76791 76792 76797 76800 76801 76802 76804 76821 76823 76824 76827 76834 76849 76855 76859 76882 76883 76897 76927 76932 76938 76954 76973 76974 76978 76979 77002 77010 77021 77023 77025 77032 77041 77055 77082 77084 77086 77112 77113 77119 77124 77127 77134 77135 77137 77143 77151 77162 77175 77180 77190 77195 77209 77214 77215 77227 77229 77237 77241 77253 77255 77265 77272 77273 77283 77297 77298 77317 77328 77339 77349 77350 77353 77360 77375 77379 77387 77389 77394 77399 77411 77422 77447 77449 77450 77454 77458 77459 77460 77461 77468 77483 77495 77498 77499 77501 77507 77508 77510 77516 77517 77521 77526 77528 77536 77546 77548 77556 77567 77569 77572 77579 77589 77592 77601 77608 77610 77615 77622 77625 77644 77645 77657 77668 77680 77683 77687 77692 77696 77704 77706 77709 77710 77730 77732 77733 77738 77742 77755 77756 77772 77775 77776 77779 77792 77793 77804 77822 77823 77830 77833 77840 77842 77848 77851 77852 77858 77859 77862 77867 77879 77886 77890 77897 77900 77910 77916 77925 77926 77940 77946 77974 77982 77984 77990 78000 78009 78012 78014 78016 78019 78026 78039 78044 78051 78068 78080 78092 78103 78105 78107 78110 78112 78130 78147 78155 78164 78178 78186 78187 78196 78208 78212 78216 78217 78225 78227 78237 78243 78245 78246 78253 78260 78264 78267 78282 78288 78293 78295 78297 78305 78309 78320 78323 78329 78330 78343 78355 78357 78366 78371 78374 78376 78398 78400 78403 78408 78410 78430 78431 78435 78442 78443 78444 78448 78449 78455 78457 78461 78462 78467 78468 78488 78496 78497 78499 78500 78513 78521 78529 78543 78544 78549 78557 78562 78565 78586 78612 78620 78624 78632 78635 78637 78638 78641 78650 78657 78660 78680 78684 78690 78692 78703 78707 78712 78727 78746 78748 78754 78755 78765 78778 78789 78793 78794 78825 78827 78834 78841 78852 78858 78860 78863 78869 78872 78876 78883 78884 78893 78898 78899 78900 78906 78910 78911 78915 78920 78922 78929 78930 78938 78948 78949 78950 78952 78957 78966 78977 78979 78983 78988 78995 79003 79010 79014 79016 79020 79026 79041 79059 79061 79063 79065 79067 79076 79079 79100 79103 79110 79114 79118 79124 79126 79133 79138 79141 79143 79146 79149 79165 79174 79188 79192 79195 79202 79205 79207 79208 79210 79217 79233 79234 79236 79238 79239 79245 79248 79252 79267 79284 79287 79300 79321 79326 79332 79339 79341 79350 79351 79354 79370 79376 79377 79406 79409 79412 79424 79427 79435 79439 79443 79446 79454 79456 79459 79463 79464 79485 79489 79494 79498 79499 79502 79504 79534 79545 79557 79594 79597 79603 79613 79623 79624 79637 79639 79642 79650 79654 79661 79663 79664 79677 79689 79702 79704 79710 79728 79738 79745 79748 79750 79759 79775 79777 79789 79802 79814 79816 79831 79842 79844 79846 79860 79865 79866 79869 79872 79877 79880 79881 79886 79895 79903 79909 79911 79913 79918 79921 79939 79940 79947 79953 79954 79956 79976 79989 79993 79997 80005 80010 80020 80028 80032 80033 80041 80048 80053 80060 80063 80073 80081 80089 80108 80110 80111 80113 80118 80123 80128 80132 80137 80141 80143 80144 80149 80162 80178 80189 80191 80194 80196 80206 80222 80235 80242 80243 80247 80251 80264 80270 80272 80273 80289 80295 80305 80308 80313 80331 80336 80339 80341 80345 80347 80361 80365 80368 80374 80376 80379 80393 80415 80416 80423 80425 80429 80430 80434 80446 80454 80455 80456 80457 80458 80461 80474 80477 80478 80481 80485 80486 80487 80494 80499 80502 80505 80512 80513 80516 80520 80522 80531 80537 80540 80544 80547 80548 80565 80583 80587 80590 80594 80609 80613 80618 80624 80628 80641 80647 80653 80658 80666 80668 80692 80696 80697 80698 80702 80712 80721 80750 80756 80765 80773 80780 80783 80784 80791 80795 80806 80813 80827 80830 80840 80845 80848 80851 80862 80881 80900 80913 80925 80930 80931 80934 80936 80939 80948 80950 80956 80979 80986 80991 81002 81003 81006 81012 81021 81026 81035 81037 81050 81053 81063 81064 81071 81078 81079 81083 81089 81097 81101 81103 81107 81111 81118 81123 81124 81139 81140 81141 81142 81148 81151 81168 81172 81176 81186 81189 81192 81199 81209 81230 81233 81236 81239 81245 81255 81258 81260 81263 81265 81274 81277 81278 81290 81307 81316 81318 81320 81328 81332 81335 81344 81358 81363 81370 81372 81375 81376 81381 81401 81402 81403 81420 81421 81442 81447 81452 81459 81471 81479 81481 81482 81483 81486 81503 81505 81507 81513 81519 81520 81525 81526 81530 81538 81546 81549 81552 81553 81555 81556 81559 81560 81565 81568 81569 81594 81601 81605 81607 81612 81613 81618 81640 81655 81666 81668 81672 81673 81675 81676 81679 81683 81697 81705 81717 81728 81729 81732 81739 81746 81748 81752 81758 81759 81760 81768 81775 81777 81781 81784 81786 81787 81792 81796 81797 81800 81813 81831 81836 81841 81860 81870 81875 81886 81888 81891 81907 81912 81915 81926 81929 81945 81950 81958 81962 81965 81966 81970 81982 81985 81986 81987 81997 82000 82002 82022 82024 82038 82039 82040 82044 82049 82059 82066 82071 82073 82080 82081 82089 82101 82109 82110 82133 82153 82164 82170 82179 82194 82206 82210 82212 82228 82232 82238 82243 82247 82250 82254 82259 82264 82272 82283 82285 82288 82294 82299 82310 82315 82319 82336 82338 82342 82351 82361 82362 82369 82381 82384 82390 82405 82411 82412 82415 82419 82420 82421 82426 82442 82449 82457 82464 82467 82474 82476 82484 82499 82510 82511 82527 82528 82541 82542 82544 82548 82549 82555 82560 82565 82569 82573 82575 82597 82609 82614 82618 82620 82621 82632 82652 82666 82672 82675 82683 82685 82686 82719 82744 82745 82748 82751 82771 82776 82781 82788 82797 82807 82815 82819 82824 82827 82829 82833 82834 82841 82844 82852 82861 82862 82864 82887 82892 82893 82894 82908 82918 82927 82934 82939 82941 82955 82959 82961 82963 82970 82974 82976 82979 82993 82996 82997 83000 83004 83014 83044 83053 83056 83059 83070 83071 83084 83085 83091 83092 83094 83101 83102 83105 83107 83114 83117 83126 83131 83132 83138 83139 83160 83164 83175 83181 83193 83194 83206 83208 83213 83223 83240 83241 83247 83260 83265 83268 83294 83323 83328 83333 83344 83353 83368 83371 83387 83394 83401 83405 83408 83413 83422 83429 83432 83436 83439 83446 83447 83450 83455 83462 83465 83476 83486 83491 83506 83508 83510 83512 83514 83515 83530 83535 83547 83555 83572 83581 83592 83596 83597 83600 83604 83624 83629 83635 83644 83671 83675 83676 83678 83679 83689 83712 83719 83746 83759 83761 83763 83766 83772 83774 83783 83784 83785 83787 83788 83789 83803 83806 83807 83809 83814 83815 83819 83823 83826 83827 83828 83829 83836 83837 83842 83857 83860 83861 83869 83872 83879 83884 83887 83888 83889 83894 83907 83908 83923 83941 83942 83946 83947 83956 83957 83969 83976 83977 83979 83983 83993 84002 84008 84013 84015 84017 84019 84020 84023 84029 84036 84041 84047 84048 84055 84057 84059 84066 84076 84086 84087 84129 84134 84141 84147 84151 84157 84181 84182 84194 84199 84204 84208 84209 84217 84221 84223 84227 84228 84229 84232 84234 84236 84254 84265 84267 84277 84291 84294 84296 84297 84302 84303 84306 84310 84317 84321 84328 84342 84350 84353 84354 84357 84372 84399 84402 84405 84413 84414 84416 84420 84422 84430 84443 84447 84455 84460 84461 84464 84465 84466 84489 84491 84503 84509 84511 84515 84526 84532 84533 84535 84538 84539 84543 84547 84550 84554 84555 84559 84562 84571 84576 84581 84596 84599 84631 84641 84646 84649 84650 84656 84664 84690 84692 84708 84713 84715 84735 84744 84747 84751 84765 84770 84774 84775 84778 84794 84801 84808 84812 84824 84825 84839 84844 84853 84856 84858 84862 84864 84871 84880 84882 84883 84884 84898 84903 84935 84938 84948 84951 84956 84964 84966 84983 85000 85003 85020 85023 85026 85034 85045 85049 85057 85063 85069 85077 85090 85092 85093 85100 85102 85104 85113 85134 85135 85148 85149 85152 85157 85162 85165 85168 85169 85175 85186 85187 85191 85203 85205 85211 85216 85229 85238 85246 85251 85252 85259 85288 85292 85300 85301 85321 85322 85323 85328 85336 85346 85347 85350 85354 85373 85405 85411 85413 85414 85423 85429 85431 85432 85434 85445 85455 85456 85464 85466 85469 85476 85478 85481 85485 85519 85520 85521 85522 85535 85536 85538 85547 85567 85568 85571 85573 85587 85592 85599 85604 85605 85609 85621 85623 85637 85641 85646 85649 85651 85654 85655 85662 85668 85669 85670 85674 85675 85677 85682 85686 85694 85695 85711 85716 85725 85726 85739 85745 85746 85753 85767 85784 85787 85792 85797 85798 85800 85817 85843 85844 85848 85850 85864 85867 85870 85878 85884 85885 85888 85892 85897 85914 85919 85922 85924 85925 85927 85929 85936 85938 85939 85944 85945 85948 85949 85961 85962 85984 85987 85988 85990 85993 86000 86002 86008 86011 86030 86034 86035 86039 86050 86052 86053 86055 86059 86065 86067 86069 86084 86089 86093 86098 86106 86122 86125 86130 86135 86141 86142 86157 86167 86175 86189 86190 86192 86195 86209 86222 86237 86245 86246 86248 86269 86270 86276 86279 86286 86327 86328 86350 86357 86365 86374 86377 86382 86383 86386 86388 86398 86405 86430 86434 86452 86457 86473 86481 86486 86499 86500 86502 86503 86545 86547 86551 86565 86578 86590 86594 86614 86622 86623 86625 86627 86634 86636 86646 86653 86658 86672 86675 86679 86683 86698 86699 86701 86705 86709 86729 86730 86732 86741 86742 86743 86745 86757 86784 86793 86797 86800 86802 86807 86812 86813 86821 86822 86851 86859 86862 86865 86868 86870 86871 86872 86876 86879 86880 86882 86889 86901 86904 86906 86907 86913 86926 86927 86930 86936 86968 86971 86994 86999 87002 87003 87004 87006 87012 87019 87030 87032 87037 87040 87044 87050 87057 87059 87065 87068 87071 87073 87074 87078 87081 87082 87086 87098 87099 87104 87107 87130 87133 87144 87152 87153 87158 87159 87169 87174 87187 87191 87194 87197 87199 87202 87205 87208 87219 87220 87231 87240 87246 87253 87254 87259 87265 87267 87283 87294 87301 87302 87304 87305 87312 87328 87348 87360 87361 87365 87379 87381 87384 87391 87400 87402 87403 87417 87419 87426 87430 87448 87452 87453 87457 87471 87476 87487 87491 87493 87502 87505 87519 87538 87551 87556 87558 87584 87589 87591 87593 87599 87608 87609 87614 87616 87619 87625 87631 87636 87637 87645 87646 87658 87659 87671 87678 87683 87684 87697 87709 87711 87719 87724 87730 87733 87734 87749 87750 87751 87753 87766 87782 87788 87802 87803 87809 87813 87816 87823 87829 87837 87849 87850 87854 87861 87867 87872 87879 87889 87897 87909 87911 87919 87924 87929 87939 87941 87942 87944 87960 87963 87974 87975 87992 88005 88007 88009 88027 88038 88051 88056 88058 88059 88060 88080 88087 88089 88095 88096 88104 88105 88115 88120 88123 88131 88137 88160 88176 88178 88181 88182 88185 88192 88193 88198 88201 88204 88213 88230 88245 88252 88259 88265 88280 88286 88293 88299 88301 88315 88319 88322 88338 88342 88343 88350 88360 88364 88378 88393 88394 88401 88404 88408 88418 88421 88425 88449 88453 88454 88459 88465 88467 88474 88485 88486 88489 88497 88516 88522 88538 88539 88540 88549 88550 88552 88553 88555 88557 88579 88590 88591 88594 88595 88597 88604 88615 88627 88634 88636 88640 88642 88643 88647 88653 88659 88670 88673 88676 88689 88707 88709 88718 88722 88723 88729 88731 88739 88750 88751 88757 88763 88772 88778 88782 88783 88796 88798 88800 88801 88810 88816 88823 88826 88828 88835 88840 88841 88856 88866 88867 88870 88872 88876 88877 88883 88890 88894 88906 88912 88914 88918 88923 88928 88933 88936 88939 88940 88941 88948 88965 88972 88975 88976 88980 88982 88993 88997 89018 89027 89028 89043 89045 89050 89059 89062 89066 89067 89100 89105 89110 89113 89118 89121 89139 89148 89152 89154 89171 89177 89178 89181 89188 89207 89213 89228 89230 89231 89236 89239 89277 89295 89308 89316 89318 89320 89335 89337 89365 89367 89370 89373 89377 89380 89382 89385 89386 89398 89400 89416 89419 89424 89425 89434 89443 89450 89454 89458 89460 89464 89468 89472 89476 89483 89489 89523 89535 89551 89553 89555 89558 89559 89565 89570 89573 89575 89603 89612 89616 89623 89624 89630 89638 89641 89650 89655 89657 89658 89662 89680 89688 89691 89715 89716 89719 89721 89725 89753 89760 89773 89780 89789 89794 89799 89809 89810 89813 89816 89826 89832 89850 89851 89862 89868 89872 89886 89889 89896 89908 89910 89918 89920 89921 89924 89934 89936 89938 89948 89953 89958 89963 89964 89966 89989 89997 90003 90005 90011 90013 90014 90018 90028 90033 90036 90038 90055 90065 90075 90080 90095 90097 90105 90110 90111 90114 90120 90125 90127 90130 90140 90151 90159 90168 90190 90198 90199 90202 90205 90208 90213 90218 90220 90221 90227 90228 90233 90237 90238 90249 90253 90255 90260 90266 90283 90295 90297 90301 90305 90307 90362 90364 90373 90377 90381 90392 90399 90414 90427 90439 90440 90441 90445 90451 90462 90467 90468 90474 90489 90496 90502 90504 90514 90518 90522 90530 90551 90557 90568 90570 90577 90588 90598 90611 90619 90624 90628 90631 90640 90643 90646 90654 90664 90684 90686 90687 90691 90699 90703 90728 90737 90741 90742 90788 90802 90810 90815 90825 90845 90853 90874 90883 90884 90886 90888 90890 90896 90897 90898 90928 90944 90949 90951 90956 90958 90967 90987 90988 91005 91018 91025 91035 91039 91053 91055 91061 91064 91073 91075 91086 91088 91094 91097 91099 91103 91109 91110 91111 91115 91117 91124 91134 91141 91144 91148 91152 91153 91157 91162 91194 91205 91210 91213 91219 91220 91223 91242 91247 91249 91252 91258 91263 91274 91275 91276 91285 91286 91287 91299 91304 91316 91317 91320 91333 91336 91344 91345 91367 91373 91391 91392 91410 91418 91425 91439 91440 91441 91456 91459 91473 91482 91502 91507 91514 91528 91533 91545 91548 91550 91557 91559 91564 91567 91568 91570 91572 91575 91578 91584 91585 91588 91603 91610 91628 91633 91639 91666 91689 91694 91699 91703 91704 91722 91731 91732 91734 91735 91745 91751 91752 91763 91765 91767 91771 91783 91787 91804 91810 91817 91819 91824 91831 91844 91845 91857 91859 91867 91868 91874 91880 91886 91887 91893 91898 91899 91902 91904 91912 91917 91932 91934 91935 91942 91946 91960 91962 91982 91985 91992 91999 92009 92011 92021 92026 92029 92033 92042 92045 92048 92054 92064 92065 92075 92104 92109 92113 92127 92129 92131 92132 92133 92135 92136 92139 92167 92172 92178 92182 92216 92218 92226 92236 92243 92253 92261 92270 92281 92285 92288 92289 92293 92303 92305 92317 92318 92319 92321 92322 92328 92342 92353 92359 92377 92378 92380 92388 92394 92395 92399 92405 92413 92416 92420 92423 92435 92436 92440 92461 92466 92474 92488 92490 92491 92500 92502 92504 92505 92519 92520 92527 92530 92532 92541 92544 92550 92561 92568 92570 92574 92576 92578 92579 92586 92591 92597 92603 92605 92619 92622 92629 92633 92637 92643 92644 92646 92660 92663 92664 92672 92692 92698 92700 92719 92730 92732 92754 92758 92761 92770 92773 92776 92778 92782 92791 92809 92811 92823 92827 92831 92836 92841 92845 92851 92857 92864 92877 92878 92887 92892 92894 92897 92900 92905 92908 92928 92929 92931 92937 92939 92942 92957 92958 92963 92964 92967 92972 92973 92977 92983 92985 92986 92988 92999 93005 93021 93023 93030 93036 93040 93055 93057 93058 93062 93067 93081 93091 93094 93099 93108 93116 93119 93121 93146 93149 93152 93153 93154 93162 93174 93176 93180 93183 93200 93206 93208 93209 93212 93220 93226 93227 93231 93232 93238 93248 93252 93257 93265 93269 93271 93275 93291 93294 93300 93303 93306 93307 93310 93317 93321 93325 93327 93332 93339 93365 93371 93375 93378 93383 93387 93389 93397 93398 93400 93414 93426 93442 93450 93451 93458 93479 93482 93485 93491 93492 93495 93496 93500 93507 93514 93526 93528 93534 93536 93537 93538 93553 93580 93585 93586 93592 93599 93600 93602 93607 93617 93618 93623 93642 93644 93645 93648 93661 93672 93687 93689 93691 93700 93707 93710 93736 93741 93750 93769 93770 93771 93775 93777 93792 93797 93809 93812 93820 93825 93826 93855 93866 93868 93870 93881 93883 93889 93893 93902 93907 93908 93916 93921 93929 93931 93933 93955 93959 93961 93965 93966 93976 93998 93999 94000 94004 94009 94027 94028 94030 94032 94039 94044 94049 94056 94067 94073 94079 94081 94082 94088 94099 94115 94122 94131 94135 94137 94139 94142 94143 94146 94150 94168 94171 94186 94188 94197 94211 94213 94219 94239 94242 94246 94247 94250 94256 94262 94263 94272 94275 94276 94291 94296 94309 94310 94312 94313 94317 94324 94326 94331 94342 94345 94350 94365 94366 94368 94373 94389 94392 94401 94405 94408 94412 94421 94440 94445 94449 94459 94460 94462 94467 94472 94478 94485 94496 94512 94513 94535 94546 94581 94585 94592 94597 94598 94599 94619 94628 94629 94635 94645 94677 94678 94680 94682 94685 94686 94696 94708 94716 94717 94719 94740 94765 94767 94768 94771 94775 94788 94789 94790 94794 94797 94812 94819 94828 94831 94843 94845 94847 94851 94872 94879 94898 94900 94903 94907 94908 94914 94916 94918 94929 94932 94940 94955 94963 94964 94965 94970 94971 94972 94994 94998 95003 95005 95006 95022 95025 95031 95034 95042 95050 95051 95055 95057 95066 95071 95099 95101 95116 95131 95138 95150 95155 95176 95194 95203 95208 95215 95220 95230 95233 95236 95239 95240 95241 95244 95246 95247 95249 95252 95263 95264 95265 95286 95290 95294 95297 95301 95303 95304 95305 95306 95308 95310 95313 95318 95319 95324 95327 95330 95335 95336 95346 95347 95358 95361 95364 95373 95381 95383 95385 95387 95398 95405 95411 95422 95423 95426 95433 95435 95436 95441 95442 95451 95455 95460 95462 95463 95471 95475 95479 95480 95482 95486 95489 95495 95504 95506 95507 95511 95513 95517 95540 95541 95548 95551 95558 95577 95587 95590 95594 95604 95606 95618 95621 95624 95640 95641 95642 95645 95648 95652 95657 95662 95674 95687 95689 95690 95693 95701 95704 95707 95708 95712 95725 95726 95740 95750 95766 95771 95773 95785 95786 95792 95798 95801 95805 95806 95809 95810 95812 95834 95875 95876 95899 95901 95911 95913 95917 95918 95920 95924 95934 95939 95954 95971 95972 95976 95980 95982 95987 95993 96017 96020 96022 96024 96025 96037 96055 96059 96070 96076 96077 96080 96085 96107 96113 96116 96119 96133 96141 96154 96167 96171 96189 96192 96195 96197 96200 96203 96205 96211 96214 96216 96218 96224 96230 96251 96259 96261 96263 96272 96273 96275 96299 96315 96317 96328 96333 96347 96356 96371 96377 96393 96404 96406 96412 96413 96424 96425 96427 96429 96432 96441 96473 96485 96489 96490 96496 96504 96529 96534 96537 96540 96544 96547 96550 96569 96575 96576 96595 96609 96612 96618 96627 96628 96629 96647 96659 96669 96693 96700 96711 96718 96722 96742 96747 96759 96765 96767 96793 96798 96801 96813 96835 96850 96851 96856 96867 96868 96869 96870 96874 96884 96904 96906 96916 96925 96926 96933 96936 96940 96946 96951 96958 96967 96969 96972 96982 96988 96989 97001 97002 97021 97022 97032 97040 97064 97066 97077 97107 97112 97113 97121 97145 97146 97150 97164 97177 97183 97185 97188 97192 97193 97201 97203 97210 97216 97219 97228 97231 97232 97236 97237 97245 97256 97272 97275 97276 97277 97283 97288 97311 97322 97326 97333 97334 97340 97343 97346 97353 97355 97357 97358 97361 97364 97366 97368 97370 97373 97376 97378 97382 97385 97388 97391 97393 97395 97399 97415 97416 97418 97419 97433 97439 97440 97441 97450 97456 97459 97472 97484 97489 97491 97493 97496 97505 97508 97524 97527 97528 97540 97549 97556 97557 97559 97562 97578 97586 97591 97595 97596 97601 97614 97625 97634 97637 97639 97647 97655 97660 97663 97678 97680 97681 97699 97701 97712 97728 97736 97738 97739 97743 97746 97747 97758 97767 97774 97789 97796 97798 97807 97810 97817 97823 97826 97832 97835 97849 97850 97855 97859 97867 97875 97884 97886 97890 97908 97915 97927 97929 97932 97944 97947 97952 97960 97963 97967 97969 97979 97983 97989 98001 98002 98003 98026 98027 98028 98030 98032 98044 98051 98053 98061 98065 98068 98071 98078 98088 98090 98108 98113 98114 98135 98140 98142 98147 98149 98169 98175 98178 98180 98189 98190 98193 98207 98211 98220 98224 98225 98242 98247 98249 98256 98259 98262 98265 98266 98284 98286 98298 98300 98309 98311 98312 98318 98330 98335 98340 98357 98378 98381 98382 98385 98388 98396 98410 98418 98421 98430 98432 98434 98441 98444 98446 98450 98456 98465 98468 98481 98489 98498 98507 98508 98511 98513 98516 98534 98538 98541 98543 98547 98558 98561 98566 98577 98580 98611 98619 98623 98626 98629 98641 98642 98649 98657 98658 98659 98665 98669 98673 98675 98686 98688 98689 98696 98702 98713 98717 98726 98729 98740 98746 98752 98764 98770 98782 98789 98793 98802 98805 98807 98808 98820 98825 98827 98856 98857 98860 98867 98870 98871 98897 98903 98904 98908 98913 98921 98926 98932 98933 98937 98939 98943 98953 98962 98963 98965 98982 98986 98995 98998 99004 99007 99008 99023 99026 99027 99032 99034 99037 99040 99041 99057 99063 99070 99076 99078 99083 99091 99102 99103 99104 99107 99113 99114 99122 99128 99132 99138 99146 99149 99151 99152 99162 99163 99175 99179 99182 99183 99190 99195 99210 99213 99219 99220 99225 99239 99242 99246 99257 99262 99264 99268 99317 99322 99330 99340 99342 99344 99350 99361 99366 99369 99380 99408 99414 99415 99418 99419 99429 99434 99451 99463 99468 99471 99473 99474 99481 99489 99517 99542 99548 99551 99565 99574 99576 99577 99579 99585 99587 99589 99598 99635 99645 99652 99658 99684 99700 99704 99715 99717 99721 99725 99726 99729 99748 99751 99767 99776 99786 99791 99793 99799 99801 99816 99824 99840 99846 99847 99863 99864 99865 99869 99872 99886 99896 99911 99916 99923 99926 99928 99932 99947 99954 99960 99964 99966 99969 99974 99979 99983 99984 99989 99991 99998 9314 88349 14806 53368 42882 24692 65976 29152 66633 3265 67265 16634 12179 25708 73004 38630 38119 53443 77767 88127 49708 957 2152 97993 42681 67770 42059 21234 34114 96 44575 1285 90243 45868 67016 9001 20410 55750 47257 64645 13641 33877 53585 15347 5280 4278 82054 99483 55900 92002 29636 58983 63996 56292 89198 67289 32228 73951 66258 68405 67405 4425 62676 34861 10349 25604 72931 66373 12703 785 80543 44818 73123 59789 38120 30332 16443 9240 71682 19437 5624 53447 2572 52030 47187 76539 49513 68421 40421 81480 63386 20767 99307 4360 20209 10520 33613 75203 62751 84343 90332 66401 9397 43553 56220 55233 80731 99234 59977 62540 41780 74935 43942 24302 43025 90926 12933 78236 98950 82524 84967 22521 95931 15421 62246 17582 66489 85498 94639 43636 68852 87830 55518 8152 95270 3821 54053 31353 46177 5560 65576 69487 1728 26504 97134 47908 32178 31255 25439 85658 96220 69162 54766 85705 80018 93762 59472 58803 66843 55071 27516 3387 37866 1846 61037 68099 56591 26722 59888 7454 14419 72115 36964 79036 27779 89992 42352 63221 14302 31877 97438 6626 70852 29737 95132 79356 35204 86819 45697 47129 27956 6727 16538 38187 8846 29613 22331 47153 57138 2040 26284 10269 67081 20485 90992 82814 47240 27082 257 91310 15699 89828 5023 99522 92296 32917 90316 93437 25437 3021 81563 14523 52668 98206 72278 9776 8493 56152 35643 27893 26030 56145 19478 3006 84597 11978 90527 30413 12245 65995 13972 91203 23014 89049 15549 35424 91217 77752 15099 34230 12762 67298 42489 86072 33668 88405 29235 81034 51062 10008 87465 96671 96592 50988 69194 80199 79290 38032 61730 21097 69756 9827 77904 22322 88747 99133 12983 82492 50253 77811 29721 56196 57001 61404 88128 89940 25532 54475 51040 9982 74055 45953 33261 22221 72372 61063 50674 284 74926 16163 92138 53156 22347 20250 9733 76017 20187 85740 74076 64193 86955 85488 77956 91614 29739 98945 34551 14499 39054 90755 82329 85447 26098 56604 94579 96183 17919 44586 46636 67130 12882 2486 37179 55062 83626 13893 52876 22893 59024 45680 43288 39485 29532 899 28739 82967 34016 28504 92838 96239 59090 7633 89129 71243 80175 87935 13231 30903 33185 29926 7639 57440 83520 24373 8702 29318 48923 72186 82269 46512 79607 98102 42982 3095 50044 4273 5289 75552 21332 60166 26571 47733 41676 84379 74600 13576 85866 95989 3987 79015 37750 66170 94618 75285 20843 37209 53826 49902 13002 96428 13246 74339 57422 63637 12061 78723 8767 72211 14503 2867 47858 33296 21780 86591 88370 95921 86774 67632 9073 55696 54215 92994 76835 56522 68219 18545 13089 50954 62283 34536 49208 31798 18034 81144 61630 92589 8935 9873 50734 26253 54313 76796 42091 90857 46757 9036 64968 64570 8320 79949 42833 75152 14106 73385 20884 39126 6555 98817 45642 30249 54819 97461 7882 20951 30640 99837 11462 97509 88683 93786 16296 59441 96639 88789 5452 58558 55031 13037 20917 52794 93125 93869 91089 55889 86074 54935 75073 86809 9211 50971 97748 54581 41052 2034 94946 37519 96778 2008 62140 58274 76748 12184 45580 40486 43750 5628 2865 18788 11783 75400 23094 34408 90682 7220 22829 91319 66865 79577 16189 61522 86939 29118 69686 21303 88706 95846 65419 23772 38641 28336 9274 17344 5120 49343 79883 79975 9026 89011 18496 85773 92117 2069 66596 54640 19384 4032 22334 84644 39098 20257 40939 58755 24933 6145 68939 35076 97833 11910 21656 43647 97017 19296 3892 52238 70801 56289 28857 20866 45006 8590 85785 55501 29485 6998 5739 69166 32385 70347 79060 73924 20013 83607 81221 35313 71877 92333 11044 94951 18408 4438 9376 74083 62267 35875 33363 16615 48796 78324 91105 34926 10812 96563 50694 13858 72935 53019 94698 63701 67740 15702 22484 83335 32609 10765 51557 40775 57016 76957 19380 91794 13986 92179 52806 57134 35748 99659 36846 77380 58800 10179 66264 2625 96794 35385 34600 14718 46703 5492 87758 59545 51655 37801 2303 14482 13124 92323 98616 27643 89836 26262 75167 23232 33841 51045 53226 48852 85294 73440 46025 59579 39757 71209 18433 73302 66537 28447 16525 15497 35630 46657 65295 10251 15310 44864 5933 98545 61149 71297 98363 93003 15641 74955 48162 75808 66701 42386 60508 24033 39964 74294 41489 83966 93447 85392 71801 65304 97741 62315 56285 50218 3907 34966 29315 70536 85181 17171 96777 31185 28138 18298 77666 18050 58890 82065 95686 17493 28409 90639 20847 19984 5763 86009 29801 41511 25391 51901 46698 16985 84826 82860 22950 35419 53208 97212 1132 54942 77790 72140 95394 56205 29569 52894 48219 43027 29969 32203 33913 40975 16335 38159 96554 43382 43335 29718 22948 32336 81557 16765 25590 38192 73401 41974 4322 18247 7029 50045 73024 26400 88307 66169 9695 26307 85534 35165 72205 48850 21431 40238 57591 42811 12597 98436 17717 40705 84885 75442 14504 43216 29839 91538 52253 15205 79606 71555 16965 20760 35627 95722 44715 68605 95658 30735 38214 91991 2871 83702 28104 86416 98370 31632 84173 37979 83874 7959 90936 11674 95586 99914 68144 56530 19917 99649 63291 52434 2555 5853 52893 17295 33709 70123 83150 25680 16704 95452 82954 22293 80100 69127 6509 92035 96021 15462 45110 32193 40471 75541 2348 2274 49247 6948 74028 90206 45756 34266 34918 73481 5949 37287 67785 49420 59672 22683 90678 74997 98518 72858 44836 24510 99271 92807 59069 49629 96919 12236 24612 98639 30254 72134 96601 42899 76133 26664 85728 94967 29011 54339 30134 37175 39986 85308 30197 1554 16737 75379 46990 5447 3673 47304 55710 41287 84324 89946 82067 46901 43182 73221 31510 7280 78010 79444 23818 66388 41255 67281 64282 30848 80532 97327 46888 46580 85523 83866 79136 78576 50833 43757 91393 73418 8654 24730 64410 2209 84140 37654 54599 93309 81839 67614 9056 12083 41396 2385 61563 23313 71436 13925 61833 10191 82805 84158 87462 41628 94270 60179 91671 51231 32550 15070 76354 84743 32030 25339 74500 81681 43907 42942 87507 54885 4689 53088 95950 24190 70455 93730 52677 86908 88697 76084 12124 21564 60989 21487 52011 16994 92705 14506 94824 36168 9860 68467 54030 14577 48429 62778 87536 52878 96734 31597 48242 47689 4578 70812 89063 40294 55465 31069 39258 63212 72501 97495 70976 52764 5431 27172 70025 94398 55720 16320 83799 66606 57866 66352 18126 35768 48874 93944 14618 67918 5544 91738 85673 98160 88488 9066 74000 58209 66017 32304 33735 98413 79140 19064 35176 28238 9691 92728 32545 86693 57678 28499 87527 3593 89893 73246 60559 84045 54406 12305 53069 88519 23551 44868 24751 46377 76015 80699 10698 76125 93641 3778 64874 80846 37925 17592 98859 1784 86115 19195 81011 44965 996 40091 83617 96330 56583 1208 41743 31189 93816 69796 45338 13752 1765 14364 28746 62516 69261 74969 12166 75088 64592 91050 4537 26275 18851 91808 62327 47636 28824 99326 85883 30302 22842 19011 35344 9814 8739 16121 10525 83531 30751 88325 75927 58065 51890 72426 55903 95317 49072 99371 23154 24041 5508 48985 36065 72402 33393 93315 26915 31830 51150 6810 59659 26420 34933 73016 22665 7636 59060 73090 529 99836 16247 30625 65269 42292 42200 19868 57913 2848 60333 47883 48017 40103 19873 96246 51032 42136 16918 11708 72150 74194 13075 9511 73089 87238 85192 91237 77091 53693 24658 90066 27984 2431 68054 94868 10544 43598 95893 16724 99631 21496 55225 71909 15796 35432 88592 56047 28527 86985 48155 30606 48580 78936 25616 74228 69976 50149 5825 47649 89879 24005 82095 26882 80090 25435 16407 42794 57765 69511 84709 54417 15591 37659 94892 52586 4650 19326 27920 37946 39863 49786 67943 66095 74559 70127 96855 29070 56669 22314 75478 73445 91495 24449 88417 67751 89550 10737 60281 30956 11795 93805 72444 24228 3329 7217 33276 9819 78976 54824 18547 703 57156 50752 53739 92741 20164 42515 82557 5731 33334 87176 51627 21161 74006 46673 92304 70879 99228 36954 22668 3842 23997 94552 86725 44266 60422 31005 20278 31688 45465 17228 86811 60272 16436 87051 77690 43924 58858 71165 9429 99258 10144 29863 80517 49553 17274 8474 24312 5603 15139 87986 46967 82196 32292 3155 27570 28974 94615 68969 19404 84299 58918 15860 46244 82883 70405 21861 85834 73496 40055 10023 86293 83142 45691 34180 39710 13658 36936 13494 68513 62284 78519 89131 31777 24711 36188 87812 19480 35298 25351 23606 86925 69349 68835 81215 18993 75083 9215 34262 4023 80894 81455 11909 90771 86108 62050 99056 53654 41658 69895 53436 56027 92476 98956 15110 63342 85494 52278 87760 6322 47554 30038 50739 17316 76118 10815 73777 59349 15272 78655 74489 93388 7796 86397 92266 11417 59691 84727 42686 41542 77577 2204 22146 37528 58542 73502 66161 72366 95929 96517 91649 39543 20689 61260 34811 63742 22444 87497 63885 28340 58527 2785 87347 99079 6819 70620 62645 33660 7244 42336 49601 66601 56091 7892 49044 76567 94699 79899 33228 72303 47875 26892 35864 7206 81736 73966 83355 11558 58531 12267 29410 30673 93464 5549 40706 1147 86343 47743 91455 35135 9323 30634 21549 35227 47440 21075 93439 44591 23051 72151 53004 64673 37382 63467 50291 5252 75586 71443 6865 4280 8126 63713 44225 43681 22047 36367 69045 45719 66297 58090 22007 8761 2526 67112 10730 96293 27511 64537 95903 35672 34292 63976 97432 61764 1373 90256 94623 17260 22426 78180 86409 23226 70983 27589 93372 13702 21327 46954 43623 25335 97920 28880 44115 76844 39356 69514 5422 70758 45252 59993 94746 45019 65156 67939 24778 99156 80597 12063 22892 66278 24987 82987 85882 28614 78654 74356 24819 11445 74991 94026 92712 26314 48177 12075 16217 44322 64644 66165 66184 86529 48873 10356 27792 25406 15693 22711 38750 15539 88332 31085 19120 35262 59418 92759 20178 85846 68164 64651 41594 6521 71149 54812 25937 12798 34220 71094 21140 8863 44058 30787 42812 65347 33058 98893 46260 21464 7957 62750 66461 55551 19281 37104 73584 65123 52626 69531 35356 75634 59944 71159 18936 84752 61452 77648 82850 34387 84614 35677 58321 692 51408 43297 46560 64682 31213 35392 10602 99173 54789 51429 12020 19855 14008 92332 15597 73761 22271 55618 35721 46069 51595 15039 67760 2240 90602 51668 91461 92735 12337 29747 89735 9759 26430 18591 82871 19683 58455 59735 37617 55215 9303 47108 33575 15217 92424 83149 9255 78856 34965 58316 45572 5076 87137 25672 33704 36431 40378 11340 33242 52020 56606 89517 62444 11705 11150 6789 2556 73099 9072 54620 29271 19504 54242 23698 83606 52124 24943 65275 87230 66743 13232 76472 50025 30935 59245 76235 56344 66893 94335 83475 12414 42215 47423 15360 36226 40364 57734 36928 10384 49259 98525 98013 16483 22034 67551 84687 42637 23734 29117 60163 16246 60160 45630 12125 28318 30862 5947 3519 45986 31526 69416 79803 63103 26838 36261 39569 1366 8155 96379 42219 8228 53109 25001 94805 83652 58262 93895 35933 13051 48520 28204 52585 78473 74747 29689 89402 706 73988 73521 57260 77369 78367 34051 179 66059 87297 13987 69536 5926 30832 3522 37971 38632 35245 24574 7642 92543 47353 72460 91427 71076 88194 34159 25865 69375 32896 84449 27727 34763 69305 46736 5622 10141 96120 6800 346 80746 38582 4374 84891 37374 18347 58019 60296 65421 66628 20646 51064 19082 24707 15319 1046 69832 4265 4590 31306 59809 26556 94937 79804 27174 75471 89843 59515 4083 26052 62183 86372 54734 60484 88382 48548 13624 17369 66231 70165 37256 2592 57832 9755 63020 85133 85138 23068 54627 46747 16028 57671 59456 94704 10196 7473 30470 79819 69677 13670 99860 52539 88651 9817 45949 49296 70971 72715 36545 12941 54609 51311 7250 63963 47455 84522 31520 35525 5706 35785 50997 82154 77235 22277 55662 54166 91003 31812 11862 67689 51001 38526 3443 1937 61538 56709 3561 71912 15555 97503 98464 12450 74965 82009 63956 74493 13239 40734 22511 82582 54525 66364 86453 85578 86796 16001 55246 90156 5645 32365 47167 49640 38305 25175 37510 35005 76995 17298 69452 54063 46155 79805 2330 82359 42738 62512 15207 75683 89433 84786 38621 23717 86785 65900 23285 75868 5369 23525 7952 51015 96006 11874 51596 95477 69546 39446 60330 91677 91312 90203 48963 26056 60466 25678 82064 11509 64249 41303 40722 19842 44295 84936 50562 29533 21163 39637 38882 47193 39818 43945 29611 75874 86996 91755 76237 3472 77576 75399 93611 65957 73278 82391 36118 96395 15921 36079 95765 92995 90363 71694 99552 8239 51931 37362 91914 91871 24607 94426 88985 46168 7839 79503 52410 16270 12691 79244 30732 90906 80836 57522 20490 22420 22875 91581 1794 58088 9997 26755 71143 97289 14379 46533 83949 83493 59333 79251 69512 90279 82518 10923 79628 2829 99775 3630 64312 53846 8431 95872 28215 16771 71575 57805 113 40949 67578 32838 4078 79574 16647 9980 38247 80216 34448 78206 48023 55734 68058 40721 55619 30587 25257 96728 31720 67107 8365 38288 42991 20337 78831 3158 82716 63799 60826 95243 8303 67050 8464 75539 18811 53558 89099 76871 18356 13035 31431 76649 24638 55476 59396 66570 41376 52015 72192 80181 75837 97956 33091 71396 26860 32206 94064 69450 4024 73270 43074 54214 53560 14224 8960 26731 72853 41753 63647 90618 50933 77403 50319 2084 27623 99978 59435 6788 18213 72976 45399 36486 72877 35740 43886 51433 47163 59982 23059 74473 37579 25962 11018 76338 1063 97938 60570 93832 46353 66345 79327 86224 67782 45382 39750 83948 78731 35000 96150 99996 29339 71233 56913 2921 91673 42687 62441 12993 66268 22465 90937 79930 92495 35308 14752 41398 30891 76948 38429 30602 69264 16009 55753 99881 13229 46047 93901 77435 8712 10084 94927 91100 50246 22190 58433 28195 37935 57155 36624 15071 18091 63458 24955 7915 23692 24917 6199 97580 64422 98038 85319 94816 15654 20571 41712 82060 14888 81390 48545 51696 28848 83442 66420 46908 59286 27024 86613 50849 19150 50145 98831 49678 33252 9437 78203 39737 35147 9459 43170 70485 27510 22305 62655 54574 33760 52263 78846 97857 18969 99050 75193 98737 70076 42840 95902 62921 95841 28155 76169 61923 15341 85537 6566 57131 55041 47543 47562 50943 87856 27065 21003 25015 6629 4615 15839 15665 17232 7538 64431 72856 67012 39504 99426 91805 68393 75219 89136 42685 42954 34682 21561 41487 45852 59195 7503 7524 4550 71305 48938 17508 73558 71763 62318 49028 74966 8939 75983 26208 55095 37290 89805 30499 58250 29751 74086 81923 20111 7815 31138 60421 62663 27284 26872 89720 21468 46770 78582 39870 69468 31885 20128 72296 70691 40199 67205 39130 81181 1009 92076 88641 81313 26842 99815 70814 48095 61607 75074 75043 96538 92621 31444 31215 75433 44782 39276 8131 51291 87467 57802 32083 47887 94430 37646 4622 22975 95321 86423 99285 85041 2885 41993 9390 39667 67612 65565 32565 11410 27802 15878 97898 69779 62163 99525 23898 61306 34245 13860 68597 59640 38725 55157 53784 61821 15224 10076 1847 95607 5768 49378 19538 22470 91963 1537 1601 3018 8821 84165 84361 80734 12382 42147 57275 99321 71786 10747 46269 49318 43152 58500 49756 30384 33914 32191 4164 47515 86152 67503 45652 75183 43014 16688 18978 24602 302 33666 5475 35605 68662 52228 21794 15936 24886 95850 77331 96620 32114 13512 82842 72105 30238 9534 63091 13033 39914 55077 27557 35396 32079 12425 61121 20932 46708 78752 30252 96819 89439 22212 43051 84160 97264 66765 10989 16894 80866 70410 88503 14029 25941 32258 8391 44042 864 54342 73898 63776 21340 64945 28075 46983 86878 18775 75445 4540 45936 7045 41022 71197 63323 79651 75986 9716 9388 10415 71834 73393 62812 89967 12330 9945 98052 15886 13514 52306 36687 86478 8604 10344 85127 24815 60270 23678 46899 3995 32946 12904 99452 39507 44938 19100 3627 34346 45653 77094 67069 66519 30675 85491 39888 74058 66713 63017 29992 22538 49483 33298 24350 43547 53433 47128 58328 88413 39693 93406 24570 98521 76993 26848 24533 46176 3798 17008 90962 51047 61005 13718 83460 2723 29504 86464 78628 90446 60084 24561 59746 94871 72988 87694 94274 75800 71784 41927 41031 27279 84913 58652 84453 70390 70273 51339 71735 82244 11973 61708 77485 47720 87767 86832 38915 87979 46068 41524 85791 38124 82098 37244 34646 68695 54099 23621 92195 70890 68894 79478 98909 23862 80977 80716 28620 44860 71729 3808 39688 33961 21658 74387 83646 29514 52340 90025 81588 97280 59744 32423 5250 97317 29173 57510 71387 94381 62324 38013 80044 91494 49283 90126 75972 58472 19069 59308 8670 66951 7472 69932 46255 5953 61485 40497 8605 98134 44001 15992 63666 61939 73832 57865 24184 22832 19965 56764 8724 68627 20567 9263 60552 6026 753 24405 81086 23114 92043 82537 86326 935 48352 31049 92810 76039 89200 25199 4237 81755 16415 24589 36934 73198 65685 84659 54362 52428 53144 8625 81998 24001 9395 52431 70283 21941 15924 51927 71688 46153 25602 53535 46955 69690 95152 30715 52758 30328 60912 60569 59019 12890 92879 20802 14136 67796 87027 78027 39873 18222 55294 36451 10276 26131 22205 70108 89047 80406 72871 83266 88367 26527 11606 74113 72343 84284 65036 49605 52820 4554 50696 84737 77418 93084 8869 46382 37412 5 6954 58543 82794 94198 19562 20419 47246 93574 97696 71993 41100 11530 23152 9219 2602 40321 78571 65948 91267 4991 45734 7267 64853 58385 39177 24529 98978 52549 30264 41124 65465 81920 27362 21415 83365 4853 41367 10170 48962 50876 37742 23155 41498 77880 45553 79717 39836 33484 53017 98070 66744 23738 83378 70024 48443 49594 3122 99391 92055 10376 47890 86425 58892 38832 25850 43463 12575 46916 53696 45335 46198 96110 60164 86051 69332 49613 56056 80327 44537 86789 42893 16870 39684 86639 81190 12723 29709 662 21358 62247 36235 38055 53409 21056 46044 22336 788 79874 62083 61609 93476 14357 42638 74466 97722 31046 14375 96112 42799 85125 64581 67705 54901 63182 86127 51767 60379 87613 57891 1513 87592 26753 90623 13884 58112 21408 95450 23793 30288 64873 49477 51326 87431 1093 18101 85254 16091 94943 92675 59323 79780 55845 1302 62913 20577 68857 2964 22671 53151 79742 94777 10352 82933 9949 53850 80691 3678 70071 38647 43034 32630 23747 53730 3461 32570 39630 38885 27350 53421 35404 65871 74033 21198 49332 51284 33205 2539 99373 70007 19483 87155 99025 88085 1205 11432 90803 86619 91063 84276 42779 21966 56383 12250 41016 44870 34267 51253 34265 75134 98416 894 98232 74315 93385 856 94583 44760 6603 91385 27325 47214 29169 92913 44 6481 43984 97986 81922 21523 96591 34167 19012 85729 50343 53726 49561 29546 59774 41979 66239 4958 80373 34995 44096 13633 13403 17817 51209 31990 84301 50554 22627 35354 17313 70537 74640 34562 89232 73618 97470 73342 66958 50658 9381 43016 84681 30695 51836 26496 38956 10024 82410 77520 20591 70823 45325 66966 64947 91327 56172 27454 22720 33 14105 5290 8347 10609 97707 3863 53296 95824 28617 14962 44368 35039 74208 72030 96892 38865 860 45570 13188 42191 79569 69712 33729 94105 1354 2985 39653 98458 77870 97961 40315 83561 11593 68086 56605 19057 17528 41345 20687 49291 38464 62568 54142 90961 45455 1283 51297 78937 79476 31277 52177 58072 43026 15477 57914 68231 75125 43539 37968 90655 18450 11154 54762 21851 34455 65313 93355 79784 25965 59412 94222 4133 72489 86421 83310 70039 66826 74690 74133 78749 67240 49048 28565 85907 29044 24655 26916 98985 45929 33703 44360 15960 54134 29667 68357 83804 80920 82655 34232 72846 14862 36388 95883 81763 54108 19880 63739 27967 68555 34774 99705 77326 93007 96383 5288 38883 80120 86472 6110 32377 2309 31952 36159 9626 96382 34110 96042 21785 9900 10063 76455 8672 70348 26323 65590 1094 82536 60639 98012 94906 58135 4915 23833 51355 34707 45035 13519 68330 32097 67512 32328 33532 33074 82786 94902 21562 10927 63504 11479 89026 45741 73452 67499 21900 61606 18330 70511 83292 93211 82217 43798 42069 47361 50167 41324 52867 68050 25323 90250 82760 9533 62881 48145 84205 67246 2615 13596 14319 2013 78534 66910 12366 9696 32296 24644 11588 43687 19509 68861 3180 84039 83083 57036 42217 35742 78088 56963 81222 61327 28917 24757 30292 95783 33073 14905 55184 85444 75468 64048 10716 55609 19234 88831 62325 56033 61931 36706 23968 51200 7 39449 29124 89394 15903 74988 9732 52990 41857 87406 44519 91024 58309 22042 99127 27677 90784 57579 88278 95596 54155 32148 97958 45959 74490 66022 85167 90242 99028 38815 54937 93665 76867 28296 73395 72527 28522 82865 7506 23348 81983 12214 17230 90254 15128 85188 77052 50559 46678 53132 51625 92696 95378 38325 2767 15055 94867 7584 40637 89776 68565 11428 6947 51885 52454 70531 77691 89293 75170 32504 12333 71258 2115 32558 69598 803 4588 29453 90320 34439 37735 74415 54760 70387 9192 59131 53538 21243 14707 21352 83507 4075 14856 84837 81298 11580 91719 79445 91158 80303 57065 78734 47748 60123 84364 13811 5114 45867 69440 2754 60510 86664 88694 23390 65285 36179 55074 17664 92430 99431 14703 67160 76107 92598 14567 12035 46773 71874 83935 50189 55828 75424 56321 96479 80774 93981 57061 16185 1605 74021 83742 58694 99248 88802 12136 52191 41434 35789 32444 57026 88091 2588 25796 7784 89260 11008 70111 89654 84693 91788 38202 7935 86121 55144 20450 43478 29449 61921 69425 75875 33804 59232 85062 97127 75782 59475 90478 83667 52683 53640 8329 55003 37606 22165 51768 88951 80317 63295 34888 27467 6805 84200 69999 86092 5527 7463 4808 61829 52506 3812 63993 76071 46570 70848 2540 56988 93409 17045 25093 17494 1822 30362 74474 30303 73713 16268 71797 69857 58572 99084 99935 37484 30785 85751 54694 82508 21385 84022 53606 84800 20621 45616 55868 20165 8680 51176 96973 29181 32645 41861 31699 10902 75656 1675 49587 33713 3560 80511 67628 57594 54184 33806 9750 14804 84146 75427 9567 1671 69273 33842 21949 43634 4201 33885 67373 32641 25337 40678 88727 83115 19081 11763 34356 48624 56467 87495 78618 18750 22278 67189 62026 84673 85947 18771 73484 38888 14478 25967 86618 98722 69733 76474 59471 90235 86247 78075 62248 10174 24092 16114 18634 40928 46508 15734 41465 89873 50922 48782 33864 50824 13938 27622 57664 30124 29179 8593 63584 23291 4308 45714 33109 51114 96905 91355 50091 28228 13365 66451 20359 32621 94293 42784 48780 20269 52705 76706 86300 37143 37916 68316 53864 53046 74331 99921 70466 81754 80715 19765 29098 81060 67977 36099 49494 79469 62884 42491 65312 42578 18652 72866 27529 2790 34238 92499 10111 47818 35208 23936 40391 8560 30930 3099 32840 37652 69016 71534 85032 13853 24376 61403 29950 93352 51694 35833 77472 54161 73908 69283 56447 28080 84686 73055 1879 8771 85588 51780 91642 15142 36760 28201 79996 58827 35495 23759 49764 29927 74825 37741 69119 62278 40208 69804 80557 61364 72661 3032 22943 47564 3131 30460 60161 43691 17548 69459 69765 45483 27528 39508 43964 89074 9166 98077 21913 74372 55506 15320 376 94450 50777 74668 94621 90694 65 57761 3497 7932 93018 13462 66071 36306 17197 97412 85353 2583 58246 7783 38678 86894 1179 36841 37554 23363 69938 35467 61156 58335 80709 75466 595 56119 64425 78783 44504 47987 85475 89490 49189 97600 67413 85281 59961 56504 60588 60238 26422 20820 89392 4743 66116 21867 43061 33280 28034 47138 44722 53607 41417 78098 61882 24852 60368 51837 455 62693 53665 46367 39484 24219 41889 44914 65516 70079 38540 31815 80492 70840 65288 46585 59159 37410 57079 87794 18523 53978 81628 11770 54827 17095 58016 40339 22564 80095 26023 65551 18125 82143 87243 23526 64299 54831 34381 88044 3790 58519 30256 96643 74585 15075 85765 38606 13620 74335 30826 85129 89661 62801 52940 54308 36077 49816 43818 49543 89752 87329 31586 8109 98168 52623 24698 13995 67671 15411 6342 2672 85275 51111 53186 84383 15391 10492 88738 29299 80337 50754 14391 3322 83210 64500 11683 23571 36923 16492 55718 76577 12486 50669 73405 46858 5441 33788 18362 44435 31396 82680 48423 83417 97411 44752 89854 93107 34652 99467 73994 17721 15895 48116 89855 72821 79669 23199 18294 22115 21890 41820 92796 72883 4031 88062 77735 30677 56469 71310 87597 74051 69760 13989 80435 43545 16585 88441 26777 51953 95222 6699 92515 62887 95510 35442 95650 35715 6357 39995 87318 91096 79274 81076 47070 49067 96262 82624 74867 85958 80896 5827 30221 65052 76004 15965 45838 19557 21092 17534 94729 8264 11493 20473 32750 34216 75464 64788 88593 91032 61500 52131 94738 52664 16543 53629 2823 51503 15558 33369 41373 81184 36395 19729 66096 98594 64604 37824 70490 58627 50147 84512 17659 58145 22582 58945 24908 85528 19845 2145 83217 55730 32300 48883 65635 16700 26625 84866 81803 96161 88217 30046 46392 34821 91261 19786 18916 72567 77336 47678 88925 48757 26622 51038 54691 70830 46303 45568 38272 80772 44192 33953 51480 72769 995 63050 86417 58304 33207 60334 83299 37542 45129 34629 99697 89440 94416 26364 75011 29030 35580 34953 74438 49565 94578 41733 70473 54073 28326 5568 35951 55292 32436 9977 57749 64288 66004 43247 10767 10198 59941 92036 20300 187 12461 17116 78651 4510 50852 21247 44570 85989 40239 84445 34304 10020 37772 4489 29320 69346 96953 56157 30153 17191 28970 33923 96387 87838 47091 47326 80987 75199 61660 77264 3469 7529 55133 21229 36060 36718 15728 10529 37367 76051 33957 7489 84652 12161 36833 84564 29492 55597 58064 1477 69624 27201 80908 46974 10158 34279 5169 91211 65743 99397 7829 26904 28912 82784 10582 61697 63321 97545 64457 1769 42092 34572 34100 59136 68477 56868 30441 47318 86788 64462 94885 68137 1894 93704 64605 99927 60534 32746 67563 64435 17408 85909 86366 78421 89487 66650 16717 70724 98876 40901 69637 85479 77971 22361 94662 18578 28813 23004 24470 8199 75028 16897 26841 10851 30939 12856 28254 83532 78198 7399 35505 7480 97105 36461 95959 43719 74687 66390 51643 94089 80825 49889 24398 26075 23615 57141 99069 69081 25978 36684 23894 46860 35661 39288 1269 4518 77292 91358 41215 422 77538 31695 40400 74165 45053 9688 19223 3686 3620 52640 17286 89949 21743 72751 61742 33372 68836 89279 60125 71151 3834 69780 14681 26100 61518 34293 12755 50857 13539 96385 47589 67925 44769 35503 98668 70275 85381 65643 96312 86494 89974 93144 37932 27584 98364 82122 82132 15531 76840 86027 19211 29715 81324 83082 61535 34922 25570 69774 90932 53891 53823 30059 78861 32700 67478 70359 46363 75135 243 91188 83550 95267 68190 75833 18659 33321 6338 87056 94184 40948 18236 30131 86188 16830 86616 89740 79311 8036 90918 955 84863 74697 19725 95000 36421 43522 64688 10810 46845 51106 99245 25714 36184 38758 25151 85380 25366 79720 66656 22733 63434 4019 60214 80459 48048 72909 63389 72621 79250 15698 916 86180 26935 64280 74217 42938 84678 97174 23528 18653 2296 20306 60630 80079 6765 71075 69465 78829 89875 67622 3294 91681 74618 229 72665 70269 16288 27841 17080 53983 41855 35798 26712 71418 10123 64575 69775 36038 58488 1172 28763 19685 20429 12298 80377 60483 48651 90893 14377 84249 15836 66615 89892 39594 76192 90483 27850 66405 36650 66433 96694 31424 69146 38167 44353 84803 15891 69234 55146 58030 4395 28958 87721 49454 49821 37958 83820 56538 2266 31511 30738 38895 48638 71754 67293 92067 87306 36584 35994 93542 59806 12435 10120 14543 70605 30759 54431 11742 82836 58559 87673 19866 97315 79025 43957 82599 71329 91926 91650 199 20889 42725 53164 18289 25492 98308 33741 33033 5061 69540 47061 40180 99279 26190 31342 44131 70144 27488 25835 88268 84799 74523 19893 47067 75752 53087 10808 86119 43289 70910 12776 72481 94384 81094 53353 97693 34033 19902 68374 12221 68117 99930 6406 22859 80052 50388 82664 89042 25258 3074 16094 91813 56023 6290 32622 57370 32657 82433 66540 26718 18965 80788 60829 6336 72685 10549 87114 62423 78441 19892 76592 82526 68929 70206 23687 97139 46947 69666 5697 6573 93000 10100 95372 40429 62211 56470 4270 41710 23594 6883 66171 75710 61758 18444 13045 36577 95655 49098 65726 77391 60285 85709 99126 14177 29312 79946 64710 9470 68607 51962 72346 50021 83008 57828 15790 5165 23625 82635 54351 9974 25648 98585 16733 10718 26221 30493 8621 90223 13799 74931 55906 15456 61718 82437 84339 64152 66377 91806 54076 55438 40116 20823 34960 26540 3076 16958 61266 38994 4633 32514 25122 56671 55517 41695 87847 14040 52995 99289 62908 5306 17366 75211 56728 59033 88112 51733 90710 39076 88845 78840 4746 92186 76956 61614 43107 50468 99395 50276 22468 9721 93759 81359 1845 82868 79280 93621 72908 95307 18322 75680 94985 31395 79148 80566 82756 4294 13597 81652 70321 40448 22198 93189 60992 55380 88736 69676 14144 29843 43407 95675 98409 98887 44265 32835 32002 37339 47673 74907 1709 32427 69667 53301 90823 93141 33106 43251 64001 35394 82598 23372 27092 11497 83711 32346 81887 63662 36568 9059 30405 92264 25325 37574 64169 35082 95040 22041 51148 20469 89019 43928 94730 36452 14203 51952 38046 89000 40131 56650 86433 22680 57584 65319 41707 98575 85718 71919 89122 14976 21729 86533 42326 9291 48106 11429 34979 34239 43919 80475 45566 16836 35805 84643 43627 50126 64642 15805 89445 43325 25142 48754 33497 83023 13209 53045 10059 95161 56739 73536 31465 23746 90738 93170 64068 77587 24601 27382 96608 67426 57857 57262 21903 8027 64354 18649 36621 2153 39238 98227 39205 24264 96481 39574 79247 21870 64871 63117 35567 55625 70495 12230 909 38637 63547 66553 45365 9008 30187 67094 92904 33756 60824 12056 67185 94145 21660 19209 75311 84684 13474 3795 56313 52952 68202 38196 24596 35040 94225 59395 18514 4651 25769 33449 69937 51892 4312 86321 69680 49313 23676 27307 78663 11237 31894 68126 21201 36133 95761 41965 87378 59634 72348 32845 54523 34412 64716 50365 79708 87752 57441 38441 98938 6795 57313 81837 20844 33541 2784 71415 15706 41180 17960 60280 15825 60538 59970 38490 79815 2643 18141 89094 95076 80951 72720 6166 67954 96803 30339 92115 34211 51017 42082 221 64235 57580 38458 36137 60152 57948 68359 79048 80223 48944 75694 84829 8626 28051 89999 20453 13922 69480 74717 99393 17848 63604 66505 56150 54741 20069 26897 87541 39881 26893 65780 21444 31360 27791 9229 16802 70975 21699 56083 58231 92577 67460 29734 28063 51821 45728 51313 46805 83147 86013 96222 50364 78896 48455 93487 89117 5377 9294 3238 19935 28476 98074 95692 77962 50118 26846 12076 60228 95037 77466 23469 31523 83055 28165 73632 53895 51147 29959 11233 49204 95212 69635 30940 61125 53483 1597 89323 19269 36742 30089 88155 9569 32836 37640 5765 32589 74887 91791 44895 99089 27367 83999 99972 10800 40211 42355 65873 12062 7727 13043 37893 42275 63466 16777 10946 12388 50809 89263 4151 1806 41758 77533 6683 48620 87222 97755 48087 69059 21093 68286 49589 38610 7679 4236 34899 27411 18540 20891 86609 80711 20654 58113 37777 3665 60921 7447 64593 43930 3952 28135 63190 80338 81548 64292 41541 88031 38826 89379 77872 51216 45591 40989 13400 42590 19130 17787 70486 10517 49235 63704 42975 96735 85144 6002 11847 40082 67927 15489 22573 30512 98462 72649 3330 45193 75518 57981 59731 10981 57066 9904 68821 73681 1124 77721 68000 45937 76581 66965 8892 7657 27734 89056 71307 35065 34895 19793 28641 7101 72290 52237 16720 18696 27879 43220 89125 84419 14758 9327 17571 62549 52210 73396 59416 14148 34696 45800 95878 14774 68514 92034 66884 40504 14107 95563 28966 20812 87061 30298 53634 77915 82096 25465 45674 49399 17296 27104 53053 21227 8506 56309 89149 25139 56790 39907 70662 34596 6990 51560 62756 73800 36893 67649 23616 78643 31074 90615 72695 60066 8806 40130 67203 25370 54226 20792 40773 9129 74934 57129 88805 87494 64881 11636 79235 86159 44694 34323 68527 72212 84152 78321 67890 84927 30678 42892 50850 25152 84068 54015 17660 4033 8899 85577 19171 70562 67784 22905 2155 953 3057 16632 27679 57278 91619 63889 16690 10454 74694 15561 90216 6205 5780 10967 82851 99406 24325 71599 39396 69006 22009 79078 29078 51276 70900 28959 32142 81961 48456 33121 32844 29197 88076 59599 73785 68509 43874 29337 18109 33090 19235 68559 4657 91540 70305 61523 11750 44632 31528 14212 91792 96965 2455 5066 42650 90022 3359 19043 84078 69130 75657 24977 41735 18891 77011 90277 36219 41925 19732 57491 91331 15056 56331 51824 29416 10172 4398 44691 86320 65710 30641 71723 48900 53369 2300 44093 24645 19606 84475 79931 20390 12509 6060 73554 74378 50035 53407 65384 28954 62106 61302 95124 80739 36494 88966 17474 5945 8636 85968 98062 56117 14807 86515 33459 88988 62634 64025 79692 36073 61338 57339 17163 19669 18272 10868 60434 18981 72838 26826 17056 13305 96907 81523 77148 89767 65889 25979 65831 85103 12967 62491 8807 59643 42284 56860 57573 59802 58926 6969 81828 56797 57483 9773 23177 53173 90421 42406 85010 26580 90880 64248 3628 21061 61970 21918 63786 65320 77853 30646 80643 15000 98023 84255 34282 5103 77826 58012 30284 76738 28723 10740 93188 34365 16129 13059 51105 8754 28544 73217 11159 75360 78299 75416 12025 14782 95251 53131 27054 59380 18223 20581 80159 65016 19567 11536 70636 85564 29924 47816 14724 5298 11082 87001 42190 37868 17520 4597 47764 15478 37965 40280 98948 88978 98174 33828 38930 51665 34344 33353 27825 22455 69529 96105 8110 96658 88582 98701 34580 16648 39625 44432 95258 80679 85560 4172 23539 39521 22962 75940 62772 49249 35856 12734 34221 63629 89496 50709 11584 6975 1190 55339 57419 14661 16532 66101 38279 47155 63225 33030 23955 97095 65916 5151 49879 43341 8972 93404 65239 82147 89959 56265 46453 14418 33672 32941 50820 89344 10849 40739 48183 46876 42119 82100 83594 18331 99252 26980 91077 43966 42612 13415 37124 73855 37202 18819 90892 61402 57798 47384 80097 54250 86264 77977 3883 79977 2907 81085 22403 28697 31742 73517 4102 61294 66753 33689 42449 40006 63898 11954 3697 51068 90285 23371 86507 79674 16404 85228 88838 72226 50791 59756 43202 4220 52216 66358 62322 36026 37571 60845 45143 8546 54784 85145 34070 31593 21346 12902 12542 67886 35599 64994 32951 70553 25874 51141 3771 87866 19800 99476 46922 99764 74695 96359 69824 63365 84756 82874 63157 189 41004 29094 44809 30881 7734 7221 35285 36322 11520 50526 34309 32791 1051 72411 51969 6374 80464 7766 55027 65744 68499 48137 92362 48039 34650 40699 74409 38002 78381 96313 70543 6721 71961 19179 76425 65301 57577 39900 47029 49639 28322 90969 29942 31721 64758 26547 32501 65924 28285 10302 58577 63856 41704 17022 28046 74400 58749 18509 18459 69891 39563 93919 19307 40205 84230 86418 62792 67177 5097 14097 21398 50022 18510 64163 16287 93778 33528 97609 63069 70909 62986 60215 98523 67324 36897 72054 62545 65456 90382 74046 67812 59808 71257 1788 10899 18797 7868 20256 38001 27160 69983 83038 80176 94193 51726 67647 22790 27831 61009 19883 19513 28764 47453 98415 75278 80240 48478 14528 85899 55700 27748 83944 37806 89629 98791 66256 76550 23646 19312 83882 31003 55955 89341 62430 79754 72870 96459 32098 86754 42133 9406 97401 2521 17580 75761 55354 29818 36102 93824 24548 62072 47342 96607 23651 55201 3573 57288 37261 36908 41638 48309 26525 32981 63262 44536 12752 43368 15751 34294 7674 97207 18794 65939 64916 9902 15424 73011 54324 16980 23900 61828 46667 99480 33560 2225 63197 14699 2131 80649 6087 10669 9514 67447 70113 10190 80343 1320 57354 83637 26495 30650 72144 92635 32644 81167 84730 55163 37015 26595 73434 35849 79429 34786 80172 54513 31002 76002 72419 15756 13787 94813 95402 42350 1754 26177 51127 92124 89128 15095 70905 64629 33802 43812 28898 10231 51282 86491 41790 24756 25657 8859 90232 19850 57656 21911 57019 76726 98205 48920 16166 25050 19002 50631 41514 61160 86460 73399 63167 20244 56215 83582 16559 90123 87840 49806 92703 51925 7936 77071 83254 18640 3539 51312 84932 33892 16781 12875 47907 7980 9375 14495 14578 34369 59554 86608 99555 50446 45360 28841 26273 97912 13720 33571 29769 62916 14123 114 64232 99810 91566 68384 61246 68290 75228 31621 48427 88916 77211 4317 82552 35617 46127 93417 58985 59466 99800 93520 54719 36947 46778 56762 6318 79288 42790 11944 72983 88446 41139 58378 27701 74374 13171 40412 60283 16085 47491 92503 83033 28814 20316 16901 34867 49150 22586 22746 75308 52580 34542 15784 10680 60564 31620 23987 44924 46650 26596 55541 3530 15037 94299 43741 22321 3603 80488 76092 12804 65230 67417 57373 49377 99884 38352 55366 23303 58136 85059 77705 2257 93182 8311 15628 51650 87936 42231 7193 50397 44584 42618 12717 93699 39525 88874 13827 19649 77225 19591 50272 65105 44714 68676 96897 81216 96788 84051 30680 85130 86703 24846 6347 26478 31646 85895 5222 92419 14762 3364 78961 74143 16535 78659 47200 87842 63720 26614 73912 81185 80171 75522 30119 86778 65183 61789 31580 37021 23714 97516 87772 83373 59624 73424 82160 80533 42098 94018 34190 83831 40987 64582 56200 60055 21488 72439 74819 36703 1474 91653 46795 79329 41548 36049 30780 25187 88099 43998 70936 75150 85279 24026 24301 71746 29537 14544 10585 38902 58061 52514 75929 80620 64200 29983 51143 34413 33184 99260 95168 33457 68802 13248 19192 95728 66673 97880 80453 21540 21168 81528 29672 24296 66585 38625 64558 35002 27418 79992 51797 5670 4907 70053 58046 15442 5584 5479 41940 41784 94157 95094 6288 63222 32117 97372 87143 46166 60325 14915 95010 92090 57615 95664 24729 93157 14263 83399 45968 78781 54496 76803 95802 66127 81680 27323 1651 88814 575 34879 52495 11068 17463 56352 27161 92279 80145 49896 47311 2839 6036 72252 8398 18730 44147 86531 95583 64149 46212 51244 2417 72972 3879 27228 92257 66346 20586 35961 94631 1 90461 86214 70131 36345 14007 16883 49178 80919 67982 88963 94183 15098 57432 76344 76486 29588 63453 70470 89362 1414 63706 91851 42332 42160 79510 47569 77427 49903 78108 73624 60290 13052 35751 90842 38376 34939 18026 60327 36685 68158 64233 8558 79448 54487 1934 7247 60810 8191 7853 78683 52750 37438 42304 13437 42439 58900 29961 2246 7467 95048 34441 54486 53602 52240 1862 1990 40927 50831 65654 17862 97733 25699 57681 73140 7685 43979 51730 32771 99708 59725 87485 95817 23864 30410 57054 20317 18583 89226 31524 96943 27987 10791 684 18963 73692 7754 96294 97805 14761 67758 78842 93285 9806 50277 90804 5277 83672 63979 52551 77281 33466 50537 31947 32495 17381 38480 59098 14205 84388 99669 73421 89653 22368 14954 15971 24399 75862 97792 14610 47556 63732 74256 99795 54953 6613 65751 63051 85747 4401 79196 4780 83501 59320 62660 42297 50268 2830 53125 41385 18148 33952 29210 23565 51926 15881 57302 38194 47839 75476 77796 76754 77323 1467 46209 13835 76373 8085 65444 12980 21241 14644 68827 283 37058 50538 50243 58585 96003 98128 82086 32767 56288 2350 93117 37024 96452 15905 87623 90891 18380 67150 47793 65418 40017 86361 55216 18365 10515 54618 62528 61468 47753 58825 3604 6749 13844 10908 61704 42643 93569 98824 51255 80407 20956 12763 722 99129 88432 82757 96304 99197 6635 47640 80217 85509 66087 45425 95312 90484 83601 27949 83159 59498 82286 20531 61490 24249 18763 4020 57833 59359 47035 37857 10019 99623 45118 57285 43204 83916 38552 93706 50283 51935 83030 87100 56306 77529 45802 65735 82324 36819 62834 33349 13606 43301 36369 36169 62912 92366 33930 61901 73187 79270 75675 14080 91467 38928 80016 10207 90067 62114 75554 51610 93050 14660 49053 42931 12995 20890 36228 31474 86431 25261 57988 12378 66928 32249 11811 49943 79648 46480 71957 13273 13591 88902 72861 3653 6775 31561 87865 7294 78591 48888 63284 85854 28738 42473 17705 86392 48377 31009 92948 49244 30629 71949 2758 81691 88708 97310 23686 72735 38525 88218 5494 83741 6624 93191 70445 37208 51550 64663 24572 61597 79752 91736 75733 55793 93524 34610 73899 79698 47101 7887 81013 32529 72892 42080 93223 80030 55923 3247 16198 64448 82929 44430 72818 81020 67378 43474 30706 50200 67284 40284 9065 34192 97537 75301 98288 73566 29407 16743 74833 41967 73943 3548 72101 69136 20873 22546 70194 18305 32367 54764 10531 87745 34976 62169 68647 91122 26062 31916 5719 17824 21681 72752 17621 13088 84432 12577 39227 56675 10542 87952 81721 17121 90636 11138 32493 73273 16161 25805 59537 64990 41903 18918 51239 34215 40068 79369 21224 7905 8403 12563 80646 9367 48685 65030 83513 39264 56547 35718 87933 57269 93508 21642 21978 69788 86028 2492 57418 12656 72702 21728 18310 96888 38872 67063 96284 20097 23928 28265 7353 28221 52744 14141 2463 52136 36981 77126 81487 59878 8183 98106 66913 90726 72601 22756 30450 82956 14678 3118 58497 96181 39133 73778 22036 68441 95957 55918 73849 77927 19860 35136 58466 50735 35810 49278 34389 5397 9378 20674 95315 33236 70320 1856 30846 74498 97367 76670 77643 69935 90789 4840 92947 56248 3784 39020 51619 51870 2177 36672 51074 79736 87036 3698 39585 60261 92145 99145 43285 3976 76681 50910 71554 14384 1768 63067 17486 12489 4813 85551 58042 61429 11505 43439 6206 46638 94226 78416 12705 47635 87949 40184 27794 4127 47611 72148 28667 66448 90976 7827 34934 39306 84991 44003 67522 32159 30964 90537 88562 67733 65947 77133 62099 21252 32434 41926 25419 60909 93347 33394 21087 2039 55800 68472 25365 83914 47642 13238 24491 89552 39156 76613 41640 57686 94388 51066 47205 7566 88390 70770 42994 23317 57122 62878 54112 83068 1881 58551 39805 86718 97034 65407 25650 48002 77294 27037 61945 95017 38705 52299 89876 3797 93541 51093 39353 5241 8992 98751 37875 2476 71819 73802 35852 15382 55727 45401 63820 63172 74604 51899 60444 23877 1659 1922 21538 6534 38343 7894 79166 46839 9770 39332 29394 61578 19095 2990 70075 79475 90848 78885 70444 10590 42789 53703 88458 68105 42894 45649 88223 87214 26787 19582 92209 35938 64868 11687 65355 37100 43455 41878 3196 56625 85721 85242 49056 81600 18092 93006 67630 95833 27780 55450 11912 60621 970 53142 47620 7833 92868 46732 67700 70916 17511 10301 52329 5439 79771 51872 59902 72509 66531 11093 51978 11849 91958 80884 20576 85272 42655 7883 95109 35195 44272 59630 1877 37941 50646 20705 27483 91350 82752 53378 40741 43996 14991 65864 13838 4468 57809 66770 1400 91943 66458 98435 94778 32600 79301 27248 46239 87268 76915 98544 56755 33732 93986 64207 3463 39372 15474 22946 47886 39233 93516 80067 95170 32721 93637 55325 26924 47219 35098 32439 8382 63081 97879 80348 19756 40361 75291 52272 28804 88652 90470 92534 84703 76244 43892 88036 31618 56118 89952 16425 56766 7771 66217 15235 55301 25873 20835 16807 53224 5208 23701 86934 4751 14265 55059 46276 8738 57535 508 62918 40407 16675 35388 8911 96616 91611 14843 98584 19368 89044 19385 62584 7461 34950 89510 64662 67032 69537 71514 7534 63954 4371 36236 43050 99038 70527 27035 88917 90084 35529 40796 26091 69378 18942 34638 79900 55751 52815 99251 18183 63850 13761 2502 13664 56375 31562 3341 17020 96244 14559 94921 47647 56508 32701 79593 83817 92753 33718 15824 88456 44046 1538 14264 58574 66340 91015 21975 3920 43939 97336 48117 52602 92347 55829 48275 47637 74457 97703 12729 94983 93229 69940 48788 79587 8416 27403 69254 64264 2944 15662 69210 92397 29223 16315 56100 15374 49507 80075 89078 26021 45504 13260 57010 46779 47746 47474 67601 82341 78228 4877 18567 24014 54522 17656 82134 23642 96808 9427 65905 75212 66480 24958 29786 44541 78073 31625 76655 84830 97445 2167 5970 36326 39803 37619 67376 97182 88679 38280 56384 804 78956 72586 30060 15115 84621 65803 88855 6167 31291 59241 77812 26919 37509 7456 44137 75821 47847 7654 94725 12582 62777 23812 48071 34733 32461 33289 29920 13458 88184 3384 12530 29442 15384 28994 56989 57970 26395 21513 41669 35836 54371 46627 8331 71846 82234 71931 30176 80072 29344 31391 53896 41827 6834 25953 50818 34172 98838 91749 82025 55842 57282 66715 66146 9302 59538 50595 20943 22549 55211 17036 27285 12492 77426 18817 24736 79416 34668 56517 62880 46491 74658 16812 27774 43994 51191 55805 53254 15276 4224 19611 80940 51009 22631 22135 13207 25425 16749 17740 20007 2470 60139 56249 11269 26259 89302 76243 44247 37166 93 41825 39832 8634 15376 35844 90597 31698 46950 20230 11276 4203 97771 16906 19007 16305 54451 17479 38650 47524 21396 49112 15721 56558 80556 10216 50888 66552 238 22571 90347 59199 62759 80713 354 65757 28395 30744 1106 76695 79442 33370 59039 15871 35410 38547 69488 87516 62242 57528 21331 57442 45163 62436 20881 5736 20616 37948 34917 21062 28170 31924 37336 71108 45497 57703 76457 12529 26171 27680 53992 396 9925 69475 16379 51724 58716 12666 90280 56842 1973 8314 92185 70316 86957 78167 47158 48988 62866 60539 95521 97926 24355 94984 68829 91047 41479 54396 92403 48249 89610 10001 74211 38586 77108 75401 99421 82870 67446 95147 30510 79273 88996 64770 65091 82152 62060 16578 69964 61875 35985 83926 78109 16428 54393 70023 60111 22102 4545 61008 31331 55936 94750 64396 27384 31160 53741 29249 41178 7330 62374 56057 77672 112 26269 34833 13976 11135 38698 30749 17733 44839 42517 26406 24481 1331 72238 49154 1610 49473 46054 53027 96267 60793 24232 49403 48603 89350 10460 91835 44229 43189 33315 87112 53217 52059 38059 10895 14666 15949 63349 51878 5053 93782 91346 98440 37642 16461 34379 30528 63391 54040 29075 69959 11092 92935 20599 53461 78102 5231 72714 44155 52519 75200 21617 83758 15367 82325 10578 51251 74755 80204 22560 95932 49202 61087 6985 89532 25759 9942 18502 22791 82926 18059 42377 16219 8446 34218 78439 10227 16930 72534 20320 13208 67904 12620 37418 94402 56780 60948 96502 38440 38556 14904 99813 40579 32137 70949 71395 44005 67607 76508 83579 49968 43981 74533 73772 56965 85555 48491 36407 64515 69423 99936 535 6839 33590 97026 10856 35829 39199 64182 27497 6554 38423 49153 93080 18701 1318 50711 31538 54154 27642 78095 73292 62503 24485 18531 86839 87664 87422 86429 67515 2095 45866 86312 34550 13865 37656 89179 73075 4730 52397 95856 75978 3490 19693 67482 82667 22872 74836 12144 20538 28035 54600 85146 50058 31508 19891 30622 11586 54255 44657 41082 62803 64327 16014 75617 44523 929 70789 83111 44105 46987 67942 48588 32633 41402 80370 60258 14266 33629 83406 30194 92996 62817 13794 79608 59645 53466 33686 51046 9649 60293 46809 22931 93925 17110 54049 52478 21837 58818 54643 37016 2386 94303 34661 72047 18338 9646 31136 4242 50379 32868 28751 84979 39340 61604 48966 21106 19397 14590 91106 4747 96594 27646 29918 87488 20172 30118 50165 28644 89817 60185 53013 61592 12 69727 98527 27070 75258 13870 8189 78932 69245 39559 25950 48445 39839 83717 38410 41894 29341 71348 87145 93101 61898 37349 2888 21715 58806 64113 56354 71582 74646 83844 65720 76413 282 81587 26745 16077 31265 26441 18546 58070 11800 49596 76960 25352 34670 38259 54842 75024 26795 61768 2630 79349 57574 33896 22033 65089 99039 60297 87237 53331 42694 4682 58236 7552 43217 5738 47493 76627 80817 37779 71044 61439 40568 54776 63404 96572 8896 94544 74136 87017 2960 81242 54202 4355 6115 36618 57728 80340 77111 3710 55632 54509 20608 9497 24502 88345 14496 83663 3763 60523 91587 46354 67650 96420 55143 69457 22287 3282 56389 51976 98401 98397 32001 90791 68616 86562 25201 78941 28939 68234 37454 68742 56575 98568 41119 34482 59609 80428 20804 50904 68933 44134 17584 63058 44243 18893 73479 8525 84494 40051 56436 97282 94094 92859 41550 21712 50750 35465 38884 34056 55789 68006 86289 55797 16661 42344 98404 53814 87207 66319 73674 82343 16850 73736 48111 21783 37187 40608 61027 8648 28435 10595 95895 73658 71975 25698 98723 17341 5815 75270 65146 95340 15671 62685 71559 92945 86874 87175 61747 94355 32606 32086 74789 97838 82045 18776 65664 24334 85326 30830 42944 33875 93066 47044 43394 57542 20568 9888 1036 4107 19798 79524 43508 93806 49783 80915 57309 42442 78181 45544 35923 87480 47080 53414 11731 78775 68783 6523 74360 28770 95988 40038 42228 84176 1983 34071 3642 66341 81341 14705 47716 18181 51151 99438 98975 2562 27433 34839 2168 82694 97226 31503 38077 72826 26544 80451 72525 20292 91645 32887 89576 69851 19832 14129 56363 95523 56283 50776 26502 82532 73220 87881 46761 97887 45965 57157 45393 15322 12286 6610 90584 16413 61599 48763 97242 5543 17385 11655 65673 21640 51944 7164 89838 9552 60940 46511 45308 61445 96344 31246 55745 13047 26302 96858 13128 29212 71713 4515 77628 50800 7978 22940 57425 91168 71964 65799 89084 46482 42256 60528 64832 2962 58275 52610 5236 44392 17595 69043 75 43831 8341 36540 92396 91305 58812 69030 56106 95573 75689 50780 35791 56468 76008 12013 30355 53624 91680 96730 58707 42250 46250 97868 26223 82146 62652 69461 73837 11881 16317 32924 71154 962 70412 79368 43373 58742 83528 71369 63549 82335 48684 16755 1243 50434 82245 3870 49948 60060 30315 31902 73289 81626 74732 74891 9840 27098 54562 42575 98891 81662 20729 37312 84472 10234 63596 39110 2667 43624 62426 58708 26620 1312 94917 21526 93753 63907 97821 24466 46033 91589 12046 33415 13018 87641 34767 54373 45753 75072 96160 30730 69209 7423 29874 38232 3749 29777 50759 44090 66008 67987 10979 13167 73813 72634 40438 54612 12077 56176 56677 79492 90663 30149 6486 95714 47179 68413 26941 65836 13027 16020 28283 23432 14195 54083 84154 14584 43493 11553 36277 96689 26670 46089 51100 71878 15080 40156 92044 79428 28156 760 5689 21814 18171 41915 33637 46100 49212 20184 49257 39977 52343 43708 36845 73790 61304 45207 97176 65486 40081 39051 91445 25764 96332 6048 58199 18539 79839 56259 64949 87601 67786 29753 5493 38113 89258 85387 90058 70245 46958 78724 62220 13410 98888 96241 29425 85683 53064 90724 83021 79812 72897 13417 37314 96656 95944 39931 69516 13172 56818 77308 51820 90860 11569 55044 51915 53583 17189 34727 34177 99250 9128 93668 78604 89514 69271 52871 37189 86612 40971 71068 18402 17304 90082 22098 8565 3736 65638 85007 62213 88436 74967 97931 43138 96237 77599 4288 9771 54634 2370 27075 30099 80634 6377 32895 29820 6212 39869 42004 85831 91059 62987 4187 81183 52182 54823 62566 80521 4557 24923 5595 32733 49143 66828 55298 59381 95751 29085 52968 14582 76684 42653 52126 88210 16808 29674 80829 63902 89227 96978 26554 19066 41793 51654 58758 86001 64776 29699 69324 20933 49352 54856 59677 28360 23237 72553 10813 75117 2607 94637 48799 83574 22773 2194 22062 13506 22897 5764 51532 64332 5965 84637 19831 79793 86937 6394 41390 53802 92968 26415 7830 38731 49369 52113 23828 47688 28843 60211 68076 25296 63360 8484 82957 94542 70678 75984 61472 97324 23695 5067 72673 74289 91057 17779 65204 61934 43380 84150 61543 28744 95021 7265 99626 9487 96180 77949 40793 95470 60070 36628 77708 97665 78057 29037 27050 61335 32294 34052 18198 92516 80215 92370 7081 42180 43970 83088 17236 46620 81382 68562 8164 26698 63229 40422 5013 57509 49779 11696 54382 56690 24563 41576 46810 30116 6034 55735 50682 36440 81918 27692 86798 38718 31017 8419 36350 17578 27499 8883 18218 6045 71056 63785 59588 16274 56406 45792 34464 94968 67679 76357 77251 3209 6264 51840 32324 40454 61743 84387 15241 62943 76031 72682 27386 5968 36300 27913 37580 98633 11818 36476 6506 7328 24702 18604 29164 63971 54327 46771 21731 32125 43332 42981 94397 13587 10119 19564 82813 77581 28243 18476 8433 8006 87300 89678 16983 69293 73910 5233 82251 19592 71922 77805 94108 49955 12696 56424 5529 89411 44526 45097 81741 79778 81517 21747 81603 76659 98004 13070 95085 8260 54989 84 47119 65945 4488 77757 96081 99887 5316 4073 39252 70947 97323 91881 63251 58280 88830 12401 54984 97290 39586 56488 47052 71631 77451 27111 46043 21932 20662 69547 34681 35814 80037 86323 20268 98532 41684 90995 87580 43941 33010 45897 27665 55707 74802 18686 80426 13852 76079 53062 77452 51327 41313 29452 56786 4503 46868 90836 18637 39568 85541 58737 94040 44335 45990 13448 7990 81550 38085 84845 23273 71918 16074 43668 92038 36379 75860 30329 77099 22276 93444 95059 62886 49007 26724 24600 90366 36316 26516 23188 61250 67810 44828 30006 97431 99098 29255 7127 40580 73363 56478 19656 43485 15616 19497 26508 78596 78491 94901 10057 51445 5305 6466 15051 90139 34637 82268 68896 79053 62899 14631 672 29795 96723 89676 13792 78325 34160 34359 64872 16988 45309 41145 92689 26368 12569 28000 51214 24915 78686 68216 3857 69321 85471 59755 13592 3421 17114 22242 14895 62574 25247 2172 97120 23829 27982 37513 56173 72930 13312 88504 72220 74469 79495 34406 87976 59766 2524 87549 15370 17470 92525 59281 92641 29479 83891 67996 30598 34112 70393 41778 78646 21504 56080 64876 74975 88541 54354 11212 6266 13772 28342 50741 97257 36608 92306 48574 49368 28513 45366 375 43955 47074 71362 85796 19501 8666 13099 18431 6995 91499 28574 5782 6424 4376 95162 3244 52560 38643 92600 20261 34351 2085 69115 65144 12110 59190 52283 57214 30283 60133 87356 86060 60274 25165 38570 96768 73491 45921 7523 86356 68955 96536 31731 54352 16999 83347 89132 92793 58119 73149 17033 57603 4170 73485 9136 47398 27667 51621 89591 90735 39018 14035 20566 75016 10937 47525 55769 98842 24871 36147 41868 66798 70580 43615 26742 86690 68612 75543 25114 87776 24440 14045 10671 30579 66363 30383 56124 55288 97103 54796 87547 62109 69526 76921 7316 13319 69083 96196 11397 66504 26405 25662 19401 92694 39134 92891 82404 38222 29374 96255 49104 67754 91797 20871 32605 77943 33576 21033 46181 17638 77968 45601 84549 19947 52347 24617 94443 87466 9643 19486 93434 50257 47271 39719 34880 40279 11144 92601 816 72369 57836 75716 16842 11280 45247 51729 95892 39570 18001 71230 78379 89364 45070 24551 8306 67427 67940 23097 87768 73359 92099 26203 25294 52765 13598 48310 48849 51000 78653 52822 41532 8744 90798 514 24351 63648 15602 92467 46870 50002 98125 75593 45290 94611 26292 34718 11247 90386 85826 94358 80782 54753 56458 72825 96226 12522 1628 31121 34623 69859 10925 8386 41293 3236 47432 25477 98252 57889 87124 12455 67241 39204 60712 54670 81166 11063 27474 3367 39531 29482 24782 92274 57863 64674 93956 79792 38699 41205 73360 52573 78605 47333 39261 115 56074 47539 44399 60369 15195 17161 43268 70920 88908 50743 43862 58000 63873 55239 20948 82498 6535 14934 16474 50529 86299 92156 45320 46097 76686 60317 28538 15090 78411 71858 95089 76585 92615 67956 55765 45712 99187 63387 45214 70513 37894 6559 26597 7005 90398 90775 50686 42461 37060 73685 69861 45559 89712 24737 95032 44821 87973 95654 70151 63063 10761 86828 68948 79293 24744 25046 21575 23296 60872 46200 89418 83065 47204 92731 98346 22641 42210 77003 40711 41356 41938 53128 63210 9540 51250 89637 98745 11657 42032 16137 70799 44083 8728 35069 84719 39796 42361 61498 26835 4250 13941 23540 80074 5111 45722 41251 34967 23150 87195 22238 578 31018 45700 1950 61998 11357 41101 32654 43440 41902 99411 14063 26650 56827 25308 1766 20100 30756 30276 89614 4036 69614 52129 33154 72454 58163 2695 99622 70289 66750 34957 85544 74070 47959 50357 7878 247 46786 93110 62952 50140 40285 78066 43596 29993 38031 13011 61112 98946 49534 68532 85722 92921 5881 11407 76880 64679 67273 96276 58247 55995 95503 14667 96097 11792 64158 1753 95295 59223 47667 80107 22524 72247 1681 38052 78602 86040 77385 5646 41559 21768 15618 50887 64826 40751 50322 55762 70995 54450 96779 58240 8294 71589 99288 85997 82012 26581 53879 38023 71263 83996 46161 80372 70581 25531 48968 56717 12099 1640 16561 76498 59122 87520 16900 34255 19859 82940 51563 65845 1604 72293 63652 19819 96271 9832 33517 78862 40430 41846 43800 86886 18768 91656 24225 94530 99742 32256 28787 49774 95449 7838 62599 70280 44698 8212 12702 24037 92144 3110 37277 46222 98124 79985 70765 6807 32166 21137 99575 65739 84561 23250 72691 81068 64450 42099 26009 2882 88745 9165 15132 65695 27424 41897 9880 7798 77046 53200 99693 73501 58302 35884 95608 54048 58517 19635 37670 39928 23743 69252 50146 90040 8886 59502 43090 39550 71736 86432 64413 4739 17277 63246 76446 30157 15757 59042 17417 31194 86981 71573 93675 53745 61661 58959 31053 65634 11594 49047 95154 66563 8215 23335 26771 49308 20796 18314 53799 95348 34789 76687 33295 13283 97768 77330 7726 41316 38491 45829 2260 57457 82923 33724 7359 84374 90753 19440 93320 10156 27093 77992 32662 12028 89241 47377 97463 9415 36835 43410 60851 42062 53071 41035 3982 35882 82198 46606 17071 79695 57206 45169 99052 19540 76623 11996 79741 40715 49667 75359 72652 78629 53347 81367 20343 30269 25619 79929 66109 17554 78113 81591 68347 67850 83295 57600 73913 99255 51081 29219 53476 24749 97628 85861 44028 28275 55007 73298 38296 96672 19103 95314 68090 416 62365 50856 48854 33886 12643 21519 49843 57812 4325 18647 43411 84384 76667 92053 97653 79531 85209 16430 37255 79800 19492 63035 12627 93971 71740 60899 475 49200 42863 41211 23379 5658 61689 17640 26971 25871 58970 86823 53875 98478 42689 76502 53214 70163 57050 64850 83112 74995 90695 85612 44431 55780 89410 4744 68924 79204 67511 87579 33378 57405 67087 82848 90589 78312 14290 41395 24966 22234 8295 83438 82522 28905 51635 8412 57769 22390 92896 28980 31193 83464 55475 2404 50763 58678 11293 40366 51708 23761 98744 42281 9627 36692 81036 46893 37435 48539 81817 25557 51305 96268 24130 8650 78955 76350 36984 13489 97016 25108 80922 24160 44009 91697 49027 41577 46082 54810 37138 31793 48798 62869 1030 24811 7614 45821 12517 36707 14594 13164 65411 68986 69047 18456 52645 40305 23251 42125 65933 92019 63272 49326 92297 70467 87887 91437 9912 89520 35581 31315 21668 8917 74547 77979 29484 21409 27973 61050 10353 44014 9550 54919 7030 65420 3926 97548 71649 51044 97808 84360 83693 8839 1146 89437 18259 48420 75486 84857 64560 52316 8082 21119 10886 26973 25468 43973 24158 76175 92969 98663 75968 50274 97818 60660 28458 28607 5472 72260 39414 26939 95762 30906 88015 80133 26127 42469 69323 51128 68889 59872 32025 68148 3614 5497 15355 4996 91878 51227 45217 26061 53291 92013 3622 97514 69582 33742 26338 97598 57151 12495 85815 75273 6755 23357 54733 46514 95158 92351 37973 14844 44514 37672 80941 58629 29631 86734 36866 59093 23066 89422 18759 40892 73975 43275 17446 95871 92922 49747 86352 75086 95764 26110 97457 81933 6631 75711 85358 84749 32585 83904 50507 60706 3688 31450 70116 64397 95100 806 12596 46633 56775 61948 37825 69693 79936 48755 65240 35952 73398 28947 53361 77766 66332 68765 10909 2504 46730 50075 80221 90355 26890 30497 94922 85561 86644 58481 91657 14925 59096 12675 15950 87956 60462 68125 30045 96546 52493 42170 48131 97641 96673 73999 29972 45044 75415 35902 5182 85898 15632 95074 25234 61167 33680 43559 71114 43040 50373 60489 46562 20972 79732 24167 5872 91956 11817 4985 78043 4044 69617 58228 24064 50234 83440 79554 51922 94448 991 51097 11949 11650 87023 148 55583 76046 6035 79099 34592 13108 95696 8467 14294 66520 53076 77665 53098 42472 96518 23995 96998 68141 98631 70339 13490 25900 16038 72996 78708 54032 62455 90851 26695 1552 82469 45742 21655 17327 46098 61616 58269 69638 77604 33941 92211 28037 93037 37348 51285 58069 66021 97479 27595 19827 35704 82600 23412 16832 4011 54282 70846 60319 9315 30890 98372 12894 36765 82925 9920 92855 9705 20021 69500 2920 35447 14480 14505 24990 27629 71506 20338 21172 78156 66741 838 49499 77277 65408 11573 65772 64180 44850 39854 73353 90879 84813 885 37931 63235 98559 45731 83971 75626 2407 37771 35862 58445 27315 91137 57452 2461 27232 99611 54742 28650 80410 27289 89278 20233 63723 20374 70124 81163 60356 60171 77312 47371 53277 91889 72515 43535 15361 69766 44593 79540 61200 65550 84398 38097 29246 49716 74615 57670 67759 75628 60477 68040 69968 62339 93880 77907 19858 34141 59384 18519 75469 258 30234 19019 93886 99500 48807 3185 25461 86380 72431 6287 36960 21128 36899 90567 94595 37828 57918 53656 56679 25310 42554 71580 29345 21485 41480 19059 74509 38339 41154 88114 56696 45707 14684 81835 75202 69067 34163 24133 21639 90086 26247 93722 71540 12100 63499 20612 79173 65330 16280 13022 96170 99357 5256 95518 77866 44578 67791 28493 5714 16884 99218 98942 76259 57859 6953 53504 30567 21829 31152 28036 91428 99758 41468 98203 9449 18573 96818 73346 63793 94339 49251 27458 9704 25626 27445 91178 36252 67533 3270 88046 55021 3332 47677 43844 14293 23822 6601 28291 4938 59699 89165 65850 77166 25222 2377 40527 84468 75156 50279 42703 56673 74546 67305 15312 52603 18158 19017 94163 95456 97711 38709 74518 43339 92089 15414 59369 66136 48718 44015 42039 93089 88611 9614 48641 74928 62197 93903 23170 10304 14487 45075 15001 45420 76671 65531 48268 75085 21341 35219 34989 86768 30637 40569 38285 3415 68246 79884 25402 40831 49526 88376 3193 89793 64377 16848 33792 89822 66695 964 97149 33136 99237 67433 30426 7067 63490 72332 60601 65328 4663 89756 50684 88335 23466 17602 85021 98877 81357 90401 80232 84201 26083 61880 15979 60081 25598 35895 72213 29144 21361 35885 78711 81575 53439 66465 73593 75519 18927 76247 12781 56195 34731 1507 52236 97794 97446 4165 54237 69872 45102 99528 68634 94626 56414 59509 34175 85004 7917 43674 77344 45028 79309 60349 21703 66129 94321 76884 64961 10640 52469 40756 30885 50211 29542 86496 13433 5092 84219 20457 7583 38537 46076 78136 99501 6505 90045 84295 76453 21294 49840 91222 71469 76517 25543 55175 75040 919 86475 94633 15893 8112 64466 43537 99743 41353 5152 50316 67657 32120 40041 52081 91135 67718 11948 15093 6260 83760 47888 48436 59904 8173 53541 20856 48036 95847 61917 65552 68273 10168 94842 5962 25618 87513 54604 21019 70061 19145 86572 70205 1413 15948 76441 78886 7080 26566 70266 10162 11446 80736 64594 66535 95277 23002 2493 41404 2340 28727 40561 44495 58486 51286 21957 98072 52201 25441 97005 51092 14565 67310 94783 46302 64254 91353 77559 65890 75565 70152 50905 73614 36203 67003 59431 95083 24954 19877 70196 62740 32489 20821 5464 74946 71398 94435 15380 28962 23421 19630 80681 86517 87725 41162 41781 68174 89645 58873 70838 7984 11370 51228 60574 11 36282 93203 48213 34287 94126 79998 3065 69399 23721 708 95418 67389 69129 74279 62840 41777 77957 8731 88125 71641 22590 58798 95501 24891 89289 20719 43745 81157 29031 33313 72816 94019 73316 27287 82088 22106 64739 66305 65647 93179 39860 48280 6209 58185 69833 92676 53658 29518 83727 64771 45503 34714 46139 65198 30067 98542 28573 61754 8103 73411 59087 64201 62273 37516 63684 98315 35549 75132 44762 86506 78460 52123 77993 97006 78981 75842 91577 92329 4157 27571 11941 60563 24980 55740 84689 37522 96610 75691 39113 85552 65483 69371 82190 86708 92385 28941 21174 32396 59124 23670 84012 96014 20226 35440 42914 19054 70726 68120 2121 16798 31378 32785 989 17276 46600 36374 56061 11273 45137 89449 53721 39367 28627 68561 36161 14648 18188 38112 86277 59532 53123 87950 53399 59521 40096 22483 6608 62665 71583 96066 37778 96910 46542 40034 79526 25594 81785 32772 89359 74266 22803 27116 89509 13798 53867 44201 72552 64908 2654 29559 31544 60789 83 23679 95716 28993 33550 30899 83821 88984 55512 60519 66475 12470 30237 99862 98992 83269 5495 18959 99384 66896 6006 58872 79390 18724 34421 4254 40506 50581 94643 6825 63553 34283 83319 78127 84815 54106 80173 98167 98821 41830 85701 60226 34094 17720 90548 42706 78211 10709 27551 2943 16940 42761 4832 19927 13508 50570 87229 85628 14728 26286 24949 68953 12104 94627 36997 65919 46020 27046 93392 27919 63459 96611 67950 88398 77762 94035 21223 6345 76081 21818 73259 12428 93783 381 34834 45298 60122 56041 35417 96442 9025 38825 79486 68512 94404 78215 92725 55008 85639 32412 59890 65651 31569 14189 52690 86766 50695 16075 1506 28468 60661 67262 54055 64103 27870 67136 77843 31772 56541 93027 40092 85382 14307 24728 60988 15514 45396 32034 26392 15129 53976 13384 73422 66758 34116 17898 3889 40635 36098 32293 12092 51796 69069 43654 73326 9044 83009 90876 21503 54698 91225 13233 60814 14383 94410 54781 57840 31318 62811 59388 88662 17995 84688 84011 90312 75791 86632 15563 45336 72706 36613 50718 6089 38921 78116 17646 26868 86576 24739 39765 69805 54524 60701 46869 4708 72354 13016 50898 88033 42253 64622 68235 25516 34012 2793 66759 27943 75422 49379 63207 13681 35474 21394 76548 98127 39575 71377 82734 80355 7160 78065 64939 27788 840 11965 92595 84070 46630 45985 35225 56664 60533 57700 69882 97757 65535 30182 30845 65484 70643 12518 37594 42753 80186 65536 37905 92546 80644 60730 32456 52013 11364 27148 65658 27212 15556 6321 64265 25786 11803 53536 1971 16617 95647 45620 87514 59206 44941 18120 13913 69173 13184 56012 62521 72450 55162 54804 70422 7632 90490 86818 22964 70476 20610 88564 48072 48154 31468 22134 88720 50492 10629 55106 75596 52702 60029 75602 55566 34286 32179 28870 90374 64214 44355 16772 38427 84787 23598 46219 33710 14719 46487 47526 10499 75630 72086 51031 40700 79961 51023 24435 33925 56784 69601 78757 14181 93764 15832 17134 51941 39122 1545 80804 8841 57855 25166 83077 79462 77131 93561 60396 30770 3460 73633 5617 58935 70147 91013 30719 94409 61286 92740 39323 9593 54145 45293 66149 82645 7746 13631 79970 25034 93852 61524 11525 68418 58050 86495 60669 11736 30144 28803 60186 65381 87121 48251 76355 99266 64534 82990 73823 81104 18571 58762 66576 15957 96165 26579 82445 69974 28956 42586 44427 26482 39129 79536 39875 61560 4328 84731 54260 65899 58632 16671 96761 4595 78205 58682 45020 1895 22157 12356 13285 67475 92428 20168 23165 14131 83013 32145 57825 6916 71511 42800 7420 55613 89201 26565 50632 37034 61971 35178 78531 8079 35192 15266 20235 51588 10447 93460 95224 39790 17691 16090 39828 18931 25721 10088 76318 18018 86747 97151 55686 63816 58104 9867 64887 71695 40933 62124 78319 41277 44990 34231 14702 40150 47065 6724 49122 25227 59026 78290 81018 4260 25458 91984 88262 67465 75436 3554 86671 58078 93302 87892 69915 48550 94134 65452 71522 60044 1207 21008 46905 86687 40983 77322 95550 88143 28780 19951 77873 80872 99967 2203 80737 76292 9960 23774 36444 11149 21498 81054 18179 26966 62978 22762 47015 96929 55509 19345 154 40794 76906 45869 6088 33987 21587 17970 67179 72565 55302 11042 31235 48192 96396 57479 66632 8166 1183 92365 42791 37983 83034 56518 45321 16927 62044 57583 85221 84323 7731 87891 96004 10556 51737 30012 39142 92052 34118 4432 31397 80707 4037 86560 63369 23129 46073 66801 22575 84269 90499 72210 73716 61513 95002 84814 23778 21065 24503 47786 10884 76595 29507 87478 27004 68617 98576 65256 28781 32893 94781 96942 96234 57907 36391 99513 9358 7634 23988 86139 45427 70209 47165 79893 89285 19457 29750 31274 19741 84624 8600 92100 25032 28685 14983 29650 55911 15990 82948 19488 53428 61570 84777 54094 54732 2252 90004 59901 40878 24087 27951 55171 44776 79730 97259 79915 9493 16638 64785 59720 16294 41383 88487 36335 14188 29183 96733 93077 47169 68872 19174 56323 12416 68400 83771 16608 71113 72574 62367 158 33120 55634 91711 10835 28426 57142 83487 78517 88241 40679 8620 65133 79264 28106 87793 52761 70728 14068 5684 90901 874 78946 55640 96845 152 78616 57774 47435 45634 3231 45557 34322 92583 26605 56853 1026 13315 1219 58740 46163 98064 67883 82951 62555 48506 45403 98854 86016 27876 86902 49904 14729 19435 64523 12681 53914 75664 38499 24406 65431 74089 50520 15050 87690 41702 48362 92787 76839 69023 56825 81231 66644 64134 70247 24499 64930 89538 59937 94612 97827 87731 35355 17855 60622 22779 70611 58001 83080 43878 18628 10409 314 14455 16165 18008 59837 9075 23750 29717 52723 58371 68289 97523 59297 14754 88558 54608 15567 1820 55263 74835 25075 47297 45174 36500 34660 30814 18021 96322 41009 93847 63752 60000 72672 3082 1921 9554 94289 24780 72360 76545 27723 41328 16302 90402 47335 48481 5313 20326 91637 88559 26378 8494 36296 96179 97198 21278 54975 88655 77789 59710 93688 37907 72222 12767 26737 77545 18949 68988 49354 56651 87421 1118 1005 65415 64151 47314 2221 16419 88153 42864 42255 58930 71657 61589 43180 97309 40433 85112 13488 98377 66748 44602 38869 75945 16973 33609 48334 25354 23546 70822 32822 91894 25506 24686 48570 26293 26498 70044 62946 85837 81696 91737 82818 39903 1617 8963 4609 19903 39231 82931 48187 17234 19576 98922 56231 8031 4610 86290 77682 69417 78121 73251 65235 39561 36572 68454 53793 59834 14930 98229 72919 21528 31859 98293 23938 70961 29402 71227 27586 29641 83354 56536 97190 89699 27484 90132 55843 23983 2850 55585 90387 31421 60886 97480 38264 67795 82242 64238 86656 61224 36284 19098 97689 18666 15611 8612 10583 17767 25812 51212 62091 43142 49406 65815 41744 69381 39345 89103 87338 27059 24629 19305 29108 16909 82106 31259 46448 78567 42356 67340 33377 85081 62260 1367 45547 81008 55479 90985 30621 71130 37240 6157 53556 98556 51614 56328 1974 55633 73602 1384 74301 460 59558 93120 42392 7760 39295 32527 52266 23101 78142 12760 75650 82785 44056 44329 44400 83610 60209 5235 23457 10603 3239 2058 12037 84783 1718 4885 21032 59268 47762 4291 44296 53626 16751 23147 78810 60778 44045 65964 60892 86803 97019 12497 97987 69230 37471 29883 62338 73280 54006 52016 2509 42683 55866 62701 28244 21218 58063 101 40754 39256 73844 87445 98455 87566 28060 3052 4094 64747 22270 2575 36419 30203 47097 8682 60680 42759 34281 99447 77114 944 65906 18623 44935 4711 55673 46051 8280 8055 89687 91098 55627 10432 71805 81345 89273 41273 65767 48211 47409 78959 47422 75428 96240 84438 48640 76729 21184 86310 50402 57290 9227 86004 77785 21527 74798 15475 53871 32134 30468 27547 45413 89651 97953 41278 75146 4087 2033 4701 26834 34527 20016 90488 62481 12160 14826 90935 14909 60628 90574 74283 76415 83782 72664 35183 71715 59387 42022 43239 78735 36830 98182 71241 10094 94298 53467 37188 81590 73601 69691 32429 42764 32337 56187 55137 61611 6801 91169 64074 5160 57923 13621 1314 81271 31495 74001 87851 17827 73818 17130 71701 92215 75151 94859 13982 37082 92142 2763 33374 42427 90970 70419 65997 48606 38891 94375 83099 86087 28852 18366 10005 5705 94834 69161 68587 39746 82253 96543 28381 94942 77975 9991 19160 8813 47397 49093 88907 25507 95683 29520 81527 33621 74275 96809 64147 48776 44076 45249 33464 96839 40155 26606 13247 92616 88696 63030 61076 32122 73155 85918 51578 89864 47915 62194 51929 58454 54067 87129 96832 84459 76405 23257 47262 46943 99740 37027 92648 91911 49575 25562 8221 19220 29922 70951 69318 42651 21017 25620 44369 17434 27710 75793 23923 42459 94707 23198 11821 5459 67186 36564 72448 71537 9636 46594 44521 99485 98959 58569 70207 56216 4365 79071 7818 84821 654 10758 20283 45659 86462 11697 59290 73687 82778 84685 38693 13378 99153 7465 11360 36333 48916 10638 18543 55754 10077 53912 9369 80059 16970 38309 96252 72653 90519 56241 98794 78380 60220 55594 98692 18239 92249 76860 81988 77040 77649 50563 91842 31390 15648 99591 92384 82767 47560 22953 68658 23718 18719 31784 25378 77689 8289 75002 28981 5866 45533 66796 35395 58552 32961 59049 20288 92666 58791 9803 62560 13194 86738 76914 95498 37421 3651 87047 23944 30763 64993 71266 94248 54355 94320 15338 56638 76056 32469 81502 89098 38152 54315 55342 60173 33075 2259 36918 72032 43003 28929 36802 44897 18956 13737 40162 87670 44600 658 367 57201 54319 75856 73528 11409 56955 67523 90829 60137 53539 42005 44826 50828 29907 10270 5253 96123 13568 83733 4397 46295 2282 43134 20619 42943 63707 37237 94207 4848 20526 44238 76766 44546 64118 19430 94399 70926 38447 53135 18351 47846 9224 83901 80383 546 33832 2217 81448 43775 21276 7144 27627 19674 68180 38548 52357 6671 54088 62984 84478 72907 40059 10677 91687 15274 51491 77807 8321 37197 20570 52144 59952 54433 22312 93756 84521 58292 1534 659 35174 44118 17147 5639 12452 18346 42271 44542 60194 7625 86241 65809 60755 93831 60039 47840 66890 40586 49537 79611 58536 60350 99971 54803 30772 47963 28845 23380 75952 85827 94218 78721 89580 14677 33104 93774 78427 74124 88257 2935 44791 21942 56840 5833 12185 99760 32756 93435 90258 40181 39686 93123 85061 25781 37557 54293 10258 59152 82903 63767 90939 25457 96108 89567 23821 59657 40735 99804 43235 92258 74020 8547 59698 54867 42340 56430 21950 86442 47666 23939 1099 59713 12606 20383 10959 15408 38822 50328 65857 67593 89846 24297 85477 72368 41019 26559 26592 28937 45939 56280 4014 42567 51862 36534 99275 25041 34179 5307 6837 6352 93316 86755 53795 42135 64378 35010 72517 66001 15109 37844 57458 85776 38646 81610 33929 28766 39549 33417 31712 38431 38619 74243 64848 88677 65389 54571 90649 16785 21490 28241 69187 62867 79983 59812 61337 43690 12508 78348 53909 53080 96403 43938 57764 82890 95685 86588 29837 7057 293 1388 66199 83534 95603 14715 27127 58863 17726 99980 62349 91729 87800 57403 2872 48787 88565 52409 37635 78363 61698 66892 62526 72070 96178 5510 31139 17758 84142 45795 56852 39417 36595 96298 43266 72326 76220 46397 16382 82561 4842 10538 14973 89545 42086 20048 99825 93477 20564 13890 9206 78951 23076 90030 75982 68842 10621 70008 61640 39176 3154 64071 91630 62387 75491 42220 55484 75950 94396 90840 96399 17804 653 77893 22117 39091 57815 25993 50155 5425 63910 7476 76872 83961 16375 24432 6855 10055 63960 60834 45971 76094 94505 19816 95179 92477 72890 41478 45005 43086 42599 22280 62182 81015 39814 53974 15958 41501 50889 36787 55373 9098 27669 58080 35746 19365 47607 78261 12665 45029 80611 42976 65214 45673 30624 38913 9787 48303 26880 92572 22398 25338 51270 81774 56466 12064 91146 78800 60942 2617 30090 96454 65057 14421 73467 8457 46535 42885 70512 5172 64921 92656 28242 97205 48773 48084 45248 33467 66306 227 51577 61819 6316 9330 47813 3585 74370 23500 10816 31476 54632 78340 13837 34577 65804 65207 86961 56769 6005 87450 42043 27355 39472 7667 56611 24416 38419 76832 71899 81331 27635 91351 37273 60043 14926 3268 60894 92976 3455 96474 3998 93399 14744 15304 87622 70731 49070 89127 85398 85293 96954 71689 23803 6664 6022 67592 14481 15623 88231 655 31648 80958 3166 85980 43734 14834 32968 4171 77475 82677 44900 54115 31946 43671 25499 4740 99963 91882 97933 12780 73540 51533 40428 4692 33910 47551 90273 21492 94013 29934 9746 38948 8534 668 33762 89928 65110 49574 57417 13317 50867 55890 63773 6109 97331 51206 7104 40104 73080 34620 87325 29817 1177 89628 84616 32848 52233 45348 61196 14474 47502 28079 36812 15869 59432 97462 75627 69556 94260 49410 61659 43684 54951 92458 45353 81439 5823 52578 50239 47561 85463 43969 28657 71772 45884 82706 11937 23782 19295 77217 86037 69236 9823 52966 39424 64761 45431 98771 42521 10799 10210 90645 72321 26191 61342 88109 9644 31316 20922 73168 9121 35093 91464 96319 44648 14842 56782 33071 98801 55013 66378 48504 70302 99207 61509 72301 55333 66784 71916 56476 80321 33791 92480 14798 36086 83190 90763 34410 9501 45098 96041 32233 18625 42758 48698 46058 56559 74004 16989 21510 15841 37898 69815 20974 27854 90135 90331 56595 22194 69281 42937 45091 37677 24173 81099 67817 37892 56906 78185 37674 62666 52665 17936 37696 94100 28307 63137 65842 24840 533 94882 88666 64295 34120 29353 88863 33258 92401 88316 80945 82436 33063 26896 26768 18268 57072 84164 62204 59041 4579 90562 78317 50865 32417 67028 5216 62735 54383 52481 60807 6224 88100 38407 70463 64852 14945 55368 77030 89423 78768 33231 49697 11976 27369 91118 8923 42031 6154 15143 8099 23800 20819 59566 39732 49700 91037 41817 12436 87128 89014 95268 60695 50396 24583 69518 48546 43920 85256 84172 1725 52407 33641 18316 3591 29662 60063 22216 17178 10116 65185 39454 46675 32459 44643 26560 80002 19096 54209 40900 90444 39826 35899 56062 32686 86799 46402 81902 24678 25383 92201 90861 52649 46763 4768 20543 77632 50661 5979 91918 43209 72510 66015 58929 50724 62532 8115 26360 99043 63783 95446 48338 65459 37134 37128 15222 43544 83754 10260 36069 14726 34060 12662 45196 17825 50549 32435 22721 36657 29705 37017 73737 64935 45454 91793 85698 78569 79019 45759 85545 75482 15086 11556 26170 49771 4290 53945 30023 17868 32012 61006 78533 78313 99515 95175 5258 98947 16480 93014 60787 39747 87289 51085 10707 62089 55286 96634 19550 39195 16446 97069 5234 50422 15259 83943 14832 75693 1527 74236 39748 71813 68824 60373 26379 82808 47254 6526 30953 35301 71726 50903 16337 37402 43028 60181 2319 90001 53973 77980 65826 36044 18700 64168 47055 64219 68398 97567 5759 98750 91147 62965 68947 61484 50109 9999 74964 75145 66372 68942 80693 79198 32409 44309 79030 86516 50533 56524 1306 90564 80267 19795 16505 5770 23835 58757 28003 47045 29655 29816 97759 90173 4616 52969 79943 55564 4667 68880 54818 79017 87090 6934 18928 98601 72628 85099 73161 62013 72669 8132 90455 16948 25632 53719 62861 33602 90041 9492 53848 39831 94447 1268 57692 92263 2559 95557 15538 58248 89448 71651 45013 80050 37279 34135 61969 43201 89728 64843 77287 8753 36604 95058 41415 72473 78414 53180 67238 41230 57021 48986 1954 44473 50112 15393 12058 48215 23146 34121 72283 68551 70621 60088 5046 68728 5007 56415 90509 89656 38266 59964 74738 50261 78002 58718 69926 62883 80917 26732 26739 74800 43959 40133 38964 2552 89937 78220 22478 96327 52970 99792 3406 10189 93104 74781 24752 45814 28689 22804 13584 25229 37966 24203 16002 93052 36789 63591 67331 35629 38465 36253 69179 20527 75760 9172 6253 82947 91818 17421 45569 6230 80725 10214 35687 76499 37446 77640 54323 39783 35636 50086 16233 62593 4450 6472 58383 23568 61615 2090 62018 24017 90267 52435 25087 82233 70449 76432 81992 8117 5710 49770 59255 36349 74114 40260 29259 23971 54429 42911 91565 19324 77487 30503 35598 11450 27661 13470 69532 7018 22603 10018 80733 72863 11823 29908 15544 60275 20769 77630 93082 29809 31081 31692 31429 54879 45486 69093 59303 76204 30368 78034 63589 11349 59391 53728 6529 86426 74543 66082 93892 75576 96880 23452 72798 38542 48594 17525 89608 43035 60478 79460 42017 50847 9812 65973 33427 49662 32263 1738 21499 88093 67041 37565 18145 11540 61671 20676 90592 78238 76378 52782 78074 79373 63109 26328 38131 27221 46520 55306 66904 16393 70746 4372 26255 40599 58101 31015 74391 75380 48453 32101 2636 34538 85397 73892 60626 27377 75354 80507 41525 84890 38745 23967 29601 28562 19031 15655 89030 4499 42482 87190 73443 2163 35850 68793 50629 73254 51180 53977 4251 29784 97189 81908 50927 85399 12885 97318 51761 4717 23255 50241 55777 16298 7227 18694 18217 30912 77465 57531 56397 81030 94833 38661 24839 74161 84448 95478 20782 63663 97213 63585 16365 99769 44807 88922 24807 24188 4497 6225 67343 30866 18658 78845 21416 63037 44943 29640 24198 56019 10965 47558 75149 75051 51223 35927 95821 15786 31415 48086 13850 52545 10445 87961 76121 11485 18867 5466 22048 68172 60131 27590 78942 73152 33894 74885 78062 45276 54439 96912 13820 51109 21529 80255 66609 11922 61422 68425 86413 24832 91658 71157 7962 18847 31349 65403 30536 86068 56733 37243 70571 71635 85332 87546 41734 42964 49465 95396 22993 14574 49198 91463 56021 55320 44142 48018 4783 45292 16602 12131 8370 6951 77903 1511 73757 10700 78395 45552 61705 25523 79451 59260 55418 54528 26435 78177 175 54018 67418 54304 18924 34735 87204 69646 88999 43904 47841 3090 69967 39865 25503 4335 68684 99110 43991 65508 57340 35506 65499 23227 93286 19015 12304 55938 29125 73033 37781 69148 15917 1901 54264 76070 32036 69839 27202 82140 63659 37159 35339 50786 42056 87157 18228 75069 95254 11286 22164 22727 89153 8541 64933 20551 69049 80819 15572 87512 54557 42225 1880 22886 85713 87242 32626 51608 46278 83047 16921 32710 49366 22827 10333 4496 82588 42376 95108 27204 19586 10442 64760 77346 15577 98916 18757 17039 88854 33647 73010 80745 53219 22084 81044 52700 28548 86689 93440 91187 81360 94958 31368 2412 93505 59512 73789 10806 71148 38293 89465 28416 23608 98081 38252 13056 81272 13829 72564 74572 52119 93436 66113 72580 77146 22557 60536 53781 37989 66521 10873 30061 35620 18756 57466 1351 22279 11033 25535 19640 16692 65071 22236 32859 28638 45047 87732 1017 21909 15550 90215 41552 71381 20628 38404 71053 23931 88466 3500 92014 24025 74453 96256 24281 97501 58713 2263 7995 18849 12555 55956 21096 19403 85832 33013 17225 92518 46472 27133 57100 10850 59419 16811 44770 44145 59208 50457 3264 42096 95639 34038 46243 96685 54193 64221 49090 27542 71814 68080 46298 89646 23441 1200 75087 92797 98517 4158 36942 12430 49440 40846 40733 25957 13359 78648 34736 16996 32888 4166 9916 57720 8592 80448 64831 3337 62137 46475 95839 79760 24142 63261 32851 81973 1646 33922 49131 78907 48112 5214 40265 94947 53673 78104 29856 70713 52276 38841 50278 18577 13846 91129 38095 21778 7371 19291 7357 82431 57605 93114 23006 82211 89944 8773 39096 30204 79163 30961 51835 47428 1092 69579 13657 75252 27217 82015 45261 68803 77699 91838 12849 9410 78024 24418 88407 87270 88700 29467 1962 75148 36788 73952 90841 84085 48987 68075 84161 56441 37150 6123 22960 94974 89225 18349 31634 22185 23648 67829 50227 66684 31048 79115 2947 5814 82701 14602 13712 46830 215 24182 53542 27117 32613 731 91529 56824 14406 51324 24038 59918 6702 62386 5838 6326 56160 24143 14359 91033 59139 50314 59969 98684 29090 18639 79633 2840 86579 81636 76361 64161 77218 99100 35454 63678 29285 34591 13223 67371 92448 92373 67635 39501 75925 28015 40398 32743 65147 20438 80509 72918 9645 37033 55344 73351 40653 40499 65966 41890 7236 61519 44107 68424 26089 16920 4624 10225 60996 28752 37200 47798 1632 82148 69370 13549 88283 29834 79643 69113 67023 84239 30397 15141 13647 41095 99362 61326 58010 15954 60320 38645 10931 4581 23074 83778 89984 3661 50802 94453 80292 32883 1365 16568 18022 49963 15962 41143 47470 38708 9617 82029 47430 84992 65561 43985 48551 43841 59805 98485 40269 315 39140 87323 72168 40023 20953 53448 44082 62760 99958 25474 54391 41694 56702 69858 54305 75095 62563 16238 56771 28519 68652 96331 27180 17050 17667 89492 10491 40452 90356 86218 38529 85743 30419 95356 36859 92558 19972 11083 63485 9208 74215 8491 21156 62146 28675 1295 35543 16008 28428 10015 59914 93427 93093 80654 98522 87151 37326 58351 54903 61463 71815 47529 36773 47721 1262 69831 37850 50421 36194 70369 47874 39968 95973 25651 94475 50649 41856 28420 60244 58896 5032 36353 201 88920 62604 24222 98084 8610 14868 75461 29162 37938 34937 13728 8696 18176 95344 43759 9216 71872 20920 17011 86735 85182 10604 75220 90635 33633 27569 35237 51677 42724 21649 56279 13142 48795 73122 86589 37537 64037 98067 3684 8429 94962 90986 50098 86733 37365 19929 63416 23767 76515 24285 74187 51958 61411 19981 14923 97314 64905 82108 92867 4431 77083 36190 13287 78145 22258 83710 48441 55812 21310 83369 56329 50842 45377 14928 12413 79425 33527 38890 37884 17567 94372 74284 78296 54149 30971 5102 4400 6124 12811 74999 88617 88505 83418 97519 94604 32185 54181 89665 32022 22633 45058 16206 88569 27381 13272 61910 80070 86131 34201 72530 20528 745 637 21379 7283 14580 79080 8231 33771 91830 4447 81567 92312 56382 57429 64336 17077 7519 59490 11001 8594 73958 11168 62650 83120 25861 56096 77618 8838 46691 37738 11415 27608 9191 78739 94594 16810 34837 45198 94356 34085 8073 16880 3895 68522 73477 45433 43845 16792 66829 24303 54318 40964 53251 94817 55458 3702 43655 53350 86825 33902 8497 41177 65687 47884 30837 23268 20877 3761 82501 59510 38765 1472 28373 48279 52430 31957 21868 57794 74856 80603 43956 50177 34785 97116 4363 37793 1076 14185 34728 95343 61980 34205 74155 84397 65093 88629 61058 4815 62806 28193 44633 40817 42300 60250 86402 70815 81690 48896 25233 1239 86201 88885 28717 22876 98008 82218 86408 38759 8852 7208 92326 68672 68200 83318 47747 41920 27541 28237 97535 56986 73021 17840 49161 27328 17131 58565 5972 86628 25120 83384 49511 49922 48815 31063 35989 45384 4796 48604 51594 1037 39408 40545 54615 42288 39948 97943 50817 97911 42404 29582 69297 97677 12291 75324 61728 42928 85625 74748 68567 24520 69226 62259 64076 52192 46800 31147 73786 4893 42946 74628 93685 40877 73993 4507 84242 96087 8509 9694 56377 84279 49187 57314 34711 65524 18890 41729 76851 60429 65001 74462 66545 64415 54895 9283 16573 65417 32281 15400 4923 87147 11337 63139 81238 88512 83426 89057 39421 79057 41360 30841 63733 8835 35324 79375 52207 39292 63807 68308 19004 17702 78719 72282 34475 14135 25259 93851 91253 41135 82909 68315 5088 36939 33594 99159 39300 91113 88481 73862 95063 15484 70057 1649 1620 77063 12650 78774 80554 32370 3589 75575 45278 61263 33094 42615 38366 58936 53243 2368 6910 8568 124 13023 24062 4006 7680 53633 9785 97244 95888 4690 9913 27694 21624 1008 6065 99294 23694 9199 74679 3376 78882 52479 66626 2220 28384 75724 47006 54675 51556 51637 16571 16079 10543 32190 29967 45210 51323 80015 58410 67200 51417 27363 90000 64981 72398 85566 3248 57009 26079 18055 23409 82679 47170 91443 11698 85450 96977 73756 89414 69750 92707 48069 87033 38580 52274 49471 42867 59555 58425 51689 90672 70121 2606 83768 71402 59427 82886 65179 30258 38899 19777 84115 48157 59043 56870 79360 97351 12714 4531 54338 43608 27536 22554 7147 217 7972 3056 81885 87319 96773 2991 21894 4477 83647 1054 22030 23230 8514 77898 32471 2605 15270 60341 15010 59304 84886 82703 30173 4065 36463 59257 18934 19386 21204 64021 58038 16402 97924 26184 41754 88175 20079 37708 32497 5789 47315 26357 41108 1398 98080 28800 61855 51857 60458 83218 16500 29010 26414 53113 63162 43666 53791 80167 15085 22930 35460 97204 58326 51033 29842 65289 67830 24154 24199 76795 59018 44984 78897 20489 32297 63178 64328 34493 32652 17625 53116 79910 81802 26492 77414 70399 92037 11958 93210 57861 6817 91326 76096 6538 69846 33624 65667 27582 46361 11885 84368 36362 68077 74123 79319 8056 51919 96285 79177 43161 74465 56258 98438 38968 29954 64792 90074 36543 42310 32695 41585 98549 42829 96135 54385 32964 17453 94002 6417 16403 33935 26557 3445 88721 42087 17650 76674 11870 94641 77698 9382 3649 193 25410 74607 86062 8472 93742 10809 72477 18605 35464 63711 33283 88658 96018 95427 25237 63506 49680 70364 30538 49832 14412 5063 68787 82312 77760 11547 11283 35242 32411 75015 26129 18810 72020 70869 68736 44351 60849 13180 88445 75332 10273 8196 70338 18439 11900 6667 27341 72947 72095 5836 13750 28 21262 38437 16193 35360 52731 86424 83463 13565 43834 96378 47354 23975 80816 87331 62294 84054 43851 52181 43282 73223 26789 77400 51642 3739 37475 40809 98186 70589 42579 75279 36659 63132 8322 87362 78089 47628 2108 31652 15870 74776 19926 29023 72389 76559 99141 44794 81398 65715 19565 62959 74584 60230 56481 31062 94565 28147 28022 76421 42368 91814 79491 21740 58434 40945 23593 72425 98741 5090 76755 51296 71238 57 58545 63268 34931 95663 84394 62378 86659 67896 57125 10912 61842 59016 69709 51986 41772 72537 85375 15720 70507 72121 49144 21977 25587 78598 55915 89010 42140 44804 81262 75062 59051 79683 77409 62212 83840 45389 46721 94808 15664 77087 36680 99754 77417 72837 16021 17564 24452 23554 39167 61851 30685 97828 26807 3833 75030 52073 39477 30162 74291 13503 18209 11920 5605 58045 58656 31768 3506 21914 46055 85807 28185 19644 60100 47632 60371 5040 26187 13453 10159 30070 21873 62976 77318 56477 51613 19193 5986 58457 59003 98730 61179 19791 73782 94323 96206 28486 17542 6971 65340 87087 56143 70181 44490 13807 78679 52432 21214 88566 96049 4872 76898 29386 68674 82863 71069 5360 9564 33318 91847 44913 59773 40235 67250 97793 27351 10524 22587 29280 32477 25272 37147 85106 57991 90711 98553 43015 46640 86482 77337 8578 33822 95620 8619 40332 57470 14004 23524 37467 70188 68550 74218 84355 91483 28465 76257 60395 34622 25002 34271 13571 94753 51529 89884 95360 14147 48715 28319 46598 67857 79461 49547 17509 50877 76388 16102 78904 74271 55447 40916 80952 7111 19481 10731 37163 84253 8405 35200 69854 95454 87738 29914 3383 25826 58954 98721 60893 42557 54678 78498 26198 13782 48989 61305 8772 52022 96182 99001 65211 72563 55966 27013 99488 14767 77588 91965 12699 449 39144 89941 63854 32931 17481 81406 59963 37135 74636 93794 21120 54178 10702 60781 98927 55606 1161 81845 79980 64028 90620 63316 38118 6173 36477 35103 90494 37199 80887 2834 21118 71901 84444 13103 73092 9633 26240 95428 43972 44465 12544 47913 52403 88656 66350 45489 16977 45809 24367 89942 42708 18852 5181 38857 14313 43806 36332 2290 58483 34770 36016 65029 85956 54188 41597 36054 68656 94873 22615 94468 12590 57524 95476 22237 40252 34744 90043 54456 87409 69358 62359 94915 7803 92834 77711 40020 98546 10723 24305 51425 45999 72128 17054 34337 84793 11825 22736 43821 18542 9124 64236 20120 99641 54838 37176 7944 79685 34515 44354 45703 28537 84021 65781 79387 72855 4859 19172 79716 73856 63263 41225 25428 1993 89733 59180 22678 85267 1546 95371 97925 78489 5074 59540 66988 17778 80394 83780 40228 31456 96702 27588 41060 538 97250 83897 41606 19511 11411 92744 91561 38690 93667 78351 3010 71072 97181 98979 8556 42995 19078 52200 36697 1233 73793 16070 13399 98332 62264 65672 29575 45192 22878 98042 66263 26412 6592 74671 37152 38993 7961 57361 93039 79586 40539 83654 12151 11822 84517 75647 75215 51740 92417 83616 87563 43103 73130 91497 47004 40254 81131 12044 633 30262 3159 97955 98502 39724 6812 52359 87791 15183 27914 58746 18027 69625 90051 86782 67573 85121 48299 73970 66705 7013 43304 99142 87210 19502 41040 19158 75365 78744 49890 92344 30925 557 89727 50976 35997 80354 99973 93064 86112 51546 49289 71259 18318 56950 89065 28070 81698 79431 48872 85408 37957 17510 60692 49942 25530 58814 57423 99670 66488 75374 40980 45521 28041 45076 50473 24830 94473 56738 23513 78766 52701 37860 65127 72632 32483 3505 18193 78350 90938 76732 97175 42644 59768 13078 98369 5806 82731 76542 3038 14513 36185 46669 54129 99665 46531 9687 8492 74702 71119 53242 9392 15861 92407 15326 52982 32774 62363 80256 91160 86240 84567 411 93069 4898 69151 81805 49730 18324 31405 83026 26888 5938 2743 88030 85977 30447 73427 10068 96614 87980 87688 67865 53426 7539 5285 19091 55681 9126 98724 20445 49573 41586 93085 33167 54247 58700 73438 14367 17231 69095 30178 69627 4956 38424 3167 20657 50698 16191 88749 54791 69786 80419 83176 94413 96963 13169 39982 37676 32318 73219 40532 26432 69642 12394 9629 86355 85425 18375 3780 53787 279 6904 52508 83151 66450 98459 81472 90144 69982 47365 74206 36872 72961 99464 34803 60666 68256 66328 64779 55985 40730 58210 32080 47851 58805 34280 10282 92747 35756 13004 68166 26752 32392 553 757 14514 19473 45540 52807 89903 79308 52874 75418 72533 15506 75347 61813 82849 56186 96822 40484 17332 60104 79082 86929 77659 15761 43642 922 43773 96766 97940 80954 74801 61488 99441 5876 75309 1484 20673 84565 60051 75639 21895 43589 11845 74395 32096 10527 64851 54295 68182 15875 82056 46352 47298 76140 95424 34755 10769 36123 69263 54607 713 99569 5829 59761 84089 78713 76614 75339 43191 23052 66575 54957 87618 27209 42904 49139 68764 19423 87666 68196 30578 16142 81798 55284 990 33780 47979 69505 49851 96825 98651 1409 33753 2658 41029 4572 89209 83757 3599 64045 2538 96084 64625 3092 20755 28472 44220 78306 74689 75405 10463 48785 79971 74255 17652 37607 55919 83449 43476 67088 72535 48549 10206 58052 50864 24294 37043 45074 12067 72490 90244 29712 42117 92895 81293 53187 4906 68233 47302 8146 47503 52285 73436 94072 7269 59679 20793 7725 63430 2459 67007 38369 71775 20505 92954 57411 387 92050 11503 42347 89301 14069 68210 89971 89197 75192 74705 22228 75266 20630 4103 60747 70479 59174 95705 70517 47043 61072 3317 69604 47652 1930 15438 56324 9093 8730 71011 26607 20080 97037 70551 52046 40697 86748 63528 49422 28973 94803 92283 88055 17914 61092 31691 389 59874 62133 76137 84497 12237 41234 33812 70618 23504 70085 91698 75124 6824 437 59410 18132 38320 17179 21486 87676 87442 67595 60694 57257 66847 29120 53783 54207 19153 45887 799 7361 26451 38879 87759 51098 42853 14484 85656 84454 78693 27071 98899 39150 3800 72344 99615 96649 57940 47650 68320 61099 74095 43897 56886 53227 88438 43175 88399 34312 22176 63393 14389 9317 20989 27716 73877 22085 41322 93148 5761 79882 25363 28920 94624 7941 55990 29001 21130 95633 33824 30184 40698 64240 80042 66679 75395 60453 23010 89515 26535 10570 660 94008 98826 45989 66212 55022 70907 87278 73450 82276 5626 44128 11294 70270 60580 74751 81463 95630 54749 36456 23587 26883 21449 56485 74929 48256 79090 65399 2124 13021 75560 11751 6653 16863 41839 99677 30223 88400 61283 45328 85618 59235 24183 81478 64278 13625 57539 88294 51026 64179 2178 30931 47265 32106 51021 5162 80728 63919 82631 92244 10667 91450 82867 39564 86805 47900 7264 62983 91343 95112 79278 8973 18393 39942 61426 85493 41832 77357 77194 89586 9611 22295 22667 8098 2624 80510 87013 90754 78839 89557 13087 57085 51618 7988 40917 94731 66415 1272 63228 10394 71190 15168 62450 11867 10284 42047 55933 8040 92112 90832 6876 43769 75672 57365 68012 63916 39955 80484 81051 27131 76626 48007 77889 24718 24587 69183 9091 52078 17469 14047 12410 25866 56082 61390 1131 5190 76069 96098 82208 8976 94012 91839 49500 57281 33244 17607 59798 50810 37790 4710 21793 89484 42221 48918 81120 66677 60336 52134 21665 14085 14802 56164 20683 80572 17506 26234 39674 98243 11666 40042 56037 71745 52105 7048 43021 12605 29470 46312 6415 34925 23307 31735 45178 25691 27457 46399 59721 47831 24328 87511 98496 65132 32211 33605 55299 45975 81365 49424 4453 15809 93415 21057 13324 12505 94318 16502 45784 18202 33312 8991 17052 42720 5178 59430 17722 86488 12172 18613 29380 46437 50660 84552 78919 69266 967 10178 1615 12399 91552 46555 86103 95628 40479 84626 29940 88775 18725 12474 25522 6681 74704 32794 88779 66447 47247 26930 62639 73309 10102 55703 4483 41752 21080 10719 33246 45786 84486 81025 93692 75648 66894 67492 21266 81664 33355 90954 7219 27760 18863 53159 27502 61352 16267 53465 57398 74866 82183 62442 3146 37222 15934 49394 59256 23635 71090 30995 94770 13331 1849 86347 85681 28270 38676 44426 2107 51259 43104 49715 95610 57305 86525 37947 45419 10678 78515 71603 94528 59950 34236 50664 48956 87041 87368 48408 58268 46217 42841 10427 15118 49415 81711 67692 27769 30800 10864 38418 44350 90579 87346 77856 51056 31943 52100 6447 41195 36874 28190 33345 2842 49486 564 29849 87780 42585 65300 71390 49407 68389 99319 61047 63512 89764 56192 90625 29707 69196 44524 36121 26839 27507 29185 91717 50830 37581 17535 94675 39301 78345 92130 56779 6378 90746 87875 65955 67540 25436 55087 88072 24341 84943 39181 80859 93334 84069 33965 86610 15963 86950 60943 81007 72640 57902 82714 69620 22552 77008 90596 8004 37541 20101 88911 96391 43197 68991 65844 9171 9754 96570 97672 68214 80743 21876 79214 95289 696 14 6659 5093 96950 20211 53955 95882 1123 21960 36782 64844 1387 18966 36469 79306 32482 78272 38991 64436 25324 50398 80302 3687 52190 34093 58346 36101 79399 41362 29230 19597 56911 3192 70067 9933 81737 25612 55121 37605 0 96311 85385 62807 52504 70368 81253 5446 10941 95508 34398 4598 31294 93111 97051 66995 35832 73824 83097 37066 49769 46509 18410 69078 42693 97093 22129 37501 18063 83551 39776 30137 5911 97607 30140 76730 2353 89593 7026 38569 36053 68224 22319 39103 18612 74302 4412 51230 53234 11376 60754 62533 70499 43013 21413 58056 78454 32755 20775 63371 55837 22840 28159 20008 74519 40535 8482 31044 54314 46023 8107 63304 61210 51525 67970 52396 22509 70817 65473 93606 11658 14192 73404 7814 28728 84442 34574 63196 39097 57537 91631 60671 26137 83183 30110 76771 20158 23991 11128 9536 53751 39189 86235 68900 78795 97042 50677 29065 22472 57263 60302 75139 78542 26257 21281 36982 80017 90701 96060 74901 96631 64693 69366 47735 99806 9210 31458 64242 3148 21300 81863 66246 24858 78821 37466 711 93651 17553 19141 19563 27990 98427 28171 70218 81685 56045 5201 34066 49335 10913 55999 27565 84869 36962 40462 41816 46752 97980 82953 89166 18184 5143 38215 42010 79160 74786 82481 42298 37457 55949 76326 81059 5341 46694 14948 5029 82407 65501 19001 28864 69201 43403 21610 8377 93773 53469 62605 39882 16130 18199 49082 48414 28895 29815 60927 66469 6981 31312 68351 33685 664 70729 324 85594 99442 86780 48037 70402 16297 5625 50487 30386 94667 24298 22848 34857 35571 78538 25545 48066 38178 3559 35896 40174 6231 87091 33194 29770 21450 35606 15738 41300 97802 8066 44964 82572 18520 22180 80311 47781 94228 93242 57053 38444 54905 12024 94689 49917 66918 66518 76417 41819 2714 38867 36288 68205 33749 2701 63462 88698 99648 42852 84574 26081 74974 77694 5694 8549 57797 23796 6499 58566 26827 51354 22907 56480 72488 91989 41962 98734 34587 64343 98327 58882 63001 39681 41104 36547 13738 37919 10474 71043 79602 52262 44848 10153 55767 54392 64984 79537 62148 21820 51236 60470 10236 22536 56752 41685 58009 88705 75772 11781 86885 59504 48006 85533 96746 14130 9768 77660 4370 10928 77829 69558 64869 12281 35175 13017 83073 68201 33060 81282 98402 37234 87638 33640 80445 43960 8906 10298 6071 72807 75363 35031 30712 39742 70808 142 57080 58093 73074 58307 29222 63814 30275 15773 69286 58728 95407 11906 27730 96143 83833 14600 49206 65979 77338 454 46913 55692 77729 33282 55639 63522 26952 28100 80165 57781 67862 95458 29658 4153 45355 6964 29653 18515 26770 9954 92805 21667 99121 31711 22501 15768 28011 91988 38335 40666 6403 67557 76286 57808 57306 31096 67776 3991 44197 75750 81592 62703 18195 18069 51528 77496 2930 98846 92165 52093 71091 34943 19955 87293 2884 22077 93260 21434 63105 70828 25214 74622 72605 77740 61667 3645 84741 79324 52977 21292 81489 7305 35293 80274 97769 30027 48525 61915 8677 89330 70202 18731 64029 83960 10614 20637 9046 72801 1517 6425 36289 37455 20072 63500 10854 26017 63895 64900 99859 81484 85775 59457 23266 980 43271 70080 64835 98195 89256 58576 23885 43479 82117 35976 29420 74980 21593 62045 311 80970 73389 23465 44872 19542 91082 6989 89990 93237 99903 31681 17055 87916 7326 54103 26047 31171 41299 22153 19702 52178 2218 28334 62377 27152 24095 2910 65761 96633 75076 21148 15856 44313 76761 84698 17292 39074 14356 94989 96127 34503 25256 15547 83573 45407 18040 86856 64507 13891 70798 16656 59094 41738 88515 9790 64199 26012 15533 89541 24391 72531 84174 1401 59373 83692 93712 21581 14157 96456 53325 10996 72500 35867 18291 23437 64660 24498 93446 42616 14232 71124 35562 63005 97502 38356 30210 896 75142 910 33708 33187 49100 59956 9702 18049 58140 17723 84827 48448 95797 53515 40348 31351 88674 2466 75859 37805 54317 72627 74515 9620 40440 28209 95776 27771 41290 29465 15926 11189 38727 94930 19738 92512 27257 95207 6309 99157 65272 77614 13983 56017 97263 17391 48035 57177 73387 24055 27444 32237 90733 62671 22496 75730 52987 67117 51947 79818 16378 50792 99349 6675 42306 31442 58273 32820 66054 31242 46381 27001 7656 96421 2445 6762 66307 56596 94103 77223 42241 99519 1737 3878 17287 37832 66221 43270 67831 2297 65469 27081 17003 65119 87681 11103 67434 76198 59526 41302 33790 4530 88203 37713 13785 88148 34938 70253 92415 6669 76290 66669 3941 40357 32379 39116 25757 61857 94195 25697 80685 12886 93657 80192 33962 6248 79600 86830 94283 54605 32016 17220 42715 76639 7670 7433 45525 37615 78532 26140 2380 38598 55838 22508 63276 58533 69654 59894 128 93993 47238 49533 45190 5438 87172 59708 31311 79255 14046 45363 53528 48838 12405 11933 89960 40221 50816 14616 79249 46366 7741 85345 58957 94042 7540 9182 22208 20686 7007 24642 89596 26103 170 28596 78255 15659 4077 61916 96923 33361 96871 32081 34461 36811 41946 35037 41952 84224 59203 72507 14082 66944 18192 12625 57885 74410 90750 2096 33031 2234 66180 63679 2922 82796 64959 26949 45303 49217 43009 43753 58443 47714 281 40912 55386 28121 92798 67696 59357 85371 21086 55809 4990 7804 40456 14317 24400 17007 98268 58516 87778 36858 52187 53737 18923 82008 81336 45202 2764 1911 16799 88761 3501 84852 79500 80578 50959 56875 98799 98510 61968 87416 38331 41690 26538 31966 85212 63770 30897 72593 27358 29968 78728 65113 52611 8137 30740 8537 11841 57637 94539 43137 96961 37952 21885 71219 62336 85329 37490 86810 60048 42257 76328 85634 57193 55914 21828 23189 96932 76411 37494 80794 30424 67584 45623 71535 56942 2988 2639 40386 2056 52663 66791 85525 30909 83143 67346 79797 81256 6384 28359 68786 90816 61536 24086 4046 27310 65492 28012 19118 71632 93943 81521 86751 70714 28488 68951 40531 30667 19696 85019 89746 4004 12349 61811 41471 15328 3732 55260 29149 98503 94091 22000 67895 27798 489 28462 41803 76477 5834 75176 29579 26546 22241 86394 92290 3772 55038 50358 48534 79397 2778 84639 66869 84630 90498 54095 27205 32440 21068 59375 24590 66498 81348 7289 40250 7649 32627 67952 90505 95666 147 6698 17904 50691 49017 29669 46928 58179 22436 56928 65934 9115 36110 33202 92876 88703 75056 96280 92110 25749 94237 68772 52673 15678 70506 83191 36738 42527 67381 59034 28598 79222 98386 23737 94066 82633 62048 78199 28924 77167 84944 20976 17435 54261 75112 13299 32195 34098 34319 47137 99232 75275 91447 69713 17362 39683 51599 41414 5477 35709 19389 77278 79480 60838 95115 14146 57402 8170 56770 45007 15617 38107 22839 74060 51639 74701 82070 24192 79058 79638 30887 42558 89867 8179 65542 73400 54658 14876 41142 38574 11581 19963 73806 32939 47527 71421 58212 49013 41282 10992 49001 24231 46833 71486 82506 42721 47079 59983 21116 50522 70317 91386 97184 79995 22541 54034 82521 38575 8562 76074 20855 22274 95273 50961 76452 33690 28621 69256 64063 41713 40341 65502 34483 5717 23981 17390 1608 30610 46185 18041 94244 29298 84113 52613 6441 90617 16954 27806 24135 18777 27154 10248 66053 83421 14783 31853 82447 67549 33182 47041 52617 5920 37731 29971 1690 30769 75021 82735 25473 65400 32769 41216 15822 59440 12098 97379 82370 45313 99856 43381 89151 85333 2253 67414 13115 99909 22095 7983 63868 66793 24459 46518 9137 41944 85295 78349 23297 18560 85774 96844 38756 40431 45344 331 36480 65208 71174 68363 97217 95369 26628 74535 91472 28868 75869 79558 16138 20494 97797 39541 61985 14640 24250 23156 94614 70478 86543 36265 70460 26342 26679 41740 71170 42793 32111 73469 35804 81901 32250 11318 46519 11275 64418 52115 11320 81212 5128 19282 51676 24112 81677 90844 12113 22700 86600 50980 41448 16517 24421 69089 26186 21226 91072 915 13395 97067 30409 6806 15718 41545 41420 18128 13944 16356 98371 37229 34863 13291 62958 90174 819 91042 43689 61994 31159 98326 13540 36112 67258 45156 33978 61227 11034 10926 10264 45645 82030 97809 23661 13370 15296 21153 36475 89998 34395 2780 83485 1422 5079 43633 65982 71767 71532 80673 94129 72842 98816 95098 80642 69412 12040 14599 23640 65028 44340 18951 51370 51609 30526 41565 62767 9163 1416 97905 11563 39216 57137 20193 84701 27580 42264 83197 61237 85597 12955 66851 82293 55870 60011 93677 58865 68931 10973 97841 47081 47032 87675 76568 86596 34571 46710 94178 13199 88229 59578 90535 64514 65191 85752 75567 20594 27396 90423 59884 60907 6658 77158 2026 59062 9923 78316 85778 98795 24930 7097 21256 72712 30672 68813 68354 86804 59351 37780 40513 47020 67082 58430 73025 40548 14162 42013 93678 97199 77365 30594 61253 68890 87075 26071 90907 93724 29177 52379 74742 15067 3564 62094 65112 77748 37570 42184 33573 28090 73620 72872 40382 63288 38349 4207 68283 93518 40075 60242 72676 76632 60392 79767 90293 65886 66403 55904 92604 69853 95862 47990 79477 16444 49831 33049 33776 38672 69215 21043 37262 55108 2810 17395 32020 96939 5865 21907 22435 53358 5330 73290 13077 53822 52892 24497 53520 73228 81540 93013 14087 63297 26192 2505 96000 7571 18363 73961 50764 10874 35473 4009 6139 25056 90572 78344 8781 10685 74727 902 95429 11115 63016 96821 60801 96908 81326 24546 89037 75878 75547 50654 87653 83367 2356 66374 85575 47322 91004 12646 36768 276 49115 75452 54080 71217 76487 68062 92693 74023 80391 98678 45011 83356 77831 42465 23947 21566 41218 78695 87572 24472 80360 31956 25270 6548 31348 40712 65865 35399 31685 75545 10830 5511 93936 75830 32265 1724 93932 26669 70313 50210 51129 20118 1623 9890 62970 20461 19704 78451 10559 18261 96325 74681 84434 89566 42716 17949 95284 78032 98822 39689 86111 94351 46351 6307 95967 24683 27099 7690 51548 44543 6019 23149 36946 60685 5364 55664 80953 52517 33181 36930 60031 76554 8394 67073 32378 47418 73513 35492 23217 19911 42055 76629 75719 8748 40164 48892 89929 42272 61798 96674 49363 66961 63795 12957 6694 90087 33209 21910 79028 30559 95749 57228 87470 83336 14338 29084 70264 7714 81751 34972 2853 97836 20540 45528 32468 37711 8335 56741 57115 15469 14137 33142 66336 85942 83847 77920 97865 67299 82178 54502 60524 87755 26176 80158 27410 4134 72325 13039 66900 70379 86225 5175 41933 25061 78807 71229 14641 49051 17673 79576 9850 38123 56311 87109 90659 62105 6597 67978 94117 96054 92429 34885 18538 55015 9005 99933 96035 7445 90104 14221 62452 34653 49694 92819 77311 27272 35999 76412 90777 68411 77325 37105 37552 5644 58287 51477 13929 28425 74424 49977 85215 52535 73285 41807 48326 96781 61211 35612 52988 75608 89142 16160 65120 45274 24646 52725 54985 3724 61312 64589 26626 60216 58608 77509 19915 34115 96567 32261 99982 50040 84724 25646 55141 61236 20929 57433 20688 35217 63165 41280 38128 50043 59354 47215 90318 4316 74992 82192 9987 17737 70899 55444 38797 27036 85879 20913 13784 56491 61586 81898 36085 34533 28943 58532 24895 48738 66312 52835 33847 23533 48516 59915 49348 33070 63233 10044 43933 27996 93656 66939 68082 90276 43649 92452 60284 92482 51732 26589 22824 69116 93287 95907 4820 72860 61889 582 87717 74848 19364 17680 48263 88780 74380 71681 56789 39190 18033 90762 70254 7775 82072 94109 2651 41041 4860 62453 59379 90181 93984 651 94580 17105 96415 83986 10801 28250 54001 39162 23422 63727 13105 17662 64830 67962 33852 30580 41286 31991 39004 25908 31506 38004 6311 64421 62936 94652 16639 17165 93735 74769 51123 23334 27543 53321 55490 70592 56507 18657 83630 95400 66717 55272 35920 80153 45853 54446 34217 96355 98681 84390 23042 87600 57657 45880 39184 9298 69548 29422 94348 33986 14922 41032 64154 40353 92478 80800 84587 76837 81419 49710 74100 8071 22906 69675 2226 42075 11274 28643 86905 60535 95198 70216 41291 84734 60112 86422 98761 78254 22807 99965 47338 21397 63116 19957 84537 85971 20732 84437 35533 13411 99269 77139 87668 78419 75189 11073 56217 71494 81617 7630 59684 71162 66898 35710 3601 62333 98849 49860 77492 38091 41013 5918 16697 27672 43345 40519 7729 77731 81625 62814 55685 5840 48834 88375 21248 81395 18317 46495 67439 75506 72472 11043 58313 63329 82615 62001 21864 41602 34017 83146 24028 30025 73727 43108 8687 50781 42876 10345 99363 77070 81441 31430 60802 72 34454 94503 47127 42155 90424 66597 49836 41992 20600 77917 46342 87575 64395 93374 60010 96398 53723 2954 78854 69572 18150 22136 57567 38224 19025 78547 72590 34585 6773 41137 36791 31266 92611 58357 31302 41549 81905 7981 58484 66775 66496 73127 80868 33530 79005 56819 2480 49929 30380 24927 5001 36592 30825 3658 10296 99876 62323 33095 37345 96596 27404 51938 23341 57473 87021 27234 90239 29180 60926 17349 27446 42854 66055 32521 82057 45162 12373 88621 56358 46449 53706 33581 98474 14074 58123 78151 151 69462 66455 2618 24273 59458 58670 59426 1588 49683 11194 36745 64790 67968 75042 9660 67336 16813 38260 59132 56233 52697 83362 82307 40110 89529 70550 33451 69186 85703 7092 23897 97901 21424 20298 19944 17500 17910 62329 77154 50267 75114 77476 88281 9247 53648 79835 11548 9585 95532 28441 64819 98774 1038 43063 70704 54915 91236 99236 77547 14077 91520 23332 62894 46024 70255 51351 27087 95019 88215 61043 62376 36380 79735 5912 45357 9312 32549 31268 25293 65257 29017 99624 98591 84865 807 43171 23703 89792 62522 12275 12897 90508 966 98099 5051 41681 63931 33082 76459 62859 51809 28683 69849 46853 69565 35434 45860 88420 63374 2288 92780 43329 71679 67239 71359 72274 9789 44757 2068 44711 9279 87820 60929 71102 5725 79509 19599 88808 98988 7513 99756 19602 56197 31384 66049 45416 68493 37928 7498 21947 4944 93865 91903 64042 9259 78041 8108 54377 76149 56120 33432 88608 10561 61398 7897 69761 9176 81362 24318 13589 40690 19256 92184 3742 85250 85331 33403 82365 91897 37252 60339 67317 82500 12174 27157 58938 75911 11968 31356 5185 41521 90112 36269 1851 95047 42007 10199 31408 15299 83412 42998 49791 5226 47305 68349 20106 8227 85046 69158 60895 11935 79942 27895 36513 82816 39910 45012 27485 11184 47939 85366 10299 86717 65607 15329 62405 54301 66560 36975 35959 57124 47661 91525 42034 56844 63619 76869 40237 3362 29147 83052 96187 98040 39245 94936 39949 10991 14603 26849 85173 85374 81150 15383 82935 70315 80727 71088 26149 81055 78676 88266 60748 56112 50287 85122 50068 73084 95990 30519 32784 26332 94436 3690 20977 63242 68640 84484 69757 62120 57047 65035 48178 70805 15257 42570 21448 39519 59170 69195 21620 56453 66314 13701 18734 5845 45149 84988 6420 74684 55641 77595 15473 53231 5157 12840 64734 23512 43294 51173 64686 45323 80441 85222 3307 11929 91401 64620 7325 41939 86602 14568 34138 17765 45410 5847 70962 93888 49456 58386 77635 66740 51854 92684 14801 96302 86338 86838 88356 92470 13663 98919 5030 86373 34565 6007 67493 38716 70627 80045 40362 44942 1989 75248 13651 89435 25340 95395 53688 45818 39921 6830 74571 31223 73507 33774 38955 28907 48719 3335 84905 88172 33264 3511 35461 6927 2116 25396 26543 89897 85632 51010 32094 12283 90642 6223 35160 58402 4471 29033 47347 77453 8481 23814 84542 7187 89743 41519 3151 33861 39066 49310 25669 18466 43715 50486 92749 4896 51211 17715 86071 64746 53468 5444 73734 22475 4659 57356 25878 65986 85772 6183 93654 6031 51666 50196 20849 30326 92750 9561 57634 56985 51799 24850 60223 26348 60768 54468 55658 40791 2199 10387 29166 19996 5998 90569 35859 72230 69636 87890 44389 18257 27122 57507 92907 33695 10148 84415 72191 1345 75507 38839 75966 60546 99778 7197 11285 21478 28618 50552 54224 58686 92514 10620 10919 19128 27319 12591 73174 93205 42177 89215 69800 74219 10897 11545 98037 3997 59459 51196 576 81980 8679 87925 69762 41981 5411 12987 14694 77355 7304 68863 34380 11555 85043 65819 45979 29793 47982 9676 11554 82972 20721 66016 30073 15520 54286 21937 1684 42748 93749 51476 28701 70319 29757 34698 77552 65365 15189 1705 30998 51137 27219 98875 10504 80902 64015 82346 83939 90176 71840 93088 75320 19759 8725 15505 83911 85015 6484 99675 22326 84428 2742 61974 86940 34285 46796 20879 46435 62403 90367 64458 85264 78559 40441 62994 33544 78406 90767 38038 78738 75287 36485 7209 95499 58879 46709 6075 5065 76154 62947 15177 82658 13407 22275 56053 44920 47027 40915 6128 69306 10441 9235 44645 34124 93045 23368 49374 28658 21049 34025 83502 85472 47734 92852 68745 3574 59722 47441 90167 95351 98815 85299 68579 84091 22052 57343 21279 71331 61248 2004 37683 1133 62082 37413 70591 33868 47008 87136 46724 5370 98602 326 59469 98643 88168 68530 78871 94144 56219 96622 64511 25392 64636 60513 35167 56281 66577 74401 47064 54955 21888 77571 27801 27673 86736 35282 40121 22408 98874 50657 96911 68451 38536 10164 28183 55773 30308 41461 33243 39211 891 50090 35514 47763 25779 33591 47270 21745 21074 62682 78096 25552 55116 21798 1535 32948 83232 58615 95341 49634 77005 50161 49392 44151 61013 84796 89052 53604 81882 26532 45813 829 73486 36844 28348 54936 36022 39729 1539 14119 1616 17113 79348 79666 97187 53379 10776 49981 30139 51974 28761 53833 24106 37356 92051 5819 27108 61868 35992 52297 45660 98049 35054 42360 2560 48426 9494 28656 25772 43805 41460 10175 99394 23113 77004 55139 78705 40606 41570 67666 66440 73304 3959 47116 53816 24814 96886 81940 43832 94285 67056 91142 28927 41943 5631 25334 35869 28198 80212 34447 47776 7191 36779 60022 36153 73944 93499 92092 94154 64162 88048 29740 39926 86057 41071 56646 33115 62974 34417 44448 89534 12358 97670 96303 63473 42412 50498 94780 85602 41091 71363 64406 1108 80119 90436 45409 27370 85759 60362 16943 47327 86670 49802 40976 47784 45270 36914 76962 22349 26194 89441 48467 29257 48012 70635 57409 81368 60521 20024 13776 50355 13552 61382 50127 9043 90600 78099 12120 73973 82027 56971 49110 18497 19443 42654 97171 91820 1082 45632 17155 84042 21236 35148 54611 67639 18553 3257 51914 13843 96306 34910 51030 74669 41488 37595 78144 34328 70954 15509 37706 5011 37757 36620 38374 11351 49552 13226 33942 48906 71642 92173 37823 61710 74633 6668 1102 88768 35816 17491 3365 35631 89474 46262 25881 96642 62111 75255 83871 32105 10818 32277 47938 19835 49480 29216 39685 85838 90200 60322 39905 10051 36412 55067 96023 12244 38227 3996 58908 51152 81170 92930 93879 75031 6422 67091 94200 25607 35446 98599 99601 94311 14500 63013 14300 51294 64687 47777 12514 33932 45607 64897 42230 84854 34419 67739 87955 37404 74672 39777 14538 16339 32674 85056 46828 44819 40885 54056 92941 93731 296 76162 39885 92443 90407 18614 77500 28877 48054 45770 90512 2648 92715 49674 20772 94463 68044 39824 25109 75330 67165 89406 85217 48026 69334 54594 45817 25982 63997 57040 82085 35097 56653 46102 59910 92736 3529 72545 47797 68113 13677 62822 22485 16941 70145 60054 34383 81954 64699 96625 94801 93407 76436 15282 25266 74296 30725 98217 32614 95679 84052 75692 56725 44194 2832 86756 74207 812 48407 1606 34194 75906 31941 60795 94522 92314 3648 43660 80022 14176 56022 51961 99404 22086 45729 51957 58591 80309 89022 36582 75646 57493 57038 18295 65544 78875 68619 85874 11388 5954 68338 41421 97964 95459 92114 13177 4462 62305 60154 81957 44254 50640 8305 38568 18046 92175 4878 72351 53752 14301 11983 42662 76258 47228 72779 83049 96762 95388 73034 51179 52110 99458 93342 33585 98748 17541 38870 37639 9681 6171 45758 10598 23446 83875 17716 93802 71706 27182 9469 99331 92 55726 68134 19264 32274 66794 56444 48197 2696 33463 84380 30553 39025 62779 130 35251 56682 25852 42104 70370 81409 77036 84033 9173 53423 75753 93044 75562 55675 37545 26175 25768 58731 83932 94647 9250 50566 92955 73097 46370 45764 47873 43041 70702 99446 19769 80395 41131 58703 40144 54938 53085 57126 6463 55398 68888 20667 66932 60655 57312 10501 82156 48779 15793 47690 84280 81350 90991 33814 2499 42627 7317 63146 61354 7261 92463 57321 11620 30951 68738 28262 12506 65578 63438 8346 96979 26310 77462 54730 51954 31808 87640 46362 38910 38809 59601 61375 85230 80604 18483 30739 88410 46532 98261 95698 91509 75923 33793 94319 63107 63121 56204 85814 21892 82309 94434 13311 27066 1407 50589 40355 17322 87385 70682 85262 53821 16360 5453 6740 34548 17149 34348 70847 27813 79766 70261 82591 23852 92775 29855 39213 31856 29385 28001 49307 72276 82846 50415 91595 24270 59523 50393 78615 50749 72391 95144 69111 2594 63628 9105 31258 76566 44054 56310 58869 26024 54793 97570 47949 2833 32175 68610 12670 70701 82138 30065 49140 51670 95262 29703 45766 2054 2876 62647 90117 641 27504 13414 22761 40868 43776 22291 31672 88850 64437 40649 15289 94741 84510 28831 92492 52290 9957 93264 92521 44642 85506 2532 4637 12765 81033 26043 5830 80667 73779 74822 78223 37294 32752 27931 55040 49721 96548 88135 13137 97866 64956 64901 88806 83865 34516 88827 37529 70851 19005 35332 85603 92557 26490 20246 35560 30195 77072 52034 94692 30055 89625 11284 2063 83541 34941 69171 19543 40684 103 46900 5523 46249 98951 98718 17473 43863 31972 56982 6781 28256 79405 35909 3899 89020 52390 98094 93813 47617 13325 39164 15988 97014 17629 95081 59835 92168 26687 77329 17449 60463 74611 19571 41746 91398 73556 161 32331 42163 9011 78417 77828 47952 26931 50774 50117 16969 64999 21931 23120 37127 79828 80892 31042 89600 40185 19248 66580 96782 16694 85732 15712 43391 58526 96073 15373 89820 7678 35558 98213 62972 86455 49964 90819 99632 66925 94757 15877 42743 61854 90299 15327 37205 29936 94006 30883 48241 87225 32898 15851 76262 73195 31898 83603 61680 99356 29100 9069 94498 39081 35168 55193 9555 98861 2500 19595 64630 99961 11746 7334 90068 6085 95234 33773 2114 80708 8255 62731 7644 21435 37440 68973 46121 88889 48607 30913 83196 79573 41867 74305 27231 56445 40996 43519 78079 86396 41126 64995 8521 50382 74707 71244 2247 38275 77877 39317 19366 82157 3008 16637 11298 42592 96056 69615 71960 80730 97220 87232 54230 27741 72061 23645 65787 76018 48091 37225 32271 87573 39565 61057 79372 7139 29306 27573 50773 47323 29821 55669 20717 7891 87212 90776 6268 84911 84171 69486 32398 95854 64547 23021 58203 43670 31380 2389 64355 13499 53770 59263 46138 14819 81650 39985 79758 49988 3569 68476 58891 89479 97679 52371 52204 84136 85441 85283 8689 487 5880 29730 21162 76546 65785 66104 88150 25167 79414 70514 52189 61756 24978 39393 52251 51833 44379 98215 53477 31836 2494 28058 1137 91369 77260 10013 89812 95282 88528 14575 8805 86682 57005 46661 86199 87648 95492 59066 13101 32278 74323 87063 11045 35286 14236 42268 88574 56443 21014 7439 93279 15942 31622 79455 36496 29121 72458 52337 52377 21935 99214 17101 43347 78944 18413 65968 24451 57854 4324 16438 11688 20365 58751 56892 1060 58506 38108 19851 54059 73188 99055 9862 37102 57238 80188 18107 8297 46545 5561 57742 47514 18741 82304 445 82173 54526 75010 50782 33122 80528 95283 28056 31386 64409 26352 39859 9256 93335 31955 75050 6768 13933 39591 99777 89266 69276 99907 95425 79808 86663 95536 18438 8723 40755 35400 41801 90211 16362 82708 75054 66819 53594 65822 51623 17683 70622 35248 77780 91300 17448 21571 39246 50036 52695 82278 60232 84458 47943 13123 87113 46872 70578 97155 56556 56385 66125 53387 14110 91238 16596 64774 18909 98787 92790 89833 61879 43718 33835 63612 5278 77664 83873 9950 46059 41295 53509 36517 64317 46566 52928 3730 69764 18791 69837 19612 67621 96895 86983 85461 27660 33080 4871 81651 41174 58456 47837 36095 65993 99490 71109 79902 3302 93951 58359 6908 83338 53894 24791 53832 88585 22376 62562 55644 51446 59637 74496 32063 718 22517 55631 23920 36007 53839 84623 19178 25397 47084 90534 43958 78888 24288 35295 66178 48316 65073 99657 39606 23464 19896 99880 12917 10486 77300 79407 5983 54394 60057 75509 10217 79458 1142 84287 20834 42945 16610 77603 20176 73429 63957 82439 58823 81669 45509 96692 79644 37239 744 43438 45549 37092 63515 65254 74760 55504 10732 8411 8827 59544 21572 48105 74859 13237 61926 53627 50394 78338 56904 75352 12126 92720 27130 35674 8420 61656 33317 71282 77090 4174 15901 66706 95553 54074 34083 98356 59873 55721 10858 82273 31547 6215 25807 51082 26366 58493 16092 78494 44785 46085 75141 88347 67750 53199 12589 49024 39780 38617 59186 48059 29695 27625 12648 35260 27924 33430 83657 57369 57604 78626 77157 26723 78168 61999 67183 25192 19029 26399 45302 21621 90930 55731 94776 47879 81418 54105 18409 37641 73711 71588 41114 93311 15180 39782 37505 50238 80923 58921 16916 29067 96676 26561 49677 53921 43157 14213 62328 86203 64361 92915 74186 93830 60796 76815 55749 77540 9765 95309 65608 57192 23605 32420 37664 91542 83410 308 12612 28160 97294 50412 79690 27927 52930 37896 29346 18692 12227 46091 57915 54682 25946 11805 91496 40108 16146 85309 74566 54369 25242 28867 59868 78943 12730 98936 19335 38307 87333 86296 73091 96731 68431 58775 78786 59856 10224 13371 12235 21164 79183 91531 88630 10403 46716 32959 10328 61168 16631 76097 60413 3391 34081 45153 70711 50751 63970 54651 4221 1361 48160 44527 12795 21542 4266 45205 71005 11039 73066 38669 13686 57251 58096 92828 66929 22343 77171 35048 22169 41917 53394 57015 53769 5849 78877 48381 60617 50819 2049 86029 33964 52164 50325 54474 81631 15366 43067 3447 9728 91488 61078 83955 58314 35494 36041 59463 58324 48495 66979 31969 59078 87309 75749 21325 16031 33128 95926 1563 10625 32937 63772 10695 48784 61846 17025 87249 71702 73213 56597 1711 8140 81585 12135 72273 18271 47760 13444 42600 17342 35628 81285 90796 91435 41672 44985 37514 22954 21237 20412 33480 57996 15395 76828 226 83598 88477 22515 52103 10954 42487 99304 58808 10697 28327 92027 3838 93625 5668 23247 90878 57166 73567 60690 80208 95004 10218 69985 88295 51213 31840 57098 7129 83219 6455 44117 68989 42081 9558 34288 10560 22469 90546 27732 32812 75078 61476 13727 33400 30729 6235 50269 4950 39615 77544 61104 1438 94555 30506 71709 77502 8281 27439 1340 98635 80695 65727 32460 80463 36487 46553 55760 40671 30170 52158 98572 15568 60124 69913 99783 91347 13774 35546 65188 32319 50973 51095 55352 53357 11030 98148 25421 68103 79191 7638 97860 54958 29027 52301 34181 41467 81514 25817 66805 39370 70330 83192 7078 91080 54361 56552 65480 38044 2731 38635 57679 51700 83383 22687 40268 71048 1970 74071 24611 65843 41144 64092 15027 10715 10462 69809 39160 60182 77902 57297 46218 91922 84536 7391 68353 68015 4359 71453 46129 55231 51135 38388 90324 66 34355 38939 89229 16118 13690 39596 70985 1755 22462 45780 84393 90325 35812 35795 11665 59091 71762 82769 92874 73625 75777 54121 76177 74653 11611 24248 19190 24831 85730 842 2179 61867 99108 19719 58390 65513 84661 78764 24035 40049 16879 90585 61170 52669 76400 23197 68187 98715 91786 39324 16316 16053 203 4504 34227 34791 61637 88712 99987 87475 59787 52458 87093 54568 94341 42524 87735 39715 35127 51798 6407 10316 14629 52713 58196 47796 33024 63602 71301 57449 19596 65496 49360 21475 59801 64936 22709 71654 92669 32998 68930 95272 9624 42796 63312 16679 55159 97165 71141 21015 85312 18047 47405 19794 53310 93948 50858 82843 25285 21461 97195 76622 10138 89617 61643 80863 52268 60497 60832 72532 5951 97668 75251 34800 54187 21088 98495 91724 31747 97284 30916 63300 63444 4738 32786 4929 86855 76265 32531 50383 83109 2488 20642 59772 22054 37994 48577 52769 63980 16817 88023 72810 46345 80316 23000 25573 66658 53617 46053 74497 4636 50967 22958 92128 19003 99377 15303 15223 34113 679 18211 42419 55250 34445 95718 76327 31624 99168 15290 82332 96997 28977 64358 55093 41975 70766 52742 39450 10326 17014 59119 95237 36126 21853 97970 92345 20958 8020 41151 24789 11353 41200 135 25842 73989 48628 51624 29141 57559 93198 56783 57606 14917 83407 70491 27449 38778 95804 78647 88447 64733 33577 95986 10166 91990 7898 48200 85298 58243 60966 75181 69808 5961 88795 70552 96065 56463 86094 43169 42236 81984 42672 2815 65812 11317 12974 94702 41370 31558 43536 7640 83313 21324 27049 55759 19026 24801 7963 91163 2041 39027 86257 89521 46686 50344 41513 80523 63158 90656 54728 33603 61049 23361 80856 85906 94954 47166 55460 16256 63517 65596 26349 9053 36805 9039 32358 40823 11300 83881 29072 20363 38800 10650 58525 14278 21072 32077 16093 22289 59278 8834 79004 82229 74663 92489 54477 26959 81339 72311 63934 93788 87581 88942 90744 58690 89874 24322 73888 56742 4464 38722 8220 70893 55781 67852 46230 75980 54423 92058 28371 18303 54440 52345 90531 78239 79474 41473 17301 53341 29748 24772 78171 56850 7701 14591 89288 90419 14090 67858 92830 33009 90544 38633 68360 34872 59511 8733 66663 89533 67596 61345 14291 81580 43408 65950 57701 16696 1048 46266 32252 43770 51497 21955 63457 60711 34751 72925 53639 88190 78124 65935 5315 82722 20312 45394 73816 92981 98365 34446 83732 34949 21283 64394 60545 61414 17024 18551 43148 91400 90648 32574 85035 5574 19041 67154 40797 46781 20949 22830 86648 446 42078 70857 31204 81994 39961 97003 50369 56967 21273 10631 38250 80046 86568 43603 10252 46322 10881 55442 8351 57249 22243 93964 4426 30514 12950 69543 98394 28269 62597 29965 58034 21110 28985 17887 2691 94370 72317 19422 14746 33667 52021 91174 99819 70166 36092 76360 747 87667 35813 58659 33734 34142 31743 32107 79361 26767 53454 83145 29074 86912 1600 36136 60083 3124 15916 36853 95136 39576 50028 48182 56084 50222 11239 5506 1790 94068 61951 21994 44911 43351 50056 1121 52289 78631 88396 97118 31797 78 48909 48347 97000 64468 42383 60271 29414 86688 5535 38182 66369 67525 53638 65215 84954 47895 77436 96193 64603 62348 90317 70142 11917 45964 55977 91085 54273 90359 24360 82559 32268 65395 64541 2306 72645 29680 21495 81671 80471 89508 10443 47406 95255 1191 15846 53887 51858 47912 85016 98153 47162 52089 17109 35129 81045 86647 22477 45856 99891 1743 79907 5398 48996 96358 9641 69584 30761 7055 47996 74321 70796 66175 28110 86204 91674 57837 47348 321 37978 48593 22800 44034 36776 46456 74692 36466 33601 12143 51486 50681 11675 2453 94179 57486 23468 98573 97497 97871 27745 80972 31262 1260 61113 60584 88764 13574 6041 88156 16962 34514 57997 68905 79343 51860 42053 33365 36401 2053 87263 44097 47830 75216 65286 92563 74944 97156 62805 76136 40270 68426 55487 66389 61950 19762 27468 92207 72062 49689 34336 15005 67554 55287 97990 76160 6915 74471 63508 2746 43371 46537 59777 92724 36247 42629 23205 84408 52405 77773 72571 4350 85679 56974 15091 26975 39827 49329 59292 71185 3331 565 30126 86820 823 72970 27521 61744 46586 22581 75673 50282 81160 58452 89196 46827 98460 93324 8286 64772 5391 97132 30401 5769 77722 97513 23577 19402 28967 52589 51900 61493 56294 90739 41609 42214 82966 90143 47812 83569 22811 23073 85393 17835 53957 47175 15172 48141 4818 48632 74298 45072 16015 1803 33017 21568 77674 95467 35487 53482 1938 43560 5699 1756 19621 76913 35193 73930 40063 21530 77739 26429 66075 29506 94727 60097 8127 461 10879 8929 51644 11402 98331 70972 80880 50801 73320 96444 57869 22490 92522 74574 23935 94657 1343 81405 36991 71798 41610 47940 49182 35676 93288 82629 63908 45911 84071 53103 83340 75441 44681 49054 73608 22356 99597 88746 42353 53299 75049 35949 70019 2801 87473 63166 63899 93364 12657 99787 81017 80992 81433 12710 26675 71273 7604 12195 68925 71401 61936 87826 10 47867 95623 41756 85859 93979 77186 19629 53524 78318 50765 54899 67139 23631 25889 87089 84215 71913 67600 67274 3507 31726 25828 20369 88842 92628 40293 39704 69784 4506 55402 61860 3300 41986 99997 68332 74131 41528 25751 12027 37451 42704 32487 70286 43621 34479 41800 13513 70723 49728 36443 21188 468 96126 45832 51865 31252 17703 21807 43532 37783 29025 57745 9973 88583 34779 31108 45584 91133 41130 2931 40969 39327 69954 66568 74064 26112 9865 18360 69190 22415 66881 54973 81202 85075 39344 25676 48867 17365 87435 68416 26303 10508 23084 21517 29459 92091 16928 81383 52693 58906 80563 60445 97589 99284 40044 43794 16061 44659 88584 38966 59796 93380 58428 59733 30616 94935 60815 66484 32275 49793 86232 15352 37693 63364 39032 57569 70471 66804 974 60255 60978 70401 5468 32560 31061 53856 32366 23318 64578 51897 24275 18233 30651 1741 64667 33255 96635 33278 4 49765 19358 54292 965 87245 84309 10519 78599 74957 40458 75224 96564 81323 58590 16307 73243 40119 96012 19922 53595 57523 39645 63792 40621 71893 16343 98539 2869 57685 78249 18111 39588 14902 53497 73936 76473 18880 37653 85803 45212 73256 36052 17944 73340 72614 17247 53218 74504 94589 99691 37384 65562 80413 39494 96956 75394 31566 82363 71368 76941 11504 18749 74816 3906 43980 73373 8550 44040 91986 87747 34700 95049 74627 75001 45317 78607 39182 7865 70725 49760 78756 63299 8569 11373 32825 86049 59631 42786 36711 22094 73865 39922 43929 74510 53266 58095 99727 72367 51461 16117 11231 68519 11897 43467 54270 18491 23118 78958 59462 235 78516 1786 88221 94051 13405 13521 90794 16311 59086 19154 96194 13575 86101 90905 47568 91718 27986 71787 17674 92800 31983 86064 20636 73384 88111 27624 43273 3011 7072 51810 51684 99205 6300 80704 25105 45232 51888 34893 68314 5484 13225 31441 12400 90448 55935 1525 76756 45388 35466 59077 2038 4354 59571 35062 72043 73651 65878 7624 46859 86753 28113 17725 64156 48218 56837 35199 5723 75645 76939 74015 71686 69539 16907 3120 1254 89361 12998 44328 11786 38353 84679 9270 36 24458 22883 48768 25431 61432 25829 53643 54039 5593 67071 76711 94119 84016 43279 79490 51697 43778 77390 64035 13684 89126 31883 93550 45364 74863 88086 70696 1415 99822 51224 32405 46308 43858 6453 3130 28547 63273 3286 76231 35475 12958 55226 44709 7296 7769 31758 92062 15041 81485 15955 29234 43069 72447 53926 93856 28235 99388 60176 558 43767 25129 73784 46720 62513 33516 15701 58103 64082 56835 35906 37206 84997 70296 56519 54229 39212 12429 61817 90920 80524 41908 6514 30779 16401 69142 3356 63712 51330 82016 55241 56355 41674 41639 86360 47704 1135 53532 66316 49009 64080 95818 25910 4194 36202 42831 85206 58594 11387 59663 59443 45385 71934 60951 8267 62010 54372 95288 87743 23078 12355 97787 56747 18006 46338 2383 16063 58400 81069 4460 8765 25705 47468 44386 26994 37470 59022 68867 39248 5012 13711 46242 17972 31933 85115 44080 61355 90955 46992 85207 65128 89877 94703 90161 9822 91466 54506 35840 86221 31088 50110 64931 18987 31813 85344 76697 20420 84407 26750 47999 10067 36551 20501 94456 19406 88680 49714 9953 5161 46149 19185 82634 15543 42023 20381 43703 9503 34609 17776 29028 75920 58949 61036 8764 93587 33145 38682 47718 57983 230 53492 2866 45682 96726 27712 63990 31157 6858 23099 3804 8994 10371 23203 91377 86626 62497 76863 5921 84820 40509 73617 55335 1235 60915 49866 55112 22754 91056 77651 62334 86317 49305 69682 99335 46095 98467 48595 55693 56567 30248 45790 14789 97082 4049 39733 1130 67021 10305 90811 16048 6713 54254 89357 33650 94648 37852 18447 34525 13879 32390 50192 38534 34404 99671 42186 26452 98612 55375 70769 3214 89005 57233 58826 71167 32301 22031 11894 59564 46297 13952 67582 35916 16859 52825 30431 1475 67757 84083 9368 81268 35359 78501 73642 75371 23315 34104 51779 92848 31614 869 31886 45359 31123 77060 84392 4183 38372 81879 71549 88409 19980 97844 17922 65294 54102 69422 78980 28847 74920 90582 66123 3828 27102 78091 5839 9477 96530 97137 49085 87058 28894 24828 80382 31435 40875 1150 12535 17627 2735 88039 48508 1330 3127 45184 98905 28662 4930 81627 18690 9745 25683 62781 11438 96970 77441 98550 20727 49485 84067 50556 46572 75623 52861 37285 84702 9897 38810 38115 40218 54381 78495 35173 53107 97695 43860 50779 70649 46576 87886 40543 27281 36257 14546 27003 75538 43557 50707 13361 93073 57998 91424 91262 61000 6078 4548 69613 74775 65076 35745 41085 2398 54330 88639 83922 84206 84519 65708 2898 56732 33211 14083 19527 3377 62342 95947 75943 21569 35827 75409 86837 36455 28482 59892 82653 44462 10822 93848 49813 73811 78154 98711 4188 62084 96229 15305 87657 24426 38897 49590 44670 26462 56058 22758 96494 33751 82581 48444 72012 32783 40769 32313 70721 83662 14075 88762 93115 27052 79289 61962 61142 80778 1787 48108 79181 5571 53984 68709 22179 97564 75425 30822 33342 64228 38364 52845 59736 58175 79783 32659 85513 62754 54038 13650 63731 45529 73969 84677 71465 50582 7669 80999 46994 86919 57350 72796 2392 6091 25859 84947 87193 14245 28972 1296 23401 21121 55967 67686 54589 23029 22992 60985 55383 30181 50727 77719 6278 98119 9936 49185 6879 91777 95649 3550 49022 89287 1325 16966 75375 10389 3016 35297 26961 30366 66339 59767 19938 41683 82583 90731 24568 2632 86916 19885 27955 88637 57265 52219 95719 28378 30145 30232 30748 92889 17214 70986 83870 69139 12913 42379 2244 25238 98273 7460 37401 76946 47998 88235 81782 66651 27842 42956 38020 98716 21376 56849 14054 43500 14172 85981 33309 16232 86161 93356 97166 19990 16103 45228 36378 77590 63586 62885 45279 22184 1452 93781 23320 33924 1022 79749 64546 82402 4909 89234 39804 83848 21298 65827 45225 5194 14376 97010 32192 77150 46442 27553 82558 12319 34048 24134 74463 27892 93362 69717 10735 9512 64756 84553 25728 22999 95130 17001 43405 48794 91470 47739 79824 98453 73048 70077 24632 99101 53314 24569 53760 49149 65517 85218 97115 20387 20970 77105 26013 11837 44494 32457 18989 32272 20502 57852 81153 20040 79917 6584 66186 67971 32776 71022 97454 32687 24910 70222 26953 99663 33079 63809 73009 42417 26746 22642 28516 89549 25995 96791 54843 38723 29114 43747 18166 30927 43227 80683 29708 22798 58471 91971 62087 21881 41319 63275 62546 8931 20709 72310 64664 32989 77276 96710 74381 20276 91774 69977 29562 42345 72462 53305 70382 61955 98554 2788 51059 69313 37503 16896 80127 29854 9513 68911 58977 81604 7745 44811 21319 76117 6905 14012 26720 86450 17321 15997 71764 79823 89713 21059 43944 50911 11384 22217 58409 11430 43742 62818 96522 49060 69456 84940 23905 91268 22862 28784 21034 38628 66914 50024 36495 62595 68908 42902 98531 6004 82606 97056 35624 94173 73158 32048 382 88909 23916 51648 72387 44617 50747 76226 41636 46989 12475 47909 96749 85813 48623 94084 41905 80812 58704 85816 43974 65747 3171 38049 38415 42322 97861 7716 80388 63141 74423 32536 92085 41584 21136 41604 67243 67531 6348 15952 98022 35123 1252 39514 75993 13572 97555 49238 5733 34315 44824 6280 37929 44167 44921 73841 40974 61958 10949 29457 42144 52846 26102 12303 41627 74841 49497 72865 1368 79106 53843 78308 30347 48174 10571 81913 48612 46395 71121 55277 71923 13777 39767 55055 10626 35338 75706 34710 29568 27594 60501 37228 97170 51319 92024 61195 44851 53750 12934 16635 21819 86638 39114 68295 3060 12246 49400 24237 12870 77612 68891 70541 19695 57259 51807 14382 88888 72202 9015 86620 11078 5048 83696 82729 92801 96581 11401 25035 55867 77341 20066 7469 22380 7508 24999 15557 7728 71198 39290 42607 72693 44497 3203 99600 91266 47356 14120 3179 15612 94856 36503 55539 34173 8641 35692 38786 26367 29471 62031 98079 45604 78503 86921 77950 6315 39386 79598 44583 81756 26648 35230 97825 44679 23329 70515 29218 78709 75495 64540 12919 64929 6297 39899 67564 29207 22719 71327 69144 88274 93958 99297 61890 72215 72932 82050 10390 36637 60064 9956 12543 40894 88035 30867 67753 30484 34627 98007 72335 89880 25191 63456 20912 56936 48598 48717 17085 6595 51415 11784 40536 68853 31623 11612 71712 17136 89894 19038 19045 62577 26923 18569 28032 99690 31651 13998 11470 28042 83249 83927 38657 81424 44926 95602 71693 59577 51269 9876 78505 6386 89281 77655 96153 26790 62694 48413 24928 10759 32356 13265 38475 99325 33547 59495 23643 10380 51771 92870 82318 83248 21440 92636 72415 17294 60042 48082 83522 42138 47301 94444 71690 58668 85276 17981 97299 10661 91090 95447 32858 84099 88786 55713 86891 53994 10522 77242 45380 56839 50879 20174 73129 63353 16993 46577 23292 81991 84789 5995 48648 68294 45358 31341 21801 50643 67561 85320 35734 81347 13367 91515 77116 23763 98499 92095 56948 71770 25549 26463 69506 31279 36128 38737 86678 35925 90867 62156 33097 64130 93791 76254 48700 82430 62704 6574 9465 55498 75104 30600 73838 79262 4511 57850 20699 89284 97673 29006 63477 74542 63315 24461 97975 53579 12770 76664 23620 48555 30609 27592 50191 10827 43328 47918 99341 31611 89003 84480 24394 41309 79981 40337 39644 81197 60355 17843 42855 77315 80134 32009 62071 75133 14756 22909 22437 72642 97893 29077 50662 29554 25687 61226 42962 28172 30350 46684 36719 86509 51321 96719 40436 62930 34392 18592 3085 64715 93808 32928 25792 60687 15554 84993 77759 62346 61529 79465 16628 85952 73327 31834 30801 68577 29944 59737 66094 21863 8213 96551 44455 72723 5476 98210 5960 78644 92708 41931 67775 36761 67764 53288 78117 46199 34904 34781 80126 65002 74857 14921 3369 76206 9371 96860 55722 41134 29688 33485 69348 46440 66864 65504 61912 36699 41223 62623 99409 14760 10056 37089 70161 35640 5696 31118 80897 1096 25156 30976 12252 12764 19136 39092 36871 61444 29557 10645 17505 26522 3731 86265 92454 51951 52193 8367 32580 47115 80665 24253 786 30418 58683 81535 64743 63245 29329 23472 12307 59156 84334 93333 24197 94403 93512 47724 32082 46037 4055 99544 62326 14787 60991 65332 21389 10047 85497 24723 96386 6590 72009 845 68207 31958 96279 95279 75594 7194 20251 74245 80722 73143 68344 31119 6052 45668 13801 888 12476 86835 9456 15834 78978 32391 6607 27282 40495 83680 78991 59897 96437 37378 63177 47230 85608 80291 54058 32455 27402 77170 63411 68994 86966 60254 76889 38785 1069 17284 69616 82823 94567 53257 22516 36989 40614 99080 52048 77226 8157 89513 25799 17826 82872 34372 81056 58121 33904 63594 67544 74464 90696 93276 39078 2315 23433 84572 39649 61583 34892 79398 85503 19372 38592 8178 90057 9909 81531 38933 4067 1702 6272 23030 34127 41129 93949 43937 33149 95354 29140 92061 86844 74405 82131 86391 98063 74893 11652 80957 2916 58015 9868 78822 58323 79888 39352 66417 74772 6869 43731 73308 18135 94102 18189 13096 88496 3058 90940 83257 52427 87764 71449 54137 96706 80797 36058 57766 86896 46917 13877 92010 99728 34624 25078 86480 4766 26800 88191 64449 62216 39155 562 91044 73547 83699 36143 34250 76989 63376 88981 24223 10660 6329 84474 25838 64451 98208 31810 28088 34063 64018 7620 56727 35935 6623 74461 98423 95143 26248 93946 1461 23308 33384 92275 37837 99746 79991 1562 81299 53007 27684 22325 28071 273 40924 50702 95736 51973 65564 6944 84340 51328 54536 10869 78278 71221 45987 55011 45827 62873 32894 45816 19439 46321 85285 55578 59700 42866 3013 67420 1321 28374 29915 11836 39337 13946 1504 57973 8727 90247 93241 79731 93796 31052 31494 51764 70504 97750 74261 18899 52230 71394 4668 19279 78402 68381 80029 99639 15029 2175 40106 69878 25690 31480 47828 33618 52616 21767 37433 59680 447 48747 10950 5068 9747 43528 85098 21212 49757 93481 42308 11167 95699 99545 33237 28436 46617 86134 13735 87119 12624 61220 58795 90344 70378 94261 4536 5614 95925 23269 98533 72377 31412 11014 33356 4318 31851 3404 89815 57096 7707 74501 71490 30853 63848 92566 79423 67897 25423 24743 90443 50202 20370 56336 87188 15637 80135 66208 9919 95638 72725 33310 54977 50262 88556 19675 96464 7490 47871 71161 84285 84318 71731 61767 60502 57455 57644 87250 45484 74818 46688 90709 61946 90391 4115 67565 75727 58706 42073 10986 80105 35316 43413 92343 84662 95073 23306 68779 37985 97180 56044 37131 51717 13034 59520 77080 55483 5263 38517 61973 69355 90166 93158 82053 12874 34531 12615 37099 64414 62508 21842 35668 78148 10814 39043 17265 82817 96394 55667 73643 19755 69871 41507 29888 17329 89939 29102 58638 83492 16106 12297 67236 89248 14052 3609 44301 65586 69292 17271 92337 79609 51348 55786 19787 14776 38426 81100 2591 33883 24015 27269 64809 29057 38563 94588 52383 4952 56813 84742 44460 38134 83280 25547 72556 52644 90472 11201 34407 22022 19167 50414 25128 27891 91228 97973 51504 70069 53507 19124 94509 33012 94034 70939 98691 46727 53859 18717 91340 82520 87796 51863 42978 79849 22369 48291 68142 24338 77894 81770 44666 77999 17384 60974 47036 61150 1889 99374 25089 69240 815 35325 73858 54970 41626 70477 63984 20613 56357 19375 87703 73142 68795 92618 33767 12817 82920 18576 30375 74247 41768 77480 12376 93172 44337 52026 24857 31733 91164 19752 31759 54863 22880 81191 20348 38240 51341 23337 87315 56115 99435 12503 43905 25054 70707 52098 79772 18695 41057 92473 66025 21274 42320 49147 50914 22679 41709 17589 91368 43068 85736 39829 95291 38071 67926 84412 16395 84258 20550 52465 22771 24826 57618 32372 82879 25727 8698 33164 23443 43609 13295 53650 96111 18636 86344 63927 68666 2154 43768 13691 673 89346 78968 58105 42251 44162 46534 3748 39599 49934 46725 67967 8752 12954 91218 1717 6814 38803 42006 87649 36462 83810 17515 19161 53837 3947 30550 18609 16796 94380 8953 91761 55917 13054 45755 18054 36602 75786 24404 82184 11579 92551 68162 62461 28467 5245 40153 89956 46371 28076 66755 12272 83284 82051 94295 93853 40272 64925 23607 25263 66948 24883 58257 69893 15732 53928 90163 18471 15125 18827 90172 39304 97424 97430 11065 12878 13354 81178 87444 35264 98906 52601 50602 95544 1673 72143 69394 51524 31067 85195 95328 58785 5460 97169 45386 245 69707 68414 70668 94563 26347 12466 83920 52792 20243 6787 20888 60964 18341 77676 11296 51710 74235 28263 56618 95545 34073 13420 19833 72809 19202 66032 8519 93573 22204 67383 94676 86041 59618 10169 7010 80640 77703 79746 65688 82372 16852 87183 53855 50935 69888 63687 2999 82880 95756 99478 37297 32983 74297 30856 42538 81080 19251 30219 99385 95072 60999 2484 37232 77256 69320 77457 18203 70730 12258 66733 94245 70396 76271 39341 7751 37633 52800 49846 48572 33281 29889 90275 32486 90495 32773 67334 34815 59253 70041 98323 45128 34401 45280 32248 38154 13425 79389 20433 15777 11576 90376 90365 41292 94821 2506 44686 3841 64300 90725 83918 28045 29610 13112 48398 53724 60482 62123 42670 91380 95509 87899 79089 24389 75387 10936 82181 25544 42036 43810 80518 5424 89601 25102 88664 63841 12803 32740 5015 39589 86332 77097 12260 2468 1531 23878 4561 88412 25933 41880 80860 66724 35088 46840 99992 82241 88214 32832 47345 63669 12309 50761 33062 46485 4850 49050 75108 64 46789 81384 77678 21016 78851 96392 88631 47092 67655 72675 64610 42561 96797 22265 83482 32413 48260 44606 60479 95978 41649 11098 22645 24277 78123 13789 41679 50256 40682 15966 63503 90296 46838 32298 14013 93465 65718 94302 86548 64902 34061 24048 64517 79109 13920 50725 78334 64031 9228 78879 90957 12923 80996 47273 94792 11449 21069 67118 79310 30504 9180 73906 24284 68167 39843 80775 52039 49512 84264 41971 27906 43915 37132 33535 27475 43796 72519 25426 32229 54152 24099 29775 69747 40685 64247 6701 24342 12842 45754 24410 56772 27874 76705 16814 47634 26317 7629 49653 34828 59669 52826 61911 53434 30351 94884 81959 79855 30457 21761 65941 90974 18656 11363 31409 31491 67168 39930 16391 74674 30340 67921 63008 44345 50626 33722 38531 11502 26003 84601 86629 73987 1221 46296 18348 16867 28323 37934 44298 25393 99453 1961 48179 2189 89130 81853 73794 55612 54401 97447 18441 24971 86019 71319 50143 16264 22795 2748 97645 73378 52355 17302 2958 90379 36081 75259 74522 4839 84043 75775 7779 90491 13831 75798 49081 5660 22240 66967 54628 3882 32808 37637 74452 74837 55896 36010 90349 51371 14805 49064 44813 42490 60577 13014 89512 52494 89072 82062 91866 1720 59299 89430 52641 19983 79483 5643 98170 28740 40970 25081 9007 24196 46668 97706 62794 94658 16913 76122 51237 93395 92869 61204 35081 39533 49623 97583 61755 41310 6047 57592 19664 87060 31111 97936 35803 313 60036 18147 46096 54657 81425 8669 14908 72803 16041 90432 41387 83613 92162 46131 17593 38677 75502 68435 88271 22548 33335 47249 88411 28571 67500 76066 64297 86228 8668 74587 68088 3859 3862 43302 83682 96840 83129 57250 12906 34521 82333 30968 32775 13383 65038 48677 413 98595 68427 11235 31253 41804 60282 25760 4010 95837 74092 89683 89821 33274 98200 73953 33324 14994 26586 19231 51753 5368 90469 21368 89611 95414 38351 29495 61169 40786 3487 54739 56268 28311 20310 91302 89407 4584 66185 3837 63209 56708 64281 13559 50034 86737 74737 66290 22152 27374 52257 76285 55289 1510 92191 74603 35880 75844 6090 66985 91980 67619 16392 47745 82854 47367 69185 91449 67961 72850 102 8078 56342 47625 34903 82358 88725 15764 17153 67727 2635 8380 99724 74054 97563 78256 23666 86554 27208 9685 85835 2653 73974 71678 7306 45564 87307 58626 63847 60941 45032 24982 53089 99123 10606 62684 10054 13588 81848 39821 95661 7696 23707 40515 64043 51404 80890 62991 18100 1916 41492 34846 78047 91265 63505 84635 21365 90037 27086 16633 82898 90121 1572 89167 63582 11094 16922 33201 28286 45258 91363 97128 2576 42315 27644 54199 94839 93663 5810 67789 88959 28745 82576 33373 26341 68002 2771 90982 99241 34631 55608 26836 54754 65639 79473 82937 82231 74691 99166 37386 7924 44588 62151 74536 17326 73494 90049 320 8101 67847 29056 70090 38720 41444 91264 82709 19114 5581 6188 35317 56723 35930 49032 32747 63483 56912 4319 36387 25703 65927 90575 52223 57773 88476 49645 24027 98964 90528 20077 8092 95914 28119 83762 93032 10106 49339 52328 26903 68279 67756 26139 83580 26246 93478 28601 72600 64453 8615 20281 34855 72080 8185 80080 10219 15342 16409 17834 54408 44423 52314 34249 6030 58492 99502 21282 74118 11447 77035 670 93891 50170 92106 42312 30734 44213 69478 86479 92714 32716 45219 30758 85771 38460 39908 19159 70256 26045 76876 69525 14433 62939 90966 88968 97694 65311 25932 61247 11519 81291 4238 95069 65416 45285 74799 25106 77144 51818 97168 17051 13635 75384 49042 83953 92639 11993 98578 68016 87101 44501 70944 11618 56754 96872 5801 50650 60465 28457 50372 43730 63044 38041 39988 319 4128 25415 12787 5259 9654 55803 90910 51397 83930 11172 93522 46751 32235 27979 97080 57296 13076 1236 65612 73474 761 9373 83565 25281 41326 85849 51750 98614 10195 50517 91371 87388 26600 50616 68818 85667 37284 19920 56403 48412 61658 96374 85930 60087 56577 35025 84557 59143 52957 74038 52050 23173 18937 75857 91481 70376 44894 3755 81533 3333 21260 69870 96716 27670 19408 4168 53559 67834 80363 73900 29585 40183 84504 76905 3820 49412 79152 8658 7277 4446 15293 47224 87146 19023 81849 68041 16100 20522 32907 63267 10233 86724 94976 90473 52552 84331 26555 13688 86406 97700 98136 78894 63600 71471 40958 55355 5685 72844 56095 89619 18425 18154 55290 92111 90722 4184 50324 57136 42610 77954 717 94796 5488 46008 91508 21956 16318 76187 64836 83381 44126 95951 644 63825 25442 76165 53877 8184 40582 16703 48113 61877 80177 84106 81572 3700 44605 32653 62544 69966 207 46445 77887 61015 42617 17718 41562 26609 64615 23430 787 90207 62620 1403 41235 74085 4904 19847 85107 71714 1792 36590 75448 54257 80912 726 72090 94909 94015 96704 68457 19561 41964 22789 58529 84607 49390 94899 37215 6016 90197 21805 61530 7547 47755 17330 95546 59433 70720 21004 99060 48597 52151 80893 54418 72884 88358 87714 73218 91957 59191 97511 46133 27294 49572 18746 19512 98389 61116 65243 52473 22254 32624 14182 31490 42710 6983 90849 92535 57120 50233 62708 26564 38141 33450 12411 42564 94540 11838 53525 84934 76716 2060 90447 93348 20803 93217 78078 24229 32997 88065 86160 99504 10041 8052 46777 57613 76009 17884 52566 80595 83103 75887 11889 98092 54458 86437 37865 43383 34726 24505 87953 77027 11452 43225 22155 40080 64640 65072 34703 1925 99154 20057 74268 59240 35670 39680 28126 63123 2228 91747 64562 87490 80417 59414 71594 11896 35430 84462 54997 32952 2241 72096 75865 90458 67680 86091 9488 20388 39651 26277 96157 30788 7871 46824 34595 65218 36642 12315 60269 69829 99497 62810 40397 75613 26280 34019 33867 15792 68014 23632 38414 44249 37003 23180 92267 46882 93798 45555 20115 74274 91974 78701 91714 17118 67995 62108 76969 54891 1905 34724 57555 99092 27088 61837 66023 28346 34023 10860 33479 88533 12771 84879 81576 48394 84175 90465 28730 28429 855 3353 87432 25469 35695 69237 74555 65200 74393 67889 68523 35121 39640 43029 80220 79686 82622 55252 23208 4424 87928 57599 36883 79221 22655 30050 51580 86427 14664 85687 99668 90288 82554 90076 2180 62432 92228 34414 18383 90871 91070 50229 63542 49509 35787 30444 21635 62515 9845 64545 79520 4088 66302 64922 20997 62129 13504 30839 48386 57830 58580 43337 55719 6176 39590 31589 35468 31895 76146 73203 52330 33465 87228 63148 38209 77530 155 87938 8584 35107 62789 41575 38567 86635 52307 32554 17259 89772 56182 36949 95202 76703 85615 87553 41198 85013 60420 24220 80438 91230 4529 1812 86561 14336 21425 88222 47136 81506 35694 90608 70356 77 95636 5193 54851 24861 9990 81087 42690 3660 2138 78482 17406 49160 9901 58634 39820 94911 71519 82765 75368 83638 27751 23326 43099 78984 50564 2585 44556 91748 44621 54907 40327 81856 16183 86574 92821 83304 99653 39476 99273 32899 79237 41958 96505 96816 30733 40802 48869 20295 39325 79863 7607 92680 4478 55019 31324 32555 68272 51155 74814 22411 25541 32635 12164 36497 86147 27265 40968 73676 4805 40642 31662 945 57310 71173 94663 74239 79850 24388 52349 37566 77669 12114 62393 57751 80723 11338 75196 2182 14070 37564 56110 45175 75280 98766 90908 17588 82486 46234 85163 30417 25371 81827 66592 96418 56008 34284 24517 21132 81577 58875 65393 36924 63418 19500 72832 31131 76468 13525 433 29606 54395 42328 88901 64000 14732 8381 12921 32443 54772 55569 92661 82311 60099 53396 9996 77100 52637 14768 73731 27923 1866 54928 50082 91359 920 66543 99387 87405 89806 87164 16498 24448 65164 62775 32711 19616 79660 81311 2614 55369 99249 93554 81661 57135 61308 95038 40390 47664 48005 12003 67018 58495 23344 63305 92063 46220 25236 19201 82888 8428 3070 52541 77928 11500 37282 85066 70604 78682 38340 50156 80322 10042 12704 86997 58251 4047 27314 8811 69965 14060 3327 93987 63926 39871 15859 85037 32569 77787 40346 52248 92094 90787 49872 99593 72337 51160 53572 4551 13524 51716 13819 9874 5406 41220 77715 50604 79707 18598 72466 65540 3399 77406 73341 66320 54198 60756 97935 34321 73493 46290 87982 69896 88071 80983 90864 47825 29182 67646 40090 70980 80904 25640 75655 98625 40876 55849 97389 56649 51526 78811 88791 48927 22852 19895 10449 78763 80378 53391 64291 20653 74550 75907 76316 2678 43644 67963 83289 78555 10416 43031 11329 64386 66269 99637 70690 2285 59269 49069 7564 38700 62311 17946 65830 85812 70608 13643 24146 76433 97708 69424 77844 98536 27199 9947 38671 66412 43024 77020 53931 1928 82155 65514 74137 99902 76578 20798 57028 65497 9226 68138 82503 14554 54093 25405 91741 44549 2571 4420 8903 75734 23047 58965 40736 17639 37882 60583 67146 62468 4502 52889 2646 77098 65811 43550 92149 1942 38829 53782 70187 8270 8149 77966 81226 37088 4211 20434 87902 96859 24200 58039 13730 82547 43677 545 58893 44979 16004 17519 25911 95936 84974 5826 28057 93171 26725 96930 32415 12403 8292 81241 85470 76833 36501 56516 21402 75867 17346 67986 29864 60905 91282 53276 37001 55577 71378 93563 90466 36938 95997 41449 68576 4235 84706 59309 47126 73861 93556 77961 89724 27415 97922 51003 7740 50659 46428 82277 66133 1003 26587 86477 52368 26726 48435 96281 75057 63294 4258 42553 22846 90854 76774 13439 30910 97158 24255 65797 9844 79178 70353 90431 39215 99337 20344 97804 15978 83706 52303 619 98322 60725 17092 76753 74578 38070 27707 99582 49826 32028 23804 19808 87969 70663 38743 89702 21395 62863 7171 30552 39766 37154 20887 91828 88973 2437 43909 66493 1988 14680 93376 48434 84763 89734 85872 28267 15968 53213 41748 14709 75767 45605 58022 25249 11114 31775 27173 53669 41515 39002 57526 71513 8229 2713 73812 33297 66140 22460 12655 15088 20460 54573 40517 83611 317 12204 75013 4788 87072 70820 61252 31744 77001 96789 91821 47178 1698 94607 24693 48452 51683 81702 50443 94953 94938 98656 8448 87287 67158 64411 51912 24823 68834 16520 71196 10875 99199 75823 29691 81415 47779 60786 98131 81542 54239 63598 36149 17649 87827 11647 24246 53474 15309 76470 50608 81048 30894 68248 20197 98630 35883 12583 70058 98506 36363 81971 81937 82747 56253 71101 11282 45172 99656 66205 74403 32021 97345 40972 50981 47285 33993 59860 22104 11514 48402 97020 94425 83345 37629 16558 11242 62113 91646 735 73070 89264 96491 67123 76691 25693 29513 34451 38445 31020 8013 67586 58710 57279 97390 2926 77095 11706 76248 87117 58459 42143 2940 64452 11673 73527 18136 84441 71546 84196 51 41741 71738 39105 63175 93268 13974 86298 3817 71771 62128 80732 55824 36291 65860 4185 62054 16667 1083 52143 5971 18829 2530 13062 17318 96600 32312 73704 4678 35205 52618 49306 35207 12782 9648 29428 27961 17009 47395 18620 19532 77216 1776 62985 91884 65740 63804 42632 55869 4694 72741 2323 14604 30877 93015 67449 11483 6389 43516 21386 28909 5746 10905 25322 63355 79362 98880 30268 69590 43701 51398 44441 34980 9753 95122 32723 34971 85908 16486 52296 91506 82091 3844 41650 87069 54503 57328 63849 97258 61109 76852 12021 17317 76534 2529 90460 61011 28965 51459 35270 16084 27960 5594 19754 40529 45643 59215 32311 56707 259 54619 89561 94065 42436 93326 32788 67910 93178 43855 91600 10323 22307 43311 54898 12354 26545 17599 5749 63236 24657 78214 30945 28167 86476 36651 47834 57276 52323 70257 19594 37608 93719 65039 89101 96339 14196 25408 68691 53925 64133 83209 68412 56882 89737 49481 24289 46671 2590 22450 35662 31717 75313 33567 55404 66014 54888 79157 49861 39939 66446 18468 72543 71235 40626 27303 84675 25847 99024 18453 19148 55595 50717 95795 81453 96510 11368 45991 6980 12365 68361 87702 32160 59748 93368 5980 44235 11877 50737 89648 35602 74796 75696 69156 17997 96469 75511 24608 70647 39077 44718 76953 64428 64791 31340 84210 7626 55925 47942 10597 86601 34886 43375 33919 30042 58854 8882 20425 72620 10336 74520 53596 56010 37231 34529 12614 44161 27847 99968 23599 96040 78190 50121 76943 13304 20580 64683 35518 75863 19626 6886 66272 62391 45186 6596 50508 178 34009 12682 249 92949 52908 93074 35209 43502 58244 54859 8909 31937 93351 67297 97910 86523 45288 44255 48221 40455 43166 62823 30026 99267 87313 45271 12977 27023 68799 89762 65593 22310 99135 54051 13529 13235 55801 22350 46696 54777 60517 92247 72692 98624 18787 51543 58687 76783 41186 95514 28653 57039 57462 5031 41164 15487 60631 42896 90026 10398 33831 83824 8977 77616 72193 87896 95350 49055 10073 68632 59613 68406 85040 39526 79479 46136 12679 99627 58462 26747 42877 31901 26230 18074 4285 40766 47078 63306 24283 86923 3664 1189 21693 24715 95193 20946 4226 49196 26 19284 25906 51363 59803 51748 32306 89907 92451 7660 52229 33162 76272 79029 85225 66381 66106 72805 35593 10727 59138 97253 8779 62301 86900 73752 12507 71529 40015 1122 58060 32993 82428 83557 82768 95943 49273 17766 77163 89111 26481 18872 35244 38959 74795 66803 28005 58186 80801 15413 36205 13569 38463 45411 62745 33619 61295 96709 57159 18512 31199 68629 70087 83079 44668 28604 27603 81516 2142 12831 70632 39171 65149 46305 40842 47968 49622 7053 99085 14857 99941 11032 83452 55827 32541 85 6126 6651 52088 93065 64047 8637 14723 31694 91432 5963 61664 99461 67953 35117 79512 22778 61258 72142 27494 18857 43475 78361 90053 71304 26222 11879 67283 92950 85645 40303 24553 74906 60651 8919 37383 87469 33777 72318 94156 87727 58391 14405 80364 7477 32615 62440 33716 6159 55300 64053 35433 32800 69109 52938 36089 83025 25232 79091 53530 29803 20954 44480 34519 28240 94944 27695 64516 69887 54596 65928 73126 59972 50404 96495 46368 90246 31254 24114 39801 29696 48998 98955 30708 89774 36468 25773 44882 25975 11725 36334 35725 53578 40251 36693 73609 33259 50242 63951 67072 33540 29151 39057 98487 77677 49405 78540 32209 23657 26159 64551 34084 50925 23202 74888 22512 12772 88386 51887 81266 59005 84325 55534 97296 15873 64478 68919 78436 89771 35561 57939 24866 11342 99436 23560 12785 90758 77958 35712 43105 76611 54681 16006 44481 46152 73652 54026 52245 76260 73887 57385 33048 92375 2808 13262 68303 95956 89779 47981 93596 28582 30241 33446 24357 94305 76923 88645 20483 79142 7801 66172 10201 12117 47375 4971 81939 40045 99661 95569 38278 9712 31276 29401 96720 45797 8245 54902 45493 86651 83321 25599 5609 61453 91919 17078 72292 8473 46101 11246 79688 86454 2213 44359 85760 97369 59734 71431 98399 10838 31135 13773 10471 71186 65734 73962 54091 47961 45893 94087 20159 60729 131 25315 66112 94160 3475 31682 39522 8407 56338 98579 79408 40176 75738 86118 65013 90661 10831 73524 17775 62506 74045 85582 89747 68983 36076 39692 9193 76467 53771 66512 38381 25524 4936 34263 33746 24364 21718 33192 98073 40352 59470 3744 10452 61765 87864 56296 66244 36530 76862 53738 1086 81206 74450 96367 54590 25112 54968 22014 63021 58422 11771 62095 12045 43001 42850 94286 12313 4054 76086 45655 29649 41197 76975 44582 94679 67198 52919 73928 76654 17465 24586 71133 17068 59258 48337 28494 97109 16620 58260 6103 81586 11998 65363 4455 69933 59411 76910 9545 85443 78463 23032 31773 20054 4791 17137 38775 91950 46052 40897 6756 65909 37730 37506 7242 19829 90185 56435 98850 11289 7870 85417 51805 76394 39224 48767 82730 30997 99277 39198 67815 91663 67548 87699 68673 8106 58364 57081 55530 94376 49957 65648 18436 6492 29952 10470 14969 71416 52633 90501 19803 5925 90073 36980 95617 52387 32592 66473 8451 91877 23095 5741 84955 65062 49633 50254 13387 28094 77882 37703 10426 39404 36343 45804 11272 69481 22988 97350 44492 89800 35444 87877 64962 19216 83471 45215 47860 2860 66333 79171 34420 80263 74352 50333 87947 77290 93674 15163 79727 56957 83708 70793 59985 65940 25767 56922 12364 42641 91743 53660 55574 21558 52234 49000 55659 56307 30382 19805 1203 74183 6796 26844 34254 17641 126 78294 54483 96185 29581 48813 1091 48293 68342 23479 85860 66731 57732 86469 11671 35146 87115 20085 94267 6689 91389 50518 45065 76143 47427 34362 29604 31055 69889 70948 33840 55083 93016 57114 36614 44532 75226 30240 81745 24483 17913 20499 54344 84970 15238 47769 28716 76527 49937 23254 14850 49924 3027 28846 30014 76617 45090 26423 87042 42203 21565 59205 31026 1427 76057 84660 40893 29762 29443 15035 55492 80865 55101 14350 1621 17125 26983 60443 60101 43350 47595 89235 52418 84725 17615 32238 77093 76047 69389 16411 3689 22705 72999 49944 46984 72007 70759 61776 54492 11313 51391 22619 38666 64870 43066 69382 11550 88710 21928 88606 3819 44109 65702 57280 21832 66726 11027 96632 33078 2205 57570 13940 80007 26243 98935 93650 62237 41771 90406 51264 42113 61701 572 60393 86168 98179 50917 52467 72783 85712 72498 43222 88958 90136 60303 87009 73119 63559 48531 96948 87364 54031 54397 9131 33627 29079 87808 82171 39138 19343 71902 90292 94800 59582 70956 45027 77384 12038 80288 14395 18565 90500 16912 64750 41437 62254 7369 91869 71234 18818 97483 72646 22681 81948 76101 70849 97049 76302 10337 37447 57000 89471 49487 31195 49743 73163 64590 56290 38043 82989 50851 38103 69054 82502 11875 58663 49205 54636 20476 53233 41455 96787 84471 17894 27605 40065 52897 76538 318 49521 76437 96162 21756 21280 21797 4476 1297 76173 55540 46879 62658 97770 18354 67892 33398 2467 27941 30224 9233 71820 59123 67141 41909 83141 94264 69419 48732 75038 98349 78015 24475 30461 53600 5871 39006 88970 86691 94328 89647 36366 90790 58475 46968 79024 78031 66789 54206 28031 85110 49701 71032 680 70034 52518 85253 70488 83843 23783 56579 70568 25460 31666 71279 19228 91782 16491 41844 98662 84807 66513 76931 32236 8136 33918 42474 59238 49281 93632 27255 65165 3163 42601 71593 47587 71853 70487 51386 93127 27619 51585 8356 28214 3711 90 47698 3149 53852 60015 93131 49742 18246 3194 5183 51170 704 65022 8741 44471 35807 48975 14800 58609 61238 83525 7705 64309 96350 34625 92483 35845 42697 56301 8003 98813 78429 21321 18286 95813 49350 488 94208 31234 6736 28047 70318 72452 94665 57103 1548 86439 86711 94654 4934 73266 55187 9423 69510 12324 19517 91128 87440 46969 46632 77749 99482 99976 4336 99850 13072 4244 77373 91683 21844 44531 28191 13897 21073 14323 36735 63011 14812 98757 55219 7790 33951 43280 1117 78054 73562 10382 17932 89988 78322 65424 21304 28762 27427 22162 63924 28553 74053 51490 96769 71541 74941 4660 77491 57481 3072 88478 62136 89668 67716 92842 59218 65832 99355 28092 61067 42726 28871 99867 3741 99929 90730 96163 35337 6735 50969 47063 5539 58948 50252 6475 84007 35096 81047 88554 87862 29933 6174 15123 6890 79932 97646 29503 76668 21709 52654 75861 81653 4526 42309 65988 59207 43870 95078 37761 26788 46774 77431 83466 73334 45708 41258 95345 61546 84620 81251 44185 56317 49549 60527 75447 16057 86864 45807 67856 85290 51706 66024 87407 73262 13957 65649 34535 61799 14351 87342 50237 74437 24067 90160 98786 41994 25033 27211 44022 51389 17882 10915 52247 32936 6625 19652 50700 91534 55887 33803 29850 56874 89442 71246 81953 21603 15106 56829 43917 34667 79864 26033 51893 27434 90566 49252 84032 28422 36029 82371 72581 13366 43541 56898 54376 56908 38190 75717 54222 16327 9455 3036 30642 87957 56312 2490 74864 45084 17799 40549 41923 76420 47062 61216 16496 55462 1594 58960 45208 73 38652 76274 43033 37515 34317 5312 65606 47880 18080 66464 47156 99785 16624 94223 82479 76230 47577 3872 73780 42100 59083 74532 96847 42134 66398 28509 34709 86595 11876 59610 3900 4293 97162 68926 86322 599 99532 36598 42847 49567 95166 53084 87660 47842 57261 93408 3242 98535 31267 70337 99741 19157 26691 32623 68322 31432 92005 76904 42878 80271 13362 57359 11185 64799 79941 55399 72650 85404 27725 64948 50190 7558 44074 87123 66530 89819 34963 20524 92662 32091 46587 91167 78270 55024 25021 54455 54135 17440 23034 92671 93177 7140 34656 69789 68797 12384 79851 91712 74842 92991 89726 32779 53215 10016 5934 26774 58419 184 30795 48999 23708 52917 94603 36605 33235 48686 63507 32656 79988 66428 97460 61336 14838 34560 55656 71622 33221 11914 24176 86368 62313 7201 92166 1275 12229 58522 77836 71808 42425 75549 31080 58514 10370 56316 69037 92371 3073 20733 82099 79411 55742 31884 58761 607 35907 89979 92382 17216 73510 69002 74765 69841 32285 65965 77524 78575 80241 22439 64374 32751 39510 7295 92779 53806 57943 61082 43879 96007 14470 16197 57712 81509 13823 59367 53902 28555 34335 27220 6600 82165 41692 52361 92219 71785 46385 65763 67958 42754 41392 68910 63620 31090 23758 70001 92251 58628 77713 69437 18437 57203 75006 42526 94227 63563 38608 38294 97131 84122 76012 22124 69377 37141 90571 61358 43507 80789 43360 9839 75939 47844 44734 5490 90184 58184 97408 16204 69163 5534 11587 19303 47339 55653 90657 73377 3416 64649 80861 69541 57544 24593 62877 33705 10205 50311 18744 15077 17738 74521 24872 53115 97518 37172 70459 34088 92861 3195 80277 25800 67093 43127 136 72457 36414 26297 17844 90124 39791 54848 52735 83409 89426 72313 36736 30652 98228 42712 52909 31359 83370 23710 92875 21556 75345 26433 80431 2232 29247 38604 71871 67470 76120 2147 50838 15582 9041 78241 52127 24044 49759 55174 37888 84214 33200 49882 73156 66052 40381 11915 88813 23567 35528 21012 84260 57905 26304 78539 16613 34590 53844 39297 66416 80843 72028 54870 8218 51819 24824 58521 62241 15379 15759 89378 9351 76444 85723 90357 47463 22856 47596 18896 17890 79671 15368 24362 4829 21411 94304 79450 12186 33926 94141 13292 71895 2826 77469 26318 31918 80346 70374 8192 75026 74834 38977 71873 54723 78816 1655 8437 36311 5344 60253 56209 4030 99105 63513 85572 58218 54160 38245 28892 27508 2002 16827 79344 10802 3485 41509 76940 68858 81822 62343 97218 66821 15517 30990 27109 65816 38398 68606 56564 39270 66083 39874 80506 68178 87053 60663 68213 46804 72774 45009 10300 80209 74595 46319 7254 5591 71597 15340 76014 5822 74358 64310 73983 25010 83380 11632 26442 8862 84528 51232 31141 96381 93328 10053 37671 53516 33862 17275 89592 96947 83553 20938 28592 97806 52198 11543 21585 98231 70586 55039 59916 71569 22810 24643 96736 23961 14967 12496 57698 1734 37322 69152 4757 83262 39402 1015 19020 80432 65779 24969 92631 76558 20986 27908 87548 22728 97396 78526 65765 90334 38642 60279 44261 96360 99809 7945 81595 89983 27715 34856 2219 98864 99554 2029 87429 18671 53798 47988 2596 948 71156 37690 19315 90550 46384 39468 49660 67106 10450 84899 78833 69065 12671 49014 63191 26427 66491 85153 78385 11888 61832 84373 16331 25519 23973 70932 1466 81823 29589 96901 13104 57064 71783 35398 8867 53119 32165 59788 99134 58337 61093 80835 4835 29127 36678 45243 87262 41189 28295 90977 42915 35521 90801 78528 20507 61007 43196 42357 73938 90927 95922 51752 41377 15843 60050 74502 91007 44055 13309 68036 63 27301 65597 80573 91872 79121 76216 99065 28635 24403 93583 52460 30789 91571 2010 39243 48472 31236 23115 23477 55850 23008 81105 73686 24827 80183 44104 28433 16991 75935 846 16693 94874 67948 91856 48723 39785 98994 19742 4724 46664 82003 67315 29064 55991 30691 97630 57014 7914 55197 89681 45206 1028 27373 86776 80978 45988 66666 45314 65222 79046 65078 98214 80236 5251 15560 53188 56959 15717 6111 4149 69066 84096 21336 23849 7802 78263 86750 73475 43842 11704 83398 47713 13496 47626 10494 55944 22595 21 22723 49798 89432 51488 17343 34655 32781 13999 91027 77393 90476 63241 39978 89827 17814 58974 3694 97090 75080 18429 11942 42550 61120 22716 38420 12409 5429 63405 27077 87005 88034 24753 73322 32406 8236 19067 30713 26460 4368 78621 82141 45059 75373 24368 19257 52724 69087 79007 50883 39962 24165 21751 31875 23381 64732 28876 23186 395 35116 75879 18061 45146 96513 91214 12741 85200 78479 27481 5361 8523 20814 25407 87255 93894 46488 95334 13114 54811 33658 53581 32441 32856 53120 37719 44475 71528 22273 43971 38367 51306 92313 14271 68670 73580 44557 83726 83274 35013 7703 64390 53764 48913 8576 40943 7235 12177 93588 39014 38239 9054 31610 1357 37347 90963 67532 88303 16826 86987 15126 47507 81561 38663 31367 11964 25265 71283 9350 72435 23454 74910 17851 17575 73343 31296 58640 28252 74328 53991 86586 34349 47742 31469 69748 93714 40072 20096 51226 12661 1759 10753 25409 56525 32557 96918 18561 52376 68239 43267 51484 29423 6686 81180 50120 72683 91309 53440 67524 77850 90128 80753 52594 27816 14475 58612 65356 26824 56916 72904 57349 21985 99005 52490 36973 62879 7424 85202 18300 98130 54906 77047 28542 75678 91201 50306 28788 85512 91199 97751 34332 39426 20959 87192 52864 29832 65680 39721 36446 16511 68177 2162 89140 98918 55579 72208 24006 72233 36566 61017 80976 99158 11924 18394 92768 71338 93547 31752 75098 21005 77110 36976 11066 43875 63829 61085 4341 38308 41207 95342 18461 31843 21904 53881 49919 84501 95529 24052 10943 83437 21669 76807 47966 45633 46701 88226 8186 6460 33085 4901 26631 82036 1129 63104 62494 24333 17998 75229 88439 84034 44446 14199 87483 91936 35152 18836 84926 91654 10689 16035 68724 21374 47191 54507 25774 84371 2787 93432 11476 82783 80555 22942 20742 82646 78328 89245 23016 87026 38949 72232 73771 58394 27429 79840 72957 42865 17562 87765 79430 38973 18103 77832 40567 74214 4110 51187 60543 75475 57892 60844 10058 58124 54400 66086 63811 56512 53759 76819 25433 53699 82237 18742 68699 30115 91850 75116 77617 30723 51447 13818 50266 46647 2857 6859 14426 66883 13973 63320 49967 36021 23304 30001 98196 41243 97046 68563 96790 70931 51586 49114 71306 19377 51281 91294 55012 98424 59530 53605 23937 42122 26576 84072 84516 65070 79876 59899 99733 13981 12165 87282 58024 80404 34079 80542 19359 31996 97599 74807 98425 52788 66030 22200 73690 28145 34804 30281 5283 61541 19711 20393 82617 10377 74560 96729 57293 76763 74336 14184 27915 2835 11418 70328 66544 74439 6361 80279 10993 17831 10363 70015 91504 61801 55131 20144 86860 1229 35310 39094 37684 68184 74069 37331 89758 16545 83614 93475 1140 98617 9798 26464 42883 13028 84389 26811 84231 85626 49059 94229 50822 76442 46676 10762 76319 96345 79620 3360 7449 9239 39418 64165 36955 69551 70609 87615 49959 2134 90335 89572 695 32974 75780 52787 84611 15148 42076 53915 7548 72017 75467 93683 11491 62127 59023 92381 94755 93410 2535 9198 2880 36762 68232 99479 77423 5375 14138 51094 1780 94919 51814 55652 38389 90947 9177 6462 61561 39390 57004 1636 33504 32314 79130 81494 44623 13334 47953 98091 30062 79505 40335 80452 75530 32410 16501 68856 25384 2248 71718 61219 14430 98029 9884 54054 43032 93767 9478 45479 56593 5974 29359 18214 87371 99131 70050 63429 58006 19520 21500 20515 44667 89707 53775 57030 68620 58211 4100 45972 76734 35347 12777 23418 57089 33893 99868 60568 30778 36580 82601 81317 91885 77367 74227 58657 15291 37265 63160 42107 42604 96758 70938 51932 37296 934 13360 61678 63480 27976 75876 87994 73390 85356 90048 45535 75383 51985 24267 59636 63367 20345 32305 15156 99875 75715 86294 5087 41773 74873 9426 25049 36700 78445 31498 13615 46400 85960 59402 81312 75235 46919 17466 92767 52287 3928 59285 13139 9287 74330 36609 18230 91324 90182 51166 50859 50738 42375 55318 26780 38912 31221 82753 5674 70996 24453 82461 38326 24396 75771 5055 20459 71226 74484 15357 39427 4794 10265 22474 35559 60875 10636 64685 97451 78135 53851 4479 7414 79565 73225 69469 18795 74940 23911 24822 97515 16489 43183 7664 25024 75529 18655 87295 12791 99143 8662 25629 40977 68253 17847 16363 58352 57132 1157 15047 69184 8145 5843 61430 62826 20899 68464 46486 37044 34034 45105 19775 31906 97267 95276 29104 26180 21657 21987 95012 23201 71013 26659 527 47496 55694 85233 55315 63149 93748 1178 49796 93974 21370 81454 1727 1997 23770 63163 80117 52572 33736 84188 67676 80004 89605 30306 97542 52779 85685 44087 75153 73629 68466 11741 21102 95879 18275 90818 64980 50915 68637 55677 67 88163 88273 96836 10901 50059 71339 40394 10783 52404 95174 99817 21360 39467 30222 74838 74895 13577 85490 79599 52270 66214 11220 23675 82773 49094 88752 6676 81154 11732 86624 36364 23757 45154 73848 27576 76650 56098 50470 89503 30147 46300 45450 11160 99359 82396 42448 66897 8296 30697 18264 76284 28434 83691 30005 43007 13020 3292 31732 26590 98463 7989 81713 2024 91123 10748 6984 50046 76621 76170 63828 11393 78726 40731 33758 12516 93420 82758 8205 13353 11754 88321 30686 3263 60086 79240 67626 80371 58910 11292 98655 23134 83801 87377 380 61343 24825 12848 77702 22359 91994 63964 69629 93751 39254 85047 96443 10547 1023 22801 78691 75123 25044 98638 22792 25331 87951 51376 11695 49636 48468 71383 8188 98376 98476 49008 46677 95626 68697 57133 56101 62973 35296 71413 77561 81818 90094 24803 70191 99263 14277 27759 31414 15722 25795 44590 96748 70693 41536 15742 10616 72900 66610 38549 75162 8966 54665 93630 66888 96878 12857 81623 38350 17340 28550 28297 80 25462 40661 97129 42248 63520 88530 19061 51261 32333 80971 63922 66192 95799 80244 67197 15643 99904 41237 58253 49614 68065 6647 76462 42401 38631 66301 26708 46118 94024 78369 68194 78926 46132 23169 68399 34168 58040 76520 44339 34334 51583 33697 91026 1125 33513 78478 63028 41888 87968 74231 33395 28335 14519 55590 26853 39061 59370 14797 67606 48220 99779 39516 84463 63331 83736 58192 94609 41327 11308 80961 2298 22232 59522 66539 14859 5541 27423 78771 69347 87914 38838 25667 87647 30895 7982 55757 97717 79994 79187 51877 15358 73086 79027 64796 70576 92367 2756 14539 48222 47320 57669 4771 59779 30054 46517 98275 32095 32523 11995 84619 65625 92917 18572 80056 70573 25729 26837 98613 98260 79336 7297 3202 91970 77172 71860 97803 53691 40632 51343 39850 75799 39920 52857 55920 76264 99845 90764 83795 19614 87096 70844 20398 51825 31233 17978 22290 21835 14716 28664 84950 11140 86281 58745 40904 37753 12774 53570 26682 67811 97577 9527 74917 82316 21149 68151 43882 73881 95014 63745 84868 36610 77430 35058 62592 48051 1062 9352 51575 92927 32508 20898 81417 3910 24251 40188 65801 26865 81158 32227 67861 86603 97036 76521 90805 57414 20756 81161 7356 13341 59625 44388 8201 19657 2335 12946 81654 11101 14821 4353 88313 59200 55227 72771 18241 61388 49925 92588 29489 34222 81611 82399 60604 65190 8035 62012 11583 40338 26603 39675 86133 54519 91145 24490 45638 10186 54622 47121 78115 22218 57971 75264 26908 30309 95259 30337 72743 91951 87345 40022 85950 42423 66068 82037 74486 98263 20857 29574 83359 37546 61339 37861 7211 7352 29761 25996 96164 7946 32748 7004 10361 33419 53636 84560 844 73471 6471 510 40411 59328 4732 63735 11383 52805 53567 596 21418 53192 96893 61450 87372 28830 6561 30790 92453 44439 88068 43704 81432 59979 85890 53478 73697 97631 62649 18353 46811 29096 5323 14601 23941 74596 33759 39308 33679 35568 37101 13459 23839 11755 68095 12008 23966 21700 60072 59007 13228 37810 48488 87526 46806 38747 74945 22959 82774 44874 48308 48008 93860 78504 64101 35341 5083 41547 82991 56688 98075 85548 21998 11204 86015 24409 73926 48212 17128 40908 61932 69124 80115 34911 23373 48835 8404 46391 57109 30923 75501 13314 12754 63771 98878 25738 6208 85051 79673 98804 56087 93096 46283 11780 97229 63274 43059 42084 12747 44434 61888 53177 21127 96715 92645 3075 2912 37126 32112 6365 92068 80645 70411 60092 90826 66228 78333 35939 48257 33166 41797 32371 12896 39597 13583 36019 98237 55291 72851 68243 43891 75848 51004 89698 12880 3456 87224 56822 7239 52625 98680 88986 58299 27489 53815 89313 27852 70128 12969 59460 52326 50766 47030 61083 22594 38860 2797 78409 39031 80064 87825 23484 26133 81092 17120 65738 69315 93827 74052 10392 54869 5399 59617 60775 13473 35716 20014 99584 62744 83060 91348 67043 33005 714 15737 93502 83859 64127 22612 87561 48846 95960 82301 91862 24580 84238 35303 82727 38476 94466 85562 71397 8776 16277 60788 95516 32575 13786 66603 16122 50489 60560 48895 86953 11515 79155 64997 2310 91498 47076 55256 76641 64209 50440 58085 94758 15522 16123 57118 54266 60609 49096 68945 33266 30768 87695 34784 33715 74894 67761 16010 96159 38231 69275 63740 33147 32717 68382 69552 86549 90839 97815 38358 87565 99772 80237 50921 95727 26046 60867 74265 7999 68785 32540 37444 31363 51464 31512 32704 70556 12743 81364 77797 58864 56179 24433 69980 32102 18955 6479 90060 80786 20324 84381 60950 59611 33997 30255 6977 41208 21447 59382 95659 45957 10859 55950 21680 6197 87524 11643 28890 26473 26468 38292 1575 70670 32264 70981 97902 13457 3586 73814 7991 68782 10988 48079 89360 91171 50996 72057 47243 63710 58639 47307 86713 91825 66749 59496 58660 76403 43501 82195 68959 5378 36386 63664 51715 8153 47490 57952 53205 81399 85992 48233 51006 71966 17031 49010 37621 43910 82282 99360 51172 27462 89138 58075 44286 93909 77358 89969 89488 83093 97690 55607 24050 57862 69013 52205 52071 80638 60956 57198 54946 67210 21705 1350 21251 86295 1289 41007 37881 34198 92923 13627 13674 69697 62399 85324 52212 40955 31796 31636 16981 52775 64195 1144 78696 41789 38980 56569 78972 12096 68307 4959 40740 90779 90800 77573 26298 84877 24257 79761 52523 58130 51346 34977 22949 90693 63618 39731 69969 18940 96124 79705 74552 70733 91701 60825 28735 83130 17706 29515 94814 95146 70875 39627 40248 50392 40803 67617 19262 45343 66337 19373 90869 85902 36555 98354 25713 21339 90638 47546 72887 75350 16790 74344 85915 67345 82280 3923 15583 42121 38828 48910 87715 44946 36600 52678 94500 17072 71558 67004 7142 10675 84838 1946 87298 20696 43890 73237 14056 67086 99687 58107 64941 7532 65557 12242 5665 60836 83793 2942 25526 57333 82432 46944 76424 40302 70934 58032 65837 80011 16659 77368 19890 5649 9831 29148 76157 36814 58915 71585 8983 66382 66547 18522 95093 372 86824 10754 62362 89058 19079 67821 90263 80740 91184 45264 42232 74949 59843 61511 45296 73886 18043 90783 87835 32047 53161 32184 26080 33845 19244 95120 78492 64013 66431 2403 25985 45115 93787 45024 79496 12838 19330 53384 55817 60198 15333 46469 44244 76006 52561 57070 42319 23174 16058 48349 59954 59289 68540 35092 15403 50827 83067 29586 35841 4391 72085 83108 84524 79497 17117 13268 10026 38053 77254 15182 59641 25790 3974 81665 83162 2953 94428 29825 42802 73835 71816 35527 37702 72955 76407 82695 14483 82202 11260 16358 82187 60674 21354 92450 61218 15863 35557 7108 8283 37355 73702 21099 78359 54986 51514 27898 97620 60132 11141 20496 41358 61442 35423 90516 47319 90515 37616 96099 25153 83933 73267 10267 56264 93594 6821 89693 4855 76965 79568 83533 11146 78912 45119 72763 9802 73671 7671 81057 8455 32994 91404 54544 14402 13705 19093 20022 66438 27959 46410 29692 48205 77285 65345 67808 76384 6636 55873 91606 8174 8995 64585 37812 65104 16670 8483 70681 94033 20706 88384 74815 46061 83556 26758 16857 58966 9071 23277 1722 27188 81084 21039 45681 44190 5096 50906 38581 12948 84723 74441 34611 79984 86969 16225 16182 96238 97013 33752 3374 95619 47401 36896 8769 48774 14204 88248 8002 81204 59193 33592 73909 59694 18216 94491 83385 5615 40467 61233 18691 19287 18262 70694 26486 98809 92197 95185 66856 34773 24745 86253 73747 50339 94881 69178 63988 55006 71760 85451 76714 33487 34021 9971 48735 2401 36751 14927 50853 30104 60187 82220 69092 13303 61122 98674 56274 23802 38850 87882 1744 66225 67917 46457 19537 76841 45840 21060 87122 73112 38212 57295 91068 42890 68277 83968 35633 59478 43315 59656 25879 56222 54677 35371 635 64173 76331 54945 46844 96562 56433 25606 51144 30509 95601 7759 61101 36199 50648 46658 48300 15073 61187 92910 73662 29304 73166 3981 10917 52104 67709 8628 12790 42458 24495 6966 55663 46906 93301 43847 61473 94649 6895 8937 65081 45571 77267 6400 16778 51322 96052 49398 19290 60486 10968 56371 19782 77747 89455 72766 40345 65344 20671 98780 13855 23908 34645 80254 81976 51734 69678 54865 48355 7047 64706 9386 75265 47476 56847 55542 38033 78550 73061 68083 63046 56473 29819 1473 81562 66159 64913 27690 80873 77944 87261 22670 39743 97487 81038 22259 65138 33023 93627 22143 36920 52718 37511 65665 9306 82798 22266 33827 63400 2327 796 35540 5059 15476 17487 98928 36355 60207 76422 60456 57799 58701 638 24913 9551 27236 85595 69897 32897 32484 16872 32088 70139 62347 49646 44571 44342 39385 99709 92862 65774 41046 29742 2975 56639 25083 29400 65511 14071 58453 98703 36793 23218 16929 27663 2847 90614 14671 98628 58907 28261 46607 92169 6267 34756 40790 88255 29488 42402 45932 10160 12079 54356 9647 53513 51727 86761 40692 29806 2642 76088 98475 17753 41397 12280 79729 39994 21702 81128 11774 15688 40160 2102 86762 59864 3398 34200 56133 8390 93841 20439 47306 5202 82809 19014 8413 44944 89943 15173 86538 5837 51161 70278 86470 86779 74715 98609 20023 18935 25788 55054 57195 8064 31588 8623 92979 520 48440 87930 7600 76044 14646 59362 98571 96217 5637 10676 14772 79035 23082 70538 9209 20701 19821 65610 16685 47521 85297 80443 66195 96755 24419 70434 64197 24000 85822 5899 99920 25731 49065 63537 60716 94526 56698 80809 17396 8755 96757 3792 72139 37921 44625 44569 82866 93754 34151 29063 25184 76672 16860 63548 27859 24851 72857 3313 94322 89254 11489 77220 61692 96013 85196 43889 50451 86897 90715 48562 71505 83341 42389 50991 54987 28699 91679 42658 69112 32532 89622 82001 75578 47548 89643 96739 25133 88272 93124 93833 16083 86630 19978 541 24853 54484 79218 72187 52568 5139 30804 31148 60986 42999 17351 46693 28081 540 81633 1437 91399 13959 68262 54592 74886 53074 67747 23863 71095 71356 12255 99298 70645 57917 89409 24443 23253 70172 73902 77934 89147 67253 43186 53601 44276 24148 48529 19428 80584 15935 13678 27628 32544 80581 2242 67170 7150 96842 45502 45026 24903 74676 86842 25639 54849 75805 63475 87276 3115 51071 62402 78548 10911 69319 80139 74614 17735 20210 46797 32369 18568 25028 33399 97732 95039 93353 47141 39011 45724 53365 27240 12634 880 15420 93249 45310 39974 94007 30335 67271 8996 5887 31365 67882 19094 7243 7601 46019 95864 74082 55395 16045 21323 56587 7169 16881 79552 15570 27084 56286 8551 82661 20748 86176 25004 6356 87680 19360 43305 5655 32498 33799 94300 40827 1153 16893 58153 71 90587 18590 54816 91516 1464 24307 93289 43822 32762 32196 85789 78432 72958 12841 7662 24295 49724 97597 7985 25718 82364 3835 87227 81198 4970 87392 91493 3874 71634 96036 17603 57291 74768 64553 9393 98958 32055 40193 13708 71192 68237 7284 55524 29729 58177 81722 21022 2269 63762 26568 67126 66616 42608 62633 75892 13915 70792 29215 77477 26809 98433 72204 20156 17483 62003 32491 1175 6808 10746 52184 26735 85744 34377 48438 86354 3135 20199 28301 11934 86073 85273 36999 78229 66286 65158 85779 8810 60594 9416 20548 9335 98285 41892 45789 76816 20150 76423 78923 23555 17728 95637 37678 97500 49883 71621 17355 23406 47451 42805 49484 16181 94748 74442 87692 56887 42343 85875 46326 39579 16350 13623 34411 62999 39313 76967 31633 78273 37257 74670 34149 44680 45508 55169 96638 64456 51198 93828 91296 75577 43349 96584 80043 55791 46592 86048 31871 93024 39439 35368 21183 68725 36525 48076 28259 54069 57841 68052 31878 92556 90673 24907 19399 85095 98334 82221 37794 31925 70215 42916 1047 82944 66155 98552 94772 15348 73574 56719 81174 13898 67542 22377 4640 18420 75179 52748 16554 31033 46714 61895 44596 90795 16518 53210 93022 58146 3669 9937 7064 84145 72603 82302 11048 63385 16104 87016 37068 89526 253 90372 90561 60183 36953 44062 82519 49583 66160 80078 11077 94744 41038 24669 71459 10951 76547 6101 32474 80057 77103 65245 39923 97143 13614 86720 49606 18368 69145 59990 99499 24877 42901 29710 56162 55196 23562 96210 79073 9474 2181 83744 88327 65199 94362 89485 74140 40403 69711 90858 71024 22498 19580 69674 19390 7495 38613 15930 93456 35397 50701 9560 5334 37657 17988 14255 53689 22703 57415 33526 6058 9760 38478 50403 61633 18458 78033 44498 96924 55661 16011 23486 54813 28220 93850 13867 86056 60485 84843 33743 92902 38847 73903 19242 60397 66229 98563 58512 16579 48521 53330 6871 61451 60727 48446 50574 78404 69672 7427 19730 29877 44020 11649 93523 687 7060 61858 37803 49164 84851 85586 74968 11107 68297 20170 84289 79548 8555 64803 7069 92813 76678 99848 5371 79743 75723 56232 48706 75903 10995 66649 65589 18697 85731 49361 70122 39972 46854 82930 45595 46192 57844 40670 60038 77243 73636 35364 12945 57525 97230 98647 44506 97994 11707 93008 19456 78665 29047 59948 66442 59658 28568 22229 99189 19871 48605 1277 64054 59248 74591 39001 14840 12611 7843 92871 17635 60451 84776 70388 97243 54939 19697 50418 63671 43173 67722 67973 51353 70677 50479 5230 12938 41808 11916 56257 68543 35156 27784 53743 71742 79077 37139 35779 84377 81807 48258 51145 73350 73315 80839 1958 67826 14101 59374 1932 19485 67994 30481 39634 58020 99511 392 92863 79798 90400 35194 15410 29039 84053 26688 44597 58220 62317 93763 90507 46601 45609 8699 16449 11190 88913 70404 32049 74148 90107 49168 67304 58633 20206 64062 19941 47434 5807 90270 87630 90329 52280 43442 99510 365 61907 94830 7562 7153 77464 51110 62588 32466 42623 83505 70834 89384 39819 77382 33220 73355 93474 36691 85337 83303 15364 6570 14099 6285 87883 32862 90493 80469 53863 2337 97588 40402 15562 30201 33144 60764 35622 65064 89626 85119 21290 39638 13567 89731 38976 49599 16423 16541 73515 10670 49132 96250 88787 78081 24624 23061 93480 12121 3414 18297 69345 2227 70032 71428 38211 30934 54836 44892 39847 22718 5123 47390 88161 25385 97604 65095 39891 56993 65931 50868 54542 80974 58406 24211 17402 94554 954 25416 53284 9881 11804 30186 30129 76512 35274 10167 78674 66752 31334 9396 16747 87898 59102 10134 85355 3752 49174 30644 46252 7966 97971 27989 97325 79134 62572 44326 79625 83127 25031 86597 61021 78994 32551 80717 83019 58339 49644 27554 54517 54866 32663 20651 66912 37993 11382 39038 26040 76961 42495 41371 27810 49006 18167 44733 63142 46551 60738 73300 58699 81130 6042 48959 11603 34958 9184 7849 49734 67780 88006 90088 14851 16 71857 29020 66202 82006 92003 8197 53425 37184 51331 80854 33639 84958 53393 78226 46268 70192 42924 9783 91967 84118 54156 58587 35269 15166 20047 86210 15153 59178 72732 55733 99883 43210 42818 5291 74610 73627 66723 93629 80677 88852 20911 67620 47213 64895 92340 67476 60963 20975 77724 9522 84772 56864 45657 62042 42071 14655 86546 35203 49548 21094 45922 97605 89672 12567 27871 9985 78285 98144 80670 61030 19409 49554 71600 84508 6125 53938 75103 73253 85266 15021 8921 35073 81294 27473 10572 37534 82737 49685 97533 50464 35940 73653 9021 94075 3489 76739 66193 19420 86577 65791 32912 98162 57345 97822 4834 65385 18875 12133 97642 77319 48969 88551 97851 1643 34484 85424 2970 52715 26825 22147 2563 97374 11345 31097 63226 30034 7750 21228 90751 78545 67388 46423 98132 48972 43700 97154 64574 30969 36744 83863 58645 22558 65150 36152 82182 22583 18270 5121 18442 30122 92265 40911 24734 100 6187 93766 82845 91873 33945 98380 9588 67930 89587 28197 34029 24256 38512 41821 95070 12994 65382 81602 35504 94549 23870 74537 59184 85124 24085 36481 57933 69538 14679 42274 21349 13445 33300 86349 32317 77199 64385 66399 26005 26120 36998 10250 27944 34870 41533 82287 18274 88162 24123 8337 52719 610 77101 60936 87393 84736 34132 35033 69596 54833 34940 6262 64078 57063 70456 27166 57663 12248 94787 23376 66243 61784 44256 10235 86044 14657 93337 85974 27343 71743 24120 47483 64349 85635 48359 8745 40999 68611 65887 96864 59822 45704 66260 710 80781 99270 81866 24963 1282 52962 3517 39331 40169 28517 45628 72813 68267 52854 4007 53878 19147 39853 89210 50884 53534 92620 19676 37725 21403 43431 69718 45679 45839 74063 37106 39293 64087 94174 70509 8918 32900 53557 1078 26963 36459 89594 67352 240 16845 94695 9556 87336 32634 41673 36359 69133 13531 29500 28584 40415 35497 9148 27995 49782 25268 72464 54016 50902 25513 75742 46160 85155 35345 10971 17141 85583 56791 57492 90980 73020 369 35265 25880 22035 6478 89667 81119 29929 15788 64306 91257 87756 7889 76900 65613 73358 73367 12552 94484 9743 25289 18680 7655 68333 95110 38812 48704 70969 9038 76930 88249 1160 89825 55962 3083 76456 84816 32742 5572 50778 24172 7177 93466 57623 21312 10476 84314 99383 37625 9377 75991 15253 26799 62642 65969 294 54539 6055 66593 99682 23028 21757 56692 30974 82380 53026 35512 51669 63341 9608 15065 998 84108 24881 59222 89169 68531 77820 88344 68146 10692 23994 10904 49632 77505 93904 82480 80629 20896 93652 99993 903 71556 32852 4485 23295 10656 15225 75619 21246 25665 789 53621 7388 14413 31389 86144 55615 96812 34832 60708 99852 91768 49030 24076 25927 25576 25811 13236 23224 92392 49449 22388 98343 83064 41601 57796 10639 19495 25068 9284 91620 49253 65378 20910 60657 48025 75206 61545 84382 27664 98869 39858 81658 96005 65748 26346 67854 3312 64923 41918 42382 53373 70703 28298 78418 1799 77212 32448 63363 17090 5842 11815 22604 13307 93565 45894 60442 33210 33992 3546 80659 48417 94161 7940 35575 36314 21557 50638 79031 27934 65237 54029 39844 44387 10796 56915 11757 96414 49165 28014 28529 63801 97714 83420 97360 82163 92508 80700 62966 5281 185 39943 22849 57469 55831 26437 29772 66091 16616 41718 59162 20107 45910 55716 51693 55413 38753 68618 24605 84977 28355 67467 94433 48668 25027 38217 54597 50001 12142 84436 72064 47486 79277 28419 36115 71821 36739 11458 41698 15729 69767 67140 66842 39709 92699 71606 59958 29851 91384 44410 58178 3509 24720 30253 18277 44081 62981 83188 37223 72183 6081 26252 89615 88892 68866 31751 57324 65800 5248 8309 30532 81414 95543 223 64033 39247 47073 45037 82485 67051 70175 53789 50995 47150 73992 59931 95970 64591 54010 54464 98398 6426 98359 23506 24677 77493 98122 13848 72835 35001 57097 97697 12243 14553 72245 76648 92987 19116 86722 75932 81066 57266 55151 47382 78779 81689 42844 70146 55156 45356 2626 15650 69172 21711 95741 14852 43965 7588 56432 62477 27463 85483 9632 50014 45711 60514 27225 5636 95866 97427 55439 92816 64059 4989 99111 25923 39283 12269 20043 86438 49741 56665 2659 96301 9187 78076 34434 16251 36911 29009 54334 24514 39475 54098 38153 33229 39650 50599 4843 38330 50966 28260 83640 77045 88451 98735 75785 24595 93950 77868 66907 80989 61123 13546 68757 62648 7123 71536 87394 776 35865 65080 1042 49953 69118 38936 88624 9009 61032 92224 93498 46186 19400 5072 24627 33150 38703 84530 62857 78837 15848 7724 43804 88296 94268 83642 19319 14749 15463 57624 77282 70599 50132 295 85966 25079 77043 96774 5760 90716 72334 84683 10836 84198 66463 60418 92760 51579 11769 26933 37235 3822 2434 79962 27243 96815 88173 91746 67534 28997 17681 77583 19416 26002 6161 18099 49135 65523 49254 62617 62464 66410 51917 49280 30571 91979 62232 29472 48853 22402 32053 35635 73582 30464 4994 87650 29202 34569 76067 57363 89763 37830 85303 93696 59211 51802 65434 13290 54476 37675 52185 67873 14100 43260 74811 98290 55127 90941 67202 72164 87605 31615 6155 57871 21682 18883 8065 83839 57300 27849 52986 13333 2580 57649 24545 76288 66812 31282 25052 23848 77580 21612 17900 89803 9922 18971 22624 50999 601 72036 58344 69249 52638 57588 90713 53514 56896 27631 49744 46236 82005 32620 98406 95853 7011 71788 13323 88599 13432 71410 69894 54104 90378 74036 55371 82715 14663 47469 31164 23581 97088 8372 51303 87095 16874 31072 63170 58732 99417 28828 2444 86266 14201 39830 24558 76369 12146 31058 56834 84586 45805 45583 4992 89701 38005 53861 34817 12833 44149 94825 15399 1785 94071 92017 54065 65061 204 95814 26906 54204 55584 46965 84050 60679 26363 13723 88079 5800 29550 92325 5898 71971 83326 19672 9829 17769 75526 65722 21769 81052 53138 93634 7314 5582 85663 14155 22192 49220 92442 13266 81248 59576 84762 67209 1420 11258 12711 64362 72506 54527 80332 41865 73480 3003 88836 59695 22332 72421 52295 42768 40833 58254 34787 9895 77147 73764 84485 38267 32100 71804 9339 91519 30857 16242 51988 96265 64641 14589 19016 77200 64223 7455 87913 47176 93727 45138 43340 89635 95183 97685 22650 46466 47977 89107 1346 98983 66501 64566 28231 68369 75485 5997 76182 45284 52958 97215 48824 60027 53813 27593 5219 77885 30095 32414 11788 44181 96662 31926 26113 6844 71602 69379 17021 62398 90259 91239 72760 9849 9775 87754 57722 92269 21185 26542 12447 50594 99520 17502 5229 38813 37263 2948 8304 55537 58194 39998 28602 47366 22694 13337 40487 93747 91622 30448 17971 20053 14250 32194 52157 99942 63611 24961 35868 17262 37559 3692 22050 57824 87880 84094 10406 13731 3891 93990 50600 7856 60599 78853 89180 75620 66834 62033 21364 69554 14781 13903 77726 21843 47408 41477 24748 65229 53562 74307 35671 55689 94106 26312 26744 70224 99654 35511 1745 74930 44764 28729 42522 45942 23322 17801 51685 4361 83838 20409 78483 4021 51422 1678 47947 88650 64404 33269 81443 15691 88847 98920 88741 35753 24747 89104 4532 63870 62769 80259 4343 13418 48185 27020 43017 28733 6324 55570 602 56416 24387 3855 48284 69443 53201 91216 79830 41062 71561 29161 20617 44452 93743 41408 99346 36549 9899 93296 87742 99595 52472 12089 17732 13778 11088 53664 84598 56927 72705 78989 49884 33874 18544 15157 45423 77701 78472 55308 58822 74985 83796 476 39722 40816 3916 7824 33039 48439 46146 17386 4305 77062 6495 12912 74066 12642 2081 34641 9718 93546 27002 86979 23583 57246 50614 98836 73157 42606 29468 35912 20391 85402 37686 13826 16898 51136 42378 65353 17174 12101 8790 26210 35669 96225 6080 42393 22534 77169 78741 62944 10035 90953 32150 80541 86621 26369 89157 19828 92098 51266 47679 62743 27537 78560 72542 34594 40884 64319 62160 52811 82125 28946 85617 32147 61556 54153 60647 11728 4346 93413 67120 43091 69559 90830 87700 71914 7113 3693 17426 93776 96411 60897 11743 45694 17139 51959 59029 67991 27105 51469 72393 27950 39298 28952 51604 11802 603 22870 23289 11856 69134 41802 53904 64519 19801 47003 54785 33116 88288 28984 33041 88983 57034 16655 45490 62945 8353 98324 89259 41870 17289 4124 13975 7042 51921 22351 14285 90371 70357 87046 52440 16383 80752 71867 67280 38733 30408 98302 26271 51881 31707 67767 83500 92096 4999 800 39153 6586 42110 69963 48618 15423 63072 37950 5417 55698 65186 16017 92315 42823 83709 12651 38503 25810 47077 53561 92268 12925 17597 2820 18693 63562 84479 86410 10665 64565 8389 2405 72607 35737 84569 15864 95195 36317 14139 37998 97425 50840 22128 93939 58975 78341 43641 31961 55682 3439 87479 27155 98901 1629 70333 64320 95421 59228 18051 19108 80998 82616 61559 43244 45778 88905 66210 45133 82389 65866 81261 62748 79242 17122 45861 96062 47343 43212 21926 55525 45811 16459 76779 88470 37357 61632 96028 4607 24116 70607 56515 11352 56158 38379 46258 91125 92349 70140 69869 84609 72764 46713 17237 64467 63677 71220 940 69017 27755 79701 37645 49906 93103 8633 5081 34492 36435 72361 47646 20399 35150 70935 5228 77621 11846 60386 76427 42387 40071 57629 94036 97313 19181 77383 588 27337 5579 85241 81152 94524 71288 29190 58379 11254 32661 37272 93201 22982 88422 65006 19552 54096 56266 26483 35247 55165 70170 22903 85197 93620 66700 20354 20134 48765 11169 8021 56412 35110 78224 883 72939 35436 37072 50136 28406 8325 24989 70285 38354 54267 35288 65700 56139 32287 95235 5846 35936 70740 65611 8720 90059 64222 12233 97307 90560 65224 8118 96142 33051 58578 6249 42752 88927 12759 68675 54387 64315 47631 64383 60199 83589 38695 68024 90314 58647 23215 34874 439 98622 54158 35508 92839 84873 61363 94590 74960 48288 17185 72263 11699 44545 40246 47578 17991 85460 90723 40853 18683 62856 92993 85383 11631 2812 55411 97778 48637 86794 38639 67416 91412 85352 72494 94894 83339 43336 84336 76197 41105 96068 86070 12457 17789 17241 87937 84946 63492 26294 67803 71705 89286 32428 48449 89751 27430 19536 64329 58561 90180 38762 32334 54321 7076 2699 85409 48092 22713 61820 20481 66343 75267 91126 19224 76219 76549 28721 80678 66931 72451 86234 13873 30545 37995 99176 64430 44637 57057 24936 67653 24555 64252 13501 78568 47710 52148 10579 60289 322 16583 63501 50060 11789 86513 31790 8902 48464 93261 71403 84894 93718 34639 17538 52421 66409 35822 83516 93804 82094 69061 88577 31163 12867 53056 41910 9846 9285 77067 69619 95056 9724 76261 82274 34603 28040 83090 1455 85976 32169 28440 56659 16170 65983 31792 6191 47924 17093 26031 39351 85086 90187 20194 84009 31151 88054 41412 52480 22522 76115 95391 79919 62295 27749 9348 30425 93163 81234 4155 83892 34768 61502 40551 89883 36842 52092 30193 97517 82026 49729 63557 65581 49270 16660 89143 48046 83198 98605 76236 43190 37553 27837 95595 51965 27875 85126 7572 87355 33418 26296 54586 70198 88573 73208 62854 47929 52317 82295 39473 70699 71844 29229 45793 69177 49841 29004 66057 78678 23036 18532 87583 92812 51601 18528 88145 38801 91397 29281 56126 23969 83925 7589 11250 22863 6661 36668 91636 81075 74270 58943 71946 37604 46193 49134 57413 59013 29976 44268 19907 28175 36211 71557 71034 20315 584 77566 58407 69946 33694 42566 37304 73759 77395 66587 39221 89808 85427 23751 10259 10948 6780 22502 75294 15585 93060 5220 25574 1529 44577 58842 44755 6739 91352 19553 98 62747 40759 4737 1442 65274 108 33634 8355 25364 7173 44566 30933 64762 23580 73318 62960 87148 4140 889 54329 34942 80086 11109 35942 3225 5767 61992 35 80462 11970 23756 36141 64243 38160 17797 90931 19720 63644 53518 23536 91523 
FindBestTime: 6055.45
TotalTime: 6055.46
pertimes: 0
