# Supplementary material for: Dynamic thresholding search for the feedback vertex set problem
Source: PeerJ Comput Sci. 2023 Feb 10;9:e1245. doi: 10.7717/peerj-cs.1245 (PMC10280643; doi:10.7717/peerj-cs.1245)
Supplement: Supplemental Information 4 — Each data indicates a series of the best objective values, the ever-found optimal solutions, and the corresponding computation time obtained by our algorithm in the search process. [file peerj-cs-09-1245-s004.zip › results/undirect_graph/RR4.txt]

Instance name is instances1/RR4.dat
Number of vertices: 100000
Number of edges: 400000
Time_Seed: 45638
The optimal objective value = 54771
The Best FVS is :
17 19 23 24 25 26 38 40 41 43 44 47 48 49 50 60 65 70 76 78 84 86 91 97 100 102 105 106 107 123 125 127 129 134 140 142 144 149 155 162 163 164 173 174 192 194 195 203 206 210 211 212 219 220 221 222 224 229 230 231 239 244 250 254 255 256 260 262 263 264 286 290 292 294 296 299 307 309 311 315 320 324 327 332 339 340 350 351 354 356 360 362 373 374 379 384 387 405 406 411 413 416 427 430 433 438 441 447 453 456 457 459 460 463 466 477 480 482 483 489 495 500 503 505 507 510 512 525 534 537 542 544 547 549 551 555 557 565 577 578 579 584 585 587 589 592 598 603 606 612 613 627 630 635 636 637 641 675 676 677 680 681 685 686 687 690 693 694 695 700 702 705 716 730 731 733 738 747 749 750 766 768 770 784 786 791 792 794 796 802 805 807 809 812 813 815 818 822 830 837 846 850 855 858 861 865 870 880 881 890 891 893 894 897 901 902 907 911 912 922 930 932 933 939 944 956 969 974 983 986 988 994 997 1005 1006 1008 1010 1017 1026 1028 1032 1033 1034 1035 1040 1043 1047 1049 1052 1055 1057 1059 1062 1067 1071 1074 1076 1077 1084 1089 1101 1102 1110 1112 1118 1120 1123 1127 1128 1129 1130 1135 1138 1153 1156 1159 1163 1170 1173 1174 1186 1187 1192 1194 1201 1202 1210 1223 1236 1237 1244 1250 1267 1270 1276 1278 1286 1290 1291 1293 1295 1296 1306 1308 1314 1315 1322 1323 1328 1330 1331 1332 1335 1344 1346 1351 1352 1353 1355 1360 1362 1364 1370 1376 1382 1384 1391 1392 1398 1401 1404 1409 1411 1417 1427 1430 1436 1438 1444 1446 1447 1449 1450 1454 1461 1462 1468 1471 1490 1491 1501 1503 1508 1512 1515 1516 1518 1522 1524 1526 1531 1532 1534 1535 1542 1545 1548 1559 1561 1564 1571 1574 1577 1582 1611 1613 1618 1622 1629 1632 1635 1639 1645 1646 1650 1655 1660 1661 1664 1667 1668 1669 1673 1685 1687 1688 1690 1695 1704 1709 1712 1714 1715 1716 1718 1721 1723 1729 1731 1741 1743 1744 1746 1749 1750 1752 1761 1763 1767 1770 1774 1776 1779 1789 1790 1799 1800 1804 1805 1807 1808 1817 1821 1823 1826 1835 1856 1858 1868 1869 1874 1877 1878 1884 1892 1898 1899 1900 1909 1910 1912 1914 1915 1919 1926 1931 1932 1933 1936 1939 1941 1944 1947 1948 1951 1954 1955 1964 1966 1974 1976 1985 1986 1991 1994 1995 1997 1998 2003 2005 2007 2009 2014 2017 2023 2027 2028 2045 2046 2047 2067 2070 2077 2082 2083 2089 2096 2110 2120 2128 2129 2140 2143 2147 2150 2161 2162 2164 2165 2168 2169 2171 2173 2174 2182 2189 2191 2192 2193 2196 2213 2216 2221 2236 2237 2240 2242 2244 2249 2250 2251 2258 2261 2263 2267 2269 2276 2278 2286 2288 2290 2292 2295 2299 2304 2305 2306 2312 2315 2317 2319 2320 2324 2328 2342 2345 2346 2350 2351 2368 2371 2378 2389 2397 2400 2402 2413 2415 2422 2425 2426 2427 2429 2430 2434 2435 2439 2440 2445 2446 2449 2450 2452 2453 2458 2462 2465 2467 2468 2469 2471 2472 2476 2484 2487 2489 2493 2496 2504 2505 2512 2513 2515 2520 2523 2527 2530 2533 2536 2543 2547 2550 2551 2557 2559 2561 2565 2567 2570 2571 2577 2589 2590 2606 2610 2612 2613 2615 2632 2636 2641 2645 2651 2654 2670 2677 2680 2689 2692 2693 2695 2699 2700 2705 2709 2712 2714 2716 2718 2721 2722 2734 2737 2740 2743 2748 2751 2753 2755 2760 2768 2769 2771 2772 2774 2777 2780 2788 2797 2801 2804 2806 2813 2817 2820 2821 2822 2824 2827 2832 2836 2838 2843 2851 2856 2857 2861 2872 2873 2875 2876 2882 2887 2892 2894 2895 2899 2909 2910 2920 2922 2928 2938 2941 2942 2948 2952 2955 2965 2967 2969 2970 2974 2979 2980 2982 3009 3013 3019 3020 3022 3024 3026 3027 3030 3037 3039 3045 3048 3051 3055 3058 3059 3064 3066 3067 3075 3081 3093 3094 3097 3100 3107 3111 3116 3119 3120 3126 3134 3137 3139 3144 3152 3164 3167 3172 3174 3179 3184 3185 3191 3198 3200 3203 3208 3211 3212 3218 3220 3222 3224 3228 3234 3244 3245 3246 3256 3266 3273 3274 3276 3287 3293 3294 3295 3296 3301 3306 3322 3326 3328 3335 3337 3338 3341 3344 3347 3348 3350 3354 3355 3360 3367 3370 3371 3381 3382 3386 3389 3394 3397 3402 3403 3408 3410 3411 3432 3433 3437 3438 3439 3448 3449 3462 3478 3480 3487 3491 3493 3501 3502 3506 3510 3511 3515 3518 3520 3524 3527 3534 3542 3546 3547 3551 3552 3555 3562 3572 3575 3585 3588 3595 3598 3600 3602 3613 3624 3633 3646 3647 3648 3655 3657 3668 3674 3681 3685 3691 3692 3693 3695 3696 3703 3704 3706 3714 3717 3718 3720 3721 3722 3728 3731 3737 3742 3745 3750 3753 3754 3756 3759 3762 3775 3779 3780 3781 3790 3793 3796 3801 3802 3804 3805 3806 3809 3810 3817 3822 3823 3828 3830 3835 3838 3839 3841 3846 3848 3852 3855 3856 3860 3861 3868 3873 3886 3891 3900 3901 3902 3904 3908 3909 3912 3913 3922 3925 3933 3936 3937 3942 3943 3948 3953 3954 3956 3957 3964 3966 3967 3968 3985 3986 3990 3991 3994 4000 4003 4018 4021 4022 4027 4028 4036 4043 4054 4062 4063 4069 4076 4082 4084 4085 4089 4106 4109 4111 4113 4118 4119 4122 4127 4132 4135 4136 4138 4144 4152 4160 4169 4172 4173 4185 4190 4192 4194 4204 4213 4219 4223 4225 4228 4229 4231 4232 4233 4242 4245 4246 4249 4258 4259 4262 4269 4282 4289 4292 4294 4295 4297 4300 4302 4306 4309 4311 4319 4324 4327 4329 4330 4332 4333 4334 4347 4352 4361 4363 4365 4368 4369 4373 4376 4378 4380 4382 4385 4386 4389 4391 4394 4396 4403 4409 4411 4413 4414 4416 4417 4421 4423 4430 4444 4448 4454 4459 4466 4467 4473 4474 4481 4486 4494 4501 4504 4506 4509 4510 4517 4532 4544 4546 4549 4556 4557 4560 4563 4565 4567 4574 4581 4592 4599 4604 4621 4629 4632 4634 4635 4644 4647 4648 4649 4651 4652 4654 4655 4662 4663 4667 4671 4690 4697 4707 4711 4713 4719 4720 4721 4723 4727 4736 4749 4750 4754 4758 4761 4763 4764 4771 4778 4779 4788 4790 4791 4793 4800 4802 4805 4809 4811 4818 4819 4822 4827 4839 4843 4854 4857 4859 4861 4866 4867 4869 4870 4872 4873 4880 4881 4883 4885 4887 4889 4900 4908 4919 4922 4926 4930 4932 4934 4936 4940 4942 4943 4944 4945 4946 4953 4962 4965 4971 4973 4974 4980 4981 4992 4993 4998 5000 5004 5005 5009 5016 5019 5021 5024 5025 5027 5038 5039 5060 5062 5064 5065 5069 5071 5077 5083 5087 5093 5099 5102 5107 5111 5116 5117 5121 5123 5125 5129 5136 5141 5145 5146 5147 5149 5161 5171 5173 5179 5180 5184 5189 5192 5193 5195 5199 5200 5206 5210 5217 5225 5227 5231 5233 5236 5238 5240 5253 5256 5260 5263 5269 5275 5283 5291 5299 5301 5302 5307 5310 5319 5322 5324 5325 5329 5336 5337 5338 5340 5345 5354 5357 5360 5364 5379 5388 5393 5394 5402 5409 5414 5416 5420 5433 5439 5448 5456 5457 5463 5469 5470 5477 5485 5489 5494 5498 5511 5516 5521 5522 5536 5537 5541 5542 5550 5559 5566 5570 5573 5578 5579 5580 5583 5586 5588 5593 5594 5607 5609 5623 5625 5636 5639 5642 5643 5650 5651 5662 5671 5674 5675 5679 5684 5685 5689 5690 5700 5704 5710 5711 5713 5723 5732 5741 5742 5744 5747 5761 5762 5764 5766 5771 5773 5775 5776 5783 5786 5787 5788 5796 5798 5813 5824 5826 5831 5834 5845 5851 5852 5857 5858 5859 5866 5867 5872 5893 5897 5901 5906 5910 5911 5920 5921 5922 5924 5931 5934 5935 5936 5939 5940 5943 5944 5945 5955 5956 5957 5958 5961 5962 5969 5971 5976 5977 5982 5985 5988 5992 5994 6004 6013 6023 6042 6043 6063 6066 6074 6075 6081 6083 6096 6100 6114 6115 6118 6120 6121 6123 6138 6141 6142 6148 6150 6153 6155 6165 6170 6171 6179 6180 6182 6194 6195 6201 6204 6207 6210 6213 6220 6221 6232 6233 6234 6245 6246 6249 6254 6257 6261 6270 6273 6274 6276 6283 6284 6289 6295 6298 6306 6311 6314 6323 6325 6340 6348 6352 6355 6376 6379 6380 6382 6384 6386 6400 6401 6403 6412 6414 6417 6420 6421 6422 6426 6427 6432 6434 6438 6440 6443 6449 6456 6457 6462 6467 6470 6472 6475 6477 6484 6488 6489 6490 6491 6492 6493 6503 6504 6505 6517 6518 6522 6524 6528 6529 6552 6557 6559 6560 6567 6569 6573 6574 6592 6596 6607 6611 6614 6615 6622 6632 6634 6636 6637 6638 6641 6642 6644 6645 6648 6652 6657 6658 6660 6661 6663 6666 6679 6685 6694 6701 6705 6707 6708 6712 6713 6722 6732 6734 6743 6751 6753 6758 6760 6763 6767 6769 6772 6784 6793 6794 6798 6812 6815 6816 6817 6818 6821 6822 6825 6832 6836 6857 6858 6859 6863 6864 6871 6872 6882 6883 6885 6893 6897 6908 6910 6911 6912 6915 6920 6921 6924 6926 6929 6938 6943 6944 6959 6961 6963 6966 6973 6974 6975 6982 6983 6984 6989 6997 7007 7012 7014 7018 7021 7031 7032 7036 7046 7054 7055 7061 7066 7069 7074 7075 7083 7086 7089 7091 7093 7095 7103 7104 7106 7121 7130 7135 7142 7145 7150 7155 7156 7160 7166 7172 7177 7178 7180 7186 7188 7190 7198 7216 7218 7225 7226 7229 7236 7246 7247 7257 7258 7267 7270 7271 7272 7277 7278 7279 7284 7285 7290 7291 7317 7320 7325 7329 7331 7334 7338 7340 7342 7344 7345 7349 7357 7358 7361 7374 7375 7378 7379 7385 7397 7407 7409 7412 7415 7416 7418 7421 7422 7424 7428 7435 7437 7439 7446 7449 7450 7457 7458 7463 7468 7486 7499 7503 7504 7505 7510 7511 7525 7526 7527 7533 7535 7537 7542 7548 7551 7552 7553 7555 7558 7565 7567 7568 7570 7573 7574 7580 7581 7584 7588 7589 7593 7607 7618 7622 7625 7627 7629 7638 7640 7643 7644 7653 7659 7660 7661 7671 7674 7676 7678 7682 7683 7684 7687 7693 7697 7705 7706 7708 7712 7713 7716 7718 7721 7724 7733 7734 7736 7739 7745 7750 7760 7763 7773 7777 7789 7795 7797 7798 7800 7805 7809 7810 7816 7819 7823 7834 7837 7840 7841 7849 7854 7859 7864 7866 7874 7878 7879 7888 7889 7893 7898 7904 7906 7908 7909 7916 7919 7921 7926 7928 7931 7938 7947 7950 7951 7958 7961 7963 7964 7967 7973 7990 7997 7999 8003 8013 8014 8018 8021 8022 8024 8028 8033 8038 8045 8046 8050 8051 8060 8061 8063 8068 8071 8072 8078 8081 8082 8084 8087 8093 8097 8104 8105 8119 8121 8149 8154 8171 8177 8179 8182 8190 8205 8209 8214 8219 8227 8229 8231 8232 8238 8242 8244 8245 8246 8249 8256 8261 8262 8265 8268 8270 8276 8277 8278 8286 8296 8304 8308 8309 8315 8316 8318 8322 8326 8335 8350 8351 8354 8355 8360 8363 8371 8372 8373 8378 8382 8395 8401 8411 8413 8418 8421 8422 8424 8428 8433 8434 8439 8440 8441 8442 8450 8456 8459 8470 8471 8476 8489 8490 8491 8494 8495 8496 8502 8504 8505 8528 8529 8536 8538 8545 8547 8548 8549 8553 8555 8557 8572 8575 8577 8579 8582 8586 8587 8595 8602 8605 8607 8608 8610 8612 8619 8622 8624 8627 8640 8644 8652 8655 8657 8658 8660 8662 8665 8666 8673 8675 8676 8684 8706 8710 8719 8723 8730 8741 8745 8747 8750 8752 8754 8757 8773 8774 8776 8788 8790 8794 8796 8797 8798 8800 8805 8806 8809 8814 8817 8832 8833 8841 8847 8850 8862 8865 8867 8868 8873 8875 8880 8886 8888 8893 8894 8898 8900 8901 8907 8914 8915 8920 8928 8933 8947 8949 8951 8952 8956 8958 8959 8965 8971 8978 8979 8995 8997 8999 9000 9009 9015 9018 9019 9029 9031 9038 9039 9045 9049 9051 9054 9058 9069 9078 9081 9084 9085 9096 9100 9102 9108 9115 9118 9119 9126 9129 9130 9132 9139 9140 9141 9142 9145 9148 9150 9157 9160 9163 9164 9170 9172 9177 9178 9180 9181 9189 9194 9196 9198 9200 9203 9204 9219 9220 9223 9228 9230 9238 9243 9253 9256 9261 9268 9273 9279 9282 9288 9293 9304 9305 9306 9307 9312 9325 9327 9333 9343 9344 9345 9347 9350 9353 9357 9361 9382 9384 9396 9400 9406 9416 9424 9425 9428 9436 9441 9445 9447 9451 9460 9461 9464 9469 9471 9475 9478 9481 9482 9489 9491 9495 9515 9524 9526 9528 9530 9531 9532 9535 9538 9541 9542 9547 9557 9563 9570 9571 9572 9575 9577 9582 9585 9593 9599 9603 9615 9625 9630 9648 9652 9656 9661 9663 9669 9672 9675 9677 9681 9683 9689 9692 9693 9694 9700 9701 9715 9718 9719 9720 9730 9734 9742 9744 9757 9758 9765 9770 9779 9781 9799 9801 9802 9808 9813 9814 9826 9829 9838 9839 9850 9851 9853 9872 9874 9875 9884 9887 9890 9891 9895 9902 9916 9918 9923 9939 9941 9942 9943 9952 9953 9955 9962 9964 9973 9975 9976 9981 9990 9993 10000 10006 10009 10013 10021 10026 10027 10035 10036 10037 10062 10066 10069 10070 10072 10074 10085 10090 10092 10103 10109 10113 10115 10124 10125 10126 10129 10130 10132 10140 10149 10156 10157 10167 10182 10187 10192 10197 10204 10217 10219 10221 10224 10233 10235 10236 10238 10240 10243 10250 10263 10264 10266 10279 10281 10285 10286 10290 10293 10294 10303 10305 10311 10312 10313 10314 10317 10318 10321 10322 10326 10328 10337 10341 10344 10345 10350 10364 10367 10368 10385 10394 10397 10404 10407 10411 10412 10418 10426 10437 10439 10452 10461 10468 10472 10473 10481 10483 10495 10507 10509 10510 10513 10514 10515 10516 10521 10540 10541 10550 10553 10554 10557 10558 10559 10563 10565 10567 10568 10569 10570 10574 10575 10581 10586 10589 10599 10603 10605 10607 10610 10612 10613 10624 10635 10636 10637 10654 10655 10657 10662 10665 10697 10699 10701 10703 10705 10711 10712 10721 10729 10734 10739 10741 10750 10752 10769 10771 10772 10777 10778 10779 10781 10782 10785 10787 10789 10797 10798 10809 10825 10826 10836 10840 10841 10846 10855 10856 10864 10865 10867 10870 10874 10875 10876 10877 10879 10885 10888 10893 10896 10909 10911 10926 10938 10942 10948 10950 10959 10963 10965 10966 10969 10971 10975 10976 10981 10983 10988 10992 10993 10994 11004 11006 11009 11010 11021 11026 11028 11031 11037 11039 11048 11050 11054 11057 11060 11062 11067 11069 11073 11083 11096 11098 11103 11106 11110 11111 11116 11124 11130 11134 11136 11137 11146 11151 11152 11153 11156 11157 11159 11168 11173 11175 11177 11178 11180 11186 11188 11190 11193 11197 11206 11210 11214 11216 11219 11221 11223 11228 11234 11245 11246 11248 11255 11267 11268 11272 11284 11295 11297 11299 11302 11304 11308 11319 11323 11325 11335 11342 11343 11346 11362 11374 11383 11384 11387 11393 11398 11400 11401 11416 11422 11427 11430 11437 11444 11447 11451 11459 11463 11464 11469 11472 11478 11480 11484 11488 11494 11501 11503 11506 11507 11511 11513 11514 11518 11521 11523 11524 11525 11535 11538 11541 11543 11548 11550 11551 11553 11554 11555 11560 11566 11568 11570 11572 11573 11574 11576 11581 11592 11596 11598 11599 11601 11614 11615 11618 11624 11625 11627 11630 11634 11638 11639 11642 11644 11650 11651 11653 11654 11657 11661 11663 11673 11676 11684 11689 11690 11691 11692 11701 11703 11714 11719 11724 11727 11737 11739 11744 11749 11750 11753 11765 11772 11774 11779 11798 11800 11801 11802 11812 11818 11819 11826 11828 11831 11834 11842 11845 11846 11852 11855 11858 11864 11867 11869 11872 11873 11881 11883 11886 11892 11896 11900 11902 11911 11926 11943 11950 11952 11967 11971 11975 11992 11995 12000 12001 12004 12005 12006 12010 12012 12013 12023 12029 12030 12031 12033 12038 12047 12051 12057 12062 12082 12084 12088 12097 12102 12108 12113 12120 12126 12153 12154 12156 12160 12162 12170 12175 12182 12184 12189 12192 12193 12199 12200 12207 12209 12211 12213 12222 12225 12228 12229 12234 12240 12247 12249 12251 12266 12268 12271 12273 12274 12275 12278 12284 12287 12290 12293 12299 12301 12302 12315 12316 12321 12322 12326 12329 12333 12338 12343 12347 12352 12355 12358 12361 12362 12368 12369 12372 12373 12376 12380 12386 12391 12392 12393 12396 12397 12407 12412 12424 12440 12441 12447 12451 12455 12462 12467 12469 12483 12484 12489 12490 12494 12500 12501 12504 12510 12512 12513 12516 12518 12520 12524 12526 12535 12539 12543 12556 12558 12573 12574 12576 12587 12594 12595 12599 12601 12607 12617 12620 12622 12623 12630 12635 12638 12648 12653 12654 12657 12663 12691 12692 12693 12694 12695 12697 12701 12707 12708 12711 12712 12713 12715 12720 12722 12724 12727 12734 12738 12740 12742 12749 12751 12754 12757 12759 12760 12768 12769 12773 12777 12779 12783 12784 12793 12799 12813 12814 12823 12824 12828 12831 12832 12833 12839 12843 12848 12850 12851 12860 12861 12873 12883 12886 12887 12892 12895 12900 12901 12906 12907 12912 12913 12915 12917 12918 12924 12928 12936 12939 12951 12953 12957 12959 12961 12965 12969 12975 12979 12986 12992 12993 12997 13003 13008 13010 13016 13017 13018 13022 13025 13027 13030 13032 13041 13046 13054 13055 13058 13063 13069 13071 13086 13088 13095 13097 13102 13104 13105 13106 13107 13108 13113 13117 13120 13128 13132 13133 13143 13146 13148 13149 13153 13164 13185 13186 13187 13189 13215 13216 13220 13221 13222 13228 13237 13240 13241 13250 13251 13252 13253 13256 13259 13262 13264 13275 13282 13288 13294 13297 13298 13300 13306 13313 13318 13323 13324 13325 13337 13338 13344 13347 13349 13350 13352 13353 13358 13367 13370 13373 13375 13391 13393 13394 13397 13429 13430 13440 13447 13450 13457 13464 13465 13470 13478 13480 13485 13487 13490 13491 13493 13495 13497 13499 13500 13502 13503 13511 13518 13521 13522 13523 13528 13530 13531 13536 13538 13540 13541 13542 13543 13545 13546 13550 13551 13559 13560 13561 13563 13568 13569 13573 13582 13584 13594 13595 13603 13605 13606 13607 13611 13613 13616 13619 13622 13627 13630 13639 13648 13650 13653 13655 13659 13663 13665 13669 13671 13672 13674 13675 13681 13687 13689 13695 13696 13697 13698 13699 13706 13709 13712 13715 13717 13728 13729 13732 13739 13740 13745 13750 13755 13756 13761 13763 13767 13773 13776 13780 13783 13786 13792 13793 13799 13802 13805 13806 13809 13814 13816 13828 13829 13832 13833 13836 13839 13840 13847 13848 13849 13855 13862 13864 13867 13871 13875 13879 13882 13895 13896 13898 13906 13910 13912 13913 13914 13917 13921 13929 13932 13944 13947 13951 13955 13960 13979 13994 13997 14001 14007 14009 14012 14022 14039 14048 14052 14053 14061 14070 14076 14078 14086 14088 14092 14095 14099 14100 14103 14108 14109 14110 14112 14113 14114 14116 14120 14121 14123 14126 14138 14150 14153 14159 14165 14168 14179 14196 14199 14200 14210 14217 14223 14225 14226 14235 14241 14254 14255 14258 14269 14272 14275 14279 14283 14286 14288 14293 14297 14300 14308 14309 14312 14316 14321 14325 14330 14332 14335 14339 14341 14343 14344 14345 14356 14360 14361 14380 14388 14392 14394 14395 14407 14415 14416 14422 14423 14426 14427 14429 14432 14444 14457 14460 14462 14463 14465 14467 14468 14469 14471 14477 14487 14492 14498 14514 14516 14518 14526 14527 14533 14538 14539 14544 14549 14551 14554 14557 14558 14560 14561 14562 14566 14571 14573 14574 14579 14588 14595 14597 14600 14601 14603 14606 14630 14632 14650 14652 14662 14665 14672 14674 14677 14698 14702 14704 14706 14717 14721 14733 14739 14740 14741 14745 14746 14748 14749 14751 14758 14765 14766 14776 14783 14786 14795 14799 14811 14813 14815 14820 14824 14833 14835 14836 14838 14839 14840 14842 14847 14849 14854 14855 14864 14868 14874 14876 14879 14884 14885 14886 14887 14898 14900 14903 14910 14923 14926 14936 14940 14941 14942 14946 14947 14951 14955 14956 14957 14958 14965 14970 14973 14978 14979 14986 14988 14990 14991 14993 15011 15012 15013 15016 15017 15020 15032 15033 15042 15046 15062 15065 15067 15082 15086 15087 15088 15097 15101 15103 15111 15113 15114 15118 15126 15137 15141 15145 15163 15169 15171 15173 15175 15176 15178 15179 15182 15185 15187 15193 15212 15218 15221 15222 15227 15229 15230 15236 15240 15246 15248 15250 15254 15264 15269 15271 15276 15277 15280 15283 15285 15287 15289 15301 15305 15307 15311 15312 15317 15318 15325 15329 15332 15333 15345 15346 15354 15356 15361 15364 15365 15366 15367 15368 15369 15376 15379 15382 15394 15396 15398 15400 15401 15404 15410 15415 15427 15434 15440 15441 15447 15448 15451 15453 15454 15458 15459 15460 15465 15466 15478 15479 15485 15486 15495 15502 15506 15522 15526 15532 15536 15537 15538 15542 15545 15547 15550 15559 15569 15571 15573 15574 15576 15581 15587 15591 15594 15601 15604 15606 15612 15614 15615 15625 15626 15628 15629 15635 15650 15655 15657 15659 15660 15664 15666 15680 15687 15691 15692 15694 15696 15701 15704 15705 15707 15709 15710 15711 15724 15727 15729 15730 15731 15732 15745 15750 15751 15769 15771 15773 15774 15785 15786 15787 15789 15798 15801 15805 15810 15812 15813 15818 15822 15829 15832 15838 15843 15848 15850 15858 15863 15867 15870 15874 15876 15883 15890 15896 15897 15898 15912 15926 15927 15929 15930 15931 15932 15933 15934 15940 15941 15944 15945 15947 15954 15962 15967 15970 15972 15994 15996 16015 16017 16019 16020 16022 16027 16032 16038 16040 16049 16050 16051 16057 16058 16062 16063 16065 16068 16073 16075 16088 16089 16095 16098 16099 16101 16105 16106 16107 16112 16114 16118 16122 16123 16126 16129 16141 16142 16143 16147 16153 16160 16175 16184 16188 16204 16207 16209 16222 16223 16225 16236 16241 16250 16253 16254 16257 16262 16263 16265 16267 16273 16274 16275 16278 16279 16280 16281 16286 16290 16298 16300 16306 16316 16318 16322 16323 16328 16329 16330 16332 16334 16335 16336 16337 16340 16342 16345 16352 16355 16360 16366 16369 16374 16377 16380 16381 16391 16393 16394 16401 16403 16405 16414 16416 16418 16420 16431 16435 16442 16444 16466 16467 16475 16477 16481 16484 16497 16499 16500 16507 16508 16514 16517 16522 16523 16529 16536 16542 16545 16563 16569 16572 16577 16579 16580 16585 16597 16599 16600 16603 16609 16612 16614 16621 16624 16626 16629 16633 16636 16639 16641 16654 16663 16666 16667 16668 16673 16678 16679 16682 16687 16693 16694 16701 16702 16703 16709 16710 16711 16712 16714 16719 16728 16735 16738 16744 16746 16747 16750 16752 16756 16757 16758 16760 16761 16763 16779 16784 16793 16794 16796 16798 16799 16804 16805 16811 16819 16822 16824 16829 16837 16840 16842 16848 16852 16856 16863 16864 16871 16875 16877 16878 16886 16904 16905 16909 16912 16924 16925 16937 16939 16941 16945 16946 16947 16955 16961 16963 16967 16970 16972 16974 16977 16979 16981 16982 16990 16991 16992 16997 16999 17002 17006 17017 17019 17020 17027 17030 17032 17033 17038 17046 17050 17053 17061 17068 17075 17077 17078 17080 17083 17086 17092 17094 17095 17100 17103 17111 17112 17118 17124 17132 17133 17137 17138 17142 17149 17157 17160 17166 17173 17174 17177 17178 17180 17185 17206 17209 17212 17214 17220 17225 17227 17234 17240 17242 17244 17245 17249 17250 17252 17253 17258 17260 17265 17273 17275 17277 17278 17281 17286 17289 17300 17301 17302 17311 17318 17330 17339 17345 17350 17352 17358 17364 17365 17375 17379 17387 17389 17391 17403 17410 17412 17415 17420 17425 17429 17432 17435 17436 17442 17451 17453 17458 17468 17471 17478 17480 17481 17482 17492 17503 17509 17510 17531 17535 17547 17550 17552 17554 17555 17556 17559 17565 17573 17574 17575 17576 17577 17579 17584 17586 17589 17591 17599 17600 17601 17617 17641 17643 17647 17648 17656 17661 17671 17672 17677 17678 17681 17684 17689 17697 17700 17704 17705 17706 17707 17709 17710 17714 17715 17720 17729 17730 17739 17743 17745 17750 17752 17753 17755 17763 17767 17778 17781 17783 17784 17788 17791 17795 17796 17797 17798 17806 17808 17809 17812 17814 17821 17822 17829 17831 17834 17836 17839 17846 17860 17863 17867 17871 17873 17893 17901 17902 17906 17907 17922 17925 17929 17931 17933 17941 17946 17947 17951 17952 17953 17959 17962 17963 17964 17965 17968 17973 17974 17981 17982 17985 17990 17991 17994 18000 18003 18005 18006 18010 18011 18018 18027 18028 18033 18035 18037 18044 18057 18061 18066 18067 18069 18073 18075 18077 18080 18082 18086 18097 18098 18104 18107 18108 18118 18127 18130 18135 18137 18140 18147 18148 18154 18155 18162 18163 18166 18169 18182 18191 18195 18204 18206 18210 18215 18228 18232 18237 18240 18242 18245 18255 18263 18265 18273 18274 18276 18283 18287 18295 18296 18303 18304 18312 18313 18316 18318 18320 18326 18327 18328 18333 18340 18349 18359 18361 18366 18381 18382 18385 18387 18392 18395 18397 18398 18401 18405 18407 18409 18414 18418 18419 18424 18425 18434 18440 18448 18449 18453 18456 18458 18461 18463 18467 18470 18472 18478 18480 18483 18484 18501 18503 18506 18507 18511 18514 18516 18521 18532 18538 18543 18549 18550 18555 18566 18574 18582 18585 18586 18600 18610 18613 18617 18624 18627 18638 18647 18650 18663 18667 18670 18671 18673 18674 18676 18678 18681 18687 18689 18695 18700 18704 18708 18711 18714 18718 18719 18720 18722 18724 18740 18741 18743 18746 18747 18748 18749 18751 18752 18753 18756 18760 18768 18770 18773 18777 18784 18785 18790 18793 18797 18798 18801 18802 18813 18821 18830 18831 18842 18845 18850 18852 18859 18866 18869 18870 18879 18881 18884 18900 18903 18906 18907 18910 18914 18915 18919 18921 18922 18925 18935 18940 18943 18945 18946 18952 18953 18954 18957 18964 18968 18982 18989 18992 18996 18997 18998 19003 19005 19006 19007 19008 19010 19015 19024 19025 19035 19038 19041 19046 19051 19057 19059 19060 19062 19068 19070 19073 19079 19083 19087 19088 19091 19092 19094 19097 19098 19106 19108 19135 19143 19144 19145 19147 19156 19167 19172 19174 19179 19183 19184 19195 19198 19199 19201 19205 19210 19212 19213 19214 19216 19220 19224 19225 19233 19240 19241 19248 19249 19255 19261 19264 19268 19270 19271 19276 19279 19283 19286 19299 19301 19306 19309 19310 19319 19325 19335 19336 19348 19349 19350 19357 19358 19360 19363 19371 19375 19377 19379 19389 19397 19403 19408 19411 19412 19418 19419 19422 19424 19432 19433 19442 19445 19448 19451 19455 19459 19462 19466 19471 19479 19485 19496 19497 19506 19508 19511 19519 19525 19532 19536 19539 19540 19569 19572 19573 19574 19575 19578 19585 19587 19588 19593 19598 19600 19604 19613 19628 19630 19631 19639 19648 19652 19654 19657 19668 19672 19674 19676 19681 19686 19687 19693 19705 19708 19711 19713 19715 19718 19720 19728 19735 19736 19744 19755 19757 19761 19763 19767 19770 19777 19782 19784 19788 19799 19807 19817 19820 19830 19831 19835 19840 19844 19854 19861 19863 19870 19874 19875 19878 19881 19889 19891 19893 19895 19904 19914 19916 19919 19927 19928 19940 19946 19962 19963 19964 19968 19975 19976 19977 19987 20005 20009 20014 20017 20025 20027 20030 20032 20039 20043 20044 20050 20052 20057 20079 20085 20087 20088 20089 20092 20095 20097 20098 20103 20104 20113 20115 20130 20136 20137 20138 20141 20142 20145 20146 20153 20155 20160 20161 20166 20168 20169 20183 20188 20191 20192 20197 20198 20206 20210 20212 20213 20215 20220 20222 20228 20233 20237 20238 20239 20242 20249 20251 20254 20258 20259 20262 20265 20267 20270 20274 20275 20279 20283 20288 20289 20292 20296 20299 20304 20305 20307 20315 20317 20323 20324 20328 20329 20333 20334 20335 20340 20346 20347 20348 20360 20361 20364 20369 20371 20376 20377 20379 20384 20387 20395 20397 20400 20414 20415 20421 20428 20431 20440 20451 20458 20464 20466 20469 20480 20486 20488 20489 20491 20492 20497 20504 20506 20508 20510 20511 20516 20518 20520 20524 20525 20535 20539 20543 20546 20547 20550 20552 20553 20556 20560 20565 20572 20580 20582 20585 20590 20598 20599 20609 20610 20612 20613 20614 20616 20617 20623 20625 20627 20629 20633 20637 20643 20644 20659 20664 20670 20675 20679 20684 20685 20690 20695 20698 20703 20708 20711 20713 20716 20720 20725 20730 20738 20741 20743 20749 20751 20754 20759 20763 20771 20776 20779 20780 20786 20788 20794 20799 20803 20806 20808 20810 20817 20821 20824 20825 20829 20836 20840 20841 20845 20848 20851 20853 20860 20861 20868 20870 20874 20880 20883 20892 20893 20903 20906 20909 20910 20912 20915 20930 20937 20940 20944 20946 20950 20958 20964 20967 20973 20974 20979 20981 20983 20988 20990 21005 21015 21019 21033 21038 21051 21057 21066 21067 21078 21084 21089 21099 21101 21102 21103 21104 21107 21110 21111 21127 21133 21135 21136 21145 21149 21150 21156 21158 21159 21162 21168 21173 21176 21181 21183 21185 21187 21188 21189 21190 21192 21193 21195 21196 21208 21220 21245 21257 21267 21269 21272 21279 21281 21282 21285 21286 21289 21294 21295 21296 21304 21308 21319 21326 21330 21335 21343 21344 21354 21356 21362 21365 21369 21376 21386 21388 21389 21391 21397 21400 21402 21411 21412 21414 21421 21423 21427 21441 21446 21447 21452 21455 21456 21459 21462 21463 21473 21477 21482 21485 21492 21496 21497 21505 21506 21507 21511 21515 21516 21525 21532 21537 21557 21558 21563 21565 21585 21591 21602 21610 21611 21612 21613 21620 21622 21625 21628 21632 21639 21644 21645 21646 21647 21652 21655 21657 21662 21663 21664 21666 21669 21671 21672 21673 21674 21676 21678 21685 21686 21687 21689 21692 21694 21695 21696 21707 21710 21717 21720 21721 21727 21738 21740 21743 21746 21749 21753 21754 21760 21762 21772 21779 21784 21788 21800 21801 21818 21819 21823 21827 21830 21831 21832 21833 21835 21837 21839 21842 21843 21845 21846 21849 21853 21855 21857 21864 21872 21877 21878 21879 21880 21882 21888 21896 21897 21899 21914 21918 21919 21920 21923 21935 21953 21954 21956 21958 21962 21969 21975 21977 21980 21983 21995 21999 22002 22004 22005 22015 22018 22020 22029 22031 22032 22035 22040 22045 22048 22050 22058 22064 22070 22073 22076 22084 22087 22100 22107 22109 22110 22120 22123 22127 22129 22130 22133 22140 22144 22147 22155 22156 22157 22162 22166 22167 22169 22170 22172 22176 22178 22187 22189 22191 22202 22203 22205 22215 22231 22235 22236 22240 22241 22262 22265 22268 22269 22279 22284 22285 22286 22292 22294 22295 22297 22298 22304 22307 22311 22313 22316 22319 22327 22328 22330 22333 22339 22341 22344 22348 22349 22351 22352 22357 22360 22362 22363 22365 22369 22374 22375 22382 22385 22393 22394 22398 22400 22407 22413 22421 22423 22425 22427 22428 22434 22436 22440 22446 22456 22460 22461 22465 22474 22476 22482 22485 22486 22491 22492 22493 22494 22498 22501 22510 22516 22518 22527 22528 22529 22530 22545 22550 22561 22563 22568 22569 22575 22581 22585 22590 22591 22593 22598 22603 22608 22610 22611 22625 22626 22627 22629 22631 22634 22636 22637 22638 22640 22642 22647 22649 22653 22657 22660 22669 22676 22679 22681 22687 22692 22694 22695 22696 22704 22707 22712 22714 22716 22723 22726 22729 22739 22740 22744 22747 22752 22754 22758 22760 22768 22769 22770 22775 22787 22788 22792 22797 22800 22804 22808 22811 22813 22816 22819 22823 22825 22828 22831 22833 22839 22844 22846 22858 22864 22871 22884 22888 22889 22894 22896 22898 22899 22900 22906 22913 22916 22917 22918 22919 22923 22928 22933 22936 22946 22947 22952 22953 22957 22965 22969 22971 22974 22976 22978 22990 22991 22996 22997 23001 23008 23013 23023 23027 23029 23030 23032 23041 23042 23046 23049 23055 23060 23062 23080 23085 23086 23089 23095 23097 23105 23107 23111 23113 23114 23118 23121 23123 23124 23131 23138 23159 23161 23174 23175 23176 23184 23189 23192 23194 23198 23205 23211 23212 23218 23228 23229 23230 23235 23238 23246 23253 23254 23256 23259 23261 23263 23269 23271 23272 23285 23288 23289 23299 23303 23304 23310 23314 23323 23329 23333 23345 23349 23350 23351 23352 23355 23361 23362 23364 23367 23370 23373 23375 23380 23382 23392 23393 23394 23396 23401 23406 23408 23412 23413 23414 23415 23423 23437 23442 23451 23453 23455 23462 23463 23478 23482 23498 23499 23505 23509 23510 23522 23523 23527 23529 23530 23534 23537 23541 23542 23557 23564 23580 23582 23585 23589 23605 23607 23609 23626 23628 23630 23631 23636 23641 23644 23650 23652 23654 23656 23658 23661 23663 23665 23671 23684 23691 23694 23697 23699 23703 23709 23715 23720 23729 23731 23732 23735 23751 23753 23755 23758 23763 23766 23771 23773 23779 23782 23785 23786 23788 23790 23791 23792 23804 23806 23809 23810 23821 23825 23829 23845 23849 23854 23858 23859 23860 23867 23868 23869 23876 23879 23880 23883 23885 23887 23892 23896 23901 23905 23909 23914 23915 23918 23919 23920 23921 23922 23924 23926 23929 23931 23934 23939 23944 23952 23957 23963 23964 23965 23969 23976 23977 23980 23982 23993 23995 24004 24007 24012 24013 24014 24015 24017 24019 24032 24034 24038 24040 24045 24047 24049 24054 24057 24062 24069 24072 24073 24077 24085 24087 24095 24097 24108 24109 24127 24141 24145 24149 24153 24160 24164 24177 24182 24186 24187 24189 24198 24211 24220 24221 24225 24234 24250 24262 24267 24269 24270 24276 24281 24284 24286 24287 24292 24294 24295 24307 24311 24316 24317 24319 24324 24330 24333 24342 24344 24349 24361 24369 24370 24372 24377 24379 24380 24384 24387 24392 24393 24398 24415 24416 24429 24435 24437 24439 24443 24460 24462 24475 24485 24490 24492 24493 24498 24504 24506 24514 24527 24534 24535 24538 24553 24554 24558 24562 24566 24567 24573 24576 24589 24592 24593 24595 24599 24608 24613 24615 24616 24620 24621 24630 24633 24635 24637 24645 24647 24648 24655 24659 24670 24674 24677 24680 24682 24687 24689 24699 24706 24708 24709 24722 24732 24733 24743 24746 24749 24754 24756 24759 24767 24779 24781 24784 24788 24790 24792 24797 24800 24804 24808 24811 24821 24823 24825 24829 24830 24833 24834 24837 24849 24851 24854 24856 24859 24868 24869 24870 24871 24873 24875 24877 24878 24879 24887 24889 24900 24905 24911 24919 24921 24923 24925 24932 24934 24935 24940 24944 24945 24951 24952 24953 24954 24963 24965 24968 24986 24988 24990 24991 24993 24994 24996 25000 25003 25005 25011 25013 25017 25018 25021 25022 25023 25025 25026 25028 25031 25043 25044 25051 25058 25060 25063 25064 25069 25080 25088 25097 25103 25106 25112 25117 25123 25128 25131 25143 25144 25146 25148 25150 25154 25159 25167 25171 25174 25178 25182 25191 25193 25196 25197 25202 25209 25212 25214 25216 25222 25223 25225 25226 25242 25249 25254 25261 25266 25273 25276 25279 25282 25283 25288 25290 25293 25296 25298 25299 25301 25306 25313 25315 25317 25321 25333 25336 25341 25342 25361 25367 25384 25386 25393 25394 25395 25397 25398 25410 25413 25424 25432 25448 25450 25451 25454 25462 25470 25473 25475 25477 25478 25485 25486 25493 25497 25498 25509 25510 25511 25526 25527 25534 25537 25540 25542 25547 25549 25550 25556 25562 25564 25569 25576 25580 25582 25583 25589 25591 25592 25596 25600 25602 25609 25610 25614 25615 25618 25620 25622 25628 25629 25638 25639 25641 25647 25651 25655 25656 25657 25661 25664 25665 25671 25683 25684 25691 25694 25696 25697 25700 25712 25718 25719 25721 25722 25724 25728 25730 25732 25739 25749 25752 25755 25761 25766 25768 25771 25774 25775 25778 25784 25789 25794 25795 25799 25802 25803 25804 25806 25808 25809 25813 25815 25819 25823 25824 25831 25839 25845 25847 25849 25850 25855 25856 25858 25859 25862 25864 25869 25870 25875 25877 25882 25892 25896 25899 25902 25909 25912 25915 25917 25918 25920 25925 25934 25938 25939 25946 25951 25958 25959 25966 25968 25971 25987 25992 25995 26000 26002 26004 26007 26010 26024 26027 26031 26032 26035 26036 26041 26042 26045 26048 26055 26058 26059 26076 26078 26081 26082 26091 26101 26111 26117 26120 26121 26125 26127 26133 26137 26140 26150 26166 26169 26179 26181 26184 26185 26196 26197 26201 26209 26210 26222 26226 26228 26232 26236 26237 26239 26250 26252 26254 26266 26270 26273 26283 26285 26287 26294 26297 26298 26299 26302 26311 26313 26319 26321 26324 26326 26339 26342 26344 26346 26353 26359 26364 26365 26367 26368 26374 26380 26383 26384 26385 26386 26388 26394 26399 26401 26407 26416 26417 26425 26426 26432 26439 26441 26442 26445 26449 26452 26453 26458 26467 26469 26472 26474 26476 26479 26484 26490 26491 26497 26501 26507 26511 26517 26523 26525 26528 26532 26533 26546 26557 26559 26561 26563 26567 26570 26573 26574 26576 26586 26588 26598 26601 26604 26616 26621 26625 26627 26633 26634 26641 26646 26649 26650 26651 26652 26660 26661 26665 26674 26676 26678 26683 26684 26688 26689 26690 26694 26705 26713 26715 26716 26717 26719 26726 26728 26732 26733 26735 26741 26749 26751 26764 26769 26776 26779 26789 26790 26793 26795 26797 26800 26805 26819 26833 26834 26840 26847 26863 26866 26868 26874 26875 26877 26883 26888 26893 26897 26900 26908 26911 26912 26915 26920 26923 26924 26927 26932 26935 26936 26940 26947 26949 26952 26955 26966 26969 26973 26974 26975 26980 26982 26983 26985 26988 26995 26997 27001 27002 27009 27010 27011 27014 27018 27028 27029 27034 27036 27039 27043 27044 27055 27057 27058 27060 27063 27068 27069 27071 27072 27078 27080 27083 27086 27091 27092 27102 27113 27115 27118 27125 27126 27129 27131 27135 27138 27141 27143 27144 27159 27162 27169 27186 27190 27195 27201 27215 27216 27217 27221 27222 27227 27232 27239 27242 27243 27258 27268 27271 27273 27274 27275 27276 27277 27278 27282 27283 27288 27293 27300 27303 27304 27309 27311 27315 27321 27324 27327 27332 27334 27338 27342 27344 27345 27346 27356 27357 27360 27361 27371 27372 27381 27384 27385 27391 27393 27398 27402 27406 27412 27416 27417 27421 27436 27439 27445 27447 27452 27455 27457 27465 27466 27471 27476 27486 27490 27492 27493 27498 27499 27500 27501 27507 27512 27518 27522 27523 27525 27526 27527 27534 27537 27542 27543 27544 27554 27555 27558 27564 27566 27567 27569 27572 27573 27584 27592 27594 27598 27607 27618 27621 27636 27641 27651 27656 27666 27667 27669 27672 27674 27675 27680 27681 27686 27688 27694 27695 27696 27698 27699 27725 27729 27731 27732 27738 27740 27741 27743 27751 27753 27754 27762 27770 27771 27774 27776 27791 27793 27794 27797 27799 27800 27808 27809 27821 27822 27823 27826 27831 27833 27834 27837 27844 27845 27852 27856 27860 27868 27871 27877 27880 27881 27883 27891 27892 27894 27896 27900 27901 27902 27904 27907 27909 27910 27911 27912 27914 27917 27921 27924 27944 27945 27947 27963 27966 27969 27971 27975 27978 27982 27985 27986 27991 28002 28012 28016 28036 28043 28044 28052 28055 28057 28061 28063 28065 28068 28070 28071 28076 28092 28094 28097 28098 28099 28100 28102 28116 28125 28133 28137 28141 28145 28149 28158 28159 28161 28163 28166 28168 28170 28171 28176 28179 28182 28183 28186 28192 28205 28206 28211 28212 28214 28217 28218 28222 28225 28228 28231 28232 28246 28247 28251 28253 28255 28259 28267 28288 28299 28314 28315 28323 28330 28331 28333 28335 28345 28358 28363 28365 28368 28371 28372 28373 28374 28387 28390 28391 28395 28396 28398 28403 28408 28412 28413 28425 28427 28430 28438 28442 28443 28444 28445 28452 28455 28463 28464 28465 28467 28473 28478 28485 28487 28488 28502 28503 28508 28511 28517 28521 28525 28526 28529 28532 28534 28535 28539 28540 28546 28547 28554 28555 28567 28568 28571 28575 28580 28585 28587 28595 28596 28600 28612 28620 28629 28635 28640 28644 28649 28652 28655 28656 28668 28677 28679 28680 28681 28687 28698 28699 28703 28706 28710 28713 28715 28718 28720 28722 28723 28725 28730 28737 28743 28745 28755 28760 28761 28762 28763 28766 28770 28772 28775 28778 28781 28791 28797 28798 28802 28803 28807 28822 28825 28828 28838 28841 28847 28864 28865 28868 28869 28876 28879 28881 28885 28888 28892 28893 28896 28899 28903 28910 28914 28915 28919 28920 28925 28927 28930 28939 28940 28943 28944 28953 28955 28956 28964 28965 28967 28969 28971 28977 28978 28984 28986 28992 28996 28998 29021 29023 29025 29029 29030 29031 29041 29044 29047 29061 29068 29079 29081 29083 29086 29087 29089 29090 29094 29102 29112 29117 29127 29128 29130 29133 29136 29150 29160 29176 29184 29186 29199 29203 29210 29211 29214 29217 29223 29226 29228 29231 29232 29234 29241 29243 29256 29259 29264 29267 29272 29276 29281 29282 29291 29304 29306 29310 29311 29312 29317 29324 29331 29337 29343 29350 29351 29355 29363 29378 29383 29389 29396 29399 29401 29405 29408 29409 29415 29422 29424 29432 29437 29441 29443 29446 29448 29454 29458 29462 29464 29467 29468 29470 29471 29475 29480 29487 29489 29490 29491 29493 29494 29509 29510 29512 29514 29516 29517 29523 29525 29526 29528 29530 29535 29541 29556 29557 29559 29567 29568 29571 29577 29580 29583 29586 29591 29594 29596 29597 29598 29599 29601 29602 29607 29615 29621 29627 29629 29637 29639 29640 29642 29650 29651 29668 29669 29670 29671 29675 29679 29681 29687 29695 29697 29701 29711 29716 29723 29729 29732 29738 29740 29744 29745 29750 29752 29758 29759 29767 29768 29771 29773 29774 29776 29782 29788 29791 29797 29802 29803 29808 29811 29820 29824 29828 29829 29830 29834 29836 29840 29844 29850 29852 29867 29868 29869 29870 29871 29872 29877 29882 29883 29886 29888 29889 29892 29899 29902 29903 29904 29905 29906 29907 29910 29911 29919 29921 29934 29935 29938 29947 29951 29952 29956 29960 29973 29979 29982 29989 29994 29995 29997 30003 30004 30005 30009 30013 30015 30017 30018 30019 30028 30031 30034 30036 30040 30047 30052 30053 30067 30072 30075 30077 30079 30080 30084 30088 30094 30100 30108 30111 30114 30118 30123 30128 30132 30140 30143 30145 30148 30150 30158 30165 30168 30169 30170 30177 30183 30186 30188 30198 30200 30208 30209 30220 30222 30227 30229 30231 30235 30237 30240 30247 30251 30256 30260 30262 30267 30277 30286 30293 30294 30297 30306 30309 30311 30316 30317 30321 30322 30325 30331 30338 30342 30343 30344 30351 30352 30356 30358 30359 30361 30364 30367 30374 30377 30383 30385 30387 30390 30391 30403 30404 30407 30411 30415 30418 30420 30432 30436 30437 30438 30440 30443 30444 30447 30448 30449 30451 30452 30456 30458 30461 30465 30466 30472 30474 30476 30480 30486 30487 30497 30500 30503 30504 30508 30515 30519 30523 30537 30540 30558 30559 30562 30569 30573 30577 30580 30587 30591 30593 30596 30599 30600 30611 30615 30621 30625 30631 30648 30657 30658 30659 30669 30670 30674 30676 30680 30684 30685 30688 30689 30690 30693 30697 30698 30701 30705 30707 30709 30711 30718 30719 30729 30737 30741 30742 30754 30755 30758 30762 30763 30765 30772 30776 30781 30788 30809 30817 30830 30833 30834 30839 30848 30851 30855 30857 30859 30867 30874 30885 30886 30887 30892 30895 30896 30899 30905 30911 30916 30917 30928 30941 30943 30944 30945 30948 30950 30954 30966 30968 30973 30974 30978 30988 30989 30990 31004 31006 31007 31012 31013 31016 31018 31021 31022 31024 31026 31034 31040 31042 31043 31047 31056 31058 31064 31065 31067 31072 31075 31082 31083 31084 31086 31089 31091 31092 31102 31108 31109 31113 31122 31126 31128 31135 31139 31142 31155 31156 31163 31165 31166 31168 31172 31177 31180 31182 31187 31205 31209 31211 31224 31231 31233 31234 31236 31237 31242 31243 31248 31251 31254 31261 31266 31267 31273 31276 31279 31280 31285 31288 31301 31303 31308 31309 31312 31317 31320 31333 31334 31346 31348 31352 31356 31358 31361 31367 31369 31371 31373 31377 31378 31383 31385 31387 31388 31393 31394 31397 31401 31410 31419 31420 31421 31423 31426 31438 31440 31445 31446 31447 31448 31450 31459 31462 31463 31469 31470 31471 31473 31475 31478 31483 31484 31486 31491 31495 31498 31500 31501 31505 31506 31508 31509 31513 31514 31516 31530 31535 31537 31539 31541 31542 31546 31554 31556 31557 31559 31560 31561 31564 31567 31568 31572 31573 31581 31586 31594 31601 31613 31618 31619 31620 31629 31635 31636 31639 31643 31644 31647 31649 31650 31654 31656 31658 31661 31664 31665 31668 31674 31678 31680 31689 31690 31691 31696 31698 31701 31702 31708 31711 31716 31719 31722 31726 31727 31744 31745 31748 31753 31754 31765 31779 31787 31794 31800 31802 31817 31821 31825 31826 31831 31844 31851 31853 31854 31858 31859 31860 31864 31865 31872 31882 31886 31888 31890 31891 31902 31908 31910 31913 31915 31918 31919 31925 31926 31928 31929 31935 31937 31944 31945 31959 31960 31961 31969 31971 31990 31994 31997 31998 32003 32007 32011 32015 32016 32026 32027 32035 32039 32040 32050 32055 32063 32064 32065 32067 32069 32070 32072 32073 32078 32081 32084 32085 32086 32091 32093 32099 32100 32101 32102 32103 32104 32107 32123 32130 32132 32134 32143 32145 32146 32151 32159 32167 32184 32187 32194 32197 32205 32208 32212 32213 32220 32229 32230 32232 32234 32238 32240 32246 32247 32248 32251 32253 32255 32263 32265 32266 32269 32272 32277 32279 32282 32285 32286 32289 32291 32298 32305 32310 32320 32321 32329 32333 32335 32342 32343 32347 32352 32355 32356 32357 32358 32364 32369 32370 32375 32379 32381 32389 32395 32397 32399 32404 32406 32407 32415 32422 32432 32435 32441 32443 32446 32454 32461 32463 32469 32472 32474 32477 32482 32488 32492 32508 32510 32522 32524 32526 32533 32536 32542 32551 32552 32561 32564 32566 32576 32577 32584 32586 32594 32599 32603 32607 32610 32612 32619 32632 32633 32634 32638 32648 32649 32654 32663 32673 32674 32675 32676 32686 32688 32693 32695 32699 32705 32706 32707 32712 32717 32718 32720 32722 32723 32725 32729 32730 32732 32739 32745 32746 32752 32754 32760 32761 32763 32769 32770 32789 32796 32801 32803 32807 32810 32815 32821 32824 32825 32826 32831 32833 32844 32852 32855 32862 32864 32869 32872 32876 32877 32890 32891 32901 32903 32914 32918 32922 32925 32926 32929 32932 32934 32945 32955 32959 32961 32962 32971 32972 32975 32977 32981 32984 32996 32998 32999 33006 33039 33041 33051 33064 33065 33069 33071 33077 33080 33082 33085 33087 33092 33093 33100 33102 33104 33105 33107 33108 33115 33116 33117 33120 33122 33125 33129 33132 33134 33136 33137 33146 33149 33151 33152 33164 33170 33172 33177 33179 33180 33184 33186 33198 33201 33204 33213 33215 33216 33219 33221 33231 33234 33239 33241 33246 33247 33250 33251 33255 33256 33262 33267 33271 33282 33283 33286 33287 33291 33292 33293 33304 33306 33313 33317 33325 33329 33332 33336 33337 33344 33345 33347 33350 33355 33360 33361 33371 33375 33377 33381 33383 33386 33401 33402 33406 33409 33418 33422 33427 33430 33443 33452 33454 33464 33469 33472 33479 33482 33483 33493 33503 33505 33514 33518 33519 33527 33531 33543 33550 33554 33562 33566 33568 33573 33578 33584 33587 33593 33595 33596 33597 33600 33603 33607 33610 33618 33621 33622 33625 33628 33634 33635 33645 33654 33655 33656 33659 33661 33664 33665 33670 33681 33687 33689 33690 33692 33699 33702 33716 33721 33723 33725 33726 33731 33733 33741 33745 33749 33750 33769 33770 33778 33779 33781 33783 33788 33793 33794 33800 33803 33809 33811 33812 33813 33825 33826 33827 33829 33831 33833 33834 33835 33837 33839 33840 33851 33858 33859 33865 33866 33867 33870 33874 33881 33883 33886 33889 33892 33904 33920 33924 33927 33933 33948 33952 33965 33976 33980 33981 33987 33991 34000 34002 34003 34004 34006 34007 34010 34015 34018 34027 34030 34038 34039 34040 34045 34049 34050 34067 34069 34070 34073 34075 34076 34078 34080 34082 34097 34101 34103 34105 34120 34126 34136 34143 34146 34148 34156 34164 34178 34179 34184 34193 34200 34204 34208 34211 34213 34215 34231 34246 34251 34252 34255 34264 34272 34275 34276 34279 34286 34287 34291 34294 34296 34297 34298 34301 34302 34304 34305 34310 34314 34316 34318 34320 34321 34328 34330 34331 34335 34338 34340 34348 34366 34377 34382 34383 34386 34392 34393 34395 34401 34405 34416 34422 34425 34428 34432 34433 34439 34444 34449 34452 34454 34457 34458 34463 34469 34470 34474 34476 34478 34481 34484 34486 34488 34499 34500 34501 34503 34504 34508 34510 34522 34525 34526 34527 34528 34538 34543 34546 34553 34555 34561 34569 34575 34576 34578 34589 34613 34619 34624 34629 34630 34632 34633 34637 34641 34647 34664 34666 34671 34675 34683 34688 34697 34699 34708 34709 34711 34713 34717 34721 34729 34730 34734 34738 34749 34753 34756 34767 34773 34779 34782 34785 34787 34792 34795 34803 34805 34807 34816 34817 34819 34825 34828 34829 34835 34838 34840 34844 34851 34858 34860 34865 34871 34874 34875 34905 34906 34913 34916 34917 34920 34928 34934 34940 34941 34948 34972 34978 34982 34983 34985 34987 34992 34999 35004 35012 35014 35018 35020 35021 35025 35031 35044 35051 35058 35060 35061 35062 35069 35075 35084 35086 35090 35092 35098 35109 35110 35115 35117 35119 35123 35128 35129 35131 35134 35136 35138 35139 35145 35146 35151 35153 35155 35161 35162 35167 35171 35174 35176 35178 35187 35192 35193 35194 35195 35199 35202 35207 35209 35212 35216 35220 35225 35228 35231 35234 35235 35252 35253 35254 35255 35272 35275 35276 35278 35281 35282 35287 35289 35294 35296 35300 35303 35308 35309 35316 35320 35324 35325 35326 35343 35346 35361 35362 35369 35370 35387 35389 35390 35401 35413 35418 35420 35427 35430 35433 35450 35451 35452 35454 35455 35456 35471 35486 35487 35488 35501 35506 35507 35508 35511 35519 35520 35521 35532 35542 35543 35544 35547 35548 35550 35567 35568 35569 35570 35572 35578 35579 35587 35589 35591 35596 35597 35598 35600 35607 35611 35612 35615 35631 35632 35634 35637 35640 35642 35650 35653 35658 35659 35668 35675 35678 35681 35688 35697 35699 35702 35725 35734 35735 35743 35744 35746 35754 35757 35761 35762 35763 35773 35782 35783 35790 35791 35794 35796 35802 35809 35815 35817 35822 35829 35830 35831 35832 35837 35838 35840 35842 35843 35853 35854 35857 35860 35865 35867 35871 35877 35878 35881 35886 35892 35906 35912 35915 35916 35928 35929 35930 35931 35932 35936 35942 35954 35957 35958 35959 35963 35964 35979 35987 35992 35996 35998 36000 36007 36010 36013 36017 36028 36033 36035 36039 36044 36055 36056 36057 36064 36066 36068 36069 36078 36083 36084 36095 36096 36100 36101 36104 36110 36113 36116 36124 36131 36132 36139 36141 36142 36155 36164 36165 36166 36172 36178 36182 36186 36187 36193 36195 36196 36197 36201 36203 36205 36206 36215 36219 36220 36229 36231 36232 36242 36253 36254 36260 36262 36264 36267 36268 36271 36274 36276 36279 36290 36292 36294 36308 36309 36310 36318 36321 36328 36330 36331 36337 36343 36348 36356 36357 36365 36380 36382 36385 36389 36391 36392 36396 36397 36398 36413 36414 36418 36420 36427 36434 36435 36436 36438 36447 36450 36465 36470 36475 36485 36489 36498 36500 36502 36508 36509 36515 36537 36540 36550 36555 36556 36558 36559 36562 36566 36567 36571 36585 36588 36589 36594 36598 36611 36614 36617 36618 36619 36626 36627 36640 36642 36643 36648 36653 36654 36657 36658 36664 36674 36680 36681 36691 36693 36714 36718 36731 36737 36739 36745 36753 36754 36756 36769 36781 36783 36793 36798 36802 36808 36813 36816 36817 36818 36829 36834 36842 36848 36851 36856 36858 36861 36863 36864 36869 36876 36878 36882 36890 36892 36899 36900 36903 36906 36926 36933 36937 36938 36939 36956 36958 36959 36960 36967 36968 36971 36974 36975 36985 36987 37001 37007 37017 37023 37026 37028 37032 37036 37038 37043 37047 37054 37055 37057 37059 37062 37070 37074 37075 37077 37083 37084 37085 37086 37089 37090 37091 37096 37103 37105 37107 37108 37114 37118 37120 37122 37125 37138 37139 37140 37145 37147 37148 37151 37156 37157 37160 37162 37163 37168 37182 37184 37185 37190 37197 37210 37217 37223 37224 37229 37235 37237 37243 37245 37249 37253 37254 37257 37261 37264 37276 37278 37288 37295 37296 37297 37300 37309 37317 37318 37327 37328 37333 37335 37344 37346 37351 37352 37353 37355 37357 37360 37366 37369 37370 37372 37375 37376 37377 37380 37389 37392 37393 37395 37396 37402 37405 37416 37423 37431 37434 37440 37451 37455 37457 37464 37470 37473 37475 37480 37485 37488 37489 37492 37493 37498 37501 37502 37512 37516 37520 37522 37527 37529 37531 37536 37540 37547 37560 37561 37562 37563 37567 37573 37582 37595 37604 37607 37608 37611 37622 37628 37638 37640 37642 37643 37645 37649 37655 37657 37662 37668 37673 37677 37680 37684 37691 37695 37700 37713 37717 37719 37720 37722 37725 37726 37730 37731 37736 37744 37746 37751 37755 37758 37762 37764 37765 37766 37767 37770 37773 37781 37788 37789 37790 37792 37800 37802 37804 37808 37812 37813 37814 37817 37819 37821 37826 37827 37829 37848 37849 37854 37865 37869 37872 37878 37890 37891 37895 37896 37909 37910 37912 37913 37916 37921 37924 37928 37944 37945 37946 37951 37957 37961 37964 37966 37969 37980 38004 38005 38026 38033 38038 38041 38045 38048 38053 38057 38059 38060 38063 38066 38074 38083 38088 38092 38094 38102 38105 38111 38122 38135 38137 38140 38148 38149 38151 38153 38155 38157 38158 38160 38161 38163 38168 38173 38177 38178 38181 38185 38189 38193 38194 38197 38205 38206 38207 38208 38217 38222 38223 38227 38228 38236 38245 38254 38256 38263 38265 38267 38268 38278 38284 38293 38295 38298 38304 38316 38319 38320 38322 38323 38335 38337 38344 38347 38360 38363 38365 38369 38372 38377 38378 38388 38396 38398 38409 38411 38414 38421 38430 38432 38434 38442 38445 38449 38465 38466 38469 38472 38474 38480 38482 38488 38490 38492 38496 38503 38508 38516 38519 38520 38527 38528 38542 38548 38550 38553 38554 38555 38566 38575 38577 38582 38594 38595 38603 38612 38613 38614 38618 38620 38629 38635 38639 38649 38650 38656 38659 38660 38664 38665 38673 38679 38680 38689 38693 38694 38696 38706 38707 38713 38720 38721 38724 38727 38728 38729 38734 38737 38742 38743 38744 38746 38748 38760 38764 38774 38776 38780 38788 38789 38792 38796 38798 38808 38809 38811 38812 38817 38820 38825 38826 38828 38829 38835 38836 38838 38839 38844 38845 38849 38851 38860 38866 38867 38868 38870 38875 38883 38887 38888 38893 38897 38901 38903 38911 38913 38917 38920 38921 38925 38928 38933 38943 38945 38949 38950 38952 38955 38959 38964 38966 38968 38973 38978 38988 38990 38998 38999 39002 39008 39010 39018 39028 39030 39031 39035 39041 39043 39049 39050 39051 39052 39070 39071 39078 39079 39085 39086 39087 39099 39100 39102 39107 39115 39120 39127 39130 39142 39152 39153 39160 39166 39172 39176 39186 39198 39217 39220 39222 39223 39225 39233 39234 39236 39242 39244 39245 39248 39249 39253 39257 39262 39267 39268 39275 39277 39281 39285 39286 39297 39303 39305 39308 39316 39322 39323 39325 39334 39343 39345 39350 39352 39354 39377 39378 39382 39383 39385 39390 39391 39393 39400 39403 39404 39409 39410 39418 39419 39430 39433 39436 39440 39443 39445 39460 39461 39474 39476 39479 39489 39492 39493 39494 39497 39500 39512 39513 39518 39532 39542 39547 39549 39551 39553 39554 39557 39570 39571 39573 39577 39579 39582 39583 39586 39589 39592 39598 39601 39608 39612 39629 39633 39636 39646 39651 39652 39655 39660 39665 39670 39676 39690 39694 39697 39706 39709 39716 39717 39734 39739 39740 39741 39743 39745 39746 39747 39751 39753 39754 39755 39756 39764 39766 39768 39771 39772 39775 39777 39786 39791 39792 39793 39794 39795 39797 39798 39799 39804 39806 39810 39811 39813 39814 39822 39826 39831 39833 39834 39840 39846 39850 39853 39857 39867 39868 39869 39874 39875 39877 39884 39889 39890 39893 39894 39895 39897 39898 39912 39916 39923 39924 39929 39932 39933 39934 39936 39940 39944 39948 39950 39952 39956 39962 39965 39966 39975 39976 39980 39984 39988 39989 39991 39993 39994 40002 40016 40018 40019 40020 40029 40043 40048 40050 40053 40060 40062 40065 40070 40074 40077 40085 40087 40093 40097 40098 40102 40107 40108 40112 40115 40116 40117 40121 40122 40124 40132 40137 40140 40150 40151 40152 40154 40155 40156 40162 40167 40171 40178 40183 40184 40185 40186 40188 40192 40193 40196 40197 40203 40212 40213 40215 40226 40236 40242 40244 40245 40246 40251 40261 40262 40265 40267 40284 40288 40289 40293 40296 40300 40301 40302 40307 40311 40313 40320 40331 40335 40336 40338 40349 40355 40366 40367 40369 40370 40379 40381 40382 40386 40387 40389 40393 40395 40397 40399 40402 40404 40408 40411 40425 40432 40436 40438 40452 40457 40458 40461 40465 40467 40472 40473 40479 40484 40488 40490 40491 40506 40507 40516 40520 40522 40524 40538 40539 40553 40554 40565 40567 40569 40570 40572 40575 40579 40580 40582 40601 40610 40611 40617 40618 40621 40627 40632 40634 40636 40639 40641 40644 40650 40653 40656 40657 40661 40668 40671 40673 40674 40681 40682 40687 40688 40692 40700 40701 40709 40713 40716 40719 40720 40726 40727 40734 40736 40744 40747 40748 40757 40769 40774 40779 40783 40788 40790 40791 40800 40808 40812 40816 40819 40824 40826 40835 40845 40848 40849 40850 40861 40863 40866 40874 40876 40878 40880 40881 40883 40884 40886 40888 40889 40890 40898 40904 40915 40916 40917 40920 40921 40924 40925 40958 40964 40966 40968 40971 40974 40978 40982 40986 40990 40991 40994 40996 41000 41002 41011 41019 41021 41028 41030 41032 41033 41038 41045 41047 41048 41061 41067 41068 41070 41075 41076 41077 41085 41086 41093 41096 41107 41110 41114 41116 41118 41123 41133 41136 41149 41151 41171 41174 41183 41185 41188 41191 41193 41198 41199 41208 41211 41220 41226 41227 41232 41236 41238 41246 41249 41256 41261 41267 41273 41277 41280 41283 41284 41286 41295 41298 41300 41302 41311 41316 41318 41320 41323 41328 41330 41336 41346 41347 41348 41350 41351 41352 41356 41359 41380 41382 41389 41394 41397 41400 41405 41411 41417 41421 41425 41431 41437 41440 41448 41455 41459 41462 41466 41467 41468 41471 41475 41482 41485 41488 41491 41495 41504 41507 41510 41515 41522 41525 41528 41529 41531 41536 41537 41548 41556 41571 41573 41579 41581 41582 41592 41593 41602 41603 41606 41613 41633 41639 41644 41646 41651 41652 41654 41659 41661 41666 41670 41677 41685 41686 41687 41688 41689 41693 41701 41719 41723 41725 41730 41738 41739 41779 41786 41788 41789 41791 41792 41794 41796 41801 41806 41816 41826 41835 41838 41839 41850 41854 41856 41858 41862 41864 41865 41868 41873 41874 41876 41879 41880 41881 41896 41897 41909 41910 41914 41916 41917 41919 41928 41929 41932 41934 41936 41947 41954 41955 41957 41959 41969 41976 41980 41981 41984 41986 41991 41992 41994 41998 41999 42004 42011 42013 42017 42021 42024 42025 42026 42027 42030 42037 42038 42039 42040 42041 42044 42051 42052 42053 42060 42071 42072 42077 42082 42085 42089 42090 42102 42109 42112 42116 42132 42134 42138 42139 42140 42143 42145 42152 42153 42156 42157 42159 42160 42170 42174 42177 42182 42183 42192 42202 42204 42208 42209 42212 42214 42216 42226 42227 42230 42231 42232 42234 42235 42238 42239 42242 42253 42264 42269 42270 42288 42291 42298 42301 42305 42306 42319 42324 42328 42330 42338 42340 42341 42349 42350 42351 42353 42362 42367 42370 42372 42374 42375 42376 42378 42382 42384 42392 42399 42400 42401 42403 42407 42409 42415 42419 42428 42429 42440 42442 42443 42444 42445 42446 42452 42455 42470 42476 42479 42480 42482 42485 42496 42498 42499 42505 42510 42514 42516 42517 42519 42529 42537 42546 42547 42548 42549 42550 42554 42556 42559 42561 42562 42573 42574 42576 42577 42582 42586 42591 42592 42598 42601 42605 42607 42621 42623 42628 42630 42633 42635 42642 42658 42660 42667 42668 42671 42672 42675 42679 42680 42682 42691 42696 42699 42700 42702 42704 42708 42709 42713 42716 42726 42727 42729 42731 42735 42737 42741 42743 42751 42760 42766 42767 42768 42771 42775 42780 42786 42788 42792 42793 42797 42810 42816 42820 42830 42834 42835 42836 42840 42842 42844 42849 42855 42856 42861 42865 42870 42872 42873 42876 42878 42879 42889 42890 42894 42898 42907 42912 42914 42915 42917 42918 42924 42934 42936 42947 42950 42951 42962 42963 42966 42967 42972 42979 42980 42987 42988 42993 42999 43000 43003 43004 43005 43007 43019 43020 43022 43024 43030 43035 43037 43039 43056 43058 43059 43063 43065 43066 43068 43069 43073 43076 43079 43082 43087 43088 43092 43094 43101 43107 43110 43111 43114 43116 43127 43131 43135 43138 43141 43148 43156 43160 43164 43168 43173 43183 43186 43192 43194 43196 43205 43207 43210 43213 43215 43222 43225 43227 43231 43236 43239 43240 43245 43246 43248 43252 43255 43256 43260 43261 43269 43270 43273 43275 43280 43283 43284 43286 43291 43292 43293 43294 43300 43302 43303 43306 43312 43314 43315 43321 43332 43334 43336 43338 43342 43352 43356 43358 43363 43364 43366 43374 43383 43385 43386 43390 43393 43404 43405 43408 43409 43416 43419 43420 43421 43423 43425 43426 43427 43431 43436 43437 43441 43449 43450 43451 43453 43482 43483 43486 43487 43489 43504 43507 43510 43514 43518 43519 43523 43533 43534 43549 43554 43556 43558 43560 43562 43565 43566 43568 43576 43578 43579 43582 43591 43596 43597 43603 43606 43609 43616 43617 43618 43635 43641 43645 43672 43675 43682 43683 43689 43696 43703 43704 43705 43710 43712 43714 43717 43718 43730 43732 43733 43744 43746 43749 43758 43762 43764 43771 43774 43777 43780 43781 43783 43790 43791 43792 43801 43802 43804 43805 43806 43808 43810 43812 43814 43816 43821 43834 43842 43847 43848 43850 43857 43858 43863 43864 43870 43875 43876 43890 43891 43893 43897 43905 43914 43915 43920 43922 43923 43925 43935 43937 43952 43961 43962 43965 43981 43982 43983 43985 43986 43991 43997 44000 44004 44005 44012 44035 44040 44061 44065 44067 44069 44071 44082 44083 44084 44087 44096 44097 44100 44101 44114 44121 44122 44129 44138 44148 44152 44158 44160 44162 44163 44164 44165 44166 44171 44176 44182 44184 44185 44191 44195 44196 44198 44203 44206 44211 44212 44214 44215 44224 44226 44245 44248 44250 44255 44258 44259 44260 44261 44274 44275 44278 44281 44283 44284 44285 44287 44288 44289 44291 44300 44311 44314 44316 44323 44324 44338 44344 44348 44349 44362 44365 44367 44373 44375 44378 44379 44382 44394 44397 44406 44408 44411 44428 44434 44435 44438 44446 44451 44454 44459 44460 44472 44474 44476 44479 44481 44484 44489 44493 44495 44497 44510 44516 44529 44532 44533 44535 44540 44542 44543 44546 44549 44551 44552 44555 44558 44559 44561 44562 44567 44576 44587 44590 44594 44595 44598 44599 44600 44604 44606 44612 44617 44620 44627 44634 44638 44640 44648 44655 44659 44662 44664 44665 44667 44669 44677 44681 44703 44706 44710 44712 44723 44727 44729 44735 44740 44741 44743 44745 44748 44753 44755 44761 44765 44778 44779 44784 44785 44786 44789 44797 44802 44805 44808 44809 44822 44823 44828 44834 44835 44838 44841 44848 44852 44853 44857 44863 44872 44875 44876 44879 44881 44882 44885 44891 44896 44899 44903 44904 44908 44912 44916 44922 44925 44930 44933 44934 44948 44949 44957 44958 44959 44960 44962 44966 44967 44973 44980 44983 44992 44993 44997 44999 45001 45014 45022 45023 45027 45032 45036 45038 45042 45043 45047 45048 45050 45051 45056 45058 45064 45069 45071 45074 45078 45091 45106 45115 45120 45123 45125 45133 45139 45140 45144 45146 45147 45149 45151 45152 45157 45159 45160 45161 45165 45166 45168 45173 45174 45175 45179 45180 45181 45182 45184 45188 45189 45190 45195 45201 45204 45208 45218 45220 45221 45223 45230 45236 45237 45239 45240 45249 45253 45254 45255 45257 45262 45263 45267 45275 45278 45281 45282 45288 45291 45295 45303 45307 45311 45317 45319 45326 45329 45335 45337 45341 45342 45344 45345 45346 45348 45351 45355 45361 45367 45371 45373 45374 45378 45402 45404 45411 45412 45415 45417 45420 45424 45426 45427 45429 45432 45441 45444 45451 45452 45459 45461 45466 45467 45469 45471 45472 45476 45481 45483 45502 45505 45506 45512 45513 45515 45518 45519 45522 45523 45531 45537 45551 45552 45554 45557 45561 45564 45578 45581 45582 45583 45584 45588 45591 45596 45604 45606 45614 45622 45626 45631 45633 45634 45651 45655 45658 45659 45662 45664 45665 45667 45669 45670 45675 45682 45684 45686 45689 45694 45700 45705 45708 45709 45710 45720 45723 45724 45725 45726 45736 45737 45738 45739 45744 45745 45750 45752 45762 45768 45770 45772 45774 45778 45785 45791 45799 45803 45805 45806 45817 45819 45820 45832 45837 45839 45845 45846 45847 45848 45855 45860 45872 45873 45896 45898 45899 45901 45903 45907 45912 45916 45922 45927 45930 45935 45947 45953 45961 45962 45978 45981 45992 45993 45994 45995 45997 46001 46008 46010 46015 46021 46026 46029 46033 46049 46050 46051 46057 46059 46062 46066 46071 46075 46076 46078 46079 46088 46097 46099 46104 46119 46121 46122 46124 46131 46134 46135 46137 46145 46146 46149 46150 46153 46154 46158 46161 46173 46175 46180 46182 46183 46202 46206 46209 46229 46231 46234 46239 46246 46255 46257 46259 46261 46263 46265 46267 46268 46271 46273 46274 46275 46283 46287 46291 46292 46296 46297 46305 46306 46313 46319 46320 46326 46331 46333 46336 46339 46340 46346 46349 46357 46358 46369 46371 46376 46381 46388 46395 46398 46411 46412 46419 46422 46424 46429 46430 46432 46443 46446 46447 46449 46450 46453 46456 46461 46462 46468 46470 46472 46492 46498 46500 46501 46503 46506 46517 46521 46524 46529 46530 46533 46534 46536 46537 46541 46551 46571 46574 46576 46581 46584 46589 46590 46592 46614 46620 46624 46627 46639 46644 46650 46653 46655 46658 46659 46664 46668 46671 46672 46684 46686 46689 46694 46696 46700 46704 46706 46707 46711 46715 46720 46728 46732 46733 46734 46735 46740 46741 46743 46746 46747 46749 46751 46757 46759 46763 46768 46769 46774 46776 46777 46783 46785 46788 46792 46793 46794 46795 46800 46802 46805 46813 46839 46840 46841 46842 46843 46849 46853 46856 46862 46864 46866 46867 46868 46869 46871 46873 46879 46880 46887 46889 46890 46895 46896 46906 46907 46909 46911 46917 46923 46945 46948 46951 46953 46959 46963 46964 46966 46970 46979 46982 46984 46991 47001 47002 47003 47005 47007 47012 47016 47026 47027 47032 47033 47052 47073 47077 47082 47084 47088 47090 47098 47099 47111 47113 47133 47140 47146 47147 47149 47173 47183 47185 47195 47198 47200 47203 47209 47213 47215 47216 47219 47228 47230 47232 47235 47239 47241 47248 47251 47252 47254 47256 47258 47259 47260 47267 47273 47281 47287 47296 47301 47303 47317 47319 47321 47324 47327 47329 47331 47332 47334 47349 47351 47362 47363 47366 47374 47376 47379 47383 47394 47395 47396 47399 47401 47403 47407 47408 47412 47419 47425 47429 47437 47438 47441 47442 47447 47448 47450 47452 47459 47460 47461 47463 47467 47469 47471 47480 47481 47493 47506 47511 47532 47533 47536 47544 47549 47551 47559 47570 47572 47582 47583 47585 47590 47595 47599 47601 47603 47605 47606 47608 47609 47615 47617 47619 47624 47625 47628 47630 47633 47638 47639 47646 47647 47652 47655 47658 47659 47664 47667 47682 47695 47699 47702 47710 47718 47725 47726 47728 47734 47736 47740 47742 47744 47747 47752 47758 47759 47765 47770 47771 47772 47774 47780 47785 47789 47791 47797 47804 47810 47812 47821 47822 47824 47826 47830 47831 47835 47844 47845 47847 47848 47850 47851 47854 47861 47866 47872 47873 47878 47880 47884 47900 47903 47904 47905 47907 47909 47921 47922 47934 47937 47952 47954 47955 47956 47964 47966 47968 47969 47970 47977 47985 47986 47991 48006 48008 48010 48013 48018 48019 48032 48041 48042 48044 48049 48057 48060 48062 48064 48065 48066 48068 48071 48073 48074 48083 48085 48095 48099 48101 48103 48105 48107 48112 48120 48122 48124 48128 48130 48132 48141 48144 48152 48160 48161 48164 48166 48169 48178 48179 48180 48184 48186 48191 48193 48200 48202 48203 48208 48214 48216 48218 48226 48229 48230 48238 48240 48243 48245 48249 48253 48267 48269 48274 48275 48278 48285 48291 48292 48295 48297 48300 48302 48317 48321 48322 48324 48326 48329 48342 48343 48346 48351 48357 48359 48361 48363 48372 48373 48379 48380 48382 48383 48386 48387 48396 48402 48408 48410 48416 48419 48432 48435 48438 48446 48451 48454 48457 48458 48467 48469 48470 48471 48484 48490 48496 48500 48504 48514 48515 48516 48522 48525 48528 48529 48530 48536 48538 48543 48551 48552 48553 48554 48555 48558 48559 48560 48568 48579 48588 48590 48592 48593 48605 48611 48615 48617 48627 48643 48644 48647 48652 48672 48674 48676 48679 48686 48687 48692 48693 48701 48702 48710 48712 48721 48722 48723 48726 48732 48745 48749 48768 48769 48774 48777 48786 48789 48792 48795 48801 48806 48807 48811 48812 48816 48825 48828 48830 48832 48833 48835 48836 48838 48841 48845 48847 48856 48857 48859 48860 48863 48871 48880 48885 48889 48895 48897 48904 48912 48913 48915 48933 48935 48942 48945 48946 48949 48952 48953 48956 48957 48965 48970 48971 48975 48987 48991 48994 48997 48998 49000 49005 49007 49011 49012 49017 49020 49035 49037 49042 49050 49054 49057 49061 49069 49071 49074 49075 49089 49099 49101 49120 49121 49125 49129 49133 49134 49142 49145 49157 49167 49168 49171 49174 49177 49178 49179 49181 49188 49194 49196 49197 49218 49222 49226 49228 49229 49243 49245 49246 49248 49253 49258 49263 49264 49265 49267 49271 49278 49279 49284 49285 49287 49291 49297 49298 49300 49302 49310 49319 49321 49323 49329 49330 49338 49341 49346 49347 49358 49361 49367 49373 49388 49390 49391 49406 49414 49446 49448 49451 49465 49470 49475 49487 49488 49491 49496 49498 49505 49506 49510 49512 49514 49517 49524 49528 49529 49532 49544 49549 49552 49559 49566 49567 49575 49583 49591 49592 49593 49599 49604 49609 49610 49614 49616 49623 49625 49632 49633 49636 49642 49647 49648 49656 49658 49659 49666 49670 49671 49676 49679 49681 49683 49685 49688 49690 49694 49695 49700 49701 49705 49706 49707 49712 49713 49715 49717 49722 49724 49728 49729 49738 49743 49745 49752 49753 49760 49761 49763 49768 49770 49773 49775 49780 49783 49787 49788 49799 49811 49812 49817 49824 49830 49831 49835 49838 49839 49840 49841 49855 49864 49871 49872 49873 49879 49884 49886 49889 49891 49899 49907 49909 49910 49913 49917 49924 49925 49926 49929 49933 49936 49942 49949 49950 49957 49965 49967 49968 49969 49978 49990 49992 49993 50003 50007 50009 50012 50013 50014 50018 50023 50028 50029 50035 50039 50047 50054 50062 50063 50064 50066 50067 50080 50081 50082 50084 50108 50113 50115 50119 50121 50122 50123 50134 50138 50142 50144 50159 50160 50163 50169 50171 50173 50174 50187 50190 50193 50197 50201 50204 50206 50208 50210 50217 50220 50222 50226 50230 50232 50235 50238 50244 50245 50247 50248 50252 50256 50273 50274 50277 50286 50288 50296 50302 50304 50310 50321 50326 50331 50332 50336 50348 50350 50363 50367 50371 50374 50375 50380 50382 50384 50387 50388 50389 50390 50394 50395 50397 50403 50406 50407 50413 50416 50423 50427 50430 50431 50432 50437 50444 50448 50449 50454 50455 50456 50459 50461 50462 50466 50467 50472 50474 50476 50481 50482 50485 50489 50493 50494 50497 50502 50507 50509 50514 50522 50523 50524 50527 50531 50543 50546 50547 50551 50553 50560 50563 50564 50568 50577 50586 50588 50592 50593 50600 50601 50603 50604 50605 50606 50608 50611 50612 50616 50618 50621 50625 50626 50629 50635 50637 50638 50640 50645 50646 50648 50651 50666 50671 50688 50693 50702 50705 50710 50712 50732 50757 50759 50770 50777 50778 50783 50787 50789 50793 50796 50797 50802 50817 50820 50822 50832 50839 50846 50848 50851 50853 50855 50860 50862 50865 50881 50882 50885 50890 50893 50900 50901 50905 50909 50912 50914 50916 50919 50923 50924 50925 50927 50928 50931 50936 50939 50945 50947 50950 50958 50960 50970 50972 50973 50977 50978 50980 50981 50983 50985 50986 50990 50991 50992 50994 50999 51003 51004 51008 51014 51016 51019 51022 51025 51028 51029 51030 51034 51037 51052 51055 51057 51058 51059 51064 51077 51080 51082 51084 51086 51088 51089 51092 51100 51101 51104 51111 51117 51119 51129 51133 51139 51140 51142 51151 51154 51157 51161 51169 51171 51173 51178 51180 51183 51184 51186 51187 51190 51192 51196 51197 51199 51202 51206 51208 51214 51217 51223 51251 51256 51263 51268 51271 51280 51281 51286 51287 51290 51293 51295 51302 51307 51308 51309 51315 51316 51317 51320 51321 51324 51336 51339 51342 51348 51350 51359 51360 51365 51371 51375 51376 51379 51385 51388 51395 51401 51411 51412 51426 51427 51434 51444 51445 51453 51457 51459 51463 51469 51473 51480 51484 51486 51487 51493 51495 51498 51504 51506 51507 51508 51515 51518 51522 51532 51546 51549 51553 51555 51556 51565 51575 51586 51589 51597 51599 51600 51611 51613 51614 51615 51617 51618 51620 51632 51634 51639 51644 51646 51649 51658 51661 51664 51667 51670 51674 51678 51680 51682 51700 51703 51706 51708 51711 51713 51715 51717 51722 51727 51733 51734 51735 51736 51740 51741 51743 51747 51757 51760 51761 51773 51776 51777 51778 51782 51783 51791 51804 51807 51811 51814 51818 51819 51821 51826 51827 51828 51829 51830 51832 51851 51854 51868 51869 51875 51876 51879 51884 51889 51891 51894 51896 51897 51907 51908 51916 51918 51919 51923 51925 51934 51942 51951 51956 51957 51969 51972 51979 51991 51992 51998 52001 52007 52012 52014 52023 52024 52025 52036 52040 52044 52051 52052 52058 52067 52069 52071 52077 52083 52085 52090 52092 52097 52098 52101 52104 52111 52112 52129 52132 52133 52135 52140 52144 52159 52171 52173 52174 52178 52179 52180 52194 52196 52208 52212 52213 52215 52227 52231 52235 52240 52250 52253 52254 52262 52271 52274 52279 52280 52286 52290 52295 52298 52301 52309 52311 52317 52329 52335 52339 52343 52348 52350 52354 52358 52371 52377 52378 52379 52380 52381 52390 52391 52392 52394 52399 52401 52403 52406 52412 52415 52419 52420 52423 52425 52426 52430 52432 52439 52440 52441 52445 52446 52450 52451 52457 52458 52461 52464 52465 52467 52468 52470 52476 52477 52478 52486 52487 52494 52496 52501 52525 52527 52528 52530 52531 52532 52538 52541 52542 52545 52546 52550 52554 52555 52566 52572 52573 52575 52583 52584 52589 52593 52597 52599 52605 52606 52607 52619 52620 52621 52625 52631 52639 52642 52652 52654 52661 52665 52676 52678 52681 52684 52689 52695 52696 52697 52698 52699 52708 52712 52713 52718 52721 52723 52726 52729 52735 52739 52742 52743 52745 52748 52754 52762 52765 52772 52773 52776 52783 52784 52791 52793 52797 52802 52809 52817 52818 52821 52826 52837 52838 52841 52843 52849 52851 52860 52865 52868 52870 52872 52880 52881 52886 52891 52896 52897 52902 52904 52905 52907 52912 52918 52924 52927 52931 52934 52941 52943 52944 52946 52947 52957 52963 52968 52973 52979 52981 52992 53008 53012 53022 53025 53033 53034 53035 53048 53057 53060 53061 53065 53074 53080 53081 53086 53094 53115 53121 53123 53130 53133 53152 53153 53154 53157 53158 53159 53161 53167 53169 53170 53171 53174 53176 53178 53180 53182 53183 53187 53189 53195 53202 53203 53205 53211 53212 53217 53224 53238 53249 53262 53266 53269 53271 53272 53273 53276 53280 53283 53285 53297 53298 53301 53305 53308 53310 53315 53318 53319 53330 53331 53333 53336 53338 53344 53352 53353 53359 53360 53366 53370 53374 53376 53384 53385 53392 53397 53398 53399 53405 53407 53408 53411 53412 53419 53420 53422 53429 53431 53432 53442 53467 53470 53471 53476 53478 53489 53490 53496 53501 53502 53503 53510 53514 53526 53527 53528 53545 53550 53551 53556 53560 53564 53565 53567 53569 53578 53581 53587 53593 53595 53599 53601 53603 53608 53610 53612 53617 53620 53632 53653 53672 53684 53691 53693 53696 53704 53713 53716 53720 53722 53727 53728 53733 53736 53745 53749 53755 53779 53785 53788 53795 53797 53802 53807 53809 53812 53817 53821 53830 53831 53833 53834 53840 53844 53853 53861 53865 53870 53875 53876 53877 53880 53881 53882 53884 53898 53902 53907 53912 53915 53919 53921 53922 53931 53934 53936 53951 53952 53954 53964 53969 53977 53980 53982 53987 53988 53989 53993 53994 53998 53999 54004 54005 54010 54013 54018 54019 54020 54023 54033 54035 54043 54044 54050 54051 54065 54070 54073 54074 54075 54084 54085 54090 54101 54105 54109 54120 54129 54144 54150 54151 54167 54168 54169 54176 54177 54182 54185 54190 54193 54195 54197 54199 54210 54212 54213 54228 54232 54233 54243 54252 54260 54261 54272 54273 54274 54289 54295 54303 54305 54308 54311 54312 54317 54319 54322 54328 54334 54341 54352 54356 54358 54366 54375 54380 54381 54382 54389 54390 54401 54403 54405 54411 54416 54420 54426 54430 54432 54437 54439 54440 54447 54448 54457 54462 54466 54468 54469 54473 54476 54477 54478 54483 54484 54485 54490 54491 54497 54500 54505 54514 54518 54519 54522 54526 54537 54538 54540 54553 54556 54559 54560 54563 54565 54568 54569 54573 54578 54579 54588 54597 54598 54604 54613 54616 54617 54618 54619 54622 54628 54632 54636 54637 54641 54642 54652 54655 54658 54660 54663 54664 54666 54670 54671 54675 54677 54683 54686 54688 54689 54695 54700 54702 54708 54711 54714 54722 54725 54729 54736 54742 54745 54747 54748 54750 54758 54761 54770 54772 54776 54780 54786 54788 54790 54791 54803 54814 54818 54822 54828 54829 54831 54832 54833 54839 54847 54868 54872 54878 54880 54889 54892 54894 54896 54897 54902 54903 54906 54907 54913 54915 54923 54929 54931 54947 54948 54949 54952 54958 54960 54962 54963 54965 54966 54978 54981 54983 54988 54991 54997 54998 54999 55002 55004 55011 55014 55015 55018 55022 55023 55028 55029 55034 55044 55045 55050 55065 55075 55079 55086 55087 55092 55093 55104 55110 55115 55123 55126 55127 55139 55143 55147 55154 55163 55165 55179 55186 55188 55189 55195 55198 55204 55208 55212 55216 55218 55220 55226 55247 55253 55257 55259 55269 55274 55279 55280 55291 55310 55317 55318 55322 55325 55336 55342 55343 55344 55355 55356 55357 55376 55377 55383 55393 55394 55398 55400 55402 55404 55405 55410 55411 55413 55414 55415 55418 55426 55429 55434 55435 55440 55441 55442 55445 55447 55451 55455 55460 55461 55462 55470 55473 55495 55500 55506 55513 55515 55520 55525 55535 55536 55539 55540 55543 55544 55549 55554 55561 55563 55570 55571 55587 55589 55590 55595 55596 55602 55603 55607 55611 55614 55617 55630 55636 55638 55647 55649 55650 55651 55654 55657 55661 55665 55666 55669 55670 55671 55678 55684 55688 55691 55692 55697 55698 55699 55709 55721 55737 55740 55743 55747 55748 55752 55758 55761 55763 55765 55767 55770 55772 55786 55788 55791 55795 55798 55800 55810 55811 55812 55821 55830 55834 55838 55840 55843 55849 55855 55856 55866 55872 55876 55888 55890 55892 55895 55896 55897 55902 55905 55912 55915 55916 55918 55920 55921 55928 55931 55938 55941 55942 55944 55946 55947 55949 55951 55961 55965 55971 55983 55994 56002 56009 56012 56020 56025 56026 56030 56031 56033 56035 56038 56045 56048 56060 56062 56067 56072 56077 56082 56094 56104 56105 56107 56108 56109 56110 56127 56133 56138 56140 56150 56151 56153 56156 56159 56166 56175 56178 56181 56185 56199 56208 56210 56213 56214 56229 56230 56235 56242 56246 56251 56256 56257 56260 56261 56267 56269 56293 56296 56297 56305 56310 56315 56318 56320 56326 56327 56330 56334 56343 56348 56354 56357 56359 56360 56365 56372 56373 56375 56379 56380 56381 56384 56391 56394 56395 56397 56398 56399 56400 56401 56404 56418 56422 56423 56424 56427 56431 56432 56439 56440 56448 56452 56457 56462 56463 56475 56477 56479 56481 56500 56507 56510 56511 56513 56514 56521 56530 56532 56533 56534 56536 56539 56542 56544 56546 56551 56552 56555 56560 56571 56581 56584 56593 56594 56602 56603 56609 56612 56613 56614 56616 56617 56618 56621 56624 56627 56628 56629 56630 56632 56633 56635 56639 56643 56645 56647 56651 56652 56653 56655 56659 56674 56681 56684 56689 56692 56695 56697 56702 56703 56705 56706 56714 56716 56725 56729 56732 56735 56738 56744 56746 56747 56748 56749 56751 56754 56761 56762 56765 56767 56772 56774 56776 56778 56782 56786 56787 56789 56795 56799 56800 56805 56809 56812 56820 56825 56828 56830 56831 56837 56843 56864 56866 56871 56874 56878 56884 56886 56890 56897 56900 56903 56908 56910 56914 56915 56919 56921 56923 56935 56940 56947 56948 56963 56966 56972 56974 56981 56982 56988 57002 57006 57012 57013 57020 57021 57022 57023 57028 57032 57033 57046 57055 57074 57075 57077 57080 57083 57084 57087 57090 57091 57092 57096 57099 57105 57108 57119 57121 57122 57130 57132 57133 57139 57143 57145 57149 57150 57152 57159 57161 57162 57164 57172 57174 57175 57176 57184 57185 57189 57190 57191 57201 57202 57205 57217 57231 57235 57237 57239 57242 57243 57245 57246 57258 57262 57264 57266 57267 57269 57274 57280 57281 57296 57300 57302 57304 57310 57315 57316 57318 57319 57320 57325 57333 57337 57341 57346 57347 57348 57352 57353 57355 57360 57366 57383 57384 57386 57388 57394 57395 57399 57401 57407 57414 57416 57426 57428 57432 57434 57435 57437 57439 57451 57453 57456 57476 57480 57481 57487 57490 57498 57501 57505 57512 57514 57521 57524 57529 57539 57540 57545 57546 57547 57549 57555 57560 57567 57571 57586 57588 57596 57597 57600 57605 57612 57619 57621 57622 57624 57628 57633 57640 57646 57667 57680 57688 57692 57693 57697 57707 57718 57720 57723 57724 57727 57739 57742 57744 57746 57748 57756 57760 57762 57764 57767 57768 57774 57775 57782 57787 57797 57800 57803 57807 57813 57818 57822 57826 57835 57838 57846 57851 57868 57870 57883 57895 57899 57901 57903 57908 57925 57928 57931 57935 57937 57945 57947 57949 57950 57951 57953 57957 57960 57961 57962 57965 57970 57977 57978 57984 57985 57990 57991 57992 58013 58017 58021 58023 58026 58028 58029 58033 58038 58045 58047 58058 58062 58063 58076 58077 58088 58089 58092 58094 58096 58103 58105 58111 58120 58122 58123 58129 58130 58141 58143 58146 58159 58162 58170 58173 58174 58181 58191 58193 58196 58200 58201 58202 58214 58216 58217 58222 58224 58232 58241 58244 58245 58248 58251 58253 58257 58261 58266 58271 58285 58290 58295 58305 58306 58307 58317 58332 58336 58340 58345 58369 58374 58381 58390 58394 58399 58412 58420 58427 58429 58439 58440 58448 58452 58458 58460 58467 58476 58478 58480 58482 58485 58493 58494 58495 58499 58503 58504 58509 58518 58524 58534 58547 58548 58552 58557 58560 58563 58572 58573 58576 58578 58580 58582 58584 58589 58595 58600 58605 58606 58607 58609 58612 58627 58632 58633 58635 58638 58641 58647 58650 58653 58655 58657 58658 58661 58666 58669 58673 58676 58686 58691 58697 58698 58715 58719 58740 58743 58747 58750 58753 58763 58765 58768 58770 58778 58783 58784 58785 58795 58796 58805 58810 58812 58813 58828 58830 58831 58832 58836 58841 58850 58853 58854 58855 58856 58864 58868 58871 58873 58878 58882 58884 58886 58909 58915 58917 58930 58932 58934 58936 58942 58950 58953 58954 58957 58962 58964 58968 58969 58971 58974 58976 58978 58980 58988 58989 58996 58997 58999 59018 59026 59027 59028 59030 59046 59047 59054 59058 59075 59081 59083 59085 59093 59097 59101 59102 59109 59111 59113 59114 59116 59118 59120 59123 59128 59130 59138 59140 59141 59142 59145 59147 59148 59152 59157 59167 59178 59179 59183 59185 59200 59201 59202 59203 59204 59210 59212 59220 59221 59222 59225 59229 59233 59234 59235 59251 59252 59257 59261 59263 59264 59266 59272 59274 59277 59285 59290 59293 59295 59302 59304 59305 59311 59316 59321 59326 59332 59334 59337 59343 59352 59355 59365 59369 59373 59377 59382 59386 59388 59395 59406 59409 59432 59433 59437 59442 59448 59463 59464 59467 59477 59478 59479 59481 59486 59488 59493 59501 59510 59513 59514 59518 59520 59522 59524 59526 59527 59530 59535 59540 59542 59543 59546 59550 59562 59563 59564 59565 59572 59575 59582 59585 59587 59592 59604 59620 59628 59630 59635 59636 59639 59647 59648 59651 59665 59667 59675 59677 59678 59679 59683 59689 59695 59697 59699 59703 59704 59706 59710 59712 59714 59718 59725 59728 59745 59746 59748 59752 59753 59756 59757 59761 59765 59769 59773 59780 59785 59799 59800 59801 59811 59828 59831 59833 59834 59836 59839 59850 59854 59856 59858 59861 59867 59869 59873 59875 59877 59879 59886 59891 59893 59895 59909 59917 59922 59929 59931 59935 59936 59942 59948 59949 59954 59957 59961 59968 59971 59980 59982 59986 59988 59995 59997 59999 60000 60021 60026 60031 60035 60036 60038 60040 60042 60045 60047 60050 60051 60065 60073 60080 60086 60089 60090 60092 60093 60097 60099 60107 60108 60110 60111 60112 60114 60115 60116 60117 60119 60129 60135 60136 60141 60142 60143 60147 60149 60150 60151 60154 60155 60156 60162 60172 60175 60177 60182 60184 60185 60192 60193 60196 60197 60200 60202 60204 60205 60213 60218 60219 60221 60224 60229 60233 60235 60236 60237 60241 60243 60249 60254 60263 60268 60271 60277 60280 60294 60295 60300 60301 60303 60304 60328 60346 60353 60357 60360 60363 60369 60371 60372 60373 60377 60380 60389 60391 60393 60397 60398 60402 60407 60409 60410 60412 60417 60419 60424 60425 60426 60427 60430 60438 60440 60441 60448 60456 60458 60467 60469 60470 60474 60477 60481 60485 60492 60493 60494 60497 60500 60501 60506 60507 60509 60515 60518 60525 60529 60535 60537 60539 60546 60548 60554 60563 60567 60571 60573 60576 60580 60583 60591 60593 60594 60596 60599 60601 60606 60608 60626 60631 60638 60642 60643 60646 60647 60649 60650 60653 60654 60655 60656 60663 60664 60665 60667 60673 60674 60676 60682 60689 60690 60700 60701 60703 60707 60708 60710 60714 60719 60722 60723 60727 60728 60732 60733 60737 60742 60747 60752 60759 60766 60769 60771 60781 60785 60786 60798 60801 60802 60803 60804 60823 60833 60840 60852 60854 60856 60858 60863 60865 60867 60868 60872 60873 60877 60882 60893 60896 60901 60906 60910 60916 60917 60920 60922 60923 60933 60935 60937 60945 60946 60948 60952 60954 60956 60957 60958 60960 60964 60966 60968 60969 60977 60994 60996 61000 61001 61004 61007 61013 61014 61020 61021 61025 61026 61031 61032 61035 61039 61040 61052 61056 61061 61066 61068 61069 61085 61088 61090 61093 61096 61097 61103 61104 61109 61113 61114 61115 61118 61119 61126 61127 61129 61139 61142 61143 61150 61163 61172 61173 61177 61178 61181 61183 61185 61186 61189 61193 61203 61218 61219 61229 61235 61238 61247 61249 61251 61255 61259 61267 61270 61271 61273 61274 61275 61277 61282 61284 61286 61291 61292 61294 61313 61314 61324 61333 61335 61340 61349 61365 61366 61369 61370 61372 61376 61381 61382 61385 61407 61413 61416 61424 61427 61431 61433 61440 61447 61457 61461 61462 61463 61465 61473 61474 61475 61476 61480 61481 61484 61493 61502 61505 61507 61514 61520 61521 61527 61531 61532 61536 61544 61550 61553 61555 61562 61569 61572 61573 61578 61579 61583 61587 61589 61594 61595 61597 61605 61612 61613 61616 61620 61625 61631 61633 61639 61641 61646 61649 61650 61655 61657 61667 61669 61678 61681 61689 61690 61691 61692 61696 61702 61704 61706 61713 61715 61721 61724 61726 61731 61736 61740 61741 61746 61751 61755 61761 61763 61765 61766 61769 61771 61773 61779 61789 61791 61793 61797 61799 61802 61803 61804 61806 61807 61813 61815 61820 61824 61828 61835 61837 61838 61839 61840 61849 61850 61855 61858 61864 61866 61868 61884 61890 61893 61896 61902 61913 61916 61918 61919 61921 61922 61938 61948 61952 61959 61977 61983 61992 61994 61997 61999 62000 62009 62015 62029 62032 62033 62035 62036 62038 62040 62042 62046 62051 62053 62054 62055 62056 62058 62062 62067 62068 62070 62073 62076 62078 62079 62081 62085 62092 62093 62096 62098 62100 62101 62120 62129 62130 62131 62141 62142 62144 62147 62150 62161 62165 62173 62174 62175 62176 62180 62182 62193 62199 62201 62203 62204 62205 62210 62224 62225 62226 62230 62234 62236 62247 62251 62253 62256 62257 62261 62265 62266 62270 62274 62276 62280 62286 62287 62290 62299 62301 62303 62305 62310 62323 62329 62331 62335 62340 62342 62348 62352 62358 62361 62365 62366 62373 62378 62379 62381 62382 62384 62386 62387 62400 62404 62406 62409 62413 62415 62417 62425 62431 62433 62437 62438 62447 62449 62461 62466 62481 62482 62483 62492 62504 62511 62513 62517 62520 62530 62534 62539 62546 62547 62555 62556 62559 62562 62569 62570 62571 62575 62578 62580 62584 62585 62587 62594 62596 62598 62602 62606 62609 62611 62629 62631 62634 62642 62647 62653 62654 62657 62659 62662 62664 62665 62669 62671 62674 62680 62682 62685 62686 62690 62698 62704 62705 62714 62715 62716 62720 62722 62723 62728 62729 62730 62731 62735 62736 62738 62739 62742 62745 62753 62755 62766 62768 62779 62782 62788 62791 62793 62796 62804 62808 62818 62821 62827 62837 62847 62850 62854 62858 62859 62860 62866 62869 62878 62882 62896 62897 62901 62902 62903 62905 62921 62923 62925 62927 62943 62944 62946 62947 62948 62950 62955 62960 62961 62966 62968 62969 62973 62978 62985 62986 62994 62998 63000 63001 63002 63003 63008 63010 63011 63025 63027 63037 63041 63044 63047 63053 63055 63057 63065 63071 63084 63089 63093 63111 63112 63116 63125 63129 63142 63143 63147 63148 63149 63152 63153 63163 63176 63178 63180 63181 63184 63194 63199 63200 63211 63213 63215 63216 63227 63230 63231 63234 63236 63240 63249 63250 63259 63266 63283 63289 63293 63294 63295 63299 63300 63301 63303 63304 63305 63308 63309 63311 63316 63320 63326 63334 63335 63337 63338 63339 63349 63351 63357 63358 63362 63364 63374 63382 63390 63392 63397 63401 63410 63414 63415 63416 63420 63422 63424 63427 63433 63434 63435 63436 63451 63455 63461 63462 63466 63471 63472 63475 63481 63482 63491 63494 63495 63499 63500 63528 63530 63534 63543 63545 63548 63549 63551 63565 63575 63583 63585 63587 63597 63600 63606 63609 63612 63613 63628 63630 63633 63639 63647 63651 63653 63657 63658 63663 63666 63675 63677 63681 63682 63687 63688 63689 63692 63698 63703 63716 63717 63721 63723 63729 63734 63736 63739 63744 63748 63753 63759 63761 63766 63770 63773 63774 63775 63780 63795 63801 63803 63805 63806 63810 63812 63814 63815 63820 63834 63836 63843 63849 63852 63854 63855 63856 63859 63862 63863 63865 63866 63867 63869 63871 63872 63876 63878 63886 63888 63891 63903 63904 63906 63911 63917 63918 63923 63924 63929 63931 63937 63938 63941 63945 63946 63953 63957 63961 63965 63974 63975 63977 63984 63986 63988 63995 63997 64003 64004 64009 64011 64018 64020 64023 64026 64028 64047 64049 64052 64053 64059 64060 64061 64062 64070 64072 64073 64081 64082 64083 64085 64087 64091 64096 64104 64105 64112 64114 64115 64117 64122 64123 64124 64129 64130 64135 64139 64143 64144 64147 64149 64155 64163 64165 64170 64172 64173 64176 64177 64181 64182 64189 64199 64213 64216 64228 64230 64238 64244 64246 64250 64251 64257 64264 64271 64276 64283 64289 64297 64299 64301 64303 64308 64316 64318 64319 64320 64322 64329 64331 64348 64351 64354 64356 64359 64361 64362 64365 64366 64367 64371 64375 64382 64383 64387 64399 64401 64404 64411 64413 64426 64427 64428 64429 64431 64433 64442 64443 64444 64446 64448 64456 64459 64461 64468 64470 64481 64486 64494 64495 64497 64503 64508 64514 64519 64521 64528 64531 64541 64545 64547 64553 64563 64567 64571 64576 64579 64587 64594 64603 64614 64618 64632 64639 64646 64654 64657 64664 64667 64671 64674 64681 64684 64689 64699 64703 64708 64709 64721 64726 64729 64732 64733 64734 64736 64739 64742 64745 64747 64750 64751 64752 64754 64771 64773 64774 64778 64779 64786 64791 64797 64802 64805 64807 64815 64822 64828 64835 64836 64846 64850 64862 64865 64877 64880 64894 64902 64904 64905 64908 64911 64913 64914 64915 64920 64936 64940 64949 64950 64951 64957 64958 64959 64960 64961 64962 64965 64973 64987 64993 65003 65007 65012 65017 65023 65026 65027 65034 65037 65043 65046 65047 65059 65062 65065 65074 65078 65079 65082 65084 65085 65089 65100 65102 65108 65112 65113 65116 65123 65129 65135 65137 65142 65145 65156 65165 65170 65176 65180 65181 65186 65187 65194 65197 65202 65203 65206 65208 65209 65210 65217 65220 65223 65224 65225 65227 65229 65232 65236 65244 65249 65250 65251 65260 65276 65278 65279 65282 65286 65293 65294 65296 65307 65317 65323 65336 65344 65349 65350 65351 65352 65353 65354 65357 65362 65363 65365 65368 65371 65372 65376 65377 65382 65383 65386 65388 65390 65395 65398 65402 65404 65412 65415 65420 65428 65430 65432 65436 65443 65468 65469 65470 65471 65476 65480 65490 65492 65493 65498 65505 65507 65515 65520 65526 65535 65537 65543 65547 65550 65552 65556 65560 65578 65585 65589 65594 65601 65605 65606 65611 65613 65628 65629 65632 65638 65639 65642 65644 65645 65652 65656 65664 65679 65680 65681 65687 65688 65697 65698 65701 65707 65709 65721 65723 65730 65731 65732 65738 65746 65751 65752 65754 65756 65757 65759 65760 65761 65781 65782 65783 65787 65788 65792 65794 65797 65798 65802 65807 65810 65812 65820 65823 65826 65832 65835 65840 65844 65845 65848 65865 65870 65872 65876 65880 65884 65885 65886 65894 65895 65907 65908 65911 65914 65918 65921 65928 65930 65932 65940 65943 65946 65950 65960 65979 65981 65983 65984 65985 65987 65991 65996 66009 66010 66015 66032 66033 66046 66049 66051 66053 66055 66056 66061 66062 66068 66073 66078 66084 66085 66087 66097 66107 66108 66111 66121 66122 66123 66125 66129 66147 66148 66153 66155 66163 66172 66174 66176 66179 66180 66181 66185 66200 66201 66203 66205 66209 66211 66216 66227 66233 66235 66240 66242 66245 66250 66254 66255 66257 66261 66265 66270 66275 66279 66281 66287 66288 66291 66295 66296 66299 66300 66309 66311 66312 66317 66320 66321 66322 66333 66335 66344 66345 66348 66356 66360 66361 66366 66369 66370 66372 66379 66380 66382 66386 66387 66392 66398 66399 66403 66406 66412 66417 66419 66421 66422 66423 66428 66429 66430 66431 66433 66434 66435 66438 66440 66458 66462 66464 66474 66476 66477 66486 66495 66497 66503 66504 66508 66509 66512 66514 66527 66528 66536 66554 66555 66568 66574 66584 66593 66598 66599 66601 66603 66605 66612 66616 66619 66623 66627 66629 66632 66634 66646 66652 66655 66665 66671 66676 66693 66695 66702 66706 66717 66720 66726 66729 66734 66738 66740 66742 66746 66748 66754 66758 66763 66766 66768 66771 66773 66777 66780 66781 66783 66784 66785 66786 66789 66794 66797 66802 66807 66809 66815 66816 66818 66822 66831 66833 66836 66850 66852 66863 66870 66873 66878 66886 66899 66905 66917 66920 66921 66937 66943 66945 66946 66947 66962 66963 66967 66971 66976 66993 67004 67006 67008 67010 67013 67014 67019 67026 67027 67030 67031 67033 67035 67036 67039 67040 67043 67048 67054 67065 67066 67067 67071 67075 67079 67083 67087 67090 67094 67095 67096 67098 67099 67101 67119 67125 67132 67133 67147 67156 67159 67161 67163 67164 67173 67175 67185 67191 67193 67197 67202 67203 67204 67206 67207 67210 67215 67220 67221 67223 67229 67232 67235 67241 67247 67248 67249 67250 67253 67258 67266 67273 67274 67279 67282 67291 67295 67301 67303 67306 67319 67320 67321 67322 67323 67332 67337 67341 67350 67352 67363 67365 67372 67393 67394 67396 67399 67401 67402 67403 67419 67421 67431 67433 67435 67437 67438 67446 67452 67455 67456 67458 67460 67461 67465 67470 67474 67477 67479 67481 67483 67494 67496 67497 67499 67508 67510 67512 67513 67516 67517 67519 67521 67523 67526 67532 67536 67539 67540 67562 67564 67571 67572 67576 67579 67605 67608 67611 67613 67615 67630 67636 67639 67641 67642 67648 67653 67659 67661 67667 67668 67670 67671 67675 67681 67686 67691 67697 67699 67706 67707 67711 67715 67722 67729 67735 67741 67748 67749 67756 67757 67771 67776 67778 67779 67780 67781 67784 67791 67792 67794 67795 67799 67800 67801 67802 67803 67807 67808 67811 67817 67821 67827 67830 67832 67836 67840 67855 67859 67878 67879 67889 67897 67908 67917 67923 67925 67926 67928 67942 67946 67951 67953 67955 67958 67965 67967 67969 67972 67976 67977 67979 67982 67983 67989 67991 67998 68001 68002 68015 68016 68019 68020 68028 68030 68033 68040 68045 68048 68056 68060 68062 68071 68072 68074 68076 68079 68083 68085 68093 68094 68096 68098 68100 68104 68113 68116 68118 68135 68141 68149 68150 68152 68153 68158 68183 68190 68191 68192 68199 68208 68210 68217 68218 68220 68226 68232 68237 68238 68239 68244 68245 68248 68249 68250 68252 68262 68264 68265 68272 68284 68285 68295 68297 68300 68305 68309 68310 68313 68319 68323 68325 68332 68334 68335 68338 68341 68343 68346 68347 68366 68369 68370 68383 68384 68392 68407 68408 68417 68422 68450 68465 68480 68481 68482 68490 68491 68492 68493 68501 68503 68517 68521 68529 68537 68541 68551 68553 68558 68565 68575 68576 68577 68578 68585 68586 68594 68600 68608 68613 68617 68626 68628 68630 68631 68632 68635 68636 68639 68641 68644 68649 68668 68669 68672 68677 68678 68680 68682 68686 68694 68699 68708 68714 68718 68729 68731 68733 68737 68740 68743 68745 68748 68751 68756 68761 68762 68768 68769 68777 68783 68788 68793 68804 68805 68808 68809 68811 68814 68816 68825 68829 68830 68840 68844 68846 68849 68850 68854 68859 68862 68868 68869 68876 68882 68885 68892 68898 68902 68908 68909 68915 68917 68918 68919 68920 68921 68924 68925 68930 68931 68938 68942 68943 68945 68946 68953 68955 68961 68972 68977 68980 68982 68984 68985 68990 68993 69001 69002 69011 69016 69020 69022 69031 69040 69042 69051 69052 69062 69064 69066 69068 69070 69073 69075 69082 69085 69091 69092 69098 69099 69101 69106 69109 69121 69122 69126 69141 69145 69153 69164 69175 69179 69185 69189 69191 69198 69212 69213 69214 69217 69218 69224 69229 69230 69234 69238 69239 69240 69242 69244 69245 69249 69254 69255 69256 69263 69279 69284 69289 69292 69302 69303 69310 69312 69313 69316 69325 69329 69332 69356 69359 69362 69365 69371 69373 69377 69384 69387 69388 69393 69397 69398 69399 69401 69402 69403 69408 69412 69423 69433 69435 69438 69444 69451 69455 69466 69469 69470 69473 69475 69489 69491 69493 69497 69498 69504 69513 69517 69519 69527 69532 69542 69545 69558 69563 69567 69579 69580 69581 69584 69585 69586 69587 69592 69596 69597 69609 69610 69618 69626 69629 69632 69642 69654 69662 69668 69669 69674 69683 69685 69688 69689 69694 69697 69698 69699 69709 69716 69718 69720 69721 69723 69729 69734 69735 69747 69748 69754 69755 69758 69762 69769 69776 69785 69789 69799 69808 69814 69823 69829 69837 69838 69865 69866 69867 69881 69897 69898 69900 69903 69910 69911 69912 69916 69917 69919 69921 69934 69944 69946 69951 69953 69958 69962 69964 69969 69975 69978 69979 69980 69981 69982 69989 69990 69995 69997 70001 70002 70009 70012 70013 70023 70026 70030 70031 70042 70043 70052 70054 70055 70066 70070 70075 70081 70095 70096 70101 70110 70114 70125 70131 70146 70148 70156 70162 70163 70168 70169 70171 70175 70179 70183 70187 70189 70193 70195 70196 70197 70199 70201 70202 70207 70209 70211 70217 70218 70219 70223 70225 70238 70241 70244 70245 70246 70255 70264 70265 70270 70272 70273 70274 70276 70281 70292 70296 70299 70300 70302 70303 70306 70309 70312 70313 70322 70324 70325 70328 70335 70342 70346 70348 70351 70367 70368 70370 70380 70392 70395 70402 70404 70411 70416 70418 70420 70428 70430 70434 70437 70440 70442 70446 70458 70462 70466 70469 70479 70480 70483 70489 70495 70496 70499 70500 70501 70502 70506 70509 70520 70538 70548 70556 70564 70566 70568 70570 70571 70574 70576 70577 70585 70594 70609 70622 70626 70629 70630 70639 70640 70642 70644 70647 70651 70653 70656 70659 70661 70663 70667 70671 70681 70682 70685 70694 70695 70697 70700 70705 70715 70723 70731 70733 70734 70740 70743 70750 70760 70762 70764 70766 70773 70775 70781 70789 70792 70795 70799 70805 70806 70810 70814 70829 70834 70839 70843 70849 70851 70855 70862 70866 70869 70870 70874 70880 70881 70884 70887 70889 70897 70898 70923 70924 70925 70930 70937 70953 70954 70955 70960 70963 70964 70966 70967 70968 70972 70979 70980 70986 70994 70997 70998 71007 71008 71013 71014 71023 71024 71027 71029 71037 71043 71046 71049 71050 71053 71056 71059 71067 71068 71071 71074 71084 71088 71091 71092 71099 71107 71113 71121 71127 71130 71138 71156 71162 71170 71178 71183 71186 71188 71192 71193 71200 71205 71211 71219 71220 71221 71222 71223 71224 71228 71229 71232 71234 71236 71247 71268 71276 71277 71278 71280 71281 71285 71288 71291 71298 71300 71312 71317 71319 71320 71324 71325 71328 71332 71339 71341 71342 71344 71350 71354 71357 71366 71370 71375 71377 71386 71399 71400 71401 71404 71405 71406 71407 71410 71411 71413 71422 71425 71429 71434 71437 71441 71450 71456 71459 71471 71472 71474 71477 71482 71483 71489 71493 71504 71512 71515 71521 71523 71526 71527 71529 71537 71542 71547 71550 71553 71558 71565 71569 71570 71571 71578 71579 71583 71587 71589 71591 71594 71595 71598 71601 71602 71605 71611 71612 71613 71616 71618 71622 71625 71626 71638 71639 71650 71656 71666 71667 71669 71673 71676 71685 71690 71692 71698 71702 71707 71708 71722 71728 71731 71734 71737 71750 71769 71776 71782 71785 71789 71790 71797 71798 71800 71811 71815 71816 71817 71823 71824 71828 71829 71835 71837 71841 71856 71859 71862 71864 71865 71873 71885 71886 71887 71888 71890 71894 71899 71910 71914 71920 71924 71925 71941 71946 71963 71964 71965 71967 71968 71969 71971 71973 71986 72003 72009 72022 72029 72033 72045 72048 72049 72052 72060 72062 72065 72069 72071 72076 72081 72082 72089 72091 72093 72095 72098 72100 72106 72107 72109 72110 72116 72124 72126 72129 72130 72131 72133 72134 72135 72138 72146 72158 72165 72169 72172 72190 72197 72203 72207 72210 72216 72219 72221 72226 72227 72230 72239 72241 72246 72249 72254 72257 72260 72266 72287 72289 72292 72294 72295 72297 72299 72311 72318 72321 72322 72326 72328 72332 72341 72344 72361 72362 72374 72382 72389 72392 72394 72395 72396 72399 72403 72405 72413 72417 72423 72425 72431 72435 72438 72440 72450 72457 72459 72461 72466 72470 72477 72484 72493 72497 72500 72506 72525 72529 72533 72535 72568 72569 72573 72585 72589 72591 72594 72609 72612 72616 72617 72622 72625 72627 72631 72633 72635 72644 72650 72661 72666 72678 72684 72686 72688 72690 72694 72695 72703 72704 72708 72713 72716 72721 72722 72728 72730 72734 72736 72739 72742 72745 72746 72748 72757 72760 72761 72763 72768 72777 72782 72790 72791 72796 72813 72816 72824 72829 72831 72833 72835 72843 72848 72849 72854 72855 72863 72865 72867 72873 72875 72884 72886 72889 72890 72899 72905 72906 72911 72912 72921 72924 72936 72956 72964 72965 72969 72970 72971 72972 72974 72978 72982 72985 72986 72990 72994 72998 72999 73001 73003 73009 73014 73015 73018 73026 73030 73035 73040 73041 73042 73047 73056 73059 73061 73062 73071 73073 73076 73099 73105 73106 73108 73111 73121 73125 73127 73130 73134 73136 73138 73141 73145 73154 73156 73162 73163 73167 73168 73175 73178 73189 73191 73193 73199 73200 73202 73203 73204 73209 73212 73223 73235 73236 73240 73243 73245 73252 73253 73255 73260 73269 73277 73279 73287 73291 73294 73295 73297 73306 73308 73312 73313 73314 73319 73326 73329 73330 73331 73333 73344 73347 73348 73354 73355 73356 73366 73375 73396 73408 73409 73415 73416 73423 73425 73435 73437 73438 73439 73441 73448 73455 73456 73457 73458 73459 73463 73468 73473 73482 73487 73488 73493 73503 73509 73521 73523 73529 73530 73533 73548 73553 73555 73559 73560 73565 73567 73577 73578 73579 73582 73583 73589 73594 73599 73605 73615 73617 73620 73622 73624 73635 73639 73640 73641 73642 73650 73659 73665 73666 73668 73671 73676 73680 73688 73690 73691 73695 73697 73699 73705 73706 73709 73714 73715 73717 73722 73725 73726 73729 73743 73744 73745 73747 73752 73753 73773 73779 73780 73783 73791 73796 73804 73806 73809 73811 73817 73829 73835 73836 73843 73847 73849 73853 73854 73858 73859 73860 73867 73868 73871 73873 73875 73878 73882 73884 73885 73887 73888 73889 73918 73919 73920 73921 73926 73933 73956 73960 73961 73969 73977 73980 73989 73992 73996 74012 74016 74018 74020 74022 74025 74027 74036 74041 74044 74052 74053 74059 74061 74070 74072 74073 74078 74079 74115 74117 74126 74128 74131 74138 74140 74142 74147 74149 74153 74156 74162 74166 74170 74173 74177 74178 74182 74183 74184 74186 74189 74191 74199 74212 74213 74214 74224 74233 74236 74239 74241 74250 74252 74259 74260 74261 74264 74266 74269 74271 74272 74273 74274 74280 74281 74286 74295 74297 74299 74307 74310 74313 74319 74322 74328 74329 74332 74335 74336 74338 74341 74342 74347 74349 74352 74354 74361 74362 74364 74367 74369 74370 74371 74381 74383 74384 74396 74399 74401 74402 74406 74407 74414 74416 74426 74427 74435 74440 74445 74448 74450 74453 74456 74462 74467 74468 74475 74476 74480 74486 74499 74504 74505 74508 74509 74518 74519 74528 74533 74540 74544 74546 74550 74551 74556 74557 74561 74563 74567 74569 74572 74573 74581 74596 74597 74604 74621 74631 74633 74635 74638 74655 74662 74665 74669 74688 74696 74700 74702 74706 74707 74710 74718 74721 74723 74724 74731 74734 74740 74745 74746 74752 74754 74756 74757 74758 74761 74764 74766 74768 74772 74773 74774 74776 74787 74789 74790 74791 74794 74808 74813 74823 74824 74829 74832 74842 74846 74849 74851 74860 74862 74865 74866 74869 74871 74873 74874 74875 74882 74884 74885 74890 74891 74895 74898 74901 74902 74909 74915 74918 74921 74922 74931 74938 74942 74944 74945 74946 74949 74958 74960 74971 74974 74985 74989 75007 75031 75039 75040 75041 75042 75047 75048 75051 75057 75058 75061 75063 75091 75104 75109 75117 75122 75124 75139 75151 75154 75157 75175 75178 75186 75187 75191 75196 75204 75206 75212 75214 75218 75223 75226 75229 75237 75245 75246 75250 75256 75261 75262 75276 75277 75293 75294 75299 75300 75302 75305 75309 75324 75327 75333 75334 75336 75339 75344 75349 75365 75366 75372 75373 75375 75377 75381 75387 75391 75392 75393 75394 75398 75406 75407 75408 75410 75416 75421 75437 75438 75441 75447 75448 75450 75465 75473 75475 75487 75498 75499 75505 75511 75513 75517 75525 75526 75527 75528 75529 75535 75536 75537 75558 75560 75561 75564 75568 75570 75577 75580 75582 75583 75590 75592 75594 75595 75600 75603 75606 75615 75618 75619 75621 75622 75632 75635 75636 75637 75638 75646 75655 75661 75665 75672 75674 75686 75691 75695 75711 75712 75716 75717 75729 75742 75747 75753 75759 75772 75773 75779 75780 75781 75786 75791 75792 75797 75798 75801 75807 75812 75822 75840 75842 75845 75846 75849 75850 75857 75860 75863 75868 75870 75871 75880 75883 75888 75894 75896 75900 75911 75913 75914 75929 75930 75931 75932 75935 75942 75952 75957 75967 75969 75970 75978 75982 75985 75988 75990 75991 75994 75998 76001 76003 76004 76006 76008 76009 76013 76019 76024 76027 76030 76034 76036 76042 76049 76063 76067 76075 76077 76078 76089 76090 76091 76095 76096 76100 76105 76106 76111 76115 76122 76126 76131 76132 76142 76150 76153 76160 76161 76175 76181 76204 76205 76208 76209 76211 76213 76215 76219 76220 76224 76225 76226 76233 76237 76241 76246 76247 76252 76255 76260 76265 76269 76273 76274 76278 76279 76280 76282 76283 76294 76296 76310 76312 76315 76316 76322 76327 76329 76334 76335 76337 76342 76345 76347 76348 76350 76352 76356 76359 76373 76384 76391 76392 76395 76400 76401 76409 76410 76411 76412 76413 76422 76429 76444 76447 76448 76453 76456 76458 76463 76469 76470 76471 76486 76487 76491 76492 76504 76506 76512 76513 76516 76517 76521 76525 76528 76530 76535 76536 76537 76544 76555 76557 76558 76562 76563 76569 76570 76572 76574 76583 76589 76591 76597 76598 76601 76602 76605 76618 76619 76629 76634 76636 76641 76642 76647 76649 76652 76656 76659 76664 76669 76672 76673 76674 76679 76682 76683 76693 76694 76698 76699 76701 76707 76713 76717 76719 76720 76728 76736 76737 76740 76741 76745 76750 76751 76752 76758 76759 76772 76774 76779 76791 76792 76797 76801 76803 76811 76813 76815 76821 76824 76826 76834 76849 76850 76856 76857 76861 76868 76873 76878 76887 76893 76896 76897 76902 76904 76909 76913 76915 76918 76926 76930 76932 76938 76940 76947 76966 76968 76969 76970 76973 76983 76984 76991 76992 76996 76997 76998 76999 77013 77019 77024 77027 77031 77034 77037 77041 77042 77045 77057 77061 77070 77072 77074 77077 77084 77085 77098 77102 77107 77111 77112 77123 77124 77128 77131 77135 77136 77142 77145 77148 77155 77159 77162 77166 77167 77168 77170 77171 77172 77174 77181 77192 77209 77212 77219 77223 77235 77236 77237 77243 77244 77252 77253 77255 77266 77267 77275 77276 77279 77283 77288 77291 77294 77297 77300 77302 77310 77317 77320 77328 77329 77335 77337 77338 77340 77342 77347 77349 77355 77358 77362 77365 77366 77373 77374 77375 77376 77377 77389 77410 77411 77418 77424 77426 77430 77431 77432 77434 77438 77439 77445 77447 77449 77454 77455 77457 77458 77468 77470 77480 77481 77484 77485 77489 77490 77493 77498 77507 77508 77512 77515 77516 77521 77522 77523 77527 77531 77532 77534 77539 77545 77546 77551 77552 77553 77559 77560 77568 77579 77581 77582 77584 77588 77597 77599 77600 77604 77605 77606 77609 77615 77624 77632 77636 77637 77641 77651 77652 77657 77665 77667 77668 77669 77673 77674 77682 77686 77687 77688 77692 77693 77702 77705 77708 77715 77723 77730 77733 77734 77747 77748 77756 77758 77765 77770 77775 77776 77777 77780 77781 77785 77792 77803 77806 77813 77819 77821 77825 77830 77831 77842 77849 77862 77866 77878 77885 77890 77894 77897 77900 77905 77909 77910 77911 77916 77920 77921 77924 77928 77933 77936 77944 77945 77953 77963 77967 77972 77976 77986 77998 77999 78007 78014 78018 78020 78023 78028 78037 78041 78060 78063 78071 78073 78076 78082 78083 78086 78095 78097 78105 78107 78115 78120 78128 78129 78130 78131 78146 78150 78162 78169 78187 78188 78193 78196 78197 78198 78205 78212 78214 78217 78226 78234 78250 78255 78262 78267 78278 78282 78295 78297 78298 78304 78305 78312 78318 78324 78327 78330 78332 78337 78338 78357 78371 78374 78390 78391 78393 78394 78400 78403 78411 78415 78419 78430 78431 78442 78444 78446 78448 78450 78451 78455 78458 78459 78460 78462 78464 78468 78474 78488 78489 78493 78496 78497 78509 78512 78513 78518 78526 78528 78532 78537 78540 78544 78548 78553 78554 78559 78562 78567 78569 78572 78573 78578 78581 78584 78587 78588 78589 78590 78592 78595 78599 78602 78620 78623 78629 78630 78631 78634 78641 78642 78650 78652 78669 78677 78679 78680 78684 78686 78688 78695 78708 78714 78725 78726 78740 78748 78750 78756 78763 78764 78765 78766 78770 78780 78789 78790 78792 78793 78794 78801 78811 78815 78819 78820 78825 78827 78835 78844 78847 78849 78850 78863 78866 78870 78872 78878 78884 78885 78887 78891 78905 78908 78910 78912 78921 78922 78926 78931 78941 78946 78951 78959 78965 78978 78980 78982 78991 78998 79003 79007 79014 79016 79018 79019 79026 79038 79039 79041 79046 79062 79067 79079 79085 79090 79091 79092 79098 79101 79103 79107 79113 79119 79130 79132 79141 79143 79145 79150 79156 79159 79165 79175 79178 79179 79183 79190 79192 79197 79207 79208 79210 79216 79218 79219 79220 79224 79229 79230 79233 79238 79242 79245 79252 79255 79261 79263 79266 79271 79285 79288 79291 79295 79298 79304 79307 79309 79316 79320 79321 79323 79324 79325 79326 79327 79332 79336 79339 79341 79344 79345 79348 79351 79352 79354 79355 79360 79363 79367 79370 79377 79382 79391 79393 79403 79409 79413 79415 79417 79418 79420 79422 79435 79437 79439 79450 79451 79453 79455 79463 79465 79467 79470 79471 79477 79480 79485 79488 79496 79498 79502 79505 79508 79509 79512 79513 79517 79520 79532 79533 79535 79543 79546 79556 79559 79560 79578 79580 79583 79592 79594 79598 79604 79612 79614 79615 79623 79631 79633 79637 79640 79641 79642 79645 79646 79654 79656 79660 79670 79672 79676 79686 79688 79693 79700 79702 79713 79714 79719 79722 79728 79732 79739 79748 79750 79754 79756 79757 79770 79772 79783 79785 79787 79791 79795 79798 79820 79821 79822 79823 79837 79838 79842 79845 79854 79862 79863 79865 79871 79876 79880 79881 79887 79892 79896 79897 79900 79912 79921 79922 79927 79938 79943 79944 79945 79948 79953 79954 79956 79957 79958 79960 79962 79963 79964 79966 79967 79974 79976 79977 79979 79988 79993 80002 80003 80007 80009 80014 80021 80028 80029 80033 80042 80046 80048 80049 80050 80055 80057 80066 80073 80080 80082 80104 80110 80112 80113 80123 80136 80141 80150 80155 80156 80160 80162 80172 80193 80202 80204 80209 80210 80211 80217 80220 80222 80225 80226 80234 80235 80236 80242 80250 80251 80256 80257 80258 80265 80270 80271 80275 80277 80278 80288 80301 80327 80330 80332 80339 80340 80341 80342 80344 80347 80355 80359 80365 80367 80368 80371 80372 80376 80378 80379 80381 80386 80387 80397 80399 80402 80410 80411 80413 80418 80421 80423 80424 80425 80427 80442 80446 80450 80457 80458 80462 80467 80478 80487 80489 80495 80498 80502 80505 80507 80514 80515 80520 80522 80526 80531 80539 80540 80544 80548 80549 80555 80560 80561 80567 80570 80580 80588 80589 80600 80601 80605 80609 80612 80613 80618 80624 80626 80627 80632 80633 80638 80647 80650 80655 80657 80658 80662 80665 80667 80670 80676 80677 80680 80682 80684 80688 80690 80696 80698 80699 80702 80703 80717 80718 80744 80745 80747 80750 80757 80758 80759 80764 80765 80767 80768 80782 80784 80787 80793 80794 80795 80796 80797 80819 80823 80824 80835 80837 80840 80848 80850 80855 80860 80867 80869 80875 80876 80880 80881 80890 80891 80896 80903 80904 80911 80912 80913 80918 80924 80928 80930 80938 80944 80950 80973 80974 80979 80981 80983 80996 81002 81003 81008 81009 81012 81019 81029 81030 81037 81040 81041 81042 81049 81052 81056 81062 81063 81071 81081 81083 81089 81092 81093 81102 81113 81117 81125 81128 81133 81140 81141 81143 81147 81153 81155 81157 81162 81170 81171 81179 81180 81183 81186 81188 81189 81196 81198 81199 81200 81205 81207 81213 81218 81220 81223 81233 81240 81243 81245 81253 81254 81258 81259 81265 81285 81287 81293 81296 81305 81312 81317 81318 81321 81327 81329 81332 81339 81341 81345 81348 81349 81351 81354 81357 81363 81364 81368 81370 81376 81386 81396 81397 81403 81420 81421 81423 81426 81427 81441 81442 81450 81456 81464 81466 81468 81479 81482 81494 81507 81508 81513 81518 81519 81520 81532 81540 81543 81544 81549 81552 81556 81565 81571 81573 81576 81578 81594 81598 81601 81612 81614 81616 81618 81627 81630 81632 81638 81651 81654 81659 81660 81671 81673 81674 81676 81677 81679 81682 81683 81690 81691 81694 81697 81700 81701 81702 81704 81707 81713 81715 81722 81729 81732 81742 81745 81747 81748 81751 81752 81756 81760 81762 81765 81767 81772 81775 81779 81782 81786 81791 81792 81794 81804 81806 81808 81814 81815 81816 81825 81829 81830 81838 81857 81860 81868 81872 81874 81876 81877 81881 81883 81894 81898 81908 81910 81913 81915 81925 81936 81938 81939 81948 81954 81955 81956 81966 81970 81971 81976 81980 81981 81986 81993 81995 82001 82007 82008 82011 82012 82013 82018 82022 82023 82028 82029 82032 82037 82038 82053 82056 82066 82069 82071 82079 82080 82082 82083 82084 82094 82097 82101 82102 82104 82105 82106 82111 82121 82123 82130 82135 82137 82141 82142 82145 82152 82153 82157 82158 82159 82164 82165 82168 82169 82179 82183 82185 82199 82204 82206 82208 82210 82211 82213 82215 82221 82222 82225 82238 82240 82245 82248 82249 82254 82262 82264 82266 82268 82272 82275 82280 82284 82288 82290 82294 82298 82309 82311 82319 82334 82335 82336 82337 82338 82342 82344 82348 82351 82356 82363 82368 82369 82384 82385 82386 82389 82391 82394 82403 82405 82406 82410 82412 82415 82428 82435 82440 82442 82444 82454 82455 82456 82469 82472 82474 82481 82482 82488 82494 82495 82498 82499 82500 82501 82505 82506 82508 82509 82512 82515 82517 82519 82527 82535 82541 82543 82546 82555 82560 82564 82565 82571 82575 82578 82581 82584 82586 82592 82594 82600 82601 82603 82610 82611 82613 82619 82621 82622 82623 82626 82631 82641 82642 82643 82659 82660 82662 82665 82668 82673 82675 82679 82685 82689 82690 82692 82694 82697 82703 82706 82708 82709 82710 82733 82737 82740 82757 82764 82767 82769 82773 82777 82781 82785 82788 82791 82792 82793 82797 82811 82813 82815 82825 82828 82833 82842 82844 82852 82859 82875 82880 82887 82889 82891 82904 82907 82911 82912 82927 82928 82943 82955 82956 82959 82960 82963 82970 82975 82980 82981 82984 82992 82996 83001 83011 83013 83018 83035 83043 83044 83045 83048 83054 83058 83070 83074 83081 83085 83087 83097 83100 83103 83105 83108 83114 83116 83117 83119 83124 83132 83143 83148 83151 83157 83160 83161 83162 83163 83164 83168 83170 83178 83184 83189 83190 83196 83208 83213 83221 83222 83226 83238 83241 83243 83257 83271 83277 83280 83286 83297 83303 83306 83307 83318 83319 83327 83328 83333 83338 83345 83346 83347 83350 83353 83356 83359 83360 83367 83368 83369 83370 83374 83379 83380 83394 83395 83406 83409 83423 83428 83435 83436 83438 83444 83455 83456 83457 83458 83462 83465 83471 83474 83479 83481 83483 83486 83487 83491 83494 83508 83510 83511 83512 83513 83514 83528 83529 83534 83537 83545 83548 83551 83570 83574 83575 83577 83588 83594 83595 83597 83599 83618 83629 83635 83636 83642 83643 83647 83648 83675 83681 83694 83698 83712 83717 83718 83722 83728 83732 83734 83735 83743 83749 83753 83754 83755 83762 83769 83772 83775 83786 83802 83803 83812 83814 83819 83823 83826 83827 83828 83831 83833 83842 83845 83847 83861 83863 83869 83875 83878 83879 83882 83888 83894 83898 83901 83903 83907 83908 83910 83912 83927 83933 83936 83937 83939 83942 83946 83952 83954 83956 83957 83965 83972 83977 83982 83986 83989 83991 83992 84002 84003 84007 84008 84012 84018 84019 84033 84036 84038 84042 84054 84055 84057 84058 84067 84074 84080 84082 84093 84099 84102 84105 84107 84108 84112 84120 84122 84124 84129 84132 84136 84139 84141 84142 84147 84149 84159 84163 84176 84179 84182 84183 84186 84190 84192 84196 84199 84206 84208 84210 84211 84213 84215 84219 84224 84228 84229 84240 84245 84248 84250 84253 84264 84270 84273 84277 84288 84290 84295 84296 84297 84300 84303 84305 84306 84307 84311 84312 84313 84315 84317 84319 84325 84333 84335 84339 84341 84344 84350 84352 84353 84357 84358 84363 84372 84374 84377 84380 84388 84389 84391 84400 84405 84411 84415 84417 84418 84424 84436 84438 84442 84443 84447 84460 84461 84464 84471 84477 84482 84486 84488 84493 84498 84500 84502 84503 84506 84507 84515 84518 84519 84524 84526 84530 84539 84547 84550 84556 84557 84560 84563 84565 84566 84570 84573 84576 84577 84580 84581 84585 84588 84591 84599 84602 84620 84622 84625 84628 84629 84631 84651 84654 84655 84663 84666 84669 84671 84672 84675 84678 84690 84691 84696 84698 84703 84708 84711 84713 84715 84718 84728 84730 84731 84747 84753 84754 84757 84761 84768 84773 84774 84775 84776 84778 84781 84787 84792 84798 84801 84802 84808 84811 84812 84817 84820 84825 84827 84830 84831 84835 84839 84841 84843 84848 84851 84852 84855 84861 84865 84869 84876 84877 84878 84879 84880 84883 84884 84888 84890 84901 84902 84903 84905 84911 84914 84916 84918 84928 84934 84935 84941 84945 84946 84955 84960 84961 84963 84976 84987 84992 84993 84994 84995 85000 85015 85016 85018 85024 85026 85030 85035 85036 85043 85044 85047 85049 85052 85053 85054 85056 85061 85065 85068 85069 85073 85077 85085 85088 85095 85102 85111 85114 85118 85121 85128 85129 85131 85137 85144 85151 85152 85155 85156 85159 85161 85176 85182 85189 85198 85202 85203 85206 85217 85225 85226 85231 85233 85236 85246 85250 85251 85258 85259 85260 85261 85268 85278 85282 85287 85297 85300 85301 85311 85312 85314 85315 85332 85333 85339 85342 85343 85346 85350 85355 85357 85358 85360 85377 85383 85386 85402 85414 85424 85426 85433 85434 85441 85442 85445 85449 85450 85453 85464 85466 85470 85476 85477 85482 85490 85495 85496 85514 85518 85519 85521 85524 85529 85531 85532 85538 85539 85549 85567 85568 85573 85574 85592 85596 85603 85604 85606 85607 85609 85612 85629 85633 85637 85649 85655 85657 85666 85668 85686 85687 85694 85695 85699 85700 85702 85726 85733 85745 85748 85753 85761 85767 85768 85769 85774 85778 85779 85780 85782 85790 85799 85800 85801 85802 85812 85821 85825 85832 85842 85850 85856 85858 85876 85878 85881 85884 85887 85888 85892 85902 85904 85905 85912 85922 85927 85928 85929 85935 85939 85940 85943 85944 85947 85955 85957 85965 85974 85981 85988 85992 85993 85995 86005 86008 86016 86019 86021 86022 86025 86026 86028 86029 86030 86031 86035 86039 86041 86043 86050 86052 86054 86056 86057 86058 86061 86067 86076 86078 86080 86081 86088 86093 86103 86118 86123 86128 86132 86133 86134 86140 86142 86156 86159 86160 86168 86171 86172 86173 86175 86178 86182 86188 86190 86195 86201 86203 86205 86208 86230 86233 86234 86236 86238 86241 86242 86254 86270 86271 86272 86277 86278 86281 86287 86288 86290 86291 86297 86308 86313 86317 86329 86332 86345 86347 86348 86351 86353 86357 86362 86364 86374 86376 86380 86383 86385 86388 86390 86399 86402 86406 86407 86411 86415 86426 86430 86433 86438 86439 86459 86460 86465 86473 86483 86493 86496 86498 86499 86500 86501 86508 86510 86512 86517 86528 86531 86536 86538 86541 86546 86557 86561 86563 86573 86574 86577 86584 86585 86597 86608 86616 86625 86631 86634 86636 86637 86638 86649 86653 86654 86660 86661 86665 86667 86669 86671 86672 86676 86678 86680 86682 86684 86685 86691 86696 86703 86707 86709 86715 86719 86727 86730 86741 86742 86743 86746 86757 86758 86766 86771 86772 86780 86783 86784 86797 86802 86804 86808 86812 86814 86815 86826 86829 86835 86837 86841 86844 86846 86848 86850 86855 86857 86858 86863 86865 86866 86871 86872 86874 86875 86876 86890 86894 86899 86901 86903 86904 86905 86907 86922 86926 86927 86931 86945 86947 86948 86952 86962 86967 86975 86977 86978 86981 86982 86983 86987 86989 87005 87010 87031 87032 87037 87040 87044 87052 87062 87066 87068 87071 87073 87074 87076 87078 87080 87085 87090 87092 87095 87100 87105 87110 87113 87116 87118 87126 87130 87140 87144 87148 87156 87160 87162 87163 87172 87180 87185 87186 87191 87192 87197 87198 87202 87203 87211 87224 87226 87233 87239 87241 87244 87245 87247 87250 87257 87259 87267 87285 87287 87288 87293 87296 87304 87310 87315 87317 87322 87329 87331 87334 87335 87336 87350 87352 87353 87354 87356 87359 87361 87365 87368 87381 87395 87403 87407 87410 87411 87416 87419 87426 87428 87430 87439 87442 87445 87446 87448 87450 87456 87460 87471 87474 87481 87485 87491 87494 87500 87503 87505 87508 87513 87514 87516 87523 87526 87529 87535 87551 87555 87556 87559 87582 87583 87584 87589 87594 87598 87602 87609 87613 87614 87615 87616 87626 87628 87630 87632 87646 87652 87662 87665 87666 87669 87691 87696 87700 87707 87709 87711 87722 87724 87729 87730 87733 87737 87746 87749 87750 87751 87753 87762 87766 87769 87770 87772 87775 87779 87780 87788 87789 87801 87803 87804 87806 87815 87823 87835 87837 87842 87846 87851 87853 87858 87861 87867 87869 87876 87877 87879 87884 87885 87888 87890 87893 87896 87897 87898 87906 87907 87909 87910 87912 87914 87915 87918 87919 87921 87924 87937 87939 87942 87949 87952 87954 87957 87960 87963 87972 87976 87978 87981 87982 87988 87989 87992 87997 88001 88003 88005 88006 88007 88011 88014 88020 88033 88034 88036 88038 88042 88047 88058 88060 88062 88074 88075 88078 88080 88082 88084 88086 88088 88089 88090 88091 88092 88097 88103 88104 88114 88120 88130 88138 88140 88143 88148 88152 88154 88160 88162 88184 88185 88192 88198 88200 88201 88202 88211 88215 88237 88245 88248 88250 88251 88255 88256 88267 88271 88280 88286 88287 88292 88299 88300 88303 88305 88318 88322 88326 88331 88335 88337 88343 88346 88348 88350 88358 88359 88361 88376 88378 88380 88381 88384 88389 88391 88393 88402 88404 88409 88416 88418 88422 88424 88427 88432 88439 88445 88447 88448 88450 88453 88460 88462 88464 88467 88470 88483 88486 88493 88495 88497 88500 88502 88508 88513 88515 88518 88522 88525 88526 88529 88530 88532 88540 88544 88550 88551 88575 88577 88588 88594 88595 88599 88619 88620 88622 88626 88628 88631 88636 88640 88643 88644 88647 88648 88654 88659 88660 88663 88667 88671 88674 88685 88686 88691 88700 88703 88707 88710 88717 88728 88733 88739 88741 88746 88757 88763 88765 88766 88771 88777 88778 88779 88781 88783 88786 88787 88788 88792 88806 88809 88815 88823 88828 88829 88832 88840 88841 88842 88843 88850 88851 88855 88859 88862 88872 88876 88877 88884 88890 88894 88898 88900 88904 88905 88912 88914 88917 88918 88920 88923 88936 88944 88957 88959 88964 88967 88969 88970 88972 88982 88987 88993 89006 89008 89010 89013 89014 89016 89017 89021 89028 89035 89040 89041 89043 89051 89059 89060 89064 89066 89067 89073 89077 89081 89088 89095 89097 89098 89100 89101 89102 89107 89112 89118 89123 89126 89127 89133 89139 89140 89141 89142 89143 89144 89148 89150 89152 89159 89162 89170 89172 89178 89187 89191 89196 89197 89199 89207 89209 89217 89218 89220 89230 89233 89234 89239 89243 89244 89249 89252 89254 89255 89262 89265 89266 89267 89271 89274 89277 89278 89281 89291 89292 89294 89298 89305 89308 89309 89317 89320 89321 89322 89331 89332 89347 89348 89352 89356 89365 89366 89367 89369 89377 89381 89387 89389 89393 89398 89399 89400 89415 89416 89420 89424 89425 89432 89434 89448 89452 89453 89464 89471 89475 89476 89478 89483 89488 89497 89502 89503 89510 89512 89515 89520 89523 89528 89529 89531 89539 89554 89555 89559 89561 89564 89567 89572 89574 89579 89586 89588 89589 89591 89592 89597 89607 89615 89617 89624 89630 89634 89648 89650 89651 89656 89657 89658 89662 89664 89666 89667 89668 89671 89676 89679 89683 89687 89688 89689 89691 89700 89703 89708 89725 89729 89732 89737 89744 89748 89754 89756 89757 89759 89760 89763 89765 89783 89795 89797 89799 89805 89808 89813 89815 89816 89825 89833 89847 89851 89853 89857 89862 89866 89872 89876 89885 89886 89891 89903 89905 89907 89910 89914 89916 89920 89924 89926 89929 89935 89936 89937 89944 89945 89948 89951 89953 89960 89966 89980 89982 89983 89991 89996 90003 90004 90006 90008 90012 90013 90017 90033 90035 90038 90040 90042 90052 90056 90059 90061 90070 90076 90080 90086 90091 90093 90095 90110 90114 90116 90121 90127 90140 90144 90148 90149 90154 90163 90166 90167 90178 90179 90184 90186 90187 90188 90189 90193 90199 90202 90205 90207 90217 90221 90222 90227 90231 90234 90237 90238 90244 90248 90250 90253 90255 90261 90268 90270 90271 90274 90281 90285 90286 90294 90301 90302 90303 90305 90309 90311 90312 90314 90322 90324 90340 90345 90348 90349 90357 90361 90366 90380 90381 90391 90392 90397 90404 90410 90417 90425 90430 90439 90441 90452 90462 90463 90464 90470 90471 90472 90474 90480 90497 90500 90506 90511 90518 90520 90524 90525 90533 90535 90540 90545 90554 90562 90568 90569 90573 90580 90587 90594 90599 90601 90603 90606 90611 90617 90629 90632 90641 90644 90646 90651 90652 90653 90658 90664 90666 90669 90676 90681 90684 90699 90700 90701 90704 90706 90711 90714 90716 90729 90747 90757 90759 90767 90768 90770 90779 90795 90796 90805 90806 90807 90811 90822 90826 90827 90828 90830 90835 90838 90839 90843 90845 90847 90848 90853 90860 90867 90870 90879 90885 90886 90888 90908 90910 90912 90914 90915 90916 90919 90920 90921 90924 90925 90929 90934 90937 90938 90941 90942 90944 90945 90950 90954 90956 90963 90965 90967 90981 90983 90987 90998 90999 91000 91004 91005 91006 91018 91020 91021 91022 91040 91041 91043 91044 91046 91047 91053 91055 91058 91064 91075 91076 91084 91088 91091 91092 91107 91108 91109 91111 91113 91117 91128 91130 91131 91153 91156 91157 91161 91162 91163 91164 91165 91171 91174 91175 91181 91186 91189 91191 91199 91202 91205 91226 91228 91231 91236 91243 91249 91251 91252 91253 91256 91260 91263 91264 91265 91266 91272 91275 91276 91285 91286 91288 91291 91301 91302 91303 91304 91306 91314 91320 91321 91325 91330 91333 91334 91338 91346 91347 91348 91352 91362 91367 91368 91373 91374 91379 91389 91397 91398 91400 91405 91407 91410 91411 91415 91419 91423 91424 91434 91437 91439 91447 91451 91468 91469 91470 91471 91474 91483 91490 91491 91496 91505 91514 91517 91519 91525 91533 91541 91553 91558 91559 91562 91571 91572 91573 91575 91576 91578 91584 91591 91603 91604 91606 91608 91611 91612 91616 91617 91618 91621 91623 91626 91636 91639 91647 91652 91656 91657 91667 91673 91692 91700 91713 91714 91716 91727 91728 91732 91734 91739 91748 91752 91757 91758 91762 91763 91776 91783 91784 91786 91790 91799 91802 91810 91811 91813 91820 91824 91827 91828 91831 91834 91836 91846 91850 91859 91860 91863 91873 91878 91886 91889 91891 91892 91899 91900 91902 91912 91920 91921 91923 91925 91929 91932 91933 91934 91935 91936 91942 91953 91955 91956 91957 91959 91962 91970 91971 91982 91983 91992 91995 92009 92017 92018 92026 92029 92033 92039 92045 92047 92048 92065 92069 92075 92081 92083 92086 92088 92089 92090 92094 92103 92104 92111 92120 92122 92125 92127 92131 92132 92134 92135 92137 92139 92145 92147 92150 92151 92156 92157 92161 92167 92175 92178 92180 92183 92184 92190 92192 92213 92216 92221 92230 92236 92250 92252 92253 92262 92268 92270 92276 92281 92285 92286 92297 92298 92316 92321 92329 92330 92331 92336 92339 92347 92349 92354 92357 92365 92374 92375 92386 92387 92391 92392 92404 92406 92412 92413 92414 92422 92423 92426 92429 92430 92437 92441 92443 92451 92452 92456 92461 92462 92464 92468 92469 92480 92481 92485 92487 92488 92489 92493 92498 92500 92504 92505 92509 92514 92521 92526 92532 92533 92536 92537 92539 92546 92550 92551 92556 92557 92560 92563 92565 92570 92571 92575 92578 92579 92583 92587 92588 92596 92597 92605 92610 92612 92619 92623 92630 92631 92633 92635 92636 92637 92641 92643 92645 92646 92647 92651 92653 92655 92659 92667 92668 92669 92676 92679 92681 92687 92695 92698 92699 92702 92703 92704 92707 92714 92720 92723 92724 92725 92737 92739 92745 92747 92748 92751 92753 92754 92755 92758 92766 92779 92781 92784 92785 92791 92795 92796 92799 92800 92802 92808 92817 92818 92819 92823 92827 92831 92833 92836 92839 92840 92841 92844 92848 92849 92858 92860 92864 92871 92878 92881 92884 92888 92892 92905 92915 92916 92918 92923 92924 92927 92928 92931 92932 92933 92939 92940 92947 92948 92950 92953 92955 92958 92960 92961 92963 92970 92972 92975 92976 92979 92985 92986 92989 92991 92992 92993 92996 92999 93005 93014 93016 93022 93023 93025 93026 93028 93036 93041 93051 93055 93057 93062 93067 93072 93077 93081 93090 93108 93112 93115 93116 93129 93131 93132 93134 93139 93142 93146 93147 93156 93158 93160 93164 93165 93169 93172 93176 93180 93184 93196 93199 93202 93209 93212 93213 93219 93222 93232 93242 93244 93245 93246 93252 93253 93265 93269 93270 93274 93279 93280 93282 93290 93292 93293 93294 93300 93307 93312 93318 93321 93326 93329 93331 93338 93339 93340 93364 93370 93374 93379 93383 93394 93395 93398 93399 93402 93407 93414 93418 93426 93428 93429 93438 93442 93443 93449 93450 93455 93458 93459 93463 93464 93472 93478 93480 93486 93492 93495 93502 93504 93533 93543 93548 93553 93554 93555 93565 93567 93571 93579 93581 93584 93585 93586 93587 93594 93596 93600 93609 93610 93612 93617 93618 93619 93620 93622 93623 93624 93625 93626 93630 93636 93644 93646 93648 93650 93654 93658 93660 93669 93672 93673 93680 93684 93690 93696 93697 93698 93700 93707 93708 93709 93710 93714 93715 93718 93726 93729 93731 93735 93741 93746 93752 93753 93754 93755 93759 93768 93775 93778 93779 93780 93783 93798 93813 93814 93820 93830 93833 93840 93844 93846 93848 93850 93851 93857 93859 93861 93867 93870 93879 93884 93887 93890 93893 93894 93896 93900 93907 93908 93911 93914 93918 93920 93921 93923 93928 93931 93945 93954 93956 93961 93966 93969 93974 93976 93981 93987 93988 93989 93997 94001 94003 94013 94015 94019 94021 94022 94027 94028 94030 94039 94041 94046 94049 94051 94053 94056 94058 94063 94068 94074 94075 94078 94086 94096 94097 94099 94104 94106 94108 94112 94116 94121 94124 94125 94128 94133 94137 94138 94139 94146 94148 94152 94156 94159 94160 94167 94177 94179 94181 94183 94185 94204 94205 94214 94218 94219 94232 94239 94243 94244 94254 94257 94258 94259 94263 94264 94265 94268 94291 94294 94302 94305 94306 94307 94313 94317 94332 94336 94339 94342 94344 94347 94351 94358 94359 94360 94363 94364 94365 94366 94368 94370 94375 94386 94400 94402 94419 94423 94434 94439 94444 94445 94451 94457 94458 94460 94461 94470 94472 94480 94483 94484 94485 94491 94495 94501 94505 94506 94508 94513 94526 94531 94536 94538 94542 94546 94549 94553 94565 94567 94568 94577 94578 94582 94588 94592 94593 94595 94596 94600 94604 94607 94614 94619 94624 94626 94634 94635 94644 94645 94648 94650 94656 94664 94668 94679 94681 94686 94687 94700 94703 94708 94710 94716 94717 94721 94726 94727 94728 94729 94734 94736 94748 94749 94752 94757 94759 94760 94763 94766 94767 94768 94771 94774 94779 94782 94788 94790 94795 94811 94817 94827 94828 94834 94835 94838 94840 94845 94854 94861 94867 94874 94875 94886 94891 94898 94900 94903 94914 94915 94916 94918 94920 94922 94923 94924 94929 94931 94934 94938 94942 94947 94948 94950 94959 94962 94963 94964 94965 94968 94971 94981 94988 94990 94992 94994 94998 95001 95005 95008 95009 95011 95015 95022 95024 95026 95030 95031 95034 95035 95036 95043 95044 95045 95046 95049 95050 95051 95055 95059 95060 95065 95067 95068 95072 95075 95078 95079 95080 95082 95086 95104 95105 95111 95116 95118 95121 95135 95141 95142 95148 95150 95151 95153 95155 95156 95159 95174 95180 95186 95189 95198 95204 95206 95208 95214 95219 95220 95223 95234 95239 95242 95245 95247 95249 95251 95252 95263 95264 95277 95278 95279 95280 95283 95286 95288 95303 95306 95308 95318 95319 95322 95324 95325 95331 95335 95337 95350 95351 95356 95359 95366 95387 95389 95392 95393 95396 95398 95399 95415 95425 95426 95428 95434 95435 95436 95445 95447 95448 95451 95454 95467 95472 95482 95488 95490 95492 95520 95525 95538 95553 95555 95565 95570 95572 95574 95575 95582 95587 95591 95592 95593 95597 95599 95601 95606 95610 95611 95618 95622 95629 95632 95641 95642 95645 95655 95663 95667 95669 95670 95672 95674 95679 95681 95688 95690 95693 95698 95700 95701 95704 95706 95712 95717 95720 95721 95729 95733 95738 95741 95750 95756 95763 95768 95771 95772 95773 95776 95787 95788 95804 95807 95814 95828 95829 95832 95833 95856 95864 95867 95870 95879 95880 95887 95899 95905 95907 95913 95920 95925 95930 95934 95936 95937 95938 95939 95941 95954 95956 95962 95969 95971 95982 95983 95993 95994 95996 95998 96001 96010 96026 96027 96028 96034 96036 96039 96055 96068 96079 96080 96081 96082 96087 96089 96093 96097 96103 96107 96114 96116 96131 96133 96135 96142 96146 96152 96154 96158 96164 96166 96171 96173 96176 96178 96184 96185 96191 96193 96194 96202 96211 96214 96215 96216 96222 96228 96232 96242 96248 96251 96256 96261 96263 96264 96265 96270 96274 96275 96276 96277 96278 96280 96289 96301 96304 96315 96318 96325 96326 96329 96332 96333 96334 96340 96346 96347 96361 96371 96372 96376 96380 96393 96422 96425 96429 96430 96439 96451 96456 96461 96462 96467 96479 96485 96491 96494 96496 96497 96498 96500 96502 96511 96522 96523 96527 96531 96532 96545 96546 96547 96552 96557 96562 96571 96573 96579 96581 96586 96589 96593 96604 96607 96612 96618 96624 96637 96638 96641 96645 96648 96659 96660 96661 96664 96667 96673 96674 96691 96695 96701 96702 96704 96709 96710 96711 96712 96715 96723 96724 96725 96728 96729 96732 96736 96737 96749 96750 96753 96759 96766 96774 96783 96786 96798 96809 96811 96812 96823 96825 96835 96837 96838 96840 96848 96849 96851 96863 96868 96871 96874 96880 96891 96893 96897 96904 96906 96913 96915 96923 96925 96928 96929 96931 96933 96936 96941 96946 96948 96951 96955 96959 96963 96971 96974 96976 96982 96985 96989 96990 96991 96994 97000 97001 97013 97015 97024 97031 97032 97033 97035 97036 97038 97052 97061 97063 97082 97091 97093 97098 97102 97104 97105 97109 97114 97115 97120 97123 97128 97131 97143 97145 97150 97153 97157 97160 97167 97168 97173 97178 97182 97184 97186 97193 97203 97209 97217 97224 97226 97230 97231 97237 97245 97246 97251 97257 97258 97267 97270 97272 97274 97304 97320 97321 97326 97334 97336 97337 97339 97340 97348 97352 97354 97357 97362 97364 97365 97368 97375 97376 97378 97382 97386 97387 97390 97394 97398 97414 97416 97418 97420 97424 97430 97436 97441 97442 97446 97448 97450 97451 97457 97459 97467 97477 97483 97488 97505 97508 97514 97519 97523 97527 97529 97533 97543 97546 97549 97551 97555 97559 97562 97568 97570 97589 97591 97593 97596 97597 97601 97603 97604 97608 97610 97611 97614 97618 97623 97633 97644 97652 97655 97660 97663 97664 97671 97673 97679 97681 97682 97686 97688 97690 97694 97698 97699 97701 97715 97717 97721 97725 97730 97743 97744 97746 97747 97749 97752 97754 97755 97758 97761 97771 97774 97778 97779 97787 97790 97792 97795 97797 97798 97806 97809 97810 97814 97818 97823 97829 97832 97835 97842 97843 97845 97850 97859 97861 97866 97867 97870 97872 97875 97878 97893 97894 97903 97908 97910 97915 97921 97924 97928 97932 97939 97940 97947 97948 97952 97953 97954 97957 97963 97967 97968 97974 97994 97999 98012 98027 98030 98032 98033 98036 98037 98041 98044 98045 98046 98053 98054 98055 98061 98078 98079 98088 98091 98092 98093 98094 98095 98098 98101 98108 98117 98118 98120 98121 98122 98129 98142 98146 98148 98150 98152 98153 98154 98155 98162 98169 98170 98175 98176 98177 98178 98182 98189 98190 98191 98192 98193 98201 98207 98213 98216 98219 98222 98224 98227 98229 98239 98241 98242 98248 98249 98250 98254 98256 98259 98265 98267 98270 98273 98274 98285 98300 98310 98312 98317 98320 98322 98326 98327 98331 98332 98334 98340 98342 98345 98349 98351 98352 98353 98354 98359 98362 98375 98377 98378 98380 98381 98384 98392 98394 98396 98413 98418 98420 98421 98423 98425 98426 98427 98443 98444 98451 98454 98461 98468 98469 98471 98486 98498 98501 98505 98516 98528 98529 98536 98537 98539 98541 98549 98551 98552 98555 98556 98558 98561 98562 98563 98566 98567 98571 98573 98577 98581 98588 98604 98611 98612 98613 98615 98617 98626 98629 98641 98646 98649 98651 98652 98653 98659 98661 98665 98666 98669 98675 98686 98687 98690 98695 98703 98706 98714 98716 98717 98740 98744 98747 98749 98751 98754 98756 98757 98763 98765 98770 98776 98777 98786 98787 98798 98803 98811 98812 98813 98814 98820 98824 98832 98833 98842 98844 98850 98852 98854 98855 98857 98872 98888 98891 98897 98898 98901 98905 98911 98914 98921 98926 98928 98929 98932 98939 98944 98955 98958 98962 98963 98967 98969 98974 98981 98982 98983 98984 98986 98991 98998 98999 99002 99004 99005 99006 99012 99021 99023 99032 99033 99036 99051 99055 99057 99065 99071 99076 99080 99081 99101 99109 99112 99113 99118 99119 99120 99122 99123 99143 99146 99149 99150 99151 99155 99162 99163 99166 99169 99180 99181 99188 99192 99194 99201 99203 99206 99208 99209 99210 99216 99220 99227 99229 99231 99232 99233 99238 99239 99242 99246 99256 99263 99268 99275 99279 99282 99283 99294 99295 99297 99298 99306 99315 99321 99324 99327 99329 99330 99340 99341 99344 99345 99347 99359 99372 99379 99380 99383 99393 99398 99399 99401 99403 99413 99414 99415 99420 99423 99430 99437 99438 99443 99459 99468 99485 99487 99489 99491 99492 99495 99496 99497 99506 99509 99515 99519 99520 99525 99538 99546 99548 99554 99559 99560 99567 99570 99576 99578 99581 99596 99598 99605 99608 99617 99621 99627 99628 99635 99636 99640 99643 99644 99657 99658 99664 99667 99670 99672 99683 99684 99691 99692 99698 99705 99706 99707 99717 99721 99722 99723 99735 99739 99743 99745 99746 99750 99755 99760 99765 99767 99776 99777 99780 99782 99784 99785 99791 99793 99794 99796 99798 99801 99804 99809 99812 99814 99819 99823 99828 99840 99844 99845 99852 99856 99858 99859 99861 99863 99864 99867 99870 99871 99890 99897 99901 99902 99918 99919 99921 99923 99928 99965 99969 99974 99976 99985 99992 99998 82553 66944 69440 77251 88207 69536 16965 57307 44431 57410 19856 60814 27582 23507 37955 35440 6497 73013 53535 66231 50368 14305 7781 76781 2086 1710 98685 59969 82664 80987 66979 15267 89282 97635 58808 99427 83121 77173 61571 67518 30940 63014 13907 59617 76833 13934 43263 95789 25973 36638 92990 62548 42681 66373 82998 99749 33662 21568 67624 66045 16648 30228 39109 85830 32444 91885 99285 46484 37911 62767 44918 247 17740 37718 51331 16704 66267 30686 9754 76497 91492 87378 7047 69845 69220 41124 60478 25405 81641 54438 64069 33652 37495 11298 95023 98134 95989 48532 82524 62452 99563 21270 39543 24793 81737 51098 11981 13768 98863 69940 99178 36743 80959 68505 58148 29959 58885 75080 15857 43339 80731 7234 29983 13845 11388 17762 41083 5202 47214 10063 84722 42942 18838 81678 80090 18212 96120 74350 38568 34519 96599 38547 34282 60098 73877 25426 71752 70413 85248 59539 23526 65230 54808 58522 59824 82260 19452 1172 10542 37361 23127 91674 95968 41424 78385 49360 81699 49207 24882 99424 24469 39001 64313 64174 75922 15374 8744 15094 44018 66374 60281 51902 16634 60101 24967 35627 82074 75675 72472 22914 57732 43754 66682 38511 86718 59515 22711 6542 55889 28029 35518 1199 35946 45975 32021 47019 60476 33496 81304 64240 28779 26979 24775 77116 68256 36844 86957 96744 19565 48221 41140 59430 67286 18565 28215 29787 96707 69839 48070 74473 79235 31010 54125 96754 71747 37675 56583 43343 78054 60510 98187 94238 74046 79006 9259 23257 33030 10573 82429 62454 21120 13746 92350 6263 4679 11862 46459 2907 40064 97280 65631 19296 53049 2131 55972 10720 67656 15370 16841 16698 78640 44771 44977 80097 2896 75289 53845 83870 40711 10738 35939 87621 10384 99557 46129 9549 67806 31384 67614 67475 98100 99293 72409 10440 89359 56889 68 28261 57136 2181 48680 14862 5426 96566 14302 62252 88112 52938 65653 70224 38607 65044 17477 50845 89011 25948 9914 51621 58705 138 80074 55674 82350 14818 57617 70079 1906 95838 89663 1720 24399 97727 89190 51696 57878 65833 15253 10686 53547 64398 16936 70768 85463 17567 11399 89372 97751 23371 13662 66262 69869 166 68611 27942 70332 3036 42420 42860 76266 41275 34911 11505 10229 8225 8444 99622 11044 85883 90961 59767 84965 99483 33118 63787 91461 14616 60122 32776 89578 38731 11996 1665 42256 74522 22146 50644 77233 36049 10302 56220 64967 19492 53291 72669 11068 99116 27890 70512 91788 55984 98520 67880 53816 31107 73480 92302 59784 78397 60422 93278 80832 90865 70613 68164 40806 45852 38463 13254 13863 16389 918 91192 17999 4954 5274 82644 71951 58849 12311 60610 50215 21207 83796 14324 78519 32097 88324 80814 8912 37741 93725 45854 82054 34104 20398 7887 8139 27208 66596 62693 55150 31747 75634 53253 22877 75816 82596 19438 36364 53443 61561 5415 6077 81432 82999 64090 25764 38341 88170 2586 30197 50285 84615 68403 3799 57014 22435 41993 9097 87063 78666 4590 57648 22288 44326 49195 2901 75094 76832 75021 80511 82989 43874 1766 20394 78180 6783 45728 94777 46073 31502 4102 80490 8251 72372 76212 27336 93125 84755 7826 6125 61151 63046 28366 77299 96735 69631 1549 43966 77707 12037 93235 1393 66901 32060 28516 91931 26172 67168 35357 45784 48748 48478 4458 66597 96671 11172 10278 76317 74781 37528 43928 35923 51858 61545 68483 80557 68166 10245 88102 53209 44777 27150 10462 86997 16124 56983 93124 85743 19513 86358 68812 76457 38646 14372 81094 93649 44222 34281 62195 73086 91939 77033 63542 41327 95549 19960 30302 9811 71522 25046 16288 47345 74623 61012 62610 56638 81109 9659 54441 97585 15417 78943 67338 58652 75138 23676 40368 5763 15543 57479 46888 11708 52048 33425 90 37016 3151 30906 91062 94785 97189 31292 83589 11697 282 73486 57526 16958 10742 64910 79154 82065 83365 69192 92728 22564 15268 71369 3405 44042 93701 55263 51204 73196 73244 68458 97988 55833 54268 7746 10766 64294 85776 62871 32758 43671 28824 15027 50093 7846 60443 19044 54048 66401 22052 9533 16116 23872 28954 8133 96779 43316 49981 65049 12618 27050 91851 5926 71610 68125 19984 3154 45093 78579 12877 91965 25607 76430 18531 94087 78616 52600 59232 56182 97165 11895 99655 97640 69209 45642 26284 53264 46466 85823 89438 23793 21650 33760 30902 13641 64284 46527 1825 85021 24719 99240 76438 74092 15274 79946 53134 84266 23430 39318 27249 62271 67511 81833 32853 39427 58150 45580 22621 88566 52356 95478 62123 75625 23923 56942 31773 52029 75430 39832 80617 9556 30640 76796 24249 81610 49774 40705 93490 6478 31534 99038 9476 14680 83482 77274 67987 74954 4298 20021 77820 68324 53814 9764 59126 48718 12874 77746 33261 91183 75750 10088 88831 38855 34639 77684 14214 15421 59165 30173 81935 81889 81669 44895 93182 20890 65658 41051 47883 56740 81854 24425 67826 68999 47677 23477 23003 9501 80437 37589 50910 47390 90962 26919 4418 38262 54544 52409 50441 20929 35144 21254 54860 74130 87891 75598 97913 69044 45703 19192 66542 50426 53088 52330 40897 79683 73361 53739 87178 5232 69283 22442 25006 55932 31342 17637 99039 2454 31424 31110 92242 2579 52312 45359 65657 83431 40418 9330 74243 522 16854 85983 96843 88687 6158 70397 76733 22724 22287 33228 68231 64304 4011 97372 32589 73063 83263 54099 85192 48690 55048 64570 68082 75556 96646 59089 72805 19242 32609 91063 96520 77716 4554 33413 75119 27073 86969 78224 15661 29073 24438 7042 25461 43407 57197 16525 30236 11640 84838 41461 49807 68160 18942 93453 12214 75493 4650 51353 2917 73123 95312 54415 5095 62579 20100 34409 10813 66489 95342 26279 18139 32425 87635 81937 15420 2395 91229 27875 98574 70339 59154 77827 32336 77331 30545 42763 72527 73618 89761 38141 10925 28973 79001 58421 64994 15319 26274 63168 46820 6947 42086 34245 59447 83798 72784 4379 1354 88298 60405 79554 82269 10008 18958 48793 52702 89728 96198 16643 34429 97703 84614 79293 16615 53250 76995 55321 64247 51105 52815 92259 35630 3979 22346 65033 36332 21092 66911 34657 74941 2186 70737 89189 81104 529 4925 79606 68802 97902 94632 45567 9827 44924 91976 54445 72931 11991 68818 97205 49996 20462 38899 72593 11891 55787 81068 73526 20225 3431 57537 53794 15919 38638 6495 40759 53368 59561 93535 95296 3004 24850 3387 38235 1368 15352 75198 70393 62213 34595 74194 68460 65704 58662 67370 39879 96015 74028 54827 4476 77839 77737 1115 28284 85890 81501 82985 34088 88559 52042 24697 66169 15462 26812 24785 83729 90291 23391 9707 95686 63284 85591 80183 82962 996 8215 33298 11954 47865 21271 95487 71147 43569 38830 72411 96907 64234 97124 74068 76668 20932 86639 74513 38288 97427 58532 69465 63188 43998 58807 82821 55358 33946 94525 33574 74680 60615 35524 6506 36709 98439 70785 71994 59136 56901 35313 63538 22517 69163 5543 73218 98817 79476 5938 26941 66519 22613 73788 67774 22683 38252 56734 65790 34662 96896 3812 12019 34113 39095 83399 90548 89852 58629 19186 42292 81045 90203 1485 80419 64907 89442 70257 3987 12690 29939 74749 25957 46213 50434 1333 33243 37483 91805 82831 9287 92073 7726 68393 80406 17059 57954 71438 3772 64334 1831 62967 13368 27180 84873 83906 45397 54087 26503 99575 90964 49077 69588 68894 77537 88803 91069 70860 77296 9227 27561 68676 42551 30289 59946 67369 66672 68155 69616 2078 66244 23670 20600 26075 91774 7639 12627 63714 37281 3834 23058 55446 90325 29155 13980 69991 71374 55739 67495 66970 27662 73737 76376 31415 36561 34539 98718 84205 72444 26495 48907 92709 5321 79898 22234 53769 63393 29708 78520 70284 59396 28499 27497 25983 83961 67278 24459 41512 91527 26071 78491 92763 95929 41474 502 33321 51397 82539 78117 16158 71201 85103 27320 86417 25480 35358 59283 1735 92215 22213 36097 2521 1259 12716 70547 71153 83524 75762 88854 13226 22863 78696 21653 37425 16296 74732 95659 93054 45497 34443 5331 90192 95737 29113 59947 57976 45553 81480 38951 94325 29152 17593 68382 98550 90969 92194 98924 15310 59507 36077 31051 69227 46693 7667 84450 93550 53789 74981 27889 71331 8755 35704 13445 1666 3043 2247 37137 86891 73004 85230 83703 15395 40959 74708 31360 56124 73864 15815 7654 66532 93737 51689 38919 24606 26926 63017 71665 78283 64641 15784 33044 63783 87238 41732 59901 50120 5103 25076 41926 48378 64533 10147 37042 11987 26099 98464 12307 22908 51643 10349 53245 3271 35824 9367 95935 20343 92397 8169 36990 63126 75015 3320 43522 25835 32645 94323 28633 13479 32206 14013 29600 80218 11490 98785 16700 42468 87706 40768 44342 42219 55287 23302 53003 77336 17899 98881 78972 8621 63365 98234 68198 54690 98650 42858 10630 81187 8963 48076 64221 83215 40464 38211 37354 23610 66572 57639 82341 89412 79588 94770 6209 90761 61957 78867 14827 34748 33486 55450 79507 77390 44131 21900 32337 67307 23471 39126 84323 34615 11838 32059 84860 1879 17701 44616 10572 60286 64921 52534 93360 4372 47545 35160 52986 22293 62215 35940 90434 77991 7670 15204 86186 86410 14596 7252 8252 62636 3618 95119 2093 98333 38167 56454 44363 93606 97293 28664 74202 98920 44151 9605 77529 34498 35820 36072 78851 97268 49239 80566 68430 43387 82860 92735 25208 61756 11002 23036 39065 20501 38895 94245 17054 34016 21169 87512 69430 22196 47341 23857 18134 15779 80449 65391 34177 79799 65080 41594 89204 14962 85173 55645 44149 50639 11486 96419 93903 86787 37268 19712 88844 40419 27570 94847 65577 9855 85388 90368 94129 12598 31700 90750 45306 26424 71911 88420 61107 16806 66630 78955 42200 59599 66008 24686 10725 88986 63318 8381 20417 4597 1934 49266 61356 30602 24180 90818 84803 3851 51207 53942 84497 33880 92019 75497 11520 95903 80636 73085 6916 46799 4031 10804 71469 65925 43917 37711 69625 35893 92005 38143 46771 41890 19158 31995 34977 67305 90073 48146 91448 63253 12448 13826 89418 54226 23747 42094 34937 50298 56081 16426 40732 10288 49161 84394 57215 7634 58541 79416 44618 52950 22337 85371 30884 4371 93785 8343 1190 95863 14369 13759 39973 78381 82845 71424 80262 9806 17486 37194 6471 39901 57847 75769 18076 52158 10258 2576 50701 71631 12809 40547 68119 35016 20193 61693 21640 88852 77587 12925 11805 75689 44144 18175 29428 91980 97041 14355 74176 76842 88415 57270 83149 2054 16557 1803 73418 48852 7191 16613 48773 89605 32615 12748 24638 78344 85435 97973 76975 14976 9033 97289 82526 63757 33297 83220 35716 89665 59005 95314 58542 39114 20593 78597 90293 9390 69853 28931 19514 81859 66520 39946 5308 69395 14068 55284 86735 48316 27639 47579 88706 60220 46651 82782 89422 15272 88494 48498 60293 17152 62273 54406 57959 15910 43598 72995 35103 86670 30785 43716 5947 8720 848 11769 42877 76846 72501 21566 75193 89257 19409 26894 58356 87249 37682 9244 75881 98232 78839 86911 13938 72935 91622 85701 14591 3519 13361 1234 59884 46198 55950 88561 16407 9925 51148 80286 21097 29419 4893 2394 80317 50364 74356 78272 12931 11820 81754 59037 54134 25558 52057 53109 90671 30751 62894 26992 45462 59087 39574 31713 7613 65598 59512 54905 57445 36419 66667 51759 88630 14723 14273 61972 80306 8771 99513 56148 87579 84276 84783 31121 42079 92919 63099 82796 19129 97010 79539 80671 23833 2448 54812 64717 30710 43933 89764 74168 41836 25668 30350 28663 14379 49062 21906 41658 63348 52491 69324 43062 66165 54221 26536 84440 8925 48348 23450 69557 72212 90507 85827 73531 15921 26015 72414 58533 52848 52668 24502 6281 30706 60327 1921 90289 98816 77992 46900 95583 12116 85154 96253 57398 34115 35828 83886 48205 57177 20567 64976 75683 5277 80509 50929 6474 74487 33462 45362 48029 393 21161 62344 80906 79758 35730 9233 87429 97291 32250 6737 13957 65740 78417 98479 59672 53664 64929 92917 60176 11732 3285 49941 49336 64653 59529 1184 16635 89956 73399 83617 19929 49408 20013 14921 47174 51533 42931 58273 50182 26182 76886 78824 67947 99480 7395 61436 32392 24828 58640 88079 25291 42772 69775 35236 6021 85110 42348 29634 61276 99977 84155 17051 46293 39412 41285 63705 19798 46515 60739 88121 83375 23807 29504 17181 95884 50840 54631 75415 57452 35415 55366 70612 68168 38247 62952 32470 12981 99456 65685 56323 46736 88127 33175 50698 40447 22090 44504 81303 66160 16370 26826 58377 50520 44623 73802 53234 60971 24917 30006 57696 48309 39416 89969 36329 86349 29170 90583 60560 86582 24765 56265 64780 68011 94657 1846 9733 17034 30002 5760 34719 29151 21226 91383 91684 65890 10977 94280 76125 13231 32154 56519 18222 62109 66848 87308 32278 33836 68086 72027 44271 15125 82382 4990 4012 88405 54057 63915 33895 51865 34658 97079 98972 68556 96084 23432 72519 48886 55219 96306 1025 18734 60617 2816 30097 24275 63274 20243 31862 38034 86916 15868 39715 708 95032 3318 70451 8116 93330 88512 85783 83554 81336 97925 63592 78856 19845 20187 19254 58385 19552 29917 68926 87794 41903 65041 1621 97880 98609 93962 17156 68640 94117 37110 11171 16565 2284 62285 94011 16419 122 83086 37738 17680 82914 91678 83445 98258 98133 51695 29961 25543 8633 13415 73730 62116 19955 95110 1937 94055 95728 92025 16036 94893 25347 5839 80231 71700 29643 12899 58491 15598 40006 22069 44471 45238 51311 44333 74139 26729 60794 76884 54464 65019 13649 28855 57891 82930 7856 92118 77334 33285 10829 71588 298 77630 18046 18725 52753 8213 29053 13019 64851 50898 40287 2728 85989 75856 95474 80422 80734 32562 59450 94409 76370 78895 40936 99948 94868 88306 80492 41228 98618 31112 9037 4270 73831 19200 67281 39237 37428 13844 40830 98670 84716 81680 22036 85863 2220 89786 1784 75100 17545 69431 74523 79492 12157 73953 75660 59658 19250 46037 14543 14660 87383 17608 68937 70155 31258 40561 22444 5266 83713 36015 20291 38321 3783 24574 44416 52169 32823 82507 15192 64202 8821 2466 5370 55908 67705 34971 20069 7273 29290 63205 4030 36108 29498 68548 38146 33864 6017 87511 29473 98097 70098 42297 7978 77968 6514 31801 98400 9750 94839 85866 36443 92558 36862 8349 83308 33492 67515 22455 35973 61015 64237 98503 61934 88277 43357 94977 2385 1300 79848 76420 8691 99000 14333 30271 56641 46199 41974 16208 9740 27784 82246 61430 88857 9369 78203 4708 43016 35885 29315 28121 89526 79215 44584 85764 7108 12443 82649 18931 92627 22519 2235 70044 23734 64154 61230 78299 78971 89593 97617 12841 60203 25891 50765 6058 62959 42144 614 13574 85813 56671 40602 84090 70375 76192 57036 17894 19318 60911 36557 37992 94420 21348 74801 20034 74526 15203 33318 53263 76862 44391 19282 94957 99860 47984 77194 69788 26234 3474 3996 8816 80932 6347 39628 59436 91472 1600 21466 76744 7587 47409 94266 36088 88725 15077 88039 82329 24328 67793 75752 6499 50305 41060 10496 62702 45325 99211 8012 8742 30619 29429 96160 94381 65641 33353 4056 4450 55993 64381 38865 82149 63531 5673 59385 32293 60764 98691 97019 52578 61200 35643 24596 63127 92534 55507 7783 10700 43155 32058 51061 40901 57820 97392 57477 54934 17548 11352 7899 99931 1616 31845 18209 63506 64870 62368 50585 26695 5525 41005 7393 42395 83254 34832 83881 38672 60508 80992 58695 82869 43726 33949 1235 47798 48159 62294 87096 39201 55060 10414 43153 434 64211 147 5144 56476 12401 69635 40294 91074 78806 63340 54015 39505 20054 10764 53901 10284 76903 79096 97198 68339 9248 10432 47328 4278 4909 89890 21500 64168 55873 41034 85126 8053 75656 92838 52124 99514 17262 98038 33995 66297 21217 13925 20375 65465 63254 21209 12452 26642 66198 33819 81043 44377 74378 66466 97349 54969 40712 99277 28013 51229 21508 48727 96846 67843 84857 57134 70595 95231 2494 5611 33348 21588 71159 94338 87810 53337 35740 775 49612 70408 79839 1229 35795 65596 95450 37967 44633 29915 83461 995 93476 62349 81090 66583 43337 25455 21609 18628 75059 36473 60403 10883 4795 92337 72334 3603 5056 90986 58769 20479 96584 916 72860 12077 74337 49914 63798 29358 96 65503 82648 50697 79031 32908 74671 27810 67552 57510 6561 38359 67167 23752 94669 25372 90990 5916 53811 97242 15167 62106 94149 59576 34098 84173 41925 20782 73596 52756 5728 26338 3592 77207 28733 65995 28377 21337 92205 56860 81733 32024 39140 7402 2781 61338 56198 18649 12933 35073 19185 31938 66883 42473 76455 25970 79721 2662 47309 66133 26849 67978 62190 45699 51257 18847 10602 43108 42123 72032 14097 45769 98206 66303 30471 40562 14182 29609 4933 82671 14263 97447 21732 17438 53485 57507 4897 50446 21826 56863 90374 17850 60584 93621 8770 74763 13986 80389 52004 13754 21643 41054 70809 17916 57743 24551 21243 2347 70240 41915 42779 3254 5628 1024 2152 53655 23266 72537 86066 23233 32292 41724 12834 24024 82909 76875 84330 73469 15671 17621 41406 39200 30203 36300 49375 17870 80603 32296 16983 20407 82064 94145 879 26255 19994 70865 13453 40658 37064 17306 16311 66289 99930 87497 12144 5479 11132 27937 34024 60131 15584 4578 32861 91738 69672 15399 41340 52644 66460 35883 78761 70436 15678 97609 66118 48920 83077 95638 67534 59640 24025 54550 52893 63038 22217 70526 62812 38624 96305 39816 35933 94927 75143 69833 51959 52922 16247 64038 14175 64683 56281 26724 86363 10246 59913 82883 34529 68453 11960 26943 36109 1422 68292 471 30679 77322 25650 41663 49784 41629 87263 43640 95819 54304 17312 70537 41404 4952 46120 21227 7157 83287 33119 72248 18408 29059 70449 89258 40021 36949 72258 46025 66904 54954 51890 5647 63808 49577 49601 43901 85027 89992 8015 7276 10690 6127 62997 36299 50334 11392 4193 3787 46455 8473 3078 20622 12650 85076 6020 39209 12666 84126 85318 66620 81667 13483 66578 56605 58064 94372 74470 34147 83080 21025 15861 89031 18623 13438 63954 67177 35431 34679 57749 2084 41552 57784 57079 44672 25271 99273 63244 45504 90240 19624 76473 26731 81226 96782 7954 59198 36312 67491 99569 94516 11600 49689 24499 49472 6206 19689 23219 21911 72676 70927 97438 10029 29078 40028 86304 177 37588 76977 30319 88963 8125 6318 46366 42080 33266 43760 32941 35672 39098 65106 86359 87965 33214 3447 79961 9314 57866 72937 50078 91952 59208 63186 63007 70113 9376 10146 66756 8677 77036 24323 22271 59275 76058 67941 57419 69285 91954 98139 69014 70662 58823 23358 35775 86110 86068 7337 58649 67601 77378 26675 410 56027 50148 28801 35035 2118 2984 17417 91030 19850 34670 83928 9886 85209 81490 36707 57786 28164 14185 46971 19483 71396 69115 77754 53197 63636 23655 61768 78656 45908 52142 39668 10396 37474 10649 90722 81346 85731 62778 69847 90457 94225 88858 14952 43817 83883 63458 5049 9604 93088 36225 417 68500 99173 91511 7493 36258 28432 80766 14810 18733 60987 21711 26860 44800 40398 31274 58302 13229 19773 87033 5983 20551 1605 18498 2099 74753 27716 1230 93102 96619 93284 46508 42837 69264 61364 29120 35586 98025 6934 75891 93494 31444 6601 72509 87355 25434 33393 44586 81144 25200 12286 28477 94563 3069 55628 95077 62394 48482 65620 28522 46666 10261 30254 27085 75694 9822 89720 58519 30796 61601 79771 17369 45613 10273 8168 41231 68067 77185 36982 22126 95458 42101 66095 72946 63656 84274 81235 25366 41729 90526 19894 69800 10608 70711 58544 6370 92598 18496 86537 71012 79204 36053 36738 28069 23140 25781 74606 79834 69948 98076 6164 31164 13846 76936 81469 54378 23267 98781 53589 61939 35074 27240 18289 33746 4814 77500 74066 48757 16987 42311 73129 21417 80436 92545 8036 32061 89430 6977 81407 29300 54238 52105 78932 68801 47333 90727 91335 67102 76163 56324 47875 50847 83362 4705 80859 28146 63067 82067 90859 3945 80815 47231 61500 77863 73055 32438 37499 84680 30346 23125 99406 91173 39873 49450 66796 92282 97722 58500 36689 19141 20668 54327 71739 8957 78593 32553 73405 66364 57573 85334 49875 21351 89479 75554 27624 13093 36787 1747 21996 79773 95607 38198 13884 66092 81768 69540 91567 97830 28322 86513 11051 79221 92759 40444 73173 66465 82579 63257 81455 23812 18767 74936 2204 81251 23057 89695 44054 26065 60160 80084 9722 75937 58863 64621 20959 51627 281 43477 14020 42347 18578 70192 94395 29641 36840 85785 94270 59424 95039 95058 19966 20214 42389 43676 90752 91531 19926 28435 93033 35826 79571 29531 32678 22615 96369 48362 63646 72502 70205 81785 74196 45503 9072 18948 87290 44216 98590 47500 90542 6841 87323 13157 75693 11340 45511 8690 69165 24516 92712 41817 3586 52269 8892 50617 34418 57112 25731 77846 23157 37919 27862 66407 77126 80249 66841 36319 6408 50500 18780 54977 86319 32860 70542 1957 18167 22180 58527 73215 93193 61120 94398 92379 52482 34681 93003 38725 51960 5979 52734 36701 9249 42471 58798 3923 5490 74524 18685 9849 72489 57702 58817 67874 73318 26753 9060 3136 60683 46815 21603 12243 57657 98771 27005 25400 59122 42902 4440 14476 50630 99292 97207 84077 63637 81503 55870 46065 70559 93358 56916 95404 35527 23817 69045 93869 40871 15675 71118 69852 78465 90877 38726 25453 40723 72526 12994 76140 6223 46176 78094 45081 35785 80383 26320 98795 20951 29430 99810 4404 82647 81885 86108 36923 43646 35441 6398 79803 92342 51368 65882 34910 53846 55308 54987 11631 92876 99325 92815 32983 25029 63533 26991 48736 99841 18172 31097 9057 61593 18876 91311 85390 44824 14568 83313 91888 68205 80364 26493 41392 17872 4209 36702 61246 4340 17052 98774 75657 61426 39961 57397 95232 4291 86476 88145 32219 25943 61470 97084 82140 41524 27601 20337 13678 38630 60234 20767 12747 10024 78067 90131 78345 74165 43008 3358 7049 81850 28771 38980 92621 34600 35112 98994 98339 50791 60849 70353 86296 7175 30854 83023 6576 98869 55293 32083 38090 35884 99887 48778 11247 18736 10492 98584 55053 45252 11544 84178 30179 13507 53378 13633 3095 81810 3406 40760 59715 29122 80833 25125 98934 64479 5529 65237 10120 39964 21172 97745 22557 36390 67790 18244 35705 7723 89411 59772 18969 88669 56793 94612 75983 74100 87375 35870 3230 61328 16567 47931 96240 87470 32995 97726 31351 61905 14452 90740 29299 34183 88414 66902 6530 98941 80546 3498 722 66877 41240 38117 98217 32882 96360 9682 29953 86756 57522 84125 7101 75444 71311 68881 95798 70620 59024 91580 44422 8650 5152 67943 72305 10982 60527 93100 55320 64506 51866 91388 38354 34849 30055 27427 18111 10824 97984 69714 58234 65060 49097 12871 45 89654 43938 59594 91370 69816 99533 32892 79632 53710 54372 16071 91914 40608 8314 57536 63822 74495 65531 43502 19858 86910 14658 61543 22106 42098 86455 51468 8625 90432 27905 2309 14085 91082 65241 71292 53307 66079 7686 32894 22521 60061 85737 856 77094 87761 19266 10259 64500 69573 80105 1885 71284 10181 34081 16430 69078 10474 38632 90605 2153 94329 97776 2664 95172 18129 79 7118 81837 950 21573 75979 12544 17501 51910 15665 49049 49832 83405 36859 39389 15725 62588 20170 93106 76872 69556 14181 25532 86315 85889 66898 51841 3012 32614 76291 22343 55844 55753 55311 53625 9879 46277 28665 84021 59402 52080 43370 69061 93363 73536 7720 36786 40797 33090 75906 59288 91871 80146 7134 42608 82726 30578 16307 35365 39501 83799 12545 70085 85554 52437 21241 54881 43916 34938 87871 77043 10479 89843 76565 92030 94134 89161 42863 19594 59499 75589 98560 83173 26480 4693 39495 59671 96517 29410 22370 57858 38195 76734 51505 43948 18675 68494 13752 25816 46845 77836 12136 17504 86079 64673 30467 32554 18976 80707 71808 65389 61533 32532 3543 64019 11170 22515 56577 33257 56300 93105 58707 16957 79458 55877 61312 64693 16581 54318 33560 77621 4537 52788 76103 91729 96839 5033 8984 12528 87001 34370 32365 14714 23338 50979 49139 94288 18782 16447 96756 97899 98759 38767 39199 13562 71349 39569 6797 70232 69305 29507 82433 48436 47326 89986 3982 83274 22007 22646 1178 19169 4559 90521 78673 71353 15928 56596 45370 25122 31657 10283 78179 53227 21481 82513 48430 60582 66269 77487 89390 64901 8448 6088 92309 42560 23252 88701 42275 27588 52640 27980 98662 97218 6212 16918 75177 22595 3092 17064 33273 46186 12675 14719 23487 65538 7243 77919 69684 76433 65899 81222 96294 92057 84985 63384 81004 40652 26862 33027 38296 90287 72543 34989 6049 4529 58275 741 83028 97327 15757 92428 65370 99936 72817 51470 62612 3332 95273 36501 14995 74514 9429 45902 53640 46546 57100 87412 65424 78030 97654 66705 11593 8855 47940 67093 70584 49210 42705 74934 88973 12185 70876 87855 37617 61307 25401 496 88949 50192 11232 40677 67645 5137 6972 97897 48110 55730 66635 12056 16399 67153 240 32437 5271 79549 87977 99623 25135 51996 7590 62012 30495 45924 3201 20244 64581 64384 1356 36832 8991 2937 16685 39533 8648 83542 17919 61048 92601 71239 6225 55347 75808 49661 98839 28714 54291 80597 35047 34847 26354 17717 6338 18608 96953 78805 96908 70618 46798 54811 51974 39264 33506 42990 31192 95823 96395 47938 80542 17748 57317 73000 80179 10260 75907 74964 58393 47152 36961 83663 9023 21713 43335 56827 43664 82143 6953 95132 95357 29404 89993 85256 2898 78292 64200 95255 75085 43266 77994 6130 57577 80444 24033 13807 72636 86300 10621 63752 85125 20355 32585 73908 49463 9773 90726 89751 98360 60408 8568 875 17780 69161 62719 29472 44265 26143 79005 14136 40031 67760 45053 80849 49827 48874 54924 49696 72720 89733 88311 85204 27147 9769 70908 33548 3878 15706 28559 51490 79983 44441 43546 46325 26147 71557 48794 13035 78896 43392 78177 10195 39887 82598 28566 52006 65875 3268 76331 94066 70787 10545 1124 62829 2726 22027 47091 1111 97615 12066 83352 77594 33475 87398 27546 54682 8670 71490 86652 90072 87754 20344 66075 28080 30187 33001 83585 22512 89414 38936 92115 23997 40699 82234 45691 71155 53579 58163 26466 30303 38514 6168 10724 32644 86796 19709 15075 32555 32489 89136 56349 69725 53616 12642 50258 97462 92531 86831 48503 58349 14342 59652 49027 78495 23422 1342 19749 18505 79768 23213 72151 47398 66624 16940 13492 75612 63083 85101 97864 58559 89900 37631 61174 24179 1656 95285 36174 92821 13504 10828 3327 14131 4256 79461 90771 81588 35814 68750 47882 92371 73288 63672 14084 89959 49160 82966 60973 29305 24489 53460 24818 33631 52128 56316 33398 87029 80163 27879 55745 28221 73952 15488 81826 58132 83144 51720 37391 51771 39441 29789 47887 7624 50145 32840 57929 64282 41900 39653 86326 17807 27632 51704 56781 75746 99540 2707 74474 18171 74919 65861 68456 78706 61877 64597 76658 75543 83136 70948 13850 5091 99009 33555 93163 12470 73286 63151 84373 69830 1285 77137 26780 61998 61635 71907 52245 50240 47103 12816 70514 13498 69812 20135 91106 70984 90878 55755 19292 71180 30771 61535 87392 12789 56952 27224 37752 81634 77591 15170 82990 44134 71174 26052 94754 99786 90308 41691 82150 91791 65854 67590 51115 59363 33771 29574 42949 76485 75328 16762 39941 65665 99255 38678 60041 80138 86293 74955 80190 44953 58975 47072 43657 16315 9490 95427 54778 29420 66488 68588 90639 80581 23818 33926 10225 64578 92711 32351 68187 87719 5008 92361 50530 81741 64593 46803 5461 8057 61794 13940 40900 93968 78087 34111 10198 52504 28459 50179 46069 10727 59991 92549 54525 27766 31464 67927 69879 32970 44146 48669 5998 87268 32177 42008 86571 90252 26722 41722 11583 60556 49164 40127 98379 30184 65924 27326 36773 14059 48996 69858 20797 40540 45178 98080 92829 88116 78699 74560 3063 59471 18190 33667 29382 85133 17769 86764 46312 21166 59950 58575 23475 58614 86421 51297 76270 67293 1222 3829 67596 12318 67548 65873 15215 36929 47342 92106 89909 24992 51043 64978 99837 68579 29175 23625 21503 13218 2602 86158 87102 71305 53164 66237 39414 82459 84738 67408 26248 59456 79599 35680 90165 20336 46588 57862 49862 33057 64892 18643 37285 35990 92172 75829 69281 42821 29825 70941 92380 63169 51172 4773 77364 26233 57457 83137 666 22289 30131 49767 87979 55514 9564 52427 8370 77915 37213 47283 76398 15966 34031 30694 61406 25586 70557 25437 4915 9047 78077 17805 76084 81460 98350 23020 28862 6917 64 78649 81831 81191 53108 7413 5970 68698 39910 18824 40426 66164 2787 21322 14046 909 99631 25734 2686 68509 16297 69805 82696 29555 93519 16516 8017 1845 1498 96246 62146 46106 22211 2526 6851 5903 35040 51849 47314 34060 50863 28650 96314 15753 19453 57877 93050 62020 76101 71857 95739 26124 66951 66762 83378 52141 84448 82171 70076 52741 96919 37990 42901 5817 25170 13647 3044 91718 43137 24204 75076 39341 97161 81299 28603 90074 49634 69459 71783 58852 29179 2433 71299 71213 16028 56014 31153 37799 53756 68326 82237 44724 47279 63670 46848 69641 20236 83751 21379 57609 81988 86939 56742 77029 48116 81983 60587 68923 1070 25142 18279 88724 52670 24411 76064 26747 89111 22588 61628 80316 86015 95282 25300 24261 79473 65287 29622 55594 48155 23738 66745 34218 66266 56664 13083 26654 8155 64599 66772 99524 74333 9503 16376 66839 50246 17517 50596 3143 92014 3530 61833 75984 48900 14455 33328 76386 27354 86827 38108 79541 4863 49048 1493 53783 59845 46990 8884 11702 53289 88571 80941 67994 85488 3443 17351 48088 84748 56563 90219 69502 5549 44513 78244 27076 94448 99914 39970 73270 52646 39504 44091 65836 12589 71688 79819 58071 43202 63404 17274 82628 39742 66290 37983 99258 2871 25490 65536 31682 16555 39304 28087 75956 11238 92424 70971 49483 72786 39949 5290 36277 95857 88899 80435 83667 50614 43794 47310 31785 12217 59404 40207 61588 63406 3006 44920 26679 64601 59494 68508 32879 22270 29969 4068 63821 76235 44833 84065 75147 40558 71347 64243 45368 45587 17526 89166 96625 18844 85584 38876 48473 11936 45949 43668 38019 80889 79538 68739 77634 50780 23150 67238 73982 73584 88285 51095 72057 24327 58987 85555 72296 90541 7426 89179 36336 54092 37202 19340 8694 33326 14102 63989 76080 97666 2790 81428 30570 93258 72075 24943 83228 73870 84721 16324 78651 72541 60228 98585 42240 11363 30221 98648 72853 36685 95635 82103 80061 69885 15637 41642 44170 73927 67909 3247 82307 83691 86744 65603 12288 88142 72510 6045 21468 70230 51174 70918 26314 64758 52669 84268 76946 74908 76640 87903 38248 36120 26066 11672 13901 84917 90592 43185 99697 87150 98741 63570 70403 13888 95473 87550 39208 96075 9010 49796 35141 98553 16526 18556 51155 55040 4037 77904 28631 24090 50251 63135 41218 79540 74836 90872 48392 49484 4860 45562 55774 5078 32756 87028 60878 93950 83784 70765 25180 39372 42790 24245 63519 93917 22854 51330 92810 73740 69334 95188 48924 90051 2183 93730 61743 5473 23083 20830 39590 10183 5243 36579 63599 39779 64005 34936 55459 81524 91012 70229 40647 82325 93742 13787 65455 68209 15736 23459 27234 3798 91991 13857 18383 96279 97465 9270 54189 15074 27908 66953 38661 42096 18234 91631 38972 76785 10307 36600 72377 2060 48486 91702 74629 79177 13702 78279 39584 61565 16492 44553 42201 30735 21870 86785 95362 74833 16026 29075 79779 69457 13144 90044 81425 13129 1975 78760 77691 77386 46179 41244 47434 37689 36916 96436 57670 29619 21916 42312 95394 74825 25447 24721 55557 51681 68615 39650 58194 4184 16210 70846 95386 95315 14752 80558 78001 10517 21088 65103 21961 20190 36065 29511 38050 59108 72283 47497 70289 63619 33872 73821 67467 71322 12817 87431 44969 96465 67719 37630 27066 27755 74822 87870 6481 55914 33400 13246 60152 88902 51665 86137 9123 14614 56520 20505 34661 67041 74968 76877 30662 28928 44839 52980 88664 27693 45264 53678 42937 63024 69676 39040 77257 49890 24285 60104 12043 31262 53680 68625 87320 66980 70531 70184 92670 40622 81098 7455 45755 91870 34724 29636 41920 72940 88053 29635 76178 12870 20164 2850 55967 602 93761 54914 22085 50049 85882 96455 490 9299 90785 27948 1815 10451 25378 87830 98006 14111 6328 12310 98395 55696 29447 47411 69822 24832 22903 12854 74736 55444 48460 28759 47427 13345 50674 20290 2031 8899 53699 91466 77258 42484 18063 52533 20150 44593 6525 62455 88812 94913 14132 7167 83210 24846 87228 86333 96745 71058 17858 26131 57799 36907 21621 47939 8689 18963 10904 90559 82532 95390 39054 95512 75275 54410 99234 43724 30715 76130 60940 96061 85492 77154 89293 51927 51675 69570 15963 81234 96058 75593 26153 49790 93960 75331 87114 19647 30327 91582 5908 60541 54423 38857 25147 838 5905 31625 3611 2470 45695 79493 99450 96698 12763 33002 32384 28458 26745 44548 47953 44337 21922 85340 42184 18286 74809 10594 70278 80314 43128 70550 78084 1474 49292 15217 45336 33060 74294 83549 46091 74461 67324 94806 83808 75088 6711 5262 70167 74967 48429 45735 40992 80622 47512 39437 50576 20651 91168 29173 48463 3659 84110 66260 83550 20178 67053 17553 50421 88666 29067 87592 97133 55027 32136 50571 99028 82684 95091 25267 80953 38922 12683 10276 20991 49261 62870 64650 33280 49150 28506 46374 72961 84658 16035 72446 33399 12218 26638 87800 88344 71575 49333 86924 46801 26017 86256 2268 32495 72756 58531 30556 1269 20579 47915 81433 62856 11316 89228 65233 99144 80078 76767 15143 64017 96888 86307 56727 17055 12430 52288 17390 48954 40383 87541 51465 83582 10171 4087 7037 33601 63157 25184 20322 15531 41684 40741 98463 8879 29954 59805 24449 42522 68051 26814 82714 6942 24081 50259 83334 54117 95154 26337 60499 62169 67198 81617 19069 83741 89065 73238 71290 5569 79276 40600 27622 97993 94570 17036 53062 90143 12628 72370 56089 89861 43993 64498 61393 52108 63900 55422 98512 49189 87248 40576 41908 44301 48708 35692 28708 81262 74570 87058 31780 47960 32514 12948 35898 88578 76828 41859 5122 16968 51712 8980 17269 71348 28296 40429 50301 79891 53113 78270 83427 77845 20047 71275 91158 6177 55319 45425 57569 22876 91981 15247 87940 62875 44115 42706 52601 20568 78328 71069 77800 16623 41370 48219 338 71854 45866 25457 34326 50262 43811 95515 35344 78698 79378 32847 97284 45850 87039 22223 7704 86403 31119 32990 44423 41559 40258 75605 63740 69232 98288 9284 42770 17314 77007 18541 9419 82242 98645 5449 30296 36106 80015 57842 18297 12140 1989 45892 83300 85578 62468 80861 24461 135 91879 68243 89629 38552 31551 73328 89286 66301 90784 21407 2145 81890 96642 2178 59775 57030 67663 25151 14389 6437 78106 39641 40103 83578 22021 66221 37894 25529 37513 52369 4227 82630 57496 61762 20411 48265 62510 95861 49726 12552 19537 7072 11446 36143 20882 81272 21804 58481 4044 29406 26039 80303 39564 87925 73643 40169 94713 44140 53288 15917 49350 68512 78070 47950 34256 42557 35967 53580 92258 73808 18428 82856 39908 28666 73210 27317 27614 10678 57812 61494 23360 27134 16552 57944 88065 34477 30827 12303 97646 23501 41358 88931 11704 87848 80825 1711 91390 80681 26123 46758 59375 36070 44545 59729 67092 52416 69511 97417 32114 94655 43942 80465 10212 66595 89124 55201 67243 80370 23956 34062 75927 12964 34248 33776 92846 18363 21292 98245 39688 18518 85872 62976 55635 66225 30738 52840 61666 1158 97876 66621 36211 39515 14593 25773 20924 14738 5237 35571 63958 72073 41866 56271 36001 45419 74172 71 74609 39432 51517 61455 38487 7731 53712 10383 28440 6169 82046 12389 21807 25646 92872 81328 47247 78248 39370 69875 5292 70508 16660 1009 89130 52138 3652 59474 23368 41762 94102 40013 93388 56525 60211 98164 17630 78968 68477 53847 69468 17472 31699 80203 15880 84826 31255 68476 34197 9415 60340 1248 16149 53019 92616 90717 78974 39428 14592 73812 14767 21984 46393 93385 53226 41979 93647 74600 23532 8762 82478 17718 23449 97106 79978 9796 22013 3114 18038 81048 14105 59580 6237 47760 42778 94093 72550 64451 21891 11331 89968 19892 56582 66022 94897 79148 68022 75353 27420 36005 89395 21708 959 42848 16534 74588 34521 37612 88375 28389 51944 25155 35895 845 9643 65770 57168 9841 10802 7900 99335 22221 36752 11740 92798 83651 61663 60523 89484 15960 16764 6061 18923 11409 39527 20266 64690 87054 35407 50767 56715 70886 84647 55386 9644 58199 2316 36962 16130 46074 41797 65125 78486 54458 16511 68573 97802 98919 79868 22786 56158 90854 71098 71781 44109 56957 6681 84286 27627 79859 72077 30592 73785 20442 56891 56473 70025 74249 80087 5829 30258 9735 37129 34915 11636 60821 43526 41911 46163 70758 19765 49546 9255 88542 74769 99609 74844 3025 87372 34342 41533 96411 7875 75414 30328 45012 96760 88126 22994 92736 97599 87212 50877 36688 10355 86683 87677 44392 99835 52685 47593 14482 15351 9840 15338 93722 8446 70551 96831 20976 55575 36503 69269 29101 87581 94873 15747 92408 92457 49313 13244 97471 26340 9810 30492 59774 20053 96365 15713 68396 1555 3209 27175 21861 3676 79697 31921 75909 65516 52535 10987 71208 75704 35002 26614 41610 36278 13015 50721 45283 95984 16378 38565 97214 57361 93787 79037 16480 82805 19236 98208 41698 45360 7456 60590 44387 70024 87622 38187 22986 93799 91659 23033 79743 45332 92438 96386 53141 84164 97409 1437 48796 91793 30180 7508 66332 71801 92496 26565 12054 42046 21265 28961 49605 37754 10176 23276 82882 1176 80866 21431 87237 80044 79595 80798 97670 8522 95326 77403 8992 26942 54771 61608 14953 33964 47274 47596 45000 79244 88966 13159 67353 32271 26485 67445 99830 11235 84168 23122 83310 92376 35909 26771 31272 32299 88316 7617 66868 97437 50888 69306 68413 54393 54278 68014 84608 86437 89776 86366 5104 70976 44037 87013 18970 92567 48533 45187 92873 34643 81076 4553 13642 44225 26187 19842 1119 37283 30376 60267 63103 83339 40927 73384 36716 69530 10084 20224 25295 56503 61564 69439 19219 43742 60851 47974 87731 42850 42383 64600 12755 29456 21251 73587 87483 45294 26089 59809 14935 22503 14146 61538 78937 2528 73651 53863 34398 10776 93250 40375 74538 29000 19031 70057 10369 70283 96241 14412 56319 45714 2380 57948 77121 48476 96476 47560 43627 62760 85627 26804 10749 20631 80207 66576 88355 46956 4600 62168 73657 6000 12563 30914 78437 37962 62476 36230 84634 16244 61512 58258 52359 71036 47011 55760 78948 81197 88807 941 59676 33289 88283 26852 96225 87229 25066 35079 58622 7852 30894 25554 55503 83415 26882 55076 12161 40254 21581 79707 6360 4584 82784 3086 18261 83948 5548 25572 47179 51430 82701 78182 59793 67629 63875 46874 81021 60428 93337 51045 17945 93401 86124 66351 6876 797 64845 84697 54959 6873 76898 15849 93881 13918 99465 89273 58246 84278 54749 60368 31670 22257 49521 9606 66383 78302 66247 44430 62563 787 71652 95258 43945 81843 65234 76321 41334 35484 99553 56904 61732 77295 11699 57966 7481 74683 78969 76452 55160 21341 80919 62941 14715 9518 75874 2991 85127 21968 25861 87650 9136 919 94560 5553 28355 81105 77436 47246 41296 34351 37844 48182 99990 77541 67143 71464 88699 12732 8524 29722 31999 82258 92450 70702 36154 51378 40983 83091 74316 48821 33613 11282 84545 53711 74826 91598 27511 75086 65957 32262 33359 66739 73250 31681 56495 3304 9609 74055 78547 34323 19275 55819 39469 66755 62675 73925 19649 76094 43433 31497 68259 37339 62143 82563 50211 12644 77247 79454 77995 9674 57146 58098 23431 56505 42533 98959 36696 40312 34241 83299 54777 72881 8842 39053 74554 47587 34042 79510 87883 93568 66894 45601 75368 76531 22134 57848 28960 98625 38634 54280 28123 80363 78953 84763 98437 53652 31196 73257 81106 17592 25940 44080 19489 52558 24129 50699 93483 85545 96543 71373 37263 11679 38044 7628 80253 93085 3300 12482 80382 7050 31927 15596 92662 3914 35926 15905 84693 55586 72572 16898 16900 88436 69037 69309 82019 62914 53393 73120 95951 23646 77586 16310 24941 51625 90903 54890 90211 51662 79671 36687 84719 30598 42360 91862 58112 36426 18916 74209 71893 38214 67852 76250 4645 40476 17444 96855 91686 28853 5405 45382 13851 308 71106 46270 42418 99528 95013 43133 32309 30821 99716 60751 37087 69063 27064 3650 24541 12972 53334 91650 96368 74038 78749 57562 4098 68301 71855 19075 93957 97316 96043 40052 73386 69966 75565 32835 85479 39687 13878 99099 61099 75003 57097 7850 66038 14208 77228 89145 24248 69096 85525 38581 73912 74359 16547 15768 55225 53436 62607 76644 41071 68333 21130 87712 54982 74132 71930 44624 73380 87414 53317 99067 59985 8457 35805 87990 42262 18930 15160 5677 28059 30872 65152 38260 95287 85969 37177 34573 73029 50140 25008 69657 92163 81525 29402 16383 81150 54753 66272 82107 41013 78439 93281 84398 91077 30652 2624 97152 74501 4081 61492 32471 47816 48063 59287 48293 34212 83269 67698 61121 76349 93804 78323 57672 64419 5806 844 77653 40718 87376 43278 66451 45926 14534 10628 96643 90528 77305 21453 29449 83934 47165 79647 19133 84564 97563 66016 47344 41595 19582 23446 87393 74698 57750 63459 59318 57232 33096 97827 99829 29524 32079 9790 33922 92345 97243 98075 83021 23748 98287 9127 36480 17879 67473 31074 84106 18987 70832 24354 34399 53917 17292 62043 55675 95963 66731 38898 69354 9775 35516 47542 47858 355 46604 15128 98481 91319 68159 46796 39032 39332 74158 31305 29927 58811 69083 72939 65922 31222 79032 45061 33860 48048 85454 13357 81846 3683 38940 97308 50042 9448 63751 46415 18285 41605 7025 49477 20956 34056 44694 64396 22667 14961 82574 99221 42500 34375 2431 50381 69841 87916 24272 5843 64208 13566 4798 87776 20843 28531 83006 26025 36060 10012 63697 40295 82795 43818 89499 43949 54645 25704 86570 38954 68535 78207 87528 17321 89621 53896 96945 60704 45350 85849 87482 73702 4877 91034 27724 31229 13043 75311 72723 23513 78401 5544 61660 4728 45487 74558 44815 50532 65473 50837 94641 62401 69173 30384 44666 5092 66449 32949 97883 22537 58451 51857 67016 27876 12036 26328 35485 45416 19509 60632 64527 49407 77791 5441 99073 49028 99409 76117 69162 80706 98073 46363 17891 36305 46881 61955 64220 77980 14221 61619 83082 23862 8253 531 94367 19162 70064 61911 86821 79537 65915 18379 33958 97695 2566 2905 64300 21683 36168 72401 32076 33097 67816 49404 45155 33089 13283 30846 75371 18993 19230 3786 6519 1834 71191 15255 27027 42447 70696 68957 17367 70394 96291 10117 34262 20257 43975 66845 97026 40181 97335 5035 65414 88509 28684 63428 28561 33155 77321 86014 60826 41366 58298 16674 46560 60023 62600 98894 55764 57832 83969 84717 517 90225 33906 93627 86247 93384 43212 47042 64484 75743 84472 2456 7839 35624 48030 14414 52232 32896 62402 91520 98764 41710 86830 10549 87534 88557 70677 50680 2880 5375 52214 67717 44946 15877 76148 17366 21064 49439 51699 88961 75053 90030 76631 11909 728 51009 12461 40822 25322 81032 34373 27400 40515 34901 67871 78842 41463 47446 89436 18611 99089 48524 19873 39373 62167 64265 77717 64895 67870 30241 4495 90094 30414 68602 44199 95403 89682 78823 19146 81798 28598 60772 25782 8775 4896 66116 80075 29105 22478 93301 95094 64777 445 98678 62811 21367 63833 79850 23642 7092 25566 41465 51945 70349 8193 11253 22745 56847 37422 4349 90243 1116 8465 36449 85705 55704 1589 57207 57248 50717 5645 56328 42255 33510 72369 71145 82276 94753 5244 41985 51688 75793 80100 18087 56331 7681 45026 78158 98769 29996 89768 30810 2574 7536 24191 74820 82203 65762 45600 29022 88017 45828 81923 27235 31327 51976 54659 62172 82799 25976 51790 91843 29924 90708 27472 10907 75658 29069 20856 69907 69856 97096 94248 6085 22560 1726 42488 53225 48251 66000 30783 83800 48798 45610 89114 55578 63799 66131 67442 10450 31009 75459 76168 60570 62816 29377 17594 23583 64258 3960 87275 88501 67672 98731 94514 23495 83835 67448 35305 47211 27926 19067 37004 71508 67787 73112 58061 33710 74282 39480 30464 90572 49053 53538 17490 33394 81204 59014 21928 50633 95753 65290 98840 24363 28167 85013 96902 56351 35299 12571 69400 54459 8054 16287 92885 71257 44426 62663 65151 74653 60298 82191 29240 11591 58042 46716 13266 58716 53252 71627 79742 17493 82577 79250 71497 77774 31883 21966 46144 69505 55677 88496 67074 14202 98453 39979 69507 52824 18250 29392 85648 26578 52115 24772 11012 55312 35353 94966 62159 95732 23255 33612 35397 25428 79369 37824 97786 83586 74102 34572 9263 85275 376 68478 15347 74816 58171 2779 65513 46967 72804 20383 96417 29391 11537 77268 78803 33542 78072 13690 18529 75362 46235 48084 40204 24070 80030 7843 37728 7078 61615 77352 23388 50291 55068 89758 17595 12081 42069 76549 40475 73362 16619 35622 81086 36646 69844 94443 12864 39251 71215 44218 50151 87405 10945 85494 7529 51770 97126 90146 6991 22253 35759 23531 73462 78370 78934 77046 43297 59566 40556 84406 95916 497 14264 14974 47220 14357 81268 34959 67280 7332 45637 70319 32049 64669 24010 30572 58734 90106 69132 76957 73750 71905 75664 87905 59074 93560 56237 53450 98799 82715 49858 44491 56625 75131 83218 43980 50015 56739 78005 76176 33569 33932 51901 41039 62372 37326 86511 48081 49447 14637 62356 35693 45652 88570 70357 88586 17955 44690 61330 41449 78705 27362 88272 8157 38779 83561 91524 31104 53867 86662 42133 98829 1971 66013 11563 67850 37246 52794 71161 26505 68905 64291 37343 86725 19865 83002 80584 63908 62086 44622 42197 88312 99986 87266 526 9870 9716 47890 4619 29562 70231 13331 82830 97049 51887 97799 89633 70468 45250 74315 38159 99848 87735 78774 32751 33724 73558 30564 87771 49159 34979 43009 94620 38475 93267 72398 19181 36883 94356 59241 44003 81161 28238 49711 70177 65306 82273 11167 55509 28042 35856 81998 24752 49580 91547 23536 40407 40646 93069 56875 55835 37159 60787 83669 65448 55041 12685 25358 15796 27379 13935 3701 18654 34523 91124 302 50598 47720 83473 71481 69251 29734 88040 88368 40001 95997 66697 62255 22663 84255 84814 78173 3047 24824 40775 3483 47238 51367 35696 54581 82247 68274 51253 72402 32346 93524 60607 746 27214 69706 72428 92400 41878 16531 5735 25458 1597 59830 41585 63919 25032 89888 70864 88629 46766 54198 25248 7377 10228 45615 8861 4307 49943 92323 26931 64475 6808 34185 61854 61718 35356 128 69057 60283 77186 98778 15842 33896 74002 3889 17615 6691 84437 61306 87520 41905 91013 45153 78151 2750 88907 6302 46838 87209 38856 59387 95805 32621 27347 1036 34536 35470 43525 99896 89652 60621 23502 52895 46701 4783 44309 56676 32178 41253 26318 51328 51965 96271 25203 43929 89290 13916 12324 53481 30831 41953 56667 39689 31694 57703 55227 80915 88825 33210 16156 48976 32193 53255 15672 69976 95692 73081 52782 15676 26088 86086 4803 7250 65859 87299 9184 68819 4288 77744 85517 49804 95330 84991 17885 68970 77477 95199 93355 48349 34346 19211 54152 42693 63987 13854 60845 97934 70558 5649 50708 17169 63819 90156 92363 26596 49186 54541 30153 88421 28419 23971 10954 47597 54516 96182 68975 91996 32741 3578 31510 49720 38128 62908 80159 49490 91565 7554 3769 72528 53592 51805 69363 60242 64110 13285 84282 74628 17686 92585 38095 8857 69326 71048 2634 26643 62834 70383 65962 46572 21261 72174 21358 99247 40847 50263 85985 45004 63081 96023 63315 44401 53752 39327 314 27259 90813 91534 69863 57052 66277 96162 26435 72487 18593 65735 94349 23264 35121 35383 80309 11439 47524 38440 97194 73383 51042 23070 70188 25852 59399 81023 86373 93053 23240 72783 48447 2105 24373 44145 97422 48606 63556 19932 78591 86575 75215 41493 98947 76272 26807 31592 60261 2056 64131 29761 68145 83896 19922 73679 4715 67178 73431 26571 60449 32635 54270 28313 91378 71901 11397 69524 28003 53254 7895 53666 57420 44059 75943 76367 21325 3291 19670 61301 23695 61234 82212 35338 46901 2865 18294 67423 1537 4875 18034 78558 29143 40346 96561 3972 66007 62699 84195 50595 93434 51258 44064 93633 57889 97836 42493 31852 80396 82972 34542 49112 785 68418 58100 31265 15257 37216 58860 40749 32791 51185 61204 90735 84432 36624 75158 1694 118 93686 1054 68388 9438 73489 81395 65565 24976 65409 43826 50752 37838 76112 69301 87347 6964 45678 15054 61487 99676 55091 28156 13040 82091 59736 96052 78752 27074 43446 64391 72204 59559 59206 21013 95785 94500 27533 18560 89364 33617 90185 44790 31275 11013 97841 59174 42439 87214 60068 3473 23005 96045 53966 6586 10790 2139 7141 99308 14437 21063 74605 88347 17977 21903 49964 85976 13920 85028 96343 25311 71909 60356 9727 17966 45851 85224 49997 35706 77882 34596 85747 21802 12468 40421 68524 65161 91015 37597 2203 47196 35417 27368 54672 87552 84001 58034 73484 44125 91250 29672 53101 16109 49640 38699 46230 26488 24819 87518 20577 94226 37555 57236 29770 91486 71608 1181 9025 21210 5972 1262 3346 77056 16190 52622 15071 56588 81951 93089 27211 18471 17191 79171 29328 1820 72513 17695 69456 58313 54909 18539 62288 71105 10166 99153 95886 77574 80751 83283 94985 19521 36285 50833 12554 64917 47763 98366 12035 91376 89078 95112 58788 64418 30549 87396 87406 50539 12613 86487 75550 6509 47061 68128 57598 4412 8897 2978 83658 83273 16359 53302 61055 93532 44811 74911 56279 44661 75613 70861 10189 16548 6676 78195 77422 34396 60307 87478 47253 35406 87154 82450 71791 27936 75719 66178 51298 74058 56979 19567 87165 9398 47004 5627 19334 54899 21848 85903 3057 50156 24115 13160 20588 4443 15561 56978 70936 28932 33084 26436 58921 76948 63966 24678 79905 72465 20472 91538 18372 32960 95992 61767 56911 99877 47188 73562 37554 52237 72384 54762 83611 81662 47898 43773 11101 70153 2423 541 1246 57852 17896 33804 54715 85760 62311 28482 7431 31150 37681 13727 37378 24814 84657 6402 41339 30654 6749 78758 36541 64407 50118 93882 19522 1266 92394 96622 98452 29558 23339 54993 96460 17518 38237 96100 43655 52119 77988 28268 16313 93366 72043 20649 45904 53950 11300 77472 53920 98303 77628 67764 86919 49973 154 4551 55742 3475 38453 88403 77428 27495 99442 56709 83516 7691 89915 51892 99889 16640 29664 83922 86217 48510 66704 65686 78142 43179 39919 92364 82995 35989 32209 14458 47703 88252 53606 86176 77853 53021 73190 28034 94271 9844 34052 87333 63828 29002 90922 3995 97391 18270 3516 77441 86017 29403 451 20621 33678 57563 63993 10546 43885 46738 70438 25743 32405 50675 8565 91418 40351 93901 21457 5736 62047 96506 62243 99874 33524 16998 79933 14043 36535 22406 65417 92874 22690 45643 45653 35806 69386 12398 67992 50335 84523 92143 78648 979 97180 81164 46087 57067 21796 71600 29110 98647 36896 15758 62440 92856 52030 83938 57263 3635 94293 82278 79678 96578 13460 51093 12499 46561 20987 25779 84740 70210 51592 20594 99226 92211 84039 68784 60627 57568 12800 90002 82475 20330 14115 58116 5406 3774 12659 53908 83478 10648 71735 79999 41588 9240 26330 47823 99682 46952 35411 28898 82556 7482 64843 82059 70490 26310 74007 16512 39298 61680 8718 23022 43886 16211 32109 92396 78093 50443 43455 57312 13031 61017 68721 12709 14149 32738 54602 21454 63324 14804 90010 44060 77249 90947 98304 64093 68536 99160 70092 57857 41409 42091 34965 84548 11577 37542 59469 24946 81812 23925 57825 87675 59637 81475 19327 71163 94901 11390 28382 24918 93175 97584 76092 84541 90089 91585 75077 66560 56049 6998 46315 83459 18346 91155 89324 68081 48034 69526 70708 12208 4287 52189 42453 58732 23962 92969 25514 1903 3457 40337 67152 2297 95213 16325 39781 24123 73304 46418 59825 34055 66764 25418 87279 47510 53072 71936 87181 79400 24426 46729 95707 91125 99303 5365 88266 17448 64714 90997 32661 76361 20321 13991 66589 76614 33362 47049 69449 67252 39358 90707 67563 97960 82229 86754 31837 59912 77607 75973 86212 55059 16110 96518 22322 34973 49816 22678 34720 99968 47637 23814 58425 41012 21024 28264 76364 312 57731 94436 21737 79825 44499 43494 27719 25412 9717 35132 7605 66865 64241 46975 67956 39856 84061 70621 2101 15292 76748 89921 71010 58274 96405 97627 75360 57042 43401 52490 74608 47168 10295 41453 71371 80451 74984 9922 4362 33894 90139 16001 55323 71265 73341 67347 6192 76371 61560 65337 28754 29533 61590 60815 39038 96796 52349 34360 36317 53282 62293 76207 85444 1227 39339 28347 40614 73445 55144 114 31532 40922 53105 33063 27788 80770 90989 45034 3379 20247 48002 74452 95837 17827 91216 61160 80639 10333 87064 73460 66859 80872 65741 17455 59742 88742 85744 28090 62836 54083 37203 66907 34121 70384 48849 93678 5422 87338 85664 74819 38631 52153 72958 93817 31687 68303 10858 67628 61446 87715 40765 91654 55828 50623 13439 94391 86645 23898 98348 42636 72159 10270 33862 46786 36221 90584 37974 77353 72099 39703 73807 40764 21828 72983 13887 33973 98887 10532 85235 82113 58648 57828 80972 86292 99695 9064 89289 14610 57370 96616 90689 75482 3117 7880 35185 45211 40981 92946 29649 97159 83782 65359 78233 26976 82822 5715 16596 41860 82847 32656 23077 69008 12125 36451 15078 23673 31453 42895 29842 66307 46299 83657 27726 91536 5119 14858 33073 68278 70660 92907 95412 70627 48298 98298 63746 37656 488 38881 77659 87955 81628 43592 90360 16433 12845 69006 52355 31115 56179 84321 96771 46039 51669 27730 59817 29202 6110 76169 31875 41618 3675 72732 31830 76515 75963 70523 98023 77226 53700 19719 99100 43907 76199 71713 72544 44350 54564 96387 97501 92105 72054 70122 48407 64800 81065 47892 17779 32574 30010 41279 79043 84589 50280 33037 85730 16349 58363 80968 59668 30716 1147 64966 50465 12018 97503 17787 17237 22584 60504 37029 2414 95778 43622 57158 90913 69949 29851 88958 89844 63790 62450 81509 56699 93863 19115 9759 33586 33742 34571 97169 15783 22511 21575 9960 45217 7513 62576 73973 1142 69506 81567 91010 70888 20093 40730 81172 208 50376 10794 3052 48730 90936 54586 17404 67383 63824 56309 33319 8126 19149 8305 55046 84154 85070 46386 58617 82732 64792 59941 22443 61875 13463 53410 71892 30091 68457 99245 84932 14517 14373 17431 40895 50647 4525 5595 66708 62094 30116 43083 93353 58821 87298 82921 54354 11191 60433 94091 7324 8001 54131 5314 15653 43120 48344 95353 47949 88975 71078 28406 12815 72490 42593 77189 41443 29913 5738 1891 7564 6146 88541 91056 38447 7281 37627 73994 33525 34668 23544 74748 57027 2253 6730 5052 2754 34201 15331 33414 18980 16199 9736 73686 4813 75620 81070 72802 48305 89379 55599 33959 12521 50311 82236 20534 48700 34058 63441 42222 52313 8181 95612 30780 45887 51425 23866 65523 21764 7260 46594 10077 84789 41563 78232 79254 44641 50891 53361 93068 59624 53015 52075 840 32870 62934 43096 47316 85285 53786 81528 87726 2205 48535 48671 85626 37166 66127 63387 57345 87946 70791 67228 31911 32527 15455 45741 29334 455 20980 12044 21179 50111 44718 41050 78894 88024 17462 49554 23634 47701 68112 28486 69170 47116 64066 73857 32785 49386 12569 19814 50711 82635 46247 45952 69150 10873 91305 1105 63366 61770 3098 70900 27087 10970 28776 81152 79808 9534 13322 38443 26909 18117 88463 90856 74076 70470 62364 28793 76786 42732 48724 59806 18345 34358 10733 70836 42943 33931 22336 91675 38489 16266 13547 56007 23132 98399 64859 83973 76613 94217 78933 19127 88340 98406 36672 55943 61909 2013 78261 89740 99989 42459 16145 56686 169 71040 34482 47961 29284 21284 86356 19458 75425 16737 29945 67237 42618 16097 90119 72702 36651 16198 55106 23357 91750 58397 90591 92515 45480 84371 10884 13068 39986 18519 12263 38483 42435 4855 52046 71584 39347 21483 41121 16789 75011 59009 22320 42572 62284 26664 10632 50092 85475 77082 43257 61397 97941 35976 75274 81033 75471 20349 78817 81720 20232 1946 87374 62133 90567 25392 62149 93572 19191 76782 75181 15425 66564 37131 79836 75332 7372 12995 49235 95496 20689 30532 53200 87687 83000 15435 91979 43856 50087 79279 61697 70123 47565 43452 31955 851 74277 12561 48618 67300 24039 62920 99085 38819 49955 11161 49748 52687 80748 79806 23516 69666 11674 41207 41842 44383 80453 95134 64796 27404 43684 4104 28204 95678 86524 73781 87840 35557 17790 63048 46583 82589 61111 98292 78239 74542 65969 78223 79788 17935 48696 18822 25353 33424 62835 66420 34535 60344 17815 13720 67356 71101 17920 79733 85025 45059 50503 8722 18621 10274 88052 38596 31798 83449 75522 33368 85078 92634 53586 62463 50620 44269 97306 73580 67344 82201 80441 16485 908 80185 4326 9921 34217 50739 64166 55582 48353 10957 74571 69859 37917 667 4958 79524 8630 21437 99250 89647 79109 12242 13161 27082 56516 19176 90448 69116 76540 89620 79674 8027 31141 36148 12753 16608 98398 58510 90686 66658 19153 71415 43964 3876 91837 68178 28490 37866 64874 21700 45031 45644 68054 45070 32517 11611 82886 38037 38781 4453 59823 27568 10096 81688 70235 42299 11226 16459 57286 44944 89027 79926 17016 67746 47808 48091 25416 22148 30900 29319 45465 94594 34974 43800 90581 11860 30261 60483 78633 58249 50794 5626 5057 72380 91698 41035 92738 66869 61047 26516 31735 71620 66662 93510 48542 63921 74438 98859 8148 19730 99653 62712 47592 2144 44862 1983 3883 54673 68202 66701 48170 87572 54037 59173 37998 25871 16899 83037 62408 52829 28871 79910 50032 27482 69756 10402 49730 369 90578 72170 80595 42528 32600 87670 15428 31375 25124 63912 46022 62277 97112 84051 37763 55436 77536 91749 58262 76585 48145 34741 32334 5022 27245 1875 91359 99139 48775 97020 56289 82558 19753 88366 1014 81771 45599 82537 94561 23660 62405 50447 78301 2273 78011 51056 8098 15186 45789 39558 95550 60625 31044 26351 73258 46954 39880 38730 65545 757 20635 45571 43467 90007 8114 30665 31460 26527 37541 66813 52411 63490 5378 16576 57661 52198 1579 36273 85020 37442 93688 60322 25908 28623 59812 57376 27605 49836 36355 16953 56836 92649 11481 6188 53160 26095 23052 60581 15432 27241 6928 98988 48613 70134 31370 56202 84324 48250 41078 3690 64488 34033 32190 18436 87892 39084 31485 57963 15551 13941 24331 39784 29715 89842 6275 7328 39721 55519 36379 70011 29116 27503 12065 99731 97862 34507 81642 94682 89358 76385 24486 72415 6453 56023 35133 20012 90710 36601 33988 55816 7940 14229 26053 58386 48813 53813 95722 55417 93965 58621 15641 27882 6208 18136 71977 71452 16441 98319 48848 41326 27352 51237 99535 40899 91770 73592 78006 74770 67565 34996 73995 38091 97158 97516 49793 79761 23384 48011 61358 59808 42685 59098 70320 64979 7983 46725 69136 86251 69149 88123 6267 95464 32106 1029 24190 46737 66916 70140 6564 96150 61819 62783 26544 60169 21215 84683 35240 95217 9356 67606 80920 5603 71648 51846 88315 94048 6563 94894 20729 15284 41790 95784 26494 99490 3425 70338 40159 59434 29095 94980 93011 25791 75303 55420 16554 36604 16151 32928 46925 60702 45798 53572 52459 72028 9124 58824 49377 98488 17231 30998 98390 52624 79959 8095 23759 65491 85916 414 69183 85087 86446 10390 19710 96475 20366 97030 41523 87232 14327 9596 21660 65737 41952 84421 45398 88534 34437 82787 71554 6262 88231 41415 2442 79095 54335 52949 62822 93883 44016 8760 71786 11633 53043 79042 23407 92238 12856 53387 17430 11974 11386 14211 71283 20801 95040 97515 41390 93662 59012 92138 98338 38040 94023 48312 92535 54654 93934 4280 56938 15999 85698 6558 69275 42665 48188 77054 35847 17131 3289 33717 1458 58780 52693 30185 54443 81399 57955 53051 72368 1327 8712 66027 56803 45821 2682 78276 75097 42587 89883 88801 85289 72127 22798 36026 65830 76143 75649 82877 32257 71197 48487 89270 72798 32502 54127 98364 71173 13923 53314 48884 22857 94566 18729 45328 25140 6316 81561 86518 75424 81845 93979 51485 70719 41287 79855 14763 89742 4023 13098 41155 89701 27261 60406 83639 67251 59008 43394 38068 59367 90157 57256 68734 93711 17936 54245 38370 15327 90931 95815 91552 9628 31071 68667 71830 30362 65712 80905 32822 79941 20263 76405 95229 23461 96509 45668 28716 72173 73713 87465 43424 24291 7735 7111 37373 48550 63237 58900 10065 22112 61202 15109 46539 82207 77759 18619 70684 63784 98409 34755 61708 49152 62338 20403 15098 95975 89208 6566 8738 63509 4685 72673 64439 56361 52616 62977 25402 17414 79547 27280 8777 58431 96719 72137 66241 11861 40394 4351 30425 58977 87488 19121 3444 11925 36265 97807 33404 12947 14939 41516 66872 30936 79853 87109 87015 48365 4090 72495 37461 92685 26142 83015 74171 80963 9881 36194 22717 2073 40437 36843 92310 79023 53284 94895 62554 77097 41128 54029 89427 18858 4641 39431 95552 86275 29757 33244 12950 84598 95912 63039 76313 70638 51833 93101 98692 35938 95081 66457 33598 97147 74394 86092 30113 76129 84522 76372 10446 65407 21206 60715 22188 20316 19544 71524 41451 72744 19943 33761 88044 37671 82226 40360 46660 85247 99824 47910 60212 54329 33202 6279 42933 33140 78364 91057 50176 56039 90814 41848 12596 46916 61037 6184 24672 62689 98156 74422 2954 57001 88837 7981 80047 84097 34855 23301 62516 43147 26154 16559 88937 38924 72101 6409 18594 75161 8726 13992 85320 74150 40361 48485 67603 66443 26916 57311 99304 57400 84316 61596 89131 19226 66753 74994 51421 53849 22044 76440 54442 44693 23736 95410 74645 95307 67861 43735 57389 79984 42436 91196 96282 1180 58718 23620 2729 40007 79410 45603 86747 8112 23545 69817 61705 94362 11218 96327 16727 19695 80916 90626 86479 30678 39247 79659 39177 76194 56057 66012 52015 29255 93004 3976 97991 69744 39930 70534 35340 843 4931 33775 6454 47122 10340 74084 24056 58681 53541 40214 25967 65445 74368 54407 93695 85505 81413 76290 97632 17276 89211 88565 60190 35355 83052 34284 56868 56284 1907 47641 89413 36988 89046 77616 18252 12577 75145 85379 46404 79569 96697 59193 11619 65980 69899 40832 54640 25733 48276 9388 66862 57675 91593 86153 6039 16984 32451 81474 67373 70926 68146 82713 60464 63261 85219 57610 65624 85752 58797 40441 50579 3535 91600 89978 87215 56808 96894 40485 86626 13334 21002 72670 51141 96238 86033 18411 42521 28941 21963 38441 16487 26539 24171 8519 19579 38077 40772 15501 89625 13131 7081 43143 95609 21370 71165 47584 24626 78109 79290 69 50164 90748 67964 90816 48667 57578 48707 62725 69287 15953 25385 53168 37694 40474 18002 30791 17408 26186 76002 23560 64039 8404 14712 69790 62435 21229 67314 53316 70377 3351 9122 95260 48962 94425 17986 59279 18306 64358 72672 69231 7942 57880 16006 40837 67345 95677 29309 10155 27795 90479 26231 2778 5188 53843 6976 76136 73241 91495 49590 80135 54137 55349 63899 31986 76732 87146 3553 8623 65818 36936 85963 48259 85859 90926 89019 74835 29219 69385 90209 7048 35335 85930 47022 26264 91476 80922 90596 42859 86112 99204 12427 52347 27189 47243 83711 74017 98293 68934 97955 25383 91489 86372 97187 65411 94804 2844 50167 74387 74962 74067 33466 36807 12260 66411 79346 67580 25568 33156 17144 94720 99476 54866 35970 93853 84922 18612 3074 52633 18606 14448 28143 94016 50199 15512 33021 79736 65433 4296 72494 48493 21350 75730 56065 26448 86130 52404 66759 77459 9003 93451 38329 58087 20140 97844 72657 78387 54079 19187 70625 52543 40551 98081 33438 28308 52193 18731 51264 1406 49542 9787 69665 75096 15837 78722 30167 37403 65692 5682 93056 83726 26890 15634 44950 2142 27302 72751 48817 14905 41733 86265 57491 55052 75170 46151 26098 97004 46978 27081 20208 86527 90484 72206 51580 67012 6746 34836 70747 5801 85906 89449 80143 52248 53930 53973 42503 69315 41027 90683 40350 63217 5825 32062 52560 32731 9258 38884 18804 40941 68337 55215 26482 23206 29020 99265 94662 2847 28274 30862 50594 91146 64916 69787 5391 15052 27961 6755 92625 96297 63504 96074 55199 92126 88941 45715 10588 19910 37614 51343 67276 18348 188 82941 2333 90793 89169 48751 64065 61541 49402 64482 68499 87756 55085 98114 20272 54874 79082 93234 55125 51878 78622 70099 43715 40666 58471 1654 69418 15715 53196 78019 76780 85820 53677 11441 78604 60918 45308 16592 2564 42670 61316 2330 13188 59104 31562 16070 52984 76677 28411 74285 40130 83923 6405 13085 33314 89482 22198 2444 53369 10249 85188 24601 51946 97890 48621 71664 37262 94778 58175 83795 4125 16657 55223 6656 28256 14390 23227 86840 30090 4137 99646 38995 99018 13676 43104 6532 72453 74091 33281 97767 22774 67285 62077 49480 57499 50718 56468 80553 64327 92786 44901 53639 76706 89371 50602 61144 62639 67739 76582 53192 29332 24477 51165 87089 29381 62128 2694 62410 2321 15095 62956 74405 71768 53110 35477 42973 69436 38142 80213 5196 44026 53204 9954 95840 28799 90082 72308 32005 83843 33971 47846 10025 27925 25950 83921 84485 83443 40014 93782 44625 21223 91442 17725 97619 65075 6102 24135 4116 82901 19103 44656 22959 23178 622 72508 53941 63185 70961 78728 33684 32790 44341 6106 21930 23344 29508 23222 29937 15658 26253 50299 75825 921 31340 42217 88863 82447 1949 98660 60919 4260 72352 33970 77387 87759 12632 86590 53066 45464 73881 47948 81307 16591 88924 30555 97095 38686 75960 39935 56750 93083 7460 7059 52562 72646 43970 72276 75659 12987 57350 29320 26778 9156 59555 86612 13356 94229 73505 21908 84013 98826 33052 92673 5510 90738 86514 52537 34691 57805 89590 18577 74555 21714 61262 18937 4472 60207 83874 26128 91518 24239 24855 38588 65947 56102 56819 36602 51318 69750 96548 97094 6507 76806 30637 9985 67660 11220 92335 16717 86845 84854 50329 85017 94982 53287 6015 24671 87027 48147 32814 26701 51848 75083 5631 3263 4383 93786 72705 71168 42698 73451 12536 76083 33549 46011 24133 33230 54345 4734 54230 82072 29178 94090 67288 84052 23916 39215 62306 72571 72350 52407 88339 52871 98904 71338 29617 23840 90383 68438 8498 21231 28136 68277 92945 61384 29482 96183 94671 29168 49869 77969 1630 87433 90267 24091 7962 71303 88610 65716 93461 4321 65031 34585 78425 10071 14681 45039 82299 97213 77160 56074 67430 62360 17047 11512 5531 50965 9507 55522 32142 10193 86367 2087 26529 95561 72247 78713 16823 30920 95697 50963 18015 85978 36732 50393 3131 74420 92914 16787 95586 82393 1445 25362 62591 45457 88848 63826 84764 31631 22934 11835 4562 6200 2148 28381 17670 33630 55367 4698 78378 4624 75208 64873 17868 70957 99925 87243 14509 64268 8977 31492 79066 99964 4198 23321 24161 24233 62428 95660 87184 80148 13426 40907 96293 83767 61936 62819 3251 58920 29976 93079 10861 51509 78078 7609 31060 5716 83650 36140 42483 28311 4400 70065 81489 8698 42725 98862 91384 62527 23346 20109 30008 23839 57909 34337 17003 95510 86960 46812 51260 89828 32500 9432 83315 60998 66919 9007 31437 3157 9116 90115 49156 63730 30264 16086 35651 85337 53894 77015 90896 93327 67047 20702 34864 26670 12403 18045 76798 46295 55998 95028 4607 11294 69328 41660 78958 46364 44413 59766 73653 88673 91723 59224 70726 15443 56944 45856 63645 9413 92555 27279 65298 26752 88794 68928 83188 65855 68518 11195 87725 87822 77139 9036 58278 27843 81353 27745 43654 67108 50554 98144 23801 77955 51288 13970 18301 89710 62519 2202 96064 3522 7029 43187 42666 60189 27496 41611 51666 89655 24178 79080 7318 4950 51594 41254 64712 84285 74939 86940 52099 40620 24093 49874 6971 14807 24901 33843 78990 67724 33928 74001 72977 33908 63743 22607 89454 60290 55032 46937 14311 90212 78384 35745 97407 75249 13744 5124 72663 33817 75115 74188 21323 41476 68459 96224 76622 25004 57405 9913 44601 88755 72989 12624 59554 97742 13592 16239 31555 20345 6126 60880 75248 8362 48093 9543 37308 49693 52626 48131 66549 31763 96350 19752 10339 46207 43741 49273 50016 17161 62231 76988 39865 25519 18898 85684 16754 46335 91715 88064 12555 68143 29125 21705 30230 51436 25693 80369 47365 10585 34520 99086 36544 24258 79827 90050 47908 34362 31515 95646 57483 97323 47930 44345 59998 7174 76552 30987 22181 68356 97081 93044 55055 51606 62220 41234 86700 39288 63310 69893 17319 33056 37234 80853 94945 58035 13200 87525 52585 6683 46194 80151 99950 23237 71546 45743 98034 27565 48163 2407 55655 76031 22092 61300 81297 5023 85795 29584 24037 70572 42734 76839 152 15273 74720 48665 76971 23295 42603 78166 96035 94312 40063 55352 68043 37336 70798 83557 65158 7930 76368 82228 70952 33711 38984 95605 48087 38869 86900 94569 65056 70124 87313 54053 53388 38532 55109 68665 44739 36893 4948 21480 95878 59211 96030 88144 70441 57500 42590 66002 31235 42337 41423 76301 50125 6345 84084 59291 81247 47087 10330 24632 26648 77049 64466 44186 73504 53304 48303 11275 77949 75827 66828 16964 41257 35897 9267 41972 63800 42412 51822 51547 44335 5683 14489 44645 99477 10912 8178 27250 33222 71060 93042 39287 17165 68497 43144 12988 91725 72788 36129 80292 7311 80940 69461 12968 61112 56136 66415 64560 96905 93070 35465 92237 33370 35400 10001 44526 53097 38129 44855 9020 91218 73861 33315 29158 78498 17060 60418 86204 22910 4904 67000 74443 19245 60558 91819 55485 6035 32303 38736 65508 58361 6791 67786 79530 14096 51403 1215 39387 51068 53958 52759 39502 82899 41498 51718 79474 90210 41321 77654 72064 68780 10786 95233 31697 70170 36112 95259 91090 20037 75520 56766 56194 10979 64210 55959 42991 30045 11999 50276 60157 81591 17540 38623 18615 13420 38993 78781 70485 10164 26842 70323 63232 29955 32927 28418 19952 94999 97028 30847 88150 17651 63555 35626 70707 27096 95289 13527 33934 83433 82903 53597 63296 15987 72599 91704 59601 83628 80803 45080 99788 60058 62319 7562 4878 84384 80380 96262 73278 56176 31621 53300 80174 3393 14731 55302 62970 59523 82025 20597 17895 85430 42676 73378 41937 8088 20630 77970 98594 97155 25156 1231 87557 33879 93558 23279 88190 396 23210 32161 42151 59036 72468 50057 23221 30196 49870 43468 47456 16404 66473 66842 51845 26620 86126 81142 48675 94991 4784 31870 95853 6747 77008 45826 10522 9905 29964 63343 53646 73379 74021 4536 11917 9824 25107 59429 82771 61812 7301 96363 72122 18579 34139 38608 97221 39394 88410 43413 18247 58683 42536 30531 68826 31057 7162 83278 50183 2971 69298 68315 32377 84494 86150 50086 11027 37704 38886 26080 61225 49539 50790 70650 65192 87077 88113 98130 1519 2766 8617 34876 69882 3165 21194 18220 66388 63765 66326 46143 29221 45343 82932 16680 58567 25570 76818 99284 6309 21939 54097 58056 74482 79789 87664 8006 52156 66699 7461 72675 80473 30282 89931 29339 571 22865 42862 54275 26381 11794 58838 86556 38714 70252 54184 72858 71080 22674 95680 58010 81313 89490 79904 99997 64075 81511 40820 59422 11020 44187 13409 5555 91052 53463 87022 16971 68853 70467 46301 12289 38132 22017 59380 18607 60538 72476 65265 15759 82607 40431 87452 42567 20855 56862 95327 99582 60257 47888 84463 62886 23292 14623 19118 6092 26277 16720 55847 21885 44372 35089 83364 51341 55373 89709 79829 8358 12855 86495 18808 5440 88399 21793 36183 78742 15609 24470 27314 17167 71777 99912 13089 61167 98704 60445 89439 12652 39457 78723 45017 41771 1113 25185 89361 16731 59483 77175 44468 36150 18603 2713 64192 75323 12406 65896 65806 47269 96778 28117 32419 28303 45377 81523 96157 29004 89812 17975 19897 43113 54040 39486 5790 66790 63664 46499 20847 83354 58826 88965 2121 97567 68242 13598 53270 95182 53258 58758 61263 78957 37211 49379 89183 68880 11382 45509 56586 43678 21260 33000 85291 29348 23479 48001 39307 56994 96536 51931 92013 86480 91404 48244 24375 15500 72692 64997 67144 96384 95731 17428 97896 64888 49206 40855 317 83707 24005 10683 98593 18680 15823 3707 20007 12679 80394 6786 8534 41159 4083 27132 1793 67472 82650 65905 98271 61860 42343 13772 63638 8500 93540 69603 32241 85148 59731 15567 39039 87637 44571 19746 56578 50943 6266 83316 29326 15582 28653 2702 50022 43274 55988 50289 89642 32260 78768 94642 48038 84645 43854 67234 826 16192 90758 21346 23712 32031 34618 46918 69216 33680 46007 83778 37669 46980 96292 73775 36334 5401 31611 37313 96099 21219 15341 44569 76449 10582 284 6801 77264 57641 1925 36497 92246 43619 8387 51032 66804 5687 69050 11109 71677 91695 52983 23249 15209 46425 29838 22589 99444 28746 57072 1051 92898 57583 95076 37674 56144 53044 85946 6981 47076 23207 62931 99857 94841 71243 94379 86523 34283 16218 79617 55754 78202 27586 1155 69043 93542 44074 94337 30336 75285 69571 70297 2127 99616 36673 29123 2631 96775 50373 81473 29205 29349 25807 76201 31154 6385 37040 15372 75862 68057 66136 30475 13079 18257 33766 12531 39938 29164 57268 61278 16482 19912 92417 87394 33405 65897 68404 31771 4489 48986 58413 93638 68461 10644 39463 43002 34347 31414 86314 57492 56088 19502 21385 49852 62703 88535 35053 39482 7231 23897 44155 23972 68691 68177 53248 92059 52623 80230 82026 86069 75049 35479 81521 91120 31846 54002 39595 37590 54737 91396 45405 70668 38306 17063 98465 43501 10715 43078 39587 21526 88465 81447 17479 55619 42697 7296 21972 10409 24298 8864 29379 66389 96060 28790 82808 45005 95495 17889 82148 52147 72319 7354 30942 74393 79281 36779 43048 50275 44020 53020 1441 31982 36795 69954 66567 86737 30044 73707 71337 48822 63690 76599 3042 69351 99377 37871 85619 59722 97075 65110 11868 8313 29696 98956 43978 14781 79054 82002 48834 25055 48967 17293 57446 57041 99565 15051 56444 74804 46243 73879 30583 79071 85613 29585 96605 32916 89957 79117 30850 74626 25161 29717 55020 42257 65909 53819 47389 98064 53293 95683 49211 14761 5444 49237 92199 48999 24106 18854 91184 513 26331 8705 72601 97772 74418 88268 97290 52221 70817 87966 55430 13074 90341 59001 36981 94319 16436 10947 45718 60609 55618 57888 36399 6695 35913 41176 29853 9165 27121 18672 23425 93640 77726 99842 48185 2595 57792 51534 84737 80975 92096 21244 59281 54456 59384 35113 10698 76593 24661 94941 68978 26430 46083 32839 26556 50496 47707 32373 67581 78538 15995 94195 20815 33937 58330 62240 6393 65238 41217 36815 78229 17826 35273 54077 71844 504 80917 35666 2715 97108 99910 10271 26322 12674 37784 89840 2792 93676 97914 46797 34631 1830 37654 41743 94234 10148 83071 4744 94741 42703 24336 27997 47304 44868 46898 76860 63123 16252 18590 39899 29292 94324 91782 48703 47148 84770 38118 11376 19045 49479 78598 78222 19564 95212 64516 56390 19992 27012 21224 18812 99088 22246 5847 80106 39667 91938 78568 9904 71266 37013 92657 92034 53970 94135 54589 86185 65758 56053 67261 4134 88018 17226 22689 33471 8717 25931 94209 23967 61863 81504 17851 24289 58790 84975 81057 86441 1177 76738 74741 7079 46437 8096 69831 20554 55152 17789 54984 19421 87079 48633 13973 72856 38464 48464 94178 39483 34145 53536 54968 34046 90798 90972 74961 10604 14445 70977 97651 30329 2065 85502 51933 16921 71279 44583 8075 99689 65769 78241 74648 65057 91037 25742 12350 20784 1090 15363 66687 61054 5996 94115 85952 41341 63652 16627 20015 9873 32642 66677 1016 87168 14301 12463 25130 46068 58289 13202 69918 37880 31244 32044 17543 98483 87971 57983 33734 75268 15717 96636 91122 94814 95600 84546 12364 40266 52792 29212 65634 59990 79328 58155 2343 27885 70018 91690 45086 99189 79407 49040 70746 15037 37306 27671 37410 67333 43150 16064 45171 47946 98065 15511 94630 52278 2884 97493 84495 66541 38373 8292 33774 24078 10673 7758 57785 20931 73032 93566 90932 14215 27711 67390 60734 31120 41770 98681 83685 53730 15971 98314 4026 10931 10751 45749 64278 19071 5538 9381 99175 22705 50519 59400 87302 77714 38213 46055 10360 71329 80571 20171 69496 81568 45205 45127 91299 10998 5620 45117 80645 25517 47158 96338 63644 67860 96126 82310 63972 21200 75418 7122 67886 13899 5581 15470 321 83036 13284 36452 34511 65189 94237 99589 51322 69349 70854 75369 2935 14764 41092 78531 11844 55656 63325 8180 1510 11540 63222 18886 13581 92889 53146 41810 82479 69520 759 21366 58479 22730 66500 72367 84842 21239 98877 6606 109 1171 7966 52602 45880 89284 88482 70227 88579 29660 45242 10112 2393 1303 68833 72680 15492 95506 1818 55653 93145 67180 73140 57382 56764 50582 66264 11424 27668 160 62426 6002 3630 35999 35981 49326 28460 43530 54542 87389 13760 14277 55369 42178 21046 37811 83332 77176 47432 4050 67682 55907 99466 63463 19971 7286 83631 72168 36021 63873 81655 27395 82045 17910 86104 41554 18094 81107 18337 1429 80130 54071 89171 70822 45589 17332 27626 44820 6946 20591 68716 74705 30157 21884 68574 9166 77080 94784 48694 58226 34766 99978 43410 90786 1859 621 63049 15047 95349 74759 36378 10995 39925 92393 6704 3240 45185 82817 15244 29631 97971 60432 34005 21706 4838 90660 89749 79372 79196 51044 63562 80836 81943 17598 71634 70107 92442 35054 16367 32034 22401 54768 44746 12072 48877 85107 67488 66337 82223 81055 49476 47568 94377 30801 19660 79816 31436 42896 65109 54258 75153 85385 23469 44501 44775 20676 38384 80937 9958 20727 58 72613 76124 15316 46136 63776 71006 88943 75480 54257 73499 3497 46632 41576 46526 68058 65397 77985 53731 98031 89269 19947 87740 53292 31175 23948 55056 7045 39328 88488 24961 7595 68561 68717 53824 34646 19885 39475 34609 14753 56101 76773 9411 6788 52246 37419 64658 4806 48360 36335 4226 72264 44321 98087 41268 49931 83376 55633 94559 21472 31176 77816 24530 95980 90395 90655 23283 10159 62801 40191 9275 9876 29652 77025 88749 60186 23087 98203 4426 80965 48104 15777 91142 57026 58869 20327 62448 23562 30491 50072 83917 88718 97534 91869 43281 95995 58160 20035 56526 81359 99475 30192 21327 22335 78126 6580 23913 41484 28826 35566 28021 20907 45353 4182 82214 8009 7051 26786 99885 82721 48481 65690 5270 61378 51584 35701 98188 43346 57058 97443 78621 13945 75814 47043 96677 34737 41266 2085 76152 21547 78466 96603 58044 61409 51837 57064 57216 64134 70247 96269 97452 86674 22277 94119 14398 16745 20911 38290 84649 72941 78647 14265 93107 51236 83391 92248 36349 72183 40508 22698 89954 97234 96649 30122 48785 25297 24587 20434 28890 58001 52026 68653 64746 87819 47457 8846 34379 98784 90413 51218 30238 67420 53571 96096 22239 88804 46595 10851 63936 19978 77678 178 83448 49031 64863 69199 51774 74143 41764 7603 49684 39686 51181 49782 45760 27449 19235 30038 41127 53424 2514 19180 42669 3514 9595 13815 39168 2141 28995 64021 9607 35315 51201 93247 13230 223 94247 49628 64311 98060 34818 17983 22458 13664 27079 40571 1408 73302 72943 30046 33197 77564 79628 20474 18894 82976 22077 47686 4540 2210 78996 31116 40435 74447 1844 93635 1913 89360 4048 37272 60985 52955 45804 2837 64672 54782 80403 24157 92938 53446 93546 79544 53937 82303 98070 76062 88238 94654 47348 19592 93295 46525 81696 22308 95526 54397 58537 9500 85841 13874 37072 96859 89660 10356 25105 29992 68486 24218 71754 15647 37853 66409 73251 95237 79084 56129 82209 20645 90025 2302 24540 47479 75240 78700 47370 13315 60164 52460 4187 33110 27220 61928 31096 85072 39591 79000 72323 58085 28752 96344 75687 84950 688 48728 82868 6703 58555 32704 64557 65042 55899 12553 30211 27629 12785 2976 76654 5163 10726 31723 9167 52230 35280 8120 56599 91644 1307 86412 10914 79655 17650 69886 86698 62091 4250 31345 20084 11213 57253 38563 84140 58678 27059 92569 8067 53260 39854 17507 83033 98760 37971 61179 93915 57927 32515 57290 41535 61367 49805 55667 97361 39535 76450 23428 47899 66683 49560 78228 18909 14663 58292 21146 35263 34438 94643 18319 89108 14647 4766 43417 74887 40672 61814 11125 98623 57876 29057 5836 10170 93120 70248 82195 40134 5187 63905 79618 96804 86179 47187 36250 88081 45108 86416 13803 75114 50319 9657 8535 93727 95716 87522 71142 30581 82954 79996 73283 21787 22254 15888 34292 66226 88291 10748 48400 81777 9680 39139 86309 99090 56474 94462 27019 78472 52861 3746 53852 88635 97247 58551 12385 63861 15923 56909 12600 93858 80753 21504 81649 101 87569 98712 86824 18439 45630 13413 45813 35186 58699 8682 76715 41679 13872 59591 83690 96190 63829 44565 23799 30672 14866 82118 58822 87899 83485 14393 47681 66475 6879 87236 1641 14065 4235 32325 76625 1387 78044 35076 14233 71805 5347 73434 68123 58898 23621 13139 37387 83246 21114 67434 37141 3369 74434 36407 97343 75559 85308 53871 22703 11546 60634 32442 89406 45911 86724 99907 85465 26514 84746 49249 72780 79705 64206 93015 3467 70776 89240 43561 24433 63327 4742 46260 62118 1566 53239 87561 47167 2535 18354 84508 57979 40451 73430 2199 56047 1872 90819 38778 71122 56865 49202 60511 91426 32539 89643 50921 39147 55919 70431 72844 57658 58596 58488 11585 81060 32372 24663 49148 48332 15528 53719 34376 11788 97088 96826 20996 44964 28734 58125 64937 17023 88151 57209 11462 89504 32687 80290 77117 5968 42169 337 40194 59659 89063 62529 80689 1374 40714 24382 73207 29686 13204 49757 64678 52316 31326 1796 947 79778 83930 64956 91744 55969 82465 41647 66253 28607 66871 30651 45635 16828 72265 85277 59403 62375 87464 41312 40176 80032 30576 93762 20036 20433 41374 40299 21670 9684 61874 2011 3777 98942 36117 71787 66239 80736 2092 5699 52137 9848 47361 96148 80933 75445 26662 1091 762 76756 67631 51772 56011 64537 25420 61343 96881 15889 60384 90857 96727 35242 59207 21768 46408 81380 33786 17324 23578 72626 66774 17464 32386 63077 53084 67561 77750 57781 31863 24881 25544 90597 83060 73551 93298 75495 87991 38877 15885 91516 17824 14954 57520 15811 64178 5530 58982 25937 34420 32744 87720 97680 10659 2296 96621 77917 4905 12696 29751 76514 3815 78508 33914 58879 52304 5561 87009 24124 29009 15893 32537 64409 21905 72953 59629 3763 89917 66897 99611 36461 72000 42130 32784 84868 45990 14950 51516 59894 56302 1828 36370 94290 96877 2690 51728 4956 54607 63763 89354 12280 72597 22883 86394 74397 99879 77879 51975 7939 27721 92385 64267 63175 52109 95758 8144 19555 48395 99056 43397 77506 93872 74997 8099 22432 23615 50744 97200 31752 81984 88022 20028 21599 32338 97085 79596 7980 50043 12893 50730 36409 37494 29106 65385 32139 95547 38310 24413 19352 42003 54705 19134 57303 35821 52845 2338 10906 74625 85366 56029 8352 84249 51619 76353 70036 16139 78697 331 78263 83402 27403 27306 46685 40793 68693 53539 38698 35149 23688 79223 81360 55064 23855 39096 69088 80012 84794 20526 66666 95090 86820 50510 21090 20351 48780 60049 33411 96610 74709 55286 97367 29839 71597 60071 16450 99744 38947 49023 895 15070 82605 38533 41416 14919 36770 35914 46875 74831 26864 58781 35164 50051 94224 27025 17737 52096 27720 18744 63944 42952 6554 93351 11519 90331 10863 55778 32140 11916 54475 21236 39530 89085 59622 97613 54582 93756 42773 54402 89310 34266 30507 91456 18113 33772 9173 97945 20669 47021 71881 19317 70345 71430 2112 61530 38124 7799 5840 51880 35172 89455 47588 55982 20726 75647 86956 15621 94666 51296 31117 45354 50762 56207 62800 42738 13311 19896 74811 14418 24892 78174 96457 16906 12258 65140 73574 44110 75282 66258 36871 88558 79888 89473 82424 54100 487 73846 31873 86260 99126 38299 94475 83489 60912 81887 21177 54383 19223 37452 8478 81034 62748 51576 89846 74681 97711 75017 5718 66941 33653 73170 64661 54276 46052 59763 85150 50964 99759 12456 7470 69027 47757 99511 11532 19722 23094 89185 89829 65949 80789 90320 63019 82531 77278 73777 29366 14036 51656 81736 7467 39883 7501 55679 25563 92171 81580 15136 36455 65489 7865 823 62684 61576 91609 42380 33986 55546 80607 25238 42034 70454 98598 87193 65256 69273 60559 25975 53229 33676 50200 65297 93994 81408 26964 90558 56193 22158 15895 3859 52061 49602 70340 8266 22059 38285 67487 91399 11324 59976 32626 86726 71525 72335 11357 46598 3492 94974 65654 19080 42410 96952 88057 27480 56535 75496 74685 40314 61557 95854 76596 1388 9494 85721 45928 19114 24094 66230 52508 55051 62780 41335 96935 15990 73520 66491 72883 85865 82463 87337 4657 2657 23028 11035 75633 67122 15181 24002 43535 23889 89437 21476 63226 872 3568 4927 5497 33429 16427 25221 47101 70608 86032 39319 47056 57713 73958 70135 93111 37661 37371 51040 84623 97439 81851 38871 97935 76299 44207 46893 6731 55879 80099 27839 71847 96177 99853 98910 1922 70906 30977 82443 76472 3423 1896 61454 90066 22273 64133 95166 81541 93942 16894 58156 98656 6631 66715 32832 79696 59754 62127 77292 44306 47832 5421 44597 16066 46569 88069 25621 273 91482 48531 96668 94504 87137 67062 92726 69784 72235 95919 28560 88645 14949 53561 6181 25036 94884 51130 84676 18803 86343 75013 76637 8488 92542 20040 83752 64344 18567 38752 14802 65739 50223 73343 60420 84386 21924 17626 78300 20080 8151 7080 2616 18778 25842 61637 54154 53218 1175 5143 89175 68798 3180 58020 11307 95388 61074 17110 49351 68614 16150 78237 73336 91221 73467 66793 104 50836 65131 38446 96111 3897 48138 35667 4545 72358 28242 55629 93593 22771 79160 9601 38723 72280 10830 71567 68327 68687 61542 60687 9868 47499 3309 38014 64787 39921 73115 8230 68884 4145 34290 38517 69260 99084 99093 98330 89392 19781 11378 2004 26876 35908 17928 72400 94084 66866 35767 83539 95781 96472 31489 94352 56611 81897 63507 21071 8147 23633 1141 61506 93732 48468 37332 67136 1862 31835 30396 60717 20280 15656 60635 61857 9385 62988 44671 35489 50425 63124 98733 46593 53618 23201 10354 89837 67640 10067 5941 97066 93551 50264 56116 71826 49371 36671 24434 27111 85999 70291 33099 43551 31458 56291 16494 95596 27887 97538 7788 46130 73540 12898 19175 86591 39915 5182 14985 27953 59067 53090 59815 92843 51579 81215 35535 92640 8908 63131 23115 13034 72518 68381 81050 86819 68513 21929 84301 87498 8310 97888 12498 45016 69510 3280 89276 75676 35514 47157 94497 21026 14587 32602 7107 1389 97413 92068 6515 80157 68836 726 77312 64305 69094 94647 14033 82161 83788 10237 84133 92283 75923 45549 62975 70605 48391 98996 86690 3842 64254 33019 86263 85045 1547 6809 81703 8663 61551 86936 86164 87739 55472 76257 59750 24539 11733 32849 15025 6868 36729 60070 82127 18229 46688 46613 27423 79811 13707 12896 77157 16135 52740 69804 91615 29065 5051 77718 15099 22301 60330 48228 24872 14798 32137 84087 71836 94996 54425 1631 45099 86973 86267 97628 88752 65866 12216 48581 69593 49349 25890 80069 68428 65226 26761 52917 52790 5059 98580 71662 31725 17676 17765 40589 97482 87291 47443 80893 21822 62672 17099 6425 21085 39206 22470 94260 92983 26199 79388 94411 13171 43006 63086 60745 8807 17441 97522 52659 74419 58981 93334 74634 57686 79431 93509 52636 99024 40371 19260 12976 67570 36011 4277 64634 77930 2474 17830 10967 79260 72514 19826 96076 93135 86266 16513 68286 93082 84749 16676 11053 49384 68994 31686 53474 89116 31167 36134 89383 26910 23405 38711 72097 44340 11090 76324 10958 91313 8389 83851 25071 83634 90984 22220 15156 12688 42015 13526 97905 12436 8264 59889 96424 84800 6202 97616 14694 50328 97789 3416 15359 31857 18200 29646 73749 68440 22299 17014 22324 54911 55981 40145 75423 76919 22449 79913 25033 88811 20046 60886 19635 77549 34234 56814 30399 40414 14322 2511 53016 82014 80755 32544 45430 41845 7905 4812 33956 30579 21604 22096 76318 19669 95873 97641 72094 80554 64986 754 47598 88600 45333 66042 23100 24656 10908 99158 35409 4566 68596 16117 72800 3643 5885 97397 6833 10735 35657 54882 70748 78865 79115 60741 29077 47711 51909 7695 36375 28138 38380 9691 48247 79155 67184 44405 67669 38485 36394 79751 34445 14191 44297 95806 64719 99661 12089 67766 55845 14682 36402 72531 63884 85559 51305 5234 3428 66534 8669 65162 32787 22454 51393 2812 13354 33499 29147 97225 72178 76070 34441 27850 88726 35363 30967 32986 88731 28475 22943 18540 78924 21449 87547 95054 35246 76805 32689 79302 13167 71358 58239 10940 24137 19110 43631 99102 79198 34364 74932 67754 3132 41139 5138 44923 73147 12328 8613 27152 54869 81624 8674 97369 29163 71759 72581 48420 35354 39174 4593 39972 42777 85632 11489 43249 58445 99583 85099 5601 20450 41727 2275 22879 98531 60989 96438 7740 66151 442 34799 42565 73284 359 83742 94704 72050 15602 98734 67199 53979 26221 71644 33974 66390 68989 98374 486 79759 24257 46939 17751 83748 90907 35647 79402 21651 66913 20896 49073 33412 83947 61528 33372 78730 63272 39903 48183 41248 59521 22725 80216 84933 13810 2939 97489 91974 62741 95007 10138 91649 52613 80687 50004 46787 37287 59964 46138 10101 25110 74263 21339 9086 74940 95402 69241 76691 769 73068 33012 80991 34963 16942 62503 9763 10616 64136 52970 59994 49185 48666 5235 3133 3626 47114 8890 33957 18841 15296 42137 25195 36963 5655 84542 90099 66039 78373 35951 55861 3758 41439 2291 54596 56338 15770 62115 31922 17447 55771 75758 22093 88679 19037 25280 25406 40574 51358 60095 42416 85153 28819 80093 60746 52588 61357 98228 5478 39917 61456 67422 36244 88342 98727 34885 13734 46965 43571 78346 22402 76610 15600 27848 79603 52435 25631 44053 17742 68775 34942 82923 13999 49306 44330 45491 91795 72674 49257 61844 76993 51564 36612 46035 83095 50823 94870 81053 15992 34092 78667 30039 4149 49547 94233 95556 94191 37779 45468 29393 70448 43503 36996 14400 29809 35095 31429 39194 32025 81323 80705 73543 47692 65674 64982 22041 40268 86077 58701 18352 52618 76038 62713 6994 85255 12952 4367 59958 50027 47474 73837 88547 18089 16810 94519 79810 78999 88093 79828 11529 26289 59325 90226 13577 45096 90306 54034 58951 28208 51094 49327 33043 17035 20732 29011 88994 95695 85478 70121 28544 57644 92473 28593 98619 38009 32077 81084 95063 27007 72632 668 38745 64738 16593 14893 60799 53241 38991 19864 56991 78010 52200 20396 51386 12881 72083 1357 52769 53129 6259 42722 43475 70859 18241 10706 30345 22926 58993 4842 19164 56186 30696 3349 24376 11809 7538 6678 46823 21858 97318 88821 81120 5245 73485 80266 37381 45314 7220 83180 45702 53897 45002 98086 69589 21964 17291 99117 14808 13811 37022 14519 9645 7164 9725 61295 14496 73024 53570 73135 12068 67029 50987 87627 72726 33916 75908 47482 12466 49078 65416 77063 81177 96471 53279 93694 12826 56807 94450 4625 29303 90628 68781 66362 39151 62239 3803 2883 3458 12478 69941 77558 62028 6605 21214 67050 65035 22171 46855 11296 41961 1755 77238 87344 83102 55906 26159 42875 24343 67117 24594 61027 49309 51109 26355 29465 65154 718 34879 86413 64158 60744 63649 98684 79514 15985 31389 14385 52443 14865 31963 38981 90995 99074 71586 51481 50372 52648 29085 44452 83958 65299 27660 55609 54813 26572 72162 43583 67841 37986 77903 82536 69410 10661 22097 56085 97643 28252 30244 58284 52707 68749 22929 70455 18786 25164 57856 34417 16602 80008 63376 52551 12522 27768 61254 18703 55531 46495 50838 68151 90454 83112 41793 35168 93437 33300 20790 33223 34223 75549 78388 96342 86268 47048 37219 16483 36913 41337 30714 28789 45052 73822 23986 68510 782 36296 89167 8384 19902 8916 18454 67632 54760 97575 23366 29118 5259 15007 69049 96143 95735 84409 99079 58025 9647 10860 88504 82377 87222 63360 87035 46981 84929 7912 2623 18950 60025 68489 47689 35152 9929 76039 4121 10952 64012 13466 73198 10442 17298 59924 57893 52643 98916 99030 26703 36127 2588 16203 42126 89463 91296 98742 14409 50074 65976 4518 73814 92880 67785 67885 33229 10881 82267 98519 31368 12061 81661 4503 56219 27246 23171 33042 28957 19913 1992 48255 45886 60832 16571 65669 82182 85443 30347 5815 16873 54837 31328 35620 22834 42544 46532 71908 55672 83468 86393 72144 21815 16460 9187 47684 63074 96872 34059 18694 46362 78121 58453 87309 51391 37629 56118 87094 20575 99296 35124 35848 19534 60260 5108 52164 15557 55860 20078 5493 64252 81389 51961 22437 23135 23099 27679 70128 24548 12152 97741 47136 50490 89357 46394 46248 87489 81615 8994 24861 55935 86624 95639 60516 19215 49312 4646 8692 37045 13909 20828 98457 10289 71352 80198 75478 74127 15948 86520 6723 83131 65452 71237 48520 9334 86111 56934 91421 16996 17385 31241 72807 58694 46350 59132 93497 14201 57738 53306 20045 97753 31615 47265 85643 36570 17883 65815 12165 34980 34893 9755 59182 45687 17283 17120 80739 10119 63220 75307 51903 1377 19970 59642 93603 42941 99096 40033 61044 90765 60860 28670 88382 76011 36411 36831 49795 13657 38766 82292 53582 14932 3088 20746 20119 51177 31964 4892 84247 95162 60725 79239 11666 78659 12990 5417 92067 25030 78854 25703 73259 29254 38471 45040 28084 13011 78545 72984 653 82969 6359 85763 16409 9915 30388 1399 403 67216 77372 89870 75125 66573 63026 64161 99866 40513 75875 98004 81435 91568 5823 46960 15737 79720 69021 52396 42585 19811 71020 50284 80752 32743 65693 95665 59701 58526 91529 18807 80186 74048 30712 3899 3612 83547 21586 29172 70603 53975 79704 12445 44776 38051 93827 16862 88983 29731 66644 81947 51300 65593 44485 90508 68950 79832 76441 52844 58177 56990 54862 59082 34740 19790 83569 18235 64820 55565 19313 40424 90296 10153 39187 34300 9712 36491 35000 36763 55627 60339 66820 33264 24835 67851 57211 85245 74210 72080 46460 58511 7353 72436 94494 91625 3689 41872 20641 71249 84571 27154 53068 76510 44688 27616 62972 99207 61498 38535 76017 32780 24306 19662 20514 84921 99818 91613 9321 36442 71158 26170 99094 88002 52627 92099 89677 69394 18022 52341 59270 53605 28007 56426 10325 34895 13679 51798 59516 47205 10506 82567 31930 71086 31739 84364 37794 28728 54299 37568 14699 26970 24028 82417 34727 98247 27589 2441 19410 87417 27179 71042 25836 54061 97978 79793 25545 17855 45865 6840 84118 81166 27322 81148 43197 58225 31125 52758 46988 55382 16550 52322 23403 18657 63648 59744 32150 1679 74220 68373 69691 70049 44351 87443 97821 63246 94340 94006 60195 68911 35443 41888 90277 57943 96373 16518 82837 3865 3007 78440 91446 58929 60902 93677 54371 58153 89134 48314 83305 2541 41102 11655 301 57631 68201 39744 51834 1117 44130 12163 44995 55714 80951 69553 26796 21679 38126 79899 22497 21432 61658 13911 50938 28053 89202 44205 56964 48698 61444 22447 65580 66636 15618 24222 52103 87195 46554 22264 33696 20527 16220 34265 839 69452 56052 90982 16201 69525 90195 95328 83366 15755 32301 73334 94823 24325 25165 81261 7815 41274 40391 91703 17818 86321 32307 24930 68979 72379 63322 99501 80523 92204 66851 29948 31114 69901 29500 44698 70693 37538 29822 76941 90401 23871 36683 15993 73365 5879 47415 65672 18177 41081 12597 84289 93216 9896 53832 48799 74714 34775 35226 75232 41163 9665 96767 12838 93967 10989 95163 54900 52062 19474 29027 22237 51574 80089 17108 12676 17957 2583 84338 38832 22927 22648 70251 97645 90351 32875 14769 72356 39997 84962 93993 48031 73556 5058 60077 22197 22650 33795 20260 37537 18298 63013 71593 95822 98235 46872 19446 34071 23847 80154 44517 19157 90901 17888 56956 91178 70488 40831 25857 836 5434 80710 58351 98688 87343 64239 19560 90589 65029 17483 33121 30704 8970 14206 46002 21315 1829 26008 95345 93674 46619 2 56925 93153 51414 12176 65346 16115 49426 94389 72443 76164 46053 36826 595 69188 67797 70691 35846 36736 1439 90130 24468 63742 99391 1146 51413 38175 81514 94618 48684 77947 74933 12458 48766 67948 98458 74026 44023 1073 49481 48896 20542 73604 5884 21317 36149 6922 63035 78191 25941 90846 42434 53663 46216 18547 86249 9176 26623 45477 52191 17840 27328 5397 59904 41983 98525 92501 38701 94487 16471 84939 58814 68895 25860 79894 24478 38305 15242 82445 57040 73231 55663 17255 82888 54916 87170 83866 47735 63642 95248 24999 15200 65281 54621 40012 461 69824 87515 27763 5460 7398 82343 58816 71675 21311 83920 97545 26334 94088 98301 84113 20218 48173 4060 49821 86868 9393 32569 68995 85187 53104 86642 40177 75315 34810 2124 59397 56758 33940 22242 60161 17070 51149 44955 25868 57653 38758 73054 31898 25373 45376 88023 13889 61079 70048 66961 82305 27829 82658 30529 98058 68727 54349 12365 46082 65456 56217 56402 13014 80168 58672 59329 57124 35410 94613 48414 92243 57153 86985 4620 12559 97889 44086 8539 84207 87641 60106 72442 56731 85081 16353 63942 2890 9231 23158 6248 57887 78043 4526 48839 76704 32802 6070 29368 57035 95527 7073 27735 20499 74742 23601 8940 64749 56997 74530 46615 35345 47679 66712 53815 24827 55272 82973 41586 87818 77129 87292 9696 78524 90275 34781 49956 92278 13000 6056 39560 30375 49283 52066 18717 6001 84294 90407 6992 24702 23690 87286 86632 94925 80781 92041 86834 7615 21328 803 34680 77407 16182 83452 73249 25053 34403 33925 29793 15469 3558 6296 16025 70842 83566 4366 75239 55537 99364 81412 25874 5212 40463 71455 22664 41643 59007 86163 6008 83250 81061 55172 38182 54114 63488 77397 14520 63536 23998 23681 92863 9774 51409 99354 76962 58569 95087 23076 48878 76466 15309 93904 91940 29347 31522 37073 43163 21745 64685 12967 20968 57913 73221 15265 58514 5348 72841 52382 63059 37340 2621 5512 79747 43099 17029 69405 25499 64716 82949 13062 65878 39541 31310 92897 28093 44370 18765 75306 77736 41518 42744 18795 19065 17561 56896 57071 59911 17346 85080 48570 28332 3017 92600 61677 57322 70649 58619 54552 64518 5 53721 71467 17659 34492 26712 28339 35258 84605 92460 47063 49847 28341 66166 81652 38910 43011 57836 32906 13004 89985 61750 6627 66025 66526 99711 21667 86121 35862 55271 29623 71416 88398 73128 37743 13073 70850 79482 46607 35756 74760 34099 70385 81836 20955 50866 31094 5115 63331 74123 80325 21297 81724 75557 66610 53163 75084 88212 1320 4603 99561 16860 96095 43208 26295 24100 43500 61125 371 45641 32964 54209 75948 10500 64596 14790 67506 9992 90282 10034 41345 32427 18203 82638 96949 88555 86658 44943 61157 97374 5223 30365 68842 27151 80164 34451 29785 50967 87420 9795 56906 53500 41777 91512 59319 65121 35525 79815 84847 8383 8764 31055 43623 30790 20530 86180 29632 59408 16174 82533 45565 41965 13721 34882 45191 34954 61289 99218 47431 71136 73376 9721 89639 97476 73117 6603 45722 15852 46516 51968 93704 60750 20807 13635 98297 85395 41566 68377 74858 30349 80175 60248 34332 83710 51544 83371 31811 903 71756 853 69375 26213 10134 88370 5484 15151 24531 5068 71818 28104 78889 29275 72002 68828 76229 24771 17388 38572 650 45771 12660 57357 60310 81116 9370 42723 49354 49854 80415 65216 81225 44336 81962 37324 60273 515 75279 36460 88182 5411 98306 96966 19748 65562 90133 16053 63238 14735 25590 79691 19645 47672 1421 59262 52031 27084 28022 76838 68142 17143 13565 38052 93875 89350 5367 37963 24518 90450 42541 80077 43973 40319 79521 97812 66760 22937 70793 94221 61146 97263 27269 67398 48341 92020 98908 44414 398 16388 39330 40275 76888 72189 71716 12869 9242 25599 65618 5309 63425 90442 40478 82950 43898 39942 80999 62757 35150 34341 6005 35536 57009 29040 56042 73900 8761 54922 14724 6132 62637 72837 93764 76309 63453 7096 8537 27112 85240 6933 48781 85062 70801 71066 9629 87920 73137 20072 37415 83966 8127 14877 51963 20391 21228 631 3671 10420 98773 43130 60909 21771 22182 5837 17596 27161 98043 11366 64532 53009 6459 27677 86371 46957 59003 97474 21744 39110 88425 26885 37914 52812 2103 57000 31404 79124 54685 55118 94639 41532 74973 71988 68359 11721 80878 25387 88455 22350 10577 50158 14135 68402 48127 24584 15578 68452 67211 32956 47881 92566 68023 78053 17328 51234 24770 5846 52579 99300 89898 22671 30681 24020 6898 35262 56071 1205 32613 75794 13496 37467 71241 86854 81059 12344 73708 80116 18967 90028 70003 32982 93559 65851 9235 9456 69009 62544 95855 93561 49419 55963 70166 9499 42620 20928 84252 17694 47859 38996 77957 70032 43139 38357 4631 81168 74193 61574 81717 40405 80501 37334 12259 73805 95604 36574 99439 8299 45021 49548 7199 53543 64103 14845 13950 44475 60913 38621 40912 61599 54452 92186 59146 36162 56977 66927 48492 77810 92942 33357 98328 27167 3582 39438 56835 9395 24600 36340 61057 26303 84347 21798 75144 52131 36505 65839 45893 94926 72699 57844 72847 42355 72303 37663 54938 72199 69621 59619 99521 80610 95891 16285 65305 11669 39548 71845 65719 44639 26887 49735 77494 53312 75552 93831 14924 97731 30624 12415 78416 8409 16314 40846 19605 10941 25515 32284 18991 30553 67752 60749 34850 90218 87809 47527 85758 72840 46789 33718 52318 90970 45241 7404 82700 2534 56064 5509 47295 1094 46545 84059 24693 61879 56333 36338 17942 17360 87149 5157 47680 78822 41145 63660 98370 62496 58912 51823 71931 48809 40440 869 37144 57125 27952 30092 77613 37984 25737 93507 20596 45410 91408 79685 44354 8204 45885 99318 33035 87847 27649 75678 36891 86856 36881 28578 40804 96958 67187 89447 519 82163 22722 90517 66276 68786 54158 12269 10361 61661 98644 70435 31456 14901 35776 65406 59416 62343 538 83212 7756 42819 89962 41042 82991 34112 43498 13147 98522 63082 63669 95197 50920 31011 63700 40044 91510 23356 62648 73866 67593 8601 92576 30852 34908 6839 72001 30089 76665 92887 8839 37976 7514 20235 88320 21841 13533 67283 98329 44810 56211 74643 37859 90523 78358 24683 99223 57331 1880 32312 24006 99957 68136 65381 29733 67857 8185 74711 23994 59354 33106 37565 48273 93734 75065 5346 14532 5942 55623 93514 18300 13049 31987 96537 38145 25604 96415 59762 10415 86949 78382 54364 98831 46400 3814 91943 50827 59011 72145 71748 67837 70933 69717 41752 44398 93629 87862 9281 71073 86993 44192 93803 63159 21723 84996 24184 8129 24895 16721 65627 93856 75433 98796 5589 9931 42948 66342 45719 57113 21313 31425 76171 81277 36652 44112 78845 55146 11608 25865 22651 65144 61499 32332 35462 51446 47661 81286 68538 26806 47951 20809 46345 53482 79359 44772 25929 42707 25228 88109 42644 57007 33490 65001 53191 70228 71957 37067 38169 14545 80800 97401 91344 9431 78452 22354 64812 45284 18962 75696 30065 35072 11072 65334 45919 34986 28870 94057 37134 92168 21075 41434 72406 16439 30130 50725 61240 98564 13749 60431 32304 17413 22245 40283 55726 9987 81522 53703 90585 77231 1287 42632 50808 71216 59333 11934 44954 28209 20657 97399 87742 25324 25487 89451 74601 60118 73550 66158 51131 24912 64385 22741 81681 82905 21992 40343 15344 47820 3955 29862 91349 16797 16166 56640 4469 84681 14805 91500 22314 10831 96591 4189 45387 53778 64760 15146 34909 1999 86731 58745 98822 34134 99503 52717 73339 23882 90502 14212 45881 43328 9857 24293 74828 3824 55637 28385 55250 68184 46552 2123 68400 92155 90642 55564 20686 38859 25674 40869 38067 28352 84045 89674 19551 83411 23101 63898 23136 55566 2762 21777 16461 55940 33942 65009 75030 80935 68824 73978 42813 4511 12232 87351 65177 70735 53144 80559 77066 82762 80708 37345 21854 69318 52293 83302 9317 31777 29726 12363 84677 47877 7245 7517 87400 33712 95546 56212 83400 51081 2157 60016 10641 94780 99724 14419 14464 90788 91024 30022 43759 39803 72538 18864 3567 55887 83825 84089 46883 79392 17666 24972 78124 64068 5352 12384 31130 8332 86602 39507 58525 33797 63287 60482 65871 24515 7579 81011 18004 67440 75167 8866 43830 10168 2959 78727 77313 37207 18180 60680 76053 64625 11474 56100 1886 57689 43711 86992 83856 26714 28657 70234 39232 21429 21154 93656 70487 94355 58714 30865 93760 41036 841 1487 43061 45572 50734 41156 37279 91180 5698 7641 26418 31324 13865 22438 96122 32548 49122 15523 11813 27508 67651 77542 5410 49825 92447 17205 59306 55680 47982 80674 34551 1460 66996 74425 93990 33374 21933 58970 70752 16227 27804 61248 54691 98925 43861 70517 67116 38732 1930 76134 30766 21093 75933 78663 34933 6394 10227 50228 63045 68688 81622 20162 499 97692 71002 17474 40615 56887 57082 63496 37430 49856 72378 21353 17010 30574 68851 35564 53531 60180 28922 36812 78671 29054 43553 66882 87574 23245 41084 90161 39643 49815 36133 87099 57613 38419 71242 21572 88021 59862 76287 54779 61423 15498 66210 97300 74673 78230 12481 45037 45193 49413 62974 35793 56366 33849 24114 18867 3699 24955 12442 43883 878 22372 54016 89524 59738 51839 61747 16235 48733 81252 84404 91949 17496 75785 35481 6618 41519 62262 50704 71301 77617 51213 94597 95243 51143 86461 69023 42584 50065 98419 38753 70619 60140 83187 6762 62673 55273 40125 67311 76262 11603 8782 83260 62202 32980 5165 63816 42048 50360 99426 83949 77323 28305 19486 7105 56928 6350 9182 8935 98783 15519 88552 62052 82609 42814 98961 13291 88228 41567 61443 9105 90400 51943 47416 81072 63088 42390 37950 47266 90719 55149 21630 14819 10458 95379 55904 48450 80181 58067 73901 59519 64217 89771 11176 85569 2878 39630 13877 62246 16260 33050 44505 43434 85105 6271 30025 49311 74682 75761 6538 76923 34475 83 55974 21729 3863 90388 11806 86968 47800 55799 76393 73990 63661 85341 21255 84408 79128 73017 97598 74351 73194 51952 82898 82935 23402 90775 7975 5816 75213 20719 29364 41927 65243 85493 43242 52577 32308 8709 96663 30112 85688 53767 81911 76981 95477 45330 5669 56446 84637 28979 37311 33173 71704 52068 72251 57533 90318 23568 74374 32880 56954 93206 55933 36529 36940 79074 59881 97299 15001 32830 4322 43161 93210 20982 24394 77104 25109 17082 13198 21039 79812 63887 34061 33722 53848 49716 46513 4523 16205 57924 72534 9504 58682 75087 31924 95493 97181 49433 41561 60782 45818 54773 85920 83227 528 5491 79699 93473 85871 32135 28056 238 10315 81526 88953 32189 94794 26606 42817 52148 51816 96533 52352 26918 55138 3589 51883 10694 62623 40743 42000 67937 75986 52539 73720 47410 58837 32915 37098 71172 42164 20706 20467 48594 88996 97979 85294 44867 27916 88278 81382 60624 29957 77271 54926 5044 54206 97103 52454 1385 80978 35593 28689 14906 50911 16271 97353 88834 40143 57725 58108 32288 29109 22371 98002 99669 66156 7466 19958 8043 64766 47947 36316 92233 99106 28748 30650 27790 26190 37579 19562 41197 9303 41401 28410 35270 72364 50850 88159 61522 60844 47143 24960 34881 20156 80117 27981 59945 61927 62279 28370 55659 16172 26044 70516 74056 61525 44519 50243 82739 75288 83892 48094 49183 90344 24174 53246 44039 18985 96790 68299 76539 35381 89949 52242 85972 90787 13481 26595 91761 88308 82005 40450 99328 11606 50814 77793 43573 99963 72167 58774 86074 48459 18591 12437 93738 20655 32380 94856 50975 12017 97486 7547 54649 73007 78061 21913 73600 46272 57379 58139 53928 51215 57378 73634 2100 56249 95740 71218 69409 6447 92000 18851 15081 48598 74157 48651 67988 97282 75184 90018 30193 85843 57039 49193 5774 17246 84130 85822 94751 20049 81599 54449 41307 49415 58218 81711 94911 1415 39294 88981 93422 47201 40504 62515 73939 31106 47719 48638 52559 28193 18020 65218 46308 31948 25521 56811 85654 44783 61421 33160 38216 15120 20311 31749 66453 84387 38684 76245 36575 85365 6027 73549 51389 69495 43440 63627 917 88191 25489 76135 91136 63206 61816 54342 18836 27177 77132 40501 85370 41497 13881 63694 10478 51431 79794 96781 72338 42093 95910 47916 49250 89535 27736 69421 19138 41803 19733 62399 67643 38685 14916 71995 87684 47288 65573 53805 61182 70473 16628 33997 95107 13039 98579 46507 68352 23068 19764 90539 33167 8391 96918 26540 3640 42131 96172 22806 81266 55016 72313 26581 78970 40279 56228 44951 12812 72090 86152 61145 63586 35945 23377 49212 68692 21318 56119 63145 80778 18776 84575 94279 27553 79397 52120 87671 31804 98110 61870 90609 17294 68423 59259 88180 35813 89864 56459 70717 59972 62489 47722 37995 76639 30949 70477 3146 4405 1593 48844 67057 78719 41089 93569 36315 39863 90514 86705 99215 73101 62023 89036 10696 18548 22125 30409 56483 52911 25744 34845 87120 19415 5514 9846 61609 82347 24497 42552 53355 34009 52936 412 7364 81974 33818 95095 22256 57645 7151 63006 86646 25717 84786 55880 62582 20742 91364 14425 22216 28845 51135 63611 92333 96676 63023 7873 29252 67676 78398 20074 30646 77720 8891 1811 7443 79414 25843 51797 39904 42968 87593 21266 93194 65431 61671 64713 17580 19048 69168 84381 73684 25376 99878 46837 11978 31311 2107 17774 96943 98194 68815 48289 14402 72811 27166 18272 27409 38292 61760 37401 74386 38915 56918 52774 65786 599 85677 64769 37724 64099 68637 33977 81950 83944 98621 79495 82497 58579 95730 38312 95569 54153 64985 12418 84561 32845 54325 79373 46640 85998 8825 29823 73573 39000 34784 79777 48211 90694 92830 63489 4991 586 68736 52563 20544 54543 39353 2246 60455 58414 59415 99217 59910 65246 99680 6687 27330 27016 98307 25553 62794 84145 14732 16776 96912 17785 50312 14353 47795 516 99612 24050 31893 25381 35798 2074 43491 9747 45592 19481 59798 86451 2473 33608 2340 96981 45030 46110 10857 95291 7085 17733 67138 88795 16881 35351 41907 3792 50825 89595 99991 94724 45812 67025 12041 72439 94888 40486 91237 48433 93487 41120 14907 81547 59267 33714 8680 96192 78605 93604 43247 39700 84799 97499 78517 35439 59888 90553 47484 86934 69974 89964 7885 27103 53228 41180 57485 58674 30224 42422 77513 328 85427 7523 90837 80169 56180 61319 39953 48037 66686 95874 36493 83017 50317 75078 43448 80362 20734 47067 8474 89798 78100 61548 30565 73608 80173 81496 39226 77710 72271 34165 78828 64610 56272 66385 91868 97271 91138 21334 82176 47451 39135 27387 13666 28549 10410 48894 27612 4623 59322 30511 61951 70688 57642 19387 26773 94118 80643 25082 16535 47323 60614 4682 92255 45579 74839 69019 24273 38495 21410 48876 55625 58213 66594 30604 56299 3694 40887 24724 22154 78843 60628 32708 86192 74799 46324 51033 65937 67170 41892 72019 75358 34891 94879 71947 98295 32439 38404 35764 40815 57791 25495 14434 80005 70277 55281 83342 89779 58315 36772 56885 39011 90890 65992 46932 78747 35458 68799 9911 9059 43384 46282 39033 93964 15549 66719 31406 32494 25243 15238 84403 71825 37653 67911 14709 21494 50283 68109 94821 8400 72445 28360 54266 57182 69760 19388 21840 62186 48201 75380 3162 64983 7828 11086 99924 75409 38422 4424 10591 98976 83109 77197 14644 43729 73305 13972 34597 74506 92890 85338 38330 54692 83659 90476 58610 94562 18553 20529 61982 98526 80171 75252 65126 10242 45782 91241 23134 80644 88188 88539 86913 83476 92320 375 25536 86396 76571 93843 41379 37806 96758 22878 9539 43388 99389 29108 97884 11564 4815 35654 96484 82597 558 7394 23484 6980 85793 47843 49328 66234 36839 38454 70409 31901 12538 18570 59693 41353 16749 180 86047 36404 66518 40976 1139 49409 24212 3362 28792 66823 26195 6064 61166 94171 28795 56123 88438 84220 11440 59588 20253 67157 90899 63983 88849 58667 38391 66228 10422 4888 41426 20755 63616 19853 8399 22103 35522 6094 8223 17067 37705 70721 27297 85208 6391 87564 59226 26917 38174 41827 15256 32426 54225 26431 21262 20066 29457 77881 21275 16301 91745 35812 81108 95906 32353 44179 9950 13785 97592 23749 67406 23485 19351 71000 78321 7189 36199 28229 85178 68624 4040 40359 28397 59328 58267 2332 35482 84116 96059 596 26378 10682 72026 19816 56340 17537 93530 90678 98633 55066 18435 42523 18026 46810 64033 79376 40707 75052 3545 53808 18609 30014 62608 10956 30873 10475 58286 28334 58343 58182 53671 30929 34762 14666 45586 1924 4570 25379 31524 73570 46000 52799 49169 18084 46682 46934 77391 19759 42534 94978 88796 79232 79903 5832 49067 87558 87271 86994 57466 37454 91985 75297 43517 23503 92956 77182 41636 21820 37923 34365 68446 95505 10669 5752 15168 2823 48167 55773 79253 88642 34616 48315 45598 16422 53116 42997 63423 42649 12021 10105 18072 59902 64798 7304 58037 43866 77802 18690 41815 50157 32163 95747 10853 96303 37805 10660 41891 67490 5358 42022 73182 64891 54399 76675 56569 37155 91840 24716 23486 1591 2185 6941 38771 4596 38549 88506 48958 64370 42469 23565 91103 96819 90516 72353 23708 23319 37558 4285 38790 19423 68047 46212 29817 96538 88083 51808 95782 5756 54800 68182 88549 92936 81579 20701 97740 6582 52932 62999 75892 46317 11787 79981 46302 91261 8733 16647 14289 87166 14472 75205 12090 5750 41143 56117 27431 4979 28510 37832 66363 61414 50242 6639 29895 98950 15554 59230 12579 3113 24611 85796 75489 75981 2710 61610 40690 49270 33294 82361 27223 50892 43081 76789 3965 48043 33961 8059 1282 61084 22809 80192 97166 52342 84356 644 13272 6372 93404 95603 31531 81373 66418 26009 50400 54320 67772 1418 17529 88683 90084 42118 21722 68189 38643 89009 59094 80468 92562 14928 90512 28883 4987 59960 36860 57932 25294 57997 23429 37818 57474 21945 96379 85814 46764 94017 27628 56445 63550 69667 39165 68044 60343 26891 41975 81750 65063 2436 8357 41735 50409 17235 2691 66080 66494 91672 484 17549 20766 47369 86245 1023 62506 53645 88818 40091 7793 96189 84906 9409 3038 5880 68427 17175 23021 2951 41829 99961 72462 43752 18896 1782 25241 92368 73677 11962 20006 64788 24110 28236 91449 9480 85941 64145 76434 23320 31536 10476 75287 9699 51020 96375 71336 98602 78549 82493 34968 89391 17359 44279 66642 93788 56087 84606 90631 91930 62110 63813 23035 49750 49051 73500 38225 94912 82124 93516 64436 39250 96065 47650 15908 25169 14156 14853 19989 33798 43544 16417 41557 45609 61698 82735 86617 15958 7253 23395 93891 98389 85089 77880 31609 5183 866 47538 67142 43574 42265 31186 21332 92308 20977 26827 59803 39188 43310 13841 43129 37996 55299 41946 23524 76954 1169 56135 59080 19869 97265 16618 23043 89177 9254 88846 30151 16893 8799 82691 31942 22856 68206 60465 86280 2989 6906 16897 65006 64770 54413 54412 94256 10552 26212 67589 72036 53379 9971 88019 81005 44056 79643 42580 34053 87493 36645 23448 79398 80267 74969 9250 91928 33823 67549 9027 12291 88193 33435 28101 39872 96077 20380 16128 42945 62621 97547 10784 8787 25765 54793 97485 5882 27606 6329 46504 58086 36572 86971 73627 47020 4315 74042 30875 47294 25047 31518 79153 8921 75574 20752 491 97800 84997 14441 19988 92158 88338 55252 33969 96355 43459 57220 91194 97208 39825 65695 49236 9687 60779 36767 68466 39367 39315 60468 26933 68426 16932 32004 85213 21693 13114 56661 60487 79776 3832 63291 33081 38513 73655 92825 30880 22597 54069 27928 88289 32486 43299 78432 88556 55640 49021 49410 52275 19449 50622 2230 25662 41750 10816 16443 91950 6745 22665 79004 12888 58549 59243 44386 28907 18314 61170 16584 89235 61458 3279 24335 83150 58270 11652 75385 80076 36662 31855 64349 3508 43177 87038 14930 57952 76586 39210 4628 7959 98884 92886 91386 86651 7944 27787 13700 79349 63271 95304 38385 41656 47057 24074 16321 86100 75458 30610 38814 19400 21160 2259 20842 73247 14755 52205 69065 24480 39955 68173 74197 33309 36261 25754 57029 78303 16178 8517 25337 55814 58772 3697 72339 68963 58149 67731 29154 52856 78062 28405 11755 6178 83176 83763 88314 18123 99625 3867 50969 82853 22592 38491 40521 83731 55858 32898 43025 75050 83199 28701 70226 82585 26372 82139 68075 7034 69069 85931 27634 61716 9724 64682 18551 40249 40910 12631 55903 41325 63955 3249 47176 31617 52520 28165 2765 78614 16169 52166 94518 32582 55268 61664 64224 97012 57017 29644 90679 55133 31600 74743 36836 88015 61720 71461 7870 43067 36358 74956 45690 27938 81901 37390 93241 84818 67718 24288 31023 76023 48497 25685 80685 3436 33055 72038 14718 65283 71104 40926 96986 60657 90147 53132 44032 4475 95588 30463 45436 93862 26881 63470 36972 9637 31457 3766 65920 66925 98401 14651 94772 91318 92079 51071 81953 98710 81067 64697 12171 54498 66481 72387 88810 71949 63641 30891 97428 87358 62747 62216 97851 10717 11825 86781 31547 62439 51099 45753 44150 3743 8913 23742 73153 59071 30667 78362 68595 29887 32768 68240 1904 37670 31171 59906 15223 30021 88216 78676 77393 44490 89902 53042 68348 79343 89548 37975 80261 25888 96987 71055 4834 62102 34702 50926 9185 97659 4548 41172 90164 72422 76098 19609 74412 63173 57137 63527 41252 59084 21785 24639 63210 18441 84160 2703 7310 8546 76379 23700 65163 26787 21617 20904 11731 34032 7516 21783 85265 30575 39036 21381 15124 36527 59578 72604 11879 93877 4006 4024 74360 13705 10935 67543 91154 44646 9283 80733 77158 52544 48425 44161 13474 83279 7882 78306 57210 43825 48851 73050 92224 44864 1206 13416 55997 98056 38473 86774 8911 59002 23567 99045 94602 93537 409 73681 72478 5114 7822 90713 59327 85718 5722 34981 55937 48301 78689 12117 906 45801 78967 3564 69612 45920 72596 4206 18934 37933 4850 44295 88199 1301 38346 82181 54752 58492 53916 2668 5447 99132 70983 38521 96038 43265 11278 69128 75810 13658 92499 92741 81605 74248 31979 33651 15293 58677 79982 48770 80503 21143 1586 85469 58876 66860 57626 79058 84974 39336 9012 15588 52978 52402 2525 60817 92159 68599 26597 1208 93013 36327 31832 80954 87289 17168 33446 21355 31329 17395 66484 45130 11291 35473 28026 78855 87164 35424 41768 94175 87536 30371 54293 83719 29800 55781 46958 47010 1678 74727 9586 95429 53996 16916 65010 26119 68213 78505 18542 91289 16839 572 66334 19721 72074 44033 19390 54398 64393 7932 15977 32105 89976 65530 36660 78624 52785 70452 84567 24353 32267 81553 57180 63667 86456 18404 63962 55228 61065 55338 90985 24216 66984 47121 53981 78694 31197 77809 32664 81378 95453 29700 65881 47917 14992 26504 65014 44388 9226 46217 53596 18350 38281 70552 83792 64057 72914 57506 44832 3874 84367 62939 12879 76223 61029 76559 69483 532 68863 20846 45137 7217 45488 87679 78032 61946 23399 91777 27099 57073 38035 94773 59993 22338 25114 39705 19691 23754 84203 74840 92937 83156 91282 27604 84092 52728 45734 52145 8569 47444 55428 52222 19911 52846 90864 19281 98935 29890 84931 4393 82606 82076 66113 21574 96237 44889 52951 65592 64092 91887 89315 46054 98460 91944 93793 83897 51232 78286 51443 72750 90473 19908 89307 48119 84983 8320 78363 1319 38741 29798 55009 30154 56506 94215 7853 87366 82360 34516 31300 77902 57528 5118 79857 88395 1867 8656 88100 81436 30753 2002 80907 50267 74863 11082 57063 19829 17221 57183 71087 96633 24119 55303 74845 52299 32281 93333 35698 67740 74878 74187 71576 94761 65963 52908 67382 98018 84331 98680 34672 13448 66930 68907 37024 3311 98212 87941 27272 84478 45247 20513 22471 74603 20886 32595 27608 51477 60572 75329 47586 77222 53416 9983 14178 24610 40865 81273 18030 40607 53754 13045 44869 25854 3352 13571 96394 36256 94603 74802 5621 66728 48629 21546 57920 2840 96895 23974 59876 46100 2785 20509 64723 21976 98138 70336 4020 9061 74943 83565 59228 28142 8486 49885 69541 82219 50857 63235 69119 10378 29920 99895 32997 92338 86539 32631 97319 30278 46027 50479 83853 48661 74304 68368 54877 78308 29037 35866 66492 39145 71903 66674 74160 9087 54058 89214 64288 64939 41673 46962 7305 41391 99061 68782 49522 35217 67024 59052 79775 23622 2386 76627 13926 82144 18853 81965 50682 871 92930 95736 19590 94197 91683 62706 52800 82719 9079 23837 62833 77011 37509 14770 66048 82876 30510 42920 39647 23334 46353 8664 16455 63623 48150 50399 64677 62577 78985 98112 7936 12300 53181 47047 58704 20493 15184 75884 50662 75624 55881 7633 43295 27816 92373 8863 41840 8222 45372 67930 43763 93534 84336 4115 60394 12435 21491 31630 76837 2308 37314 86131 8451 13193 30930 61670 53825 28974 65637 98137 66090 87938 76854 50480 91475 69963 86601 12923 8165 69659 59184 18078 92388 19089 49453 39161 29856 72850 46582 38199 21465 47182 24523 31954 83962 91681 75651 50191 30189 44678 18197 38407 57443 66535 82231 6111 99098 14307 81330 23047 34814 85787 55685 68420 11584 47914 46836 56239 4876 50988 21488 8340 41648 90695 79607 789 54639 77898 54539 3744 95518 63920 2752 16320 68546 22635 26846 84893 99127 31637 18024 20647 52795 73077 48368 58985 23563 18936 65425 48215 95329 26300 93296 57442 88955 16446 60775 3202 50046 26086 97881 97292 51568 63831 61672 90288 25014 80504 49102 94698 44209 41144 24519 79267 992 30380 83849 67055 68549 59070 22488 39992 97206 20076 65662 64332 34380 51272 12194 14794 41059 68350 73827 12564 70239 21115 91990 77728 72215 36790 39704 59716 44399 68172 99486 10373 44104 54951 15819 31659 86776 46322 72740 82489 71681 60697 32428 80428 88242 45938 1651 60588 68795 54766 20816 11187 48196 97734 23010 60055 11863 84828 62065 60706 98449 38064 53939 42032 77578 71715 18630 11024 41398 33683 91203 72512 49962 72242 80788 94732 75235 37238 93805 90259 9041 23082 93800 90680 16669 80984 57879 92405 2633 46464 65231 40095 98909 15946 54620 90844 30725 22954 44329 90543 63036 60365 4959 82881 66157 3288 76615 9459 88230 94735 62737 15703 55433 74905 8452 49837 55826 21946 37417 98026 66698 3188 32341 87509 12982 54132 51750 32171 82431 21151 8497 550 46383 89792 24143 16973 14494 50971 1457 38625 32475 67052 81969 91812 85880 83873 78701 85046 21140 51404 69276 69849 64035 2336 84756 76423 31252 92879 58489 20483 14475 39119 9544 42334 69034 57682 65912 89619 40129 39068 28223 67336 11985 36978 78288 6222 69072 90595 60163 67084 38600 42207 7233 87434 88735 39848 85741 24417 83868 1185 51529 15388 41748 1435 806 61260 46633 82004 93268 57212 41672 75944 83466 34167 53265 3654 75384 60125 89913 73183 45136 43204 15795 28857 57676 4746 90315 9391 62126 97296 84258 10710 1638 58432 39511 48854 81888 95615 98102 13066 90458 44588 81870 90103 29704 40201 48608 52263 35126 2058 31751 4782 48741 6899 95584 63948 44189 55978 70956 95865 77666 59613 52 84487 49663 3962 67700 69535 80471 83240 74492 78973 24042 30608 17571 94064 92453 74413 49980 34172 65257 60103 74331 91050 40345 31962 37466 77852 69248 74107 44193 31595 59643 83135 82404 22570 70634 51156 76612 91599 26613 63073 99766 43589 60550 84351 6565 56592 18887 31349 41375 96765 65803 29345 45122 55851 11091 72653 38537 50785 14274 9583 77555 62317 80438 95543 8122 2961 63809 88614 60993 29694 23034 69660 25452 92733 57840 59013 63443 57716 98445 23274 14310 17125 30614 95382 89923 74719 38935 56967 2783 29388 6744 38900 69757 72119 15909 94105 24456 24977 64010 56556 43868 95519 61191 86553 63634 34446 15383 46745 92854 23764 99834 21028 17915 71511 52803 33501 3539 67644 6399 56247 63722 30127 1100 29727 51997 18913 35037 53540 64823 7123 75702 23315 73208 27577 80646 70895 57181 15214 75989 26290 36159 65541 64336 73172 53910 43889 6750 47786 92589 46219 18208 56785 29126 61600 62416 41062 34914 32348 35971 25723 62831 64464 90078 58382 64649 47610 36494 8117 63514 45186 15899 33491 65497 61207 69352 46195 79990 86763 27838 41113 94787 62526 87882 33832 15437 41565 91637 23024 23726 5528 2756 88954 78251 62121 84594 47992 38032 66249 38240 69158 63659 75782 27802 18508 53098 26074 11402 95893 21554 3122 34545 76587 1162 41814 14336 78008 6718 32023 67550 10343 41795 41520 99124 17847 89653 52154 44332 19493 69977 64309 69773 43677 17890 96940 66283 329 23575 42359 4420 99813 51479 23187 47240 15106 68981 23490 1080 68944 69152 98825 12086 66688 24383 29496 58746 43430 87225 82086 3050 6673 35907 72647 65328 46250 50491 83996 98149 7115 76496 40051 76500 46040 71846 61135 62011 88538 65356 8578 8 24453 50886 52913 97170 86883 78838 91197 34087 94816 47777 95516 10919 48148 68568 57403 85875 82464 12723 35093 34743 12633 12775 84584 90429 91204 17566 24640 6160 61128 88309 91817 95418 47998 38769 82870 82030 521 80579 52162 17199 56115 47920 57872 27467 90745 43658 27777 31759 52876 45979 14779 81639 71538 85384 45650 1375 69304 14363 10251 45829 33713 25760 58893 80888 34472 6697 52475 73970 96258 1705 80268 5965 1144 1626 41950 81073 88173 48637 74254 66628 84735 20709 16821 15505 24334 37623 28889 26402 17280 83505 42812 43456 95225 48506 98050 60813 9152 20705 76079 748 56467 86966 47100 60105 84283 63276 98807 77590 56559 97311 90906 37889 93166 47029 46352 24717 60282 75936 83480 73937 17236 30291 90067 16933 51355 89955 76820 1022 56770 9083 49561 11499 16748 2697 34751 97415 55802 30571 14089 35974 13339 14428 1088 97210 87462 32858 41555 20881 15493 23945 15 79575 50584 50473 96657 58405 73490 29308 22183 61053 40780 94176 33868 7350 98700 72150 7129 86810 53417 37365 99309 93256 65831 58371 31781 96844 55316 19938 44651 96967 14244 86273 85893 89631 47972 33278 99301 611 51038 5703 1637 2877 17979 22150 47575 15983 7948 25073 9290 13837 56649 40477 36697 48862 92040 62615 13825 44742 61184 518 3216 21965 78527 60316 35435 9804 1109 89206 1628 88294 66074 77479 45731 95953 5281 71412 10930 5708 15922 57497 23683 45648 99943 28213 11771 77425 68722 28015 39729 41428 16616 74043 60120 25770 66168 563 69679 67109 59625 48225 91268 562 28504 51245 66480 15738 11856 59348 90215 78782 68684 48489 82801 50377 53236 71938 50561 45713 35580 54110 26038 43331 44461 69144 14994 12609 38106 3596 6089 53943 98321 94899 23214 66834 78252 86075 70350 99463 59068 75749 82832 89895 18060 46251 64430 54081 37948 89790 43987 3159 50807 57861 14486 41707 47796 58895 16159 1753 45210 28461 27818 57368 76958 16831 29019 64991 82081 69442 17782 47478 7403 34277 47526 24351 68543 58706 39722 13236 20179 81781 139 46341 54140 42656 9439 63172 71015 86533 88601 33364 33847 81457 90000 84562 25375 41187 14184 48910 86497 57254 17711 43839 23190 22931 24251 22506 37845 53083 86777 33343 50669 23955 6550 49344 15662 81946 83127 74622 49672 90206 99168 92023 25853 99260 74679 55457 81309 34479 71212 92870 22381 67695 59970 5676 29187 79411 57604 72340 21182 85211 47621 1480 12671 38112 73471 27623 34329 27778 44725 74074 69737 49682 70863 83522 28736 20570 19112 90422 58949 97373 9859 49469 24035 75710 16549 2516 36799 26096 71718 66660 69221 75732 79969 62432 27374 99257 6048 35419 59547 50996 8960 60314 64340 699 47142 43636 91080 32868 2313 8756 16351 43496 35517 66826 30337 34160 56708 21291 25083 4514 25965 55484 27290 9352 40578 43145 51653 16034 22630 19969 52752 17622 86490 71402 17399 33101 49809 24852 78606 59064 58368 49295 31806 14609 61745 30695 85499 64710 60545 2648 31359 23120 12790 26905 38253 20662 11527 79504 47440 6690 77860 96554 74421 78539 9800 73267 67415 19510 3892 80806 11495 11270 4543 70730 35267 1513 22251 2167 74296 82867 36030 26205 17188 94122 76965 62523 54467 10953 28077 1428 30535 25533 35873 67358 86264 45861 83745 58779 72652 86679 87984 24418 52972 39265 92277 73782 56623 24975 19760 9945 21648 39981 37716 61488 16256 32010 91337 23247 85660 52163 91351 95981 42686 6623 89946 22054 43070 10757 46665 61283 97276 49107 19111 6037 21023 15035 11089 6729 78918 91504 84433 77146 83664 2874 34830 22115 83660 16346 47564 34566 84216 97042 19344 88367 62805 36935 67078 11678 67966 9260 19093 78074 92434 21076 27434 9817 48537 22219 11906 92584 34598 24099 57367 58513 96354 86283 23168 22686 60778 16809 36293 81933 90483 76069 18614 95988 10435 70285 70676 31683 86604 92187 7623 76383 7269 9933 5084 8679 48260 92982 27119 43605 74085 58727 50172 90958 88110 50955 85667 87143 20753 82448 60962 90824 88592 36789 76623 61786 55471 81249 98016 67121 48642 51552 48968 75004 12419 24321 23317 40518 36825 63247 69437 79430 39261 87018 99070 37179 39902 92225 48928 14856 17685 51982 44482 52035 64485 50743 50105 83684 81880 98489 35510 50095 95652 11871 69462 72491 19208 83296 66792 31957 39184 42638 21631 60217 82422 2334 53017 6346 56509 10674 397 69460 41813 22572 76522 53850 90118 78103 93713 20953 78610 46089 36886 1486 9705 95207 82946 10775 1852 9618 70386 45075 93096 70703 16950 17268 82661 72996 59218 37186 93095 58444 77269 30984 56346 18488 54507 58449 14572 64472 9296 17401 41003 42776 27390 6367 75474 39369 23870 94547 29940 68247 54493 34483 3831 4846 33768 6913 49352 77735 93130 63161 20173 49231 30582 10393 19641 91773 7771 83110 68025 53114 9477 97227 85581 69364 35367 15697 98289 60836 98495 21222 68906 22317 12641 6060 21904 73122 66086 68215 11888 942 6450 64568 72455 40923 37647 4377 10961 24522 88916 69171 93999 18183 15936 35504 87998 53757 64203 68162 30814 93874 49458 80894 64505 13617 88545 97909 31810 75766 37897 99738 65172 8746 82315 63662 61353 50634 53039 33054 27399 41105 86346 58185 34339 95656 38930 31362 55037 35446 61547 77861 40195 28226 57450 29725 67963 80054 88833 75301 53509 18635 16011 53841 11273 43831 52305 37786 53753 72993 22089 4941 98308 18775 56791 33738 91633 60661 38878 78134 58410 58235 63191 96141 3342 71428 7011 34345 83544 50000 81861 95117 52161 20051 81365 26001 53682 36146 99441 91401 99154 19293 89644 88457 94020 94308 10566 63457 41867 66575 16705 11720 69889 44796 53075 34696 89638 13295 33417 27444 71244 72576 4830 13987 25251 591 71746 42712 46031 96290 9162 48345 35918 66017 92788 86302 90648 51153 50745 56687 98185 28861 38457 37082 96161 6814 58693 16406 95021 30284 47750 85594 37477 97260 31411 91775 59034 5953 28187 54515 9553 12198 24508 23465 40217 88813 75476 11470 72586 85797 54488 84127 44024 61598 83715 62592 56325 66273 93332 74970 42014 91574 43921 6009 51560 71765 52553 892 29013 30152 94885 80161 59880 78314 27866 46699 38427 29549 48574 34514 32978 28827 30378 54315 81263 8472 48890 3173 58602 19880 71984 5856 70875 76757 33897 89330 42800 2138 40498 27228 56726 53076 42430 6719 78112 26244 18110 21234 59393 19852 80063 21748 68545 4071 93614 21912 35032 75653 84152 2033 29923 22618 89246 29121 92327 99349 57465 77844 99176 71018 53575 52182 1982 37926 13834 76776 13691 3259 11150 7502 43165 96250 81973 15456 68910 80083 46824 51939 20787 9313 38017 54693 81921 4531 90674 54805 10265 87016 32911 25571 21340 49340 89015 75227 74287 41477 28496 29111 97491 13835 39454 66903 31239 25936 16457 53018 35251 47221 27863 87314 14031 98637 86522 11465 73572 67073 10428 37266 98946 74366 84807 87791 69922 29277 63892 65766 98713 6258 18343 20094 21392 79396 53647 50962 31073 66223 41177 21312 11935 30629 62790 97700 49951 19475 73419 77570 12615 73146 32400 18305 27825 20905 25062 84942 79831 97794 88847 59758 98441 64804 31755 75225 37399 6317 28280 74011 10773 4519 24210 21633 48129 66138 78243 59967 88373 47015 12346 64698 69297 43630 13042 66806 73513 84540 47837 39852 75005 30647 51066 23677 82528 27253 18251 98601 8525 42195 83134 32273 51150 4032 59673 14703 19150 44400 49776 799 76696 92401 98262 15436 88637 4689 62807 42617 75195 14826 10486 91601 78147 21498 7768 7965 64526 53089 89533 98658 87258 56233 14230 37320 62467 12371 42868 20589 97188 86253 70090 38233 35852 96206 34570 36156 65474 90134 77753 50117 96321 30273 80958 62632 14362 21144 26867 64169 57982 4969 59907 18527 18131 87121 66995 4967 11542 85522 68899 78783 10282 33719 24983 27433 35148 72754 60178 85330 68302 78469 79045 43354 58729 74618 12449 7719 37232 87778 94585 85123 79858 56802 69546 59175 30616 4216 22743 53242 49791 60600 37931 34057 96492 52033 53231 14730 56367 88073 31823 18267 75038 76292 60451 17696 82587 2931 55731 11396 3768 78111 61383 73082 1670 5303 93201 96245 4105 46663 8368 96611 57574 51744 12374 46782 40638 38642 42913 26959 9588 14213 50784 81645 91170 38962 27487 18692 58967 62626 6672 89005 89971 6647 1373 33799 38784 53365 71975 84638 69130 88449 51528 50649 12206 79951 15636 92061 91172 19611 55237 73421 29561 45352 26898 85362 82948 99447 57198 20129 63979 12575 4163 45431 11849 97625 4571 16180 28740 8272 52102 88696 16458 20438 43317 47893 57917 43229 42645 70007 14282 51765 11334 87129 8325 78534 874 43167 12680 35197 8641 75330 59934 51877 39782 12353 78136 22508 37985 13454 82633 1871 59060 73972 8170 37696 70034 50128 25801 50287 32170 93197 93668 44113 65291 18128 27798 52513 2239 79711 24914 91365 57946 73557 58469 91726 92797 36177 72357 1619 94510 80562 98183 31221 66985 10216 59649 14252 55559 53623 19717 71813 71047 7221 46770 63832 32992 32904 94335 88258 11046 54884 92744 7065 91100 13122 80735 73975 32697 44704 90549 44238 24389 16489 90820 94189 9508 2839 3813 44327 65332 9634 50031 49699 99550 81560 67498 46591 73053 55359 1860 61897 81787 63631 75417 49233 22128 74345 22619 92718 39365 36880 11385 21232 57874 91435 61602 70724 72315 27262 69728 58749 15322 97360 69591 54895 8508 1765 50318 57817 20091 71094 742 2672 65378 17186 42487 89865 88227 85257 6019 67309 26978 99882 20175 65728 48190 2717 56987 95057 35786 19217 2041 57833 44142 55718 15900 29071 96362 78231 41214 64724 58220 80611 97849 47519 64869 11269 14000 92842 9206 95581 92196 57314 78149 62241 82239 22419 81896 46652 28963 36344 45521 85461 55324 31634 11314 68709 18568 21012 60699 7952 38786 15390 27727 80475 91701 49798 73282 70337 55039 62254 87542 85132 80817 58093 7927 47518 52857 5383 88980 16043 30683 76754 99416 83940 27756 29074 7672 19557 47515 49541 51719 75855 35081 47775 93835 42252 75231 13880 59419 48333 96428 37620 428 16438 11517 75182 17495 57518 1473 42136 16091 7017 16833 11887 2029 82378 68841 95793 43055 35801 17419 28647 14728 89817 54656 63020 67598 77721 87911 70233 333 29638 651 88915 54355 10122 73406 11821 57747 90466 92642 68442 4841 55058 26304 57980 12889 41131 34123 96392 85252 86060 10292 36456 96883 70827 69811 40659 42809 35233 60575 44262 77369 42566 96791 98906 97404 39545 91808 590 35468 26062 20884 88232 74806 12141 22490 48566 49322 14030 16767 37101 68765 49668 97358 80576 99920 14987 16177 85050 32805 14491 27392 66353 89697 97944 9034 5712 137 63643 35540 4057 53648 96316 7524 66152 81990 36207 63452 98085 46454 68813 66649 41500 34975 67297 27922 71875 16395 72950 79734 73998 68879 16814 85319 26696 34960 19950 53668 41239 85397 31660 78487 49221 66246 68675 23573 9159 99883 13425 1298 37199 2480 8566 81485 75631 39191 4552 20490 26345 70406 75169 28433 419 95333 30422 80497 64941 30249 64814 65358 12566 89 28945 14164 12137 28111 70214 71315 33998 87207 19256 63121 45423 6754 68664 16005 10466 3579 70253 97713 96378 17374 82187 28851 22668 48089 85074 95783 34288 5390 89823 10234 37212 28821 32902 3163 15225 31298 99305 81211 64692 44124 72238 42684 37820 83329 44029 56285 40998 87297 45915 80592 2229 37206 25796 93832 96003 48405 58585 26373 48036 77690 39074 75571 11160 21288 38975 92415 7487 89496 41513 98181 26929 76663 76482 60691 48207 8823 70019 53053 11460 40782 93467 64045 29451 76949 36058 92344 85682 11646 15235 44343 46714 2522 35106 19291 92140 60939 22964 54739 73954 35581 37619 92479 74200 69413 8369 58008 28020 52125 28637 9262 96445 19416 15884 25846 8563 14449 66812 19161 31692 98010 77629 66117 38722 50555 57509 69906 61459 1876 2943 74627 42762 54995 42906 94575 21008 28833 59567 52714 7766 49294 40740 30202 19529 31281 5701 61956 77950 30923 24274 9854 5629 98902 83026 31487 21419 30563 16357 86606 26421 72769 28884 70176 59925 37135 84870 78858 9074 9117 20425 29249 47918 31767 61795 1103 51075 58721 73981 86779 32053 85106 201 63061 95053 22872 43490 99213 38617 45607 85222 5765 67609 66690 55660 57478 11675 97507 49818 55854 86146 89871 27097 60121 99473 3153 28949 24365 63068 8506 79665 51048 89557 48290 34704 47997 3168 69693 8513 98436 57265 9434 867 68877 12578 46610 47782 34271 32095 33236 24651 55804 30864 2888 91224 32249 49916 74089 73358 95056 60400 50110 86915 33158 8526 67833 23978 65647 10501 67502 94652 564 45028 94564 86906 43994 19473 36167 12604 74614 62759 76809 50349 22227 93498 89263 57557 61018 24075 36620 82599 33871 77833 28493 72764 26767 71150 8076 90060 23740 81495 76620 17213 18280 87532 87544 30223 35334 64536 92853 6578 29188 61339 85215 25637 96776 12002 29536 68049 67775 43184 67335 77796 46427 21438 31496 67064 20436 41776 96574 85869 86474 21915 22961 97466 53548 29587 12608 19985 57495 34020 26411 46936 35700 15105 432 29093 72293 32402 23258 68188 44591 77120 37165 92312 78467 25423 59187 42622 75142 96444 29857 50486 23888 18309 30720 53373 92524 94705 6955 36115 7991 1253 20872 40885 35766 56126 36563 71131 55624 60934 8812 53689 90414 11185 50508 75951 66934 46597 29156 3844 66456 35689 36118 64410 11983 15100 55891 9375 54302 26109 19117 60284 27806 1737 37282 59921 64635 68563 36757 41066 87161 12256 12904 1203 17140 21049 77 74008 23173 59618 11133 60358 57687 78628 65045 13737 51261 10098 95161 85839 25230 41173 73066 74464 13735 71561 38719 81744 27652 26922 33410 16276 27854 20688 84218 18817 52517 85789 1956 43927 82446 50324 87369 24509 35787 52969 29445 30400 66479 4845 37130 64056 95114 91327 75966 20203 43402 31525 35469 94993 77062 33739 95521 41728 54794 51301 94696 55952 68394 3292 40531 27758 11946 82780 14008 2647 23936 8041 65366 79581 95827 15572 74975 28727 13868 92109 9095 58887 73944 3871 7717 4485 41499 23137 6465 55626 73083 23525 37835 52011 59389 77896 50112 70077 45906 29661 91975 87950 32433 87894 2936 11311 11763 61281 13163 32917 25456 30623 2188 54011 56845 13451 344 37408 18956 90135 18151 6197 55285 71917 88031 46310 17756 28860 99326 70445 26543 32453 44410 81871 47290 40453 2311 23826 98709 58154 74469 86162 3938 57436 33728 20306 25210 79767 78791 43881 22897 10560 87834 68053 92 1760 22463 74856 31981 20075 95047 45214 99552 87142 91911 97179 24653 20388 18706 89470 97051 24753 11741 51526 28471 85303 76445 76489 33708 46542 65211 5755 21618 22496 3778 53918 71207 39278 2238 78181 19974 78500 24466 6354 32168 90445 32665 46421 63778 42161 13458 77660 37080 53628 69166 44299 7497 73845 64776 47428 31198 10889 43172 905 70419 33238 86920 95400 96420 29417 89444 37860 77290 32793 8804 56518 56848 77633 48254 65499 90930 42664 48589 64379 67527 3453 8435 6260 70543 52964 39654 56721 93590 15380 81862 79419 32838 22224 47508 85674 25751 42866 70821 75295 94864 65509 95894 93769 66810 98477 45673 4743 28769 63162 49709 48308 27382 81099 9580 37368 74283 33279 7974 73372 51692 18601 46307 3321 73728 36910 12610 81487 89137 67646 99677 95885 61867 2158 30160 60776 32779 2301 13047 43178 8069 50266 854 79809 86468 62813 24794 96351 42755 95528 52813 47436 1191 69539 4079 92078 17044 44264 46197 9726 95751 81239 74049 47550 37230 76293 46625 83616 94154 53534 76203 62170 98971 28774 14148 65842 31412 93064 50930 44544 43015 40240 43900 11081 81931 63772 54783 80776 7044 80668 88479 29878 94469 52831 95480 26433 12859 59963 47322 73351 46519 51366 25391 7709 95196 56980 59131 51497 19033 10200 84643 38029 45559 28558 59680 33830 34667 84537 20984 41040 45400 43198 90705 96399 96017 12875 22507 39575 75763 23424 11315 27070 18569 86422 38695 69453 85175 91521 7993 43663 40499 89173 52804 13711 54734 19827 22609 40099 8713 42106 55962 38274 41255 22118 45454 87003 53660 14832 7749 67072 1952 46126 41111 54244 52682 27583 58847 65863 28929 27563 70180 50255 92506 54668 54227 50309 92169 58550 93308 63949 42190 61832 35385 19263 3160 30957 98841 52719 34625 92251 52704 68180 28780 39737 71308 85631 34368 89397 24282 62509 45900 12547 33688 62899 72434 42225 68298 50339 48015 24134 42892 24205 34861 35046 25565 69739 36415 37518 3460 41624 24314 75347 24884 87692 71953 66711 33369 68623 43755 37954 95276 93944 89094 34095 20353 6290 6406 49254 81572 90364 50773 26686 12408 48754 59056 7294 32014 85117 12431 62188 72724 24023 2995 47990 67758 29397 93570 2944 64424 68792 33484 44898 82559 81789 76396 92721 91733 61304 9470 66563 17465 35825 976 17844 69382 44537 68555 30305 78287 82441 77064 43046 61022 91909 97342 61199 70686 81398 639 11079 20792 23951 65643 62525 47123 34431 38336 83696 9216 40460 25247 17772 19072 40126 20038 44320 4114 62553 4428 68706 25227 44842 82396 93359 19444 83994 99060 18146 95184 34424 49746 89606 30454 69243 33048 78410 55081 90181 50040 34188 81016 62027 42023 57114 96319 63439 10615 10984 65917 83499 65571 87386 97638 56815 14313 55090 99433 21529 25663 72486 20031 63693 11510 26455 9433 88536 40654 48934 580 54612 9946 27173 39150 64457 95407 8281 70266 11533 42884 92740 33189 34374 98336 53505 18410 48762 57213 64312 71978 36931 75733 16775 79184 64809 79394 7934 82702 83437 33907 66955 92656 82133 98674 24223 34833 42589 15107 81311 30835 97874 14577 41153 68658 34408 13924 75413 70637 88780 29932 86734 5599 72314 94282 75501 37987 53497 26245 29387 42602 28062 98509 68523 29965 87159 25502 67316 20413 54759 48045 29280 39805 84899 60540 58131 26447 95803 91284 35177 93470 64968 85455 37465 70769 90469 44353 12667 66716 85810 6108 95147 33899 69985 44376 77620 69290 81698 57795 35036 58106 47509 80582 12212 3517 88569 9731 75067 17749 52958 92100 15015 67348 99362 30794 73514 58400 72231 65025 13057 55251 11454 47208 57615 76783 12109 27456 70083 95895 66305 8427 11360 45495 14080 49995 29547 44359 73923 85645 89922 54059 34453 17254 5918 5191 22206 13050 26465 12629 33310 62346 34757 71321 50452 90874 62498 16137 53095 16683 82048 96634 80949 1663 98892 55388 55245 11169 30459 37548 71766 64076 28135 88430 54534 7910 59814 27213 4605 69590 8123 53240 22980 85873 18912 90172 10150 81533 51306 77151 71486 84982 2155 66640 25438 23594 62002 65304 6951 56388 84293 44572 69915 23328 28867 62508 84181 60396 35026 57999 47139 84072 99131 7977 74676 58352 81769 8564 38541 86064 88990 22088 17106 50370 28469 38291 45094 46611 95452 81418 25472 97129 22414 54060 27707 56356 98442 36525 1061 7583 26647 50293 24060 97631 78441 40113 72363 1693 18871 22536 74033 87008 96861 45082 67914 76708 56244 85420 27939 95413 10743 32359 44829 1334 24737 67782 2855 61968 32223 65050 27767 89250 25211 95875 3459 84896 31906 51694 5041 13564 70341 82557 7454 52671 9453 59918 61784 96345 85481 14063 71784 51970 28082 66837 89599 75643 75483 17176 6358 98255 88136 84702 20555 79296 58237 70592 57050 93408 80852 62198 19980 38147 41550 47435 43738 52413 38156 93207 73735 45824 71609 97825 93391 18641 93501 93098 71240 28788 58003 44987 56055 45834 36479 5848 67327 53207 12897 86790 92315 40208 67127 3377 84611 52261 72826 7792 14643 9202 35769 66737 29884 88661 50450 72839 73851 10822 1274 47654 54231 23910 21055 91307 45842 59383 58165 26434 39662 37479 92861 23470 55475 83876 42273 65791 86823 88164 94928 16696 34066 29190 61504 31432 51097 25189 8301 73296 53278 70788 29657 35083 30263 89787 5681 75484 23421 71129 52234 87447 38904 70298 55372 79217 49184 49438 28481 68195 66570 15241 92482 27761 61943 54123 80862 57869 12439 23949 39045 19618 81064 23374 72611 42938 42781 48336 34592 14318 37977 69648 9551 31452 41094 98893 25686 65971 36298 53796 16152 61978 37761 60006 17633 94067 25736 42886 54098 27101 23721 34593 86581 83682 61792 14245 38339 77619 65929 95501 11928 5862 99748 91741 43674 96101 24908 66359 22177 51231 32493 52901 48742 14174 46631 87158 37356 23831 93563 90299 426 60574 8810 46036 66175 77282 76911 3748 64372 10922 94163 61937 91198 25275 13646 65675 59692 89939 77661 16243 53667 7041 25833 40264 4283 20409 15979 79138 90455 73838 27923 90673 97403 10713 29898 5159 59822 6766 51929 7862 67044 55073 12181 9836 79555 73607 46414 94454 57922 24104 96091 9520 10210 76484 67950 39300 37822 53406 70112 82759 3708 16849 94919 4775 87480 38652 80405 46600 44733 80587 60712 39644 13534 20740 41216 39509 37133 95811 31033 48149 52509 25121 31655 84554 80493 1217 11274 68389 51538 40891 93378 24079 40940 56737 44440 42215 857 42432 18377 5148 85391 76609 74190 87562 55732 91431 48824 79452 52374 76248 814 12341 24734 59476 75854 99311 52781 13686 73754 19523 55621 73274 72473 852 24685 59807 3415 99157 93544 44814 46300 67069 2223 7801 3343 59549 77639 88930 18258 21982 71254 96339 87527 94541 71891 63980 78586 4004 713 71804 38196 38531 31283 1917 74982 59394 58787 87432 54175 43375 69786 37644 72039 64647 38804 88608 9649 21544 69477 16434 28472 79805 71096 91634 55437 4346 82365 37535 44605 54706 45364 57482 62676 92803 11685 11120 70127 9211 83041 63601 27485 13610 66069 6670 15003 69476 68260 62965 97728 14768 93114 48685 69474 59425 31607 26084 82863 30653 47202 69973 85692 32647 19193 87530 1122 6424 60670 69353 6239 33066 64006 50069 26802 14909 90009 85759 91655 62320 13101 72061 8953 97996 6371 87948 96860 40643 22532 28357 53358 88873 39313 83336 97748 77006 34808 69902 80762 96743 47044 96693 28818 88882 99972 49325 86259 76183 31786 32503 22870 56615 89342 5332 21541 30782 12731 23675 19949 34777 94631 90832 31839 11827 61772 80594 81672 29198 34426 45206 69634 70635 41202 76166 56585 63952 92170 44390 45273 51349 35927 5841 49072 60693 99675 51913 84385 96204 25233 94940 26347 72903 20429 42916 88896 99630 4129 82521 14016 74098 14060 42606 13856 62784 42614 72397 64292 79357 6856 14882 50896 30939 58771 977 91705 6373 88543 52590 32592 38718 15937 99040 75629 92024 4947 43709 78376 81491 40616 96085 72554 30993 60167 98663 7242 12246 57412 31675 43989 78704 26815 45555 421 36524 4907 95210 3368 12387 19278 24521 1795 66958 98373 90510 22384 17433 74219 23917 54207 48790 51958 34414 85437 51888 21258 27655 57227 19487 8386 67586 34931 931 20124 74886 94286 20454 65440 5612 4865 69333 44577 22056 76065 81054 9265 93736 11799 91478 5356 83693 7255 89892 20026 77783 44247 93489 3711 22074 32601 88984 37552 93744 45194 8463 31316 42998 55926 19656 47925 33855 17619 90034 1610 15577 17024 45764 75805 69268 64290 16195 11431 15050 712 24727 63976 71286 40586 2354 67866 38791 42181 23154 59779 22614 32809 2486 80384 14376 94691 50740 89410 86398 93205 5686 87568 78864 96441 90513 44780 53430 27484 75987 20871 6541 25930 85124 64281 4039 29847 45618 14173 78218 77059 113 43700 91849 56597 85191 57429 63779 57374 79613 53513 19857 92760 26400 65159 25194 44298 88172 14506 25466 40914 38824 89932 95365 10677 81302 27700 68583 67721 25881 32057 679 46535 97672 34017 66974 20619 78339 23443 6341 6577 39823 98311 40008 96900 86107 54712 78529 74535 90946 77592 72347 46294 69370 3869 70920 17123 65602 67768 57440 38637 99047 97479 36287 59445 38055 94528 58664 13433 89719 90955 67891 42996 4092 86964 56949 63170 19867 80215 14705 5590 11076 58624 73566 58354 39255 88323 55265 29495 89147 64437 5450 91663 38557 10891 36734 5667 50974 24880 78260 38927 8551 60773 6053 68679 66162 51220 31885 21949 26398 58708 43105 77119 38210 14685 49429 51947 65887 8194 41703 31967 13628 62640 58229 35618 77697 69432 65341 82178 45628 84309 4243 24957 30119 10815 9832 24476 86738 84392 4410 55530 38318 62638 37659 1359 4901 6888 15438 63419 77913 56018 80045 98868 30641 90353 44911 39750 24705 31736 21682 32483 15529 10372 52889 69690 58197 10579 60589 75754 41387 37870 19482 20350 9997 55119 24111 58472 43999 90564 35583 98365 37584 47218 45859 19937 96313 50225 44239 52181 4718 13109 43038 27464 53793 74674 58211 68753 40022 29262 75066 10934 884 40373 20234 3298 66889 78399 40851 42451 25885 12416 83555 97719 58311 56358 32478 91132 51053 69222 93170 3471 22862 20531 66452 95462 12971 44541 95792 16773 72976 80885 76945 7148 13138 24209 90045 80948 79028 98106 45996 4007 97852 15112 8107 79462 53382 24481 83705 27648 1751 3422 72420 57638 29688 48659 83343 43537 45568 40157 42261 46821 58353 52832 74136 92035 67275 4107 96854 64044 35259 68375 20207 10477 55187 85326 83552 22467 9225 25822 43318 87473 82232 91697 18115 72864 66193 70492 43713 85719 13614 78066 29566 46897 48026 70154 14439 8032 27988 6787 69424 74154 2818 42033 48562 51460 85968 40069 85923 83676 16607 72325 5800 61701 7592 83680 95071 28030 50894 14883 15510 15044 62744 83261 78271 60018 3500 8715 85756 77700 55135 81231 95193 59771 22310 57690 68742 41146 11878 25980 35560 9762 47059 89316 7411 86773 21242 51641 54495 48737 97277 97759 42492 74174 2742 8176 25252 91661 81046 52060 47494 64832 50804 89287 30633 26901 18622 19404 55005 6965 27505 92203 2094 21909 25042 28420 52267 52709 65714 61490 50297 36245 95502 55900 91908 53117 56162 12798 59541 53085 13278 97434 82110 1140 13255 50544 37927 72948 3749 63091 97791 21510 33217 38909 76725 51091 5577 53631 5326 74827 7170 12737 47756 98200 2416 57488 82401 9277 80723 5782 13435 44507 51800 78199 40761 22930 54453 70808 22230 45365 62347 52462 69294 20158 20999 14683 14278 94412 36810 91564 2795 34502 15630 269 66067 14381 67428 78557 47257 38387 13184 25444 44436 84596 13423 37775 15845 83386 43626 88602 23148 46558 63493 54489 53346 51799 86589 85404 41899 51226 10803 44878 63726 46577 25020 23848 55072 48206 61350 81015 18023 60530 73285 80056 32274 62397 53669 66446 98422 42897 771 47280 8293 76214 52787 56775 76382 389 95254 86207 44762 88768 23069 50143 98502 77164 84158 89200 48677 5564 59171 59851 26028 11208 88226 78744 6778 267 68186 90943 19341 20757 24777 14474 28437 92727 75623 4170 50758 18400 51134 70027 14508 4276 26106 35552 14017 58312 28611 92305 19915 71346 39214 77138 98730 34815 49104 80324 28286 48858 43637 63342 9336 77413 65604 40219 92314 58072 48479 63076 52688 32349 53726 65329 69518 73585 51079 31974 21198 44580 97174 10537 44421 85601 1383 34455 97469 2038 5709 7557 77752 93387 66437 23546 87475 77763 28905 36918 24424 57733 8594 33911 12411 11162 42714 99361 89832 26774 15524 72194 54191 62605 95689 75962 30675 75090 69299 54374 80431 69562 97739 10457 93747 26744 23112 71034 69345 98358 5582 23832 55842 62771 40190 22426 85851 42927 70892 52287 81453 73601 53638 66263 28671 63332 4320 32396 59273 1475 11372 87953 20122 8835 39769 98849 26410 78821 94936 21790 9280 25707 90062 40737 76073 61873 78522 70414 85550 36526 18897 15792 13293 17721 28072 279 8297 32275 28262 48142 21735 75703 53714 76016 49461 74729 98880 6038 20666 88524 16951 71802 55776 41154 58874 39089 55017 33814 56492 53343 59162 34534 48020 73575 26020 49576 63070 74617 43373 25396 89869 85640 36750 35082 95567 58818 98302 2659 19819 91577 69600 95336 9529 32393 30007 37810 67236 75516 12122 40231 19402 15259 32459 96882 59720 44570 87264 11761 75442 5794 8704 77044 23018 20216 15188 44970 8955 81270 65097 35711 47911 94407 31017 11757 86485 96147 18815 6154 71231 26256 42213 5140 92398 35949 23528 36286 10807 80508 63460 20648 20002 24278 41542 66217 36580 92241 20061 55529 83943 93757 84299 49395 12960 67666 2555 1757 10799 45999 78627 15093 90177 68810 34093 73959 3755 67082 80455 98930 4461 97389 20592 22226 49834 97164 15904 12074 2391 5622 31545 53976 19269 37658 27491 9882 52839 76231 30455 34605 51283 86739 72385 41432 23614 26157 615 44795 66517 74584 42054 49758 31366 26823 92517 99577 48853 17446 43903 70720 14688 33530 92063 77577 10595 72929 19836 69947 80901 28586 39081 87811 85271 17642 15508 23075 75547 42721 7434 89684 46987 27094 36251 40149 79176 45977 80663 75954 24064 39672 24464 65811 69894 20804 56149 47353 79056 85847 38979 60811 55783 41578 33536 49905 45757 27658 55030 46910 29316 40799 88383 61611 79181 24843 22962 11380 18563 36024 75236 45913 79516 75242 92358 8803 15775 74896 88244 57449 17848 85457 83953 66114 28688 76234 68609 61949 16167 41956 92503 42542 21372 59342 64757 14117 68506 24421 93392 96356 71166 34791 32698 34774 79906 77047 79209 91247 76943 2553 33323 49256 90075 27547 3526 6764 40148 99498 30740 87517 62136 53681 71940 95532 68004 77415 84326 72096 52139 91513 83284 61374 73568 27739 40272 6805 42067 48051 28873 87786 50130 4224 24089 45663 79490 50257 95275 3194 42211 24067 57669 88158 44197 49014 96685 80740 28562 98912 47225 26785 87741 77115 78502 90876 82313 60729 53624 15914 11231 58593 71391 31304 88296 96688 27704 68779 32259 2866 22576 18143 13634 4598 87265 24745 3608 90777 51872 79050 19675 96924 83689 45623 95101 27212 62840 91094 11199 49187 90406 60561 60800 76731 79528 83047 62906 74093 88396 77105 72381 67505 53984 27443 82217 76817 20058 68936 82471 26360 36765 37830 66031 80997 47009 82376 7203 4684 42437 71849 32457 10502 69494 45958 70796 35917 39228 79182 1258 67183 5923 15142 80577 18176 99933 26725 74924 89580 66725 18158 15847 58459 69987 28483 97445 10425 92444 32682 90895 79995 31946 26180 85228 14567 2180 54161 47788 72006 97235 76524 67410 6604 32421 4364 23456 84590 43272 90249 30586 20367 17541 42789 64644 47359 11597 1075 80393 19855 71858 43308 4796 74124 2640 56170 33013 18315 19762 72125 30770 69492 12486 55975 94871 8509 80692 67464 72140 6895 67296 23635 2537 7694 10714 89820 26145 91417 36003 27238 62524 83065 47827 48117 97665 97653 17758 10158 87490 9546 66887 69028 84157 63262 57229 15393 97512 70106 73905 6781 59236 10064 23808 15034 80851 1063 32778 5162 37310 6689 64818 2962 17649 76662 53499 22079 79379 78776 71297 70061 64108 17607 83564 5614 16786 70497 48406 4769 69652 48078 37394 97693 83463 8923 18823 42424 77416 43543 68276 5665 96227 87373 69223 22272 31063 15002 23313 83281 233 21627 46382 82814 83846 75645 70459 17634 28275 37201 17843 60333 54052 6072 48820 53401 19435 37441 46214 47414 87206 54548 79915 24550 63518 33168 19086 27968 3336 75081 77440 84751 37412 91855 98428 86109 61687 69639 53027 10256 86870 97504 61888 87802 41433 95422 1243 66548 58914 46712 18490 47594 74179 1013 23419 41574 19945 43259 99003 49508 58628 5385 36324 27596 75925 12567 4582 97938 6256 78665 21512 97550 39006 76236 30340 22973 2016 98417 41818 82982 9523 59553 63239 2996 51563 1977 44663 704 83612 59315 3096 43362 84797 38749 47602 25974 7775 41134 59796 81138 48474 16995 7113 70293 14224 47754 73966 22867 59482 87601 34442 67097 67158 35972 52653 32420 88168 96613 42002 13179 67839 92730 68794 38657 4957 12332 3427 47581 66070 14822 43095 24215 28500 75724 1857 31740 74030 63094 54350 60720 67872 9351 92370 41309 80659 14589 40662 83075 93223 12902 41501 3563 99615 37639 51917 92054 38641 97298 92869 44272 40304 65098 77134 84496 26129 72733 35882 68059 24139 55282 28180 12453 92266 33203 6945 27919 47928 89518 20435 44680 71564 67875 89113 56986 26635 2549 97895 43075 35261 22984 2673 57225 56572 44396 37968 49200 77873 52789 20595 40388 4826 68088 3056 14014 39625 71246 30020 67708 38300 2241 71649 44947 7599 14778 82255 54945 79057 76432 52028 55930 80964 55923 72656 57698 13488 32000 54492 16474 7566 5870 43695 89052 82755 64582 34706 1759 57663 12450 4080 96067 21470 38460 74577 80144 88273 9751 39787 39154 30691 27682 81295 73310 28462 73828 23805 60048 95564 92037 85374 33939 80038 92486 39458 97855 25350 84796 83535 46926 32529 22081 1708 44066 64138 11994 86018 47870 449 778 53978 77183 14075 63212 28307 42386 88845 54387 34531 64648 67798 20481 49192 56464 14896 95461 54508 55202 72945 71392 14792 46028 68726 18293 83344 82 92692 59794 37506 7143 59219 99687 69320 85537 63307 50236 82312 35966 80081 65421 49741 16023 53303 11940 80727 85610 95558 65649 20132 2622 20308 53764 80416 97116 12966 72070 66733 38872 92085 54433 27749 16000 8118 49318 69798 44483 39760 66184 27437 41419 84771 59739 51262 90026 40655 19791 78027 1424 60289 81333 15377 85400 88353 46995 12039 94496 34221 62470 51501 24624 3770 31549 79804 32087 64586 54608 89698 23844 13376 51392 827 27410 71181 15548 49618 31332 83152 22772 52291 69961 10023 23452 61141 65303 65799 26456 32314 35213 63848 27419 72677 87604 31588 52805 40403 77725 87007 96934 5869 51120 76082 67881 31134 96298 29321 72058 22367 2994 65453 10590 94073 10338 83322 78995 67114 62385 98527 19595 44865 24839 61941 45154 19381 31290 99774 74234 5001 83158 4013 90041 24051 89033 23619 57867 68107 90169 67172 37511 69645 32245 38134 75673 75271 22531 41258 84543 33128 58760 24318 73349 68414 18732 73197 49923 82707 73390 50021 64293 16102 65196 38218 2072 79366 17192 30314 38139 64272 46406 66692 35302 11751 78012 70186 27708 63197 41126 26554 96787 98346 78081 76688 87747 54026 67894 16544 99276 37049 42325 64592 71851 50415 75472 5600 54362 10142 69374 79259 69258 68108 98705 12085 82617 55711 79251 91160 69731 91066 44652 56084 20001 68616 58419 90493 24597 60519 50538 27820 66511 48059 85833 9191 25494 57057 37420 61872 65000 319 23278 77089 66999 52345 30807 27734 52810 44975 67783 9466 84238 4338 41487 63034 51595 98622 93440 53131 97141 94995 19019 22250 85483 86769 94343 90834 96629 67462 49550 75383 72337 26739 92188 12551 11065 39695 76551 75116 97498 66761 7263 95775 59143 58346 49166 80149 14374 49052 58757 60064 15924 86595 15294 89135 88125 12637 74372 87139 62581 33227 43305 10691 94581 71506 14628 87570 71897 16625 691 88241 93795 15467 32317 8905 16242 50154 95946 9455 23961 1541 66562 33148 41544 71190 25601 81387 22869 48376 77224 11705 84193 28203 91148 7058 72492 96510 25176 52351 9729 89509 31140 56405 89227 48735 31212 49123 90446 36103 77060 8142 58675 37601 30666 85558 82711 42555 21290 74031 42806 74612 29706 79468 41447 88887 83909 3421 15134 5073 19776 39252 43151 46977 25677 15232 79174 21502 11990 17377 89678 60569 29144 27193 21940 61153 91141 80640 98808 43670 67903 66248 79013 44355 33729 82283 89848 57118 32993 68891 69143 56304 25838 88456 92696 26680 96508 85423 19055 63913 14484 99654 25667 41361 64694 4714 5207 72685 29612 29455 38008 65095 79157 76056 29503 5413 84095 14399 51558 63450 79918 2793 84490 13427 52874 68847 46808 94621 6800 17424 993 5779 47384 2508 63845 53383 65322 20477 44770 14975 19126 59928 71102 87917 71643 29048 66106 9536 12580 94803 9002 90456 42515 72504 16206 70360 31784 31869 81961 888 78349 53774 81813 45331 90563 14450 48944 25701 81844 99937 31215 56376 68730 38633 72521 16582 39293 93365 77941 83472 2518 85579 25041 90402 56341 39886 67862 37048 27633 99400 57763 17881 79214 44050 1935 38507 48740 62734 98000 92665 45121 51047 49621 50303 53873 28835 38477 69146 30774 52010 29958 86965 58417 82216 429 29720 28711 49725 20916 22855 84592 71177 79055 21022 25820 10007 29693 77832 65808 91821 66410 58889 72480 99720 62613 56554 56561 10211 88354 63426 2362 32987 35250 98624 64440 40948 14594 12177 63797 7892 16215 54936 97050 45891 66189 22439 15423 44554 41778 43091 61408 40446 22366 86793 58406 24063 50654 76982 40128 94165 46323 696 55538 58441 22661 17766 59423 60171 25672 24820 23796 54610 15834 39562 30800 81778 66849 6510 7070 2930 10346 95945 42647 67482 32042 43539 76374 54932 11620 18422 25072 3975 11664 43029 63529 87958 53761 73107 46006 58782 11413 23129 81531 88157 53890 15431 75283 39472 43995 39282 74231 21247 71683 76138 53827 66030 7886 67340 92272 32719 77766 66139 15872 28970 70157 78194 70056 6327 54499 93826 29469 41625 9856 76547 94535 33854 73723 96938 88301 45478 33463 83702 71840 21121 92010 99253 57709 9052 261 83004 22691 44647 70119 93362 76408 70739 32458 42965 97220 32703 78310 84188 59487 83470 63699 84480 5814 30379 96910 81664 24532 86502 29748 69414 75802 73934 59645 95272 32180 40120 79151 65793 64458 93980 80927 4920 46156 9641 92289 50679 86418 36969 53800 2517 33476 36189 64180 99167 95872 64844 68703 51631 49646 95636 72933 83426 36911 63016 6211 98596 58259 25292 59133 38399 96223 49149 76994 45498 61729 91893 89351 29564 93936 12525 87543 11404 64728 28782 15040 32899 13383 94092 88591 45964 55416 63708 68225 76775 44143 76437 26241 54130 97729 97657 75241 51447 71154 94464 21017 89568 42989 90280 83326 87117 91592 82330 92862 8751 34723 37471 68287 66525 91746 88960 9658 79033 94410 64452 90638 31465 32311 56817 53948 420 60264 96696 35230 43882 38317 61515 51768 54716 82967 67318 71488 33816 20917 81562 56280 94130 53321 24503 84694 25978 77399 90654 36482 64509 60869 60223 23232 99432 3946 48491 83523 2825 49082 65888 6520 88901 35396 65270 28674 89731 10456 43021 42944 49587 280 31793 60740 18375 21216 1573 93119 42318 35937 41342 39047 85032 79760 89901 69129 98257 40430 77779 40640 83016 87382 84162 35541 86337 79387 74620 49848 291 28849 1565 92814 51954 2704 89896 48663 66530 46870 31578 46452 27683 91031 66328 38226 73755 98542 8380 44089 75968 8791 88892 57823 94960 56061 49535 381 79882 18308 86191 22675 69236 6654 9363 78445 78570 58508 84969 56538 83976 63702 21550 26673 50392 18321 21147 46471 7303 36794 73219 31035 64013 12509 30144 33538 1086 60824 7351 82062 20184 69195 76165 10104 30542 53148 46043 92774 56517 86001 99797 21751 86535 11648 83111 62444 29182 71937 83945 99522 28083 18049 39007 63329 21044 60057 30326 71261 26857 22852 94680 15291 78483 86368 29922 11854 52914 86999 16851 35239 93118 53362 86386 48171 42838 87050 80124 88933 47065 90709 69855 56677 58777 55749 24712 29949 23519 5398 78275 22104 85335 96816 92377 95466 84370 58272 19597 56779 18420 94477 36429 26118 3645 17777 48488 67873 34617 8143 60318 82775 5975 92773 94587 95093 62336 72375 92909 734 23306 21774 31576 96878 6584 53654 60612 93405 41222 75778 61387 54681 38666 88167 6643 40442 16197 47058 7489 66735 2773 21937 57923 4539 19503 24617 51964 78535 78612 47730 8632 59106 55423 33910 61136 51439 78148 94274 86745 13418 35269 93305 97393 2234 61585 41190 52073 29270 71771 6144 1745 30964 78215 23092 16783 71904 12167 10059 86063 10459 29804 66103 27270 9155 3951 38426 44105 50659 41664 44578 68598 13402 4768 98696 1289 41354 73131 16598 12421 5707 66625 79206 92772 29753 76812 98283 53955 44232 34496 56838 42746 2946 43368 89952 15562 44308 14295 63252 45786 86429 44614 3076 70260 90197 91501 54163 94012 17443 58654 35088 10291 82523 83999 68322 26593 19436 42718 97879 75426 29667 33935 57737 59944 39685 89122 21218 2730 98470 83924 33436 3241 57019 87784 79796 84420 21921 70780 75515 33088 14800 56419 17932 30430 66140 61395 96233 40525 62090 70456 21528 23439 83291 52915 75823 6806 40568 64808 21301 11329 19043 84083 76417 85146 4305 57884 8416 62536 84366 54042 87103 30743 26697 85583 27348 59303 95381 56216 18536 59297 12496 20010 15891 77396 9197 94287 50768 97578 45386 65021 594 72237 75173 36144 53732 8926 48969 11629 71287 69038 15444 46225 80962 32843 41966 10754 9944 93916 87745 41765 34186 38104 51810 26944 92697 54517 14624 54181 19028 20618 5350 51985 36301 20640 57226 24936 88269 93349 87674 50075 92520 10732 27858 85448 19995 67504 50529 35691 6349 4626 76645 80299 4165 63685 66679 98805 95369 34021 41265 51275 847 45929 56950 56147 16800 94435 13056 28987 27504 19495 31950 7436 79478 84907 75609 22706 41508 68397 94949 21636 11780 98434 54756 59216 13475 52939 74990 91361 44716 74262 81758 43691 28195 76113 88800 18904 49084 16048 80870 20993 56869 49953 78664 31325 35140 8376 95313 41029 18655 33188 30757 50300 83797 34883 1386 80857 31662 40906 71730 79228 14615 63202 4677 19251 43918 27203 35530 5435 99484 21873 61091 41306 31827 23911 15734 77187 36128 29783 86798 402 50922 54937 66609 52855 53842 48455 8166 78257 43550 64321 57806 87357 88108 29026 87685 66468 47475 73535 74496 77203 86650 50867 18705 43089 61575 72281 17396 79679 77931 33008 6811 1598 47522 62824 37009 83475 62937 64416 64992 47614 91341 77076 83765 85556 21014 63242 92093 63409 36227 64368 7100 54277 88867 67034 40445 53949 34447 18878 81574 88265 24126 29001 67882 33366 93639 9749 33747 5032 17735 31728 65464 75579 61237 4731 56458 74694 39405 7339 69627 31269 124 62656 95972 13312 42007 86555 66718 76660 11730 95211 60331 90733 65764 35104 73397 45269 49025 23617 19443 2913 43878 47170 56711 85861 72766 34602 94692 66659 24644 55492 24409 63968 31031 78840 47669 93924 69392 24170 15194 5467 55996 26765 43182 74677 4073 335 57504 71647 78521 60385 49272 70777 99502 32256 38127 79441 88888 55169 97359 24457 35531 11843 58276 81820 95136 11498 81454 45868 62625 56362 39012 97228 4568 12565 67500 10185 58392 25459 24309 83012 58630 67823 42509 85717 23398 21398 39707 67533 63431 63932 41545 72610 79269 47291 95595 50872 84150 8599 4375 9786 21048 1078 90883 92761 64705 99601 70359 17072 45781 53139 67845 19457 23039 89184 58416 28787 77287 88290 36 28685 48448 33529 10467 69427 72421 61960 54667 50079 42511 24883 1785 1959 72574 18231 39417 68790 7994 24704 35056 91297 7321 86791 93344 91300 46237 48567 11876 33919 85844 27815 78038 14435 41483 76864 99249 77742 18669 39552 75581 61192 57282 98533 53559 90635 79558 13508 44220 83079 56171 98361 78335 52890 3121 10073 36008 8065 60362 46832 91298 4696 6231 86898 85489 85195 7970 35379 14317 88670 3229 56968 72047 89205 12063 26907 42168 89285 14446 15935 14010 64730 2012 95266 91841 53445 20177 39423 68912 34660 89582 16428 9965 33522 13235 76141 91509 36879 31599 66673 18233 80361 27597 34254 15901 13417 85428 84434 63479 4446 52948 3836 91924 29142 21944 76858 91188 67696 17984 60929 97793 84467 39969 69778 59353 7132 27176 52176 52167 81564 52224 26930 75771 74446 68156 56122 69514 37164 32747 873 45742 98113 67260 76097 877 74004 13245 84454 46111 53959 12684 97612 4695 39279 43720 78479 42119 46058 49606 96005 67945 28127 29413 75317 60179 36663 40841 1240 23668 28872 4752 63850 42317 6062 32953 21606 40222 19822 79481 30481 35703 86274 50818 90257 68102 41259 22582 7016 27137 15590 95130 2675 61510 69193 90141 48599 39333 19622 79573 47097 39470 14825 76742 70713 13482 28453 41844 19298 76158 83323 33815 36719 56955 64722 99138 37487 30789 88824 16240 37510 67588 65447 7477 58415 36953 18584 68294 45292 33588 86958 60819 29174 91248 80079 56141 17039 13974 50422 95268 36984 66912 93409 75016 38039 13191 11742 70173 87734 34839 39824 19821 37397 12351 36684 59632 22259 55517 53472 75263 6342 87901 68922 64756 1697 27200 39849 63940 7601 8827 67230 64225 42304 61549 6860 65092 95770 21786 98260 9373 61712 47657 50816 71880 82484 25346 56169 82857 26200 28901 30110 94354 41824 86836 66052 87790 29647 19576 99642 90278 85473 40483 9989 58536 25040 52005 15685 3303 35608 17874 55797 81394 56573 39467 45233 73813 55936 84864 43324 40502 53454 9910 6076 76193 38255 33224 85216 51581 39727 91406 78064 8241 251 70269 39517 65902 19105 60900 2582 91068 86231 99172 52505 18423 16108 41843 74853 41514 30786 83290 96535 10091 70139 23511 54755 98123 58166 58256 59605 40277 38379 30269 1041 62316 62281 80388 65965 82934 38626 57719 2176 6365 51723 63079 37723 51796 75697 60053 1724 49507 46044 69390 39708 62904 53198 34854 77198 82879 56078 72306 23491 45493 17326 6134 99593 50788 15540 1620 61058 1700 68448 28764 72952 11899 69067 88730 86444 52515 35988 73899 70206 32520 83632 29497 60731 61852 58308 66891 4801 35063 13774 7545 9365 52328 12656 48319 77838 84745 62218 40037 72615 62353 38908 90619 65444 80863 62660 58337 74141 40083 77214 59600 61073 33968 26841 24985 56899 37856 24962 11968 29024 22263 21642 54066 62479 73006 55182 26468 14118 54028 17230 697 49355 28999 86818 65478 29015 78096 75949 10255 79448 86235 33163 41332 47250 2529 63971 47311 87844 69777 46496 41099 44521 51707 8130 55505 84318 54133 58979 77088 60963 1764 76493 47569 96352 96252 78516 80354 95066 81708 88131 11747 73165 86704 21142 65347 87451 6667 8966 78320 6067 48814 43307 59072 44536 34771 95699 19810 18932 31407 66323 27024 2638 19395 16589 70949 29616 74957 48027 957 55178 34900 63306 78563 74564 41282 7060 36565 16331 82572 15616 17911 5933 21141 9697 48347 70484 72201 46191 26958 5317 56531 75928 60319 2255 24761 37707 964 29035 16845 1133 16573 98728 76836 82865 70872 30607 86467 26397 39614 89325 552 35605 23185 72809 94208 38202 48805 83558 20731 46311 27702 45825 22193 96049 15973 14547 73786 62037 75700 47470 1861 68179 63561 89443 36759 43541 24219 55491 9798 88883 96799 93528 94186 98538 63114 710 97937 26475 68901 76595 7004 63901 70021 47738 71256 23193 43956 13265 24903 69079 6861 47308 86227 21778 50610 87240 78639 4853 23538 57968 49527 39466 39680 21371 86677 78329 15718 76068 4524 49127 32125 65427 55258 53143 52384 81362 89386 60947 92084 98414 51381 77068 58113 75345 55289 6033 40015 81175 53354 61682 58723 3540 83619 69835 16029 46152 3102 61336 11665 21600 50166 48040 61935 48176 20857 58391 93608 96416 8942 77857 33451 56650 82399 58643 67893 8829 72819 22658 61990 79077 56780 69928 87974 92686 70522 72932 89550 34586 66280 71372 53437 13900 44846 64328 72583 88401 49113 20302 18482 16732 55850 1617 12787 51513 39284 39364 77113 25463 17272 44900 51132 97136 55995 71774 98347 69577 23895 34997 34225 96525 50404 59246 78456 86044 45946 59484 83530 65816 99037 96857 16191 18791 5501 2079 51383 33022 63098 34389 40468 1778 43389 8484 43797 30881 56558 4725 42525 69103 87362 70601 26754 80304 14617 6640 54817 89489 21436 77993 55314 99046 29423 39618 1343 40550 23904 7992 40754 44791 24240 49749 59504 42513 16902 25588 58119 99353 47224 84271 31949 47794 82146 92850 8338 40023 59711 71912 19246 62148 64270 23164 47422 44757 29359 51838 62103 87269 16100 39434 610 58291 15419 96486 701 5486 15022 92179 25539 62304 68947 23376 47145 26831 2879 64696 68785 71115 65128 96899 59827 82820 18891 79075 50686 53040 15091 38494 61627 36874 4218 61108 80346 73902 96558 94601 10363 77703 80429 60505 18929 15982 44589 79725 57171 67085 33473 53145 37929 37625 76302 6320 80016 6890 8199 20724 5993 56601 32865 7462 32235 20760 10190 84006 17825 86316 28602 60044 14079 81366 1440 68008 84100 2419 93955 74195 99121 71577 39640 74323 79380 30402 15622 31098 28805 99317 9695 87002 14687 24463 44840 76173 36888 73734 44062 3528 3302 59818 47517 64118 10095 79668 34945 31591 76972 20230 52207 75159 84261 52331 57989 5619 24692 93348 28441 63195 38258 10209 4220 62465 30 43723 660 68021 15076 38675 7224 3077 94403 68455 24022 63118 45533 76527 32328 64540 59688 50946 96914 71466 4353 79240 48923 10823 36607 14055 8889 83248 62179 57967 38846 17865 95958 29570 14757 52474 3725 11452 28292 83970 40199 56277 82060 44679 25740 28619 82120 66408 54224 37665 32935 39254 22513 30427 93692 44573 29818 16515 64840 582 66569 73410 46402 44522 52869 79432 91780 88785 62302 59730 7727 1318 46854 12285 70741 7244 47634 76087 22514 29742 96669 13620 14789 12215 71572 92654 84470 25680 6255 55116 74591 982 70415 55973 8885 56907 39808 87744 87874 6482 69857 16858 37315 24254 52629 82547 14948 78736 14806 39211 88759 94081 76300 3710 19612 38375 87218 96563 69380 71653 2915 54532 24789 97461 74559 96639 96123 96560 69488 268 91884 42035 46950 13081 36679 63214 11660 79841 97788 15300 50104 43743 82308 33442 81124 64441 10327 47840 55008 10547 18816 6957 13281 50696 61907 5432 11840 90438 60585 52882 28040 8183 6362 18645 6301 44118 8392 27337 53010 77982 34257 97122 19372 62421 98324 37136 80219 48905 49036 66393 18052 77526 55341 86206 78192 75071 35720 45570 27194 14056 10819 17384 13701 72329 16975 15208 540 48704 57062 16730 81047 91781 86909 74880 2604 45524 74568 97576 89465 55604 84138 89458 35243 13405 24570 6324 94896 78402 80854 55340 56276 35007 62721 43122 38470 57911 19437 26668 49010 16183 88475 55695 10374 9664 44917 8109 36870 56610 96088 56090 10484 26583 71082 49963 37482 84788 56161 79185 80377 69295 52300 81271 28006 5702 14488 20189 24862 40984 73290 46375 82340 99152 15853 75137 50175 23765 46762 47245 89188 83590 32037 43488 50139 53341 26478 51168 10765 75216 14011 3451 18604 8580 52612 84617 35968 69708 47386 54108 48111 98186 45632 40962 4691 75440 91736 83678 40081 1732 63655 13336 69237 29784 46543 68447 41063 55632 81949 81609 63553 14193 21974 95760 39062 25491 9828 40118 24458 58255 97998 80085 47809 53791 14969 23823 79100 10173 29772 41049 10429 16473 53619 80724 24175 51112 37959 24142 38667 8895 99025 763 2008 17217 22038 17958 71365 78069 6028 75355 44292 70812 63139 10133 6227 65705 29719 92731 5661 75853 33861 15513 97607 84435 76823 51571 62926 67620 54422 53208 44804 96037 38668 18928 36742 85784 75804 42888 17107 82411 2867 59349 68306 56913 75993 4058 43254 16874 53024 62034 95128 73094 49118 88135 81471 12819 64799 95069 17624 4460 54527 12937 98846 91126 85306 12428 1372 89236 41407 37842 59292 99078 80967 69327 13982 58002 72973 18427 31268 11023 12345 85037 84281 94467 67846 69181 66378 19063 8631 22105 65635 22039 48299 15115 14627 41378 68386 45766 28283 47276 68983 47773 85325 78777 24711 1268 78080 48367 30078 20226 63793 86294 84733 69105 42910 2696 21225 3001 81613 46695 12714 85221 94426 8703 82068 45969 45226 18682 40003 26116 50776 4521 42530 71444 40487 53222 36180 41713 53277 63950 28184 25669 1819 14754 80196 804 91331 33076 71749 35019 13276 12168 11108 43418 62485 88176 85359 61293 55588 59644 83563 3949 80120 30439 54196 32549 6496 14771 1648 29827 34175 10895 23903 84549 68559 87124 56660 69696 63827 81558 10099 62134 25464 64827 79426 21794 92809 62089 42369 9678 5937 88568 78846 77854 37112 86072 39900 1004 71436 2926 99198 65169 72418 32465 45776 2130 10528 38609 51227 38461 45272 4157 82327 78542 46673 66173 63413 55364 55112 25258 52763 86852 18789 66487 26050 38201 86558 9401 9565 5819 56368 34102 70109 68176 62223 88032 77404 32326 31628 12930 12491 34957 70718 40422 88332 95420 22114 77504 1496 14158 45301 24565 60564 5355 51920 22000 92381 45797 53290 87377 83688 96179 39974 61739 22042 1442 16162 55334 93324 23492 19524 96474 31714 81446 62095 65483 33967 46617 55917 80957 13640 940 59368 85079 66765 33260 27654 56414 63051 47546 15997 9212 85720 60602 22355 5142 18642 69622 91151 9090 57975 89296 54296 67970 36590 95965 23689 83244 45116 95221 91054 62488 885 22067 12422 75012 14648 76088 16305 7040 79395 80096 32749 99452 34269 14737 24169 7197 30033 33663 11528 26156 44445 67592 50212 41591 28814 36705 26149 83317 64438 35422 85958 22291 31123 83051 11504 64469 26037 81719 41572 23182 36135 62057 68223 8581 28518 57107 31250 36597 12476 92752 47346 49585 62823 25132 53453 93655 37667 77683 66661 92732 28863 64197 22920 84867 60253 32047 74466 2607 90120 34823 14626 172 16524 85002 48397 58205 20482 48509 69848 39615 38451 36536 14019 47668 28843 80308 45616 33232 23202 70779 91377 38619 85714 84816 72922 55934 24505 75379 57765 22302 58057 78735 56969 79930 32 37993 80319 44487 48330 18367 37256 22544 29673 52056 94388 38715 64575 79212 75699 94198 78949 16637 56861 97086 91937 32509 72715 93767 38827 1465 84431 9103 96381 56099 87697 36532 62181 66743 60807 66028 6494 37247 31813 90102 5006 45909 88183 19321 90612 62194 68013 34026 84552 76905 45216 67627 54980 12423 62139 25469 25998 72738 37149 78576 69108 10645 98867 36724 48239 65532 92845 43149 41590 75201 31757 73428 64408 3729 28134 98355 36437 20221 2544 3476 54427 43661 98589 78420 77557 27045 51072 88866 89346 31977 22379 57834 53002 73561 6319 80982 12205 7883 65841 43474 4710 89469 15092 12581 47487 51541 83771 49199 92644 22992 78220 18216 56364 48764 23504 45029 59413 2596 27377 86053 14668 8198 65324 79029 77469 85039 47766 35495 49850 80716 91494 13134 71535 43895 63621 9616 97620 49846 74539 52405 67139 93009 82938 21131 99008 21390 24228 96864 58952 98870 27897 75500 52862 71019 78404 28392 8334 41303 14032 60679 34852 7013 20393 24564 24132 23236 69909 52065 18524 48914 31933 22238 90880 37259 86255 76538 43341 26590 40234 41189 81906 37497 33565 90766 28959 14743 52499 97911 86161 33791 43223 72962 87458 21336 4247 14485 96944 44721 11738 31606 10592 40094 48023 90566 83496 46171 22945 58866 20468 36307 45809 11588 37071 36519 14037 14759 3927 22776 6500 12254 36998 59584 98356 2858 15476 20653 31402 59733 85817 98062 24065 78049 25630 1967 37858 45765 80773 75764 19866 380 11998 70427 39112 34295 58053 14711 57634 44123 77704 9509 90884 9576 28495 69015 71085 72011 92176 99734 61205 65496 90046 37973 60950 55229 80606 3864 37180 39231 3237 70078 26903 70088 68539 95377 68770 45357 56146 13942 61679 51448 11239 70476 63650 62616 91032 66956 95703 52152 36029 95825 93052 32541 54460 19504 40206 56598 56872 78653 67389 73116 97212 14742 46599 26577 54326 68376 53737 97060 26406 29426 65968 17864 92851 75255 24312 98371 3833 48137 5615 9241 38011 49214 50746 35464 24728 93410 42411 64837 43950 46819 48759 92044 39758 33709 2090 76697 34207 23627 81807 25643 9513 24447 20389 57671 77435 5881 2043 88428 8874 33730 1801 15688 90241 8025 24894 84544 81834 48879 27432 58665 71389 69828 25186 54623 14249 93801 76852 85710 72588 39459 70250 62635 66202 67602 30618 74611 45072 95542 99579 62932 8049 76015 73547 79035 39909 43776 26740 68355 10524 42710 16574 46276 31350 96349 8323 22091 60688 57297 63992 87501 27031 11686 18238 7005 91699 93001 20112 93173 12857 17151 75316 47852 33268 78800 761 87774 57471 63713 59583 1506 98174 58022 6875 55508 69372 65661 75803 71943 54234 63994 11773 78492 1345 59787 93240 50907 39363 56515 31216 2808 38114 70950 25256 4449 65267 7240 28645 43028 5002 473 81212 93663 91898 67343 16662 288 41026 2650 81705 66282 84593 26990 11877 99114 67003 67104 55964 9151 87852 71289 27378 20933 82750 34897 21321 53046 69123 50189 62769 39129 35426 52966 40796 21624 49555 39368 34796 95187 88451 46160 48512 46739 70111 54419 58117 4699 35094 70364 11328 29978 44892 43909 92474 47965 59842 85746 24339 87577 4335 33707 25660 72291 11189 9537 33648 96503 18799 51489 92900 42869 28811 7645 89826 61659 16980 6189 17284 62197 44402 80125 91897 34967 9930 10693 11718 61489 14443 60003 42733 47159 29881 9104 37508 81730 65240 21527 21553 83098 41135 33333 65018 56484 41901 77016 77612 96556 76580 86980 89403 13203 33457 81570 60132 83774 19034 90307 52611 66298 71621 93087 59256 34859 65463 62599 76638 58819 14298 31612 2956 15286 48404 30938 18226 68971 84725 85565 18535 38479 53136 68361 43074 88041 52725 55768 59370 40139 51561 81536 18413 30335 11052 76415 15546 7348 15090 1960 59669 71934 37517 19658 95843 63486 58357 88758 18041 5864 12101 70569 75238 67597 13329 89343 80140 75666 67537 82987 72349 28489 42332 32774 17557 62628 43360 54644 79877 65441 13333 78289 76172 8388 35855 50589 66879 45595 7264 21303 30295 88737 48930 2914 93499 43951 26083 15189 72301 42903 4879 84732 67150 42357 98357 33191 76542 71592 6935 45525 92234 23296 17816 20374 10386 85409 70878 34961 33846 38098 47055 34556 56236 46181 97636 40427 35437 23733 90675 70316 91343 66338 82317 45232 22861 75037 86547 22160 10395 33638 8671 73293 37065 97481 79710 74598 78848 97526 49068 7802 33915 54332 95391 78414 26830 76621 97594 85398 81310 67773 16617 83507 5110 68715 72691 90022 43644 32709 54156 55233 47234 58157 65710 61231 32764 41543 75468 18738 68959 5984 43333 13115 97425 69604 23727 63345 91234 35359 31338 21834 36613 47249 16869 89973 91279 86889 66294 73793 26575 42588 90756 23116 68268 96763 92700 68010 55088 45608 55886 86073 98368 28139 50875 45394 39659 3888 74656 38116 63209 48545 50897 12327 80052 95826 80550 14585 16221 19413 19849 7210 22765 7769 61116 33539 9274 2835 25163 12625 56313 93411 573 76960 91460 29896 772 52155 30117 56502 37113 30354 86453 35292 215 76543 20528 21952 40223 76306 48139 88856 26584 27266 94690 62300 64287 48143 39355 41941 18187 75010 31587 48539 66498 63560 63396 93665 83057 73545 83683 21769 60326 87913 65829 2791 69500 96852 58167 43224 81024 29398 72667 50884 88716 13150 60072 24591 57565 63674 16361 98600 90600 31077 81626 93043 82741 32895 76005 92987 34689 34722 43768 51739 94953 48620 79248 70624 3407 10335 6143 29411 86544 45649 7139 21607 76676 99822 28468 52694 5344 37302 73886 53166 58462 81228 10424 33642 80779 29181 75479 46440 78184 73420 92227 48691 46378 27140 60046 30026 20682 26599 36875 34878 3207 63602 91560 36031 36686 82736 57715 23284 69478 11290 75234 40836 16392 6930 67105 39270 95149 76477 26580 58800 62025 1058 64186 2156 35614 31257 904 39088 72628 67915 92883 51233 95539 5459 78247 51853 64789 96818 33789 78613 23662 90792 54547 9834 66571 41731 33356 12593 15879 77379 50097 32623 12673 63764 8290 83384 52883 74650 82913 32417 75999 21475 41009 90736 12811 60414 61345 24422 52126 27286 86935 26174 23693 72317 69458 40637 65345 89194 28348 3239 96761 11410 16079 64042 91946 58792 59797 81478 34025 92997 876 88985 61903 773 35739 95416 96539 60806 60088 33341 17154 22499 63375 33992 2179 9309 90363 98115 11262 48750 65190 91523 43152 27117 12261 47053 89627 14354 51539 50795 52942 67520 16988 47156 23899 13321 29971 4468 26824 69887 83801 29981 40187 20342 38431 78421 42313 11645 63771 80212 31307 81714 4602 29873 17065 75449 97951 24200 1540 49365 50053 20449 17505 35245 29486 68648 82854 39563 22502 23166 89306 84712 38754 11338 86482 75128 42715 14640 35322 72874 11893 87101 78582 64037 84109 44637 54577 72852 92403 30473 47089 35513 90123 85669 99586 49225 62414 35804 10177 96322 53790 88484 19056 61187 4463 65094 47430 69650 7128 95230 74850 41653 47612 6229 28379 51423 87645 24195 88206 26097 87764 87324 47128 42300 58161 35890 55304 71822 15800 80101 65529 87270 87688 90721 48771 4095 80683 36034 92153 85513 35034 89468 11793 99431 51238 28237 56741 2360 67325 40537 99241 15721 13174 47171 28144 7791 48352 47683 5408 76251 3587 24860 16751 76028 43140 92787 73114 60429 99740 75915 73176 88197 89859 21032 15324 15391 21755 99916 25449 26498 8944 6874 39837 29590 70033 83125 85639 13360 32071 24381 85293 63190 85945 6585 77030 26666 48881 36943 93238 34604 18839 5804 40766 9569 45800 72787 93849 18278 42336 58398 46726 82957 9903 21394 36477 74489 75259 59043 56678 52093 39892 63566 60145 75404 59528 81361 60324 70771 23014 11569 91290 73373 51362 19331 45297 49631 28173 3258 34907 57081 19742 2908 54369 29196 25982 98508 41760 37600 4429 79624 34606 31838 56595 67485 38361 80199 78510 84167 87836 95061 41785 92618 36224 29843 28738 82548 66617 50678 95801 85313 10780 30468 19077 63090 1242 82812 62775 22975 77511 16030 62832 38280 54826 57338 34108 72469 54103 48977 73772 10928 95062 568 8917 184 93938 62326 85650 99214 86341 36592 37602 80034 91360 80532 9190 24758 86860 50583 33028 20654 35509 72342 7738 49779 41480 55390 73475 72960 68652 58545 25997 79331 12725 97886 49772 74034 26750 79582 61331 83432 96069 85908 32905 2627 3252 63967 1837 78507 23706 24061 2731 21536 5106 88175 41534 98197 29230 22868 23031 88328 65586 26816 11309 3260 7848 14253 60544 72229 82390 51684 49520 65726 66096 27941 17917 81085 58152 8447 71033 85177 84412 50168 45636 30828 36234 14280 72324 52516 28524 52617 55738 84688 79249 29017 86452 72430 42020 47151 27033 78638 50849 86051 4740 91292 24669 32511 15607 44175 73746 28039 96296 18088 58407 37427 6176 35765 45894 42757 42922 71505 84533 8616 81603 37255 34707 59952 83126 24208 37701 53124 79187 73184 95048 54124 74574 33561 55673 84618 7478 87384 97331 25277 73770 54218 44827 9493 52257 35010 18085 11937 67650 10844 481 5949 12244 548 32550 9614 39452 44417 69447 39398 2735 63405 92628 15679 77078 12944 63626 72186 88870 88362 50536 34054 88119 46084 65275 88826 7668 92984 79706 41638 72579 4508 59100 37851 26162 41846 35107 9001 26206 4419 97777 35545 32038 57418 56430 71740 723 84633 40047 43180 38687 82994 17636 26454 45305 58845 80961 9821 64772 10040 38956 57340 30287 80952 44128 32340 99092 38244 48513 22543 12780 72481 70072 60762 65846 9825 57354 34306 96047 77314 17043 3464 63359 15504 40054 23081 16895 18662 91450 75491 69819 66566 42287 92478 66439 98989 13919 22072 70388 87067 42687 31783 93549 30554 90682 5246 6152 6293 60317 52796 90260 75628 59452 18986 97720 73005 1777 80189 47138 50103 1241 74355 73988 43785 5353 64839 16590 89958 13998 57755 43329 27687 85681 35478 36917 828 73323 94320 12946 65599 50420 17223 6461 711 42345 77260 59702 98166 98810 8637 56063 35205 10448 52484 60566 26906 50660 60907 26376 53985 34884 13683 76195 80408 52187 78258 22553 54136 16382 53760 7280 83968 67308 61688 78165 16031 17409 98845 91597 5135 51905 35955 46433 97869 27231 78138 26592 58144 7410 77771 11875 74071 12049 96617 21080 91149 74520 15673 29340 94025 56756 92197 64542 38049 11884 72992 99072 42191 32933 39337 15976 9329 82634 12359 81134 89573 32434 12124 2759 41939 78738 3760 2669 58877 12508 73554 52395 19303 33990 29043 85304 36698 58294 86454 73716 80675 74963 81582 18457 51370 52367 31479 91858 56080 62991 19465 25977 46641 68409 20761 75454 79287 19155 59214 23308 58540 66881 62820 12022 23466 39985 69448 44945 79022 50068 15722 77948 65736 36713 23336 51147 49859 35834 14094 73072 54049 88374 49849 21552 84609 4794 93285 27796 49485 3065 89514 52336 49946 96341 48398 17203 65646 21812 52519 23330 1738 4658 55606 36412 48632 74054 17041 55705 29193 40969 82625 40111 96402 25198 42199 27333 79317 4112 31879 75192 83053 45044 37787 23966 62668 81219 70673 89612 16908 57527 73984 39376 24217 8831 26427 66425 16229 26451 48306 85877 56420 88105 99027 32172 55114 71273 74268 95177 46784 55616 51616 86623 40703 20773 81301 23066 10505 31027 20989 34162 6891 17128 80763 45706 22710 92934 41006 38455 71361 99035 10262 82678 19273 94571 2361 70974 52366 16726 43737 66394 18266 27067 71128 18883 53340 86702 17862 37592 70757 49579 61618 89897 19018 32226 73414 54974 55309 18462 3135 57104 43947 75111 81811 89213 57305 28509 33349 51090 8701 42081 38918 52165 86310 12867 1920 60225 29703 88913 90849 13021 85194 35122 8943 50656 39788 54000 11839 27684 55300 52929 59816 40250 71831 81377 72592 96226 50843 51384 10465 58590 92595 46996 58922 60459 13303 67192 42785 34558 21077 54465 75018 11258 3724 73963 99666 36487 21118 49030 62695 60022 43125 53063 77801 28024 12304 94808 22466 56783 84272 81809 55733 78245 7903 35467 68316 25741 96309 3623 53493 26257 19173 50751 69252 39392 18537 73091 31589 78153 80263 91628 46752 62072 67115 72023 34206 44253 54361 67386 9372 14899 70616 4852 34155 36395 56912 89714 7295 85164 21000 98309 7022 82132 68474 47485 7722 13151 31533 54202 43899 69429 55960 95265 50073 60460 3903 27 93895 37907 16453 89004 70067 62789 51073 95145 32640 21249 50661 60201 58938 7648 33143 6124 8779 44985 60736 21060 29721 48527 79257 49903 24260 69932 27015 47729 16408 77087 4086 10544 34638 66633 12169 63223 45318 26872 35006 18810 98582 2377 30360 10028 38802 47868 13831 57616 51647 8403 69905 88553 71712 26327 4786 88101 74430 76684 58372 59789 64803 70481 92095 66602 19140 96808 18701 44073 9540 73588 2307 28968 99590 83834 41243 42753 35750 41281 45777 22847 75518 57486 98631 88077 41682 72877 16866 99338 36593 23155 73078 80194 94812 89404 57804 17764 24876 4002 83320 66212 57387 82477 25587 87153 85005 39843 67704 18895 40352 15544 75817 24845 7539 56438 8936 56927 50346 84535 48411 99592 3041 25513 28936 77646 78904 83918 76099 61134 3084 59446 17416 55083 50250 37426 13952 77876 30841 37293 87656 47300 95343 17381 76879 86929 78580 30280 41170 32963 10447 24071 2277 61479 30217 81497 87340 6546 32409 62064 33 58293 91890 76933 53329 51754 54765 54865 93059 73675 50008 4984 30682 51751 52492 87872 82042 88171 28309 87805 33677 71770 26585 2975 54520 66195 62502 161 83844 27958 37200 99387 93249 19859 35476 86360 31270 67038 29289 77679 19347 98544 94859 78773 6635 20728 35863 26884 70008 26148 26396 63155 30242 61714 97642 44126 8464 24634 76388 51010 12076 84938 25056 76816 20700 83059 28731 69664 59376 31282 19222 80025 10487 52201 49502 25867 51230 21856 40340 42747 77215 24046 29056 29283 32032 87865 63117 94397 28014 79125 21309 33195 45955 93693 90971 97606 7442 29545 80053 15743 4208 52954 72516 39971 11912 89082 78785 70288 55882 25962 49495 1575 37 70981 91283 12173 73661 81255 47705 49334 28113 50587 60978 23769 66214 5174 4781 47153 81738 34903 191 97704 35384 49536 63902 90556 95948 81451 68645 2405 63352 17333 44457 26247 7858 59020 63224 19740 96016 99703 79047 12730 43422 17564 1585 34344 32129 2475 86424 62733 79611 35157 74395 5753 49702 80188 68275 61908 86788 63350 49060 40794 65564 75504 45758 6629 49987 2222 66159 29119 40746 83019 89831 26772 5396 61703 5264 92540 93927 62013 75533 9741 58515 11327 7300 56859 19766 47382 1367 35158 19137 8739 59898 31217 648 11348 71503 66059 55156 7507 54159 23623 1607 5668 14851 90659 57599 38944 80191 16363 16890 86000 91208 88094 57464 80664 11330 32258 59586 31322 81952 78036 50405 66308 24268 37621 45385 50094 74692 26464 57066 28091 83118 51786 67654 86117 30795 75947 44366 64487 64261 77206 10401 56441 5951 83341 39361 94488 38892 64195 14347 15708 10086 76710 43348 61899 53165 99500 4171 72818 31871 81964 46405 46220 50565 44682 89374 26191 77631 75995 17421 2660 913 79874 50358 8042 38332 76478 80506 75587 99148 47503 17305 20537 9710 68105 46724 63171 2406 44926 57206 16103 62971 1717 55221 56696 28349 43505 86042 91059 27918 71738 92076 88257 40631 57129 42074 6264 77627 14169 60756 14750 65221 29062 26112 14689 6240 68357 74013 49116 36780 25989 7824 49732 37953 73046 14187 81863 72552 60222 46860 25623 10527 99267 90570 48294 76041 97990 33269 32242 60825 26899 10747 92102 22522 87783 52892 44127 35211 25518 5860 49117 39656 6466 56282 2618 9423 53822 22094 20902 31756 73268 54377 43476 984 27574 71954 52894 30722 97569 58320 34655 40532 3837 54392 10692 90622 99087 57004 74870 2572 62589 51685 33658 21703 76216 18325 89026 41242 45192 59269 60153 77925 32491 81158 25889 56840 89769 31179 74116 84047 6671 35748 61130 61156 70530 3363 32516 9805 80713 4507 24036 6095 76961 29605 55746 25932 76242 38165 28545 88838 22552 31693 56374 88147 23209 55217 77205 23775 78186 2598 33154 18833 18284 71732 11595 86792 90712 46626 6190 84579 24378 753 77611 42371 50747 57460 6923 39859 570 43132 9378 32116 5648 60777 5572 56547 465 13273 33194 80839 9650 12802 7582 91832 11029 11781 73311 46170 7748 63907 97936 80252 99310 78717 14857 65099 63363 21590 56719 34440 90649 57606 37981 83821 74490 81331 86659 3631 75045 79687 246 54220 53038 85959 26999 88407 26553 96703 6129 51461 65667 87083 25942 75367 32951 9286 34263 58764 29936 95378 34652 42662 42730 59461 53230 25264 11276 4968 38179 39144 82453 65268 17338 1216 59503 28353 82355 79371 15640 29821 36920 73987 67617 54330 76346 34716 36901 99704 40257 61734 6834 9266 17427 17949 1410 22892 61002 16491 27105 93150 60738 6969 68903 49894 4094 82896 79735 36547 93063 87278 9488 13459 45756 42402 991 9732 76835 65300 40341 34124 7779 75718 76304 52038 70935 65784 96824 29208 10964 25187 58939 76576 64875 29189 39931 85867 7960 38338 998 27571 35298 89884 35374 24791 8629 71997 77191 56174 85378 23877 99781 51604 99979 40665 72689 7163 17519 54313 24602 40931 81926 42595 11212 43701 2656 96993 98455 50815 21950 3071 33131 23999 99134 45248 57289 68000 47504 462 49394 73522 58210 55365 87019 68720 13897 59871 99110 73518 36366 4716 29274 93512 55784 86401 67331 37226 66895 27617 21139 94723 30630 38056 1420 42527 84866 33903 64338 4146 75272 17295 54003 83398 82772 31396 48394 1832 24898 16993 89716 73898 58562 53415 46744 40164 77009 86216 82841 32480 43382 93380 82674 83919 83867 52987 91528 33334 10061 71623 38735 3984 50132 83231 92899 1097 23025 90731 66207 58206 28991 73100 91907 24605 35737 91874 21324 50512 60981 58326 90623 48584 20578 15865 74109 61497 8532 67939 57906 72928 3666 41580 64325 56079 88615 67680 79873 46403 34687 89577 56810 4001 34094 32651 25695 97229 24970 70883 27225 59741 58842 18888 94382 81914 69235 10761 97330 90957 40979 70579 8173 15471 99975 3576 32518 26896 40960 89881 87246 62646 77738 22225 64715 86148 43722 29972 17313 34642 38497 76894 72233 64927 39158 89780 3858 12241 80279 6555 88662 97426 80943 20986 23426 73850 8048 54424 73110 10022 42315 68311 9662 25726 88124 30736 25166 85855 46420 98104 57523 80447 91356 77567 8255 23600 31841 49331 9589 16449 63101 62809 57788 42802 67864 6423 26486 68035 23902 23856 9837 55792 89596 24776 30099 49994 41997 69277 14638 94253 47292 1911 23220 22940 40722 5170 39157 55865 19099 32773 40715 43721 49128 316 67868 22586 25204 81999 7147 93682 89245 28512 53766 16708 19546 6878 50506 14160 29066 74937 96795 42599 89623 63064 6587 1492 46567 61437 36002 89558 948 11192 61280 59681 50664 50729 48126 88196 24255 43904 14424 94858 83294 28 38271 32092 13978 68138 43930 19888 46566 34669 30634 48526 4158 74108 31953 10897 25709 66130 57126 66182 83061 19972 84607 54107 50451 20891 11025 53576 67141 56724 68475 13618 29390 35423 18814 67751 5986 88282 54434 22981 33420 94174 47644 55552 50330 34544 63712 96168 44830 78482 80783 65235 8189 63959 27046 88676 75378 63547 79072 31880 1114 12339 78901 84791 36625 64552 78830 85824 69956 47696 97240 4515 65174 13261 48266 2575 16059 1792 70433 85393 30257 19238 37323 22274 15507 73896 96957 96789 65435 53357 36805 69611 88111 58110 3264 9994 83049 2649 95524 48919 94956 40011 16911 27292 87425 80476 30561 23853 67439 75452 58958 70675 6987 23117 93283 825 56345 87399 60029 86568 95347 36801 56342 79111 66077 6742 55339 62810 11061 39669 30107 41079 47971 34192 57260 16558 67493 19095 73541 81695 54113 6151 70848 55236 62212 2826 1897 72013 42540 63767 47923 54214 79133 76086 62603 91479 51188 27801 15804 98668 37221 92811 11432 77608 13309 61774 85599 14074 62480 30568 6736 32871 56752 7003 7786 38219 20241 9642 83644 80121 92893 46902 31976 60473 67264 64707 95417 66838 79116 60866 56371 79429 21280 84441 79731 31768 91499 11709 60188 37303 80729 26659 99932 93659 34334 48548 71051 95497 95246 57694 85885 2927 57413 71157 93588 4792 65691 7109 41825 29604 74814 28829 67981 91894 99898 42029 54064 12557 86492 46861 97371 1378 85351 26130 37807 33342 63727 41395 46618 65676 80485 70991 48714 21986 74904 39783 15018 47275 32449 68095 66607 68861 57552 70589 5455 32046 76769 78219 78936 77663 35774 48906 88881 48658 60461 4874 32423 15121 41931 26934 35539 57277 14329 83477 71660 40096 32506 53256 1853 68073 81241 63569 16448 19030 1488 13302 54235 27764 89486 45033 74145 40220 77309 61653 15061 50956 31931 80321 40944 86507 82620 649 94801 90242 16424 40228 54309 85515 68052 10783 18561 67503 34381 89542 42740 72282 2388 40221 76700 95624 75099 76239 
FindBestTime: 6035.71
TotalTime: 6035.83
pertimes: 0
