# Supplementary material for: Dynamic thresholding search for the feedback vertex set problem
Source: PeerJ Comput Sci. 2023 Feb 10;9:e1245. doi: 10.7717/peerj-cs.1245 (PMC10280643; doi:10.7717/peerj-cs.1245)
Supplement: Supplemental Information 4 — Each data indicates a series of the best objective values, the ever-found optimal solutions, and the corresponding computation time obtained by our algorithm in the search process. [file peerj-cs-09-1245-s004.zip › results/undirect_graph/RR5.txt]

Instance name is instances1/RR5.dat
Number of vertices: 100000
Number of edges: 500000
Time_Seed: 52082
The optimal objective value = 60253
The Best FVS is :
0 6 7 15 18 20 22 27 29 31 32 35 36 38 41 49 52 53 59 64 65 72 73 75 76 79 82 86 94 96 97 99 109 110 115 116 118 127 132 137 143 144 145 151 154 156 159 166 176 179 181 187 188 190 197 199 201 207 209 210 215 217 219 224 226 227 231 234 236 237 240 245 259 263 264 268 271 273 275 280 285 286 290 292 299 300 305 309 312 313 314 321 328 332 333 334 335 337 340 342 346 347 351 355 360 366 367 368 371 374 378 384 385 386 387 389 391 392 393 397 399 400 406 408 410 411 414 416 419 420 421 423 425 428 430 434 445 465 467 473 476 482 486 492 494 496 498 502 505 506 512 513 515 519 521 525 526 527 533 539 544 545 548 549 554 560 561 564 565 569 575 576 579 590 592 600 602 605 606 607 608 609 617 618 621 629 636 641 643 646 650 653 658 660 663 665 666 669 670 674 676 677 682 683 684 685 691 697 700 701 702 704 705 710 716 719 721 724 727 728 733 737 739 741 745 746 747 749 755 757 766 767 774 775 778 786 787 789 794 800 807 815 819 821 825 828 833 835 836 841 842 857 860 861 863 864 867 869 870 871 876 881 885 888 889 890 892 897 899 903 904 905 910 911 913 922 923 925 929 932 933 938 939 941 942 944 945 946 954 955 962 963 965 970 972 979 982 984 985 998 999 1000 1001 1003 1005 1008 1011 1013 1018 1031 1033 1035 1039 1042 1043 1054 1055 1056 1063 1065 1066 1068 1070 1071 1075 1076 1077 1080 1081 1082 1085 1086 1087 1092 1105 1111 1116 1119 1120 1123 1126 1128 1131 1134 1137 1139 1142 1145 1148 1151 1155 1156 1157 1162 1174 1175 1177 1181 1189 1194 1204 1205 1207 1209 1210 1217 1219 1220 1221 1223 1224 1226 1227 1240 1242 1243 1249 1251 1262 1273 1275 1276 1284 1285 1286 1288 1291 1297 1298 1300 1301 1308 1310 1316 1318 1320 1323 1324 1325 1330 1340 1344 1351 1356 1358 1361 1362 1364 1365 1371 1373 1376 1379 1383 1390 1397 1402 1406 1414 1415 1417 1419 1420 1422 1423 1424 1429 1430 1431 1441 1444 1449 1450 1451 1455 1459 1461 1462 1466 1468 1469 1472 1475 1483 1485 1487 1495 1496 1498 1502 1508 1519 1522 1524 1527 1533 1536 1542 1547 1548 1549 1552 1553 1556 1557 1565 1566 1573 1576 1578 1581 1582 1583 1591 1593 1596 1600 1602 1603 1606 1607 1608 1609 1613 1622 1627 1628 1630 1632 1639 1644 1645 1647 1649 1655 1659 1661 1668 1670 1676 1679 1681 1684 1689 1693 1704 1705 1709 1710 1714 1721 1724 1726 1730 1740 1741 1744 1747 1749 1750 1753 1762 1763 1765 1769 1772 1773 1775 1783 1784 1789 1790 1793 1795 1799 1800 1801 1802 1803 1804 1816 1818 1819 1832 1836 1841 1842 1847 1863 1865 1866 1869 1870 1871 1872 1882 1883 1889 1897 1898 1911 1917 1923 1926 1927 1929 1931 1935 1937 1940 1941 1944 1960 1962 1968 1970 1973 1975 1976 1977 1986 1988 1989 1993 1996 1997 2005 2007 2010 2016 2025 2033 2034 2035 2038 2040 2041 2043 2048 2050 2051 2054 2057 2061 2063 2064 2065 2066 2067 2069 2070 2076 2077 2083 2084 2087 2091 2092 2096 2102 2105 2108 2109 2114 2116 2117 2124 2125 2126 2127 2128 2133 2135 2136 2139 2140 2144 2145 2147 2152 2153 2156 2160 2170 2173 2174 2176 2177 2180 2183 2184 2186 2189 2191 2196 2197 2198 2199 2201 2208 2209 2215 2219 2221 2224 2230 2241 2248 2256 2260 2261 2264 2274 2278 2279 2284 2285 2286 2292 2298 2299 2306 2307 2309 2311 2315 2319 2322 2323 2340 2350 2352 2359 2360 2364 2366 2368 2373 2381 2386 2389 2390 2395 2399 2401 2402 2407 2408 2409 2415 2417 2419 2420 2424 2425 2427 2429 2431 2434 2437 2438 2440 2445 2456 2458 2459 2462 2468 2471 2472 2477 2479 2480 2481 2483 2487 2489 2490 2491 2492 2493 2494 2499 2506 2510 2511 2518 2520 2522 2525 2527 2535 2536 2539 2546 2548 2550 2552 2553 2559 2562 2565 2568 2569 2570 2573 2574 2577 2584 2593 2594 2598 2600 2602 2603 2604 2607 2611 2617 2622 2625 2626 2628 2630 2632 2635 2641 2642 2646 2647 2650 2651 2652 2654 2656 2659 2660 2662 2667 2671 2676 2683 2684 2689 2694 2702 2713 2715 2718 2724 2726 2730 2738 2741 2743 2747 2752 2753 2755 2759 2760 2761 2762 2764 2766 2769 2770 2773 2776 2777 2780 2781 2782 2783 2788 2792 2801 2802 2804 2805 2806 2808 2810 2813 2814 2816 2818 2819 2824 2827 2829 2839 2841 2842 2851 2853 2854 2866 2867 2872 2875 2886 2887 2893 2905 2908 2911 2913 2915 2916 2920 2921 2928 2932 2934 2937 2944 2945 2956 2960 2961 2962 2966 2968 2972 2973 2974 2977 2979 2983 2987 2989 2990 2995 2996 2998 3006 3007 3008 3017 3023 3026 3027 3035 3040 3044 3049 3050 3057 3061 3062 3063 3064 3069 3071 3072 3080 3082 3085 3100 3102 3111 3125 3126 3127 3128 3133 3136 3146 3150 3151 3153 3157 3158 3159 3160 3164 3165 3175 3176 3177 3178 3184 3187 3188 3190 3195 3203 3204 3221 3224 3225 3228 3229 3232 3234 3237 3239 3242 3245 3257 3259 3266 3268 3269 3271 3284 3286 3288 3292 3295 3297 3298 3299 3300 3301 3302 3306 3308 3310 3313 3316 3319 3322 3325 3326 3329 3330 3337 3339 3364 3366 3369 3370 3378 3382 3385 3390 3400 3409 3415 3416 3417 3423 3425 3433 3434 3446 3449 3451 3452 3455 3459 3460 3466 3470 3484 3485 3486 3491 3505 3506 3511 3517 3519 3523 3526 3529 3532 3535 3541 3546 3548 3555 3556 3558 3559 3564 3567 3570 3582 3585 3586 3594 3596 3597 3599 3604 3605 3607 3619 3623 3627 3630 3631 3634 3641 3645 3649 3657 3658 3661 3662 3664 3665 3667 3668 3669 3671 3672 3674 3677 3678 3682 3687 3690 3693 3695 3699 3708 3718 3719 3721 3725 3727 3728 3729 3730 3732 3737 3739 3745 3747 3748 3750 3753 3754 3757 3758 3765 3773 3775 3776 3777 3780 3782 3787 3792 3794 3795 3804 3807 3808 3817 3820 3821 3822 3823 3824 3827 3832 3834 3838 3839 3845 3846 3847 3850 3853 3854 3864 3865 3866 3869 3870 3880 3881 3883 3886 3889 3899 3902 3903 3904 3905 3906 3911 3914 3915 3916 3918 3919 3929 3939 3946 3955 3956 3958 3968 3975 3976 3977 3983 3984 3989 3995 3998 3999 4001 4005 4007 4008 4009 4010 4019 4021 4022 4030 4033 4034 4035 4048 4050 4054 4055 4057 4062 4063 4071 4072 4080 4088 4099 4100 4101 4103 4105 4106 4108 4111 4112 4116 4125 4128 4137 4138 4150 4151 4153 4156 4158 4159 4166 4174 4182 4184 4185 4188 4190 4191 4192 4194 4195 4196 4204 4205 4212 4215 4220 4221 4222 4226 4228 4229 4230 4241 4244 4250 4251 4253 4267 4274 4275 4276 4278 4279 4281 4282 4284 4287 4288 4298 4301 4302 4303 4306 4309 4311 4312 4313 4315 4320 4322 4335 4336 4337 4338 4340 4341 4342 4344 4345 4346 4348 4352 4354 4367 4375 4379 4380 4381 4388 4392 4393 4394 4399 4401 4403 4404 4406 4407 4408 4413 4416 4423 4428 4432 4436 4442 4448 4458 4459 4461 4464 4465 4470 4473 4474 4475 4477 4483 4486 4490 4494 4495 4496 4500 4501 4502 4532 4536 4539 4540 4546 4551 4553 4554 4557 4559 4561 4565 4568 4582 4583 4584 4587 4589 4595 4597 4602 4603 4612 4614 4618 4624 4625 4626 4633 4634 4638 4640 4646 4649 4650 4652 4660 4663 4664 4668 4669 4673 4677 4679 4689 4693 4701 4705 4707 4711 4715 4716 4721 4722 4723 4724 4727 4729 4734 4736 4738 4739 4743 4748 4750 4753 4767 4770 4773 4775 4776 4778 4781 4783 4788 4789 4792 4800 4807 4809 4816 4818 4822 4825 4826 4830 4831 4832 4834 4837 4841 4847 4853 4859 4860 4864 4865 4870 4873 4876 4877 4885 4886 4894 4895 4897 4900 4902 4904 4905 4907 4909 4912 4917 4921 4923 4924 4925 4926 4927 4928 4944 4945 4948 4949 4951 4953 4955 4962 4964 4968 4971 4975 4985 4987 4988 4989 4990 4991 4993 4995 5005 5015 5023 5024 5027 5032 5033 5037 5047 5054 5055 5060 5067 5069 5071 5077 5085 5088 5090 5092 5093 5097 5098 5099 5102 5103 5104 5105 5107 5109 5111 5112 5113 5114 5115 5116 5120 5121 5124 5125 5127 5129 5130 5132 5133 5135 5140 5145 5146 5147 5149 5153 5160 5161 5163 5174 5176 5186 5190 5196 5199 5202 5206 5208 5218 5220 5223 5225 5229 5230 5237 5250 5252 5254 5255 5259 5260 5261 5265 5269 5274 5278 5281 5286 5290 5296 5301 5307 5310 5313 5321 5323 5325 5328 5337 5340 5343 5348 5349 5353 5362 5365 5373 5376 5382 5384 5386 5388 5389 5390 5396 5398 5401 5409 5418 5420 5421 5424 5426 5427 5431 5434 5435 5440 5443 5444 5446 5447 5461 5468 5479 5485 5488 5492 5494 5504 5505 5506 5514 5516 5517 5521 5522 5523 5526 5530 5532 5536 5541 5544 5546 5548 5549 5550 5555 5556 5560 5561 5570 5571 5578 5579 5581 5582 5583 5586 5594 5602 5605 5612 5613 5614 5615 5616 5630 5631 5632 5636 5637 5640 5644 5664 5666 5667 5672 5673 5674 5677 5680 5684 5687 5691 5697 5698 5699 5707 5709 5711 5719 5720 5732 5734 5736 5738 5739 5740 5742 5744 5745 5747 5749 5750 5755 5762 5763 5767 5769 5774 5776 5779 5780 5788 5796 5798 5799 5800 5801 5808 5810 5824 5830 5833 5837 5838 5839 5842 5844 5846 5848 5851 5853 5857 5871 5874 5875 5881 5882 5885 5891 5894 5895 5896 5902 5905 5907 5908 5909 5915 5923 5924 5925 5926 5941 5942 5945 5949 5956 5957 5958 5963 5964 5965 5967 5970 5973 5976 5985 5986 6001 6011 6012 6016 6018 6020 6028 6031 6034 6036 6037 6039 6040 6042 6045 6046 6048 6052 6054 6060 6062 6066 6072 6075 6079 6087 6088 6099 6101 6102 6106 6107 6109 6114 6117 6121 6123 6127 6132 6133 6134 6142 6144 6151 6153 6155 6156 6159 6167 6170 6171 6178 6180 6182 6194 6200 6201 6205 6209 6211 6213 6217 6220 6231 6232 6233 6237 6238 6239 6240 6247 6251 6252 6255 6258 6260 6261 6267 6269 6278 6280 6283 6285 6287 6290 6291 6295 6301 6320 6322 6328 6330 6332 6337 6339 6340 6342 6355 6356 6361 6363 6364 6366 6368 6370 6373 6374 6377 6381 6383 6387 6388 6389 6391 6396 6404 6405 6413 6422 6424 6429 6432 6433 6435 6438 6439 6440 6445 6448 6456 6462 6467 6469 6475 6479 6480 6482 6486 6488 6495 6504 6507 6515 6524 6527 6528 6529 6531 6532 6540 6545 6553 6555 6557 6558 6563 6565 6570 6572 6576 6579 6588 6593 6595 6596 6598 6600 6604 6606 6611 6614 6616 6618 6620 6621 6630 6634 6636 6643 6647 6654 6657 6658 6659 6660 6666 6669 6670 6673 6678 6680 6682 6687 6689 6695 6702 6704 6709 6710 6717 6722 6726 6732 6733 6737 6741 6742 6744 6754 6764 6765 6769 6775 6784 6790 6792 6795 6796 6798 6799 6800 6801 6804 6805 6807 6811 6815 6816 6823 6825 6828 6831 6832 6835 6838 6839 6840 6841 6846 6848 6850 6851 6853 6858 6862 6865 6866 6869 6883 6884 6885 6892 6894 6896 6897 6898 6900 6904 6906 6907 6911 6914 6916 6929 6930 6932 6934 6937 6939 6940 6941 6948 6953 6957 6959 6960 6962 6963 6965 6967 6970 6972 6973 6977 6980 6981 6986 6987 6990 6991 6992 6994 7000 7003 7009 7011 7014 7018 7019 7021 7023 7024 7033 7036 7037 7038 7040 7041 7044 7050 7052 7054 7060 7061 7062 7064 7065 7067 7073 7077 7079 7081 7082 7085 7090 7092 7098 7100 7102 7104 7107 7108 7109 7116 7118 7125 7135 7136 7139 7141 7142 7143 7144 7151 7161 7164 7167 7168 7171 7172 7174 7179 7185 7186 7195 7197 7205 7207 7210 7218 7220 7221 7222 7225 7227 7228 7232 7242 7247 7261 7262 7265 7269 7271 7273 7275 7286 7289 7292 7293 7294 7296 7303 7310 7318 7322 7323 7327 7328 7332 7339 7342 7346 7351 7352 7359 7364 7368 7370 7380 7384 7385 7395 7397 7399 7401 7402 7406 7408 7409 7411 7412 7416 7418 7425 7432 7435 7442 7450 7454 7455 7456 7464 7467 7468 7478 7481 7489 7495 7503 7517 7521 7526 7527 7528 7531 7537 7541 7549 7551 7552 7562 7563 7564 7568 7570 7571 7572 7578 7582 7593 7602 7603 7606 7607 7608 7611 7617 7618 7619 7620 7629 7630 7632 7636 7639 7645 7646 7647 7652 7657 7666 7667 7669 7670 7675 7676 7683 7687 7688 7693 7699 7701 7702 7703 7707 7708 7710 7712 7718 7724 7725 7727 7728 7729 7733 7740 7743 7748 7750 7751 7752 7756 7762 7775 7776 7777 7780 7785 7791 7792 7796 7801 7806 7809 7810 7811 7816 7818 7819 7820 7821 7825 7828 7830 7837 7838 7839 7840 7846 7855 7857 7858 7862 7866 7868 7875 7876 7878 7889 7900 7903 7911 7913 7917 7918 7921 7924 7927 7930 7932 7943 7944 7948 7950 7951 7952 7962 7966 7967 7974 7981 7982 7985 7986 7989 7996 7999 8003 8006 8011 8014 8016 8019 8022 8024 8039 8040 8043 8045 8048 8049 8050 8051 8055 8058 8061 8062 8063 8067 8069 8072 8073 8075 8077 8078 8080 8082 8085 8098 8102 8103 8109 8119 8124 8125 8126 8135 8148 8151 8154 8158 8162 8167 8169 8176 8179 8183 8193 8195 8200 8203 8206 8207 8220 8221 8223 8226 8229 8230 8233 8235 8238 8239 8243 8248 8251 8255 8258 8267 8269 8270 8272 8275 8277 8282 8283 8286 8291 8296 8299 8301 8303 8307 8309 8311 8312 8315 8316 8318 8320 8324 8325 8328 8330 8334 8335 8343 8347 8351 8356 8360 8364 8366 8369 8372 8374 8381 8384 8385 8386 8388 8392 8394 8402 8407 8412 8413 8414 8417 8419 8420 8422 8425 8428 8429 8431 8432 8435 8439 8441 8444 8448 8452 8457 8461 8463 8465 8468 8469 8470 8472 8473 8476 8481 8485 8488 8490 8492 8493 8494 8498 8500 8503 8504 8505 8510 8511 8514 8515 8526 8527 8530 8538 8541 8544 8547 8550 8551 8560 8566 8568 8569 8575 8576 8579 8583 8584 8586 8588 8590 8593 8603 8609 8611 8612 8613 8614 8616 8617 8619 8628 8630 8632 8634 8642 8648 8652 8653 8655 8660 8664 8667 8671 8673 8674 8678 8683 8689 8693 8697 8699 8701 8704 8708 8710 8712 8717 8718 8722 8725 8734 8737 8745 8752 8758 8759 8761 8762 8764 8766 8770 8772 8774 8777 8780 8782 8786 8795 8796 8797 8798 8799 8802 8803 8806 8808 8809 8819 8820 8828 8830 8835 8838 8842 8843 8846 8847 8854 8870 8871 8888 8902 8909 8910 8914 8916 8922 8923 8926 8928 8929 8939 8946 8947 8953 8959 8962 8964 8969 8980 8982 8984 8990 8994 8996 8997 9008 9009 9014 9015 9017 9018 9020 9023 9026 9030 9033 9036 9037 9040 9047 9048 9051 9056 9059 9068 9082 9083 9085 9089 9091 9098 9107 9114 9116 9117 9125 9129 9130 9132 9134 9139 9140 9143 9146 9151 9153 9154 9157 9160 9161 9165 9166 9167 9170 9174 9176 9177 9180 9189 9190 9195 9196 9199 9203 9204 9210 9214 9218 9223 9227 9229 9230 9231 9235 9244 9245 9247 9266 9270 9271 9275 9276 9278 9279 9282 9285 9288 9293 9295 9296 9297 9298 9303 9304 9307 9315 9316 9318 9324 9328 9332 9334 9339 9344 9345 9348 9349 9351 9357 9359 9361 9370 9372 9382 9387 9388 9392 9397 9405 9407 9412 9415 9417 9418 9421 9430 9434 9437 9442 9444 9447 9448 9449 9452 9454 9460 9467 9471 9474 9479 9481 9489 9490 9491 9494 9499 9501 9508 9509 9512 9513 9518 9519 9520 9521 9525 9527 9530 9532 9537 9545 9546 9547 9550 9563 9564 9571 9572 9575 9578 9580 9581 9585 9590 9593 9594 9597 9605 9607 9615 9623 9627 9629 9632 9634 9639 9643 9644 9647 9652 9661 9662 9669 9677 9678 9679 9680 9681 9682 9683 9692 9693 9694 9696 9697 9700 9706 9708 9718 9720 9722 9723 9725 9726 9732 9739 9741 9743 9747 9749 9750 9754 9755 9759 9766 9767 9773 9782 9785 9787 9791 9798 9801 9802 9804 9809 9814 9831 9839 9840 9844 9847 9848 9852 9854 9856 9858 9859 9863 9868 9871 9872 9873 9874 9876 9882 9884 9885 9887 9890 9891 9905 9908 9914 9915 9919 9927 9930 9933 9934 9940 9941 9945 9947 9949 9950 9951 9952 9958 9963 9969 9975 9981 9982 9983 9984 9989 9990 9991 9992 9994 9999 10003 10006 10011 10020 10021 10023 10025 10027 10030 10033 10035 10037 10041 10043 10047 10049 10051 10061 10062 10063 10067 10071 10075 10078 10079 10080 10081 10084 10087 10091 10093 10096 10097 10102 10103 10109 10112 10113 10116 10120 10121 10124 10126 10131 10134 10138 10141 10149 10151 10155 10159 10162 10173 10183 10184 10185 10188 10190 10195 10197 10204 10208 10209 10221 10223 10225 10227 10228 10237 10238 10245 10257 10264 10265 10270 10271 10280 10281 10286 10291 10295 10305 10312 10314 10315 10319 10322 10324 10328 10335 10336 10350 10354 10357 10360 10364 10365 10366 10367 10370 10372 10379 10380 10383 10384 10387 10389 10390 10393 10397 10398 10401 10404 10405 10407 10408 10409 10415 10417 10423 10427 10430 10431 10435 10437 10439 10441 10442 10443 10446 10450 10452 10453 10456 10457 10458 10459 10464 10467 10474 10480 10482 10483 10488 10491 10492 10495 10498 10502 10505 10506 10515 10519 10522 10523 10530 10531 10535 10537 10541 10543 10545 10548 10553 10555 10560 10561 10563 10581 10582 10585 10592 10595 10598 10605 10609 10610 10611 10615 10617 10618 10622 10624 10633 10635 10637 10642 10643 10649 10658 10666 10668 10674 10680 10686 10688 10689 10691 10693 10694 10698 10702 10703 10704 10705 10709 10711 10712 10719 10720 10721 10724 10735 10738 10742 10746 10748 10756 10758 10760 10762 10766 10767 10780 10781 10786 10794 10795 10799 10800 10802 10805 10811 10812 10815 10817 10819 10823 10825 10829 10832 10838 10842 10843 10844 10850 10853 10859 10862 10863 10864 10878 10882 10886 10889 10891 10893 10895 10902 10903 10904 10909 10911 10912 10914 10930 10931 10934 10943 10945 10949 10951 10954 10956 10962 10965 10968 10973 10974 10976 10979 10980 10981 10984 10987 10991 10995 10998 11000 11001 11002 11004 11010 11015 11025 11026 11029 11034 11039 11044 11045 11046 11048 11049 11050 11052 11055 11056 11060 11065 11072 11075 11083 11085 11087 11092 11095 11097 11099 11103 11106 11107 11111 11113 11114 11117 11121 11125 11126 11128 11129 11133 11135 11136 11137 11138 11139 11141 11143 11147 11151 11154 11155 11156 11158 11160 11161 11164 11166 11169 11170 11173 11174 11175 11176 11183 11184 11186 11188 11196 11197 11200 11204 11205 11206 11208 11214 11215 11222 11225 11229 11235 11237 11239 11244 11247 11248 11252 11257 11262 11268 11270 11276 11279 11281 11285 11287 11289 11290 11292 11293 11297 11302 11306 11308 11311 11312 11323 11325 11327 11328 11329 11333 11337 11340 11342 11344 11346 11351 11354 11355 11361 11362 11364 11369 11371 11375 11376 11381 11384 11387 11393 11394 11400 11402 11406 11408 11410 11414 11416 11417 11418 11420 11423 11426 11432 11433 11435 11442 11444 11454 11474 11475 11477 11481 11485 11486 11492 11493 11494 11495 11505 11510 11511 11513 11525 11526 11532 11535 11536 11537 11540 11546 11548 11550 11557 11563 11566 11569 11572 11573 11574 11576 11579 11583 11588 11591 11597 11605 11608 11613 11617 11621 11624 11627 11641 11650 11653 11654 11657 11659 11676 11677 11679 11681 11684 11686 11689 11690 11691 11694 11699 11700 11701 11706 11707 11708 11713 11719 11723 11725 11726 11728 11730 11732 11740 11744 11745 11750 11751 11753 11755 11756 11757 11760 11761 11762 11764 11767 11772 11775 11777 11779 11781 11796 11798 11802 11812 11815 11825 11828 11830 11832 11835 11836 11837 11839 11842 11844 11846 11850 11856 11857 11860 11869 11871 11873 11874 11878 11881 11883 11886 11890 11896 11897 11898 11900 11902 11903 11905 11909 11912 11913 11914 11919 11921 11924 11925 11929 11931 11937 11938 11948 11950 11952 11954 11955 11963 11965 11967 11975 11977 11980 11981 11985 11990 11996 12006 12011 12012 12014 12015 12016 12027 12032 12033 12035 12037 12045 12055 12057 12062 12063 12068 12078 12085 12088 12089 12090 12091 12093 12099 12108 12116 12122 12124 12125 12128 12138 12140 12144 12146 12148 12151 12157 12159 12161 12165 12166 12167 12171 12172 12174 12180 12181 12184 12185 12187 12189 12190 12192 12193 12194 12200 12208 12212 12213 12215 12219 12225 12247 12248 12265 12266 12267 12270 12271 12275 12278 12280 12282 12283 12288 12293 12296 12301 12306 12309 12315 12317 12323 12324 12325 12327 12329 12330 12333 12339 12345 12362 12364 12371 12374 12378 12381 12390 12391 12393 12396 12398 12403 12404 12406 12407 12408 12413 12417 12421 12423 12424 12426 12428 12429 12441 12452 12453 12457 12459 12460 12465 12467 12470 12472 12477 12480 12481 12483 12490 12492 12494 12495 12497 12502 12509 12514 12515 12525 12531 12532 12533 12545 12547 12556 12557 12558 12559 12560 12563 12564 12568 12569 12572 12580 12581 12585 12594 12600 12609 12616 12617 12618 12619 12620 12625 12634 12636 12637 12638 12643 12645 12646 12647 12652 12656 12658 12665 12671 12672 12673 12675 12680 12683 12684 12685 12688 12689 12690 12691 12698 12702 12705 12707 12710 12713 12716 12717 12724 12727 12728 12743 12747 12748 12749 12756 12763 12765 12770 12771 12773 12775 12778 12780 12785 12786 12787 12789 12790 12791 12793 12796 12798 12799 12807 12808 12810 12812 12813 12818 12820 12822 12823 12835 12840 12846 12847 12853 12856 12865 12870 12872 12874 12875 12876 12884 12886 12891 12894 12899 12904 12915 12918 12922 12929 12932 12934 12935 12940 12942 12945 12948 12955 12956 12962 12965 12969 12970 12974 12979 12982 12988 12989 12990 12991 12997 12998 13000 13009 13013 13015 13016 13018 13021 13024 13028 13031 13032 13034 13035 13037 13041 13044 13046 13048 13049 13051 13053 13055 13063 13067 13068 13073 13078 13079 13080 13099 13103 13108 13111 13121 13122 13125 13127 13129 13136 13142 13144 13150 13161 13164 13168 13171 13180 13185 13194 13196 13197 13200 13201 13205 13209 13213 13214 13216 13221 13225 13232 13235 13240 13243 13245 13249 13251 13253 13255 13256 13258 13263 13266 13267 13269 13271 13272 13273 13274 13275 13277 13285 13293 13294 13297 13299 13308 13317 13320 13321 13322 13323 13324 13325 13328 13329 13333 13334 13339 13341 13349 13359 13360 13362 13364 13366 13369 13373 13374 13375 13376 13379 13383 13392 13395 13396 13408 13410 13414 13420 13421 13423 13425 13426 13438 13440 13442 13444 13448 13453 13456 13457 13461 13466 13471 13475 13478 13489 13494 13496 13498 13499 13502 13503 13504 13505 13511 13512 13516 13519 13531 13533 13540 13542 13550 13556 13564 13567 13569 13572 13573 13574 13575 13577 13580 13582 13588 13589 13590 13599 13607 13608 13610 13611 13621 13624 13626 13630 13634 13637 13639 13641 13653 13669 13670 13672 13674 13676 13677 13679 13680 13688 13691 13692 13697 13699 13700 13704 13709 13712 13720 13724 13734 13735 13740 13744 13747 13755 13761 13763 13764 13766 13770 13771 13772 13775 13778 13779 13785 13787 13789 13804 13808 13810 13816 13818 13819 13823 13824 13829 13833 13835 13849 13851 13852 13853 13872 13874 13875 13880 13881 13886 13889 13891 13907 13918 13920 13921 13922 13925 13932 13934 13938 13940 13944 13945 13947 13948 13950 13953 13961 13964 13966 13968 13969 13970 13973 13983 13987 13994 14001 14006 14007 14008 14011 14012 14016 14022 14031 14033 14039 14044 14045 14048 14054 14056 14057 14065 14074 14076 14081 14082 14084 14091 14092 14094 14098 14103 14108 14119 14122 14133 14135 14137 14142 14145 14146 14150 14157 14158 14162 14164 14168 14174 14175 14178 14180 14181 14183 14193 14194 14198 14200 14201 14202 14208 14213 14215 14220 14222 14223 14224 14225 14232 14236 14242 14243 14250 14255 14272 14273 14274 14275 14278 14279 14281 14285 14291 14292 14297 14299 14300 14303 14306 14307 14309 14312 14318 14320 14321 14328 14334 14338 14341 14343 14346 14350 14353 14355 14357 14365 14378 14381 14384 14386 14391 14399 14401 14403 14404 14407 14411 14413 14414 14416 14417 14418 14425 14426 14434 14435 14437 14439 14441 14442 14444 14448 14450 14452 14457 14461 14462 14465 14468 14469 14472 14480 14489 14494 14495 14497 14501 14502 14512 14514 14518 14519 14525 14529 14535 14536 14545 14547 14552 14553 14556 14557 14564 14567 14568 14570 14573 14574 14582 14590 14595 14614 14615 14621 14623 14627 14629 14632 14633 14636 14637 14638 14644 14649 14651 14654 14657 14658 14659 14663 14668 14671 14677 14679 14681 14682 14683 14684 14691 14697 14699 14701 14705 14711 14717 14720 14721 14722 14723 14726 14728 14733 14734 14741 14746 14750 14753 14757 14762 14764 14768 14772 14773 14774 14778 14779 14787 14790 14796 14802 14807 14808 14816 14821 14830 14833 14838 14841 14844 14846 14850 14852 14860 14863 14864 14867 14870 14879 14881 14885 14887 14902 14904 14905 14908 14909 14915 14916 14919 14922 14926 14927 14928 14929 14930 14931 14935 14938 14943 14944 14950 14953 14954 14957 14961 14968 14974 14975 14982 14983 14987 14988 14989 14990 14996 14997 14998 15007 15009 15010 15017 15020 15022 15026 15032 15035 15036 15037 15042 15045 15048 15050 15066 15075 15084 15086 15089 15090 15093 15096 15097 15108 15109 15111 15113 15135 15141 15158 15161 15162 15171 15184 15186 15189 15190 15191 15195 15196 15198 15199 15200 15204 15205 15206 15207 15224 15231 15233 15241 15242 15246 15248 15251 15256 15260 15263 15265 15266 15269 15276 15282 15283 15285 15288 15296 15297 15299 15301 15302 15306 15310 15311 15312 15315 15318 15319 15321 15328 15331 15333 15339 15343 15346 15350 15355 15356 15359 15362 15369 15370 15378 15380 15382 15383 15385 15386 15389 15391 15392 15397 15398 15403 15404 15408 15416 15419 15426 15435 15436 15437 15443 15444 15446 15447 15453 15456 15458 15460 15463 15469 15471 15479 15481 15483 15484 15486 15494 15495 15497 15498 15502 15504 15505 15511 15514 15515 15516 15534 15535 15539 15544 15545 15547 15550 15560 15565 15566 15567 15570 15573 15577 15578 15581 15593 15595 15597 15606 15610 15615 15616 15619 15620 15622 15625 15626 15631 15633 15638 15639 15644 15646 15647 15651 15654 15664 15665 15672 15679 15680 15681 15688 15690 15692 15695 15697 15700 15703 15717 15718 15723 15728 15733 15738 15741 15744 15747 15750 15751 15752 15754 15761 15762 15767 15776 15783 15785 15787 15793 15798 15804 15819 15822 15825 15829 15831 15833 15841 15843 15844 15847 15858 15861 15862 15864 15866 15868 15870 15871 15874 15879 15887 15902 15906 15912 15914 15919 15920 15923 15925 15926 15933 15936 15937 15939 15946 15948 15954 15956 15958 15960 15961 15962 15963 15967 15972 15976 15985 15991 15995 16000 16007 16009 16014 16021 16022 16023 16024 16032 16033 16034 16051 16055 16060 16064 16071 16079 16083 16085 16089 16096 16104 16109 16115 16117 16118 16119 16125 16136 16141 16146 16154 16155 16157 16160 16166 16170 16171 16178 16180 16186 16192 16197 16200 16205 16206 16207 16209 16212 16215 16219 16220 16228 16229 16231 16232 16237 16240 16241 16244 16247 16248 16249 16258 16266 16270 16271 16276 16277 16280 16284 16289 16291 16293 16299 16307 16313 16316 16321 16326 16327 16330 16334 16335 16338 16345 16347 16357 16360 16369 16374 16378 16380 16386 16388 16394 16397 16398 16400 16402 16405 16407 16410 16412 16413 16414 16415 16416 16417 16419 16422 16426 16428 16429 16432 16437 16439 16440 16441 16442 16456 16459 16461 16465 16469 16470 16471 16476 16477 16479 16481 16484 16487 16491 16494 16497 16498 16503 16512 16513 16517 16521 16525 16526 16527 16532 16546 16551 16555 16557 16558 16560 16569 16576 16578 16581 16583 16589 16593 16594 16600 16604 16605 16609 16613 16616 16619 16622 16623 16625 16631 16634 16635 16644 16646 16647 16653 16662 16663 16675 16679 16680 16687 16689 16693 16698 16699 16706 16710 16715 16716 16719 16720 16725 16726 16727 16731 16732 16733 16735 16740 16743 16744 16746 16750 16751 16757 16761 16764 16766 16770 16771 16772 16773 16777 16780 16787 16796 16806 16812 16820 16822 16824 16826 16829 16833 16835 16839 16842 16853 16854 16856 16863 16866 16874 16880 16881 16887 16894 16899 16908 16915 16924 16926 16934 16935 16939 16950 16953 16954 16959 16960 16965 16968 16973 16974 16977 16982 16987 16989 16996 16998 17001 17002 17005 17006 17007 17009 17010 17014 17023 17026 17027 17034 17040 17046 17047 17051 17052 17053 17056 17060 17062 17066 17069 17074 17078 17081 17082 17083 17085 17094 17097 17098 17102 17103 17104 17107 17118 17119 17120 17123 17124 17130 17135 17136 17137 17141 17144 17146 17147 17148 17151 17153 17159 17163 17166 17175 17176 17177 17179 17180 17183 17185 17187 17194 17205 17208 17212 17213 17216 17222 17223 17224 17226 17228 17233 17242 17245 17248 17250 17257 17258 17259 17260 17270 17274 17279 17282 17288 17295 17304 17308 17309 17315 17322 17323 17325 17327 17332 17334 17336 17338 17340 17341 17344 17345 17347 17348 17363 17364 17366 17375 17379 17381 17387 17388 17390 17391 17393 17397 17400 17409 17417 17420 17424 17425 17436 17438 17441 17442 17444 17447 17453 17455 17458 17467 17471 17472 17477 17484 17486 17488 17491 17492 17497 17503 17508 17512 17515 17517 17520 17526 17547 17559 17563 17564 17565 17566 17569 17577 17580 17582 17589 17593 17594 17595 17599 17602 17613 17615 17616 17619 17625 17627 17628 17631 17632 17633 17639 17642 17643 17647 17653 17658 17659 17663 17666 17669 17670 17673 17677 17678 17680 17681 17683 17685 17686 17687 17689 17690 17691 17701 17703 17704 17711 17712 17713 17716 17718 17721 17724 17730 17744 17748 17753 17755 17757 17763 17764 17771 17774 17779 17789 17794 17796 17801 17804 17812 17813 17814 17815 17816 17820 17825 17828 17833 17834 17843 17845 17846 17853 17854 17858 17864 17865 17872 17873 17876 17878 17879 17880 17884 17885 17891 17892 17894 17897 17898 17902 17904 17908 17909 17916 17921 17924 17934 17935 17941 17945 17946 17948 17950 17951 17960 17967 17968 17969 17974 17975 17978 17979 17980 17988 17990 17992 17997 18000 18002 18013 18024 18025 18028 18030 18033 18035 18036 18037 18044 18045 18055 18062 18063 18070 18071 18072 18074 18077 18079 18084 18087 18090 18102 18104 18108 18111 18116 18120 18123 18124 18125 18143 18144 18146 18150 18152 18155 18160 18162 18174 18175 18177 18180 18181 18183 18188 18196 18197 18198 18199 18205 18206 18208 18211 18212 18219 18220 18235 18244 18255 18256 18258 18259 18263 18276 18282 18283 18288 18290 18299 18306 18308 18309 18311 18313 18314 18318 18321 18322 18323 18327 18328 18329 18330 18334 18339 18343 18345 18350 18360 18362 18365 18369 18373 18377 18378 18384 18385 18386 18388 18391 18401 18405 18406 18407 18409 18416 18417 18433 18439 18447 18448 18451 18456 18459 18464 18465 18467 18468 18473 18486 18487 18489 18492 18493 18494 18496 18512 18520 18521 18523 18525 18526 18527 18538 18541 18542 18547 18553 18558 18562 18564 18565 18569 18573 18577 18578 18583 18584 18593 18598 18601 18602 18604 18607 18612 18616 18617 18618 18627 18629 18631 18632 18635 18643 18644 18653 18654 18659 18661 18665 18668 18670 18672 18674 18675 18677 18678 18679 18686 18697 18699 18700 18701 18704 18706 18707 18709 18711 18712 18713 18729 18734 18739 18747 18748 18755 18758 18771 18772 18781 18782 18784 18788 18790 18792 18806 18810 18811 18815 18820 18823 18824 18827 18829 18830 18831 18837 18838 18840 18841 18847 18853 18859 18861 18862 18869 18871 18874 18877 18879 18886 18888 18889 18890 18891 18894 18908 18914 18916 18917 18923 18929 18931 18934 18943 18944 18945 18947 18957 18959 18963 18964 18966 18968 18974 18976 18979 18980 18984 18986 18989 18990 18996 19000 19003 19004 19006 19007 19011 19012 19017 19020 19021 19024 19038 19039 19044 19046 19048 19049 19053 19057 19060 19061 19063 19065 19069 19073 19074 19075 19081 19082 19083 19086 19090 19096 19102 19103 19108 19110 19112 19115 19117 19131 19132 19135 19138 19141 19149 19152 19153 19154 19157 19158 19161 19163 19166 19167 19168 19176 19183 19188 19189 19191 19198 19201 19202 19204 19208 19209 19210 19214 19219 19226 19233 19237 19244 19245 19251 19258 19260 19262 19271 19274 19290 19295 19297 19298 19310 19315 19320 19322 19323 19324 19325 19326 19327 19328 19329 19334 19335 19343 19344 19345 19348 19352 19353 19357 19363 19364 19373 19374 19376 19378 19380 19385 19392 19395 19396 19397 19400 19401 19411 19414 19416 19424 19431 19432 19434 19437 19449 19450 19452 19454 19457 19458 19459 19462 19467 19470 19471 19473 19478 19492 19498 19499 19501 19505 19510 19513 19515 19516 19518 19519 19520 19524 19526 19529 19538 19541 19544 19549 19551 19552 19557 19559 19562 19563 19564 19566 19569 19572 19573 19574 19579 19584 19586 19589 19596 19606 19607 19610 19614 19620 19622 19628 19629 19639 19648 19657 19659 19660 19662 19682 19683 19684 19687 19689 19691 19692 19697 19704 19708 19710 19712 19716 19719 19721 19724 19725 19727 19731 19732 19739 19743 19744 19745 19747 19748 19751 19756 19757 19769 19777 19778 19782 19786 19792 19798 19799 19800 19802 19803 19806 19807 19808 19812 19815 19816 19818 19821 19828 19835 19838 19840 19844 19850 19858 19860 19863 19864 19865 19866 19867 19871 19873 19878 19880 19881 19883 19884 19886 19888 19890 19901 19913 19914 19926 19929 19932 19939 19940 19949 19953 19957 19958 19964 19965 19966 19970 19971 19973 19977 19978 19980 19981 19985 19986 19988 19990 19991 19992 19993 19994 19995 19999 20002 20006 20009 20016 20017 20022 20023 20027 20032 20033 20034 20035 20040 20044 20046 20052 20056 20065 20068 20069 20077 20081 20083 20084 20085 20087 20091 20096 20109 20117 20123 20126 20127 20130 20131 20148 20149 20151 20152 20153 20156 20158 20167 20180 20181 20186 20188 20193 20196 20201 20203 20209 20214 20215 20224 20225 20226 20227 20228 20232 20233 20243 20254 20257 20258 20259 20262 20267 20276 20277 20283 20285 20292 20293 20295 20302 20304 20306 20309 20315 20321 20328 20330 20336 20338 20342 20345 20346 20355 20358 20361 20376 20377 20381 20384 20389 20390 20391 20393 20397 20403 20405 20411 20419 20423 20429 20432 20434 20435 20438 20439 20443 20444 20449 20455 20468 20470 20472 20486 20489 20491 20492 20494 20496 20503 20504 20511 20512 20514 20527 20536 20537 20543 20546 20547 20553 20560 20561 20563 20566 20577 20582 20584 20588 20593 20597 20631 20639 20642 20645 20646 20658 20661 20663 20664 20668 20669 20672 20679 20685 20690 20693 20694 20695 20696 20698 20700 20704 20709 20710 20719 20720 20721 20723 20724 20729 20733 20738 20739 20740 20741 20745 20747 20751 20753 20760 20761 20765 20771 20773 20775 20778 20779 20783 20786 20788 20793 20796 20797 20798 20799 20805 20824 20826 20830 20831 20832 20833 20838 20840 20842 20844 20845 20846 20847 20853 20854 20859 20860 20862 20863 20869 20871 20874 20877 20882 20883 20884 20885 20890 20892 20894 20895 20896 20897 20902 20907 20915 20919 20922 20923 20930 20931 20935 20938 20940 20945 20947 20952 20954 20956 20958 20961 20962 20967 20970 20971 20972 20973 20982 20983 20990 20991 20995 20997 21015 21018 21019 21020 21021 21023 21026 21032 21037 21046 21054 21055 21058 21062 21067 21068 21071 21074 21075 21078 21079 21082 21084 21090 21093 21096 21098 21105 21108 21111 21112 21113 21120 21122 21124 21127 21130 21131 21134 21138 21144 21161 21165 21166 21168 21170 21171 21172 21174 21179 21181 21185 21187 21189 21191 21198 21199 21202 21203 21208 21212 21215 21217 21220 21224 21225 21226 21228 21241 21245 21250 21251 21258 21262 21267 21269 21272 21273 21283 21287 21289 21295 21298 21303 21306 21307 21308 21312 21319 21321 21325 21333 21335 21336 21338 21342 21345 21349 21355 21358 21359 21361 21364 21366 21367 21372 21382 21383 21384 21387 21390 21391 21392 21396 21404 21411 21412 21413 21422 21424 21427 21432 21433 21434 21439 21444 21445 21449 21461 21464 21467 21468 21470 21471 21475 21478 21480 21483 21489 21496 21498 21499 21504 21508 21509 21510 21514 21515 21521 21531 21539 21540 21541 21545 21550 21552 21556 21570 21576 21577 21578 21588 21589 21592 21595 21600 21601 21609 21610 21617 21622 21625 21627 21631 21636 21638 21642 21643 21644 21654 21662 21668 21669 21672 21682 21684 21685 21687 21689 21690 21698 21701 21706 21708 21713 21715 21716 21717 21721 21724 21727 21730 21733 21736 21739 21742 21744 21745 21752 21754 21755 21757 21764 21773 21782 21784 21786 21795 21800 21806 21807 21812 21819 21821 21825 21827 21830 21833 21844 21848 21851 21858 21863 21872 21875 21877 21881 21883 21885 21888 21895 21896 21897 21904 21912 21916 21918 21920 21925 21927 21930 21933 21939 21940 21947 21948 21953 21958 21960 21962 21963 21964 21965 21970 21977 21984 21986 21988 21995 22002 22018 22023 22038 22039 22045 22046 22050 22052 22061 22071 22072 22074 22077 22087 22092 22095 22097 22105 22107 22113 22116 22117 22120 22126 22127 22132 22138 22140 22141 22144 22146 22148 22149 22152 22162 22167 22168 22173 22175 22181 22188 22189 22190 22192 22194 22195 22199 22208 22212 22214 22218 22226 22227 22231 22232 22234 22247 22250 22252 22253 22257 22264 22267 22273 22274 22275 22278 22279 22284 22305 22309 22314 22318 22321 22324 22327 22330 22331 22332 22333 22339 22341 22345 22346 22354 22356 22364 22365 22367 22373 22374 22377 22382 22384 22387 22396 22404 22414 22416 22418 22421 22423 22425 22426 22427 22428 22429 22430 22441 22446 22450 22454 22455 22460 22469 22473 22474 22477 22483 22484 22486 22488 22490 22497 22502 22503 22506 22510 22515 22517 22521 22526 22532 22535 22542 22543 22546 22548 22550 22560 22571 22578 22582 22585 22587 22589 22592 22595 22596 22600 22601 22608 22611 22616 22623 22629 22632 22633 22636 22637 22639 22642 22643 22647 22648 22651 22655 22659 22660 22666 22670 22671 22683 22687 22689 22692 22698 22699 22708 22711 22712 22719 22723 22724 22729 22733 22735 22739 22744 22749 22754 22759 22765 22766 22767 22768 22769 22773 22774 22776 22777 22783 22786 22787 22791 22796 22803 22807 22811 22812 22814 22815 22818 22822 22826 22831 22834 22838 22840 22843 22844 22847 22848 22850 22853 22857 22867 22868 22872 22874 22877 22879 22880 22881 22886 22899 22900 22904 22905 22908 22910 22911 22912 22923 22924 22926 22928 22934 22935 22943 22944 22949 22954 22960 22961 22967 22972 22973 22975 22977 22979 22982 22995 22997 23001 23002 23006 23007 23009 23012 23016 23019 23020 23024 23026 23028 23030 23031 23036 23038 23039 23043 23047 23048 23049 23051 23052 23057 23066 23070 23071 23074 23075 23084 23091 23095 23098 23099 23100 23101 23104 23106 23110 23116 23123 23125 23126 23131 23134 23137 23143 23146 23147 23156 23159 23160 23165 23167 23171 23175 23179 23189 23199 23200 23204 23216 23219 23223 23225 23228 23230 23233 23239 23240 23243 23245 23250 23252 23257 23268 23274 23277 23278 23287 23293 23297 23300 23303 23304 23309 23314 23316 23319 23326 23330 23332 23335 23336 23340 23342 23343 23347 23350 23358 23369 23373 23376 23377 23378 23379 23382 23383 23385 23386 23391 23392 23408 23412 23413 23416 23418 23420 23421 23422 23427 23433 23434 23442 23444 23445 23447 23453 23457 23468 23472 23475 23476 23481 23483 23486 23488 23493 23497 23499 23500 23501 23505 23506 23509 23511 23513 23514 23515 23516 23521 23525 23530 23531 23532 23533 23550 23553 23555 23557 23561 23567 23574 23577 23580 23587 23589 23600 23603 23604 23611 23614 23616 23617 23624 23625 23626 23627 23629 23631 23635 23638 23639 23641 23643 23649 23653 23655 23662 23665 23669 23675 23677 23680 23683 23686 23688 23690 23692 23696 23708 23710 23713 23716 23718 23719 23721 23722 23728 23733 23736 23738 23743 23744 23746 23747 23748 23750 23753 23755 23758 23759 23760 23772 23773 23776 23780 23782 23783 23785 23786 23792 23796 23800 23801 23802 23803 23804 23807 23808 23811 23812 23813 23817 23828 23835 23837 23848 23850 23852 23854 23861 23873 23876 23885 23890 23891 23899 23902 23903 23904 23907 23909 23912 23916 23920 23926 23928 23931 23936 23938 23944 23946 23947 23951 23957 23958 23961 23963 23964 23965 23972 23976 23977 23982 23986 23992 23993 23995 24000 24001 24004 24007 24008 24010 24013 24019 24020 24024 24031 24033 24035 24039 24041 24043 24047 24048 24049 24051 24052 24054 24067 24068 24071 24076 24080 24083 24087 24088 24090 24091 24096 24100 24101 24102 24103 24104 24106 24112 24117 24118 24129 24140 24141 24148 24149 24150 24154 24155 24156 24164 24165 24186 24191 24193 24195 24201 24203 24206 24211 24212 24223 24225 24226 24233 24236 24238 24240 24241 24244 24246 24248 24256 24259 24261 24264 24266 24273 24274 24275 24280 24281 24282 24291 24292 24296 24301 24306 24307 24309 24326 24328 24335 24344 24348 24353 24357 24360 24363 24365 24367 24370 24374 24379 24386 24387 24391 24392 24395 24396 24397 24399 24401 24404 24406 24407 24412 24423 24428 24429 24430 24431 24432 24436 24437 24442 24443 24444 24450 24456 24457 24459 24461 24464 24467 24469 24470 24471 24472 24475 24477 24488 24491 24493 24494 24496 24498 24504 24508 24509 24516 24519 24520 24522 24524 24535 24537 24540 24541 24542 24547 24548 24549 24551 24554 24555 24558 24568 24569 24572 24573 24577 24580 24583 24586 24590 24593 24601 24603 24608 24609 24617 24619 24621 24622 24630 24632 24633 24636 24638 24639 24644 24646 24650 24654 24661 24663 24664 24666 24669 24670 24671 24673 24678 24683 24684 24686 24688 24689 24693 24707 24708 24712 24714 24718 24720 24721 24729 24733 24737 24738 24740 24743 24745 24746 24749 24755 24756 24757 24763 24770 24779 24781 24786 24790 24791 24796 24799 24802 24806 24808 24809 24812 24815 24817 24818 24820 24821 24824 24827 24829 24841 24843 24844 24848 24851 24854 24856 24864 24866 24869 24874 24875 24880 24881 24882 24883 24884 24894 24895 24896 24897 24898 24899 24901 24906 24907 24908 24915 24918 24921 24924 24929 24931 24932 24939 24951 24953 24957 24958 24959 24960 24963 24965 24967 24970 24971 24972 24978 24980 24985 24988 25005 25007 25012 25015 25016 25018 25019 25020 25022 25023 25024 25028 25030 25035 25036 25037 25038 25041 25042 25043 25050 25057 25058 25059 25061 25062 25063 25067 25068 25072 25077 25088 25090 25099 25100 25102 25106 25109 25110 25112 25113 25116 25119 25123 25124 25125 25128 25131 25132 25133 25134 25141 25143 25144 25147 25148 25153 25155 25156 25157 25163 25164 25165 25168 25169 25172 25178 25184 25187 25188 25190 25191 25195 25200 25207 25210 25214 25219 25222 25228 25230 25231 25234 25241 25244 25245 25251 25253 25259 25261 25264 25272 25275 25277 25283 25287 25290 25292 25304 25306 25307 25310 25311 25315 25317 25326 25327 25328 25329 25333 25339 25340 25342 25345 25349 25362 25364 25366 25370 25371 25372 25373 25374 25381 25384 25386 25388 25394 25400 25410 25413 25416 25428 25433 25435 25439 25440 25447 25454 25455 25457 25466 25467 25469 25470 25485 25487 25489 25496 25500 25505 25507 25511 25512 25514 25516 25517 25521 25524 25527 25528 25534 25547 25551 25552 25553 25556 25558 25563 25566 25567 25573 25576 25579 25582 25583 25586 25591 25593 25596 25602 25603 25604 25605 25609 25610 25611 25618 25622 25624 25625 25630 25632 25638 25640 25644 25647 25651 25652 25655 25659 25661 25662 25664 25670 25678 25686 25691 25694 25697 25701 25705 25707 25708 25713 25719 25722 25732 25734 25738 25739 25740 25742 25744 25747 25756 25759 25761 25762 25766 25768 25794 25796 25804 25806 25808 25809 25810 25818 25820 25824 25829 25831 25837 25839 25840 25841 25843 25853 25854 25857 25860 25861 25863 25864 25866 25871 25876 25877 25881 25883 25888 25891 25896 25902 25908 25909 25912 25913 25915 25916 25920 25926 25928 25929 25930 25936 25947 25953 25960 25961 25962 25967 25968 25971 25979 25983 25984 25988 25989 25990 25992 25995 25998 26006 26009 26013 26014 26017 26018 26019 26020 26023 26024 26032 26033 26036 26045 26046 26055 26056 26057 26058 26060 26062 26063 26065 26066 26067 26070 26074 26082 26085 26086 26096 26099 26102 26105 26106 26109 26113 26115 26117 26120 26122 26123 26126 26132 26138 26139 26141 26143 26149 26156 26163 26166 26168 26170 26172 26174 26175 26179 26180 26181 26183 26185 26189 26195 26202 26203 26206 26209 26222 26223 26225 26226 26227 26233 26236 26241 26246 26248 26250 26255 26256 26261 26270 26274 26278 26281 26292 26307 26312 26316 26317 26327 26328 26329 26331 26332 26333 26334 26337 26339 26344 26346 26352 26357 26359 26363 26364 26368 26372 26376 26379 26382 26385 26394 26395 26399 26405 26406 26407 26409 26415 26427 26428 26429 26430 26432 26433 26438 26439 26441 26442 26444 26447 26452 26455 26457 26458 26459 26462 26472 26478 26481 26482 26483 26484 26485 26488 26495 26505 26506 26508 26510 26512 26514 26523 26525 26529 26531 26532 26539 26549 26552 26553 26560 26565 26568 26573 26576 26581 26585 26586 26598 26599 26605 26616 26618 26621 26625 26632 26633 26634 26642 26648 26649 26654 26655 26670 26675 26690 26691 26695 26702 26705 26709 26715 26718 26720 26723 26724 26725 26732 26737 26738 26739 26746 26749 26754 26757 26761 26763 26768 26772 26775 26782 26783 26785 26787 26795 26798 26802 26806 26816 26820 26822 26823 26828 26833 26835 26837 26838 26840 26851 26854 26856 26858 26860 26862 26867 26870 26875 26880 26883 26887 26900 26902 26904 26905 26909 26911 26912 26916 26918 26919 26921 26928 26934 26939 26940 26948 26952 26954 26957 26964 26970 26972 26973 26976 26977 26978 26979 26988 26989 26992 26993 26995 26996 26997 26998 27000 27001 27002 27003 27005 27007 27011 27014 27016 27017 27018 27022 27028 27032 27035 27036 27039 27043 27044 27045 27052 27053 27054 27055 27065 27074 27078 27083 27088 27090 27091 27092 27096 27097 27098 27099 27103 27105 27107 27108 27110 27112 27125 27126 27130 27133 27134 27135 27136 27146 27161 27163 27164 27166 27167 27177 27179 27180 27184 27187 27188 27191 27193 27198 27203 27206 27216 27220 27228 27229 27232 27234 27237 27240 27251 27254 27256 27258 27264 27267 27272 27275 27276 27277 27279 27281 27282 27286 27287 27288 27289 27291 27293 27294 27298 27306 27307 27311 27317 27318 27320 27321 27322 27324 27326 27329 27336 27337 27339 27344 27345 27353 27354 27361 27362 27370 27374 27376 27381 27388 27390 27391 27394 27395 27396 27401 27411 27413 27422 27423 27432 27435 27436 27437 27438 27445 27446 27448 27450 27452 27453 27454 27468 27470 27472 27473 27474 27476 27480 27487 27488 27491 27492 27496 27497 27507 27509 27519 27524 27527 27529 27534 27541 27542 27543 27548 27550 27556 27560 27561 27564 27566 27567 27571 27573 27581 27583 27587 27592 27598 27603 27604 27607 27613 27614 27616 27618 27619 27623 27627 27628 27630 27639 27644 27646 27649 27652 27653 27655 27657 27658 27661 27664 27667 27669 27675 27676 27680 27681 27684 27686 27692 27702 27706 27707 27711 27712 27717 27723 27726 27727 27732 27735 27740 27741 27745 27747 27748 27749 27758 27764 27765 27768 27770 27774 27778 27780 27785 27786 27791 27792 27794 27796 27797 27801 27804 27805 27806 27807 27810 27811 27812 27820 27828 27831 27833 27838 27842 27843 27846 27847 27848 27850 27851 27853 27854 27857 27859 27860 27867 27873 27874 27875 27876 27877 27880 27882 27884 27889 27890 27901 27904 27912 27914 27917 27918 27919 27921 27923 27925 27927 27929 27937 27938 27942 27947 27952 27953 27954 27956 27961 27963 27967 27968 27974 27978 27980 27983 27984 27988 27990 27993 27995 28006 28007 28012 28018 28019 28023 28028 28034 28037 28038 28042 28043 28044 28048 28049 28055 28058 28068 28077 28079 28084 28089 28095 28099 28115 28117 28118 28122 28123 28127 28128 28130 28131 28132 28133 28134 28149 28156 28157 28177 28178 28180 28183 28186 28192 28197 28201 28203 28208 28210 28211 28212 28213 28221 28224 28225 28226 28230 28231 28232 28235 28238 28239 28240 28242 28243 28248 28251 28254 28255 28256 28257 28258 28259 28261 28266 28267 28270 28272 28273 28276 28282 28283 28286 28288 28289 28294 28295 28297 28299 28301 28302 28304 28306 28310 28312 28316 28319 28321 28322 28324 28325 28328 28330 28337 28342 28349 28353 28358 28359 28360 28364 28365 28366 28369 28372 28373 28376 28377 28379 28382 28387 28391 28398 28399 28401 28403 28408 28409 28414 28419 28424 28426 28427 28429 28430 28431 28435 28436 28438 28446 28449 28450 28451 28455 28457 28469 28474 28476 28486 28488 28495 28496 28499 28500 28505 28514 28517 28525 28534 28536 28539 28540 28550 28552 28555 28558 28561 28562 28564 28566 28570 28575 28576 28583 28590 28591 28596 28605 28607 28613 28614 28617 28619 28622 28635 28637 28640 28642 28644 28647 28648 28653 28657 28662 28667 28670 28671 28672 28673 28675 28689 28690 28699 28704 28705 28709 28710 28711 28719 28730 28732 28738 28741 28743 28744 28747 28748 28749 28753 28754 28755 28757 28758 28761 28762 28763 28764 28765 28769 28770 28772 28776 28778 28780 28788 28793 28798 28805 28815 28818 28822 28827 28830 28833 28834 28837 28839 28840 28844 28852 28854 28861 28863 28868 28874 28877 28878 28880 28885 28888 28890 28898 28904 28913 28915 28916 28922 28945 28947 28957 28958 28959 28961 28962 28967 28969 28970 28971 28975 28977 28980 28981 28982 28987 28992 28994 29004 29009 29010 29013 29018 29022 29023 29027 29030 29038 29039 29044 29046 29047 29051 29052 29056 29058 29061 29072 29073 29079 29080 29081 29086 29088 29089 29090 29091 29092 29094 29101 29103 29106 29108 29113 29114 29116 29120 29124 29129 29133 29135 29140 29142 29143 29152 29153 29159 29160 29161 29165 29167 29172 29177 29183 29191 29193 29195 29197 29200 29205 29206 29207 29208 29210 29211 29212 29217 29221 29223 29225 29228 29229 29234 29239 29240 29254 29259 29263 29265 29269 29270 29275 29277 29281 29286 29289 29291 29293 29294 29297 29298 29299 29302 29310 29321 29322 29325 29326 29331 29337 29339 29340 29342 29345 29349 29355 29357 29359 29370 29373 29374 29382 29384 29395 29397 29402 29407 29413 29414 29420 29428 29432 29436 29440 29444 29448 29449 29450 29452 29454 29458 29460 29461 29472 29478 29480 29481 29482 29486 29492 29499 29501 29504 29511 29514 29517 29518 29521 29522 29528 29536 29538 29541 29544 29547 29548 29553 29554 29555 29560 29567 29569 29578 29597 29598 29600 29601 29602 29612 29616 29617 29619 29622 29624 29628 29630 29633 29634 29639 29641 29644 29646 29650 29651 29653 29655 29656 29657 29659 29660 29664 29673 29674 29677 29689 29690 29691 29693 29695 29713 29722 29725 29727 29728 29729 29734 29738 29742 29748 29749 29751 29754 29761 29766 29770 29785 29788 29796 29800 29801 29802 29806 29807 29808 29811 29812 29815 29816 29818 29825 29828 29832 29836 29853 29854 29858 29865 29878 29881 29887 29888 29892 29894 29896 29897 29898 29907 29910 29912 29913 29915 29920 29922 29928 29931 29932 29933 29934 29941 29942 29944 29945 29946 29947 29948 29949 29950 29955 29960 29964 29966 29968 29971 29974 29978 29979 29981 29984 29987 29989 29990 29991 29994 29998 29999 30000 30006 30008 30010 30013 30018 30020 30021 30025 30026 30027 30029 30032 30036 30038 30039 30040 30041 30044 30046 30047 30049 30052 30053 30064 30068 30071 30072 30077 30078 30090 30091 30092 30094 30095 30096 30097 30100 30101 30102 30103 30111 30116 30126 30127 30129 30131 30135 30138 30141 30142 30145 30147 30151 30157 30158 30163 30165 30170 30174 30176 30178 30185 30187 30192 30195 30198 30200 30201 30205 30210 30218 30224 30228 30233 30235 30237 30238 30239 30242 30248 30250 30254 30255 30256 30258 30259 30261 30264 30265 30273 30274 30279 30281 30282 30287 30291 30297 30301 30309 30314 30331 30333 30334 30335 30336 30341 30343 30353 30355 30369 30371 30374 30376 30378 30379 30380 30381 30387 30390 30395 30397 30398 30399 30403 30405 30407 30411 30417 30421 30426 30434 30439 30442 30451 30452 30453 30454 30457 30459 30461 30467 30470 30476 30481 30483 30484 30485 30486 30495 30497 30499 30508 30513 30517 30526 30527 30532 30536 30538 30542 30544 30545 30546 30547 30549 30556 30558 30560 30561 30562 30564 30568 30571 30573 30575 30576 30578 30587 30588 30595 30598 30603 30604 30606 30608 30609 30612 30619 30622 30624 30625 30626 30629 30630 30632 30641 30644 30650 30651 30658 30664 30668 30669 30671 30672 30675 30676 30677 30678 30679 30680 30682 30683 30684 30686 30689 30690 30693 30697 30698 30701 30703 30705 30706 30708 30715 30722 30724 30731 30737 30738 30744 30751 30753 30764 30770 30776 30777 30778 30779 30782 30784 30789 30790 30794 30797 30800 30802 30804 30808 30811 30822 30829 30832 30835 30844 30845 30849 30850 30851 30856 30861 30867 30876 30884 30885 30888 30890 30892 30898 30902 30904 30906 30908 30911 30915 30920 30923 30924 30925 30926 30927 30929 30935 30937 30938 30941 30942 30943 30945 30948 30950 30952 30953 30958 30964 30969 30970 30971 30984 30990 30991 30992 30996 30997 31008 31010 31011 31014 31019 31021 31025 31028 31032 31033 31041 31044 31046 31047 31048 31059 31062 31068 31069 31074 31075 31077 31079 31083 31092 31098 31107 31109 31111 31112 31114 31124 31125 31127 31128 31129 31130 31134 31142 31144 31145 31150 31151 31152 31153 31154 31156 31159 31164 31165 31166 31178 31179 31180 31185 31188 31189 31195 31196 31201 31210 31213 31217 31218 31226 31228 31231 31239 31244 31247 31248 31250 31251 31253 31256 31258 31260 31261 31263 31266 31267 31276 31278 31282 31283 31288 31291 31296 31305 31307 31315 31316 31322 31331 31333 31338 31341 31348 31350 31353 31358 31359 31361 31363 31365 31366 31368 31372 31375 31377 31381 31383 31388 31393 31396 31399 31404 31411 31412 31414 31416 31418 31420 31422 31427 31428 31430 31432 31434 31437 31438 31441 31446 31450 31452 31454 31455 31459 31462 31465 31466 31468 31472 31473 31474 31479 31480 31481 31483 31486 31489 31490 31491 31492 31495 31498 31499 31501 31502 31507 31508 31509 31510 31513 31514 31516 31520 31523 31529 31530 31536 31538 31541 31543 31545 31546 31548 31550 31553 31556 31557 31561 31562 31564 31568 31570 31576 31583 31588 31589 31591 31594 31600 31604 31610 31611 31612 31618 31627 31629 31635 31636 31637 31641 31643 31646 31648 31657 31660 31669 31671 31673 31674 31676 31680 31682 31687 31689 31690 31692 31694 31695 31696 31697 31704 31705 31706 31713 31719 31724 31726 31728 31730 31734 31742 31743 31744 31750 31751 31752 31754 31756 31760 31762 31768 31769 31770 31772 31773 31775 31776 31785 31788 31793 31796 31798 31804 31806 31808 31809 31810 31811 31813 31822 31824 31829 31832 31844 31847 31849 31850 31851 31852 31853 31858 31863 31864 31873 31877 31878 31880 31881 31885 31888 31889 31891 31895 31897 31898 31910 31911 31920 31925 31929 31931 31936 31937 31944 31945 31950 31954 31958 31965 31967 31970 31973 31975 31979 31984 31985 31997 31998 32002 32007 32010 32012 32014 32015 32019 32023 32024 32030 32032 32037 32038 32048 32052 32053 32060 32063 32065 32066 32067 32073 32074 32075 32077 32081 32082 32086 32088 32090 32091 32100 32109 32111 32121 32122 32124 32125 32131 32132 32133 32136 32141 32144 32151 32152 32153 32156 32158 32159 32160 32161 32164 32167 32175 32183 32187 32189 32192 32194 32196 32198 32208 32211 32212 32214 32215 32216 32222 32230 32231 32232 32234 32236 32238 32240 32241 32243 32245 32246 32249 32253 32255 32256 32257 32259 32260 32262 32264 32265 32280 32281 32288 32289 32293 32295 32301 32303 32310 32311 32312 32317 32328 32329 32335 32336 32343 32353 32356 32357 32360 32361 32369 32373 32379 32381 32387 32391 32399 32402 32404 32412 32416 32425 32426 32434 32436 32437 32443 32446 32447 32450 32453 32466 32468 32469 32475 32481 32483 32485 32492 32496 32499 32500 32502 32510 32513 32520 32521 32523 32533 32540 32541 32546 32548 32549 32552 32555 32564 32569 32572 32573 32584 32592 32598 32600 32606 32610 32612 32613 32615 32616 32618 32621 32625 32627 32630 32631 32634 32636 32643 32646 32648 32652 32653 32655 32656 32663 32664 32665 32671 32674 32679 32687 32688 32695 32700 32701 32702 32703 32705 32717 32718 32724 32736 32739 32744 32747 32751 32752 32754 32762 32765 32766 32768 32770 32775 32781 32791 32792 32793 32794 32796 32797 32798 32802 32807 32810 32812 32816 32819 32821 32826 32840 32842 32845 32851 32861 32864 32866 32871 32873 32877 32879 32884 32888 32889 32893 32896 32898 32900 32901 32902 32905 32907 32908 32909 32918 32919 32922 32926 32931 32934 32936 32938 32940 32942 32959 32963 32968 32970 32975 32982 32984 32988 32989 32990 32992 32993 32994 32996 32999 33002 33009 33013 33016 33018 33020 33024 33026 33029 33033 33034 33041 33044 33048 33051 33054 33055 33059 33061 33065 33069 33071 33079 33083 33088 33089 33097 33103 33104 33105 33106 33107 33108 33109 33113 33115 33116 33126 33129 33134 33135 33136 33144 33149 33150 33152 33161 33164 33170 33173 33175 33177 33179 33180 33184 33185 33189 33190 33196 33201 33202 33204 33207 33209 33210 33211 33212 33221 33225 33234 33239 33242 33245 33248 33250 33251 33258 33263 33264 33266 33267 33273 33276 33281 33282 33283 33287 33288 33293 33298 33302 33308 33310 33311 33312 33316 33324 33330 33342 33344 33345 33353 33354 33357 33365 33371 33373 33374 33375 33380 33387 33390 33392 33397 33401 33402 33410 33411 33415 33416 33417 33423 33426 33427 33428 33429 33432 33434 33436 33437 33438 33440 33445 33448 33453 33454 33455 33456 33459 33461 33462 33463 33465 33469 33470 33471 33472 33474 33476 33482 33484 33485 33494 33499 33502 33506 33513 33516 33518 33525 33526 33527 33528 33531 33535 33542 33543 33552 33554 33555 33558 33560 33562 33566 33577 33581 33582 33586 33593 33605 33609 33610 33612 33614 33625 33626 33635 33639 33647 33650 33658 33659 33660 33667 33670 33680 33686 33688 33692 33693 33709 33710 33715 33717 33724 33725 33737 33738 33752 33756 33759 33764 33769 33788 33789 33792 33796 33806 33809 33811 33819 33822 33826 33829 33831 33835 33840 33848 33853 33854 33863 33867 33868 33870 33878 33882 33886 33887 33888 33892 33895 33898 33905 33906 33911 33913 33914 33919 33923 33925 33929 33930 33932 33933 33940 33946 33949 33964 33965 33968 33978 33983 33986 33989 33990 33993 33995 33996 33997 33998 34002 34005 34010 34013 34016 34020 34026 34033 34040 34041 34043 34047 34050 34066 34068 34072 34074 34077 34081 34086 34090 34093 34100 34102 34106 34107 34111 34113 34114 34123 34126 34128 34135 34136 34142 34144 34145 34150 34152 34159 34161 34162 34163 34170 34174 34175 34176 34177 34182 34184 34188 34189 34192 34193 34194 34195 34196 34200 34201 34203 34209 34210 34216 34218 34219 34222 34238 34240 34246 34249 34250 34256 34257 34264 34266 34267 34269 34270 34272 34279 34283 34287 34288 34289 34296 34298 34301 34311 34312 34314 34315 34323 34340 34343 34344 34350 34370 34375 34376 34380 34381 34388 34392 34399 34402 34408 34409 34418 34421 34426 34428 34434 34435 34436 34440 34441 34444 34450 34453 34454 34458 34459 34460 34461 34471 34472 34476 34478 34479 34480 34488 34493 34495 34501 34504 34505 34516 34517 34522 34524 34526 34528 34529 34535 34540 34541 34542 34547 34552 34553 34555 34562 34563 34565 34570 34573 34576 34580 34587 34592 34597 34600 34602 34609 34612 34613 34616 34626 34629 34632 34633 34636 34640 34641 34645 34646 34648 34654 34657 34658 34659 34668 34669 34679 34683 34687 34693 34699 34700 34701 34711 34713 34717 34719 34720 34721 34722 34725 34736 34739 34742 34743 34748 34751 34753 34758 34760 34761 34764 34765 34768 34769 34773 34776 34778 34783 34785 34789 34792 34801 34802 34810 34815 34816 34818 34819 34820 34822 34825 34830 34832 34837 34842 34846 34848 34849 34851 34852 34854 34864 34869 34871 34873 34880 34882 34885 34887 34893 34897 34901 34903 34904 34909 34913 34914 34916 34921 34922 34924 34931 34934 34936 34942 34953 34955 34956 34964 34965 34970 34972 34978 34979 34982 34983 34985 34987 34994 35002 35003 35005 35014 35015 35018 35024 35026 35032 35034 35037 35038 35039 35041 35046 35059 35062 35063 35067 35070 35074 35075 35077 35079 35085 35088 35092 35093 35099 35102 35103 35104 35105 35107 35108 35109 35113 35115 35116 35122 35124 35128 35130 35134 35137 35138 35146 35148 35150 35151 35156 35164 35165 35167 35169 35173 35175 35181 35186 35193 35197 35198 35203 35205 35209 35210 35214 35217 35218 35219 35221 35229 35231 35233 35235 35236 35237 35241 35242 35255 35256 35258 35266 35267 35268 35270 35273 35274 35275 35276 35280 35284 35287 35288 35291 35297 35302 35304 35310 35316 35321 35324 35328 35331 35333 35336 35337 35338 35339 35347 35348 35356 35359 35361 35362 35363 35366 35368 35372 35388 35390 35403 35418 35420 35423 35427 35435 35438 35439 35445 35447 35449 35459 35462 35470 35472 35474 35477 35482 35485 35486 35494 35495 35499 35508 35513 35514 35516 35519 35522 35524 35525 35528 35529 35531 35537 35543 35547 35548 35549 35551 35552 35560 35561 35568 35575 35578 35581 35583 35590 35591 35592 35595 35601 35602 35603 35604 35605 35606 35616 35618 35619 35623 35625 35629 35632 35633 35638 35639 35640 35656 35663 35664 35671 35673 35674 35676 35677 35678 35679 35682 35683 35684 35685 35689 35693 35698 35699 35701 35710 35714 35725 35731 35734 35737 35751 35752 35753 35755 35756 35762 35763 35765 35766 35767 35769 35772 35773 35774 35776 35777 35780 35781 35783 35789 35791 35792 35795 35797 35801 35804 35808 35812 35813 35819 35822 35823 35826 35833 35836 35837 35846 35850 35851 35854 35855 35860 35862 35864 35865 35867 35871 35873 35878 35879 35884 35885 35890 35892 35900 35903 35909 35913 35916 35918 35920 35933 35934 35935 35938 35941 35951 35952 35957 35971 35973 35977 35980 35984 35989 35992 35994 35996 35999 36002 36004 36006 36012 36015 36016 36019 36023 36025 36026 36035 36038 36047 36051 36066 36071 36072 36075 36076 36081 36084 36086 36087 36088 36098 36103 36104 36113 36118 36125 36128 36129 36130 36133 36137 36140 36141 36142 36148 36163 36165 36170 36173 36176 36178 36184 36185 36188 36189 36196 36201 36202 36210 36214 36218 36219 36221 36223 36224 36225 36227 36230 36232 36233 36236 36238 36240 36241 36246 36252 36254 36258 36260 36262 36267 36271 36278 36279 36280 36282 36283 36290 36296 36303 36305 36306 36309 36310 36311 36314 36318 36323 36326 36331 36333 36335 36336 36338 36341 36343 36345 36349 36358 36360 36363 36365 36377 36380 36382 36383 36385 36389 36397 36399 36404 36415 36417 36419 36422 36423 36431 36434 36438 36443 36446 36448 36451 36460 36464 36471 36475 36477 36483 36486 36487 36491 36492 36493 36494 36496 36500 36508 36510 36511 36512 36520 36523 36524 36530 36535 36537 36541 36546 36551 36553 36556 36557 36558 36562 36570 36575 36576 36578 36581 36587 36591 36597 36600 36603 36611 36613 36615 36616 36622 36623 36628 36629 36631 36634 36647 36648 36657 36660 36662 36664 36669 36675 36678 36679 36682 36683 36685 36688 36689 36692 36693 36698 36699 36709 36710 36711 36713 36715 36725 36730 36732 36733 36741 36744 36745 36746 36748 36756 36758 36775 36778 36782 36788 36790 36793 36794 36795 36799 36801 36808 36809 36810 36820 36825 36831 36833 36836 36839 36847 36858 36866 36875 36883 36884 36886 36887 36888 36891 36893 36894 36909 36910 36916 36923 36928 36938 36942 36944 36947 36948 36951 36956 36959 36960 36961 36963 36964 36965 36966 36967 36968 36970 36972 36976 36980 36985 36989 36990 36999 37004 37013 37014 37021 37029 37034 37037 37038 37040 37044 37045 37046 37048 37049 37050 37051 37054 37056 37058 37063 37065 37069 37071 37074 37075 37079 37081 37090 37093 37096 37098 37100 37101 37102 37112 37114 37116 37118 37119 37121 37128 37133 37135 37146 37149 37152 37153 37155 37161 37162 37169 37171 37178 37179 37183 37184 37187 37189 37194 37197 37198 37200 37201 37206 37209 37210 37212 37222 37232 37233 37234 37236 37237 37238 37242 37243 37245 37246 37247 37249 37256 37258 37259 37264 37268 37272 37276 37288 37291 37293 37294 37298 37300 37301 37302 37311 37312 37314 37315 37316 37319 37322 37327 37329 37334 37338 37341 37344 37345 37347 37349 37350 37354 37358 37366 37367 37369 37370 37373 37376 37387 37392 37394 37397 37399 37401 37402 37406 37407 37408 37412 37414 37415 37416 37417 37418 37421 37425 37426 37430 37431 37432 37438 37441 37442 37445 37447 37448 37451 37452 37454 37459 37462 37463 37465 37466 37467 37477 37478 37483 37490 37494 37500 37501 37502 37503 37504 37507 37512 37514 37515 37516 37517 37519 37520 37521 37523 37525 37527 37528 37533 37534 37536 37540 37542 37545 37547 37549 37550 37551 37557 37560 37561 37563 37565 37572 37573 37574 37576 37588 37591 37593 37595 37599 37602 37608 37616 37622 37623 37624 37625 37632 37633 37637 37638 37642 37645 37650 37654 37663 37665 37667 37668 37673 37674 37680 37681 37684 37688 37689 37692 37694 37695 37700 37704 37707 37711 37720 37726 37727 37737 37742 37746 37755 37759 37760 37765 37768 37769 37770 37773 37778 37791 37794 37795 37798 37799 37801 37803 37805 37807 37809 37811 37816 37817 37818 37827 37828 37830 37833 37837 37838 37842 37843 37845 37851 37852 37856 37857 37865 37874 37877 37879 37883 37884 37887 37892 37912 37915 37916 37921 37928 37930 37939 37946 37949 37951 37952 37954 37970 37972 37974 37977 37987 37989 37991 37993 37994 37996 38001 38004 38006 38008 38009 38015 38018 38025 38026 38027 38037 38043 38051 38053 38058 38062 38065 38067 38071 38074 38076 38080 38081 38088 38096 38100 38103 38105 38106 38114 38121 38122 38123 38127 38128 38129 38134 38137 38141 38142 38146 38147 38156 38158 38163 38167 38168 38172 38177 38182 38184 38185 38188 38189 38190 38197 38198 38208 38211 38212 38216 38217 38218 38219 38221 38230 38231 38232 38235 38240 38242 38248 38249 38253 38254 38256 38258 38266 38267 38270 38271 38273 38274 38276 38279 38285 38286 38287 38292 38293 38300 38304 38307 38309 38314 38317 38319 38320 38327 38328 38332 38333 38336 38338 38339 38341 38343 38348 38351 38352 38361 38362 38365 38377 38379 38381 38382 38384 38386 38387 38392 38394 38398 38401 38405 38411 38413 38414 38417 38420 38421 38427 38428 38429 38433 38436 38438 38439 38441 38444 38447 38451 38455 38458 38465 38469 38471 38478 38482 38483 38487 38503 38507 38510 38512 38519 38531 38534 38543 38544 38546 38547 38551 38561 38563 38565 38574 38575 38580 38582 38584 38588 38592 38593 38596 38597 38599 38604 38607 38610 38613 38619 38620 38621 38622 38624 38625 38629 38639 38641 38643 38645 38654 38662 38671 38673 38674 38675 38683 38685 38690 38694 38699 38708 38713 38718 38720 38722 38727 38736 38746 38747 38750 38753 38758 38759 38761 38764 38781 38786 38790 38792 38794 38796 38798 38802 38804 38809 38812 38818 38823 38839 38841 38846 38849 38853 38857 38861 38871 38874 38875 38877 38881 38886 38890 38892 38895 38897 38899 38907 38909 38910 38911 38917 38919 38920 38925 38927 38930 38931 38938 38941 38946 38947 38950 38953 38964 38965 38966 38969 38971 38973 38974 38978 38979 38980 38990 38991 38993 38997 39005 39008 39010 39011 39012 39014 39015 39016 39020 39023 39024 39036 39038 39047 39050 39054 39059 39066 39071 39073 39077 39085 39090 39091 39092 39095 39098 39105 39107 39110 39111 39112 39114 39123 39126 39129 39130 39143 39146 39147 39149 39150 39153 39154 39156 39160 39163 39172 39173 39187 39189 39192 39193 39194 39195 39197 39202 39207 39217 39225 39236 39239 39240 39241 39244 39248 39252 39253 39259 39263 39272 39276 39278 39284 39287 39291 39293 39297 39298 39299 39303 39310 39312 39313 39319 39325 39329 39330 39332 39338 39342 39344 39350 39353 39356 39360 39367 39368 39369 39374 39375 39376 39377 39378 39381 39386 39397 39398 39399 39400 39401 39403 39404 39407 39413 39414 39415 39419 39421 39426 39440 39441 39442 39443 39444 39446 39448 39450 39452 39465 39466 39469 39471 39476 39477 39478 39480 39483 39490 39491 39492 39494 39501 39509 39512 39516 39518 39520 39521 39523 39527 39528 39543 39545 39550 39552 39554 39557 39559 39563 39564 39569 39573 39574 39585 39589 39592 39593 39600 39603 39608 39612 39614 39615 39616 39617 39624 39629 39631 39636 39638 39639 39640 39643 39646 39647 39652 39654 39656 39661 39662 39666 39670 39673 39675 39684 39686 39687 39690 39692 39694 39696 39700 39701 39705 39706 39707 39710 39711 39719 39725 39727 39730 39732 39735 39739 39742 39743 39756 39759 39763 39765 39766 39772 39773 39774 39779 39782 39788 39792 39794 39796 39797 39799 39800 39811 39813 39814 39817 39818 39821 39826 39827 39830 39834 39837 39839 39840 39842 39843 39849 39855 39859 39864 39869 39876 39878 39886 39887 39889 39895 39896 39897 39898 39901 39902 39903 39904 39908 39909 39917 39929 39930 39933 39938 39939 39942 39943 39945 39947 39951 39955 39960 39961 39965 39973 39974 39979 39983 39985 39989 39990 39996 39997 40001 40003 40005 40009 40014 40017 40018 40019 40020 40022 40024 40029 40030 40034 40036 40037 40038 40039 40040 40051 40055 40057 40059 40060 40063 40073 40074 40077 40079 40082 40086 40093 40097 40098 40099 40101 40105 40106 40111 40114 40117 40119 40126 40128 40131 40136 40140 40143 40144 40149 40153 40154 40161 40167 40173 40177 40180 40183 40186 40188 40198 40203 40210 40211 40212 40219 40220 40223 40226 40228 40231 40232 40235 40239 40246 40248 40252 40255 40258 40261 40262 40264 40265 40266 40267 40269 40271 40273 40278 40279 40285 40287 40288 40289 40290 40293 40294 40299 40300 40305 40310 40311 40313 40316 40319 40321 40323 40324 40325 40327 40328 40333 40337 40339 40344 40350 40351 40353 40355 40361 40363 40365 40368 40375 40381 40385 40390 40394 40395 40402 40404 40405 40408 40409 40413 40415 40417 40420 40424 40425 40429 40430 40431 40433 40438 40439 40452 40455 40456 40458 40459 40466 40467 40468 40476 40478 40479 40483 40486 40488 40489 40490 40496 40502 40505 40523 40526 40537 40542 40548 40550 40554 40555 40558 40564 40569 40577 40578 40579 40584 40586 40590 40592 40594 40596 40598 40600 40602 40605 40615 40617 40618 40619 40620 40623 40631 40648 40649 40650 40651 40654 40656 40657 40659 40666 40669 40686 40687 40688 40691 40697 40711 40715 40718 40729 40739 40740 40742 40743 40745 40746 40747 40749 40751 40753 40754 40757 40758 40760 40762 40763 40764 40769 40771 40773 40778 40782 40784 40789 40791 40793 40794 40797 40798 40799 40800 40801 40802 40805 40807 40811 40816 40819 40822 40825 40829 40831 40835 40837 40843 40845 40850 40852 40854 40859 40860 40861 40866 40870 40871 40872 40875 40878 40879 40880 40883 40886 40889 40891 40893 40894 40898 40910 40917 40920 40935 40939 40943 40946 40949 40951 40954 40959 40969 40970 40971 40973 40977 40978 40979 40980 40984 40985 40989 40991 40999 41014 41015 41016 41023 41025 41033 41037 41042 41052 41055 41058 41062 41063 41064 41068 41070 41071 41074 41077 41080 41081 41083 41086 41090 41093 41094 41095 41096 41098 41100 41104 41110 41111 41117 41123 41126 41128 41130 41132 41133 41138 41146 41151 41155 41156 41158 41159 41161 41165 41181 41182 41185 41186 41187 41189 41190 41193 41197 41201 41206 41208 41213 41215 41221 41223 41225 41229 41234 41238 41239 41242 41244 41248 41249 41261 41267 41269 41271 41279 41286 41287 41290 41292 41294 41297 41302 41306 41309 41313 41315 41321 41323 41328 41329 41333 41347 41352 41355 41358 41363 41364 41366 41370 41374 41382 41383 41384 41388 41392 41399 41404 41410 41417 41418 41419 41421 41422 41423 41430 41433 41434 41435 41436 41437 41452 41454 41456 41462 41463 41465 41467 41468 41470 41471 41474 41476 41481 41484 41486 41489 41495 41498 41500 41501 41502 41510 41512 41513 41515 41516 41518 41519 41526 41528 41530 41532 41536 41538 41539 41542 41543 41546 41559 41560 41568 41570 41571 41573 41580 41581 41588 41607 41613 41614 41623 41627 41631 41634 41636 41648 41649 41656 41659 41666 41668 41669 41679 41692 41696 41697 41698 41702 41705 41709 41717 41719 41720 41723 41731 41732 41735 41739 41744 41750 41751 41752 41756 41763 41764 41765 41773 41788 41790 41793 41795 41798 41802 41803 41805 41807 41812 41816 41817 41818 41819 41824 41825 41834 41837 41842 41845 41851 41852 41853 41856 41860 41865 41869 41883 41886 41892 41895 41898 41900 41901 41902 41905 41906 41909 41916 41917 41920 41921 41922 41926 41927 41930 41933 41936 41938 41939 41942 41943 41944 41949 41961 41969 41972 41974 41978 41986 41987 41989 41992 41996 41997 41998 42003 42004 42009 42013 42016 42018 42021 42023 42027 42028 42031 42034 42038 42040 42045 42047 42049 42050 42053 42056 42062 42064 42065 42071 42075 42080 42082 42083 42084 42086 42087 42090 42092 42094 42100 42101 42102 42103 42106 42108 42110 42114 42117 42123 42129 42131 42134 42135 42139 42142 42145 42146 42151 42152 42159 42172 42173 42175 42177 42181 42187 42189 42191 42193 42199 42205 42209 42211 42215 42217 42221 42227 42228 42231 42236 42237 42238 42241 42245 42246 42247 42251 42259 42262 42266 42268 42271 42277 42279 42280 42284 42286 42293 42299 42301 42305 42309 42311 42321 42322 42329 42333 42340 42342 42347 42351 42353 42364 42367 42380 42384 42385 42386 42395 42400 42404 42405 42406 42408 42409 42412 42413 42415 42417 42429 42431 42434 42444 42446 42455 42460 42461 42464 42468 42469 42470 42475 42476 42477 42480 42482 42487 42495 42496 42499 42502 42504 42507 42508 42512 42513 42517 42518 42522 42530 42533 42534 42538 42545 42547 42550 42555 42558 42559 42562 42571 42579 42580 42586 42594 42596 42597 42598 42601 42605 42607 42614 42626 42627 42634 42644 42647 42653 42659 42660 42662 42664 42666 42672 42673 42675 42678 42679 42680 42683 42685 42686 42687 42690 42693 42695 42696 42697 42700 42705 42706 42709 42713 42715 42716 42718 42719 42725 42727 42728 42730 42738 42739 42741 42742 42743 42752 42764 42766 42768 42776 42784 42790 42794 42795 42801 42803 42807 42813 42817 42818 42819 42821 42826 42828 42829 42838 42839 42843 42844 42845 42848 42850 42855 42858 42860 42868 42870 42871 42874 42881 42891 42894 42899 42910 42919 42921 42923 42924 42929 42934 42939 42943 42946 42948 42950 42954 42956 42957 42958 42959 42961 42964 42975 42980 42981 42983 42986 42987 42988 42989 42992 42995 42997 43002 43008 43011 43019 43024 43028 43030 43031 43034 43042 43044 43045 43047 43048 43049 43050 43053 43054 43055 43059 43068 43070 43072 43076 43077 43078 43082 43084 43090 43092 43099 43100 43101 43104 43105 43106 43107 43113 43116 43118 43120 43122 43129 43130 43131 43134 43137 43142 43144 43146 43147 43151 43157 43159 43160 43162 43164 43169 43170 43172 43176 43181 43182 43186 43187 43190 43192 43199 43200 43202 43204 43209 43219 43222 43224 43228 43230 43231 43232 43234 43240 43244 43247 43250 43253 43256 43257 43258 43259 43263 43266 43269 43271 43274 43276 43278 43279 43283 43285 43287 43288 43289 43305 43307 43308 43312 43314 43321 43322 43323 43324 43329 43330 43338 43339 43342 43343 43344 43346 43348 43349 43350 43351 43353 43362 43363 43368 43374 43376 43382 43388 43395 43396 43403 43405 43407 43408 43411 43413 43416 43418 43425 43430 43437 43442 43443 43444 43446 43448 43450 43456 43458 43459 43466 43470 43473 43484 43485 43487 43488 43489 43493 43495 43496 43503 43506 43513 43517 43520 43524 43527 43535 43536 43537 43538 43539 43541 43545 43549 43550 43553 43554 43556 43561 43563 43564 43565 43570 43573 43576 43586 43587 43588 43589 43599 43600 43601 43602 43604 43606 43612 43614 43615 43621 43622 43623 43626 43627 43633 43637 43641 43643 43644 43654 43656 43658 43659 43667 43668 43670 43673 43675 43676 43685 43686 43690 43691 43697 43698 43706 43707 43709 43711 43712 43715 43716 43717 43725 43726 43729 43730 43731 43732 43740 43741 43745 43751 43756 43760 43761 43765 43770 43772 43781 43785 43793 43794 43796 43802 43804 43805 43806 43808 43809 43814 43817 43818 43824 43830 43832 43834 43838 43839 43843 43845 43846 43847 43849 43853 43856 43862 43863 43864 43865 43867 43869 43871 43872 43875 43884 43885 43889 43890 43896 43898 43908 43910 43914 43920 43925 43927 43935 43947 43952 43954 43964 43966 43969 43976 43977 43978 43981 43983 43984 43999 44000 44001 44003 44004 44007 44009 44011 44013 44014 44015 44018 44025 44027 44032 44041 44046 44049 44050 44055 44066 44073 44078 44081 44084 44085 44092 44096 44100 44104 44106 44110 44112 44116 44119 44121 44123 44124 44128 44132 44135 44141 44145 44147 44148 44154 44157 44162 44165 44166 44168 44169 44178 44185 44190 44191 44192 44195 44199 44200 44201 44202 44207 44208 44209 44212 44219 44220 44224 44230 44239 44249 44253 44257 44260 44262 44264 44268 44269 44271 44272 44285 44289 44294 44298 44300 44301 44302 44303 44314 44317 44321 44325 44326 44327 44332 44357 44367 44370 44371 44372 44376 44380 44383 44385 44387 44390 44394 44396 44399 44400 44402 44404 44407 44409 44410 44416 44418 44422 44433 44434 44435 44437 44440 44442 44447 44452 44454 44462 44463 44465 44466 44469 44471 44473 44478 44479 44483 44484 44487 44490 44493 44495 44496 44497 44498 44499 44501 44505 44507 44512 44513 44518 44521 44522 44526 44527 44530 44533 44536 44540 44548 44553 44556 44557 44558 44559 44560 44562 44565 44570 44571 44577 44580 44583 44584 44589 44590 44595 44598 44599 44603 44606 44611 44613 44618 44633 44636 44645 44650 44651 44656 44657 44659 44665 44668 44670 44672 44673 44676 44678 44682 44683 44684 44687 44690 44703 44704 44709 44710 44712 44714 44717 44722 44723 44724 44730 44731 44732 44733 44735 44737 44739 44740 44741 44743 44747 44758 44761 44764 44765 44766 44767 44769 44770 44772 44774 44779 44780 44784 44786 44788 44795 44798 44806 44808 44813 44815 44822 44826 44827 44831 44833 44838 44840 44841 44842 44843 44845 44850 44852 44854 44855 44858 44859 44861 44868 44871 44881 44883 44886 44888 44889 44890 44892 44896 44898 44900 44904 44907 44909 44916 44919 44922 44927 44944 44948 44951 44953 44954 44957 44959 44960 44962 44964 44971 44975 44976 44980 44982 44983 44985 44987 44988 44989 44991 44994 44995 44998 44999 45000 45004 45006 45013 45017 45018 45019 45022 45023 45031 45032 45034 45035 45041 45044 45050 45053 45054 45057 45060 45062 45072 45075 45076 45080 45083 45084 45086 45087 45095 45096 45102 45107 45109 45111 45113 45118 45119 45121 45130 45131 45135 45142 45148 45151 45156 45159 45160 45163 45165 45167 45169 45172 45173 45174 45177 45178 45183 45188 45193 45197 45198 45199 45200 45202 45204 45205 45209 45211 45213 45214 45219 45220 45227 45228 45236 45239 45241 45243 45245 45246 45247 45248 45249 45254 45259 45267 45288 45291 45292 45294 45297 45302 45308 45314 45320 45323 45324 45327 45330 45332 45340 45342 45344 45347 45349 45356 45372 45377 45385 45386 45391 45394 45395 45403 45405 45406 45411 45419 45424 45426 45427 45433 45435 45438 45439 45443 45445 45451 45457 45459 45462 45464 45466 45469 45471 45474 45483 45484 45490 45491 45494 45495 45497 45501 45504 45507 45513 45514 45517 45519 45524 45527 45528 45529 45531 45533 45536 45538 45547 45551 45553 45556 45566 45572 45576 45578 45579 45580 45581 45582 45589 45594 45596 45597 45600 45603 45607 45610 45613 45614 45618 45621 45622 45624 45630 45638 45641 45645 45646 45653 45657 45660 45663 45665 45667 45668 45676 45679 45680 45681 45685 45686 45692 45695 45700 45704 45707 45708 45713 45718 45719 45720 45721 45726 45730 45734 45735 45738 45741 45747 45748 45750 45751 45752 45754 45755 45757 45760 45766 45767 45768 45771 45780 45781 45783 45787 45789 45791 45793 45800 45803 45807 45813 45814 45817 45821 45829 45832 45844 45846 45848 45854 45855 45856 45858 45859 45860 45862 45864 45866 45868 45871 45872 45873 45877 45878 45884 45886 45890 45894 45895 45896 45898 45906 45907 45911 45916 45918 45928 45933 45935 45942 45943 45945 45959 45962 45966 45970 45972 45973 45974 45984 45986 45993 45995 46003 46006 46010 46011 46012 46014 46015 46016 46017 46024 46027 46028 46032 46033 46035 46040 46047 46048 46053 46055 46059 46062 46063 46071 46074 46081 46085 46088 46089 46091 46099 46100 46103 46115 46116 46122 46124 46138 46142 46143 46149 46155 46164 46166 46167 46168 46173 46177 46179 46180 46182 46188 46197 46199 46200 46201 46202 46214 46216 46218 46221 46224 46226 46229 46234 46237 46238 46240 46242 46243 46244 46250 46257 46259 46260 46261 46264 46267 46276 46288 46289 46290 46292 46296 46298 46301 46302 46305 46306 46309 46311 46312 46313 46314 46317 46319 46321 46322 46328 46330 46331 46332 46333 46334 46337 46338 46340 46341 46342 46344 46346 46351 46362 46366 46370 46371 46374 46375 46378 46385 46390 46391 46393 46397 46398 46409 46415 46416 46418 46420 46425 46427 46432 46433 46439 46440 46452 46453 46463 46473 46476 46478 46480 46482 46486 46488 46489 46496 46500 46503 46505 46510 46512 46513 46514 46517 46520 46522 46525 46530 46532 46536 46543 46544 46547 46550 46556 46561 46563 46565 46570 46573 46577 46582 46594 46598 46600 46603 46605 46610 46615 46616 46618 46622 46624 46626 46632 46634 46637 46655 46657 46658 46659 46661 46662 46663 46664 46666 46687 46690 46694 46695 46696 46697 46705 46706 46717 46718 46723 46725 46728 46729 46731 46732 46734 46736 46738 46739 46741 46751 46752 46755 46758 46759 46760 46762 46764 46766 46780 46785 46789 46792 46804 46805 46807 46809 46810 46813 46814 46815 46822 46823 46826 46837 46843 46850 46852 46854 46857 46863 46864 46869 46870 46873 46874 46876 46878 46883 46884 46887 46889 46896 46900 46905 46916 46920 46932 46936 46937 46944 46956 46962 46963 46964 46966 46968 46970 46972 46975 46978 46979 46980 46983 46986 46992 46993 46999 47000 47002 47003 47004 47006 47009 47025 47028 47030 47031 47040 47042 47044 47049 47050 47059 47066 47068 47070 47074 47076 47077 47090 47094 47097 47101 47102 47103 47109 47110 47117 47123 47124 47126 47127 47130 47134 47142 47143 47144 47145 47147 47151 47156 47159 47161 47166 47169 47171 47172 47174 47175 47179 47180 47185 47188 47189 47194 47197 47198 47199 47201 47203 47204 47205 47207 47212 47213 47218 47219 47224 47229 47232 47236 47239 47241 47243 47245 47248 47250 47254 47255 47256 47268 47271 47273 47278 47283 47284 47287 47288 47290 47291 47297 47298 47307 47308 47309 47310 47314 47317 47319 47323 47324 47325 47328 47336 47337 47344 47353 47354 47359 47362 47366 47367 47371 47372 47374 47375 47383 47388 47389 47390 47395 47402 47403 47404 47406 47413 47415 47418 47428 47430 47432 47435 47440 47441 47447 47448 47450 47451 47453 47455 47457 47458 47460 47461 47465 47471 47475 47479 47481 47482 47485 47488 47492 47498 47503 47508 47509 47513 47531 47532 47537 47546 47551 47558 47559 47562 47574 47592 47594 47596 47601 47605 47606 47611 47622 47624 47626 47629 47630 47632 47636 47640 47642 47650 47652 47653 47655 47659 47661 47662 47663 47667 47673 47674 47680 47683 47691 47698 47699 47703 47704 47705 47706 47707 47708 47711 47713 47714 47716 47722 47723 47725 47729 47732 47734 47735 47737 47738 47745 47748 47752 47755 47761 47762 47771 47776 47780 47782 47786 47790 47798 47799 47801 47805 47807 47809 47810 47811 47816 47817 47824 47825 47831 47835 47840 47844 47855 47857 47859 47862 47865 47867 47870 47872 47873 47874 47878 47886 47887 47889 47891 47894 47898 47900 47902 47903 47907 47908 47909 47910 47917 47920 47922 47923 47925 47937 47944 47949 47952 47956 47961 47964 47965 47975 47978 47980 47983 47991 47992 47999 48003 48004 48010 48022 48023 48025 48027 48030 48033 48040 48042 48044 48046 48048 48062 48068 48070 48074 48082 48091 48097 48098 48099 48101 48103 48109 48112 48118 48125 48128 48131 48132 48136 48139 48144 48146 48147 48150 48156 48158 48167 48175 48176 48179 48180 48182 48184 48185 48186 48187 48188 48190 48192 48193 48197 48199 48201 48204 48205 48207 48210 48213 48218 48219 48220 48224 48228 48232 48235 48236 48247 48251 48257 48259 48266 48267 48277 48278 48280 48281 48284 48285 48286 48287 48289 48291 48295 48296 48298 48299 48301 48304 48306 48308 48311 48313 48314 48316 48321 48322 48336 48338 48339 48340 48343 48344 48345 48348 48350 48352 48354 48356 48359 48366 48367 48368 48373 48380 48383 48389 48394 48398 48409 48412 48424 48426 48428 48431 48436 48437 48446 48448 48453 48460 48461 48463 48468 48469 48470 48473 48476 48479 48480 48482 48483 48485 48491 48492 48494 48495 48496 48498 48499 48510 48516 48522 48526 48532 48537 48541 48543 48549 48550 48551 48554 48558 48559 48560 48567 48571 48577 48583 48584 48586 48591 48600 48606 48612 48615 48619 48621 48624 48636 48637 48650 48654 48655 48658 48663 48665 48667 48668 48677 48680 48681 48683 48685 48686 48691 48692 48693 48702 48703 48713 48718 48720 48724 48725 48731 48733 48734 48749 48754 48757 48758 48759 48761 48765 48766 48767 48778 48779 48786 48789 48793 48794 48796 48802 48803 48804 48809 48811 48812 48817 48827 48831 48832 48833 48839 48843 48850 48853 48854 48855 48856 48863 48865 48868 48873 48879 48883 48885 48887 48889 48893 48894 48899 48900 48911 48917 48922 48923 48925 48926 48929 48930 48932 48934 48935 48940 48943 48946 48950 48951 48952 48960 48968 48971 48978 48983 48984 48985 48988 48991 48998 48999 49002 49006 49011 49017 49019 49023 49027 49029 49035 49044 49046 49047 49048 49063 49068 49070 49071 49076 49091 49094 49098 49108 49109 49111 49115 49116 49117 49120 49124 49126 49127 49131 49132 49136 49137 49138 49139 49142 49143 49147 49149 49150 49153 49155 49156 49158 49160 49161 49169 49173 49175 49177 49179 49180 49181 49183 49187 49197 49198 49200 49203 49204 49211 49212 49213 49214 49215 49222 49224 49232 49233 49239 49244 49247 49249 49253 49254 49265 49266 49267 49268 49269 49270 49271 49276 49278 49280 49281 49282 49283 49285 49290 49293 49297 49298 49306 49312 49315 49324 49328 49337 49338 49339 49341 49343 49345 49346 49347 49348 49351 49352 49356 49359 49362 49370 49371 49374 49375 49376 49381 49383 49388 49390 49397 49398 49402 49403 49406 49411 49416 49421 49423 49425 49427 49431 49437 49442 49448 49452 49453 49457 49458 49464 49465 49471 49472 49476 49485 49486 49488 49491 49496 49502 49503 49506 49507 49508 49509 49510 49519 49520 49523 49525 49526 49529 49534 49535 49540 49544 49545 49553 49554 49559 49560 49562 49564 49568 49571 49575 49578 49585 49587 49599 49603 49608 49612 49628 49632 49634 49635 49636 49643 49652 49655 49657 49661 49662 49663 49664 49665 49670 49671 49673 49674 49675 49677 49678 49681 49682 49689 49691 49703 49704 49710 49713 49714 49715 49716 49723 49724 49725 49726 49728 49731 49733 49734 49735 49741 49744 49748 49753 49756 49767 49769 49772 49775 49784 49788 49789 49791 49794 49798 49800 49802 49805 49809 49815 49818 49821 49824 49831 49833 49835 49837 49842 49848 49850 49860 49869 49870 49871 49875 49877 49884 49888 49894 49896 49900 49903 49904 49906 49910 49911 49915 49919 49926 49927 49928 49930 49933 49935 49936 49942 49945 49946 49947 49956 49962 49970 49973 49975 49977 49979 49980 49986 49997 50000 50001 50005 50006 50011 50021 50022 50025 50030 50032 50036 50038 50041 50044 50050 50053 50054 50060 50063 50064 50066 50070 50072 50073 50075 50078 50085 50091 50093 50098 50100 50101 50102 50104 50105 50109 50111 50122 50123 50127 50138 50140 50153 50155 50156 50177 50179 50180 50181 50182 50185 50187 50188 50189 50191 50195 50197 50200 50201 50208 50216 50220 50221 50222 50224 50228 50229 50230 50236 50237 50247 50249 50253 50254 50255 50257 50260 50263 50267 50268 50271 50274 50275 50277 50278 50281 50282 50284 50285 50290 50291 50294 50296 50303 50307 50308 50314 50316 50317 50320 50325 50327 50334 50338 50340 50342 50344 50345 50346 50348 50352 50353 50354 50357 50359 50364 50365 50366 50371 50381 50385 50387 50390 50397 50399 50406 50408 50410 50417 50419 50424 50427 50429 50433 50434 50436 50439 50441 50443 50447 50470 50473 50474 50475 50476 50479 50482 50486 50487 50489 50490 50492 50499 50502 50509 50511 50512 50516 50519 50525 50527 50528 50530 50538 50546 50547 50549 50552 50553 50554 50556 50558 50559 50563 50566 50575 50576 50578 50581 50591 50603 50607 50610 50612 50617 50621 50622 50626 50627 50628 50633 50634 50636 50640 50641 50642 50649 50650 50651 50656 50657 50659 50661 50669 50672 50679 50680 50683 50688 50691 50694 50699 50701 50711 50714 50716 50717 50721 50723 50725 50726 50729 50734 50739 50740 50741 50743 50746 50747 50748 50749 50760 50769 50776 50783 50784 50793 50797 50801 50807 50808 50810 50811 50835 50838 50844 50848 50851 50853 50860 50861 50867 50868 50869 50873 50878 50879 50880 50881 50889 50890 50892 50896 50906 50907 50918 50919 50925 50926 50927 50928 50937 50939 50943 50945 50946 50948 50959 50963 50966 50969 50970 50972 50975 50977 50981 50983 50984 50990 50991 50993 50996 50997 51004 51009 51010 51011 51014 51015 51016 51021 51022 51024 51025 51027 51029 51036 51047 51062 51064 51065 51067 51073 51078 51079 51085 51094 51095 51096 51097 51098 51114 51120 51121 51126 51127 51128 51130 51135 51136 51137 51138 51147 51151 51153 51155 51159 51170 51176 51179 51181 51184 51189 51190 51191 51192 51194 51195 51196 51204 51208 51210 51218 51226 51230 51231 51233 51234 51237 51243 51250 51252 51254 51255 51256 51258 51259 51261 51262 51263 51264 51265 51267 51268 51272 51273 51276 51277 51278 51279 51280 51285 51286 51295 51298 51300 51303 51305 51310 51324 51325 51328 51334 51335 51336 51338 51340 51342 51344 51346 51351 51362 51364 51377 51378 51387 51391 51394 51396 51399 51403 51404 51406 51407 51416 51425 51426 51427 51430 51443 51446 51447 51450 51455 51456 51459 51467 51468 51473 51475 51476 51480 51481 51483 51485 51486 51492 51500 51508 51512 51523 51525 51526 51531 51533 51536 51537 51539 51543 51546 51551 51555 51561 51577 51581 51584 51590 51594 51595 51599 51601 51608 51609 51610 51615 51617 51624 51625 51634 51636 51641 51643 51650 51654 51656 51661 51665 51670 51673 51675 51677 51679 51683 51685 51686 51691 51692 51693 51694 51695 51696 51700 51702 51703 51705 51707 51720 51722 51723 51724 51738 51740 51755 51757 51758 51760 51762 51764 51779 51783 51784 51793 51797 51798 51801 51806 51807 51808 51811 51812 51813 51815 51816 51817 51819 51823 51825 51826 51833 51834 51839 51844 51850 51852 51853 51857 51858 51862 51865 51866 51872 51875 51879 51880 51884 51899 51900 51909 51911 51913 51921 51924 51931 51932 51936 51941 51946 51948 51954 51961 51964 51965 51967 51969 51971 51974 51977 51978 51980 51981 51988 51989 51991 51992 52001 52006 52007 52013 52015 52018 52023 52025 52042 52046 52052 52058 52059 52065 52066 52073 52075 52077 52079 52082 52085 52092 52093 52096 52097 52102 52104 52105 52108 52109 52114 52117 52122 52124 52126 52132 52142 52144 52151 52154 52156 52160 52164 52165 52166 52168 52173 52174 52175 52182 52185 52188 52189 52191 52192 52194 52197 52201 52205 52209 52210 52213 52215 52216 52219 52220 52226 52231 52232 52233 52237 52243 52244 52245 52246 52248 52250 52256 52262 52263 52266 52267 52268 52271 52280 52282 52283 52285 52288 52289 52292 52293 52296 52299 52300 52301 52303 52304 52306 52307 52311 52315 52316 52317 52318 52331 52338 52339 52342 52347 52350 52351 52356 52358 52359 52360 52362 52367 52368 52371 52374 52376 52385 52387 52388 52396 52397 52398 52400 52404 52406 52410 52417 52420 52422 52424 52428 52430 52431 52436 52447 52450 52453 52455 52459 52460 52476 52481 52482 52483 52498 52500 52501 52502 52504 52506 52514 52517 52518 52519 52521 52528 52533 52534 52536 52539 52543 52545 52546 52549 52552 52555 52556 52559 52563 52574 52580 52583 52586 52588 52589 52590 52593 52595 52597 52600 52601 52606 52609 52612 52613 52615 52634 52636 52644 52649 52651 52659 52664 52670 52671 52673 52678 52682 52685 52687 52690 52693 52694 52697 52699 52705 52710 52715 52717 52719 52721 52723 52725 52728 52729 52731 52732 52733 52736 52741 52742 52745 52748 52755 52757 52760 52769 52771 52779 52780 52784 52787 52800 52801 52803 52807 52814 52815 52818 52819 52822 52826 52831 52838 52839 52843 52844 52845 52846 52847 52851 52852 52858 52863 52869 52872 52873 52877 52882 52885 52887 52890 52895 52898 52900 52903 52905 52908 52916 52920 52925 52929 52931 52937 52944 52946 52955 52956 52958 52960 52965 52976 52983 52990 52994 52995 52999 53000 53002 53004 53005 53006 53008 53011 53014 53016 53019 53023 53029 53036 53038 53039 53042 53051 53056 53062 53066 53071 53075 53079 53083 53084 53089 53091 53093 53094 53095 53097 53098 53099 53108 53113 53117 53118 53120 53124 53128 53129 53130 53132 53136 53139 53140 53141 53143 53153 53156 53158 53161 53163 53169 53177 53186 53188 53191 53199 53202 53203 53207 53213 53217 53218 53222 53223 53228 53232 53234 53237 53238 53240 53243 53244 53245 53247 53253 53254 53258 53263 53264 53273 53275 53279 53281 53282 53290 53292 53293 53301 53317 53321 53323 53327 53331 53332 53333 53336 53342 53346 53349 53350 53353 53354 53357 53362 53363 53368 53373 53374 53378 53379 53380 53384 53386 53387 53388 53394 53395 53400 53403 53404 53406 53408 53413 53415 53421 53423 53426 53428 53434 53435 53436 53448 53450 53451 53452 53456 53463 53472 53480 53482 53484 53486 53487 53488 53490 53491 53495 53497 53498 53499 53501 53508 53509 53514 53517 53518 53522 53535 53537 53538 53540 53545 53546 53551 53554 53561 53562 53563 53566 53573 53579 53580 53582 53585 53586 53589 53594 53596 53597 53598 53599 53601 53603 53604 53609 53614 53621 53624 53628 53634 53638 53641 53642 53643 53646 53657 53659 53660 53665 53667 53670 53671 53674 53676 53686 53695 53701 53704 53706 53708 53723 53725 53734 53736 53737 53739 53746 53751 53755 53758 53759 53760 53762 53770 53772 53774 53775 53779 53783 53790 53793 53797 53800 53802 53803 53809 53829 53831 53836 53837 53841 53846 53847 53849 53851 53863 53867 53868 53869 53877 53882 53883 53886 53887 53890 53891 53896 53900 53901 53906 53908 53909 53910 53911 53914 53917 53927 53929 53930 53940 53942 53946 53947 53948 53956 53960 53963 53965 53966 53967 53968 53969 53970 53973 53982 53983 53987 53996 53998 53999 54004 54007 54008 54011 54012 54015 54025 54027 54033 54037 54039 54043 54045 54046 54051 54052 54058 54059 54062 54063 54066 54067 54072 54075 54076 54080 54081 54083 54091 54093 54095 54101 54102 54109 54110 54130 54132 54134 54138 54139 54148 54151 54158 54159 54160 54178 54180 54181 54188 54192 54193 54195 54200 54202 54211 54213 54214 54223 54224 54227 54229 54233 54250 54253 54259 54260 54265 54272 54274 54275 54278 54296 54299 54300 54301 54314 54318 54321 54323 54324 54326 54328 54329 54330 54333 54337 54349 54352 54364 54367 54370 54371 54373 54381 54383 54399 54400 54403 54404 54405 54406 54410 54415 54416 54417 54419 54421 54423 54424 54426 54429 54430 54436 54440 54443 54447 54449 54454 54455 54457 54462 54469 54472 54476 54482 54485 54486 54494 54497 54498 54503 54510 54512 54514 54519 54528 54529 54531 54532 54536 54537 54543 54547 54553 54565 54572 54573 54575 54582 54587 54588 54590 54603 54611 54619 54628 54635 54637 54639 54644 54646 54649 54655 54658 54662 54663 54665 54667 54678 54679 54680 54685 54686 54687 54692 54693 54698 54704 54705 54715 54718 54720 54724 54725 54726 54727 54728 54729 54730 54733 54737 54745 54746 54749 54755 54756 54761 54764 54767 54768 54776 54777 54780 54784 54785 54816 54818 54819 54830 54832 54834 54839 54840 54857 54863 54864 54867 54868 54875 54876 54878 54883 54884 54892 54893 54896 54897 54898 54902 54907 54910 54913 54916 54922 54925 54929 54937 54939 54941 54951 54952 54953 54955 54956 54967 54971 54974 54976 54980 54985 54989 54993 54994 54998 54999 55002 55005 55007 55009 55011 55013 55014 55018 55019 55020 55021 55023 55024 55025 55028 55031 55034 55035 55036 55037 55042 55045 55046 55048 55049 55052 55056 55066 55070 55073 55081 55083 55084 55087 55092 55102 55107 55112 55114 55115 55116 55119 55122 55128 55130 55133 55139 55142 55145 55148 55150 55160 55161 55163 55165 55171 55172 55176 55178 55191 55192 55196 55197 55203 55214 55218 55231 55233 55240 55242 55244 55245 55249 55250 55254 55267 55269 55271 55275 55283 55288 55289 55291 55294 55296 55297 55298 55306 55309 55315 55316 55317 55327 55329 55331 55338 55340 55341 55342 55347 55349 55350 55362 55363 55365 55368 55373 55374 55382 55384 55386 55388 55391 55399 55404 55406 55407 55415 55420 55422 55423 55425 55426 55434 55436 55442 55444 55448 55449 55451 55454 55457 55464 55467 55470 55474 55476 55478 55481 55482 55486 55490 55493 55494 55499 55501 55502 55503 55505 55519 55520 55531 55535 55536 55537 55542 55546 55548 55552 55553 55556 55558 55561 55563 55566 55571 55572 55577 55578 55586 55587 55588 55596 55599 55601 55603 55604 55609 55610 55618 55621 55626 55627 55631 55642 55643 55646 55655 55659 55663 55667 55670 55671 55674 55678 55682 55684 55685 55687 55698 55699 55700 55709 55711 55713 55718 55722 55723 55724 55725 55728 55729 55731 55732 55735 55736 55739 55740 55753 55754 55755 55757 55758 55761 55766 55771 55781 55783 55786 55788 55796 55802 55804 55811 55812 55813 55819 55823 55824 55826 55830 55836 55845 55848 55857 55869 55872 55874 55886 55888 55890 55893 55895 55897 55899 55904 55908 55912 55917 55924 55925 55935 55939 55940 55941 55942 55946 55960 55964 55965 55969 55980 55981 55983 55984 55987 55990 55994 55999 56003 56018 56022 56027 56032 56036 56038 56049 56050 56056 56060 56061 56063 56067 56068 56072 56073 56076 56078 56083 56088 56089 56094 56098 56100 56101 56102 56106 56116 56118 56121 56124 56128 56133 56135 56138 56139 56142 56143 56148 56150 56151 56155 56159 56165 56168 56176 56180 56182 56196 56199 56204 56205 56211 56213 56224 56227 56228 56237 56243 56257 56262 56268 56275 56276 56278 56283 56288 56296 56298 56302 56320 56322 56326 56330 56333 56338 56344 56346 56347 56348 56350 56357 56358 56364 56369 56370 56373 56376 56378 56381 56382 56388 56396 56398 56399 56403 56406 56408 56409 56412 56413 56414 56416 56419 56420 56425 56429 56431 56437 56443 56445 56447 56449 56450 56454 56458 56461 56463 56467 56472 56474 56477 56480 56481 56483 56487 56498 56499 56502 56504 56517 56521 56524 56525 56527 56531 56537 56539 56543 56547 56550 56555 56557 56561 56562 56563 56564 56565 56570 56574 56577 56580 56583 56584 56592 56597 56598 56600 56608 56610 56612 56614 56616 56620 56624 56625 56626 56631 56649 56652 56654 56655 56656 56658 56659 56666 56667 56669 56670 56672 56678 56680 56686 56692 56693 56699 56700 56706 56711 56716 56719 56720 56726 56728 56729 56731 56733 56738 56750 56751 56756 56760 56762 56765 56768 56769 56782 56790 56795 56801 56806 56808 56812 56813 56814 56823 56824 56830 56832 56836 56838 56840 56842 56843 56844 56848 56856 56857 56864 56866 56868 56870 56871 56875 56876 56877 56882 56884 56887 56893 56894 56899 56902 56905 56907 56909 56910 56913 56918 56927 56928 56932 56936 56940 56941 56943 56944 56955 56960 56963 56964 56966 56971 56978 56979 56984 56985 56986 56989 56996 57000 57009 57013 57018 57021 57024 57032 57034 57040 57041 57043 57046 57047 57051 57052 57053 57058 57059 57060 57061 57064 57065 57066 57078 57079 57080 57081 57082 57083 57087 57088 57093 57102 57112 57116 57123 57126 57127 57129 57132 57137 57139 57148 57155 57158 57160 57161 57169 57171 57172 57173 57175 57176 57179 57182 57185 57191 57200 57205 57206 57210 57215 57222 57223 57224 57225 57230 57231 57241 57244 57251 57261 57262 57269 57270 57271 57282 57286 57290 57297 57298 57300 57301 57302 57303 57305 57308 57310 57312 57313 57315 57316 57317 57318 57325 57332 57335 57338 57345 57346 57347 57354 57365 57372 57376 57378 57379 57381 57384 57385 57386 57388 57389 57391 57393 57398 57400 57406 57407 57425 57426 57432 57433 57436 57439 57440 57442 57446 57450 57453 57454 57462 57465 57473 57476 57481 57482 57484 57485 57487 57499 57502 57506 57507 57508 57509 57517 57518 57520 57524 57538 57542 57548 57549 57551 57556 57557 57560 57562 57565 57569 57573 57593 57596 57599 57600 57601 57603 57609 57611 57612 57613 57614 57615 57616 57622 57624 57627 57628 57630 57633 57640 57649 57652 57660 57661 57663 57665 57670 57673 57677 57682 57685 57687 57690 57695 57697 57699 57706 57710 57713 57714 57718 57719 57721 57725 57728 57729 57730 57733 57735 57736 57737 57738 57740 57747 57751 57752 57754 57762 57763 57766 57771 57777 57778 57785 57786 57788 57796 57797 57802 57814 57818 57820 57822 57829 57832 57844 57845 57848 57849 57851 57853 57855 57857 57860 57862 57872 57875 57876 57877 57880 57885 57888 57891 57893 57895 57899 57900 57905 57907 57911 57915 57919 57922 57927 57934 57939 57940 57946 57951 57954 57961 57964 57969 57970 57972 57975 57977 57982 57983 57988 57989 57990 57992 57993 57994 57996 57999 58007 58009 58012 58013 58014 58015 58017 58021 58038 58040 58042 58045 58048 58051 58052 58053 58059 58060 58074 58078 58081 58083 58084 58085 58094 58095 58098 58100 58108 58116 58117 58119 58122 58124 58125 58129 58135 58138 58141 58147 58149 58151 58157 58158 58164 58166 58177 58179 58181 58182 58184 58185 58186 58187 58191 58194 58197 58199 58201 58204 58206 58208 58212 58217 58219 58222 58225 58231 58233 58234 58238 58242 58244 58247 58248 58250 58253 58254 58258 58260 58261 58264 58267 58271 58276 58281 58282 58283 58285 58286 58291 58295 58296 58297 58298 58299 58302 58303 58304 58306 58311 58316 58324 58333 58334 58337 58338 58341 58346 58349 58350 58359 58361 58362 58365 58368 58375 58377 58378 58384 58394 58398 58400 58402 58404 58406 58410 58417 58420 58422 58423 58428 58430 58431 58432 58435 58436 58438 58444 58447 58452 58454 58455 58459 58462 58465 58468 58469 58471 58473 58475 58477 58491 58500 58501 58502 58507 58510 58511 58515 58521 58522 58529 58530 58533 58541 58545 58546 58547 58557 58558 58560 58565 58568 58569 58571 58574 58577 58579 58592 58593 58594 58595 58597 58599 58606 58607 58617 58627 58630 58633 58636 58638 58644 58646 58649 58651 58652 58653 58655 58657 58659 58662 58665 58669 58670 58672 58673 58675 58676 58679 58680 58685 58689 58693 58698 58700 58702 58707 58711 58716 58718 58720 58721 58722 58724 58740 58745 58747 58749 58750 58752 58756 58761 58764 58766 58770 58771 58772 58778 58779 58786 58788 58789 58792 58794 58796 58799 58800 58804 58806 58807 58808 58813 58814 58818 58827 58829 58838 58844 58854 58863 58869 58872 58876 58877 58878 58880 58887 58889 58892 58895 58903 58904 58905 58906 58909 58914 58915 58916 58917 58921 58922 58924 58926 58929 58931 58932 58933 58935 58936 58941 58942 58945 58946 58949 58950 58954 58962 58966 58967 58969 58971 58972 58979 58982 58983 58984 58987 58988 58989 58993 58996 58997 59001 59002 59006 59007 59008 59011 59020 59027 59031 59033 59034 59042 59046 59047 59048 59050 59055 59058 59069 59072 59073 59076 59083 59084 59091 59092 59101 59102 59107 59116 59118 59119 59126 59127 59130 59131 59132 59134 59142 59143 59145 59157 59160 59162 59168 59169 59170 59172 59177 59186 59193 59200 59201 59202 59204 59207 59214 59233 59235 59243 59246 59248 59249 59251 59265 59270 59278 59284 59287 59295 59298 59300 59308 59310 59312 59313 59320 59325 59327 59334 59349 59350 59352 59354 59366 59375 59380 59382 59383 59386 59390 59396 59399 59403 59406 59409 59416 59419 59421 59433 59437 59438 59442 59450 59452 59457 59459 59464 59468 59472 59478 59480 59482 59487 59488 59489 59491 59492 59499 59500 59501 59513 59515 59516 59518 59519 59522 59526 59527 59528 59530 59534 59535 59541 59544 59546 59552 59558 59561 59565 59566 59572 59574 59578 59583 59593 59596 59597 59603 59604 59606 59607 59609 59610 59621 59627 59635 59636 59641 59649 59650 59656 59660 59661 59664 59672 59674 59675 59677 59678 59683 59690 59696 59703 59709 59711 59713 59718 59723 59724 59732 59733 59734 59735 59737 59745 59747 59748 59749 59751 59752 59757 59758 59759 59761 59763 59770 59771 59772 59776 59780 59785 59789 59790 59794 59798 59807 59814 59815 59823 59825 59826 59830 59833 59836 59837 59844 59851 59854 59855 59868 59869 59870 59871 59876 59878 59885 59889 59890 59894 59897 59899 59900 59907 59910 59918 59920 59924 59925 59929 59934 59935 59936 59937 59941 59946 59949 59950 59952 59957 59958 59965 59973 59974 59979 59984 59987 59996 60001 60010 60011 60018 60023 60027 60031 60036 60038 60041 60047 60048 60049 60050 60052 60053 60056 60057 60058 60060 60061 60062 60063 60065 60070 60072 60074 60081 60085 60086 60095 60099 60105 60107 60116 60120 60125 60127 60128 60129 60134 60143 60144 60148 60152 60155 60158 60160 60168 60169 60170 60171 60176 60185 60186 60189 60190 60197 60199 60200 60203 60204 60208 60210 60219 60227 60229 60231 60237 60238 60239 60240 60245 60246 60249 60254 60256 60257 60258 60262 60264 60269 60271 60274 60275 60276 60281 60285 60292 60293 60297 60300 60304 60315 60331 60342 60343 60348 60352 60366 60368 60372 60374 60378 60383 60386 60387 60392 60393 60394 60396 60398 60400 60408 60412 60416 60419 60420 60421 60422 60429 60432 60433 60436 60439 60444 60447 60452 60454 60463 60464 60465 60469 60470 60474 60476 60478 60486 60490 60492 60499 60501 60504 60505 60507 60515 60518 60532 60536 60539 60540 60542 60549 60556 60557 60571 60575 60581 60585 60589 60591 60592 60593 60595 60596 60597 60598 60602 60604 60607 60611 60613 60618 60619 60624 60626 60631 60633 60636 60637 60639 60642 60649 60655 60657 60659 60665 60669 60670 60679 60681 60682 60685 60686 60688 60705 60707 60714 60715 60723 60725 60731 60732 60733 60738 60739 60740 60741 60746 60747 60756 60763 60773 60774 60776 60779 60788 60794 60795 60796 60802 60803 60804 60806 60808 60812 60813 60816 60818 60821 60823 60825 60830 60831 60834 60839 60843 60844 60850 60867 60870 60874 60880 60885 60890 60904 60905 60909 60910 60913 60919 60920 60921 60924 60925 60927 60929 60930 60931 60935 60938 60940 60941 60942 60946 60948 60949 60954 60955 60961 60962 60970 60975 60978 60979 60982 60984 60985 60987 60989 60997 61005 61012 61013 61015 61022 61023 61024 61027 61028 61032 61035 61036 61040 61043 61049 61050 61055 61061 61066 61070 61072 61074 61077 61082 61086 61089 61092 61093 61103 61110 61111 61114 61118 61122 61123 61127 61128 61131 61132 61134 61136 61137 61143 61144 61149 61150 61151 61153 61154 61160 61168 61172 61178 61183 61185 61186 61193 61195 61197 61198 61205 61206 61207 61208 61209 61210 61211 61215 61217 61219 61224 61228 61229 61231 61232 61237 61238 61240 61243 61244 61245 61253 61268 61272 61274 61276 61282 61285 61287 61289 61293 61298 61301 61302 61309 61312 61316 61317 61321 61322 61325 61333 61353 61362 61368 61371 61372 61379 61380 61382 61385 61386 61387 61388 61394 61402 61403 61413 61420 61423 61427 61428 61429 61432 61444 61446 61447 61449 61453 61454 61455 61457 61459 61460 61463 61464 61471 61475 61480 61482 61485 61488 61490 61491 61492 61493 61497 61499 61501 61506 61508 61515 61517 61520 61523 61528 61530 61531 61532 61534 61535 61540 61541 61544 61548 61550 61556 61563 61572 61579 61581 61587 61591 61599 61601 61602 61603 61607 61608 61610 61611 61617 61619 61621 61628 61630 61631 61632 61639 61645 61647 61648 61652 61653 61656 61657 61660 61671 61674 61675 61678 61682 61688 61689 61692 61695 61702 61703 61706 61720 61721 61727 61729 61733 61735 61737 61740 61743 61745 61746 61750 61752 61757 61758 61760 61762 61765 61768 61769 61773 61777 61779 61785 61786 61787 61791 61798 61799 61800 61807 61808 61809 61810 61814 61819 61820 61822 61823 61829 61833 61834 61840 61846 61848 61852 61854 61857 61858 61860 61867 61870 61875 61878 61879 61882 61884 61887 61892 61896 61900 61901 61906 61914 61915 61916 61928 61931 61933 61935 61940 61941 61942 61943 61947 61948 61950 61953 61957 61964 61973 61975 61976 61977 61980 61981 61982 61985 61994 61997 61998 62003 62008 62010 62013 62016 62018 62024 62025 62026 62029 62030 62032 62035 62036 62042 62049 62050 62054 62056 62058 62060 62062 62063 62069 62070 62074 62078 62084 62093 62100 62101 62110 62119 62123 62128 62131 62148 62150 62153 62154 62156 62157 62158 62164 62165 62168 62169 62170 62174 62175 62177 62179 62180 62181 62185 62187 62191 62195 62205 62212 62217 62219 62224 62229 62230 62232 62240 62242 62245 62246 62247 62248 62249 62256 62259 62261 62263 62266 62268 62270 62272 62273 62274 62275 62276 62278 62282 62283 62288 62290 62292 62296 62302 62305 62306 62308 62309 62310 62312 62316 62326 62328 62336 62342 62344 62349 62351 62360 62369 62374 62381 62384 62385 62393 62395 62401 62405 62406 62409 62411 62417 62418 62420 62421 62423 62427 62429 62436 62440 62441 62443 62446 62448 62449 62451 62458 62459 62473 62480 62486 62487 62495 62498 62504 62523 62526 62529 62531 62541 62546 62547 62549 62550 62551 62552 62554 62557 62563 62567 62569 62571 62573 62577 62580 62586 62587 62590 62591 62595 62596 62598 62600 62605 62615 62616 62618 62624 62625 62626 62629 62649 62652 62654 62655 62663 62664 62667 62668 62669 62670 62671 62673 62676 62679 62683 62685 62701 62702 62704 62706 62707 62708 62713 62717 62718 62719 62720 62723 62724 62725 62729 62731 62735 62739 62745 62747 62748 62760 62766 62777 62782 62784 62785 62786 62787 62792 62793 62805 62807 62811 62812 62813 62815 62817 62819 62832 62836 62839 62842 62847 62854 62861 62862 62864 62865 62866 62868 62871 62876 62877 62878 62884 62888 62889 62903 62905 62906 62911 62923 62929 62936 62937 62938 62943 62946 62948 62949 62956 62963 62964 62966 62968 62969 62970 62971 62979 62980 62983 62985 62988 62997 62998 63000 63001 63006 63016 63017 63021 63025 63026 63027 63028 63030 63033 63042 63045 63046 63047 63050 63051 63053 63054 63062 63065 63069 63071 63073 63095 63103 63115 63118 63119 63128 63129 63136 63138 63139 63141 63155 63160 63161 63163 63164 63167 63169 63170 63171 63176 63177 63183 63195 63196 63201 63202 63204 63205 63206 63212 63219 63221 63228 63230 63233 63234 63235 63239 63242 63243 63245 63246 63247 63248 63254 63256 63260 63264 63265 63274 63277 63278 63284 63286 63289 63291 63292 63293 63295 63300 63305 63309 63310 63312 63315 63338 63340 63345 63346 63348 63351 63353 63355 63356 63357 63362 63364 63370 63373 63379 63381 63388 63389 63393 63394 63395 63398 63399 63404 63408 63413 63420 63426 63432 63435 63441 63444 63447 63450 63458 63459 63462 63467 63468 63470 63471 63474 63478 63486 63489 63497 63498 63500 63508 63516 63519 63520 63525 63528 63531 63533 63536 63545 63550 63554 63556 63557 63558 63569 63574 63578 63579 63581 63589 63593 63596 63598 63605 63608 63611 63612 63613 63614 63615 63616 63618 63620 63624 63630 63633 63635 63637 63638 63644 63646 63647 63654 63660 63662 63663 63667 63672 63675 63676 63680 63683 63684 63690 63691 63693 63697 63699 63705 63707 63718 63719 63721 63722 63724 63726 63730 63732 63737 63741 63746 63758 63761 63765 63769 63773 63784 63791 63792 63796 63797 63800 63803 63806 63808 63809 63810 63814 63820 63834 63835 63839 63840 63844 63851 63852 63865 63866 63870 63873 63876 63879 63883 63885 63892 63893 63897 63898 63911 63917 63920 63923 63926 63929 63932 63934 63936 63937 63938 63943 63949 63951 63953 63956 63960 63961 63967 63969 63974 63975 63977 63983 63985 63986 63987 63991 63992 64000 64006 64010 64014 64020 64021 64022 64023 64024 64025 64027 64030 64035 64037 64038 64039 64040 64045 64049 64053 64056 64061 64065 64066 64068 64069 64074 64084 64085 64086 64089 64096 64100 64109 64112 64114 64116 64118 64120 64124 64128 64131 64137 64138 64140 64153 64158 64159 64161 64172 64173 64175 64176 64180 64181 64187 64190 64194 64196 64197 64203 64212 64213 64214 64219 64220 64221 64222 64226 64229 64230 64233 64235 64243 64244 64248 64249 64253 64255 64262 64266 64268 64272 64276 64280 64281 64282 64285 64289 64291 64292 64293 64294 64299 64303 64313 64315 64316 64318 64319 64321 64329 64330 64332 64333 64334 64335 64343 64346 64348 64352 64358 64359 64360 64361 64364 64367 64371 64374 64381 64382 64386 64390 64391 64393 64397 64398 64400 64408 64411 64412 64413 64417 64420 64421 64422 64423 64424 64432 64434 64435 64437 64441 64442 64446 64447 64449 64456 64460 64469 64471 64477 64478 64479 64480 64486 64489 64491 64496 64499 64501 64506 64512 64515 64519 64522 64525 64526 64530 64531 64532 64540 64543 64544 64546 64547 64553 64556 64558 64562 64565 64572 64574 64579 64586 64590 64591 64595 64597 64598 64604 64605 64607 64609 64617 64624 64627 64628 64629 64636 64640 64650 64651 64653 64654 64659 64661 64662 64664 64666 64671 64681 64686 64687 64690 64691 64695 64698 64699 64700 64703 64705 64711 64712 64714 64715 64716 64719 64723 64728 64730 64733 64735 64738 64746 64748 64749 64750 64757 64761 64762 64768 64769 64771 64773 64775 64778 64780 64800 64801 64807 64808 64810 64811 64814 64815 64827 64828 64829 64832 64847 64848 64849 64850 64852 64856 64859 64862 64863 64864 64868 64870 64872 64874 64882 64892 64897 64898 64904 64912 64918 64920 64922 64932 64934 64939 64942 64966 64979 64983 64986 64987 65001 65002 65005 65009 65012 65014 65015 65016 65018 65019 65028 65030 65032 65033 65037 65046 65049 65054 65059 65063 65064 65065 65075 65082 65084 65099 65101 65102 65105 65106 65109 65111 65114 65116 65120 65125 65128 65132 65135 65138 65142 65144 65152 65155 65157 65160 65166 65167 65169 65171 65173 65175 65177 65182 65188 65191 65192 65193 65197 65199 65201 65204 65210 65211 65212 65213 65219 65224 65225 65229 65234 65238 65239 65242 65243 65245 65246 65250 65255 65257 65259 65269 65273 65281 65290 65292 65295 65296 65298 65302 65304 65306 65311 65313 65314 65316 65318 65328 65330 65336 65338 65344 65348 65355 65357 65360 65364 65367 65368 65376 65379 65380 65382 65385 65387 65389 65391 65392 65394 65396 65397 65399 65403 65411 65412 65413 65421 65422 65423 65428 65432 65435 65442 65445 65456 65457 65463 65467 65471 65476 65485 65490 65492 65496 65499 65501 65503 65506 65508 65510 65512 65514 65517 65518 65523 65524 65526 65527 65528 65529 65530 65535 65536 65540 65546 65551 65554 65555 65568 65570 65572 65573 65575 65576 65578 65584 65585 65586 65591 65593 65594 65595 65602 65604 65606 65608 65629 65634 65638 65642 65644 65646 65647 65649 65651 65655 65657 65658 65660 65663 65664 65666 65668 65670 65673 65678 65683 65685 65686 65696 65700 65701 65702 65703 65704 65711 65716 65720 65722 65726 65730 65745 65749 65759 65760 65762 65766 65767 65769 65771 65773 65774 65775 65781 65787 65789 65791 65793 65795 65800 65804 65805 65806 65808 65815 65821 65826 65827 65829 65830 65832 65833 65836 65844 65850 65855 65858 65859 65861 65864 65865 65870 65871 65872 65875 65878 65881 65885 65889 65894 65896 65904 65912 65913 65923 65927 65929 65930 65932 65936 65938 65939 65940 65942 65943 65944 65946 65949 65952 65954 65959 65962 65965 65967 65971 65977 65979 65995 65997 65999 66000 66001 66006 66008 66010 66013 66015 66016 66022 66024 66030 66035 66044 66049 66051 66057 66061 66074 66079 66089 66104 66113 66115 66117 66121 66124 66126 66132 66135 66136 66137 66138 66140 66141 66142 66144 66149 66153 66154 66155 66157 66159 66162 66164 66171 66175 66178 66180 66186 66187 66194 66196 66199 66204 66205 66210 66211 66213 66217 66220 66225 66228 66232 66235 66242 66244 66246 66251 66252 66257 66258 66260 66266 66267 66269 66273 66279 66286 66288 66291 66293 66295 66298 66310 66311 66312 66314 66325 66326 66333 66337 66340 66341 66347 66357 66360 66361 66368 66371 66372 66374 66375 66381 66384 66385 66389 66398 66401 66405 66411 66412 66415 66417 66418 66420 66422 66423 66426 66428 66429 66430 66432 66433 66435 66436 66438 66441 66443 66446 66449 66458 66462 66465 66468 66471 66472 66482 66483 66485 66486 66488 66495 66498 66499 66502 66504 66506 66510 66513 66516 66519 66522 66524 66528 66530 66531 66532 66533 66535 66538 66542 66544 66545 66547 66548 66553 66560 66571 66575 66582 66584 66587 66592 66599 66600 66601 66606 66613 66616 66619 66620 66623 66627 66632 66636 66639 66648 66653 66655 66659 66661 66662 66673 66675 66681 66684 66691 66692 66693 66695 66699 66707 66708 66709 66713 66719 66722 66725 66727 66735 66737 66738 66746 66748 66749 66752 66753 66755 66765 66766 66772 66773 66778 66780 66782 66784 66788 66801 66804 66805 66807 66811 66813 66818 66820 66828 66830 66835 66839 66845 66849 66852 66857 66858 66860 66864 66865 66870 66871 66873 66881 66883 66892 66895 66896 66903 66904 66906 66907 66908 66911 66913 66914 66916 66919 66920 66931 66932 66938 66944 66947 66948 66954 66957 66958 66962 66964 66974 66975 66976 66982 66985 66987 66990 66995 66996 66997 67007 67008 67011 67017 67021 67028 67036 67040 67042 67050 67051 67052 67056 67059 67060 67063 67067 67069 67071 67075 67083 67085 67089 67107 67108 67109 67116 67118 67120 67122 67136 67137 67144 67146 67151 67152 67155 67164 67175 67176 67179 67180 67183 67184 67185 67187 67196 67200 67201 67207 67209 67210 67211 67214 67219 67220 67224 67232 67235 67241 67242 67245 67246 67248 67251 67253 67257 67258 67262 67263 67264 67267 67268 67290 67291 67293 67295 67296 67298 67309 67310 67311 67312 67316 67317 67318 67319 67325 67334 67345 67346 67347 67351 67354 67359 67360 67369 67370 67371 67374 67386 67391 67392 67393 67400 67401 67405 67407 67411 67413 67415 67417 67418 67420 67423 67424 67425 67431 67432 67436 67444 67445 67449 67451 67454 67456 67463 67465 67469 67470 67471 67472 67474 67483 67485 67488 67492 67493 67498 67500 67502 67503 67506 67511 67516 67517 67538 67540 67543 67551 67553 67558 67562 67564 67567 67570 67573 67574 67577 67580 67582 67584 67586 67587 67588 67591 67595 67596 67599 67605 67606 67608 67610 67611 67630 67631 67637 67638 67644 67645 67650 67652 67654 67657 67659 67660 67663 67668 67670 67672 67675 67676 67678 67688 67689 67694 67697 67699 67704 67705 67708 67710 67712 67724 67728 67734 67743 67744 67746 67750 67752 67757 67759 67769 67772 67776 67780 67782 67786 67788 67793 67794 67800 67805 67806 67819 67820 67825 67840 67841 67843 67849 67852 67860 67861 67863 67865 67868 67872 67876 67877 67880 67881 67892 67895 67898 67899 67901 67902 67904 67906 67907 67911 67915 67919 67920 67924 67926 67928 67932 67933 67935 67936 67945 67950 67955 67959 67960 67962 67969 67970 67972 67973 67976 67989 67990 67995 67997 67999 68003 68004 68005 68008 68014 68019 68021 68025 68026 68029 68036 68041 68045 68046 68047 68052 68056 68062 68064 68067 68069 68070 68072 68076 68077 68079 68080 68081 68087 68088 68090 68092 68093 68094 68099 68108 68112 68114 68115 68118 68125 68126 68129 68143 68148 68151 68152 68154 68158 68166 68170 68177 68180 68182 68185 68187 68192 68195 68198 68199 68201 68206 68208 68209 68216 68217 68218 68220 68221 68222 68229 68233 68248 68250 68253 68257 68258 68261 68263 68265 68269 68271 68273 68276 68280 68296 68297 68298 68302 68303 68304 68307 68309 68311 68312 68313 68316 68319 68320 68323 68324 68328 68332 68333 68339 68344 68346 68352 68354 68360 68361 68367 68375 68376 68377 68380 68381 68389 68391 68392 68395 68398 68402 68404 68409 68410 68415 68416 68418 68421 68427 68429 68430 68433 68438 68441 68445 68448 68449 68450 68456 68460 68461 68467 68469 68470 68471 68473 68478 68482 68483 68494 68496 68498 68501 68502 68504 68506 68507 68509 68513 68519 68521 68525 68531 68533 68536 68542 68544 68546 68548 68552 68557 68558 68559 68560 68561 68566 68572 68574 68576 68579 68580 68582 68589 68590 68593 68595 68602 68603 68605 68612 68613 68619 68625 68628 68634 68638 68641 68642 68645 68647 68648 68651 68652 68653 68661 68662 68663 68669 68671 68674 68681 68682 68683 68688 68694 68695 68697 68698 68700 68702 68703 68710 68712 68715 68718 68735 68738 68743 68744 68745 68753 68754 68755 68760 68762 68763 68768 68769 68771 68772 68774 68775 68776 68782 68784 68786 68788 68792 68794 68795 68798 68800 68805 68810 68813 68814 68815 68817 68825 68827 68838 68839 68844 68846 68847 68849 68859 68863 68866 68869 68870 68873 68874 68875 68881 68883 68884 68886 68889 68899 68902 68905 68906 68910 68911 68914 68916 68921 68922 68926 68929 68930 68934 68935 68938 68940 68951 68952 68956 68959 68965 68968 68978 68982 68983 68986 68988 68989 68992 68993 68994 68995 68996 68997 68999 69004 69007 69008 69013 69014 69019 69020 69021 69026 69028 69032 69033 69037 69054 69056 69058 69064 69066 69068 69069 69075 69076 69078 69081 69084 69086 69087 69088 69089 69092 69098 69103 69105 69107 69111 69114 69122 69123 69126 69129 69132 69139 69142 69143 69146 69147 69149 69160 69167 69171 69173 69176 69181 69182 69183 69187 69188 69193 69201 69205 69207 69208 69210 69213 69216 69217 69219 69222 69225 69227 69228 69230 69232 69235 69239 69249 69250 69256 69257 69258 69259 69261 69263 69266 69267 69268 69271 69272 69275 69282 69289 69294 69295 69297 69298 69306 69321 69322 69332 69333 69338 69344 69345 69348 69349 69350 69356 69357 69360 69362 69364 69366 69376 69378 69381 69384 69386 69387 69409 69411 69413 69414 69416 69422 69425 69429 69431 69440 69441 69443 69446 69450 69454 69459 69461 69463 69468 69475 69483 69487 69492 69496 69498 69499 69503 69504 69506 69507 69512 69519 69522 69523 69526 69528 69533 69537 69540 69546 69548 69549 69550 69551 69552 69553 69557 69560 69561 69568 69571 69574 69575 69578 69583 69588 69597 69600 69606 69607 69611 69613 69616 69617 69620 69621 69624 69625 69626 69627 69634 69637 69646 69650 69654 69655 69656 69659 69660 69665 69671 69673 69676 69683 69691 69693 69706 69708 69709 69712 69715 69718 69722 69726 69729 69731 69732 69738 69739 69741 69742 69746 69747 69748 69751 69752 69756 69758 69764 69771 69780 69783 69785 69791 69794 69797 69800 69803 69804 69805 69806 69811 69812 69813 69815 69816 69818 69819 69822 69823 69824 69827 69828 69831 69833 69834 69836 69840 69846 69847 69849 69851 69852 69855 69859 69861 69868 69870 69872 69882 69883 69884 69886 69887 69892 69896 69899 69909 69910 69913 69921 69927 69933 69934 69942 69945 69946 69948 69949 69950 69951 69958 69966 69971 69972 69974 69976 69978 69984 69985 69988 69990 69992 69999 70018 70020 70026 70028 70030 70037 70039 70042 70044 70045 70047 70049 70051 70056 70059 70061 70062 70067 70073 70077 70084 70092 70094 70096 70099 70101 70103 70105 70106 70108 70117 70119 70122 70123 70126 70149 70150 70158 70162 70164 70165 70171 70174 70176 70177 70181 70182 70185 70187 70190 70191 70197 70203 70206 70213 70215 70216 70219 70223 70225 70230 70232 70236 70240 70246 70247 70252 70254 70256 70261 70262 70271 70273 70274 70275 70285 70290 70292 70293 70300 70311 70314 70322 70323 70330 70339 70346 70349 70350 70356 70357 70359 70360 70364 70365 70366 70367 70370 70373 70376 70377 70379 70384 70385 70386 70388 70390 70393 70395 70396 70409 70411 70415 70417 70419 70420 70423 70425 70435 70438 70442 70444 70445 70447 70450 70451 70453 70454 70457 70462 70463 70466 70475 70476 70482 70490 70491 70492 70497 70508 70514 70515 70521 70522 70525 70526 70527 70529 70532 70534 70536 70537 70538 70544 70546 70549 70550 70552 70554 70583 70584 70585 70588 70589 70593 70600 70604 70609 70618 70619 70621 70625 70628 70629 70631 70638 70641 70644 70646 70653 70657 70659 70661 70662 70669 70674 70676 70677 70678 70687 70693 70699 70700 70701 70704 70705 70707 70711 70714 70715 70720 70730 70735 70739 70743 70744 70751 70754 70755 70760 70765 70766 70769 70779 70780 70789 70791 70798 70800 70803 70805 70810 70813 70816 70820 70823 70826 70828 70831 70833 70838 70839 70846 70847 70848 70849 70853 70854 70856 70859 70862 70863 70869 70876 70878 70879 70882 70883 70884 70890 70892 70896 70898 70902 70903 70905 70908 70910 70911 70916 70918 70925 70926 70927 70929 70935 70937 70938 70939 70957 70963 70965 70968 70970 70975 70980 70982 70990 70994 70995 71000 71001 71002 71005 71006 71009 71014 71015 71016 71017 71020 71021 71025 71026 71029 71031 71035 71039 71045 71048 71051 71054 71059 71061 71064 71066 71068 71072 71075 71076 71083 71084 71085 71086 71088 71096 71106 71108 71120 71121 71134 71142 71143 71150 71151 71155 71157 71158 71160 71164 71167 71177 71186 71187 71190 71195 71196 71198 71201 71205 71208 71209 71218 71219 71227 71230 71231 71234 71243 71244 71247 71250 71254 71256 71257 71259 71264 71273 71277 71279 71283 71284 71289 71295 71296 71299 71307 71310 71321 71323 71326 71330 71335 71336 71337 71338 71343 71347 71349 71353 71355 71357 71362 71371 71372 71375 71383 71391 71394 71395 71396 71400 71401 71405 71406 71409 71413 71417 71418 71423 71425 71436 71439 71444 71446 71450 71451 71452 71453 71454 71455 71457 71466 71468 71469 71470 71475 71476 71477 71478 71483 71487 71488 71490 71496 71497 71498 71499 71502 71503 71504 71505 71506 71507 71509 71511 71512 71516 71519 71520 71521 71532 71536 71540 71542 71545 71553 71556 71559 71562 71564 71565 71570 71573 71577 71582 71587 71588 71591 71594 71595 71596 71597 71600 71601 71604 71607 71609 71611 71618 71620 71621 71623 71626 71627 71630 71631 71634 71636 71637 71639 71640 71646 71648 71651 71653 71660 71667 71675 71676 71677 71684 71686 71700 71704 71709 71710 71712 71717 71719 71721 71722 71724 71725 71728 71730 71732 71736 71746 71749 71750 71751 71756 71762 71765 71771 71777 71780 71785 71788 71789 71797 71798 71802 71811 71813 71814 71816 71820 71834 71836 71839 71845 71857 71859 71869 71870 71872 71873 71878 71879 71881 71883 71886 71887 71889 71891 71894 71896 71900 71902 71907 71908 71919 71920 71922 71925 71926 71928 71931 71934 71935 71944 71958 71960 71961 71966 71967 71969 71973 71976 71978 71979 71980 71981 71982 71988 71992 71995 71997 72005 72007 72014 72015 72017 72021 72028 72031 72035 72039 72044 72047 72050 72051 72058 72076 72077 72080 72084 72088 72092 72097 72102 72104 72107 72112 72113 72114 72118 72133 72135 72137 72138 72141 72144 72152 72159 72160 72161 72162 72164 72166 72172 72174 72179 72180 72183 72189 72190 72192 72199 72206 72208 72209 72214 72215 72217 72221 72225 72232 72242 72247 72249 72252 72263 72267 72270 72275 72277 72278 72283 72298 72304 72308 72310 72311 72313 72316 72320 72321 72322 72326 72333 72334 72344 72352 72354 72355 72358 72361 72366 72368 72370 72371 72376 72378 72380 72381 72382 72387 72391 72393 72396 72401 72403 72411 72416 72420 72421 72428 72429 72433 72439 72442 72448 72451 72452 72453 72454 72457 72460 72461 72468 72481 72482 72483 72491 72495 72498 72500 72502 72507 72513 72514 72517 72523 72526 72531 72533 72534 72537 72542 72545 72547 72553 72554 72555 72557 72559 72567 72577 72580 72588 72590 72591 72592 72596 72597 72600 72603 72610 72620 72621 72625 72627 72632 72633 72636 72639 72641 72648 72649 72651 72653 72655 72657 72661 72662 72663 72664 72665 72667 72669 72671 72673 72676 72679 72687 72689 72690 72691 72692 72693 72696 72701 72702 72709 72710 72714 72715 72716 72720 72724 72728 72730 72731 72732 72735 72740 72744 72745 72749 72751 72753 72757 72762 72764 72767 72773 72775 72777 72791 72793 72795 72796 72797 72802 72804 72805 72807 72809 72813 72814 72819 72823 72826 72833 72840 72841 72842 72843 72846 72847 72848 72849 72851 72853 72854 72865 72867 72872 72873 72875 72876 72878 72880 72881 72884 72889 72891 72893 72898 72899 72905 72911 72913 72914 72917 72918 72932 72933 72935 72936 72940 72941 72944 72945 72946 72947 72948 72949 72951 72952 72959 72970 72975 72976 72980 72983 72990 72991 72993 73001 73004 73010 73015 73018 73021 73022 73026 73029 73033 73034 73035 73036 73044 73045 73051 73054 73058 73061 73063 73066 73068 73071 73072 73073 73079 73080 73083 73086 73088 73091 73099 73105 73107 73115 73118 73126 73127 73128 73131 73132 73135 73138 73140 73143 73146 73148 73151 73152 73157 73159 73166 73169 73176 73177 73184 73187 73189 73190 73196 73199 73203 73205 73211 73213 73216 73218 73221 73222 73225 73226 73227 73228 73232 73235 73238 73239 73247 73253 73256 73259 73262 73264 73265 73267 73273 73274 73279 73281 73284 73287 73290 73304 73308 73311 73315 73317 73322 73324 73339 73340 73343 73348 73353 73355 73358 73361 73368 73371 73372 73373 73376 73382 73387 73394 73397 73403 73406 73411 73414 73417 73418 73419 73420 73422 73424 73426 73427 73432 73433 73439 73443 73445 73448 73449 73451 73453 73454 73458 73461 73463 73472 73476 73483 73484 73491 73495 73499 73501 73502 73504 73515 73516 73523 73528 73533 73537 73542 73549 73550 73551 73560 73562 73565 73566 73568 73571 73581 73586 73587 73593 73594 73599 73619 73621 73625 73628 73631 73638 73639 73640 73642 73644 73653 73655 73656 73658 73665 73668 73671 73677 73682 73685 73688 73689 73693 73695 73696 73697 73699 73708 73713 73714 73715 73717 73718 73719 73720 73721 73725 73728 73730 73732 73734 73735 73737 73738 73741 73743 73745 73748 73752 73756 73759 73762 73764 73765 73774 73776 73778 73785 73789 73791 73792 73793 73794 73795 73798 73803 73804 73806 73807 73816 73821 73824 73825 73828 73829 73830 73837 73840 73841 73846 73849 73852 73855 73857 73859 73862 73863 73869 73873 73886 73887 73891 73893 73894 73895 73896 73897 73900 73903 73911 73918 73921 73923 73926 73930 73935 73943 73946 73951 73960 73964 73965 73966 73969 73971 73975 73980 73986 73991 73992 73995 73996 73999 74000 74002 74003 74005 74009 74012 74018 74020 74029 74032 74033 74037 74040 74051 74055 74056 74057 74061 74065 74074 74076 74080 74081 74084 74090 74092 74093 74096 74104 74108 74115 74118 74121 74122 74123 74128 74134 74142 74146 74148 74151 74152 74153 74155 74161 74167 74169 74170 74176 74179 74180 74188 74195 74197 74199 74201 74203 74213 74215 74216 74218 74220 74222 74229 74232 74234 74236 74242 74246 74248 74254 74257 74258 74259 74261 74264 74271 74277 74279 74280 74285 74289 74294 74308 74314 74316 74319 74322 74324 74336 74339 74340 74342 74344 74345 74348 74349 74351 74364 74365 74370 74373 74377 74383 74385 74386 74388 74393 74394 74400 74404 74406 74408 74415 74423 74426 74427 74428 74429 74430 74432 74435 74438 74441 74446 74447 74449 74451 74453 74454 74462 74463 74464 74465 74466 74467 74468 74473 74475 74479 74481 74482 74484 74487 74491 74493 74497 74502 74508 74509 74510 74517 74519 74520 74522 74524 74525 74528 74529 74531 74539 74547 74550 74556 74557 74562 74568 74569 74573 74576 74580 74586 74587 74591 74592 74600 74601 74602 74613 74614 74616 74618 74619 74620 74621 74626 74642 74646 74652 74655 74656 74657 74659 74661 74666 74669 74670 74676 74680 74681 74687 74688 74694 74696 74701 74709 74710 74711 74717 74718 74724 74728 74737 74738 74741 74742 74753 74754 74758 74759 74762 74765 74768 74769 74771 74772 74774 74776 74777 74781 74787 74789 74790 74792 74793 74795 74799 74801 74802 74803 74804 74806 74813 74814 74817 74818 74819 74822 74826 74836 74841 74842 74846 74851 74854 74855 74863 74866 74867 74872 74877 74878 74880 74885 74890 74894 74895 74896 74904 74913 74914 74915 74917 74918 74919 74927 74930 74933 74938 74939 74941 74942 74943 74946 74947 74952 74955 74962 74965 74966 74986 74991 74993 75000 75001 75002 75008 75009 75010 75011 75013 75014 75015 75016 75022 75023 75024 75026 75028 75032 75036 75042 75043 75045 75048 75049 75057 75059 75060 75061 75067 75071 75080 75081 75095 75097 75104 75106 75110 75111 75118 75123 75128 75131 75134 75137 75139 75141 75156 75164 75167 75172 75174 75177 75180 75184 75188 75190 75204 75206 75209 75218 75220 75222 75223 75226 75228 75229 75233 75236 75239 75242 75244 75245 75247 75253 75263 75268 75269 75270 75271 75274 75280 75282 75284 75286 75290 75292 75294 75296 75297 75300 75303 75307 75308 75312 75315 75319 75323 75327 75329 75330 75331 75332 75333 75335 75338 75339 75343 75353 75354 75359 75361 75366 75371 75375 75377 75379 75382 75384 75390 75392 75394 75404 75412 75414 75416 75425 75426 75428 75430 75434 75435 75437 75438 75441 75442 75445 75455 75459 75460 75461 75469 75474 75475 75477 75480 75483 75489 75497 75502 75506 75510 75514 75517 75519 75524 75525 75529 75532 75547 75549 75553 75557 75558 75567 75568 75571 75572 75587 75588 75602 75607 75608 75609 75615 75616 75618 75619 75620 75621 75628 75630 75632 75634 75639 75640 75645 75646 75647 75649 75651 75665 75666 75667 75669 75672 75673 75676 75677 75679 75680 75686 75689 75700 75703 75705 75706 75708 75711 75713 75714 75715 75718 75719 75720 75723 75724 75725 75730 75733 75734 75740 75746 75755 75757 75758 75760 75763 75773 75779 75781 75783 75784 75785 75788 75792 75797 75799 75800 75801 75802 75806 75807 75811 75814 75824 75829 75830 75834 75835 75842 75843 75846 75848 75849 75855 75856 75857 75858 75863 75865 75867 75870 75872 75875 75880 75885 75893 75899 75901 75903 75904 75905 75906 75908 75909 75910 75912 75914 75915 75917 75918 75920 75923 75929 75930 75931 75940 75943 75946 75951 75954 75959 75961 75966 75968 75970 75975 75981 75986 75989 75990 75993 75994 75996 75999 76000 76003 76005 76006 76011 76013 76016 76020 76028 76038 76039 76046 76052 76054 76059 76060 76066 76069 76072 76074 76075 76076 76077 76078 76080 76081 76082 76085 76092 76103 76109 76114 76117 76119 76123 76133 76138 76140 76141 76143 76146 76151 76152 76155 76158 76159 76162 76163 76165 76182 76188 76190 76191 76194 76197 76198 76204 76206 76207 76208 76209 76210 76212 76214 76215 76219 76229 76235 76240 76247 76248 76250 76251 76256 76260 76264 76266 76279 76280 76288 76289 76290 76291 76292 76294 76296 76298 76299 76301 76305 76311 76312 76314 76315 76323 76326 76329 76330 76334 76335 76340 76344 76353 76355 76359 76360 76361 76365 76367 76370 76373 76375 76379 76380 76385 76388 76391 76394 76395 76397 76400 76404 76413 76414 76415 76417 76419 76422 76423 76441 76446 76447 76452 76453 76454 76458 76463 76468 76470 76471 76474 76476 76477 76487 76490 76494 76497 76501 76502 76505 76511 76512 76513 76517 76522 76523 76525 76537 76538 76539 76548 76549 76556 76557 76564 76568 76573 76585 76591 76597 76598 76602 76603 76604 76605 76607 76609 76612 76613 76614 76615 76620 76621 76622 76625 76637 76644 76647 76649 76651 76652 76654 76656 76664 76667 76670 76678 76684 76688 76689 76691 76693 76696 76700 76705 76707 76711 76712 76714 76723 76730 76736 76739 76741 76742 76744 76746 76747 76749 76757 76760 76762 76764 76768 76780 76787 76789 76791 76792 76803 76804 76811 76812 76813 76815 76823 76828 76830 76839 76840 76842 76848 76849 76852 76854 76858 76864 76867 76868 76870 76871 76877 76878 76879 76882 76885 76887 76889 76899 76907 76911 76915 76921 76922 76925 76926 76934 76944 76946 76947 76950 76954 76957 76959 76962 76970 76971 76975 76976 76977 76979 76982 76990 76994 76995 77001 77004 77007 77012 77013 77017 77019 77028 77032 77035 77041 77043 77046 77047 77048 77049 77051 77054 77055 77056 77059 77061 77068 77070 77075 77086 77089 77098 77101 77104 77106 77107 77108 77110 77113 77115 77117 77119 77121 77122 77130 77132 77134 77136 77142 77143 77144 77151 77153 77159 77161 77167 77171 77174 77178 77179 77182 77186 77190 77196 77197 77205 77208 77209 77214 77215 77217 77227 77228 77229 77230 77238 77244 77247 77251 77253 77254 77257 77259 77261 77268 77271 77277 77282 77283 77284 77289 77290 77294 77295 77300 77309 77311 77312 77315 77320 77321 77328 77329 77333 77338 77342 77343 77345 77350 77352 77357 77361 77362 77364 77370 77376 77378 77383 77385 77388 77390 77392 77393 77402 77406 77413 77417 77438 77439 77441 77442 77443 77445 77451 77453 77455 77456 77462 77468 77470 77476 77480 77481 77483 77488 77493 77496 77497 77503 77512 77515 77517 77520 77521 77523 77526 77530 77532 77539 77543 77547 77551 77553 77554 77555 77562 77565 77566 77569 77573 77574 77575 77581 77584 77587 77590 77594 77595 77597 77600 77604 77605 77608 77609 77611 77615 77618 77620 77622 77625 77627 77633 77636 77639 77641 77642 77649 77660 77661 77677 77682 77684 77685 77687 77689 77690 77692 77694 77697 77705 77710 77711 77712 77713 77717 77721 77723 77724 77729 77730 77737 77744 77750 77753 77763 77765 77768 77769 77773 77775 77777 77778 77779 77780 77792 77796 77800 77801 77807 77808 77814 77817 77821 77823 77836 77837 77842 77847 77849 77850 77851 77852 77854 77866 77867 77879 77881 77883 77886 77889 77891 77896 77897 77899 77904 77905 77912 77916 77919 77922 77926 77929 77934 77937 77939 77942 77943 77945 77952 77961 77964 77982 77984 77989 77995 77996 77999 78002 78003 78004 78008 78011 78015 78016 78020 78027 78028 78029 78030 78031 78042 78047 78048 78051 78053 78055 78057 78058 78059 78061 78063 78064 78065 78069 78073 78074 78085 78091 78094 78095 78102 78103 78109 78113 78119 78122 78123 78127 78129 78130 78134 78136 78143 78147 78152 78153 78162 78164 78165 78167 78168 78169 78181 78186 78188 78189 78194 78203 78204 78214 78218 78220 78222 78227 78233 78234 78242 78244 78247 78253 78255 78256 78260 78264 78265 78277 78278 78279 78284 78286 78287 78288 78289 78291 78292 78294 78299 78304 78307 78309 78310 78323 78324 78325 78326 78331 78332 78333 78334 78338 78339 78348 78350 78351 78352 78355 78356 78358 78360 78362 78363 78370 78371 78373 78375 78376 78379 78382 78384 78397 78401 78410 78417 78418 78419 78420 78430 78433 78434 78438 78439 78443 78444 78445 78446 78447 78453 78455 78464 78465 78467 78470 78471 78479 78480 78481 78485 78486 78488 78489 78503 78505 78513 78516 78519 78525 78526 78527 78532 78536 78550 78556 78558 78559 78561 78562 78564 78565 78567 78570 78571 78577 78584 78590 78591 78600 78602 78604 78609 78611 78614 78615 78616 78622 78624 78625 78629 78634 78636 78638 78639 78647 78651 78666 78667 78668 78669 78676 78680 78682 78687 78690 78694 78695 78703 78710 78711 78712 78714 78719 78721 78724 78732 78736 78737 78738 78744 78749 78750 78756 78758 78762 78768 78780 78785 78788 78791 78792 78795 78796 78798 78799 78800 78802 78803 78810 78811 78816 78817 78823 78832 78833 78836 78840 78841 78845 78847 78849 78850 78851 78853 78857 78861 78863 78865 78867 78869 78872 78878 78881 78882 78885 78894 78895 78899 78902 78906 78913 78914 78916 78920 78934 78940 78941 78943 78952 78954 78956 78959 78970 78972 78974 78979 78980 78986 79000 79002 79003 79007 79009 79014 79030 79033 79036 79044 79047 79050 79052 79057 79058 79059 79060 79062 79071 79077 79078 79081 79082 79086 79091 79095 79101 79104 79107 79115 79118 79124 79126 79132 79135 79138 79141 79146 79147 79151 79156 79159 79161 79165 79170 79171 79177 79180 79181 79211 79214 79217 79221 79222 79225 79227 79231 79233 79239 79240 79244 79247 79248 79256 79258 79260 79263 79264 79270 79271 79276 79280 79283 79286 79288 79289 79296 79297 79302 79306 79308 79309 79310 79311 79315 79317 79318 79320 79323 79327 79329 79330 79332 79339 79342 79344 79352 79353 79354 79355 79357 79358 79367 79370 79373 79377 79383 79385 79386 79387 79388 79394 79395 79400 79404 79405 79406 79418 79421 79423 79427 79431 79436 79441 79454 79455 79457 79459 79460 79468 79473 79476 79477 79490 79491 79493 79499 79502 79505 79508 79517 79520 79521 79523 79524 79526 79528 79530 79531 79532 79535 79539 79541 79542 79556 79557 79562 79563 79565 79567 79571 79573 79575 79576 79582 79583 79584 79586 79587 79589 79591 79593 79594 79598 79601 79603 79606 79607 79613 79616 79618 79620 79625 79627 79628 79630 79632 79640 79643 79644 79648 79659 79660 79661 79666 79674 79676 79677 79691 79693 79694 79698 79699 79700 79703 79704 79707 79719 79730 79731 79736 79738 79746 79752 79756 79760 79761 79764 79772 79778 79780 79783 79784 79785 79786 79787 79788 79790 79795 79796 79805 79810 79811 79813 79814 79819 79823 79824 79825 79826 79829 79835 79838 79844 79845 79847 79853 79855 79857 79859 79861 79862 79864 79866 79872 79874 79880 79881 79886 79888 79892 79899 79900 79903 79904 79907 79915 79916 79917 79918 79921 79922 79923 79925 79926 79927 79929 79932 79933 79935 79941 79942 79944 79946 79947 79950 79951 79952 79956 79958 79960 79961 79967 79968 79970 79971 79978 79979 79980 79988 79996 80002 80004 80008 80009 80010 80011 80013 80014 80020 80021 80024 80025 80029 80030 80032 80035 80038 80041 80043 80045 80046 80047 80048 80052 80055 80061 80064 80070 80071 80072 80079 80081 80082 80085 80089 80091 80095 80098 80101 80103 80104 80105 80117 80118 80122 80123 80127 80130 80136 80141 80148 80149 80150 80153 80154 80155 80156 80157 80160 80171 80177 80178 80179 80186 80187 80193 80195 80197 80198 80205 80211 80216 80228 80233 80240 80242 80243 80251 80253 80261 80263 80264 80268 80270 80271 80272 80273 80274 80280 80292 80296 80298 80303 80304 80313 80314 80316 80319 80323 80328 80330 80335 80337 80338 80340 80341 80343 80350 80358 80363 80364 80368 80370 80376 80382 80383 80384 80388 80391 80392 80399 80406 80407 80417 80421 80422 80429 80431 80444 80445 80448 80449 80451 80453 80455 80457 80464 80467 80470 80472 80477 80479 80483 80484 80486 80491 80496 80499 80500 80501 80502 80506 80507 80508 80509 80512 80516 80517 80519 80528 80532 80533 80534 80536 80537 80541 80543 80548 80552 80557 80564 80565 80567 80573 80575 80577 80590 80594 80595 80599 80601 80605 80608 80613 80616 80626 80629 80632 80633 80637 80640 80644 80645 80654 80659 80661 80662 80666 80667 80669 80670 80671 80673 80674 80680 80685 80687 80688 80690 80694 80697 80706 80707 80709 80713 80720 80721 80722 80724 80725 80731 80736 80738 80740 80741 80744 80745 80750 80753 80756 80757 80759 80768 80772 80773 80776 80781 80794 80796 80797 80800 80803 80806 80811 80812 80816 80823 80824 80825 80827 80828 80829 80833 80836 80837 80842 80844 80846 80850 80851 80852 80857 80860 80862 80867 80870 80873 80876 80879 80882 80884 80891 80892 80896 80900 80905 80906 80908 80912 80917 80921 80922 80924 80926 80928 80929 80938 80941 80942 80950 80952 80957 80958 80959 80963 80969 80970 80982 80985 80987 80989 80996 80997 81000 81012 81019 81022 81024 81027 81030 81031 81044 81048 81057 81059 81070 81071 81072 81075 81080 81086 81096 81101 81105 81107 81108 81109 81111 81113 81114 81116 81117 81119 81120 81121 81123 81124 81127 81131 81134 81135 81136 81141 81142 81146 81149 81151 81152 81154 81157 81158 81159 81160 81161 81163 81166 81169 81171 81175 81178 81180 81181 81182 81184 81185 81188 81189 81196 81197 81198 81199 81202 81203 81208 81212 81213 81229 81230 81241 81244 81245 81249 81252 81257 81260 81266 81270 81271 81278 81282 81287 81289 81293 81300 81302 81304 81306 81309 81311 81313 81315 81318 81321 81322 81325 81326 81329 81332 81333 81335 81337 81342 81344 81348 81351 81352 81353 81354 81360 81362 81363 81366 81367 81369 81370 81373 81375 81377 81384 81386 81387 81388 81389 81400 81401 81402 81404 81411 81413 81414 81416 81417 81419 81424 81427 81428 81431 81434 81439 81440 81442 81443 81446 81448 81456 81457 81459 81461 81466 81467 81471 81473 81476 81480 81484 81485 81486 81496 81497 81500 81501 81502 81505 81506 81507 81513 81514 81516 81520 81523 81524 81525 81529 81530 81533 81537 81538 81545 81546 81549 81553 81562 81563 81566 81571 81585 81586 81590 81594 81601 81606 81608 81611 81620 81621 81623 81632 81633 81641 81643 81648 81655 81657 81661 81662 81665 81668 81669 81678 81692 81696 81697 81703 81713 81723 81729 81731 81733 81739 81740 81746 81753 81756 81771 81783 81784 81786 81788 81793 81808 81811 81812 81813 81816 81819 81820 81823 81825 81831 81833 81835 81836 81838 81846 81850 81852 81858 81859 81861 81864 81867 81868 81872 81880 81882 81883 81884 81886 81888 81889 81894 81895 81899 81901 81903 81907 81908 81909 81913 81914 81920 81921 81923 81929 81932 81933 81935 81938 81940 81944 81945 81946 81947 81949 81954 81958 81959 81960 81965 81967 81969 81970 81973 81975 81977 81980 81983 81988 81991 82013 82017 82022 82023 82027 82028 82030 82032 82036 82037 82043 82046 82050 82051 82052 82057 82061 82063 82064 82066 82069 82070 82071 82075 82076 82078 82082 82090 82093 82094 82095 82098 82099 82101 82103 82109 82114 82115 82124 82129 82139 82140 82141 82146 82151 82158 82159 82160 82161 82162 82163 82168 82170 82175 82178 82182 82183 82185 82186 82187 82195 82196 82201 82213 82221 82230 82233 82237 82242 82245 82250 82252 82257 82258 82265 82270 82281 82283 82284 82285 82286 82288 82292 82293 82294 82302 82307 82310 82313 82314 82315 82316 82317 82320 82323 82324 82328 82337 82346 82348 82349 82350 82354 82358 82363 82366 82368 82373 82375 82377 82378 82379 82383 82387 82390 82395 82396 82400 82402 82408 82410 82419 82425 82426 82431 82435 82438 82439 82440 82441 82444 82451 82454 82457 82459 82461 82462 82465 82467 82469 82476 82479 82481 82482 82483 82486 82488 82491 82492 82503 82507 82508 82513 82520 82521 82524 82525 82527 82529 82544 82548 82550 82552 82567 82570 82573 82579 82581 82585 82592 82593 82597 82602 82605 82606 82610 82619 82630 82631 82632 82633 82635 82639 82640 82657 82661 82662 82670 82679 82682 82687 82689 82694 82701 82704 82713 82721 82728 82731 82737 82747 82748 82749 82751 82752 82756 82758 82761 82763 82768 82770 82777 82786 82788 82789 82792 82797 82799 82810 82811 82815 82816 82819 82821 82835 82836 82843 82846 82849 82856 82858 82859 82862 82864 82870 82873 82883 82885 82886 82888 82890 82917 82919 82921 82922 82925 82929 82932 82934 82936 82938 82941 82943 82949 82958 82959 82961 82975 82977 82980 82989 82993 82997 83001 83004 83009 83010 83012 83016 83018 83021 83022 83030 83031 83033 83034 83037 83038 83039 83041 83042 83043 83046 83052 83055 83057 83061 83063 83064 83066 83067 83072 83073 83077 83081 83083 83090 83091 83099 83104 83108 83114 83119 83123 83126 83130 83135 83136 83137 83138 83140 83141 83147 83149 83157 83159 83162 83163 83168 83171 83176 83177 83178 83181 83182 83183 83186 83190 83192 83193 83196 83199 83222 83223 83228 83234 83235 83239 83243 83246 83250 83256 83259 83261 83270 83272 83276 83279 83280 83287 83288 83289 83296 83304 83309 83313 83314 83315 83320 83324 83328 83331 83332 83334 83337 83341 83346 83347 83351 83362 83363 83369 83371 83375 83381 83384 83388 83392 83405 83413 83418 83420 83422 83425 83426 83427 83428 83429 83435 83437 83439 83441 83442 83449 83450 83453 83455 83457 83461 83467 83468 83471 83472 83478 83479 83484 83487 83493 83496 83515 83516 83518 83525 83527 83528 83529 83530 83531 83548 83551 83554 83559 83560 83562 83574 83575 83580 83584 83589 83590 83592 83606 83616 83617 83618 83621 83622 83623 83629 83635 83637 83652 83655 83656 83660 83663 83664 83668 83670 83675 83678 83684 83692 83704 83711 83712 83715 83716 83720 83723 83724 83726 83728 83734 83735 83738 83742 83750 83763 83764 83765 83766 83769 83778 83783 83784 83789 83790 83798 83809 83811 83814 83826 83833 83847 83850 83852 83855 83857 83858 83860 83862 83867 83868 83878 83884 83888 83892 83898 83904 83909 83911 83917 83926 83929 83930 83935 83942 83944 83945 83948 83962 83965 83967 83968 83974 83976 83982 83988 83990 83992 83996 83999 84000 84006 84007 84010 84012 84013 84020 84021 84027 84033 84034 84041 84045 84046 84048 84049 84053 84054 84056 84058 84063 84065 84071 84073 84083 84087 84089 84091 84093 84103 84104 84108 84112 84115 84117 84123 84125 84127 84129 84130 84132 84135 84137 84141 84143 84146 84151 84159 84163 84165 84167 84168 84172 84177 84182 84185 84188 84198 84202 84205 84208 84209 84213 84220 84221 84226 84227 84232 84233 84238 84241 84242 84243 84247 84251 84253 84258 84259 84261 84263 84264 84265 84267 84270 84272 84275 84278 84282 84284 84287 84289 84292 84293 84295 84296 84300 84301 84303 84307 84311 84316 84318 84320 84321 84324 84328 84329 84333 84334 84335 84338 84340 84341 84348 84358 84360 84369 84370 84377 84386 84387 84388 84390 84391 84393 84396 84397 84404 84411 84413 84428 84436 84438 84449 84458 84465 84473 84474 84476 84479 84482 84485 84491 84494 84501 84510 84512 84515 84516 84521 84524 84537 84538 84547 84552 84555 84556 84558 84560 84569 84570 84571 84573 84578 84584 84591 84597 84598 84605 84607 84610 84615 84622 84623 84625 84628 84632 84637 84638 84643 84645 84646 84648 84649 84651 84653 84659 84661 84664 84665 84666 84667 84671 84673 84674 84676 84677 84699 84701 84703 84704 84705 84708 84709 84713 84718 84720 84721 84723 84731 84734 84741 84742 84745 84750 84751 84756 84760 84765 84772 84777 84786 84792 84796 84797 84801 84805 84807 84815 84828 84829 84830 84831 84833 84835 84837 84838 84858 84860 84864 84865 84870 84880 84885 84888 84893 84900 84914 84920 84927 84930 84937 84938 84944 84945 84952 84954 84959 84960 84967 84968 84971 84975 84978 84982 84983 84990 84994 84995 85010 85012 85016 85035 85037 85039 85045 85051 85059 85060 85061 85069 85076 85077 85078 85080 85083 85090 85091 85092 85093 85095 85102 85103 85104 85110 85111 85112 85114 85120 85131 85135 85142 85144 85154 85161 85163 85168 85177 85180 85181 85183 85189 85193 85201 85202 85204 85209 85212 85225 85229 85230 85231 85233 85234 85236 85249 85253 85254 85256 85258 85259 85260 85263 85270 85272 85276 85278 85281 85282 85283 85285 85287 85289 85292 85299 85303 85306 85309 85314 85317 85319 85321 85322 85323 85327 85330 85332 85341 85346 85348 85351 85352 85354 85356 85360 85363 85372 85373 85375 85378 85381 85383 85384 85386 85388 85391 85392 85396 85397 85406 85410 85411 85412 85414 85420 85422 85437 85442 85444 85445 85446 85447 85448 85449 85452 85456 85462 85463 85466 85468 85470 85471 85478 85479 85480 85488 85491 85492 85500 85501 85503 85507 85509 85510 85523 85529 85530 85536 85541 85542 85547 85549 85550 85552 85555 85556 85559 85564 85572 85576 85580 85590 85598 85601 85604 85612 85615 85618 85619 85627 85628 85629 85630 85634 85636 85641 85642 85647 85649 85652 85657 85658 85664 85666 85669 85671 85672 85673 85675 85677 85680 85684 85690 85692 85699 85700 85702 85703 85704 85707 85715 85716 85718 85720 85723 85726 85729 85730 85731 85737 85738 85739 85740 85744 85749 85753 85755 85766 85767 85769 85770 85773 85775 85778 85779 85782 85789 85790 85791 85794 85796 85799 85804 85805 85809 85810 85816 85818 85822 85830 85831 85835 85845 85852 85853 85859 85861 85862 85865 85869 85873 85877 85879 85882 85883 85890 85893 85895 85897 85898 85901 85902 85905 85909 85919 85921 85925 85932 85944 85948 85949 85952 85958 85968 85972 85974 85977 85979 85980 85982 85984 85989 85998 86000 86001 86002 86009 86017 86018 86020 86021 86022 86024 86025 86028 86040 86044 86048 86053 86060 86070 86076 86089 86097 86101 86102 86103 86106 86108 86114 86118 86119 86128 86132 86135 86138 86143 86154 86155 86159 86160 86165 86170 86177 86180 86185 86190 86191 86194 86196 86197 86198 86201 86202 86205 86207 86215 86219 86221 86222 86224 86226 86233 86238 86241 86242 86245 86249 86253 86254 86260 86262 86265 86267 86271 86272 86276 86280 86282 86285 86288 86289 86294 86297 86298 86299 86304 86305 86308 86311 86314 86315 86328 86332 86335 86338 86339 86349 86350 86351 86356 86359 86361 86365 86369 86375 86376 86379 86380 86383 86392 86397 86398 86401 86405 86410 86417 86418 86419 86421 86423 86424 86427 86429 86433 86434 86438 86439 86440 86441 86442 86443 86446 86449 86451 86454 86457 86466 86469 86471 86474 86479 86480 86482 86486 86490 86492 86502 86511 86513 86515 86516 86517 86518 86520 86525 86527 86532 86540 86547 86548 86551 86553 86558 86561 86564 86565 86567 86568 86572 86573 86574 86578 86579 86581 86584 86590 86591 86594 86597 86599 86605 86608 86610 86613 86617 86618 86620 86621 86624 86627 86628 86632 86633 86634 86635 86646 86653 86655 86657 86662 86674 86680 86684 86686 86687 86692 86696 86698 86699 86701 86703 86704 86706 86710 86711 86714 86717 86718 86719 86721 86725 86730 86735 86737 86743 86756 86757 86758 86764 86770 86771 86773 86774 86776 86779 86782 86786 86788 86789 86792 86796 86800 86804 86807 86813 86817 86818 86819 86823 86825 86826 86827 86828 86831 86833 86840 86843 86845 86846 86847 86849 86855 86858 86863 86871 86873 86877 86884 86886 86887 86895 86899 86903 86904 86906 86912 86913 86914 86916 86920 86922 86933 86934 86939 86944 86947 86951 86955 86960 86963 86964 86966 86975 86980 86981 86982 86983 86991 86994 86998 86999 87010 87011 87016 87017 87024 87026 87029 87030 87034 87038 87040 87051 87060 87062 87063 87078 87088 87098 87103 87105 87112 87113 87117 87121 87122 87126 87130 87131 87132 87134 87137 87142 87144 87160 87161 87162 87170 87172 87176 87183 87184 87186 87187 87188 87200 87203 87212 87218 87219 87227 87232 87233 87237 87240 87248 87251 87254 87255 87257 87259 87260 87264 87274 87278 87280 87282 87283 87290 87298 87301 87302 87304 87316 87318 87319 87320 87327 87329 87334 87335 87342 87345 87346 87348 87351 87357 87363 87368 87370 87371 87374 87378 87381 87382 87392 87404 87407 87412 87413 87414 87430 87431 87433 87441 87444 87446 87451 87454 87460 87461 87462 87464 87467 87469 87470 87471 87472 87473 87475 87476 87477 87478 87480 87483 87484 87486 87495 87497 87502 87506 87514 87516 87520 87521 87523 87525 87526 87528 87532 87533 87536 87537 87543 87546 87548 87550 87551 87555 87557 87564 87568 87577 87579 87584 87589 87592 87593 87595 87597 87599 87601 87607 87609 87610 87616 87617 87619 87620 87624 87627 87628 87633 87637 87640 87643 87647 87651 87657 87658 87659 87662 87669 87673 87678 87682 87683 87684 87687 87688 87689 87698 87699 87700 87704 87709 87711 87712 87716 87717 87723 87724 87727 87729 87735 87738 87740 87741 87744 87745 87746 87750 87751 87752 87755 87757 87763 87767 87770 87778 87784 87786 87791 87793 87795 87802 87804 87805 87807 87808 87811 87816 87819 87823 87826 87832 87835 87843 87845 87846 87849 87850 87854 87855 87856 87858 87863 87868 87872 87875 87879 87886 87887 87891 87896 87900 87903 87907 87910 87912 87915 87918 87924 87926 87927 87929 87930 87941 87946 87947 87950 87955 87958 87960 87962 87963 87967 87972 87974 87978 87979 87984 87990 87995 87996 87998 88005 88006 88011 88012 88013 88015 88018 88020 88023 88024 88026 88028 88035 88038 88040 88041 88044 88054 88057 88059 88064 88065 88069 88070 88071 88073 88074 88078 88080 88082 88087 88091 88095 88098 88100 88104 88107 88109 88116 88118 88119 88120 88125 88127 88129 88130 88133 88134 88138 88139 88140 88143 88144 88150 88152 88153 88155 88157 88160 88168 88171 88184 88186 88189 88191 88192 88193 88202 88203 88207 88210 88218 88220 88222 88223 88224 88225 88226 88227 88228 88234 88236 88238 88241 88246 88249 88252 88253 88261 88263 88271 88272 88274 88277 88279 88280 88283 88285 88287 88288 88291 88293 88295 88302 88304 88307 88309 88315 88316 88317 88319 88323 88330 88333 88336 88342 88352 88353 88354 88357 88364 88365 88366 88373 88377 88379 88384 88393 88398 88409 88412 88414 88419 88421 88426 88427 88429 88431 88435 88440 88447 88451 88455 88457 88461 88464 88465 88466 88467 88468 88476 88479 88481 88482 88488 88489 88492 88496 88500 88503 88504 88505 88508 88512 88514 88516 88517 88518 88519 88522 88525 88527 88529 88534 88536 88540 88543 88548 88550 88553 88554 88555 88556 88557 88558 88565 88566 88567 88570 88571 88573 88577 88579 88584 88589 88591 88599 88602 88603 88606 88608 88610 88612 88615 88617 88619 88624 88625 88626 88633 88635 88636 88637 88640 88647 88648 88650 88653 88654 88656 88666 88668 88669 88670 88671 88677 88678 88683 88691 88693 88695 88697 88701 88702 88705 88707 88717 88721 88729 88731 88734 88737 88742 88749 88751 88753 88761 88762 88768 88772 88773 88775 88776 88782 88786 88789 88791 88793 88797 88798 88799 88804 88806 88807 88809 88812 88828 88832 88845 88846 88847 88850 88855 88858 88860 88866 88867 88872 88879 88880 88884 88892 88894 88895 88899 88915 88917 88923 88932 88934 88935 88937 88939 88941 88943 88946 88951 88953 88954 88960 88961 88969 88972 88978 88984 88986 88987 88989 88991 88992 88994 89003 89005 89018 89021 89022 89024 89025 89026 89027 89030 89032 89036 89039 89040 89044 89048 89049 89051 89060 89062 89068 89071 89074 89076 89077 89085 89090 89102 89104 89106 89113 89114 89121 89124 89125 89129 89131 89137 89141 89142 89143 89147 89148 89152 89154 89157 89159 89163 89172 89177 89179 89180 89190 89194 89198 89202 89203 89204 89211 89220 89221 89222 89227 89231 89237 89240 89242 89243 89245 89247 89248 89249 89250 89251 89253 89259 89261 89263 89266 89273 89276 89281 89282 89294 89298 89300 89304 89309 89311 89313 89314 89315 89318 89325 89328 89331 89335 89336 89337 89339 89342 89345 89350 89363 89367 89368 89371 89381 89387 89388 89389 89392 89399 89403 89405 89407 89408 89410 89416 89417 89418 89419 89424 89425 89430 89442 89444 89445 89446 89451 89456 89461 89471 89475 89478 89479 89481 89482 89488 89491 89493 89501 89503 89508 89509 89514 89515 89517 89520 89522 89524 89525 89530 89531 89533 89535 89536 89537 89544 89547 89550 89551 89559 89560 89564 89567 89573 89576 89578 89582 89588 89590 89591 89594 89600 89601 89605 89607 89612 89614 89616 89617 89618 89626 89631 89632 89637 89640 89645 89646 89647 89651 89654 89658 89659 89661 89662 89670 89672 89683 89688 89690 89696 89700 89703 89704 89709 89716 89717 89722 89727 89728 89729 89733 89734 89737 89739 89740 89741 89748 89751 89755 89765 89769 89770 89781 89784 89786 89789 89790 89791 89794 89800 89815 89817 89820 89822 89825 89828 89831 89835 89836 89840 89845 89847 89851 89854 89855 89857 89860 89861 89863 89865 89878 89879 89883 89888 89902 89903 89904 89907 89913 89917 89919 89924 89925 89929 89932 89934 89937 89938 89945 89949 89950 89951 89959 89966 89969 89971 89972 89975 89976 89980 89981 89989 89997 90004 90012 90016 90019 90021 90024 90029 90031 90034 90036 90044 90051 90054 90055 90057 90058 90059 90061 90062 90066 90070 90080 90081 90082 90088 90090 90097 90098 90099 90101 90112 90113 90116 90123 90124 90127 90130 90131 90134 90138 90145 90147 90148 90149 90150 90152 90156 90157 90160 90162 90168 90174 90181 90182 90183 90196 90198 90199 90201 90204 90206 90209 90213 90216 90219 90220 90229 90231 90232 90234 90241 90246 90256 90258 90259 90261 90264 90267 90269 90272 90273 90283 90286 90289 90293 90297 90302 90304 90305 90309 90311 90314 90316 90326 90330 90332 90339 90349 90352 90353 90358 90359 90360 90362 90364 90368 90370 90374 90375 90376 90378 90389 90391 90394 90400 90401 90406 90407 90408 90412 90414 90418 90419 90428 90435 90438 90441 90443 90446 90447 90448 90453 90459 90460 90465 90466 90472 90475 90481 90482 90485 90494 90495 90507 90510 90511 90513 90519 90520 90521 90529 90531 90532 90533 90537 90538 90543 90548 90551 90552 90553 90555 90566 90571 90580 90582 90583 90585 90587 90591 90595 90604 90607 90610 90612 90614 90615 90617 90619 90623 90630 90632 90633 90634 90637 90640 90644 90650 90654 90661 90674 90679 90681 90683 90687 90690 90693 90697 90699 90701 90702 90714 90717 90719 90724 90725 90727 90728 90735 90736 90739 90741 90742 90746 90750 90754 90757 90758 90763 90768 90769 90771 90778 90782 90795 90796 90799 90800 90814 90828 90830 90832 90833 90840 90842 90847 90850 90851 90852 90853 90858 90859 90860 90864 90865 90866 90867 90869 90870 90872 90881 90889 90895 90897 90898 90899 90903 90906 90910 90914 90916 90917 90918 90928 90930 90931 90934 90941 90942 90944 90946 90947 90948 90950 90952 90954 90957 90960 90965 90968 90970 90971 90978 90981 90982 90983 90985 90986 90988 90989 90990 90993 90994 90996 90999 91000 91002 91008 91009 91012 91014 91016 91017 91018 91019 91020 91026 91028 91029 91032 91033 91039 91042 91043 91050 91057 91060 91062 91067 91069 91070 91077 91078 91086 91089 91094 91096 91101 91105 91106 91108 91110 91111 91113 91115 91119 91120 91122 91126 91130 91133 91140 91145 91146 91147 91154 91157 91158 91162 91167 91169 91174 91178 91179 91180 91183 91184 91188 91190 91191 91192 91195 91199 91206 91207 91209 91212 91214 91215 91216 91219 91229 91239 91240 91246 91247 91252 91253 91254 91256 91259 91264 91265 91270 91271 91272 91273 91276 91277 91284 91285 91287 91288 91291 91299 91301 91302 91303 91304 91310 91314 91315 91317 91321 91324 91328 91330 91332 91333 91335 91337 91339 91343 91347 91353 91359 91362 91364 91368 91375 91376 91377 91379 91380 91384 91387 91388 91392 91397 91400 91402 91406 91412 91413 91416 91420 91421 91426 91430 91434 91445 91449 91451 91456 91458 91460 91464 91465 91468 91470 91476 91482 91488 91489 91495 91498 91499 91508 91510 91511 91513 91515 91516 91519 91520 91525 91530 91533 91536 91538 91546 91555 91557 91564 91565 91568 91570 91583 91584 91593 91594 91597 91599 91607 91617 91622 91633 91638 91642 91643 91646 91647 91653 91654 91655 91657 91660 91669 91676 91677 91678 91679 91681 91688 91690 91691 91693 91698 91702 91704 91708 91712 91713 91721 91723 91733 91734 91735 91736 91737 91738 91748 91753 91754 91755 91756 91757 91758 91761 91763 91765 91767 91769 91770 91780 91781 91782 91784 91785 91788 91793 91795 91801 91811 91812 91816 91819 91827 91831 91834 91839 91840 91842 91843 91845 91847 91853 91854 91857 91859 91861 91865 91866 91871 91883 91884 91886 91887 91888 91890 91892 91897 91899 91902 91906 91913 91918 91922 91923 91926 91928 91936 91949 91952 91955 91957 91962 91966 91970 91971 91977 91978 91982 91987 91988 91995 92002 92003 92008 92010 92015 92016 92018 92022 92023 92029 92033 92034 92036 92041 92043 92049 92051 92060 92062 92064 92065 92068 92070 92073 92076 92079 92082 92083 92088 92090 92095 92097 92102 92104 92111 92112 92117 92118 92122 92123 92127 92132 92133 92134 92138 92144 92145 92149 92157 92160 92161 92168 92170 92173 92175 92180 92185 92189 92192 92193 92195 92197 92202 92207 92209 92213 92216 92221 92225 92226 92228 92229 92233 92234 92235 92241 92242 92248 92249 92252 92256 92257 92261 92264 92275 92278 92280 92291 92295 92296 92302 92303 92304 92305 92306 92307 92310 92313 92325 92327 92329 92332 92334 92336 92341 92342 92344 92346 92349 92351 92352 92354 92359 92362 92364 92368 92371 92379 92381 92388 92389 92390 92392 92396 92401 92405 92408 92410 92412 92416 92418 92419 92422 92428 92429 92431 92433 92436 92438 92439 92442 92448 92452 92464 92465 92466 92468 92470 92474 92475 92480 92486 92488 92500 92501 92512 92515 92516 92518 92519 92520 92521 92522 92529 92533 92534 92536 92542 92556 92558 92559 92563 92571 92574 92578 92582 92585 92588 92589 92592 92596 92599 92603 92606 92611 92613 92614 92616 92617 92619 92624 92626 92627 92628 92629 92631 92632 92634 92636 92638 92640 92641 92646 92647 92659 92660 92662 92665 92667 92668 92669 92673 92674 92678 92683 92684 92686 92696 92697 92698 92699 92709 92710 92715 92716 92717 92718 92721 92722 92727 92728 92730 92731 92732 92733 92738 92739 92740 92743 92744 92748 92750 92757 92765 92768 92769 92772 92773 92774 92775 92776 92783 92790 92795 92796 92805 92807 92811 92833 92834 92838 92843 92848 92850 92866 92868 92870 92872 92874 92882 92886 92888 92893 92895 92897 92898 92899 92900 92905 92906 92909 92912 92914 92919 92921 92925 92931 92933 92934 92939 92945 92950 92951 92954 92955 92957 92958 92959 92967 92968 92969 92972 92978 92983 92988 92993 92996 92998 93005 93008 93009 93011 93016 93020 93022 93023 93025 93026 93032 93035 93036 93053 93054 93057 93058 93061 93063 93065 93067 93070 93078 93080 93082 93083 93091 93105 93108 93120 93121 93122 93123 93124 93127 93128 93129 93130 93133 93136 93139 93141 93143 93153 93159 93164 93169 93170 93171 93174 93175 93177 93179 93186 93192 93193 93198 93200 93202 93210 93213 93214 93215 93216 93220 93221 93223 93228 93233 93237 93241 93245 93248 93250 93257 93259 93263 93266 93268 93269 93272 93273 93278 93296 93298 93299 93301 93305 93308 93312 93317 93319 93320 93328 93332 93336 93341 93343 93344 93347 93349 93354 93356 93357 93358 93360 93363 93364 93365 93378 93398 93403 93405 93406 93412 93416 93418 93428 93429 93433 93434 93436 93437 93442 93443 93447 93448 93452 93462 93468 93470 93471 93476 93477 93488 93490 93491 93492 93494 93497 93501 93502 93504 93505 93510 93512 93515 93518 93519 93522 93524 93526 93528 93532 93537 93546 93548 93549 93550 93558 93559 93565 93571 93572 93573 93575 93580 93581 93584 93588 93592 93596 93597 93603 93606 93608 93610 93611 93612 93613 93614 93618 93620 93625 93629 93633 93634 93635 93637 93638 93639 93640 93642 93649 93651 93655 93656 93664 93665 93667 93674 93675 93682 93689 93693 93694 93698 93704 93706 93707 93708 93713 93714 93717 93718 93719 93723 93726 93729 93734 93741 93746 93747 93750 93759 93766 93770 93774 93775 93778 93783 93785 93786 93787 93791 93795 93797 93803 93805 93808 93809 93810 93812 93813 93814 93815 93816 93820 93821 93823 93824 93825 93831 93833 93837 93838 93840 93843 93844 93845 93849 93851 93852 93857 93858 93860 93862 93863 93865 93871 93872 93873 93874 93875 93881 93885 93886 93887 93889 93892 93894 93900 93901 93908 93912 93914 93916 93918 93921 93929 93932 93933 93934 93935 93944 93946 93948 93953 93955 93959 93960 93963 93965 93969 93977 93978 93980 93981 93983 93984 93990 93993 94001 94002 94003 94006 94008 94009 94010 94011 94016 94017 94028 94031 94045 94053 94056 94057 94058 94064 94068 94069 94073 94077 94078 94082 94083 94085 94087 94089 94091 94093 94101 94103 94108 94114 94117 94118 94126 94129 94132 94135 94136 94138 94144 94145 94150 94161 94162 94163 94170 94172 94173 94175 94177 94179 94181 94182 94183 94184 94189 94191 94194 94195 94196 94199 94205 94207 94210 94214 94217 94229 94230 94231 94244 94247 94249 94251 94254 94264 94265 94267 94276 94280 94290 94292 94305 94309 94318 94319 94323 94328 94332 94334 94338 94340 94346 94347 94350 94351 94352 94354 94355 94360 94361 94364 94365 94368 94372 94380 94389 94392 94398 94403 94407 94417 94422 94427 94431 94435 94439 94443 94444 94446 94448 94451 94453 94457 94460 94473 94484 94486 94487 94492 94503 94507 94509 94511 94513 94514 94515 94516 94517 94520 94524 94531 94533 94534 94536 94537 94541 94547 94554 94556 94561 94562 94563 94566 94568 94569 94573 94580 94581 94582 94583 94589 94590 94595 94598 94601 94604 94608 94614 94620 94622 94626 94628 94630 94632 94635 94639 94642 94646 94654 94656 94658 94660 94663 94666 94667 94674 94686 94690 94691 94694 94696 94705 94706 94710 94711 94712 94714 94716 94722 94723 94728 94730 94731 94733 94742 94745 94747 94755 94761 94764 94771 94772 94774 94776 94778 94779 94782 94787 94789 94792 94795 94798 94802 94803 94805 94810 94816 94820 94821 94824 94831 94832 94837 94841 94842 94844 94845 94848 94849 94851 94852 94853 94867 94871 94872 94880 94881 94883 94890 94897 94900 94902 94904 94907 94910 94912 94914 94917 94918 94919 94927 94929 94941 94945 94946 94947 94954 94955 94956 94958 94960 94962 94965 94966 94967 94968 94969 94971 94979 94984 94985 94993 95007 95010 95012 95013 95019 95023 95029 95030 95033 95037 95040 95041 95044 95048 95049 95052 95054 95064 95065 95067 95068 95069 95072 95080 95082 95083 95084 95085 95087 95091 95093 95095 95101 95104 95105 95106 95107 95108 95113 95119 95121 95122 95124 95132 95135 95136 95137 95144 95146 95156 95164 95165 95167 95168 95171 95173 95175 95177 95178 95189 95191 95194 95198 95199 95201 95202 95203 95213 95215 95218 95219 95220 95221 95222 95224 95226 95232 95233 95234 95239 95242 95243 95244 95255 95267 95277 95279 95284 95286 95290 95294 95309 95310 95324 95325 95332 95340 95342 95346 95348 95353 95357 95360 95365 95371 95372 95375 95376 95377 95381 95382 95384 95389 95391 95392 95393 95401 95405 95410 95412 95413 95418 95423 95426 95433 95439 95440 95442 95443 95448 95453 95459 95461 95464 95466 95470 95474 95478 95481 95484 95490 95492 95493 95495 95497 95498 95505 95506 95517 95524 95525 95528 95536 95540 95545 95547 95551 95553 95554 95558 95559 95561 95565 95570 95571 95574 95575 95577 95582 95584 95587 95588 95592 95598 95599 95600 95601 95603 95604 95605 95614 95617 95619 95620 95624 95627 95629 95631 95633 95635 95637 95642 95648 95650 95653 95661 95662 95664 95671 95673 95677 95678 95681 95687 95695 95696 95698 95699 95702 95705 95709 95712 95713 95715 95717 95718 95720 95721 95722 95730 95737 95738 95741 95747 95749 95755 95759 95761 95763 95769 95774 95776 95779 95784 95785 95786 95787 95788 95791 95793 95796 95806 95807 95813 95814 95816 95821 95822 95825 95826 95830 95833 95836 95839 95840 95844 95848 95849 95852 95855 95856 95858 95859 95861 95863 95875 95891 95892 95893 95904 95905 95908 95911 95914 95919 95920 95923 95924 95932 95935 95936 95938 95939 95943 95944 95947 95949 95955 95959 95961 95968 95974 95981 95985 95986 95989 95992 95999 96001 96005 96006 96008 96011 96014 96016 96021 96022 96025 96026 96028 96030 96049 96050 96053 96055 96067 96068 96069 96070 96071 96072 96078 96079 96082 96083 96084 96085 96090 96094 96098 96108 96111 96112 96121 96124 96126 96127 96129 96133 96134 96142 96143 96150 96151 96154 96166 96169 96178 96182 96183 96188 96192 96200 96203 96207 96210 96212 96213 96220 96222 96224 96228 96229 96235 96236 96237 96239 96241 96242 96250 96251 96253 96255 96258 96259 96260 96267 96275 96278 96280 96286 96288 96299 96300 96301 96303 96312 96317 96319 96326 96330 96332 96333 96336 96338 96341 96342 96344 96348 96351 96354 96356 96359 96365 96368 96370 96371 96372 96374 96376 96378 96379 96381 96383 96387 96391 96392 96394 96395 96398 96400 96404 96407 96409 96411 96414 96417 96418 96419 96422 96425 96427 96431 96433 96434 96437 96441 96443 96444 96447 96453 96458 96459 96460 96462 96464 96465 96466 96468 96469 96470 96474 96476 96479 96482 96492 96493 96496 96498 96501 96503 96505 96513 96515 96528 96529 96531 96534 96538 96545 96550 96554 96555 96558 96563 96570 96573 96574 96581 96583 96584 96586 96587 96588 96589 96590 96593 96596 96601 96606 96611 96617 96624 96632 96633 96637 96639 96640 96643 96648 96650 96663 96669 96673 96676 96680 96684 96685 96689 96690 96693 96697 96698 96701 96706 96707 96709 96710 96712 96713 96717 96718 96722 96726 96727 96728 96731 96735 96740 96742 96743 96744 96745 96747 96750 96753 96757 96758 96759 96765 96770 96776 96785 96791 96793 96804 96805 96817 96823 96824 96829 96830 96832 96834 96836 96837 96841 96854 96858 96861 96870 96871 96872 96881 96882 96886 96890 96891 96897 96903 96904 96906 96909 96920 96924 96927 96928 96940 96943 96947 96949 96951 96956 96959 96964 96967 96978 96984 96985 96998 97000 97001 97002 97003 97004 97012 97018 97019 97025 97027 97029 97031 97033 97035 97045 97046 97052 97055 97057 97059 97061 97062 97066 97068 97077 97086 97090 97101 97106 97111 97113 97119 97123 97124 97125 97126 97130 97138 97141 97144 97148 97150 97151 97154 97157 97159 97160 97162 97165 97167 97170 97173 97180 97185 97186 97187 97188 97189 97190 97192 97196 97197 97206 97208 97209 97230 97231 97237 97239 97240 97257 97261 97266 97268 97273 97276 97278 97280 97281 97286 97289 97304 97306 97308 97312 97319 97323 97326 97331 97337 97339 97344 97353 97354 97356 97358 97359 97360 97361 97365 97366 97367 97371 97374 97375 97379 97381 97382 97384 97391 97397 97400 97403 97404 97406 97407 97409 97410 97414 97417 97418 97428 97429 97431 97433 97437 97442 97446 97447 97451 97453 97454 97457 97469 97472 97474 97476 97478 97483 97488 97496 97502 97503 97504 97506 97514 97515 97519 97522 97523 97527 97534 97535 97537 97544 97546 97548 97552 97554 97555 97558 97564 97568 97571 97589 97593 97596 97598 97605 97607 97608 97610 97611 97613 97615 97618 97621 97624 97626 97628 97629 97635 97638 97640 97645 97658 97663 97664 97667 97674 97675 97677 97678 97684 97685 97686 97689 97692 97693 97695 97696 97697 97699 97700 97702 97707 97710 97714 97718 97720 97721 97724 97725 97729 97731 97734 97736 97738 97740 97741 97745 97746 97750 97753 97769 97776 97777 97779 97780 97784 97790 97791 97800 97801 97805 97809 97811 97813 97815 97827 97828 97841 97842 97844 97849 97854 97857 97860 97867 97870 97872 97873 97876 97881 97885 97891 97896 97898 97901 97904 97912 97913 97914 97921 97922 97929 97937 97939 97942 97945 97946 97949 97965 97975 97976 97978 97982 97987 97992 97998 98007 98009 98012 98016 98019 98027 98029 98031 98033 98039 98040 98042 98043 98045 98049 98056 98057 98059 98067 98072 98073 98075 98078 98089 98105 98106 98110 98112 98114 98122 98125 98131 98136 98141 98150 98154 98155 98156 98161 98163 98169 98170 98172 98175 98183 98193 98194 98196 98197 98198 98200 98202 98204 98205 98206 98207 98208 98211 98213 98218 98225 98226 98229 98233 98235 98237 98247 98250 98253 98254 98255 98257 98259 98262 98263 98265 98270 98271 98272 98273 98278 98282 98287 98289 98293 98299 98314 98318 98323 98340 98341 98342 98346 98352 98356 98362 98365 98367 98368 98371 98372 98374 98377 98378 98385 98388 98389 98393 98394 98395 98396 98397 98401 98403 98404 98409 98410 98416 98425 98428 98429 98430 98432 98437 98439 98440 98442 98443 98448 98449 98450 98454 98455 98456 98459 98460 98467 98476 98479 98482 98483 98485 98486 98490 98495 98504 98505 98507 98509 98510 98526 98530 98533 98541 98547 98551 98554 98558 98561 98571 98572 98575 98578 98586 98587 98592 98595 98596 98598 98600 98602 98605 98606 98607 98609 98619 98625 98633 98638 98640 98642 98652 98657 98659 98661 98665 98667 98668 98670 98671 98679 98681 98684 98686 98687 98693 98695 98708 98717 98721 98723 98726 98731 98732 98733 98744 98745 98749 98752 98753 98754 98757 98758 98762 98763 98768 98772 98775 98776 98781 98782 98783 98800 98805 98811 98814 98817 98821 98822 98827 98832 98842 98848 98856 98861 98864 98872 98874 98878 98881 98885 98886 98888 98890 98892 98900 98906 98910 98911 98912 98913 98922 98927 98930 98938 98941 98942 98952 98956 98964 98970 98974 98976 98978 98994 99000 99005 99007 99019 99027 99039 99040 99041 99045 99050 99051 99053 99054 99056 99058 99061 99062 99064 99075 99087 99088 99089 99090 99093 99095 99097 99099 99104 99106 99107 99112 99113 99117 99119 99121 99130 99133 99138 99140 99143 99157 99158 99160 99177 99178 99182 99183 99185 99189 99192 99195 99197 99198 99199 99200 99204 99209 99215 99221 99222 99223 99225 99228 99231 99232 99234 99240 99242 99243 99249 99252 99255 99258 99261 99266 99270 99271 99272 99281 99285 99287 99289 99293 99305 99307 99310 99312 99313 99315 99322 99324 99325 99326 99330 99339 99340 99344 99348 99359 99360 99361 99365 99366 99374 99379 99384 99388 99394 99396 99400 99403 99416 99422 99423 99430 99435 99443 99444 99447 99448 99451 99454 99458 99462 99470 99471 99475 99479 99480 99481 99485 99494 99499 99502 99504 99509 99510 99520 99528 99530 99539 99541 99543 99545 99549 99550 99555 99558 99561 99565 99566 99570 99576 99577 99578 99579 99582 99583 99590 99591 99600 99603 99604 99606 99613 99617 99619 99621 99624 99634 99635 99637 99638 99646 99647 99652 99655 99657 99659 99662 99663 99666 99667 99669 99672 99679 99682 99692 99693 99694 99695 99707 99712 99713 99715 99716 99719 99721 99727 99730 99733 99742 99744 99751 99761 99765 99768 99775 99784 99788 99790 99791 99793 99794 99797 99803 99814 99817 99822 99823 99828 99832 99835 99836 99840 99842 99851 99853 99856 99859 99865 99875 99876 99887 99888 99894 99895 99898 99904 99905 99906 99907 99910 99911 99912 99913 99914 99920 99921 99930 99934 99940 99941 99946 99953 99954 99957 99961 99965 99972 99975 99979 99981 99982 99988 99989 99993 99996 99997 99998 5486 55417 20313 31286 17289 58002 86325 64071 28538 3920 12123 43960 3081 64007 55579 88528 98487 89173 60401 93738 72406 92335 78163 2039 79766 85635 53284 36897 74378 4223 43562 1839 38702 76617 32099 7895 33907 22922 24837 50755 70931 78820 10809 40737 51792 99205 1237 13351 95217 45039 30490 28228 53717 94059 47681 93154 10434 36503 53304 71361 32020 42388 27683 95926 50245 21519 64259 86683 78907 4939 74844 91798 47682 62258 85764 50895 147 42005 45123 9906 53351 60572 57020 19029 95134 13594 83851 10544 80390 69136 13728 44134 47474 63439 58930 52179 65845 11712 60211 21315 89082 29096 17629 71544 32178 76851 72792 69262 12442 91036 57942 3552 93982 93538 88724 46291 42971 40241 68780 6136 63313 25177 39456 17538 47490 35939 32185 28195 25571 45674 7901 78809 52525 58029 75040 71053 85169 55957 56216 40011 32129 15372 48271 33855 55508 74138 57203 48555 10244 12864 59773 98594 45957 26302 16434 57101 53383 65271 71449 78390 73781 59225 93430 35844 14189 2426 51365 11620 10378 42166 38206 1400 85911 17556 18380 22088 15262 61713 15704 57012 45575 10065 39417 97026 38703 69944 61815 47637 33624 20916 30080 98433 48333 17587 20809 63150 4786 85663 1296 94777 68975 22889 91775 45956 98995 92584 76876 6140 33285 89923 45051 71950 99522 13098 46527 73538 78573 80933 44629 5856 33969 20625 71251 50059 7653 14709 81605 72606 80705 73766 66597 34502 23523 34178 73464 14528 40960 20189 28856 56349 12377 52456 54970 46228 90110 18053 21818 78606 17667 12074 30877 18568 77728 26564 71991 15031 9122 64871 97127 55978 72896 20326 87840 45206 35861 742 62840 45764 91620 79543 19181 3860 82604 48728 12507 11021 98523 16781 37944 97242 63714 32689 95042 67383 63998 53369 73471 39964 72489 56938 20297 48157 78530 83218 90109 93047 33053 1731 40298 98961 14455 99317 74207 79495 19774 53685 42320 71324 21465 8868 6268 91648 92037 57451 79020 59998 3837 60028 21047 96120 46750 24478 78689 57924 66025 5041 71776 56542 80889 97980 34937 79744 78911 92203 71314 54256 73649 16690 99984 59992 80665 90794 3803 41293 69778 65215 49043 73892 18173 1089 32911 22336 60720 46619 52054 68885 4863 75325 2486 1064 79470 43017 75005 82497 84189 61898 81865 28420 44879 71848 23915 36441 73202 92340 33537 36943 69640 64510 89819 89732 83921 87312 55390 86876 2072 18410 73856 80302 77538 9478 45307 89193 46860 92450 7248 14153 77548 15835 68100 61838 15226 62471 89020 88105 70468 65961 91649 50732 8175 59475 77519 69922 57143 41369 81577 92000 4982 59972 13152 9660 16871 69689 37530 18367 7267 14589 78364 81267 65552 10297 56345 40681 77398 67114 83561 65915 73404 87197 18185 67222 66747 55526 5 97334 94353 42649 72043 33700 40689 51775 65332 56923 31497 140 98610 83421 36261 75231 75398 6450 16566 37261 64995 18110 90621 4538 57221 24173 99883 92551 53024 42792 88053 4332 9748 86188 51347 58845 60609 37095 59049 72484 83273 37895 56701 90129 81003 25643 74181 92158 90464 5533 46284 64099 51510 62496 73489 44114 18253 80259 24303 40230 13650 67913 41619 60873 9606 65746 10224 33770 2561 52568 49976 9053 32590 98824 27621 94631 93615 83389 17734 80691 2056 50888 36032 86865 68666 98624 83739 14467 4093 57667 24794 92453 76859 81722 69030 45746 33872 88075 27168 15801 82296 30516 12538 72233 25572 15418 13595 89326 29506 3826 23217 54168 89771 44643 39572 69000 17817 69330 77524 63821 57525 36215 82702 11460 56586 45635 1378 34800 56009 60080 42396 91562 60349 79172 46208 23494 79871 99003 84337 49336 32757 95318 76831 22458 9976 55182 69585 54881 51333 3818 53214 75396 89628 8177 36627 20250 18095 60122 50689 79380 39645 72707 65339 97719 9598 16586 95649 25815 26449 45061 56339 28005 4992 66402 17783 73278 19420 64606 63957 19330 36608 64087 20216 39535 97590 64102 53073 9306 99468 75950 94402 55693 30377 63976 73981 7869 24860 27024 12947 56233 18549 10573 16655 7523 43786 82148 89562 39783 39562 95066 13537 74603 12541 86095 22064 12889 98138 54100 40087 54841 87635 86007 51688 62319 9790 65764 27343 47751 99145 22326 6786 18382 26271 604 41873 18981 15525 13795 67133 51388 94560 89624 25631 54358 71462 80793 81768 48848 28354 31344 67252 32247 17959 99446 845 79599 57935 2375 5757 18115 95287 82447 37955 2132 15044 25032 99525 46593 98005 35946 83249 75195 38668 52813 83020 99288 89706 58656 93541 25520 91766 67572 65264 19479 97043 22755 53398 63194 43301 64141 30123 25462 34557 28652 7764 79284 69686 53146 93627 27380 82409 27705 7235 54189 54563 26103 2267 96679 51566 14963 49363 51846 45120 10348 62951 20406 55820 73389 52770 49263 87713 38357 69939 51369 17790 55883 13036 66557 72269 48318 91659 18411 2880 8853 87969 50837 33289 92830 46984 84889 23602 69191 1530 67199 2122 5689 51664 81290 8310 2097 97843 63928 41134 73512 12697 39607 29392 80188 5330 11595 38766 2031 87701 19829 429 64838 33873 50678 40121 39288 84986 60960 24390 45056 54788 29019 41684 33607 89912 69584 40291 26127 37671 33810 38741 58143 63288 53187 74850 86157 51519 4333 52840 19763 12984 12720 35013 24061 30277 46856 37662 31976 31063 17888 68053 64794 79028 29306 85646 83689 38663 91852 32266 70634 7283 54306 60424 97134 23924 809 76891 28220 2460 60755 41609 93156 41954 65145 98361 30009 69012 82642 26502 36979 86670 16198 91414 94454 61558 54295 16508 78319 11152 52259 33547 44561 75405 17092 63901 50618 93322 36869 56250 53111 60974 47379 77379 68865 91747 15468 97252 7386 1893 26330 40834 61604 99844 89196 59289 98987 63412 59905 10014 52238 56682 99538 9217 40254 99753 92903 32589 70054 86164 94911 36350 44531 36200 81210 76521 62081 33797 93705 76581 75149 31018 86727 87999 90173 77250 48700 11168 75963 15555 39432 98644 64537 41082 12529 62277 92196 64619 79399 42638 96846 67284 41792 88391 91391 66744 71711 65926 30117 79048 61360 34671 17933 52966 72659 93387 7477 88137 45550 66248 31663 6763 15986 37889 63038 17416 8773 7624 42968 52138 19699 85385 41689 22646 59858 35381 47209 14125 93460 46933 8815 76440 77085 54113 11295 24776 14235 47429 33711 23011 81324 30284 60154 3212 75145 46922 94102 6250 78925 84687 78852 45644 48688 73059 26830 45046 6631 34015 50217 87474 66219 37295 26094 85008 76680 93267 3038 83219 92253 81422 77914 1760 43596 1282 30820 84308 46220 60369 44113 70394 73673 32397 95817 17080 212 15517 91136 30766 1638 2361 31783 41766 68758 49780 96988 59863 80476 76232 41891 75837 81129 16047 88651 60907 30795 52279 11885 69678 24937 94814 17460 16542 74079 12933 2088 94650 23707 51542 56730 45492 29675 13370 34389 71107 64792 80023 5320 55273 14177 21081 53389 83631 16168 69755 72456 83825 66802 67080 24352 21135 87949 57805 40646 60713 81805 64952 19847 21029 57585 56219 85508 95449 11412 61759 14354 5653 56818 55988 34095 4018 19267 34984 43547 94310 98849 74284 18660 51034 59923 32939 11791 77490 44579 35245 58097 88549 72449 86430 63023 21300 19770 97920 69516 87058 87586 3296 10410 38035 36527 90774 96066 83839 15157 4126 99336 4357 51183 82992 29996 6274 56929 49320 81736 33857 27965 34585 24333 10325 28706 2871 3421 34799 40067 92457 45454 23363 34373 21839 42194 65627 68954 79580 16611 69841 73328 45914 9438 11122 73289 83502 89319 65778 18057 99218 34359 89776 36832 29599 77486 65253 26602 36122 7387 57617 19193 36626 15637 17190 91744 47480 16785 85178 92244 25291 36312 78078 93905 73334 97254 73590 55534 57589 82450 76704 73272 95838 66977 18728 14034 9875 35532 12677 88808 49949 20459 88030 15303 45535 85551 86064 38089 2898 50242 19852 97871 70337 64887 89641 23459 46640 59637 42328 23756 50333 33671 41947 82126 64990 56959 24029 83600 69145 18139 64883 25284 19355 80042 42618 63750 54107 5608 74513 75473 75852 12092 3781 83881 90997 58168 69692 34099 82511 97075 70469 43352 55523 83872 39385 58439 98857 22133 73309 31380 88950 51379 63299 13407 1027 96149 39347 43944 30862 88214 73497 61913 5784 35794 87468 64082 4915 94185 2469 6310 97595 68305 18239 2830 27891 99717 46353 5215 13535 25407 57150 47113 72336 76987 40776 32050 66147 68374 50933 73604 33762 73186 53325 31779 53184 38057 60044 18470 10667 89067 18059 64202 6874 5312 6464 50508 48123 99327 4491 85803 70752 95385 5008 85340 37756 36543 79325 91552 85213 29683 42506 62740 13177 22432 18478 46821 35814 50521 81078 87501 87269 26188 54763 56149 10857 60881 84874 44713 26913 96661 21024 3527 17487 23877 67003 12427 68102 66020 13984 8442 36652 28926 51569 62285 75662 53516 52688 88031 26398 90136 87574 5436 66212 64930 75932 39031 79727 26208 29562 16993 33467 14206 79973 60828 69118 21332 28750 47193 54615 722 8957 64073 52547 59318 34539 37825 27709 71534 29552 52737 6190 2185 74971 63255 43481 94737 75326 57653 59638 15342 17947 43372 29335 75378 31622 98730 65235 83494 21934 28003 30493 79981 49495 54128 31677 98312 63343 30509 69699 40857 58173 16844 28886 79529 15503 53372 18880 26436 18683 101 24178 90177 62407 89511 54040 31200 2449 67858 41012 28094 6979 20139 1257 89783 99542 60771 78670 61837 86902 87931 92524 77067 71841 62064 60399 76793 57641 39234 57097 17732 87512 56366 91927 17955 56644 51322 86391 94414 93240 22340 72339 84372 74719 60761 96569 49497 92615 26766 66686 47017 13091 77664 81860 5679 11356 67349 78769 45838 73554 52842 8021 36892 62695 56683 10201 83264 43813 83074 26703 13678 17186 38372 10039 71613 2840 37028 5231 9895 36804 90890 15907 29899 98597 66190 82487 63457 12819 86802 4162 67986 858 38914 62653 24440 59209 7871 47997 30874 12712 65956 42323 95753 15521 22968 63004 34782 84511 1700 10695 15450 35570 48000 56931 84891 84453 64517 37661 43125 70241 18171 39271 89393 35496 17449 32355 36569 24991 84507 55157 72435 73455 24914 42164 87902 55850 83875 19896 39209 32777 79905 67930 22856 78984 1916 99013 84285 37904 58342 64926 26196 13659 17743 52405 90373 1687 54747 89630 33970 43827 4755 7726 61866 57130 34543 18374 37480 29110 27366 26083 78475 13029 57963 28858 3540 76719 44993 72337 73300 42450 27377 91431 35876 57590 31168 35308 74433 33093 14002 34891 47035 8810 77994 70144 69576 34841 38760 67554 74554 30463 43225 33917 49531 37239 59913 81775 62121 91958 55633 80420 41101 6567 66479 89443 24887 76824 64495 44635 51701 69648 72163 70506 95569 28216 22293 24556 67363 44350 47439 4512 57194 72085 93165 91786 1781 19255 62144 96240 38456 49939 34744 87888 87402 54938 9765 71008 31390 57957 72746 69695 11016 69025 55949 80746 47137 47391 23154 49631 3933 48230 73090 54676 7148 85867 88664 43452 731 61910 91381 30086 33220 73180 49447 7787 30597 33269 53080 38863 17296 42063 98324 41928 31672 18278 36574 36594 66649 96977 54071 22792 52968 29305 72455 68284 46954 41344 41148 83463 79957 73067 85694 208 87023 41442 38806 24227 91943 50409 50572 38368 59197 42024 64467 3179 88621 8692 13199 31194 89653 59886 38442 1349 59960 98080 98903 77416 51882 41707 77748 96296 35842 42774 80822 86161 85395 41594 9816 2786 17284 27417 7272 51982 1694 53680 19301 11520 70502 79408 66836 43899 65945 85650 40317 53382 81710 59128 88638 74072 96887 12745 71461 41377 41618 35491 11853 75213 10734 82417 25009 12859 73243 22707 22757 1716 81509 88560 69265 58300 99084 40049 70652 4564 30796 19882 32966 87511 56301 79683 33101 12699 18572 27443 51043 42098 46703 48057 21377 24879 25532 93938 25542 14873 25217 98869 25316 81112 89043 34961 67282 5500 25741 39500 12701 43511 17982 82647 52645 15996 54604 11271 36592 8624 7436 89541 26448 75077 95456 36849 95268 49130 19907 72512 68348 68686 10382 11542 46354 8727 67833 90921 77 12400 78301 72266 92353 31608 92006 75114 77871 84680 22627 40767 70327 54739 84905 26152 30635 92852 33393 34335 26584 61255 49514 72801 83626 20161 81156 9566 79617 89756 3147 72020 18480 28934 40680 50750 52021 54361 84953 43548 56528 29158 41091 2448 85596 42737 53922 20244 18225 50883 6573 46903 75321 97389 46469 74974 91815 2193 36447 87366 54905 72239 51188 10034 80646 6605 76271 31503 34155 60076 90277 48009 94864 48440 91881 73627 40585 23535 34085 82335 63661 98475 40158 20375 59796 60621 78230 50670 16066 79684 16901 3590 42842 96916 30921 43397 14244 68588 6542 79883 80342 20286 10876 28581 92265 80062 3761 7493 82562 33893 21350 7978 31737 94461 96848 93282 2146 24235 83026 80980 85691 82015 48506 75369 8919 38408 31002 85198 30473 79963 48137 42078 54268 14533 59557 86295 82541 16728 90405 7183 3105 34508 42942 86728 33866 48466 35307 58572 53155 70565 13866 6952 96487 26453 49782 6625 27742 91844 89668 83185 38298 5304 76642 1197 33979 30418 6246 54243 6928 10740 46245 55512 98630 43868 76968 7177 10858 21197 70194 47818 77127 89457 30878 37241 26697 463 50343 4077 38591 38262 17738 5813 69287 55920 98655 25300 52394 98932 32563 32345 47837 11322 64157 83191 39682 67783 36542 18376 13170 6124 78640 54384 12562 47472 61078 86524 28585 1857 64504 96900 37285 44578 88502 17099 87119 46620 44977 2068 12950 79544 81067 74111 20602 23855 60673 75144 74221 36671 58994 97241 76154 60477 27511 51157 32969 43436 62891 92937 54966 35096 42218 44163 45946 91385 12303 10115 55794 9954 79537 61554 41862 19631 31964 86814 41975 7487 58811 87465 51681 45834 84996 9209 82394 5499 62419 53782 14981 57668 714 4292 3197 63396 23870 56119 21374 37698 91618 8955 84363 47795 85021 72817 33937 38731 23922 18808 24697 17255 86223 42144 14551 47781 94396 9084 22936 56280 91805 26347 78659 14105 78175 46991 40441 75542 30220 70866 37919 59648 50658 6263 70210 98222 31854 69768 61863 72700 26894 53443 73009 53997 30729 9799 64524 69096 97336 6622 31729 9573 53287 1757 50935 56723 65811 57438 64997 26240 48908 57836 30001 70919 12447 85594 26320 63972 15002 18437 99245 20673 71384 39457 30366 87494 63801 61539 69657 19008 51376 25515 74871 3640 81624 65914 12119 14332 32715 16537 23942 75152 22265 65632 53121 31919 99608 44111 52811 53652 20567 10182 14866 41872 77187 17719 75252 91518 76843 71670 20737 92176 54560 8053 80531 3692 19705 23684 54569 98539 77638 75124 51750 78533 81418 52799 44299 97247 86852 10970 31395 19165 52186 95770 48912 37176 23932 19312 6549 44280 69281 27836 97623 71024 28333 19889 73215 96257 51748 18930 72258 66048 76506 72317 41398 75221 7805 23015 33146 21845 67900 68235 72003 75827 12866 57001 32732 1435 4976 19056 61175 72256 83205 85312 36429 57656 57704 81609 26287 43400 6058 26148 448 55343 80437 30491 16375 56829 41738 5414 30410 59496 89287 1525 39364 59205 43347 34169 16674 63940 33883 52793 10153 11841 72712 63910 82715 18224 70551 81174 56178 550 11666 90077 93776 40359 44781 24449 31173 62741 29035 16161 86371 20221 5969 64425 54567 72026 6150 34226 17313 54707 80556 49698 91665 34497 15344 20110 28526 77861 90033 9768 27211 9352 61936 12064 11484 32046 63869 11671 56847 81100 56248 3907 76844 43046 35345 81672 61338 62604 2914 87004 56193 53810 41725 7933 33824 13547 33984 97421 47913 87720 10899 22662 48775 10241 28767 67785 40075 50065 2060 38556 68835 39035 75012 68048 94235 13130 77666 60046 3357 75960 57510 20917 52076 60784 83890 22732 16808 89224 11838 42294 76481 39860 2500 82787 55570 1702 94124 72057 45058 41772 50540 71494 80373 1150 24040 2609 95725 16793 81748 5285 15145 20756 7794 25937 8247 42349 81201 26614 23253 12152 49056 48209 73296 3495 53897 85768 24116 39051 26031 48595 90577 2478 14038 42965 31469 87073 17201 50821 2935 96767 55257 96595 7540 23484 42036 90911 17832 46419 33243 90388 67455 17561 20687 60711 55901 15410 34029 63087 76201 72708 40683 35145 58960 23224 8654 4165 66399 3471 97837 65846 10258 39307 77249 46403 15604 23689 31837 41067 13327 78652 76034 24316 14695 1411 84216 64536 81670 37390 78146 11211 82877 3985 87415 88714 95235 81561 43426 51603 30225 35240 43931 47951 41595 54357 4203 9042 15277 75941 20108 53916 44382 28601 28628 55500 91587 92423 91235 98103 738 73496 97161 15708 64589 22667 31605 10613 1820 59612 19634 98412 66674 65543 40919 6394 20746 50162 86496 91699 64704 92426 81451 89037 26021 22130 25546 98569 63782 30125 79559 35469 79185 54313 72345 97070 7567 86256 61410 65226 24289 7096 27829 31531 6607 25956 51318 61469 69566 60889 22941 91725 28691 98447 24732 86978 12 31735 32056 66066 80191 13727 11307 98802 57810 53804 74309 7717 72315 93409 81341 91663 94107 48250 59373 44908 31883 92650 37932 10782 17931 36935 39334 69455 50225 22193 63339 35818 5904 52218 67958 46614 15088 30864 53753 97489 18622 61658 73967 18121 32559 6382 32484 947 85484 43746 80831 51038 24768 23294 16153 73485 8536 54848 64837 39280 5823 41051 78049 76785 23914 70740 4028 80184 96346 71140 55105 73493 60004 89592 310 27173 2107 51174 19367 58706 74644 1248 38928 34653 45365 63997 74934 36544 69667 11893 98909 30645 16703 71117 93400 1491 70818 8365 64323 52448 69911 32494 3440 58347 31747 85200 88675 71345 95951 64409 60406 84170 37600 13615 79471 16444 8813 91135 65312 70069 87988 98214 47385 21064 68117 75656 41088 47266 22285 54940 40032 97468 29065 15033 92172 25752 59895 93238 70694 63421 25619 27124 92691 76437 85667 88311 2301 92378 57974 95004 65203 27431 6640 85107 1171 37601 65354 82311 68596 62684 95708 23863 45870 70309 80247 47573 71936 37382 60810 79202 82621 91312 59434 29078 22901 28990 57543 73333 84887 74970 15080 978 90402 30299 9463 24905 39141 54566 56172 30154 29775 31842 3988 72997 51361 99024 4053 49205 73572 55022 89785 25940 33557 31700 6971 95152 21674 66607 32495 34625 47750 99429 62714 42560 42197 5164 45522 37267 33733 5621 89753 61731 61993 79534 24376 95634 39723 38145 71910 65537 61869 5357 83097 55614 54222 18455 45664 57669 62548 16947 64251 69814 1497 10274 28797 14330 75069 19283 97799 67648 97814 61297 43109 14196 78764 33348 52627 35750 85839 68761 38476 21244 88347 54439 37332 17435 64204 47527 453 49828 97950 99456 68882 9016 26454 12355 68971 44721 74636 25770 46078 34656 69644 16967 89127 25721 49317 86217 77288 55970 61954 45723 34910 71843 81642 35636 3422 10352 33510 27466 82576 25958 50567 78081 17912 41569 51621 95161 57062 14204 1737 10920 77561 46625 19264 31755 28708 6317 91739 2104 66080 1953 61856 94246 53825 70709 77783 73280 96642 12999 56028 86783 20736 2495 60908 53183 93451 37947 52380 36204 8391 18048 31621 77008 42991 84471 8694 44180 9205 30787 23534 98696 16446 53021 26658 61770 22093 2736 11847 77592 2605 54 54959 58065 35926 86636 53823 27837 99811 27663 95319 60184 69714 61974 39610 31119 77980 62930 55809 33524 3089 85119 85931 1546 7665 85662 85918 93523 91512 20592 89210 75690 68545 82733 27440 35142 32439 96771 95789 44489 27387 53348 94752 76339 17522 63145 62138 15953 37777 11715 33741 63965 65459 16075 59283 52922 27214 83654 68684 16632 45975 72640 44010 11614 37754 22228 29869 72430 22725 28968 10318 91625 54915 51375 26653 96592 53164 52383 24298 75038 20471 64247 56468 49368 38942 96325 46487 70836 85186 26384 43854 59436 73881 88805 51658 84528 22621 12369 3890 91422 24826 966 78720 53046 68962 84475 19690 12449 73746 89814 80121 33439 84371 20987 33132 66004 7959 96883 8349 87631 77384 88314 69110 72328 9944 5656 44771 12224 51597 43879 21353 31535 10651 90707 41432 85965 97878 43025 60594 31650 95521 10287 55246 68238 9431 16561 82826 27310 8037 15407 1309 82652 26267 39028 15212 60782 9162 50505 79012 30413 14085 11923 55956 71962 75522 7147 5411 21823 21613 67770 34594 57511 63135 19686 78987 49593 28586 62597 78648 39044 61634 56727 98698 77281 6810 36729 24532 24968 42510 84906 1660 11413 42955 5847 96781 91667 65469 29466 13140 79195 42962 49396 64419 68724 25684 25873 99141 55517 96917 68283 90664 99055 3211 58836 23329 67329 49844 36903 86153 44910 16670 9910 27328 61265 27824 96244 41610 13163 61100 26450 26309 25585 59647 5236 38603 42903 88254 93715 21602 63443 50999 46495 15857 66145 87642 61084 99955 59086 39 40705 73318 47615 77185 1182 81989 40141 80151 15085 7747 52002 33532 81233 23192 65284 64455 65460 70645 34470 70139 42811 89566 61614 85613 81085 8236 26524 29031 55966 54327 77079 33879 17533 44266 55821 28666 86413 51861 91953 76551 23357 30741 96813 23456 29626 18971 83828 40587 24506 17906 81649 61002 53958 84468 25635 34053 12073 91223 39053 65984 37020 96002 72520 89676 88981 72466 88029 72173 10412 2534 65564 60926 20784 51175 38126 44362 37552 70460 55141 47766 83997 16496 61029 63609 86460 32274 29175 15950 87672 67269 30312 25963 4698 79024 56853 32723 56240 85100 82838 77813 82832 25835 76636 15655 93685 13417 80440 89682 62264 13283 44183 22069 538 39968 18768 72011 99153 44406 38800 71380 26486 51173 21195 43636 14148 97118 21620 46383 40703 3840 8971 60491 56263 44626 55746 6736 97487 72254 96204 94679 95994 53661 16187 11108 83666 33505 26773 10663 44860 6318 96893 67787 36982 38497 80630 2768 75832 65972 31780 93079 34082 54584 98025 36580 88613 73019 18875 6451 98329 96155 29495 85602 85701 59809 47803 56181 80419 52796 68203 85827 23365 77397 54691 95302 48135 56820 1267 87585 6539 86074 77516 34253 31237 80843 69510 34141 33339 43262 41586 49445 4878 42338 28602 2168 90499 83397 47994 479 25350 18804 99897 97869 44346 20767 57121 62034 90307 86667 51116 24025 9011 22810 99705 95644 30017 16893 27640 18640 20231 7580 56014 16709 41699 584 6466 46773 28723 75170 50118 40990 22829 99734 15119 18418 91225 35208 70008 51201 5997 21750 61003 56653 89093 85027 61983 70620 52446 39856 44156 3170 44108 34843 86616 51352 63487 76913 59634 81193 40253 38695 9586 82308 80647 99167 67406 27710 89347 10391 12641 86321 40130 62257 30988 7595 76978 38606 94157 61521 15230 62774 94284 88748 79467 20981 17645 69979 99347 62584 2688 60291 84279 12930 33394 3715 42061 10787 72622 70603 67512 91914 77351 11019 34384 34271 74892 82672 70129 3404 8116 3940 18777 48535 60051 27299 49685 11928 21732 48969 76668 99110 59942 70513 50666 63740 97669 93479 79010 98786 82900 64772 26468 97654 94757 96063 76172 82732 60102 66902 96137 64564 49372 56526 48102 97168 5224 55077 53096 89691 24764 86824 53250 89171 74250 13178 66315 86820 34273 95347 38461 95231 61465 68435 40274 55222 9645 9757 62338 59370 82684 7706 84423 55221 21175 70827 42729 25581 6402 67665 82833 89896 86767 63249 67804 70988 34173 88049 28809 41785 68998 20932 85137 20041 35667 84432 13711 6315 7313 8832 63621 440 61557 17693 53950 2485 79347 76863 84092 79782 36753 72038 62140 68532 9175 58907 23905 77714 98480 43393 26960 20523 27632 28198 89191 37927 59968 33098 10218 56593 73069 17113 81106 34710 25175 56410 34094 29939 42304 85945 34083 15808 16520 56238 96645 13353 51796 70189 47928 10420 87065 13219 66555 47849 95823 25103 78052 1754 26800 39829 68685 12106 31963 75625 99738 88483 11078 38272 80107 58913 31725 1002 9485 10752 59917 80135 77347 93898 29146 49101 77219 49539 3571 38854 11667 66324 26298 3538 50144 3970 8570 39714 11831 52355 92591 84964 51975 20900 75550 53402 8198 27223 52874 39505 25663 86476 89436 36362 9784 3910 66799 58730 37207 20143 11584 26371 19306 74595 66082 48189 81955 43477 1990 52337 49219 55096 99487 20850 35626 1160 28113 15659 27037 41326 74452 30866 3253 44028 70594 90766 38501 74798 63133 65488 98038 17432 83544 89921 60110 77951 64914 1884 16741 72574 10755 29593 94688 22393 23157 81651 1610 27539 33618 11826 93607 39549 49849 76346 8496 95894 42932 53192 6097 76044 58091 26764 52477 41103 79990 65029 78767 84689 61476 59282 71860 92573 73456 68740 33649 94812 91695 71985 6713 37005 16891 36364 56921 3647 48760 59368 63877 489 48382 69962 75953 79294 82543 51697 29551 1143 1059 63862 7865 12841 25048 2335 27219 49760 17291 34703 1831 55549 67380 76255 33622 45925 69115 32263 4918 27582 9488 82973 11848 2596 65277 42726 18267 71658 7376 68756 82964 402 58241 7407 65208 93915 9568 7915 7518 80598 2380 77243 82512 4754 60841 46285 66319 6502 2392 59306 75554 8 60449 79487 4060 53506 3042 42207 88000 51973 85776 19590 81223 69085 65610 76408 41272 89553 76541 50171 98137 35300 73557 33944 8818 41770 53344 48379 83731 43657 14068 94828 7663 54622 51289 35129 58371 62192 30589 12007 13143 78889 92012 72564 20941 84133 34098 48585 68050 77540 5628 69719 40795 92884 42846 98562 46502 68266 13371 59411 79259 29474 80919 39525 71057 68288 72800 7788 33503 24694 14316 89459 60513 94894 35050 51960 67439 82518 24147 64674 82641 91439 39122 38676 26361 6703 1195 96065 69112 43490 65073 44481 33915 58688 65077 36932 44630 10187 96160 90342 71113 25367 57535 42337 92484 78018 22083 49192 58947 81421 36253 67579 99633 42252 24350 22160 56258 93768 49761 71738 71179 29741 81807 32737 62803 70696 69957 16181 44099 85515 1463 42861 97855 18113 96059 72505 38951 70120 49879 32491 94739 80715 96480 22493 90801 16700 34731 34483 19824 21235 71204 85369 47234 42168 4299 79701 16704 65263 54398 28626 44870 83000 68620 49881 92808 21781 53001 74784 81043 97149 24873 91772 21117 1918 56367 5308 1947 72942 10696 32617 10597 36063 91015 35174 82534 19623 60350 79362 9329 52409 21820 77360 29389 48701 84809 31097 15978 12069 4692 68200 23597 79777 16332 49759 33412 13363 68124 77305 95296 8991 1206 5727 75638 11272 14484 58269 27137 47072 18662 66271 64036 41362 3273 9185 42889 74923 19317 82370 30204 68051 60354 3036 31270 16430 91652 71723 20551 52879 53116 4089 41630 91437 44653 70726 43491 75693 34059 90285 51556 22965 55440 25122 62681 24466 56636 79668 67126 9007 99795 8641 83217 62368 66534 72274 48546 41270 92844 70804 27987 10432 94612 71876 28828 96972 54019 43062 26874 26863 60750 85498 42288 21414 55336 95954 99094 62589 12040 20634 64415 81885 93031 59017 42623 22590 98135 5460 63262 14456 48707 41578 14471 60737 28867 96541 55993 80504 85872 37036 36516 97147 24536 1658 78425 68879 58433 27558 57274 81396 91796 66769 92598 23691 70351 73409 7803 82226 11455 14029 66635 92476 65740 48005 75694 12850 76985 5596 86212 76168 15240 40236 77648 44997 56898 70907 11459 42420 62225 85240 4520 67278 39121 13732 89638 78462 88801 45255 78161 81470 69508 87463 73914 12065 72861 96284 18065 16337 17942 63904 27958 93552 18633 26778 46801 25870 3367 67946 71322 47382 27183 34749 61732 14402 49885 68001 50551 36973 26039 54675 97177 97960 32677 54851 62959 68665 5118 14541 9685 81521 42260 99146 32808 40150 3419 96564 33335 14686 85426 85255 54141 46195 70201 89268 23727 35250 35956 37362 55748 17421 60277 18752 24153 50792 74883 50137 98266 61921 43955 97899 96314 14660 15992 8917 77655 45478 20427 6471 40599 32895 6173 14680 68673 72299 24351 51538 35360 4570 15116 84988 72788 85962 71530 63298 11631 77399 69810 99477 65472 87821 40591 1152 4651 24369 23540 51031 84447 17129 24420 37471 97485 7664 47191 10571 23980 29791 31926 72565 99035 63795 64915 21973 80545 45012 81550 35982 80953 58951 59378 91134 52418 42911 3241 60445 969 67167 13157 55477 62109 29813 30785 28445 37262 87322 31995 32789 64907 54664 52643 443 14052 92025 44241 22300 58618 57674 43810 32488 57337 48660 73647 61073 60283 23871 73920 72293 69375 11509 24950 76588 2110 60146 66703 97575 14069 23952 33194 31301 3959 80535 12322 75702 17385 42978 30468 85221 75017 19753 98860 2912 78663 39590 3833 68413 18425 66733 19032 77522 35254 98281 87942 96546 80017 28799 25951 6350 28024 76127 64416 99497 94201 56079 22918 70294 19872 46355 39825 34313 47394 77184 19650 64936 3163 44667 35272 41980 23766 25213 85854 90195 45775 81148 71986 78664 83710 76888 36828 79415 41959 1132 26266 60338 41729 30153 61927 42830 71625 27834 52655 76841 23338 23312 8508 47901 63081 87882 30540 5507 26289 18794 40788 19839 50756 2544 52726 48423 8090 96692 99137 18245 91222 32325 48958 41760 4674 37509 76901 89652 41147 82326 83543 17544 78062 73704 29238 92953 16387 38490 83749 25895 49700 81765 47305 88381 23829 40694 58146 8322 93441 56688 56289 61868 5287 30640 87198 55756 32294 45617 96738 7075 54002 51066 76769 15005 24846 98894 61728 15432 1021 7035 82895 79053 41572 11933 34310 82880 32527 48920 72235 4300 32519 35313 33008 83886 63919 12776 74925 63698 70392 68219 63185 61825 83414 66296 53313 80329 34804 9792 70812 23869 46090 13226 77377 90876 97309 94376 25296 70897 60934 14831 46148 94765 66682 25736 42514 59026 41331 25894 30088 48957 52069 524 57183 73915 72098 65091 67342 72928 77069 85018 85826 61392 30070 14562 48324 87456 22185 40556 98898 33321 58388 8705 5527 61764 15405 9380 62416 85569 13454 79246 14962 38289 90250 58582 76524 9312 13224 52792 96322 37613 32887 87508 24270 97491 39372 50046 8822 75467 51794 69558 83943 76751 47119 32582 73103 29174 20966 91985 97863 27966 76137 48878 5279 90208 11593 15840 84416 69559 63411 48292 40071 41367 52214 32722 47267 25996 66289 98339 15990 89648 36069 42834 60096 7266 2735 22764 9356 71547 54904 5764 35162 879 31710 63964 64155 55413 28375 23321 8897 78782 10547 42249 81628 80871 7113 93381 68188 5936 85571 89033 43332 94273 99505 85708 10517 1180 17590 76942 32928 30474 85277 47247 66448 88176 5716 2845 74632 15509 2422 75076 88179 47129 28722 90000 27908 97129 42532 75367 17154 39219 68083 29453 93660 40708 63576 1745 28121 42823 64052 2115 60957 173 34879 44363 43724 20596 78280 5397 23188 86740 41835 20433 41455 13864 72736 99217 97497 16090 6064 31902 82236 80723 29328 45460 70458 18019 82150 48907 6943 18488 79976 80708 63786 73223 84767 65705 96367 31017 62794 29711 18424 22260 21789 92027 30515 98446 11531 36409 71317 23670 73883 55312 22677 91338 69677 13598 61580 34424 88967 48168 77436 78535 96189 21406 6198 37379 78071 67336 4422 78846 95665 23998 17320 1827 77930 32654 35120 93772 46190 73416 59721 49774 45375 3410 90120 82007 67412 88896 87164 11943 90421 38935 34598 54129 11738 27426 91808 61651 6477 5243 38236 89377 40930 45693 31639 30593 90357 37958 99508 65137 3851 37885 74535 24902 14538 8096 45117 13482 67560 73154 42273 25158 18796 42149 2150 74272 74083 91313 38250 6154 97313 26277 35401 89348 17810 58900 75304 43281 29662 17519 45806 93107 34589 35504 24658 57746 42437 50522 10176 75138 20269 42780 40501 681 41420 75681 49988 82516 15964 94693 95431 29423 84770 49694 26293 41929 99086 56328 20373 18918 15816 56427 47645 78537 55612 63572 69488 60230 99951 14266 29736 67081 50332 80880 42454 48347 50349 80220 20986 93284 26944 5245 54126 53653 79860 74924 25294 91752 37767 62973 94963 68808 42256 71333 23399 36786 12977 62474 57279 23528 5017 58677 2249 86950 52707 65695 64185 89056 12783 45244 17031 56047 18940 96551 15324 86330 74994 7975 13578 62976 43638 56749 21673 1771 82999 18158 79714 16994 95491 41576 90505 3768 91164 58236 61343 14460 21328 93483 65454 16216 74861 54022 89447 55551 62715 18651 64842 34610 24976 53393 65103 59978 23292 58416 70303 38630 51018 92424 30412 44642 50652 58448 78901 48229 22099 45009 23954 72996 5042 39124 73167 43331 33057 66949 17972 54822 73230 91916 96081 9472 14748 37923 42732 840 84487 30216 5293 28547 58965 47401 23840 30156 67519 67395 26325 68453 66543 63701 98453 33294 24262 83121 16278 55408 28159 93052 55129 56095 18227 26299 34452 12430 57533 45875 45903 49226 2557 49727 11389 51574 54345 69403 58552 91670 40045 49773 50139 35515 32110 70757 71606 40644 15261 23058 28076 54812 16177 83603 21891 54282 35675 92406 12003 81029 39001 875 77950 48107 34941 28991 94370 78317 40750 12681 82757 13167 55654 19273 24168 56016 37202 44662 62814 16164 89128 71292 14251 55948 92956 87225 64985 37457 97388 47971 94866 56247 14203 99385 4745 22597 54636 52849 62377 42746 37400 93673 33168 54465 97495 83564 44820 62579 58639 79474 13568 38815 58732 80222 11875 58727 96814 30834 17029 61710 37475 93000 41160 85296 38237 26963 571 77534 6633 65027 45126 18528 38263 31609 77088 80967 79108 48682 86100 84655 62363 84896 4632 22833 92115 92223 60800 48092 59456 87800 85116 89759 73669 5391 11228 33705 52152 3962 40844 65837 41600 37423 96373 2326 64909 35294 79434 44356 55951 32829 21193 22109 85401 11922 8865 54479 99987 91990 97244 52750 32556 85307 25974 41991 73822 38448 93553 17049 31825 34319 93138 68607 86972 15001 23183 29831 60564 2890 88658 38923 20828 90006 72909 79463 7594 97071 23908 38729 60617 10533 58631 11347 29386 61949 16712 90767 98678 40724 81018 15072 16945 49649 56008 23973 32746 1025 24576 7421 24222 56572 53027 29668 95501 49194 20879 50543 80317 24912 90658 88397 86969 19540 54174 20692 19546 62065 67234 63214 95511 46455 48124 35657 98579 20686 71619 60658 91428 29684 79316 49340 32649 76672 32298 56788 91047 33665 95142 15635 37186 72417 50850 35476 85910 47340 86946 12513 16563 68359 33309 11747 42307 39899 44296 24144 28011 12320 73580 55661 97105 48730 36070 7295 52012 43467 18452 65441 4489 41522 55483 33359 58057 75770 72109 46356 82322 46151 56590 38848 55409 51515 43384 78716 38450 67313 59512 47436 78346 203 20531 85084 66594 62366 11315 77412 11619 2026 89496 61438 27357 78174 25934 47215 12486 44666 77740 55615 55278 96361 490 92685 78538 98879 37163 51575 3592 69288 24167 32814 5728 18098 9920 51316 83007 62732 16373 27346 51559 81349 43003 31224 62006 93536 56433 20088 55177 5841 31243 46872 63020 17851 6788 65230 51257 41061 15442 12855 9979 12750 67410 9622 27719 51209 6601 34695 71612 62627 36941 96852 69763 42967 23720 24828 1480 54034 27227 54549 12766 62470 12657 48785 90886 99432 92511 55582 28999 21573 5633 79379 46255 47982 84402 10810 71821 76671 73325 54053 4940 95877 3277 89798 7189 68259 7004 51514 42048 83776 34261 44941 96937 46069 38199 24704 42694 63626 66879 96506 98097 51122 54778 4574 90979 62955 41606 98549 47644 8333 83920 8876 30104 21983 65151 36160 71672 54523 37257 73120 97794 22080 54516 14433 37346 18634 37007 60687 50121 60359 555 66092 44058 77224 2976 86211 89693 35953 75020 19848 85052 50931 69930 92936 53521 71912 84730 59153 35364 47572 18742 29925 18231 43239 86909 57572 68523 80385 29367 86604 61555 28580 21040 35715 51586 18193 94123 17246 43987 32638 54210 14259 55568 74362 4588 97874 3652 28002 32384 87951 39454 31617 36666 53171 23864 52035 12800 46431 34211 84698 75709 28017 33495 41044 54943 48542 94369 83820 4097 91563 64113 24831 38908 69299 71964 32308 28336 80236 89284 10627 37230 37749 52378 74594 63560 93848 32319 94014 64976 86227 27518 96092 67571 77235 97761 25438 35329 58748 9877 3070 6014 18805 98468 40301 77204 54332 57045 80403 627 97703 31656 15374 20534 17277 80604 97616 79605 3912 35740 95745 58610 36563 17196 71708 22991 2397 70072 55465 10170 24989 79198 4751 94278 2558 66806 77308 45306 19696 82584 17775 78704 48085 7769 49012 27610 52047 15177 39076 49461 93751 7972 11770 96399 93279 8253 18064 92148 8668 52857 37894 28442 94449 91076 956 48569 29490 96054 69547 57197 23667 93242 31066 22053 56231 23069 19900 92317 89920 25972 96436 83355 78806 50863 49332 84119 26955 86746 70486 82208 6699 12579 50347 77145 32561 47697 65123 69144 40714 87150 68084 64989 45749 24005 51180 90711 36687 6768 88949 53697 3437 45081 90715 34833 67700 3103 68622 25395 76083 28022 67987 25578 65322 74067 44792 17398 2873 14374 33058 52369 38688 86228 60628 2521 30146 54442 48525 90502 90877 68130 90777 52949 75340 74131 32107 27716 21641 13110 41774 66203 8703 72496 46720 66777 49786 17350 59470 20565 5393 3712 59810 91891 31298 54252 30806 90227 51149 71480 55370 14420 7300 33039 29856 44865 98064 94156 54797 15731 96695 87432 8446 55361 68600 74380 27690 70912 75584 57138 59509 85497 31120 82717 34781 44216 76238 79139 59483 93724 20570 21459 35239 66355 85455 21922 22445 31555 57955 45037 46745 75861 5991 62396 41601 41777 66477 22452 96185 71311 15973 36502 46686 84853 53709 24942 59744 21375 13338 89558 67737 51550 55624 61361 79021 78678 26051 28260 47696 44373 54815 43766 92469 56424 68909 64726 90544 67897 50211 31456 1058 99491 282 93329 70840 92557 48172 12337 87982 87492 9371 61299 14886 69044 13750 71185 97902 52713 33644 43671 19561 8872 32429 44105 77947 35599 32978 41671 87598 56695 64016 66243 15208 51659 80128 76455 82526 52382 7234 50264 67321 57472 53166 58826 1924 2870 64369 86075 72723 42162 827 62322 98325 80394 77367 18292 47921 81968 35596 47930 90184 52081 36136 53689 45240 34677 78381 25819 81829 23186 57106 28779 6584 93736 34685 87545 36226 72497 26635 50707 26926 87443 12642 45655 85829 36057 3516 3333 59359 88871 17621 70686 3386 88216 14431 51966 63385 74816 63072 33645 95098 81491 44151 34482 64964 6516 24215 92350 10463 92459 20199 56084 39877 61057 70697 19771 70579 71558 78613 23814 41493 68214 72362 22742 71429 62102 78706 47016 10807 82942 97214 42836 34943 38797 5155 75851 23089 17835 79507 26575 31554 54877 49811 78088 81724 84009 54616 34244 43051 76478 62482 72605 74949 26351 91921 63944 37043 43575 87722 28061 99534 75205 92509 80663 27309 92885 1010 19099 24361 79518 75582 7694 97996 77495 97246 46405 98240 20319 33755 94915 4954 79166 53173 40942 69406 82415 57463 50244 59228 87857 47510 7713 55194 21247 82887 82100 50595 78675 81305 33549 72516 89277 66103 64697 92726 60353 42863 13952 6776 58352 96145 51161 71694 52157 33486 43913 63813 65882 68937 30667 67236 30194 6362 11193 21518 14166 3986 15924 48312 51721 83295 46649 84419 6050 59098 48481 29862 78202 58837 79964 75100 93994 16492 24161 46643 31667 28400 14979 63217 3430 84401 13292 33931 88329 64091 54558 26403 64047 61220 96248 19937 23301 80252 51939 84640 83893 77804 77988 77874 11040 24216 8878 6771 5123 33512 99248 84455 20026 642 28993 91559 20463 71909 80356 94584 5660 924 46456 44716 49005 80655 31463 9202 99902 88542 26776 36029 5822 88265 19126 63899 81709 97422 78190 92979 7069 45074 58963 21329 78087 79846 75073 85129 37761 89635 75518 20219 74791 8355 78131 51604 43401 29613 63597 18671 8713 56146 59485 29457 34797 59003 76485 73541 16847 48357 92040 4285 85711 27634 10481 43860 5775 6286 41031 76584 92992 91131 64008 9959 45901 4524 75623 29087 47525 31171 6392 5993 66045 86027 99333 84421 51302 98102 50186 29627 16828 98079 14131 55376 35566 458 88399 57966 13725 61649 96910 79295 5933 28774 62857 87991 91751 89130 45649 88340 34775 71702 81055 58063 96944 34839 61334 83536 36171 38093 35585 40276 89009 14059 30649 9946 77045 93394 3352 76037 19532 69527 18982 35509 98645 39215 55437 90874 98302 19695 80360 17546 98852 36791 11945 75995 93850 37639 21941 48744 45299 33183 99699 70719 30734 57412 95948 17115 22939 75370 50667 60906 7942 61708 43906 68423 39290 48845 13893 8791 59698 95141 33793 85610 51735 85606 87693 84424 32054 64783 80558 16958 12326 64402 99445 41781 16782 4728 89910 28405 95467 6564 11031 3509 19040 64797 20727 59738 68183 70097 90973 14822 43585 77372 88123 63888 70650 25509 2119 64026 85721 8244 74379 11911 27528 38793 77966 30037 64766 6222 96566 91161 36915 98354 90052 61107 95873 79100 75310 35027 13011 68759 19481 72810 24836 32553 52557 13074 93521 95303 25886 9540 41396 60124 3960 6552 21919 64278 59316 49588 84692 46120 82074 96968 56535 3694 29244 65439 99474 33291 29178 68696 69199 26393 26513 63823 96247 15698 18432 56930 51804 52778 64793 57497 79938 13186 15360 14526 93042 4402 14578 20160 87339 86530 54824 67740 90141 78779 92155 4959 88244 811 72584 53541 85622 51101 51077 13543 14991 54648 8778 66509 66797 60164 74564 66302 90257 30662 83934 53032 56192 69500 64288 54888 98999 19665 97516 41231 27004 61161 70147 9832 90967 54600 71073 78805 87608 3743 67198 63538 51068 26774 99928 40406 63857 72201 63114 50577 80366 89846 48353 2218 62638 97969 38446 46231 14349 5306 83509 57319 77535 59276 77668 8837 76376 1987 92817 91501 33591 65623 57711 35126 66042 80923 5247 8482 36480 81054 97882 9381 42753 99116 15594 40234 33927 31942 8587 7661 20969 8208 4170 66677 29863 96438 62124 21450 9131 45625 45958 57795 82502 29484 74318 25461 32813 26052 14832 6882 47730 44671 90656 15209 55521 893 42854 64017 87726 16790 18442 42953 79597 52513 20629 29857 29835 92720 69209 43699 2528 83845 19517 50012 28630 13790 23449 72059 29681 74959 27239 14884 96688 40448 64308 10266 24134 40445 53693 25378 23013 78818 86237 81508 19249 36114 12941 90862 8793 89465 44167 13153 42483 65272 35902 7914 52527 55635 42105 9960 53419 90779 77299 12606 22091 46827 39744 67092 63561 35349 44378 23632 48052 91350 63172 63602 50536 40571 56822 633 99939 90625 23715 11310 82360 73335 28718 94618 15188 81638 74409 65849 48762 46272 16462 3456 79894 95509 25232 14295 37569 62926 94200 44234 2047 7592 31590 65034 30809 86957 27465 2012 23004 88851 18821 15399 79218 72157 21077 6256 85126 14903 90602 35875 52064 94480 43677 76695 81758 58765 20451 60877 82855 71852 97659 72529 54473 26592 99391 98702 12968 56518 12961 10217 7520 30812 99420 58032 42864 72556 51841 86987 50377 53556 42906 32967 38109 528 73545 96914 13352 65737 48736 54308 62558 41482 94972 99156 1391 57410 63273 37658 71654 98061 3744 21840 34554 19531 49892 24783 92007 12072 4238 73016 58601 52325 23162 23556 67477 43036 76319 83638 67844 42095 15338 16349 97133 52044 1972 81555 61146 38898 22058 56596 21765 48013 24857 23061 33971 79654 78983 4820 82342 67616 22270 90166 14169 47167 55088 26490 16128 69679 27972 89512 72963 95097 31603 59446 64046 47918 49229 94836 87563 80559 52808 83194 91874 31391 36766 21511 69821 93249 27576 16549 13057 44278 59175 12454 74059 81423 60635 11298 53352 1202 79898 94061 57163 19779 54865 97749 88718 19338 51312 69947 47853 40470 83475 71917 18300 53875 45558 43754 38054 42824 3453 44074 21005 4813 74615 99036 6893 71171 41742 45140 75768 83058 52522 31485 4541 30543 55121 6003 29519 14592 71214 61173 8985 77339 20908 45790 94567 31105 45891 60524 94865 65637 63481 295 48696 46985 59816 8012 81186 49164 64545 56863 49301 79876 19409 94239 69889 92800 96941 17585 12555 64178 40841 19381 30120 61378 70518 59082 9762 14451 34900 61646 95751 91415 7547 70172 55082 8598 28742 76460 90274 20125 92191 22591 47039 12478 9901 75488 66247 66354 9893 4025 94629 17842 9980 98219 96865 11687 46588 55078 85538 42998 47962 60983 46444 39953 27881 80719 47665 40208 79650 57250 659 94382 13469 68331 39588 14023 33999 43701 74431 64098 56721 43608 69517 5167 58542 29679 30852 45175 65458 50092 58852 5277 94753 83610 54347 59539 23140 72929 86596 38243 78104 73298 90677 69604 14453 31916 2705 43728 27176 56392 22236 58317 10210 42815 80485 6902 59872 78427 7844 26004 96046 67070 20155 49456 83625 41951 60179 2465 89546 48698 25598 40535 40263 80435 71154 91590 6767 60848 24486 22437 32516 4824 3609 94532 91789 73479 1535 66009 23594 2505 60855 2269 68635 90242 74269 21431 66098 30440 34865 78866 81766 69672 37617 29507 72680 66930 57156 99512 68310 13781 81205 94887 89208 35251 23288 93666 9063 89423 10753 36299 63767 32142 95133 33962 88730 42865 49528 14019 61510 18031 32367 68155 21469 24780 36805 597 29573 1381 76087 95238 44179 87359 34243 44281 2578 39493 39846 38577 83741 20654 22108 88198 43243 35986 38820 76161 68610 85211 71305 14972 10215 61441 64304 75871 76091 22570 95139 49822 37076 68517 55366 47608 86493 11458 83225 2341 79492 6419 56466 34518 50453 64971 30402 89502 49737 39292 48901 67169 2737 65288 34989 81468 76179 14868 6264 39343 78184 59799 63436 54230 60341 83482 52057 97207 56697 21302 82706 78641 48587 50815 82510 12137 96221 95145 253 27698 72647 85597 79879 47470 78114 93203 88796 99868 68783 38770 45463 21323 73808 68851 58251 73993 1908 10534 15727 15694 25849 40329 10898 59993 35600 1006 86612 76659 44958 76435 71674 39245 31087 36834 79740 20665 39803 3714 54166 73997 18395 71172 21932 77545 28597 88661 39282 647 32248 17609 78843 22135 22388 65809 37437 54973 46169 55985 63989 12024 80482 6501 86888 97051 41400 23981 45467 15287 44708 48548 14936 65083 99251 37277 2159 53009 18114 23151 86390 73251 88997 48029 62350 37748 4425 28460 7369 88422 51142 25501 26350 28047 40671 71297 98434 44094 21373 31410 8173 78422 85405 42091 34386 66579 38406 529 20929 5329 2288 37429 35305 90726 37104 71261 70361 6418 70649 68149 74112 36216 28371 94819 60516 97501 49494 8152 20004 70741 67440 58252 75240 10199 11720 10494 35375 12903 30725 21085 92809 46406 10549 68489 11452 73953 55435 54269 24094 53645 54153 16523 96345 8288 12416 90318 5695 89657 21700 36703 65924 95398 29493 73597 27075 30533 60100 85433 65268 16500 56717 53639 36426 32554 63831 68868 50007 57478 14647 29117 1787 92183 25093 52762 55854 8621 58456 79868 91487 22476 76999 19127 52936 59206 27156 16730 96993 65416 40062 48391 76733 28807 96982 49745 12028 52116 9283 69304 46772 12202 47322 15221 14118 91880 94295 90164 36619 60915 42606 85308 91393 75381 52768 54790 50613 92761 10645 81340 10961 63321 77913 42206 23621 54018 45983 59199 71838 37270 76909 53949 7431 49801 95519 11461 98021 12240 95170 23295 36792 11213 6843 5317 26118 15952 69796 17473 54217 4856 90525 2704 48261 77460 30613 68488 67233 37786 760 17542 65022 18842 37286 11949 37123 32626 81246 63297 44443 49546 6574 93478 70235 89821 23438 94090 99564 56956 84947 63653 19034 64260 37158 47158 26253 83343 55656 89400 67779 68778 45364 50014 90163 78693 61961 43891 18925 79034 88385 18349 59701 65687 50592 84268 68027 33233 65625 86189 31345 89965 21759 56070 48349 7039 5192 80728 11079 26313 49314 4712 88242 18254 50498 88515 98246 42898 11216 92326 11427 67583 16582 91976 90550 49597 3663 78437 17090 12602 75334 27637 75595 31349 62869 70242 85064 62076 26121 75235 73962 38733 57547 91224 77624 21554 64563 84122 81312 69798 97215 57495 41658 27863 61075 96269 56164 47669 46841 88162 74960 7058 58517 85105 85438 4866 83912 33218 78825 50751 71304 49706 33504 56689 88712 77732 20948 43415 38732 71500 77287 523 10754 2963 65648 20508 20043 65624 46953 48117 13979 79897 13895 25681 73564 4922 42484 93695 86152 55800 83812 54185 18780 13318 107 76499 63014 17111 13399 70718 18652 59281 10156 38079 471 85419 25679 59623 33642 93827 14744 93041 46076 62072 10374 61375 85967 22201 32501 39618 16964 3481 78075 34619 5276 35351 19009 44450 44161 6681 15272 13867 83674 64929 1835 992 87427 11901 14749 2530 7678 75429 86235 64130 26471 94314 4516 45662 38844 85758 32304 68215 78141 78854 87739 52113 64824 72001 50218 1782 80864 52993 91837 19542 65406 2902 99507 41001 15197 68163 41075 70381 79878 18351 65744 25322 34732 36135 29394 88732 30306 46163 92723 32445 26750 28057 12286 81115 74958 98146 86791 26211 61805 4511 91506 94653 38972 76666 15629 68872 65520 28595 78748 84875 7510 65384 55430 54627 43345 22544 88303 34199 92479 16664 81579 80454 75311 56674 79893 83312 15219 46774 91566 22875 75041 64072 58268 66416 12344 39158 52461 53420 20136 49747 75265 62846 516 18223 92001 88715 26698 43979 79721 86780 94221 53912 19472 396 62874 85009 40364 38528 13491 53473 98145 89334 14601 23745 79686 37168 65279 70270 2349 33006 66983 47214 64077 36723 48806 24679 35192 78089 3074 90171 96681 40966 79801 99787 55260 99526 24389 29880 47701 58003 79061 15714 82580 60956 79767 72042 27072 90477 31685 26936 22970 70130 42771 71874 26612 36060 68659 22198 76955 80944 45541 84229 74521 15780 94420 28456 5030 444 39165 15003 58470 16183 26515 32745 47721 45540 57373 577 63861 59568 7074 96694 84028 10160 63995 99065 80099 68639 62922 12628 43763 192 89409 59726 93679 6306 4323 86472 99886 7808 82951 42617 31328 36696 26080 49708 52675 84761 5877 17588 24302 74635 69845 77029 7046 84126 99173 50 71905 51061 24741 60133 51746 14752 59465 30075 58725 90807 74845 97852 14794 99352 80162 83736 80961 93616 92528 46339 16294 7936 72027 79144 43378 62198 59953 13960 86675 97767 51053 83957 82674 9880 53355 69060 11032 74907 85761 97175 24787 66183 77218 29943 60247 93410 52379 55392 33909 20880 50857 54521 82128 37651 64097 66610 80693 220 3144 32698 78172 23559 16310 23943 47261 61269 49441 86837 52252 8068 13614 87878 91278 64635 45024 49707 4324 64508 93658 88802 68393 9477 52101 32413 8212 57881 65236 56040 25817 18394 15766 62252 46917 63685 19943 19624 19018 88869 44353 66776 92943 71543 49193 53705 38201 68147 77411 30610 56579 895 47778 24672 22402 61512 88046 37792 56160 74660 89052 99808 47524 33070 94100 13309 36324 64459 67627 38709 73359 23041 34689 61959 98115 52598 61700 32660 45069 19280 97193 29369 6104 58682 57874 86830 7738 57166 31558 89988 90738 45941 12809 38396 38102 11906 3606 56802 54786 315 8353 55006 44604 26435 48649 20422 84925 47141 98830 95966 25540 44899 9577 31565 50992 76390 82780 83465 6125 49816 3542 25250 61722 41175 8172 85531 93413 3436 30432 56379 79301 27027 32943 80442 55791 55906 56957 42359 95659 95500 10392 41791 59226 55743 14475 62155 98532 71122 39693 73323 93924 30791 40543 45338 92841 50494 63694 23872 68518 54069 87814 95009 7947 31045 86409 7374 22523 86414 50280 85147 8942 48063 52618 98291 96827 23666 31115 58583 20606 98943 37160 47561 89565 81481 35928 70768 36082 91673 46092 44072 37675 64846 68636 73106 4855 15125 25192 28096 14754 9277 65258 79908 20822 95803 83725 74593 58055 80553 90773 94797 41622 82253 51367 9724 80668 61894 69825 51957 61090 62712 81828 41782 87266 53635 96219 68547 30275 83718 79604 87783 2024 71856 11739 71162 75355 7217 54668 51676 5590 14248 51557 90333 39081 78735 26824 18485 62255 54942 74704 81797 29111 72752 73095 60623 95211 81874 55190 73270 21798 85132 60360 56265 73749 15878 9411 99726 75096 43582 83722 46537 73872 50356 62244 10212 16912 23018 56313 56295 33320 53201 62002 55247 15561 13931 94302 60043 11803 94826 62438 81803 64301 33780 87976 26537 3724 30062 78076 46628 78727 55410 57505 15994 66757 12105 47521 47092 29415 78661 74266 37053 33066 18041 55352 33938 87981 82861 56605 29391 47871 41036 23730 97606 14688 23315 76527 96523 59567 388 54579 1619 59441 6426 87621 27699 94606 95008 62399 38437 28836 41678 12604 34327 40895 26583 41008 66396 90072 77487 79852 78978 61844 36050 54513 20725 32818 9635 35824 24381 25757 25064 16466 70167 63916 35963 14941 26142 47625 46778 48258 23651 92081 36094 16554 9774 70040 10713 70991 85179 16626 20164 57014 27389 76498 30424 72599 56440 13388 34371 4246 99658 72408 54982 18010 87387 56741 48400 22682 74230 24314 62687 84086 95429 11109 17112 38791 44020 82227 24648 68397 3841 40833 82385 79974 72246 18716 82907 63832 81128 24366 66071 23558 95933 93834 92741 53025 87330 66800 2610 21777 20614 82255 15748 4365 29699 84626 14788 24888 61167 45237 149 21454 36755 19106 69493 77137 48279 35298 36902 88824 30639 77031 31831 98967 45511 36740 39336 2473 22159 36517 83255 40931 8382 59369 69165 49264 54672 40023 93595 14319 39277 89017 96933 85567 89011 17614 38505 80115 56639 18714 41153 26194 52230 96180 29527 18006 7600 48012 122 64977 79943 23618 82001 56637 28292 80495 64816 88221 24530 34160 19893 15259 37141 35669 86702 84031 84580 36455 6723 92121 28074 73182 3723 37659 47808 1877 11336 85054 47609 95827 44276 82891 56713 35061 83512 22691 25129 51087 23911 18498 90427 72786 87293 83197 29278 35323 80678 61059 38712 29487 56190 10938 86563 89016 63526 26628 35651 34445 75762 17896 55039 35652 62789 66841 22927 15025 57659 50757 93217 58885 4389 81853 24452 97560 41540 12608 8771 83588 21524 47313 98142 75490 82059 28826 32181 88632 84448 26049 27609 78179 99760 97634 57913 44535 72535 39628 32867 19062 38391 2980 99098 90878 27117 63847 79449 87908 48148 13418 80588 39362 63641 96763 57492 16501 68837 68378 17427 99144 86054 70145 17406 86661 11697 93115 97362 73876 66410 61199 13119 28680 4537 32998 20103 87437 3572 35662 21417 9985 8344 66970 33361 10313 17847 23882 14946 85940 55484 32362 61946 48882 25056 57125 5374 46715 64498 25946 2037 89793 20951 18056 99854 70729 66184 13571 19225 86459 18903 61620 96132 17032 81790 48980 65614 92510 317 27157 51593 22720 92031 56010 69663 67373 56559 10283 13510 94670 7103 24339 43521 47535 96559 59324 66263 69079 76710 71918 54463 16069 63689 53175 95850 99373 17231 67228 32955 53298 57792 89092 67163 87015 56310 96323 98167 4658 79443 69983 896 90225 41102 7882 28825 31817 20829 34617 10701 10568 54629 60162 26116 62692 49185 3575 15837 51083 68355 31989 51113 23023 93646 10100 87973 25832 87247 58540 20323 14049 78318 60837 60697 31141 87028 42316 96514 35227 27895 76940 13230 12471 62115 73286 11203 67869 27489 95005 74730 53440 10540 37555 18856 38246 77986 79319 26477 95397 30307 14751 75747 92987 4514 36151 35705 55847 62426 67817 73681 93314 80221 71842 90854 56090 45369 79335 26892 64110 40370 49110 77033 96509 23699 7631 47294 26981 33452 58229 4391 29388 72469 99029 21291 20337 56147 99612 48745 34730 79615 4544 14380 39266 86005 7519 31040 22303 7290 19678 50459 97782 56489 76040 81176 78523 37180 60178 79080 71778 56804 43532 97962 54172 26866 26937 4628 77745 44374 67643 12134 2052 84364 99967 71043 2706 4605 80311 14173 75075 228 31246 784 33869 29438 83476 13500 94796 88337 73513 92851 28698 80701 98471 56805 53575 48337 82743 58022 71815 1266 26360 30657 53430 62226 19484 18567 14331 63816 88783 94474 63631 9482 58328 59792 93554 6447 85065 17966 34835 32044 43837 20374 11487 8111 92553 18186 99072 23714 77675 22003 31540 59640 46531 12154 9260 38111 40160 7031 75249 11703 92017 39558 71790 39555 81732 29502 71911 46084 89462 64955 99358 41844 31496 8184 34143 61839 63643 93761 11656 56170 11508 50685 10503 73488 77430 41915 51910 77844 83983 75230 3363 9462 79726 89450 74598 23400 87639 46788 73760 53268 18664 47419 88864 94863 82131 26808 45819 36110 81007 92483 29537 88498 63736 40447 78311 61277 6538 52028 24706 27128 88042 48909 69419 94521 7628 23128 51464 85608 88735 6436 94115 99649 75696 88213 90025 14812 40741 2008 64366 89132 17797 85863 26669 53311 40924 42573 36022 79619 56093 6010 28612 1915 52221 55354 21725 72921 99318 60627 62218 45396 699 32471 68018 2383 78022 78699 97604 4555 74411 82575 38737 91951 64876 5829 79506 46031 32150 41304 22983 3873 57362 17140 65349 14376 19930 44777 34777 52865 36988 36714 12535 16147 79734 89850 37320 41566 61593 38637 98296 72010 79432 27143 77099 32157 3142 24097 2238 75153 48 42381 92331 3119 74048 62850 78884 23417 90169 23021 88022 73947 14995 60165 10376 64511 67229 70747 7870 15558 28097 66390 7254 17562 98979 21737 22204 77464 15067 27424 5657 83151 85028 25811 22378 32457 87448 31096 60303 85118 33550 80404 15077 27617 63304 62841 15518 13343 35049 68289 92286 17572 83578 70540 8297 78330 58239 12395 73195 54205 17525 59921 66875 93556 14216 55179 99488 68165 47231 16946 10086 31429 52402 51380 53928 82244 74039 40539 30315 12892 30611 45187 27545 75119 44491 72623 77839 15725 90415 7392 39984 44062 75267 27463 38689 10836 93384 85562 89606 74422 77527 61636 72589 61716 52346 71959 5650 29130 71033 63376 23184 74023 44848 2003 93158 9440 15334 65168 37018 74908 14340 70845 8976 24252 83984 33820 37548 48614 72666 90536 92231 14419 42670 52629 82612 91286 52763 40412 45992 86080 622 57602 71103 20787 63493 58024 22372 76245 66003 26731 46521 74273 76101 78156 5826 83396 56967 91374 78268 94076 65735 43593 43061 84011 21937 35393 48635 49121 85000 26501 11132 47079 34627 25548 91561 11991 35565 52008 72619 81619 21901 64063 26366 23810 82519 679 5805 97463 63623 12590 73217 26108 93104 21266 94905 15507 58023 24575 24356 80764 22514 67534 90826 35277 58230 26848 45235 32070 7361 88002 26154 45192 55669 35987 47523 56039 54552 24057 53818 76196 73548 66925 68765 82262 68347 81488 57666 23393 33381 41450 30759 53925 94481 88838 78626 5690 24511 66111 80492 45727 69809 13241 17939 5045 53414 26767 91731 70221 69761 17116 65383 12498 16368 2942 83253 32365 63121 87954 7705 33763 39339 47539 97373 11936 15859 81323 80718 21051 90315 31563 28059 29936 60944 1982 77380 15309 7304 58109 57479 98157 13416 89887 90161 29701 37806 82155 67324 73684 84635 68095 79687 18426 89705 42710 8225 62210 81001 48738 36950 54125 5850 69363 93205 52683 28181 18093 71249 88924 75154 2695 34326 55583 74001 26396 30959 92965 50901 23362 23777 29937 48977 504 1401 18905 81097 97178 98692 64154 37797 17161 5018 64502 61225 57692 6677 74860 97460 64821 54957 54751 86689 69005 22700 1905 60606 44934 54105 23482 2078 81276 72902 98556 27788 20682 30140 26110 75902 8171 45189 40426 47221 71737 25179 66973 32514 84766 6908 78507 3260 61256 85946 88927 586 5982 8241 93351 90035 25765 51354 68633 95984 55378 44401 82808 29475 89713 25948 34018 14598 74617 16836 14385 43710 55683 89487 79986 43013 79673 8120 41778 64585 40314 72359 34439 73838 37218 73498 98960 92689 45289 69164 62801 95432 53843 54047 40922 51423 81435 48602 19539 87622 94208 58822 90932 44725 95075 41761 54393 71095 35478 74334 21997 58145 51951 63503 4321 36077 32709 85961 27313 29982 8447 19098 83919 27931 54085 85858 70691 99022 99720 90366 71472 23571 46479 63863 12169 65908 3169 5658 6569 84217 95563 82079 10978 27471 85951 20711 22635 93841 56321 93962 720 75004 60201 54386 29138 2664 86905 88294 47756 11515 34929 90009 93211 53236 6022 57264 46095 43110 14874 61666 68247 76533 11612 45089 34379 49394 8623 65990 98242 12735 70786 40613 29317 28604 24560 16088 74066 56013 92711 97541 61754 1838 22741 96076 85620 38257 38744 24417 90844 46713 21611 7586 22586 87645 39751 63236 81015 97333 60473 3884 32694 34939 74712 38767 47764 23355 8134 53694 79019 87426 34183 76258 30521 43138 65534 96004 41533 7028 10730 91672 52443 49938 64795 16837 74794 58701 1345 92218 66862 61904 69614 40888 45452 86113 69705 87299 85846 54981 20623 18018 53630 44351 49081 55209 79168 36874 75866 47552 93109 2457 93847 3659 7536 91217 92100 503 50373 52377 52724 6499 10005 24324 11575 49460 26517 60142 34905 39049 36037 59141 32348 27077 78814 23474 14367 14932 26813 89876 42391 62430 21253 14144 12179 66956 92159 32987 22153 45264 90565 53502 14731 97211 80977 56341 76216 19942 87314 86166 10490 76424 6489 33085 62353 97861 80872 89725 81397 30666 72999 59097 22599 55303 61233 2022 12461 22498 32863 90074 86682 9126 9926 14030 54750 59849 74775 3654 23918 15634 87650 86926 21425 80033 17607 30144 49074 89841 42796 98835 78492 15058 47444 43431 19941 74734 5383 65532 44528 42112 63854 84933 7500 60986 80853 50979 81493 29671 33226 42585 76752 79194 18774 35869 6070 96651 67435 26571 9483 23967 49581 16245 1186 4521 71207 15611 42625 88568 28873 31233 89743 65525 12102 53345 19293 22179 55357 43956 8209 16923 53627 92735 18556 48740 77485 22516 24011 32804 30799 39795 74597 70597 47590 52086 99518 82084 92547 51108 20943 12386 86747 88660 73932 63573 89384 82003 46327 74022 88408 16840 34060 11964 34320 30614 15308 18580 22702 73703 63199 83770 30358 53454 5815 82882 10928 59476 22781 81688 83238 39211 51358 18217 25360 17419 64325 59280 59508 22746 78281 97756 18257 37934 35110 74224 80932 78964 56383 99503 66019 6299 60333 43391 53500 81472 91052 41964 40735 7486 19430 33790 74956 17761 52437 67286 43980 25073 88382 36536 17928 78258 51164 4522 86937 13105 66710 84418 36250 48970 77005 93721 35899 15047 66239 90569 62096 69544 94804 28138 34861 47220 52224 32566 94418 31060 99135 6535 38888 47585 80088 78083 87764 54372 81094 59494 75019 41888 16852 2014 14516 12567 12444 49286 44386 86898 31001 42029 80232 83611 16320 69680 92047 37709 51847 49898 97856 90063 77066 91072 82536 55124 23323 77317 98535 7214 44804 37924 51266 44819 74187 63918 55110 19125 51999 52146 88296 40373 52790 748 50378 57909 66456 13455 24539 48100 94362 28484 39083 77011 88575 12544 37840 54171 61813 99639 95995 56435 80059 79164 51288 20015 78778 16359 61053 53988 60789 750 5651 50898 13160 76459 58093 51902 97015 96502 39958 96888 44866 81547 17173 85683 69466 69470 46492 66364 89356 35457 50877 986 56201 99047 60039 26161 8194 35886 70277 22790 17981 10579 69242 27041 94898 15223 62634 75984 12218 34412 27814 7288 8479 15180 56937 48154 68824 22197 39805 87191 85807 35754 83774 51020 9406 42613 3210 84469 75819 67545 36962 34168 43364 7336 84715 20318 50126 75579 29084 74172 29151 25199 16393 83409 81499 51386 92816 12700 58369 85923 67048 66721 56934 2846 54647 38836 13563 48089 48370 2728 93427 81320 24297 74414 67481 20583 66501 56191 84366 84026 45985 54177 99609 11396 9793 10580 80962 1302 88582 19833 67448 35450 11224 54219 51205 34422 70124 42418 38069 41487 86082 99918 51979 38598 6651 48648 99949 58457 3376 68159 71929 93624 68462 32597 55996 38395 54806 56919 4214 62987 24933 55852 20792 18534 95308 52691 80817 45779 66643 96017 14463 79712 15347 34948 37357 16199 70915 27067 16259 76047 940 37271 79031 12753 57236 52353 59706 96843 13812 38976 6025 45269 58207 45847 61056 61176 64798 59237 53507 6513 43590 20383 79802 89849 60554 20976 38516 66353 28432 78246 96489 30980 74980 41124 2075 20173 1673 58115 60719 2896 32927 66320 98399 18352 3733 91545 39481 87185 20904 80820 55660 49845 8380 11539 48684 16795 37780 66308 67404 85743 85712 30633 441 75179 43866 39295 12924 65941 62301 65583 62821 17518 98707 72869 25069 64633 12542 26093 49697 25465 14809 74964 65294 52786 61536 23581 4476 57552 16263 11453 98382 49595 23504 88371 59912 72992 14792 47023 34714 20442 7230 65902 19402 38642 27687 14370 49041 57830 54106 10330 85427 77002 79090 95656 86302 16724 9095 70002 10521 99680 34146 62746 63354 272 79821 76157 51717 96889 71063 46818 77749 56917 89943 21493 92630 93003 95937 4823 31862 57784 11968 6463 69296 4798 19578 99437 96449 93099 36559 32678 62439 57094 82829 1948 38659 95922 32299 76186 69964 27852 90248 9924 19071 4118 66854 91631 80858 77513 95531 63428 88539 38029 58364 47591 56012 74543 69518 81656 22511 13020 75650 12043 13890 35965 65640 84859 80387 62047 3348 50514 54267 19817 11549 26661 12143 96388 67618 95854 93142 56459 84022 63100 48302 60344 17605 92032 48078 77953 41342 63425 34325 1009 49334 80456 20752 19761 37323 41514 56696 45218 15617 69312 57765 92493 51223 88736 65004 93745 63622 80165 34129 21774 83015 6485 37953 26878 81674 85424 79414 87222 83237 91048 3020 15043 85950 61433 66123 16850 36321 16094 87906 8974 7534 88770 90613 1370 96141 98694 87109 51528 84107 22890 19101 55504 80083 47957 74171 38834 5975 48643 73102 69564 98583 80652 38007 76343 1851 81680 25751 57431 69163 12805 16067 15797 19775 99838 63332 59179 46769 71004 17936 2832 9333 84240 59676 98984 32924 81490 87393 77766 58849 61970 4694 10918 24108 76482 91176 54961 79602 7711 55744 14565 90949 28485 34845 27553 47564 39018 12928 81089 34403 30933 67791 5493 13974 64277 55747 50466 79251 1808 89563 10715 61030 52458 19856 13613 4690 52020 46121 60431 29198 39489 9178 69255 88794 62675 2582 64487 54277 79440 44869 93686 5713 49515 82603 28169 37359 52718 42216 92369 91794 46459 5952 29126 46576 48401 31647 65628 42115 82987 87291 53572 49907 30960 94577 56892 83841 56200 93743 64231 70983 20353 7640 52445 43096 41608 93089 53045 56460 40597 49530 34087 40540 23275 10396 57707 55364 61772 29185 8711 51787 27789 73174 88964 64948 87754 77280 51392 87841 88394 58640 92386 82644 13586 91879 41173 41875 14814 62250 24629 72585 44938 45691 95534 22033 68260 31236 65408 18190 32511 17272 48422 24533 49182 54660 87482 23843 25592 3263 53168 31914 37975 69156 13089 20876 27378 50010 12149 2629 55915 66348 77963 52119 21184 51632 34531 13532 72018 78912 14851 57806 84367 91790 86331 55367 61108 98285 1421 27246 937 82232 83489 34463 2673 28001 80306 41049 73922 97396 78504 61400 92045 41227 61803 85130 97706 36083 86556 12862 53907 26681 98107 25341 4596 3353 39853 57459 70936 62614 26627 20251 88680 13231 40638 33012 33379 35553 17532 20191 48248 39475 71358 92409 69352 4718 49294 562 66060 10935 60826 320 78125 13023 68275 86023 88521 72586 19653 76826 75580 26672 27331 54752 8249 50827 27464 53198 67532 30472 56994 61965 72974 93525 59093 96060 36474 93450 22664 23113 40713 36367 18592 95518 97205 63220 76850 23256 41327 62467 44131 88115 83089 12632 77560 8010 43237 86252 89833 84892 45281 93090 73407 97338 67022 61332 77248 46475 81132 4087 78133 77541 57908 98746 33203 57304 29726 77434 50813 94822 9181 17352 16685 45357 3593 48418 80521 27308 82986 91260 46799 27533 35044 21675 48174 87081 26412 62517 16149 59247 27584 70901 83605 77826 51182 62647 7470 98414 61718 47063 84498 73474 34397 55839 74045 96769 58940 12443 97212 48419 27540 45351 6349 81769 91588 16385 22225 98070 41198 28053 99710 80068 7850 88631 27964 80369 88471 70013 46131 68251 89901 68327 28937 7124 67602 93586 90093 98804 39583 44545 79635 75093 26684 27392 46742 50548 92970 510 46101 23068 59447 85284 70227 81671 9102 95523 79833 77149 26818 27697 99464 5609 80597 74757 59932 92057 40996 89871 60224 41796 2118 86985 70655 36614 73979 50428 6065 94539 51698 5959 98104 54695 69666 97759 27586 47993 78517 73938 7852 7087 27147 21066 86043 60351 52017 43336 13612 14226 96095 21107 45455 50422 73236 64620 58717 22565 95315 32273 84271 70183 25424 86622 66461 55488 65074 75894 9164 82338 1375 45268 45569 43065 68011 13617 87539 39068 97786 47586 76237 90094 78107 20742 14803 61020 95913 44379 42952 45138 80899 9367 3726 37875 89615 2019 89931 69772 99122 43333 44966 28298 98319 46165 36945 71387 16103 47405 29102 57409 39164 95160 23502 56189 4484 8285 82312 73645 37126 11554 35143 17445 50805 87110 1682 19286 344 67954 77120 82970 19996 80897 11632 35680 41142 92566 95542 93926 39914 97892 82097 66917 24994 11221 99320 21154 19759 11140 54481 13184 33677 80511 56998 64428 72829 9389 53185 1521 19421 83673 70233 20946 87072 84998 54218 36329 99801 94343 32193 67885 51580 29439 38017 45940 63807 33646 25726 41521 4821 48800 13826 14333 50099 4615 59951 70212 62972 23860 51994 32964 59108 58180 74085 93151 70473 2252 66754 52530 89080 15880 14862 51444 82179 51549 41406 39931 174 318 28016 93060 7605 53740 54949 30246 70163 21039 92402 51294 69046 79439 70971 36896 3635 98966 42225 70427 76097 35060 69197 14326 44517 81256 24501 12227 75391 53811 80885 27280 53552 64696 44594 93632 29589 87344 25549 60570 50841 74042 94610 71288 12464 5050 42688 3110 24766 15428 79209 85376 2507 48599 51655 48208 60014 67870 14111 13151 89292 36091 34859 9088 53338 32707 89119 19887 93199 45387 54773 22827 78283 62767 70716 8749 61039 3767 27718 8035 46030 38936 93534 20367 29020 51840 68335 76014 74988 85141 77946 29100 91403 9862 21677 75034 38833 72040 13033 46893 31103 23927 58062 39681 98234 7319 3432 16210 92219 56065 62015 64375 96366 96800 4737 38680 47452 59510 94621 81806 98357 79486 89802 65611 77816 63881 33587 62207 98303 16351 9922 43115 86880 74706 16211 7749 87481 97928 43310 92755 88154 90079 37571 55047 17263 51995 5753 84199 69874 42357 55639 86273 82878 66967 49985 409 44932 81647 84023 39174 66847 78372 22870 30574 84463 84354 35724 16760 60460 21837 85079 21121 20440 34951 36356 89812 55903 96100 7320 89158 66447 60417 28406 75241 84075 4916 95917 20372 92554 22588 33025 85607 84846 61851 51390 64139 47495 52276 19287 52309 54914 19095 9503 19830 19331 88349 38454 36297 67453 5495 1436 18251 91745 19585 55539 58026 33603 51057 62346 25800 68823 7466 82994 3262 2984 57351 52298 88840 89453 74030 45563 64577 19832 76450 41276 67486 44947 5351 54681 31988 58801 3615 72090 55777 14099 19129 76377 74987 63973 64199 87817 72412 4700 36568 16877 89162 4076 89593 97427 15590 85929 86641 79255 82365 97521 57368 14665 97164 22358 48572 20364 84149 38075 34724 86650 54339 42335 30033 46564 82174 4882 45238 9972 32330 99683 4957 5735 16472 64267 11430 63091 68451 24204 816 57188 90663 46295 15932 35998 59117 8451 84714 25323 61616 92922 54945 68510 49512 93564 95499 85380 85370 29128 22942 7575 21938 28513 4733 57352 72459 99574 25537 17722 97146 25145 10745 77693 73446 21357 23465 66689 5607 45429 21814 46567 81551 37808 17293 18912 87510 57632 60852 97016 10358 75232 85754 9353 8627 83172 3770 37813 13784 19577 18178 75976 34233 44939 19560 35489 92555 45633 95618 52657 51412 23426 40115 67891 67452 36106 99169 29721 75337 15059 84430 33691 29309 78665 48618 62011 65216 99148 26463 27150 62176 60087 72568 51185 26003 43117 28491 38042 85557 68406 69421 68106 20858 81390 48054 19001 86630 33192 98917 6696 92590 74107 59238 24599 13783 96179 76917 14496 95341 75717 82357 91477 99147 80909 83901 46946 83404 33662 27959 42465 51747 99986 76906 69175 88305 53749 78998 34056 29218 4146 20289 8017 26845 49524 81522 38879 98968 71404 21779 43236 78405 22128 59829 48406 76500 15055 31400 72324 69723 36946 26249 49615 78335 37914 68852 30464 13605 7152 73055 16650 69327 82122 49089 26001 39781 20974 96772 83557 43086 34772 57235 8401 39327 71242 58190 51301 46001 82909 97084 262 73396 15448 91185 71939 78215 62022 38632 48972 10438 82771 29377 30368 87007 46971 5855 21604 34793 81264 46817 50455 86035 60530 9376 70781 51417 24538 42258 95945 73698 65050 4528 61739 89489 9067 76547 54781 18163 46987 9670 85136 65866 23409 88348 41642 30887 21762 29794 32965 98787 17976 60730 98616 46569 56698 10399 8635 67002 89866 29773 57367 42481 95931 80968 86537 95197 51560 88350 67135 64389 41871 94794 55506 30007 13287 70016 88901 82545 70727 24847 98567 97264 87867 65993 96158 9269 67464 38782 61201 63060 66386 92058 20855 22463 92217 60388 14756 58590 9193 1733 73931 99586 23527 50400 64613 94586 84420 99779 34186 12297 45715 98327 27382 7860 64851 84876 14446 40756 15624 23266 37474 3291 71194 78904 31163 32155 27416 55263 34055 20252 2785 35852 54435 65323 91127 88829 37538 42901 92481 14209 9502 54586 33027 10514 90143 53055 18294 25227 9710 49097 50270 16490 17204 50765 97743 94685 47258 87294 13147 67888 62996 82138 69916 4343 3543 72335 94192 93710 75470 99175 82455 65825 27334 43409 11517 5482 6444 48105 77659 88590 18298 11405 95538 73307 22751 87945 84778 32229 77264 20327 51232 21890 39999 47646 41125 21992 17171 59832 5283 49533 3391 79338 67123 41722 52167 36162 36181 12867 42107 44736 92318 68204 94799 59563 37772 56129 49326 84771 77806 1594 89574 17531 78655 24268 98343 58832 32833 29000 55351 99636 39243 42332 66596 29515 3048 23164 27442 28393 34329 52441 58641 66541 34525 95916 9721 49061 8564 95688 99286 58684 31216 18809 49380 17848 1281 93474 12379 69759 47571 76897 82976 68234 93793 42292 85109 51112 80979 58466 52115 13776 27406 41910 13101 81666 96946 53407 33313 69331 33236 16976 64549 30805 54986 54315 97559 22073 71831 6664 40589 5096 66561 2601 56603 55193 26574 44225 81718 88097 51449 32801 35261 84244 14504 58621 71715 62020 77269 52509 68512 71575 48931 19968 99976 13306 13777 99187 5554 32331 99004 90377 65810 52708 63988 87983 22906 77815 26547 89346 42937 19952 33364 53677 8147 66512 66928 88093 6172 10542 42369 3978 72681 67161 48782 60126 65133 84109 98195 93380 63003 10732 54886 57998 32235 9365 48449 13685 96549 16281 49060 11449 4052 43727 3921 26589 12586 60097 36337 14482 74506 84758 22950 88376 55259 43419 27799 28189 17306 77216 79266 60244 83326 52234 56290 93368 51059 28734 42652 54642 47960 47895 32853 38527 32440 14703 95430 35521 18145 24121 52016 31645 22390 49082 39776 31830 97591 25249 94913 33976 36818 76984 74750 58216 30579 25523 33094 91911 93503 84478 54288 28528 61468 41545 7654 17446 83891 3427 96754 70358 40108 18783 72177 4980 41870 6945 67162 54271 16427 35641 11778 17726 29470 84732 15341 15743 47911 75764 75486 53984 60706 39579 8812 17456 54932 40855 5794 97383 93711 9709 96622 67523 48771 97668 44734 47384 90629 66282 40411 44120 4127 51928 94081 24130 68819 83694 69224 72890 7786 87001 99417 69283 31683 30270 40932 26925 56312 15588 44039 89293 99424 26683 37281 53711 77901 69135 11470 21591 83677 86691 86464 23033 81532 53048 65605 31030 42264 99689 33395 36806 96873 73288 10650 72595 48045 37657 39406 54906 63731 71042 33244 46029 16970 69787 47710 81510 781 84793 98962 28305 42310 73081 82696 83348 29603 23654 76086 12651 80743 4405 60391 13708 44876 54743 61934 32946 94575 67775 45261 47883 83383 63553 43163 37253 8066 11763 32464 64431 58834 65742 43557 87818 81927 95970 69460 28795 74689 42363 31451 47335 62632 63365 67623 76262 86065 24082 77603 78660 62694 45921 63334 6428 12273 46868 43680 37190 54988 22170 71281 89254 14041 8890 86644 79647 99755 17404 2513 95444 36432 99739 53961 17630 3043 88835 13043 76754 25544 65282 59919 47934 6578 7499 76402 38036 62753 74054 93088 45902 4061 83753 78781 21370 27689 41553 98577 74548 49036 11042 48276 64509 5119 91517 79545 58543 82214 1894 66208 56222 53938 991 6761 40728 30028 50535 73707 88971 64648 25693 1624 26717 43515 34631 66464 72566 30977 5363 9690 5007 62475 5289 31058 2138 38192 78170 34318 78603 79522 38209 45698 71352 36735 71697 64311 21756 30616 873 9853 69359 74807 9326 98129 44315 28804 5542 95271 49407 74874 87268 6711 72279 70972 44661 19869 52090 46597 47058 41931 20763 49701 75729 65129 6009 22066 80910 54297 54972 37980 80401 38521 37881 52036 22858 67226 85393 99686 35841 36249 51469 89269 25001 31023 62532 78404 31630 25499 79729 4617 15736 9497 41204 78431 62320 59743 26071 38191 81479 82240 99641 34292 6265 69993 66463 12954 10290 82298 80802 44952 44365 63527 11116 8656 68455 87386 34794 25425 85146 43689 27278 71650 76064 50952 42703 75794 60177 71977 82515 52329 68065 34564 18034 54354 30241 57651 37870 50129 52738 11434 59166 7508 33922 85196 18482 59668 52575 84820 50384 88146 80231 20370 87434 29919 72415 26953 20776 86856 28229 12321 2242 78645 92215 83937 58842 19263 94070 25608 91478 85506 46324 11341 7030 88781 3849 79902 66774 75272 32534 80265 50206 5378 1728 55594 14878 488 51028 37643 68329 72305 39910 51671 20886 16038 19438 68295 12715 91366 81721 86787 38330 20028 62829 25698 28155 170 44906 47107 99599 91098 55498 61440 70234 37131 23799 53951 29246 9896 363 65366 8658 86752 28385 62359 60248 84257 1350 12826 78547 959 43815 89839 70775 91348 26745 71458 83748 97452 36728 73027 36000 53798 86179 69380 21229 85756 17247 94840 98729 97793 69439 62045 54135 85226 19014 40343 14676 54650 98792 19439 82116 36658 59066 36913 26474 39808 37486 40091 8341 63799 34575 8747 38260 23081 41776 12534 87605 3738 15506 50635 24383 30694 74607 39524 40836 10294 60529 90909 70797 67771 70169 85481 15335 49454 66609 26053 86313 9321 51646 45155 13939 62721 43883 21219 88056 66460 71644 108 84682 31771 41912 34831 501 96450 84527 28172 58824 46144 49148 56973 78635 24322 16202 16137 26321 21466 11258 90721 69341 91836 6282 52970 66327 82072 39959 94025 4836 85482 80580 86663 15185 60021 26193 29276 13837 95941 63324 7826 85166 79445 91466 43455 14858 29250 57068 39507 94501 39663 39196 23886 72075 1179 56508 10518 54319 75055 89197 39242 8775 23087 78508 57937 72931 25432 93703 50432 18786 15667 86104 32662 3612 52110 72441 13884 95608 31971 15422 17429 65612 91480 85781 11296 32093 69307 31004 81962 18507 91743 87873 8901 12346 1844 61452 5359 60221 78743 74579 79005 92825 61419 21017 98071 68779 51970 43917 84976 43216 7305 48381 37289 86552 25986 63872 8886 84030 38306 89105 19918 62622 13618 58105 97757 53957 60573 22882 19139 5712 23356 55737 21695 34190 8861 23630 53291 81993 46345 71049 76356 65848 89792 52118 83203 96298 37559 38268 71759 31651 65867 6311 36144 88187 98050 32830 826 73459 36661 4879 70464 53439 92374 57703 4507 86444 7559 21747 31419 31257 67778 64900 57408 11238 31262 43294 66407 45587 32836 97058 16562 81056 98897 43119 6976 41787 22292 87364 90667 39627 2958 55131 90622 24265 89622 44825 67339 63190 82432 40607 6996 86952 52332 43208 40748 45583 73175 94072 84239 8879 22101 6820 91621 18303 37590 35709 54304 22556 45345 48881 32763 97445 22959 95147 53595 78586 3289 76638 40422 87842 7260 45696 60860 52998 71228 78812 90451 2742 85347 9292 62260 77902 4499 17606 78618 16028 12499 76935 69982 5387 67677 15998 35243 59010 67846 85725 68110 69703 52661 12694 26059 57397 12365 21125 5865 87409 25724 91932 68031 6071 39070 10678 60141 61691 92779 94948 59372 57458 41755 71422 34523 64599 26551 3450 1084 13811 78707 48088 67041 55576 44125 17437 34661 13656 54631 21808 97412 7798 67230 48115 7428 77060 92498 49618 12842 46236 60896 72650 75462 52853 47692 19036 34688 626 69240 11979 40986 17750 47814 8729 70218 37736 5703 89513 52646 87168 85101 46862 76837 19773 83456 10311 70459 92153 83821 40957 48326 54096 97364 21946 76606 5345 90935 7398 86857 82634 75859 87096 30436 91553 19514 4920 92658 12205 86693 58043 20115 1460 84585 80235 76406 92814 17150 28864 50921 62883 2044 95387 83952 31977 86866 26781 50437 93337 80040 56982 3255 96038 81392 36123 37626 44905 29983 9268 39789 92672 72285 79560 76679 9753 72268 59716 87834 60780 53112 56260 95555 4208 46232 90048 10590 21520 80189 12350 55995 5368 16992 38586 97301 99291 39255 80804 65507 24612 2712 74120 94142 14101 19393 44720 89519 75196 57530 35139 41235 73670 38282 25239 27209 95403 71276 42566 31015 76596 22068 99560 96205 51 75472 42451 76765 55220 86582 83910 12953 7668 16872 90913 35068 5171 67541 87242 45208 45710 84039 89079 69994 9806 3763 41575 58602 3034 26780 29918 64144 93569 13173 47765 10487 47114 92449 15222 70690 24675 2310 38118 657 14758 59133 62410 95819 53776 12361 79333 33141 90320 66868 29847 86014 17505 58674 8686 56478 30124 65734 26924 48531 49541 13378 11558 51470 80073 96279 36191 38407 36073 42326 1293 73241 13365 46110 83143 46638 63319 24834 56174 21748 78180 4880 33441 71232 4213 15916 61121 94736 6735 22169 24692 39357 18463 59190 96591 29776 42170 39055 98121 84861 73663 80324 53885 28655 97064 99190 96291 65724 20815 10200 7735 44872 60414 85429 47543 24220 95895 10042 21324 28280 52074 96012 39722 88017 65910 27996 42744 81683 46771 47425 38959 20316 68571 5173 59531 46299 10736 30736 13346 10574 66603 24362 66254 16129 38807 60106 42999 88037 25695 52864 24767 20011 48641 92876 67499 68363 1538 8915 89639 12001 19547 4699 57460 42527 90710 49543 11291 18119 2729 43594 43066 51704 99995 25229 66861 24762 19294 29667 87714 1051 63827 73393 77824 48975 17747 79393 41505 18694 66097 48243 67191 49085 58868 83513 28056 24724 47890 81021 39159 10790 45500 18176 35487 47021 47530 51019 81482 45869 84415 54409 30423 92407 2648 31828 26821 19220 98764 70824 23419 85793 7340 34492 8131 2638 35712 25855 18069 98347 26694 84624 75401 84726 28658 60101 78037 72383 84733 82035 15275 18403 56123 91492 83987 54782 6212 77831 14527 36164 39235 22405 38203 88726 70871 27102 32221 61006 14040 65563 1778 70208 87644 25000 96957 26679 31374 93771 68138 61677 95590 17170 83006 74 22102 39264 49058 97952 64384 98560 35690 29233 36513 6997 73442 69155 36102 13665 22467 59015 53489 25917 91893 72958 91497 88420 42806 94978 81273 49594 81232 20296 95297 15472 33030 67437 81654 64931 90618 75868 77653 56355 51919 41308 77564 45485 13534 15889 64250 49679 34019 82546 53683 67593 58782 2369 68980 65581 40770 77525 43683 65214 96061 40357 46781 26983 7297 54856 99580 58785 95186 4795 94874 7381 64208 30973 27525 28389 46798 54605 86193 84462 52875 63547 77334 54645 70578 93453 24075 30318 32364 20325 25503 29614 40704 59216 50451 776 5423 14800 9505 55051 96293 99174 50590 84460 47443 96355 53285 75955 24595 50435 19793 24050 46279 31094 15652 60993 20200 44040 44744 44897 81092 20843 64834 6398 18281 88652 72121 46925 47459 72782 59463 24476 168 11070 65813 81714 66255 57759 51731 60858 38038 51311 9325 89422 54114 15314 72389 28694 76918 75653 33249 84269 75129 26945 8232 25597 17474 45021 30642 88474 72259 39134 48729 69203 57688 48664 17557 17870 99277 38719 121 40820 57664 47276 22785 76991 63451 3294 91266 85850 5350 56599 29213 84534 81629 20194 5379 41591 60811 24255 3022 48523 94348 92752 62445 35306 18015 98462 61849 58178 51063 54118 4671 34457 67113 22209 27703 87776 30227 11601 25965 60580 1014 89464 18596 35371 7662 99559 83980 31901 96656 85473 20814 28082 40118 47351 67461 15543 31317 51687 84603 42600 35443 44026 37723 79213 86259 38957 86953 46942 41461 12863 40069 19398 75044 66280 69536 21294 70782 55690 32016 54515 29758 26476 32635 43445 8025 36867 99338 16672 79702 9073 34538 57561 20351 35072 119 29997 76763 70636 59255 56308 56033 5827 24279 50361 67367 36704 76559 44680 26140 80080 80069 85546 11479 891 23892 93050 56855 66040 26528 78677 42893 97773 53794 4075 68900 70431 59264 76246 66618 96700 33758 43609 81227 30446 21013 91718 2393 79137 64044 91372 77263 40444 11759 23913 48675 84342 27086 94258 38828 44940 54638 81327 45383 81062 22180 17466 41395 77731 69932 66338 61926 39260 44461 28503 9396 55293 27521 14670 48441 14940 601 20851 63606 60977 87037 22721 3 68168 1372 61124 43943 52000 81557 41638 72769 37157 9043 30114 7138 70976 18136 4104 25053 99184 75246 688 24500 37750 53731 10413 90104 81082 97622 15264 73246 38251 95223 89598 73204 60395 25803 26827 62656 86068 25480 69878 77981 11899 70200 28378 98649 33446 14964 28701 77859 48763 68306 83245 74178 11866 84508 15524 49797 81576 39620 50742 49551 88719 68729 25055 79447 2244 91531 2899 99741 15117 56011 6454 43185 8095 73124 74608 5131 3779 97007 46097 41677 21616 57257 30266 84942 43542 20674 59340 14706 9079 12287 15124 54860 7134 70814 17299 8998 2 3462 50908 21793 31763 41714 58823 75495 91993 65684 68274 95127 71642 64679 85050 29049 52395 58715 6653 14422 95996 67530 56568 1788 65736 99142 56372 11859 98613 45067 26465 84539 29324 72856 80554 17866 67507 9618 27430 11970 51315 22424 58713 97156 50442 61315 42900 68176 18793 93828 7649 68739 57971 51145 2446 75974 86559 34601 10958 41330 48792 2997 33230 81750 43318 16620 51163 67537 39220 80643 75006 31293 48317 51313 5056 36089 36259 41995 33031 93731 26541 21052 10059 38539 58210 11872 29301 23415 17802 95369 52153 645 50292 10174 33347 66556 83486 32448 19043 20794 91979 18645 43852 55620 40080 88142 73367 31867 97005 81364 35720 20591 38999 18379 3041 50934 76244 83133 23388 89877 31640 8918 40625 97748 93276 19936 58645 40905 3361 58188 37913 93294 16848 9207 23213 38215 11165 17096 45479 58484 58666 41073 49549 38926 54518 83358 1904 95591 96057 6581 89246 76035 46516 69329 84280 7226 18475 18999 93506 5019 98727 91684 64809 65963 25669 88240 25356 17016 21437 70987 52798 84409 33961 62700 72706 257 16401 19399 87057 91529 12348 79843 22794 63287 52508 37405 96252 11309 22207 50887 5458 57504 63311 79226 25406 91149 29611 95716 86968 8404 61623 39851 66717 67666 69769 62620 90843 16043 72787 13975 58790 86619 10765 53542 77654 51534 30108 59429 97713 18956 49119 79155 87919 56953 79779 61404 36138 49696 23809 1100 55909 13223 72436 78957 90107 26191 83029 8941 45521 70624 80333 18501 14815 96415 22392 28170 64269 83607 17729 65353 73369 22795 71661 16892 19002 11507 40222 52701 42927 44970 694 70455 3282 10727 16262 78985 17740 56691 19134 27255 16431 24935 50599 21852 61063 81104 2834 37898 52772 20382 97963 13088 466 85568 62262 60321 67093 29824 69635 38693 99102 33851 77128 59322 13863 91300 36606 45805 469 84764 42289 85709 83700 9865 72444 41960 32875 17818 78306 9611 57110 42037 14825 95903 52866 46043 45059 45348 37148 95834 85654 79158 38418 85837 19897 45631 25878 56811 79025 51888 69954 82676 71010 8143 4611 36694 67110 67433 31351 30498 74368 3429 9289 20458 24012 94931 433 90694 94164 24085 20279 28636 54944 86322 75675 93839 68358 42232 51296 77782 16063 36789 82759 38573 8811 73012 12613 24747 27360 63417 54557 97690 41541 30511 25525 95845 39176 88499 94855 94052 83233 20849 20653 91869 26496 14736 35220 18775 63812 73569 21402 48945 99239 50909 95258 94611 9379 7598 2206 10890 91103 77140 66853 80262 54850 32184 96896 24996 20755 20183 12127 72572 17131 17356 64600 99631 32684 60216 82705 37383 59059 36842 50520 80551 72630 84617 51013 19 72528 19641 49415 42832 39132 30727 63191 49517 22509 87576 78035 46073 69161 12308 6876 44669 22614 64457 32937 23246 78493 25417 23935 31175 21606 95114 62648 68123 18530 798 8558 5696 14877 95408 29400 952 30360 85727 45772 57700 44203 21681 17840 60646 33523 33188 54614 47424 15187 71903 14021 61978 82577 37678 11644 11792 17970 60172 65667 45265 79281 6061 2212 71914 51211 28108 93671 71130 77394 44785 13176 49210 30280 25932 74778 44756 51199 19713 41694 72811 13357 14128 71495 62736 2643 73955 53977 59309 83103 38264 32302 95707 69022 8906 77962 17408 50024 16002 25685 76779 57288 36632 10865 63140 48233 37788 90212 2444 37335 5039 66474 44901 63333 15908 35835 77840 18997 93309 4769 46204 4280 28609 81527 6637 71493 28396 13762 62984 96585 75458 57758 36286 14359 24127 30824 39102 66787 9691 89958 49943 68928 2149 74705 47736 26413 31506 32961 97202 61828 93680 99640 53010 67094 12980 43020 34698 59722 17165 68961 40902 49311 35425 22165 85318 12524 81487 16705 55450 76102 20554 66215 76643 78760 50709 99554 2876 31055 97310 25671 60500 95733 45605 88495 17174 30710 79067 57859 95543 74053 20274 21711 6860 8290 18610 73269 40814 14436 96309 57227 12510 74751 40233 60981 57069 29008 68465 99170 33839 10604 73909 5324 85992 98338 74443 20388 26629 9320 18444 78793 37696 338 71649 64357 91715 3762 75214 35440 61045 49960 45283 27825 41048 38697 43953 97275 10161 48690 15894 98992 47084 68490 78892 36984 50423 90863 32340 85599 11037 20187 81881 27245 81275 76750 97095 97415 91230 79261 64744 65504 80428 57657 31034 91917 1992 98116 28479 84050 3512 82456 12025 95425 78921 28004 20635 29437 69211 89123 58763 22407 19742 65618 44686 50929 50872 23144 27504 15107 98215 52172 80625 6023 25813 92821 51023 75945 35012 36044 96401 10127 69113 53087 90984 62188 52480 28806 64033 1895 89543 9335 48784 1165 63024 20037 37903 47727 39032 13716 82553 62479 15669 82509 86382 74476 18745 5761 93055 65763 75604 36368 4095 30760 2452 81280 23884 9105 63982 5661 84843 86277 86420 87009 75362 53808 78060 29266 49189 31148 22871 50388 6615 79574 61188 49087 92270 29485 67827 38151 87964 8750 55262 2874 73302 26219 82884 91006 91378 70953 54526 79085 74240 30648 587 84774 55613 84325 84181 86151 16361 10669 63625 71034 22903 59319 92434 64709 91351 78010 5233 22481 4654 97387 88485 53606 9649 58759 76115 54310 40940 46969 69554 57906 30605 24934 86769 38701 7723 95409 93735 49882 89660 7968 57821 32786 3806 15529 70722 6789 97351 99642 51987 98871 95801 8731 5445 76661 67306 78772 1811 44472 49613 86090 4199 28175 96802 72794 30393 744 41368 58505 90708 38112 53493 8292 77762 28909 86372 71752 24445 10310 5456 86286 44137 24920 72281 56234 20507 25010 72363 18552 23815 70724 12797 96641 5172 21343 3831 10672 30581 97464 87914 56924 10656 15041 53431 81224 99300 36097 61736 59592 59542 10369 82750 66718 76725 8228 72244 21351 23893 47856 22031 69448 17623 509 58566 87725 7314 50510 51821 1454 22334 95351 9137 10764 62576 16222 21088 72332 8873 64104 20575 50988 53049 29043 58733 27547 17254 10175 45690 86148 88334 51329 30212 41488 59171 26072 58327 33378 5862 13955 1786 64946 51843 11294 71090 22797 71364 58539 80675 5778 23724 63648 31560 17509 86860 70545 13131 29118 16196 96915 4848 77030 97574 11685 45389 25862 74267 68609 27200 95942 93361 29015 61988 75484 19203 18698 91401 30115 30833 42155 76904 1317 57513 42699 37784 49208 8943 27490 19948 43414 99328 17500 25029 71433 75142 22447 10072 82636 57402 26131 30460 28715 27975 96357 47838 95227 37052 91175 95322 82411 68481 73729 19615 36366 63112 89086 82248 7372 63182 99109 71459 92824 97419 13206 77511 79875 32690 73214 38896 24534 16990 11722 13017 48897 70842 44835 1060 9674 10111 30688 35080 25377 30857 66706 41057 21313 25095 95613 58525 80113 57950 11623 21151 46400 35056 57550 86378 49235 28976 12163 94676 36797 97217 4122 13083 27869 63789 24181 76673 55085 54365 80471 4441 62916 81536 20461 81931 43018 88825 39063 9646 30665 54775 25309 48064 87210 84763 15538 52911 67490 91432 25209 66275 93274 6241 97290 88407 84564 70196 42973 37174 86566 71807 32049 27042 41990 33214 20255 84489 77297 68543 82085 2663 20392 88052 26034 26542 36067 62304 23172 80956 62770 28506 46590 60149 50004 8561 72129 88745 62716 54921 50028 38244 49754 21843 34036 3616 85526 98669 70558 43038 82800 72729 37546 40975 19259 42689 98854 44936 26872 66741 80895 62901 94808 27779 48598 85637 73805 7556 17380 59252 16845 95832 13633 95265 87987 83464 63996 99060 79754 47108 3790 50405 15643 80159 16753 69788 21879 53308 79536 58355 7643 20572 9284 29621 75952 2276 95402 23652 26796 16556 85995 6556 46819 18798 63734 58155 60871 43618 59801 4216 90549 43592 29074 37983 20953 7732 11318 7612 39145 12860 15493 86883 23371 95003 97733 15661 9942 89216 45509 70738 256 28846 98426 94895 47363 14895 27189 75539 57135 25266 27248 2509 49309 51102 32076 4412 4227 15613 70580 223 33714 15684 19308 24904 559 93531 26545 61047 7555 36686 47456 81347 84069 49391 23461 12366 23325 4364 60068 56279 17061 98662 95812 70441 27047 20607 7736 23115 67867 65342 26308 84378 32945 61845 30263 19369 71602 47688 59549 22575 28766 50697 33747 50654 23608 93888 49580 21022 56491 84826 92754 50165 59397 97845 92794 1169 72818 74154 42242 51950 27271 29194 17543 14342 51854 46357 46280 30757 44566 49490 13059 7945 46187 55716 92069 35730 48110 68120 32190 12993 9077 58817 22851 19906 32374 43341 50336 9403 40125 5358 38176 89721 39472 93720 11119 357 14138 39578 12252 80911 40998 55861 63502 67479 88842 19299 32186 23062 18324 87076 14207 23853 72643 66088 18693 88181 55371 47538 28287 57965 54890 12451 50020 18828 53898 80380 62662 15807 84647 15132 44818 79839 14855 57811 34674 95117 46844 93119 93563 2268 76132 42984 45826 75275 18151 41195 29845 20299 3703 58495 59303 97009 2297 62641 50781 59995 67815 3084 60996 74560 73121 96499 87097 84850 4368 75833 14035 14693 85023 57321 52469 63110 34449 64258 21143 42646 27932 36425 37656 40611 82209 47916 24131 28052 68464 51008 84962 55043 92004 11159 35178 39135 10587 12021 94421 51935 30119 43497 60651 64237 50542 64602 75324 92361 62525 3249 99118 96716 67314 58751 36807 21003 90756 80056 70668 89182 40626 91656 78787 41813 77310 401 85676 43298 3032 3700 44067 70029 84631 2229 41034 66833 66899 27943 23331 83134 40806 85698 38677 92284 83894 1163 42526 57204 56183 71489 94775 20053 66055 5617 83755 15574 78728 62981 31029 67581 71211 45171 9576 37615 14820 55136 41099 85904 19904 18991 24152 6043 59862 97840 90611 19548 21878 42747 19870 36372 97443 52720 37422 72096 79456 43033 10465 36670 49572 77435 5931 59712 28085 85207 57949 32168 60389 51708 26418 53057 349 12607 35653 76808 92343 18722 72755 37868 4468 98527 40938 50829 13666 77829 47442 69826 65262 10189 79207 89495 71492 86571 17932 83170 55842 84450 71537 65202 29041 52134 831 87904 65337 4440 13909 88756 6090 61594 78274 88708 19384 59875 68428 41445 68426 36445 10386 76875 9006 42033 66939 33982 61766 62066 9215 517 4972 7548 45149 46994 4505 6461 10089 55803 38010 80795 85824 72348 82898 23281 29938 95166 1785 66490 5241 32790 28720 39214 58859 75611 42352 38374 90564 67409 87730 40332 32904 98850 40702 60130 12005 82045 29329 23701 39351 9183 93232 41072 48329 90527 5110 86580 57370 18834 3003 52147 18504 76274 71598 3202 85593 98236 87165 85623 9701 9770 84362 92316 7196 20548 75596 25240 59959 36720 1048 13025 96193 65053 83275 59904 73711 13439 87928 68325 15229 68728 90599 25980 39389 26197 51453 15100 69895 5663 46205 62237 86105 18268 69433 90624 80855 32489 34433 3482 16507 75512 98953 79102 45627 44194 35490 30732 17093 84298 28882 14227 19142 18027 93631 63179 54984 91367 42789 40906 32372 64822 6641 59813 4037 42267 4012 1464 45355 44468 57498 24380 58087 45397 80204 48634 46203 46995 97449 72510 70226 79578 19789 34647 62944 36784 93059 46783 6376 76727 61574 4471 15352 82164 41177 31653 28339 15354 89333 10344 8625 4979 1348 316 53784 12511 66400 68128 36734 11959 82463 47687 85736 86121 73285 59986 97274 38646 69786 29962 31986 90301 96331 70493 10050 98500 28616 7433 33864 49611 33718 97923 928 99729 4973 1984 97091 62466 16011 11353 35700 15348 725 9603 2289 30055 80248 61306 3626 57823 8456 29171 1140 6139 84154 86247 69212 91760 22581 13616 31731 50145 90325 77863 12996 15974 65178 81610 8114 89302 78989 12222 65992 31076 51589 10774 53429 5725 60339 53242 16013 32333 37732 59305 82471 91933 9468 78644 72540 13404 57075 71867 15876 27398 45191 46191 9671 55573 70089 84991 16133 14835 12539 42521 7176 56418 29923 84477 63058 16383 46178 18333 41403 36737 55461 18249 34954 74421 58131 20810 93943 34042 64273 57858 90491 20113 7153 1222 76986 90572 4463 58622 32912 76467 60576 90594 87884 25076 31678 74684 26294 17280 38078 87027 88945 7434 77709 78545 64839 8679 96297 79163 25504 55958 37743 97393 37757 51239 1768 83398 65869 81848 93255 29715 22306 42074 3075 65026 30559 59511 60614 38783 91102 56821 36155 98344 57868 19989 82398 19537 36539 53666 82276 30881 43784 61903 69456 35007 69368 11067 48327 97612 64913 8594 22507 94615 41069 65386 13581 65903 35584 42754 43635 54933 26728 29956 67620 50426 85122 40058 27589 9653 59956 96266 38515 33816 89061 51309 37948 34157 79653 47208 39738 91003 79083 71226 52030 39956 41907 70543 47998 80039 87021 14817 94176 4875 62391 38431 93190 6511 30012 53569 28551 73125 35535 65747 94401 29590 57187 25202 82587 45132 80468 50812 74125 64108 34568 39216 20979 81552 57141 48274 91200 81238 37361 69601 84799 82646 40851 38698 84035 46700 77258 99469 30761 42595 95100 79723 37556 22693 82173 84583 92655 72789 1743 61307 64895 38107 15069 71245 92288 6425 64790 66915 70496 21523 98081 43930 9155 67280 10874 51497 2239 58200 13657 51799 20448 28565 48087 40436 14951 48981 36158 30975 11598 22325 59791 61685 8227 40135 57275 22798 58123 2187 50764 58998 95686 11392 11834 61048 73248 91248 7812 15662 61881 84464 14458 42641 87020 59653 22233 45728 27296 736 19156 72924 83142 77789 68764 24543 14608 6221 28928 15711 55151 1664 34704 51092 65275 5782 28176 777 88959 18229 48445 98473 66473 37824 78553 10901 67 48719 49959 50780 47623 51914 74527 40994 20256 59222 88248 49717 98570 82275 32594 49893 70736 3334 94097 9675 42401 23090 63437 29730 11274 2372 81761 25426 38159 3877 70091 80555 14708 17230 37089 11637 13182 92167 153 83510 6143 8636 22249 51600 25590 35226 59903 66508 28577 31907 9897 19834 186 45139 85966 47845 93755 95520 11665 98441 17493 29688 41010 67044 76231 65729 87118 61295 66953 91425 83466 80971 20466 39099 92798 90295 43674 90288 20785 85899 47190 6086 90518 84111 33171 90605 77974 30106 17694 16673 39181 57610 42490 20245 17986 67239 66656 55524 9319 16364 11502 37455 41820 27721 84488 56173 39810 20881 45577 69141 10353 49428 27139 80269 20578 65335 93373 76969 15280 16298 53848 30444 5599 24635 7309 41407 63409 1604 34437 47545 38403 57843 50392 32027 4861 64054 72631 87515 90291 26338 64490 62578 57149 87347 89440 35153 42612 26719 59336 30253 24725 13211 30347 54965 75586 56705 96703 39689 25654 87070 86832 22056 97438 71252 40190 27532 19215 23751 37841 52608 9302 99665 4083 65989 94899 85349 24877 72581 16864 6091 33708 59769 76001 75583 81837 69858 19435 6619 74164 45615 50164 86229 56643 28173 67159 7453 16126 1164 44928 76974 62909 98618 30346 41376 50643 54322 40840 86762 42775 90384 77020 58340 22177 58999 82038 92181 75029 94651 23673 74928 60791 5204 44718 37567 56578 98904 65697 13695 83364 87245 99605 99812 90203 93290 8418 84176 10333 21006 82730 1326 26647 42153 64034 62818 8323 69024 81910 7057 82795 96497 82414 94304 45232 16179 67749 77356 80124 29405 15423 60745 93662 13879 81250 50911 37136 73906 69043 62917 97825 23236 67925 94167 89264 39828 9384 21274 16485 38538 48450 90956 90236 7835 45801 20192 61169 61484 64147 53921 45669 83614 66810 23161 21855 69743 7366 82935 15156 81834 78082 59159 54360 19934 84980 62880 52876 23261 31955 92877 22478 32118 86086 13181 56735 75935 48457 54162 62585 58494 34166 26290 89476 17650 92308 85162 57103 85152 3917 57748 2435 61281 45673 80505 15351 65156 52764 12031 63178 23838 11330 14921 19113 53260 67315 75585 49859 48160 24157 52633 66031 79252 30944 67305 64458 69106 85108 32852 90263 85653 20965 96877 17660 16752 69996 40021 47775 12107 74843 89406 32856 9435 12466 57035 73520 17355 58374 53533 42055 11731 99745 89671 28521 38302 53632 10525 91820 54375 68637 38155 93147 77686 76352 61979 2904 25258 10830 88081 37587 40440 75505 64433 2113 21477 74716 21889 67099 48216 96201 67939 40934 58321 31303 1563 60471 89156 46651 36850 45960 11403 16677 9614 25999 23563 34489 33159 79503 52274 22155 64641 18366 74857 17550 92823 44646 41762 93971 57387 11877 93075 77018 27827 53860 61659 50214 48748 12439 84566 86882 48198 51554 17770 77042 53104 19254 48563 50042 84150 29843 50017 32467 81004 91573 98703 97744 95329 16802 36637 86136 66665 9294 84472 85450 74035 66651 67156 58228 39067 84486 89324 91061 3397 78262 71835 31392 64953 79046 85297 70041 75886 52781 12310 38739 10254 21182 96007 55689 42443 7240 45798 20092 57133 18533 30563 34678 46548 97250 64767 18156 30704 47104 92633 41966 73518 42176 70900 33623 13441 9846 95743 9764 80339 964 72101 36166 42549 33891 10718 51810 87449 10414 83391 42928 90346 27691 58424 96655 56005 14387 23930 66998 4697 70969 84214 53219 64886 48120 9113 17913 8170 80015 94458 43812 71846 57928 98838 71740 3788 17654 69885 46060 49435 79037 70725 38178 28494 44511 29980 54154 69745 51530 19535 83107 38280 45823 41028 97456 49112 34251 99269 56052 86908 55694 41864 44436 21099 81801 69127 1287 7423 83040 37973 28332 65068 43646 40164 36220 49887 11733 88965 67639 98836 20332 63032 12630 42650 98675 62460 9756 23265 81596 28315 83806 66424 51156 21238 79094 6157 19169 18801 43961 12966 78944 43282 58223 47899 70753 96494 21633 20097 99306 10150 37364 2831 66391 86387 39060 48825 90712 23769 77944 65186 45977 86402 9763 77810 97802 47668 34738 43936 28338 82054 59644 29929 78108 83128 57870 15146 76507 50517 33023 76015 1418 59964 88 46919 43152 16878 65252 89064 40109 96930 33205 86073 25297 59877 75541 14014 6204 50736 72571 69302 43184 31602 97145 5272 10278 23209 52773 8354 28973 86733 43097 83991 98436 17697 53478 64136 21213 74043 87035 34868 76369 54466 72541 84286 15569 74749 6452 36768 66455 54696 22280 66994 29926 73850 80297 17808 28946 90576 85115 14626 12644 44068 14865 90568 50084 60002 83556 55752 93286 32605 9504 62941 85765 88358 72934 71188 70175 40538 76063 62519 60563 61855 5597 64240 65888 17513 96147 35452 61097 78887 27408 706 30842 37308 76770 87634 66792 78990 13261 89455 80351 40677 52107 84426 90579 12054 63022 42466 54376 78777 92562 42096 12004 18960 4240 29886 23788 79827 19626 10293 12548 92356 20272 43696 47914 18429 44229 13792 37097 42188 22431 75360 10508 27933 33807 19813 36835 70317 44059 14739 16068 4172 36708 79689 25458 59095 63537 66356 89892 71262 96855 35905 20581 21320 64652 1094 36272 11998 82805 26335 90015 60040 57281 93289 48607 50016 30050 49978 94206 40306 99120 41191 61354 20185 24213 9780 30479 29864 88083 36827 22142 56225 57375 69383 13807 8074 70559 52977 79368 54817 77770 64677 43022 70004 29011 61278 58538 19358 13141 35451 94475 46107 31003 92251 68979 24095 84781 6530 32114 36175 65515 91714 28060 64885 67991 68704 55863 85892 81298 2461 90043 69698 43249 83916 92413 13780 38667 38859 7246 93048 327 8399 7768 15440 4515 20418 59256 27186 22541 41113 13675 45865 20247 57571 98923 55321 3356 56664 85511 19876 77096 52650 29471 70161 8163 53874 55721 96811 74249 58831 95864 11915 36840 59838 24285 75183 37935 97357 14765 87565 42884 50625 84219 27909 90498 17087 4421 13739 85955 91907 34798 32983 161 86174 22206 38283 1680 59856 17874 67375 77707 22634 62677 78569 67547 49386 79793 96385 22090 62481 36009 75186 81534 32997 5473 17867 68066 88395 73207 53919 57168 40676 16952 36763 94997 20317 17088 54539 14970 24782 44546 35830 40515 42374 57237 38060 58605 4202 99878 73874 82423 54005 78583 43210 66459 19737 88401 52343 56613 50824 68554 468 48059 72223 81581 3093 12438 48581 34561 20870 24680 23108 68562 3861 53375 15838 56607 98972 38756 29810 74299 18032 11226 47033 27033 44719 61996 35637 92089 46064 29288 96662 56494 74007 9821 33370 37108 31172 50524 51835 93265 64165 88289 58512 90111 71428 14067 5559 3092 30974 51502 65856 1821 27364 54683 4764 46967 61529 63878 15900 13260 23196 75670 70328 89597 36885 97919 7417 92508 66781 28941 43081 44236 39087 5268 57240 80976 59236 20713 65669 13210 31494 17152 11992 27249 63755 3924 70400 91290 85068 76107 63490 87180 36014 98899 83282 843 52855 36288 31552 13123 40595 21815 30093 15376 10395 7178 94843 4331 82382 80441 74590 78490 79068 102 33005 14546 70295 36231 5467 81053 270 74902 56831 60118 5849 77154 95394 61335 35466 87167 53300 3019 97220 11182 32923 76144 20569 46153 49616 9003 758 59254 60632 87679 70516 40270 45434 763 52884 180 25997 44920 24032 51422 79073 98833 93201 58964 77319 33092 17640 26150 68009 67084 46049 10394 73809 28790 79842 4069 38542 33928 41552 61451 78290 99676 53215 30891 31675 87424 38491 83803 63131 71678 29821 44950 2529 65223 15202 91542 78718 77550 52449 52716 7553 4039 33916 5407 98435 89398 94054 7208 47912 41003 75117 49284 23988 10329 39838 35793 82785 73783 79267 19555 81447 71229 63008 55323 51504 10640 30059 54602 48949 48034 68785 67822 13166 75422 38322 70606 95450 29154 49145 29531 44312 16217 65799 60494 18200 8178 99546 2296 88572 60377 68924 55491 16846 67057 65249 82473 98739 42949 57537 51438 28160 80574 85963 41874 95176 74495 21347 70332 90951 88928 42127 40580 35001 78497 83780 77221 57280 95544 16882 81832 70414 47149 71485 52492 90762 4261 41753 69342 6873 70785 24784 81998 68162 72901 32872 82231 5452 70354 52375 49983 93370 1278 24719 1041 86058 69174 38557 94721 89070 81707 96902 51639 87488 21126 43566 77935 61511 84381 83686 45590 85435 68797 59861 57055 22219 73583 35964 92495 68864 11366 38033 73191 97909 45002 68422 12274 22508 49014 77420 72760 33729 12888 52512 26215 73982 26061 9149 6195 47806 1471 61570 31302 88072 7754 59430 41216 1513 11187 98921 90700 73623 55446 39644 56885 84656 13946 38468 90810 1486 54964 15832 51587 57192 92749 35727 66300 75191 59262 84911 56511 63950 30058 61138 23299 10551 37214 48783 99936 66046 93038 88084 91710 36651 86268 71576 23102 22203 38363 16888 7834 17189 40042 71074 15064 31355 64310 24584 11663 92250 58928 13602 67491 82506 68459 46025 45412 29024 10148 92853 39125 34281 34415 24188 6080 67521 77864 20098 32126 10659 56306 28850 13038 66093 5000 76890 2836 18691 55849 58041 77835 18097 67686 87491 80609 60872 88497 23231 13128 92804 27073 83370 62414 95889 88975 80676 25774 6113 66078 37297 66222 17193 68425 94949 87135 37424 78870 21659 71165 18438 67062 9902 9097 58604 39704 53477 50076 80582 86013 52619 8781 77369 42640 43774 35802 80450 11335 95800 12718 23842 33418 13825 21637 48508 19734 14443 40500 53074 17422 53543 67799 6826 10351 79458 3595 49883 39275 80110 93622 77735 95056 57638 97903 46274 95660 44033 90380 93204 58066 8217 33862 70342 23395 70571 75215 51498 51044 94022 55158 47416 30223 73536 57067 41858 61925 69651 1949 34884 69134 1024 24940 79715 36208 3602 98701 25502 30747 94413 43423 7121 90433 32609 92690 13604 99645 17622 55892 92778 42918 95419 546 8273 2585 75408 39238 8852 287 30730 46300 49627 39439 62087 32576 98716 80413 8332 8849 94950 87641 49492 89954 30661 77704 88174 53835 25787 3143 99433 36052 37740 7934 74292 99414 13527 19909 6566 32580 95674 45557 3490 15710 71266 98109 25851 26603 6750 36712 13707 83816 55726 35598 44965 71673 75736 57529 62502 11377 4794 79612 69781 50944 8863 50668 35249 46499 55527 7789 46268 36522 54340 70891 21959 67739 47327 16424 21653 40475 4637 12368 73917 23778 34131 31054 91352 79572 71772 49419 72399 41889 88813 61415 3052 45562 12901 5676 69202 96073 31177 35922 49305 5625 63513 30302 99428 37240 99932 5300 46114 45998 73556 68747 99283 19672 50259 92177 99681 42651 52529 20502 15441 88578 2455 65677 91675 84728 54570 13040 85757 82025 71123 43836 57635 46656 77933 66586 83109 29169 65964 47565 53979 77192 28459 61665 78657 35627 89686 67497 87646 36599 86327 40678 34960 54289 1739 43694 75527 36452 76442 62852 70153 70591 16696 59367 25802 97320 88604 56862 87192 17903 42682 2053 620 45697 10771 67115 68073 30837 4201 5472 7013 54509 38489 36905 31814 36273 70429 32323 76145 33099 52471 28557 16355 70642 42438 59624 43991 65377 84190 75816 33865 67101 43579 85490 508 93722 33319 67557 56645 61357 1666 4517 84852 52871 53548 58407 64146 56493 4757 62122 36747 32003 31698 39944 50089 42862 95300 88344 56307 55381 53544 59497 62530 29209 74997 14906 82267 48918 9069 83310 48486 8638 44745 93767 31325 90787 71899 3489 58134 77596 39916 19567 52791 24623 48632 16890 16111 59314 9970 93146 20365 44318 39702 41893 29383 64830 71235 3675 39883 92973 35112 49637 33838 56803 13937 58382 83835 63261 67951 41334 38318 9616 45784 84969 18078 3709 93018 13332 87531 85934 26091 21385 34952 82333 78890 62506 61533 71643 17608 558 40341 49202 61417 39611 80447 28027 52923 28116 46672 22415 3835 82889 8675 4207 39151 39109 51567 97477 80238 96426 58309 40716 44828 88136 79245 56846 57435 91114 94111 99601 82538 87803 10317 51908 78909 65631 27048 78864 44255 59725 10907 47919 3349 51996 1855 18250 53318 77722 62544 67421 97683 60551 83059 7501 6661 60968 56551 31953 46246 4446 40566 94884 730 76753 99150 78918 35694 2089 60153 22487 83387 31527 83438 41047 48797 25657 44035 27866 56269 29393 40257 51331 10676 82361 88673 5366 6115 86011 8218 68888 91024 65641 38087 64225 50322 51754 20278 32179 73040 34550 67061 20031 77885 89355 55625 32209 66514 97530 49262 36911 96992 94317 1384 51275 69642 40175 53461 51532 76488 73940 92281 41009 35111 82714 36526 20985 77326 86851 89112 61409 9921 6639 38868 77788 68726 37775 95969 14616 25781 71351 15105 5441 8945 41602 40336 78822 11496 34164 6358 37733 43950 89644 22322 75121 60676 43383 56126 88459 93160 12468 9997 70421 65863 25448 44061 67217 38064 31835 29477 47869 90303 50802 50693 86534 62379 56758 55997 52632 97540 9835 39096 73771 63107 8834 12829 70112 74363 18975 41341 5425 16020 53629 1887 59164 47947 3799 41164 48417 86948 8844 29251 60643 65431 79794 75564 15583 81426 27656 21156 39753 77236 1016 70024 89884 71663 33661 36854 48716 90281 20678 46395 69238 75889 70340 38477 59980 47631 86778 56438 44457 3704 22549 12328 68730 39533 71866 47420 14853 70088 30780 85981 16682 94699 56895 23929 49028 65194 52986 33156 33640 39171 85521 61422 18021 4493 20089 90338 29147 39139 28021 3617 48272 41473 56505 16640 32166 15159 32223 99527 95027 76421 96144 72194 51408 87801 47477 30148 96448 45841 71610 49462 28151 715 58896 35950 37553 47454 31912 2263 89063 73524 31654 44136 64765 44573 89370 82910 66380 37269 21341 16907 78341 91231 97986 99149 19207 69269 88079 21487 13385 405 11705 89609 60976 6812 43708 31295 44610 7445 9561 58221 5955 29308 34345 83210 3411 72988 17463 26631 16898 15417 48335 32506 71077 23729 26626 6787 77015 34425 73374 64717 48507 84577 57233 22695 11646 71392 97008 83547 82708 1807 64753 33544 88830 94274 22370 33773 80334 47399 53246 90192 19636 66177 26047 70771 39568 50328 33329 33072 71782 64634 88403 93697 95314 83327 33247 92635 33262 42760 54448 20861 26210 76283 37055 85880 39062 48323 19842 61016 22524 99048 63725 5751 91687 43791 60630 29109 63955 63452 54593 64630 5883 71149 89918 42935 59943 14607 33767 35610 48834 37628 73042 95964 33278 28940 91826 6077 39962 44446 35389 96578 95732 82637 58884 13671 66250 74581 86435 64555 35576 20841 48015 84993 57445 36736 33040 58113 68107 18941 63954 16515 36472 54870 74008 55418 25868 23529 28979 70472 59144 70083 44851 72761 88836 76170 21293 89140 92106 23524 13642 74052 43922 55933 35058 70834 56246 50799 1776 59156 29549 57775 46386 67745 96040 97705 12261 40170 44885 57095 64701 98884 73162 67890 413 94447 79133 74702 50355 33286 45336 47181 68436 49899 16937 53756 82418 7400 96310 12083 28265 62127 75363 62752 11263 17591 48753 39861 94297 61624 55358 97097 33656 13149 68249 58980 23094 24691 53086 25844 64732 11993 43052 96034 70272 55012 85475 28935 42339 81150 53481 73380 23111 81091 58203 84481 33323 49133 61595 51093 8155 98188 38311 91956 20750 93148 70107 49948 54697 43354 67653 63275 71147 9300 17036 48944 25336 82108 6924 48620 44427 85220 18555 68781 79437 9953 83372 83817 18787 36316 97633 47877 80914 15600 49446 82424 33268 68043 85038 34054 86509 21069 85294 15181 10226 88784 3710 27879 49010 67622 95485 83902 25365 20933 98493 63894 71118 81634 5668 90348 60616 31686 94550 81542 68226 73283 45833 62501 74981 11343 71109 8443 7926 42567 67905 44140 27897 12508 27815 38315 21211 36953 13066 74875 68024 30827 9867 32411 91037 92701 50593 34254 35643 30681 47082 98307 83169 33782 98918 92200 36239 65237 61384 56482 17657 85160 8137 84545 94375 22953 59667 61874 88993 22222 36131 32767 63966 89053 83538 57528 69801 29652 35212 96335 67091 31238 97679 69573 40574 89516 15910 77139 52242 95980 8370 38227 27342 1465 8746 8646 86047 20856 63019 25445 44698 91777 28247 2889 67842 22248 91799 41196 77646 97110 92836 72110 70511 57587 33953 77650 68293 81778 76786 46609 3953 36420 60236 64672 14900 35352 56916 11243 74330 97040 19180 50902 52312 99162 54006 31290 74127 42904 33785 51582 13799 6783 19984 36783 4952 43471 16139 58073 58412 17241 60952 124 35248 9842 29215 96670 87277 44945 63410 8367 20137 59589 14747 48397 97808 82340 85250 31431 87143 72763 57202 38234 94406 11971 48574 48697 51227 31235 39474 39540 43476 61923 96568 76880 7565 57072 23431 28725 15782 96780 58728 15740 96990 71079 53193 81840 12811 13916 7941 70387 83495 30709 56400 2270 12758 61267 76550 67227 9031 88922 17781 59930 30893 97820 7022 35157 54710 23282 44211 71437 89201 71315 72525 35586 32180 98359 38084 13430 4123 31090 40884 19025 4224 10447 15918 10235 48163 80716 30480 66075 96230 98438 64094 43543 26844 89773 78137 36676 308 66476 87870 87182 10232 19089 58857 56210 49721 16783 2910 59089 75365 44282 32479 15394 14576 11607 67641 53688 54643 90007 31819 45258 32944 24190 43387 4908 45949 43126 94829 8659 32275 28786 39949 17644 68711 68161 10583 93853 21665 87759 50533 38425 18544 29445 21535 24058 22196 60123 92513 86971 26898 61912 53305 84018 19841 17045 65550 29232 26914 77536 18280 25212 12772 90873 82388 19213 3936 31596 35303 3537 24588 94709 70222 59908 31913 58232 91792 62116 47437 87629 89278 62507 93342 34274 97345 19924 34572 52062 33574 1683 1073 84740 45888 62688 97592 88925 82668 14176 72438 86784 15475 95237 56972 16855 13858 43245 77505 92702 89933 56810 59389 58581 70383 6431 81631 44591 9899 81925 61673 12199 26377 51856 96898 20366 72210 35182 32858 69701 37943 67829 42445 49856 10751 64103 62135 26054 21614 81862 4193 98514 1114 81225 6397 81990 15800 19954 16052 70922 28164 24133 22410 87129 49527 48884 54562 50151 60865 17370 60294 19553 3402 24245 82709 51327 77626 40576 49974 97060 40137 43270 44576 71617 10262 2692 4862 59387 40647 717 25699 848 32595 52689 69839 22914 25086 40410 45164 70852 10230 2691 97895 27520 9413 35681 1696 75207 75697 68315 76845 63448 33078 22440 21188 1256 21666 46038 35325 41948 50110 94033 4480 48244 9090 43900 33972 25559 81433 97494 48630 22268 94564 19630 36134 66110 66685 2207 92048 87851 69293 99899 75712 72231 90327 24251 10796 59629 31922 91858 36024 35883 20906 7987 99068 61007 44144 50836 91983 51851 94400 41427 32916 86962 82181 85933 50958 55518 10429 92976 5519 54016 89327 30310 57252 7890 85046 25082 94106 2338 80760 64392 58714 53787 97858 62014 75501 71844 35202 6817 78408 46154 52133 66497 46617 10273 93508 44763 71584 86377 79848 17792 95940 41861 27457 57441 92653 63258 39812 94505 63369 49626 34780 40553 63515 47064 64373 30061 97200 20395 10959 28831 39820 80423 29354 22442 2992 35743 44187 27447 11411 69514 12768 91975 16660 86694 69914 11997 43356 72471 45222 4576 25357 21826 60222 15823 94500 59269 36450 26518 32480 36994 73053 729 4363 58819 69353 73617 27405 98920 79747 15474 73547 33032 14829 27516 77691 36650 42046 71861 76650 40642 81792 950 82392 73744 47422 36347 41589 24926 12245 41359 85771 77168 64406 75821 19304 49787 49369 55644 87970 82623 5216 93899 20994 29368 79510 62172 83836 81815 74869 76009 19797 24135 96136 71168 7458 84357 58995 89996 86041 93435 64945 52034 31279 42382 10552 95934 18681 48458 86453 43733 11390 64018 98643 95930 83641 26279 57867 97819 7462 74882 70592 591 6989 7334 2757 74664 72213 9305 89019 17635 52562 88400 69725 3698 25495 22057 93737 94732 18919 49577 10835 78412 27355 91773 73402 79887 30500 78176 18275 76932 5016 97352 91632 79896 87549 87116 83416 34237 91143 45003 18404 74070 48709 47046 68970 5659 276 12902 20446 12402 75818 26884 58425 78207 75728 80320 19137 91540 62303 92714 59085 13114 97917 8645 4808 28241 5717 62073 14053 90723 97838 22070 89271 71718 77738 23152 95962 24219 17554 95424 92820 88008 51616 54396 3101 76142 68037 80158 10203 94263 3285 49144 65100 85342 72882 64380 48145 33657 89664 75548 99233 34787 92904 4601 37115 94909 70025 60689 43040 81528 19868 92908 83782 13001 81110 36743 67208 84171 11795 31518 27397 54880 1515 12450 27268 81978 94976 92663 17760 9492 43735 61873 16352 90013 79444 35817 83342 8993 90239 11602 66934 15295 40933 23552 83535 9666 2940 85167 64162 83485 55807 99860 25098 35224 87728 81890 4530 26408 97420 69369 73319 24647 39258 84533 89777 75374 38462 88383 67527 12437 80494 7215 88229 96384 15892 51045 22065 1812 42067 69501 9055 90745 21917 42043 27660 11379 48290 78821 19318 82369 72783 33052 83208 18310 64170 2881 20343 27481 71178 83283 67277 88887 19922 77245 84454 11718 5619 86156 58833 88262 55864 11120 40972 52584 97934 43529 12655 75234 81469 98810 1147 99278 89998 13585 75210 77010 10192 35988 85603 91365 30278 1764 12971 93560 81896 58613 90496 9939 7071 63715 49125 43800 10194 43945 72816 34487 94998 10466 72446 93404 34001 78303 10648 56402 48869 52051 12721 96287 93804 86923 12050 71786 84255 17523 7448 54813 90837 69396 6038 50875 44691 62061 42070 2382 46927 36991 99931 50128 32376 11189 90772 44023 4351 34682 22681 59774 50430 43895 28415 98124 45043 70993 75481 80478 76515 67836 55032 92560 55001 98660 67797 93321 89795 50962 53953 84688 99382 14771 99929 6985 8300 54079 84804 67145 73240 42684 72347 31190 70288 57154 1532 29814 21660 89874 83729 35960 79913 5117 87649 26216 41587 40418 4572 51916 21792 49084 94616 20716 90815 78969 17618 62947 16004 97599 34963 86149 37888 80427 33742 47852 42081 796 94112 94198 27915 42976 77330 48941 68281 4164 23994 98580 59392 74489 15203 50718 92324 46137 89856 17793 44204 97236 58506 28573 27793 86672 64344 21157 26836 21584 9779 70160 12010 68632 51141 33139 97973 21183 70057 13117 43798 87148 82615 54182 87201 25797 91461 80210 64125 23232 18548 35742 87238 87824 1337 33580 57873 41691 77410 34089 48444 27715 71268 98082 49186 30054 87899 40157 60192 19533 49937 72360 23679 72478 42740 92963 39678 22895 30373 51820 35816 77389 71346 96615 83908 14284 56317 55641 41390 96962 82897 35125 17357 35322 22166 78671 994 29559 7236 36381 77746 78275 25446 81763 76269 17302 2508 72134 73877 1669 26370 6662 49059 11773 96526 2403 51281 23839 6632 41277 54431 44345 20211 20169 90089 57696 29304 4943 14569 40665 65978 5572 22263 25975 24713 30283 79176 94234 8663 26469 5341 13386 61443 84106 66166 3993 89244 18517 32954 99350 3577 12463 73049 78249 48065 63664 11822 88616 7284 39405 21924 63846 92054 83960 70198 99651 36610 16418 11334 28598 63405 50702 35845 80734 54293 365 32127 45401 38913 52158 18431 7956 58873 17457 74219 97053 35911 3161 78966 18505 87938 48910 68850 26804 83325 81243 29917 42755 96452 6181 47493 73408 18112 86984 2799 20905 97102 55228 63634 22775 47968 35281 63868 11380 4066 9272 86264 37997 8093 95886 85517 51545 86841 96912 45093 66844 95616 60693 2343 95515 78211 65985 18757 17360 18663 27266 16054 15806 33760 16614 97970 96954 63132 62147 49778 31865 78336 62635 35954 48221 22820 55714 56053 68495 26752 80832 30655 51766 73500 31126 84304 92764 28903 25079 95457 74631 79322 8700 73546 94394 1510 55789 32925 13855 50311 24659 19668 66615 77193 84783 10292 75158 37008 46947 17769 31740 67039 60425 42057 87224 96510 69711 98568 76125 22037 6128 71893 148 331 19231 11827 21503 85832 71182 8707 28654 14296 81616 51457 62651 64576 26760 30825 94557 30251 85305 52141 43938 41258 26192 18218 3791 11028 24544 58746 35204 80255 93417 67218 27429 83230 1516 47468 25776 44198 90413 28855 16191 73866 99536 55164 54056 8546 91234 64724 552 44903 9591 52429 7797 44793 44586 85358 66032 75385 45014 8738 36370 14080 10683 3083 71258 42570 92941 81615 6778 84024 1168 71822 47686 40272 56421 38801 38002 95460 27840 61018 14540 80520 40124 41548 21256 61897 95772 99413 13391 16447 28423 72780 9173 9050 74325 67731 11562 47582 91832 69750 79428 27325 37068 78187 265 95890 91711 67957 79140 27776 5508 80214 42941 42797 5639 69661 97641 20605 91963 85811 84403 90117 71947 42804 32815 21097 19974 61273 48732 98140 10028 75479 85117 14375 90276 37225 97657 79750 81924 28936 31458 98177 70033 51805 40446 97803 7922 40849 48739 51845 67322 51319 78005 76316 4567 38816 89155 3311 28109 20387 5566 39201 27725 24909 17626 36243 85554 23991 13951 60538 54618 24038 49755 92093 76905 57076 17514 14218 48824 37470 55181 68225 17117 93045 42365 63366 75089 71087 79755 30537 99706 92545 84551 43934 63423 38813 30986 68631 94119 92822 45786 56512 95623 23583 92645 18911 97988 42422 58442 54246 84094 61952 15563 35319 55398 74296 21114 93010 65122 92952 64001 23906 42561 33981 56473 91263 25613 18234 20425 70966 5143 41348 39976 92166 88739 76914 17413 80763 99254 5626 12737 66503 7991 78402 85504 35083 91121 23620 60535 38883 258 82950 42916 49686 79189 89305 86936 84066 17923 54545 38294 7953 91507 70253 23661 75589 17367 2793 85290 38457 52357 51070 38681 67153 41263 31522 22494 7155 22641 80902 60415 46650 2423 52992 77199 35394 36528 46422 75937 34770 38830 80657 75749 95530 26949 94358 99483 7492 42389 53030 7488 3943 12188 37266 86270 81844 93046 31801 30819 66017 8682 26238 11645 36583 85430 66240 78359 45802 37937 2134 3206 91809 69457 99383 98712 55167 66094 88132 7626 61406 23979 85960 92358 83552 39680 58958 38160 18346 42370 13377 73303 40052 664 23311 882 25673 67533 18539 71892 48211 45157 31939 77176 27327 80282 3121 71655 38347 34037 92719 97630 28768 13843 74729 72694 72395 1906 77341 55307 57105 37685 22475 93609 92451 81069 75273 44115 7642 36716 5227 73377 81992 11212 17389 52320 87992 98418 50852 51506 10000 16102 53077 44118 43468 53923 21196 49862 39349 70886 24676 45997 55324 72971 27283 94838 2888 66299 53459 4682 91297 88270 9184 13562 1032 92440 10589 60345 12130 11702 30252 20464 15709 88581 54576 76337 13957 14093 2758 23797 28374 35016 60994 33398 13155 3155 8880 11236 83433 33314 70596 9609 98210 47133 97194 23609 40472 8091 74929 86284 90573 75224 1050 68503 51410 74498 76658 35505 8034 32176 16012 73972 12885 11698 79371 31665 77050 57910 79725 2228 13508 26451 78121 57361 67132 7514 63645 39587 1672 37380 37697 9845 84791 64747 70586 82944 79851 65842 57662 13839 68577 56442 44313 98552 21063 18800 18609 22320 76223 20071 70776 96691 49096 46462 68604 98867 34506 54714 29473 71840 39671 85589 64612 56869 4256 67086 5946 21923 95266 49477 14579 85113 7822 50677 82823 79040 15922 43188 15153 59847 76825 16254 43688 9054 15210 56363 10950 63687 51219 89804 25052 66 33564 64057 77163 83680 97038 97282 63168 51732 50978 88614 56784 9001 8741 36566 17004 27962 5953 62009 45931 50330 78549 55276 35993 94649 40621 39623 99552 72127 32503 72073 55000 80400 63748 82710 29424 67996 85894 35786 11102 95480 94980 21562 26134 43196 96512 31642 83914 95580 7170 46867 71742 51579 26217 21 22230 90319 32696 68212 17298 34080 35187 23674 73477 30122 27221 43528 35615 18387 86915 67927 64643 64429 22444 74486 82690 7474 12742 54717 47792 94571 37088 76202 41706 95684 85382 29666 76683 80965 13126 194 96467 90586 40926 12938 37908 91204 25786 95021 97974 37386 5035 12203 74516 43337 70263 20485 81906 60367 22760 96524 43926 69158 73683 15361 71933 85937 74275 55118 67501 85575 33435 86300 87354 32279 88301 3684 72078 87788 79397 64759 29408 25846 76645 23725 38932 29249 96146 35665 13446 89636 71044 8265 43127 46 93545 55466 25452 56169 47235 60482 16182 54874 77038 13071 77482 38484 81084 96600 92101 74405 11710 20722 85585 64646 34242 83634 4189 78342 94039 59616 95109 59802 8966 10233 9058 41143 89000 43124 27913 98795 90180 46581 48788 87383 63148 56703 65139 76886 72925 91762 97712 44295 11797 14024 37886 18985 93431 31191 74359 71332 78403 35853 80749 86954 78124 94786 87145 23163 85579 47414 85074 17 25771 40112 39131 88045 1367 76996 93961 14097 27010 36180 23473 78973 45114 94785 66527 90091 46414 76187 26534 77862 3670 53577 82594 44834 60868 27508 94964 76874 92471 67509 42200 43277 77787 28367 31876 83122 77444 33154 36495 54302 30244 47804 76600 56048 24200 11594 51662 67353 16957 67690 57427 64657 63084 10214 62698 22005 53067 26857 60559 41413 59628 30082 75466 7084 13758 92918 40937 19013 69476 88256 88620 15487 86712 68318 18625 92086 60726 92080 31585 80327 13242 47860 41402 17362 92420 2721 94594 41683 61300 36977 70731 68529 35617 94648 90523 16851 86386 63884 73379 34302 96304 38059 44309 41278 30652 39315 51478 50382 70943 77450 92608 88458 81077 36411 20287 94935 90816 70070 6292 76469 70777 84383 44749 85302 91904 82062 20234 54930 94578 45144 36407 16174 50698 16145 85041 95535 57943 84562 66580 70021 43267 79931 67714 53519 35436 64177 30427 90369 39395 6966 16420 2809 60270 58898 63586 29678 70418 54770 83060 81995 56185 46283 33464 52943 81025 67045 45496 12436 23124 45048 55401 25927 30370 51647 40809 57515 69192 6186 33015 30494 80332 42276 50954 242 73060 73347 61165 90749 7446 70437 37703 66621 93817 56541 33628 64774 52628 2247 96631 10975 85301 56571 78044 43290 71184 36161 73750 59658 58102 16121 30720 49886 10045 47157 58054 22992 82359 80361 27615 2666 99747 33675 38571 91575 86593 16460 63677 72831 65672 91163 32227 58862 5731 70547 53018 70022 49557 52754 21693 76599 7615 60083 67619 26578 88524 11445 50404 1925 1188 90191 17715 28600 43632 57920 50557 76306 88232 303 69223 277 68941 20888 14766 52261 23646 62166 84825 85875 91249 67914 36008 5580 82198 29556 87309 65124 56712 7461 42542 2254 15046 8921 39937 10706 35785 80703 29817 68508 79127 76122 1907 6514 20460 99884 36691 93043 29236 94854 60365 28812 71403 52161 38097 93576 38426 90217 10629 87773 31314 35180 75789 81140 72294 46832 13513 32476 86078 20129 51728 91697 25595 26733 72493 34533 3152 16045 298 17597 82018 36674 13215 72158 16233 16124 63378 41828 56754 76357 72440 70632 8739 94834 54009 38324 8728 38367 52602 90992 81984 95295 38799 44754 63374 32459 16312 72103 62454 55677 49066 78457 33570 23210 52408 26908 18554 37377 58148 49667 98464 24567 37610 11006 37460 76426 52284 39499 20603 32953 74572 32604 25555 7229 63845 3343 99114 28571 87920 85293 7502 67097 934 57772 92570 99581 23826 3191 23118 59909 99059 55779 77501 80704 4999 93922 52537 70539 14824 21649 31666 95778 19491 53616 23546 68479 27261 50395 93285 81412 93602 83795 25080 59740 92539 89829 88767 31099 95646 54748 72827 84693 34234 62606 84568 655 72331 60650 41253 7730 67802 28781 630 99885 17501 30919 93334 62885 86671 91623 62533 48455 91509 75766 29873 7984 85367 54901 18799 90189 50774 42731 89982 78623 26591 631 67143 45116 7685 11146 9465 61436 22527 44042 78400 14622 20073 95871 18164 61147 75050 1886 85015 90734 25510 98566 61664 77853 35211 40297 91044 99991 30728 88988 69918 36117 88595 61930 42068 62516 93243 71419 32465 12034 83690 98497 8028 90904 26064 91984 65785 75925 3488 99756 54858 42325 46518 33786 94434 13347 75328 90706 43320 5166 27210 7282 7244 77296 82824 19291 84800 94576 37091 47421 69374 62444 14696 10883 10565 4117 63180 33400 6665 32297 73460 38970 76758 22865 5014 47749 3028 26656 34076 30557 20474 56510 19027 66012 64451 12238 1864 26387 7068 23586 65378 41387 8898 38049 89939 40575 22819 58723 26819 33875 87273 41318 38696 67839 96620 62189 4141 3303 18819 92612 46775 71319 43206 18355 31693 7516 427 39542 26861 14289 63804 2000 64395 37035 52251 10960 459 38649 48133 47349 23027 56046 40915 33340 83832 54237 29455 26092 98402 87207 19177 55574 34829 76866 5641 85544 47936 75478 93325 89772 43721 51818 27755 65287 39658 25434 81948 52578 50523 43370 61399 14120 77109 80443 90953 93098 10213 78741 53335 96051 56845 90282 83411 79646 23436 51434 57219 86381 98466 3766 77743 51963 63756 39052 51513 90980 84965 20488 27871 88060 43932 28166 72698 95190 4396 55041 37396 60552 74744 16930 70917 44171 8860 11101 2519 4685 59503 66564 97839 42171 58348 84080 19688 82301 2451 72119 64405 93100 3054 55433 46839 5319 45318 6327 56759 40633 67971 260 82879 24199 96790 12596 81005 36749 11145 21031 70533 35353 75911 47280 51178 51926 22704 51893 71341 52341 97346 5466 43474 54425 9663 86600 47491 1597 24649 5525 93182 5863 69315 76150 5184 73724 74961 71138 39992 5137 50440 27940 76148 65159 33095 26890 19368 74263 88076 41137 42691 24682 92205 60442 46714 73817 56249 41523 45845 43440 2318 60284 39042 96935 60980 10946 37278 18216 30166 341 73385 57198 77240 23194 25758 77923 97210 16665 47083 62895 62990 49151 74982 32822 27696 2708 32950 198 71308 7847 80907 69006 97411 73277 96973 53651 24822 47289 22272 93415 43335 33727 94901 95578 38371 95606 95550 83676 94450 15174 78860 69372 25025 37861 98711 46373 22136 6092 60698 3021 44322 49217 95316 48075 15852 58550 5624 41373 19556 10994 9192 60582 41004 38143 59955 40389 2608 77166 98301 18103 62190 26799 68189 23042 78442 32750 27907 4930 29157 12621 19302 10240 34305 91344 98148 40632 12228 4236 88957 44107 34786 35990 37220 16029 75523 94099 47060 27486 86218 21587 83810 53532 75627 61835 26613 64093 41408 39431 2300 8502 8070 86239 92644 27626 93014 79313 37226 89915 74722 58498 22349 54428 11636 96627 42042 50009 40717 29914 14780 39363 67889 96989 26920 55071 38894 48166 64720 5305 58189 59259 9841 60629 78097 54432 73037 81295 17100 80651 6560 56195 56488 64906 21442 76814 7529 47556 74425 78834 18305 88689 60721 20063 54475 98492 35966 6275 98217 85379 83377 33274 39688 15166 50192 49641 75133 95465 45379 58891 51212 27498 62389 73934 30771 80049 62055 46183 25763 93623 55125 29703 10196 44349 11939 92109 29642 25497 49987 71965 25872 54294 63775 64290 8650 3109 84627 28473 56540 80050 71036 24561 36862 51440 65473 38631 38153 49171 80 39021 22955 69628 12670 97099 37583 24064 90542 70664 22557 39301 79364 85971 14861 71538 46135 89189 24626 39530 17237 60541 74281 29852 22610 21575 87159 26843 8691 94593 4937 89260 99345 65662 37562 56725 5768 92580 21363 14646 48032 33473 38524 50293 87365 93056 22898 80355 10284 44228 98790 41441 74957 28918 70100 22408 93764 81474 37080 61560 50445 95997 19733 89826 26043 89603 73700 54583 49521 20456 11086 53672 36573 35195 8408 14211 16929 2190 27260 34404 32072 87632 88185 75389 92863 43835 1470 55564 31484 91650 12023 11692 76675 21529 58776 16607 36143 62046 84422 12661 9206 48122 33270 18295 76106 33707 9857 53462 11428 17415 37324 74211 98555 49606 40122 60483 89941 33920 54607 71954 9621 9337 56710 85257 38847 8554 6794 11012 49430 97833 18864 93895 32128 11167 63592 20407 69908 66558 66816 69929 73652 97603 58614 79121 48877 62561 81033 20984 65728 63270 15828 21987 95993 11655 45210 58165 70265 22566 68236 36080 4687 49196 4319 64356 27144 17324 12587 58578 20159 50722 48521 71689 11793 98837 38360 87769 74693 91099 29879 13291 23564 13278 57621 63124 12774 92940 86576 68981 48443 72969 26839 18476 45181 98873 13473 52777 85785 50870 94665 66978 26790 59990 55611 69195 67188 89818 70746 67984 76096 94122 65170 58301 81206 14872 9078 89895 63905 49999 75127 6705 68742 84879 70734 66133 36393 37342 73786 83098 63231 25289 36488 24578 99402 78922 79533 40435 51049 58335 47554 95762 84873 80108 37073 10234 6304 65327 73233 72260 55749 94374 55560 39435 77457 87066 91614 43103 7622 23255 41616 68736 89962 23093 19175 61742 61254 67487 3717 33959 25783 37872 10180 8044 96733 19359 9587 11673 81391 46211 48155 30313 15092 8141 44701 58027 87305 99309 76189 29717 35350 26646 52412 76838 92239 2784 70297 74575 70301 58769 43132 40174 88863 57639 57096 41205 86668 2162 30056 15863 48870 37596 63947 85145 48119 2358 87737 93372 45987 20852 95946 6346 22210 66563 32366 11635 13647 85232 6149 74283 64758 12087 79150 55923 82531 56556 30083 69615 35444 6053 95245 16708 50545 687 6814 59859 93074 77353 57770 92258 40213 98925 21534 35635 85336 24771 58866 39980 27549 3201 25931 75386 70313 12458 41747 52363 4255 90790 84228 41059 38608 13076 48425 56817 45629 28340 50130 42453 50632 12135 89589 75629 53466 38400 31974 2812 87959 98626 46709 8595 31277 83922 86761 18702 29826 55492 8449 89977 9728 34974 51494 81052 16862 2291 33679 89126 90140 48515 60495 5990 70959 80983 37229 82334 21612 1650 32000 90041 126 7410 46842 98865 968 14264 90279 46721 3497 55217 75536 35621 76929 63716 63541 60586 89848 79638 1038 15320 76728 90534 3716 73078 25506 58163 99650 85655 25278 37472 71040 53200 89497 980 9904 30840 51831 66789 47589 34104 19356 27577 99573 65183 50167 83936 18844 67721 48886 42212 64465 41797 36924 60266 23640 46711 45195 3901 2616 25723 28234 43449 95728 66877 53936 69471 74046 81194 66127 95386 46674 31477 9734 9456 14347 37305 46019 98390 13597 48038 81518 86603 48590 87195 66937 23498 13558 63994 26164 24159 47410 26090 81855 884 40981 90367 9258 93801 48836 95320 2432 5026 9596 50049 32320 1353 54104 65345 44663 41218 22363 15438 19123 47820 52239 57519 7347 26569 19336 72427 49308 67866 98785 6590 52497 88121 3711 59811 68343 54670 23542 40877 96217 38885 27969 9391 74175 52704 87703 22131 15451 78932 72186 55075 90686 1567 37738 91022 87115 49401 56417 25633 30305 48090 74011 58426 85553 70706 65265 57800 34821 16978 33077 77563 27138 74413 75769 11317 85697 11854 93389 84349 28072 21670 80490 56743 7843 93137 55815 76410 94425 6103 17579 8317 21110 67358 83599 88983 11533 42745 14977 9892 68907 22014 97879 71767 86494 56533 3077 18140 58246 37082 99267 94051 36871 57359 34038 63594 31946 18215 63237 67160 50795 69700 93197 61407 45233 21048 29040 73381 40469 28102 46057 63259 12210 36969 28702 40777 20758 195 71081 69594 5961 53433 82133 58429 52091 68277 86116 99849 59580 18293 94916 38651 67033 58345 3945 8836 11855 47677 54551 51945 75450 56668 33000 97894 81408 14604 62603 73025 17076 449 9776 86034 38814 41066 86032 62048 47897 20620 57353 16948 88765 94839 79110 50248 17709 27171 10484 7437 44359 21050 98421 38472 60677 3636 60847 6571 94952 19243 94920 29993 9713 49729 30304 80044 99943 76350 77431 32424 49451 45717 73421 93754 41199 38045 56221 54456 25584 16448 96869 16019 41880 14409 79145 95564 13424 62345 63766 92523 67834 60252 92984 67812 28853 76788 84634 68830 21116 98808 24355 57104 12207 31009 76869 165 79011 56633 66392 17292 21354 40627 84685 9797 31065 33090 95958 3320 98699 13649 24030 74440 90011 73563 44933 7281 21697 69151 39488 28527 96576 46740 12109 11480 50199 74190 16692 25568 83173 50882 53619 73842 29007 55485 82755 13250 18184 92695 41131 77531 3813 88282 74544 2991 52978 19740 86353 94241 4503 54086 94463 16367 39205 84212 34902 19979 86974 95057 4592 55745 82306 91705 75538 69377 32092 86213 68541 708 1225 70989 97253 21860 3274 17983 46897 97550 98241 83859 38011 51564 2850 81425 20918 99585 16036 37605 41745 21408 42639 16227 5551 3243 7270 32017 11787 56926 59659 23711 37687 29279 86329 7737 95120 70343 21407 21944 59424 92266 24987 97473 86210 46551 10773 72955 12150 86081 39318 15148 38383 83124 81272 95804 35555 772 996 20619 10644 49009 49567 76118 36193 255 19094 19428 86066 84834 44408 15988 33449 28410 81780 18051 51409 17240 83697 15235 65636 8499 56434 42501 94465 1434 78440 40206 50233 78340 64992 21712 26814 3554 80433 45077 91602 45584 24092 60311 71716 78961 50681 50950 52392 47512 80203 44519 55004 36800 49463 76126 9495 801 27642 98648 35244 65797 97957 25321 55647 22213 8936 21574 27259 53442 23202 23141 86541 59277 49220 44063 9093 59880 66367 10327 17067 55117 33307 94223 59553 57500 53673 11628 14645 5075 73434 49757 84979 76384 64784 94903 34889 28729 47577 72790 74899 21763 90541 13560 1108 22594 14025 82458 47613 23197 76965 30063 49323 37317 5914 16450 31038 80949 74823 12792 60999 27425 39720 43213 41150 32058 54958 1605 70670 37969 99867 11530 48051 32859 32749 8827 32435 24422 16628 10471 67422 16025 7532 14937 53699 56622 44930 91619 59614 8640 41257 8831 81814 73208 71937 48851 19447 975 10798 28560 53390 76963 32921 38504 67837 69039 26097 44810 25285 58092 29687 99081 95773 61667 41000 30917 39182 27744 34213 28851 98977 68689 45611 35094 32593 16514 95172 89097 65013 60150 86416 65115 9366 89103 63875 4133 90503 89109 24760 20555 54596 77189 44177 4296 34603 89830 96825 11178 95824 12927 23739 83737 17326 66515 4678 54368 57226 46592 193 68403 89344 89136 5859 4085 57023 32258 18836 7704 56548 18287 24840 60561 99083 55086 28308 47654 70283 39648 9543 32172 83971 95896 11865 20386 64873 47813 46765 32079 8117 53557 75614 10675 56872 84890 95157 54632 2787 10665 32382 60578 75977 2725 71427 65097 25011 7650 76686 15732 72766 38459 35847 72733 5364 73814 42671 51458 53119 64539 58486 51606 6697 55159 14361 74366 67848 32899 65783 42724 45225 46445 97653 61163 35053 74612 93222 15580 29441 24571 14280 12882 92932 59808 37340 57608 7239 36663 93463 67231 99589 70090 69935 4290 3396 39218 10475 25380 65854 42341 57330 70682 67078 7807 36890 10095 86425 77542 60272 45518 84992 60298 57839 31633 44330 52468 53052 63419 78477 65426 33166 370 37941 86183 15239 24559 59263 41701 39907 88170 45196 56134 81284 60434 53571 8056 93028 23566 28422 77340 71221 21100 12385 5332 27946 32004 92441 86137 90487 31905 672 89974 13485 42827 66339 25492 93878 75883 86055 38975 40530 71641 42778 99299 1543 95880 65494 80169 98024 85291 26303 76518 68308 88750 32980 88269 99473 48303 5339 71941 41296 14602 30169 78988 99789 2957 27100 7655 90524 3892 29396 10575 25293 33046 99758 90894 22933 3240 95180 26319 43992 91295 87890 39515 90430 14036 25646 84196 55782 91472 47056 38099 63036 37252 25136 95489 29781 78546 19321 50183 37185 87772 52159 13169 83206 82121 77583 9246 35723 33750 11711 42878 74936 32034 28145 9733 62173 31240 11472 19282 66301 2346 64462 70829 27601 95727 68097 87297 22319 88273 21360 82560 70245 95447 84948 47742 33571 53162 63349 50013 49768 7763 37084 84323 54444 19849 28669 45 65300 65278 55232 93725 64443 3666 62038 4891 74384 21876 46960 62524 8869 3574 41266 86575 50045 136 91241 32130 38205 18167 64561 37634 95957 16354 78197 44628 27332 28141 34121 39231 79484 44075 83444 68408 61991 36848 46225 25709 6629 59448 79527 15850 5139 10202 18471 59357 15548 62925 10326 91973 9838 73637 87440 81982 14478 53299 99459 59533 52604 42224 19680 88163 27433 83129 6836 38529 8690 15556 15409 64954 54740 61641 25893 15553 13845 7034 51588 6537 74992 43432 66702 43111 18221 30425 23791 27034 27819 71739 75657 42859 33551 31280 54594 55538 46434 62954 10139 91661 37150 67646 85407 31943 32344 35771 84997 34352 53865 81359 64228 96170 150 31475 9498 29311 67157 20288 39009 19148 25121 36826 46430 73391 63945 50136 25051 98636 7471 55567 14555 37826 52089 13645 36895 8726 57491 28608 812 85983 32398 55676 89523 24772 50052 48814 51217 98548 34512 21447 66278 79398 20803 46159 57092 85644 37381 97179 66972 61431 30076 45882 30300 10343 39127 90737 93967 69842 39093 99690 23387 92238 83695 48001 3483 26258 28782 3354 33643 3304 4286 36851 38500 53716 76409 87809 95404 82000 8092 99800 86879 20604 91323 24823 38763 59405 11734 62574 79205 37990 80620 91117 15820 39355 5576 32832 17041 1575 93540 37708 66785 56825 46061 48084 8113 22343 75556 23628 4167 18972 42531 99731 47560 21438 47303 40072 15759 21816 34382 83815 41908 15083 92997 93013 91636 16239 43571 99046 81191 14707 47348 95253 72100 99557 8345 25263 40 27629 61483 93335 23318 72837 89376 64916 26577 65482 12269 23109 91560 80308 94341 43598 40826 50438 59729 17940 14075 20050 43135 26711 39296 1166 92751 28026 26865 37672 92832 21270 79995 86098 53312 2332 83111 49039 56789 25793 13745 45065 72479 15676 35718 48245 6770 18450 30775 32385 31269 88480 65880 45036 27483 67494 68197 98756 79849 56995 86200 7362 36550 51117 31334 23177 21045 98650 90092 43306 62234 67508 34025 20766 41665 28236 29489 51905 42041 97563 31566 22143 11462 42654 27409 91686 44911 63717 15885 57115 25398 580 13896 86894 72501 22743 18899 34239 146 48487 32033 76611 45799 67173 77672 43661 77894 8961 46396 80799 87594 17568 53418 41808 84062 89195 27049 19077 87087 2081 68551 13229 25399 97120 55931 96457 48562 85313 67851 81845 567 99042 12803 22598 82680 44453 26689 29372 53063 33861 61365 53289 64529 94032 56323 93166 57531 35021 37653 42006 73440 90344 85823 55816 88609 91541 83955 68908 43394 69535 91768 87285 6145 949 81253 99985 53257 99925 82571 15542 83951 22891 25107 72835 47216 28963 8924 34607 49964 7550 71359 25845 52247 69034 2333 24327 6168 64401 14978 68500 74588 75778 10164 63850 31841 89649 19646 97993 65519 95556 80200 37558 88110 6458 65309 77856 36823 49617 60963 12476 33405 70880 61577 92745 84384 45370 67738 51146 93093 28541 15227 62197 62982 72212 16723 24495 33256 80742 93605 51877 40534 80254 98969 94713 99999 62143 65788 38068 16603 91779 30831 14187 76338 32721 91361 83696 28563 84385 87372 5066 4430 67382 19442 51003 18594 42556 20413 95691 52933 77301 18474 35825 79250 54206 66261 60509 34134 35335 70087 30518 71853 25298 75878 74551 79278 86115 81445 28185 49162 62005 12626 29692 93085 5704 19033 93641 99440 21463 76431 82142 80142 95435 79075 66796 49923 67552 75884 39379 76534 26114 88233 84919 74354 81824 21309 36292 32562 21696 60916 75086 54599 77822 62756 14485 58816 43894 21639 81248 3380 78529 38063 91791 80755 33195 92140 25898 17698 41262 88643 41890 40783 20647 62908 18430 49654 45703 55067 97846 37143 61693 91475 94743 44366 54825 83070 50383 83519 98269 54446 51923 10381 79906 63116 14481 63227 82565 32170 32394 95143 96778 71945 68086 54899 92623 53834 6591 79089 54923 25484 85522 6288 7861 98574 50569 32512 81355 7522 12343 62341 50500 78723 16256 475 72422 46724 85268 36754 1045 38299 11555 27243 7804 46265 4452 99584 9459 33477 51082 43 41682 99644 56000 82261 41084 48442 88016 17162 82903 56479 41563 86812 42066 39598 42375 10989 39464 50855 53070 51763 31042 28629 8484 74567 32028 90671 25216 28814 2245 59994 56975 53206 63981 41332 58882 91968 36759 9179 9368 44572 39467 95326 24414 39566 23096 52454 27132 70626 24553 58318 80410 81708 96795 11642 37006 79856 96473 10550 22443 68364 44675 44648 24028 6791 74105 23779 35877 99238 34611 68174 62321 20730 23570 13517 66036 989 78139 17539 44568 99514 84587 70086 55910 35135 3965 93733 39455 45284 47295 12553 85477 16748 92103 18261 73486 66846 13450 85870 5988 30356 23105 86204 71416 55033 34475 68649 23120 68749 51771 13060 40909 77091 46689 86366 69169 99450 2665 41823 15284 96246 27461 13187 45731 19078 42126 81653 82735 49609 97588 23249 94027 59469 29139 79555 72132 64254 72046 85464 41122 32420 88433 75967 28615 20236 35803 26722 26243 38992 50949 42109 53360 92092 67886 25361 37714 5701 15490 81261 66898 15120 66823 45554 23072 56766 87496 58562 96807 31904 92463 98046 16951 95488 1945 54363 77409 84500 78483 49330 58290 92600 26081 85814 55914 95771 30155 58195 32669 86654 35807 96116 11543 79806 90 46990 44748 34569 73337 66552 52414 47927 77403 74668 20237 74189 56054 16906 26596 69669 39517 87139 62500 13138 13549 7066 82011 88437 98793 43438 65351 62332 28244 23997 37850 90193 60117 926 46498 59212 16236 44685 73260 94041 37391 24349 38269 85617 96075 62017 29097 59019 90760 81240 19487 55375 11769 85926 71065 70945 23682 5297 15602 75317 24468 24125 72188 40509 31887 47839 22298 26079 6950 43355 37722 22172 87267 63156 52959 48504 96987 4015 90371 82586 7684 49055 74358 28627 20178 31442 89006 10303 1589 76540 447 50568 37250 78967 28896 97944 67938 23978 92246 20260 54969 31318 42658 28606 97235 3238 16489 53283 77833 12168 9686 69989 39322 39665 47793 80190 20556 69072 74049 5356 44617 25538 89529 29976 25039 33091 79642 69334 57324 95952 58729 32824 60282 41876 37017 91727 14511 75877 93830 37764 27512 91189 5022 13935 94275 68116 26111 89726 32920 13793 2542 88771 2421 11041 17839 72779 16288 42360 32831 84684 48238 84451 65483 57457 8026 51867 37835 3494 35912 16941 78548 77544 81843 34874 96856 4629 63941 53523 36132 261 82427 33075 8142 25587 32602 91485 99709 87189 75143 72012 23937 70104 46627 75452 10870 42582 25161 57978 70148 81041 1057 61041 38710 90500 25589 67542 499 44776 22335 43235 99908 83322 25666 81051 28323 92734 3123 82523 8581 71784 557 55597 65283 35030 13757 13681 63984 14730 17869 55346 73431 66377 8784 8709 59467 69907 78948 31122 51253 52554 60888 69148 26050 23235 92163 63787 9903 48435 30900 28326 42167 45110 39352 10316 93513 48891 38808 40961 59029 99671 17649 49079 18353 1290 65011 46466 94060 19313 91483 29992 18085 28857 54261 3521 51990 2847 28303 90490 65840 41024 69041 65862 21495 42655 8427 73032 17679 61582 38056 40790 46829 29037 484 55810 74260 56229 80624 64584 2707 70503 38165 76810 7976 22574 95130 90270 95628 18165 96165 11966 87956 60722 1426 19268 92552 15788 51572 69029 67206 64485 93952 38824 8676 72000 11441 16404 83201 24835 49558 26710 36199 60361 19862 43819 23479 31308 60584 13842 77239 48094 99431 10246 12708 21440 7175 62408 98847 23168 13689 18326 41952 34735 97959 19588 72927 38692 71769 89312 26899 21907 88883 26687 4498 89811 71851 98853 11785 40572 70127 5128 71688 68644 55428 63127 71145 79013 13963 27544 8981 61738 61793 27636 40318 95831 24063 72196 24465 36751 62924 23910 13233 91227 54721 85679 51620 83319 26699 8848 78496 22381 30330 5733 51089 23404 90268 129 27284 68420 83550 8338 1258 35832 43465 6526 37855 6219 48512 38473 50831 74811 73678 97816 95679 49100 59167 59038 40283 68439 89084 85914 7264 99966 53288 11969 36506 35023 71344 67761 69128 45441 69997 46056 85745 14725 1246 13488 38083 16445 64587 54092 33172 89229 59577 42190 72903 68723 87050 18570 18331 94303 76665 13174 90462 30947 17620 12744 68146 79513 38536 51133 3882 93583 97764 86810 36830 5457 25151 58975 5496 76489 50858 88086 5577 96271 89449 6857 40187 94861 40195 40674 67809 90126 3722 39486 19707 45482 92766 82504 16261 41027 76834 20045 81475 89747 59911 18338 96966 59328 63442 40070 87827 17013 73057 37936 92472 54810 56287 17079 13941 63222 79029 39370 10679 10105 98037 53934 6623 56331 26951 36348 71593 3964 74685 33627 77200 69775 71378 83115 73813 34058 35735 19415 35029 88694 51424 70830 94472 40134 20644 5010 20333 79558 41982 5316 23440 97553 69843 44681 69180 10990 13086 72485 33960 22784 80638 83048 88790 28227 72306 56393 30419 9539 98405 23344 92712 31526 98545 10797 97557 34438 99460 18884 89165 13436 82913 72198 87966 84306 87307 84433 82495 98893 21880 62299 42058 32490 74893 87085 77877 64183 38356 91682 85710 73989 46067 54389 21753 10662 93280 8474 82963 10220 98823 25704 50770 63209 43811 68278 3643 94146 5515 57536 48982 5922 65414 97486 59074 111 34973 31106 51060 63197 65566 9931 75380 53272 46269 90210 36904 12097 20057 11754 88544 49227 22448 83024 17105 6497 25021 70142 93836 95685 19998 66306 41867 96311 56987 25325 27111 8552 49318 20728 96996 11818 68594 16282 27323 7371 10601 39767 359 68412 74015 18962 37584 79989 6325 33522 18649 83302 55344 97191 36949 31091 57807 17895 2009 71124 15147 68334 65036 61054 61408 29686 67556 49827 67034 55311 14345 61774 44597 40031 34694 12755 11013 70548 71581 30382 29789 93997 82266 455 22007 23411 67142 40026 35172 5068 39017 67828 41166 77126 31016 75415 31482 67979 25288 97317 49191 31838 47263 10603 8256 99766 81822 94311 24228 47051 98926 73101 46846 68040 51148 24735 36313 43168 26562 24788 67816 25071 18692 60131 17861 98127 44019 78596 55074 38474 23380 48830 70 77014 17765 60799 34390 22242 1095 1493 48826 65706 95059 32472 29196 87591 90215 88752 99472 62859 97999 3116 10040 23306 20141 46376 62575 97082 88308 84356 62882 90627 89677 13631 19581 99595 61099 63853 39039 28062 71774 3872 55212 9641 4801 19602 50830 35784 71298 82707 46156 61196 16371 5729 63902 13393 78378 10860 48104 45312 66952 9964 2822 55305 64062 68270 46358 50620 19269 28685 35299 96020 24405 64817 88215 60306 58008 67589 85371 40726 48861 77621 62461 51421 92649 42885 13910 62071 16078 45636 16053 1289 47333 61320 11606 18994 98948 89948 48597 78450 82563 82448 27826 84431 72170 83318 73875 73983 49357 49313 58952 9628 34265 96086 98935 91741 91668 16425 67908 31537 3372 88905 73871 10017 55662 60612 85208 10068 45339 72319 44799 56273 93095 52797 10107 17695 45368 36453 69710 41838 9570 94744 59922 25355 25852 84904 96277 17756 37706 87234 57170 49364 27012 17671 90032 96649 4478 13726 81554 80465 17506 8293 5718 54190 36877 54564 66764 94645 85494 99521 38014 98933 95011 82477 52804 86996 9364 69186 60644 67944 44306 995 84613 94329 1717 307 96762 21317 34158 42777 99367 54801 51583 49998 55675 64713 7490 73123 65061 66750 12061 53817 22217 23757 97785 19030 38354 89100 74864 31532 72155 11810 191 33987 99316 59529 34876 46126 60167 67884 95477 64168 34757 40890 5562 30348 18611 85609 39746 97924 37744 45194 53738 39539 59061 4395 47279 60840 18615 14473 71685 48293 48305 15557 42132 18061 16406 69530 72721 88108 87787 3862 97199 58 92190 87758 46652 82256 27434 56589 34009 93701 18689 61963 92211 94823 75238 13927 48966 22027 55885 37676 15779 33036 6384 64149 37047 2093 86785 64678 34530 52805 99544 4179 31567 22593 51144 66588 57247 76993 74137 21903 33222 88920 7457 66276 78709 78368 34336 65487 56162 55135 28335 47251 20349 42424 38572 81773 85150 71440 49016 99754 99341 59850 5333 19465 19067 61717 76130 66469 31807 40495 57583 45101 235 53607 99513 94857 35262 56007 91571 92864 49272 10119 16739 72765 46675 24944 95285 63542 3706 35290 57783 11043 69009 7538 36533 80856 27590 28351 62196 52171 88298 53692 41728 96206 45063 24890 4998 51123 88413 27270 58499 42800 61350 36458 67273 17428 24419 26112 3735 54574 41424 37151 33845 44464 91093 95921 51202 39595 21033 41675 54121 5620 46770 75664 10584 41256 33333 18003 54241 97087 75443 64302 1981 56961 70244 29959 46908 41647 14571 96233 75092 60022 71998 9974 8602 34023 34228 1875 65630 93880 40513 35386 57413 15122 58408 14017 10647 65447 94827 60506 42563 68977 8548 78617 38000 52611 35376 37010 68919 26741 21418 27149 79234 23622 92124 67032 81726 30552 20768 44614 63915 16641 78416 29635 66851 38987 14151 27665 45436 48676 22237 54882 76486 50146 18939 47959 19679 56058 37890 11077 62404 34746 95583 38721 93496 57727 18826 13220 87075 1255 84553 24042 2882 77940 98983 80267 31285 7542 34858 39819 70321 11786 95193 27421 75256 1868 87031 78871 55456 62650 76662 70692 17127 63049 26611 85688 8029 6608 68893 25060 20714 34156 41771 51776 53713 37603 72108 48561 60708 95076 3812 47842 44543 36548 81395 76827 79054 62412 27114 24734 42581 17560 82841 55851 10896 31022 55793 22612 90804 99478 74477 50094 44150 64111 11523 15582 34949 13990 51802 79070 30023 5528 98274 55967 12084 62161 3736 16195 6393 18760 12788 52413 80639 60188 11516 94168 38535 75157 28917 12622 44778 78254 94700 84593 79109 1398 30209 38228 62599 51158 1334 57349 95516 50594 78240 656 75574 57015 8491 36577 13539 27021 92911 84118 5361 15905 92526 20357 20360 94769 52486 88438 90132 73843 25782 99687 43630 90355 10289 18168 91395 74887 3394 33565 63511 87692 2018 28808 64673 90651 19765 54152 73525 63562 4662 57744 97023 94438 79504 7047 68737 41544 70843 93178 58520 29710 27982 89960 59182 70728 86072 66270 51529 67103 20208 65069 65057 79953 75168 1122 56707 56230 8578 98789 78295 63763 24113 48627 77348 43882 20878 49201 96282 70478 64638 24062 4383 10239 67747 47154 89538 77335 75082 39061 22357 63896 70949 50286 67438 2454 27181 69963 53539 74149 33443 89858 75216 38144 88754 69391 9469 78763 89581 84375 73447 50798 14237 35365 4936 33260 38934 71773 85458 98392 90584 2765 83900 42104 83874 9843 594 2941 40102 50037 79134 2255 46450 8944 60964 53465 31848 26846 8841 58314 65479 82437 75767 6500 67328 8618 2453 99176 990 87498 66969 44290 70211 40661 37925 18131 92276 45923 12669 71460 92862 88741 34708 3503 99274 86475 60381 22804 17101 38943 23723 21780 70406 45029 41769 17287 7201 10099 63144 97335 2095 69802 26590 15686 63856 27648 15691 23987 31081 57488 85900 38740 79360 169 30618 83802 91613 49080 62488 65545 83659 51873 44420 38916 19651 45739 44711 11131 42319 58114 98604 98463 26777 3104 28724 89255 75052 61663 86676 72972 15836 92232 72915 7856 6730 26269 29645 91658 35787 20968 38566 71233 12206 54501 28865 28810 41925 59135 56401 46037 97137 94974 61275 80581 53767 70524 69279 17271 53277 44086 51402 76801 98310 9740 89718 64655 86891 93906 87681 97632 7955 70449 7929 79042 593 28819 55333 45366 76320 63588 55210 47067 13254 222 67343 62425 87560 89853 58762 63534 39167 4426 38870 39088 7863 79624 46172 12781 29121 29098 66988 29410 3463 26076 59454 22235 85561 52364 39108 26275 22728 43108 88310 31089 19443 99237 98380 70003 57953 94790 62825 17728 59096 83568 37986 33860 26910 42877 99837 75424 17823 96318 39900 27575 82762 37449 88977 90884 77213 83843 69399 99021 92890 45702 14305 41724 30721 24952 55959 26265 95312 46808 17957 97832 128 61076 6589 35840 43207 3871 10334 15935 71734 51462 54348 42543 83771 84230 17225 63652 60790 15252 26555 73810 20042 81409 33252 63383 1416 24403 10546 34860 18273 83950 32423 14648 30443 45852 93419 79216 33169 71605 23203 53895 5825 82930 45392 97520 20637 33805 63738 22653 80526 80994 24484 7498 45849 71032 28031 50786 79066 76456 6057 47080 55479 66146 12854 44076 68022 9948 55831 26446 91471 93030 66152 28067 78116 21101 70224 58861 89262 42474 15366 67357 60772 24293 37309 31856 49105 18727 43037 12943 18443 30535 62483 70610 82779 34774 31340 89187 81779 72462 22480 58174 4262 65626 65916 39609 79303 60015 36507 32313 70985 22650 32544 31741 39932 26158 4326 79269 61248 51368 20772 21061 52297 48527 49355 64232 86291 86404 96952 92394 46722 75698 43410 65876 81745 53329 72877 36590 43026 50616 94944 75291 6100 74209 48640 12518 75563 39986 86648 16774 34464 23398 62831 84382 94544 88355 88141 26735 13897 48260 27242 51680 80766 38615 48679 99616 78080 24481 75403 70319 82156 46294 5038 65622 44624 91528 96043 48371 46574 60729 8925 8373 20706 47518 72939 73168 35159 93254 29498 94137 20782 36229 60675 24742 42772 85368 93326 40699 63466 92601 75508 17636 17827 63326 99764 4704 32410 31186 13189 74192 24053 24014 53799 60574 44917 94419 7886 14238 487 38166 12422 29827 34510 44623 13470 95140 62183 33576 39383 6415 98228 2823 89330 73076 62808 51997 48474 44254 68597 52917 85537 2121 47466 47339 8350 77876 52531 10887 16234 76309 38090 19441 72325 55707 46855 61984 7998 5403 61956 55695 855 80878 84867 19923 31206 99737 23410 1235 56080 34577 61264 6577 16475 1135 88149 61495 71953 94075 34277 99411 95726 38161 64450 38819 66100 7131 91592 15149 31789 90069 23709 70405 59099 19853 21658 72830 16176 45765 2661 41006 41361 23478 66328 83368 47593 30139 66021 86240 95494 23211 26133 23996 3496 59940 19092 26089 97526 85173 22559 94388 47387 92333 73100 26028 54331 25636 47718 42902 85267 37130 24999 81741 3408 54783 67614 69538 72629 56774 66918 72858 29204 85362 22383 56272 78024 7795 78101 83933 97701 41464 82979 18271 75934 55650 55921 75926 16897 31846 39346 37224 90100 8477 16801 58518 23191 1701 87837 84225 51870 91919 81681 42809 15292 52761 94019 17217 31012 6720 21835 3751 93794 95670 12411 76139 21761 51216 2952 37635 81796 95155 46241 27175 59841 21150 28307 66660 47504 34691 75727 38933 68059 8387 56099 94888 86094 32759 46881 82235 25385 25460 60887 29352 26950 89808 2027 94655 37061 53955 19927 2732 62991 70962 36780 4961 84691 63175 29494 21242 14537 48505 41680 76579 67742 13980 45216 43268 58768 39596 70867 15564 96490 71399 49190 30955 51370 1555 76943 37926 54871 5474 75900 54388 33163 36882 68338 21661 92107 98088 99952 17766 35467 66054 30628 20061 28869 63696 62352 69284 90923 51614 31405 53636 61180 19184 26084 8153 34130 72450 2862 79340 58381 36752 20290 80569 4717 62001 5263 46554 71698 25827 42014 35055 10731 43907 91030 16156 78068 1098 76427 44608 8130 16040 85682 29957 4974 10966 48217 43504 94227 93939 89805 68341 65478 86123 229 43457 45328 92840 3887 6120 53210 36554 10818 32354 56629 45217 81228 93709 50069 97219 72236 40557 3774 96635 40803 99664 98647 92812 61182 83258 82193 59460 86448 50029 26779 18483 22299 94222 21650 30099 38656 23185 24426 39183 13544 57791 52825 83705 68139 60375 41979 51785 29577 4935 25892 1295 761 69278 59581 93256 20559 10789 92858 13814 9589 45835 45398 19469 51745 68487 51401 95185 78171 22994 79724 20430 29406 76767 27722 81063 34365 1029 84331 17395 97528 63055 19333 79629 94936 77805 99950 14740 99501 20993 44696 91776 94215 58478 48018 38288 6135 60233 6122 77870 33833 17682 32620 58441 26007 45420 26282 96699 65654 19417 38581 66984 76252 31234 86811 96849 16488 5746 98306 8027 77449 54630 75617 92113 22788 75537 84407 85976 53855 22673 76692 8079 75777 78563 25427 67781 60947 20509 46943 48369 40047 75393 35577 45520 18073 7383 15851 53037 19764 19969 78154 72171 55127 74773 43755 22951 34534 9993 13636 63252 40249 38900 60562 66454 81902 85151 32661 61655 63793 38296 83834 82096 68714 84579 36837 27119 68974 1338 45271 2236 99297 25331 26558 88299 20144 44727 1049 48639 130 86178 6958 62607 20978 79241 56748 91053 9777 89663 48662 47012 37219 71882 34122 27087 46413 85661 15764 62206 90655 99594 69427 41716 93854 19407 37409 85896 24073 65544 38308 45525 16381 18118 34673 2763 12239 99346 83953 25376 81602 91427 92348 82112 69580 39551 53905 97470 39581 96671 43299 47499 42887 89738 9373 19947 29744 28032 27945 91255 42786 37215 94307 70671 19825 74948 12318 10739 64368 95754 61257 10236 29036 55202 31376 11219 39905 81153 4849 62508 43940 66379 76110 14823 8629 20482 42317 45637 38755 45539 27795 20955 52442 84525 32727 1346 38963 19845 74434 19525 4142 83333 92212 19655 23263 67148 25753 38495 81730 48631 24801 74559 3478 77437 67403 22051 74534 32203 73110 45094 62505 82005 35071 84712 50481 83410 29446 6955 39186 45689 77658 29017 71517 84575 40349 95149 22607 22025 41282 14172 6487 9636 18248 25850 42940 30752 75965 50149 43300 17310 96105 31833 25320 9582 94669 34473 14934 62111 13753 47423 98656 91208 31652 72117 63828 47370 87600 76265 20590 32139 9800 26400 71240 29274 5622 59113 5831 13800 60724 92928 20118 52260 64078 54281 55992 63043 94209 43881 48011 20265 48557 56947 80057 34006 90194 83262 45045 84128 71388 71586 99038 83454 4265 30826 55280 33145 65310 12573 35564 29663 75388 93867 44864 68646 72068 58310 42223 96428 22154 58288 16317 47408 45078 75199 32683 66565 29924 98099 97158 32349 4433 65179 66672 69534 22048 57997 34167 62031 91371 17243 41002 90431 11288 98946 24928 51345 81900 57277 53259 17244 33082 59245 89395 78021 93064 59479 63347 61331 46217 65698 22281 47773 18724 83164 28194 91187 16876 83786 76958 75644 68927 5893 32415 59559 84057 44632 10636 28518 72029 28279 40692 61771 34477 9795 7063 7439 23276 68931 15809 63744 98996 98611 80692 9973 14755 4492 79072 79488 70499 43736 31050 71524 94071 87894 76307 82852 77764 9436 54445 57840 45831 30786 141 26025 72414 73129 60195 78953 75161 37254 2517 15390 26374 75674 9703 33943 42895 13092 33130 6847 28394 91326 65597 89987 20544 27605 95636 69320 53550 53954 71952 17735 35979 26145 91634 38511 82967 60017 72870 79027 29333 10031 94308 7301 94478 85138 93465 30105 20910 44830 50903 34918 40738 17592 48330 65356 89504 87874 31620 72309 11907 6026 62132 64622 33372 55132 28572 41317 53265 80430 31078 22694 40146 24269 42535 14826 32277 32835 4871 31230 36997 12957 99280 37598 11633 79737 52881 78105 93469 83768 39915 71975 56356 53757 20791 98940 19059 61816 6698 60324 57295 48829 20557 57071 8599 34385 55185 51012 84194 43451 98907 78388 93227 96980 54661 57904 89999 49876 17852 18066 51051 66452 1184 30109 11195 89233 88974 20133 83360 17317 24023 41039 46034 56043 6183 16048 3412 44875 85990 54251 46534 51229 50172 26187 10403 29375 88890 15934 7114 69860 81539 78149 29837 11675 20574 27894 64566 77727 54124 54307 23127 36955 2327 59657 72984 20529 13218 93670 20683 56226 38725 79331 36857 99802 98026 97981 3828 27494 82991 90356 85246 82143 356 25545 88085 2909 63815 2036 39429 60498 50088 32062 914 59514 58419 919 30081 37137 14293 30130 86163 38094 64396 52352 33120 19388 7341 34225 62298 28632 55773 81898 87736 24070 34975 11465 55858 5898 89528 44811 80143 97380 48613 83180 91354 94835 70832 44155 27428 36796 38876 73939 70817 57563 81742 30507 6033 50772 22021 17443 86679 58443 15128 58660 87880 76781 37821 53915 91578 8706 96597 32154 85928 4177 4235 99615 25799 89667 66980 89463 33073 639 30801 11626 38600 9631 56990 88432 51222 68131 8885 94345 92949 12380 13312 20632 98798 88477 98855 71125 60242 93021 90056 78223 48214 54343 18657 71963 25904 90262 84456 95537 17890 33529 58274 99151 43379 65043 68515 42295 11314 1826 78474 38787 26410 20675 12734 81173 72063 90470 65010 68286 15657 21025 2021 98370 77715 65164 29665 82953 63890 73878 32022 71237 30580 78949 34481 45091 39427 47131 15253 7191 5648 60883 63874 80318 79285 40201 95330 16505 71078 46350 46692 71691 98334 87909 96761 16789 23248 7391 55837 88861 9158 81239 9650 50251 17901 30269 66622 49106 77094 46021 39094 73531 39057 2750 49810 25569 9932 84672 99696 57987 41284 703 17714 67301 51039 12907 9535 32455 90197 20465 74674 67006 14290 46320 79959 39699 93869 49536 47164 13244 4594 65639 81008 50980 95585 8973 93567 7971 26903 28996 49854 83027 70032 89712 82588 4152 99236 68245 79830 65934 86069 44942 95323 11596 3009 70877 46806 57212 74416 33598 98986 96216 26727 11320 75805 98858 3797 86890 20688 93366 84706 29615 99990 90835 31337 4444 21544 27116 95870 25237 4211 98348 33479 24642 61019 3522 65126 5108 77591 35183 61319 67874 94987 4094 68903 81441 18213 64436 19418 14534 97650 33080 82533 33111 94992 76648 76761 56942 5081 62511 59571 66369 83740 90076 83278 43043 78366 66189 96106 95476 62830 78786 40367 92038 93884 50232 43032 46871 78915 67755 1279 56453 56452 29764 60833 46051 78014 75018 69234 20003 23590 10298 86669 29648 53504 21119 6273 78734 81314 92607 39882 10925 63384 99874 55870 71829 74156 15775 12382 23259 54212 13358 76698 95643 34252 79273 75358 50194 48342 94151 12226 86625 13289 71189 28466 5234 55385 6279 42478 46113 90570 13302 32064 92269 53122 44726 75658 55261 83940 22806 52373 27787 24294 83204 60112 60805 88552 88792 19187 9141 6842 45932 16694 72658 71741 74217 94237 23770 51895 33421 38207 98373 38776 59642 68670 49841 50724 49349 48264 14848 28638 21146 60603 25557 44514 55891 22499 43080 50856 83730 29202 732 45824 35502 55237 77040 75346 3252 40570 37976 16637 56997 62394 595 29670 3233 78653 48411 20651 92642 17495 97762 4000 40464 403 47048 74355 26098 17926 20305 42966 6353 11278 40668 99276 57309 78409 41089 34513 65531 3290 26068 23939 96863 98503 33716 46701 80563 49256 32748 62327 62693 21460 37785 86911 14713 64523 4607 69936 42099 33736 8896 94555 5685 84326 82530 42635 26178 13247 99364 11926 45979 41520 29182 72087 13554 4529 18522 52727 44424 33322 93113 51786 50506 94320 38281 73438 80835 35043 58848 64902 96064 89955 17264 44319 60194 25185 39972 80199 92975 73137 88472 34945 77428 31113 47226 82184 15134 27154 23470 12415 62849 9255 95910 33958 52228 58709 20138 58071 32352 47932 84929 65104 16285 58481 26182 1708 68972 92564 60886 66174 86432 19068 78528 50839 9416 38359 33985 91150 33219 7427 74931 31533 15167 54633 79365 64581 83093 11538 65038 29780 60024 79204 51284 61584 59401 27781 55664 8895 75979 90255 70436 7482 49852 89801 72318 11024 21381 6544 5235 27410 1386 94637 30332 1191 48332 86006 36954 20431 41829 82374 23212 64394 22569 10932 11273 12313 51930 69401 69717 22644 32042 11372 62340 66038 61826 90784 39473 37299 75053 68895 52222 15194 2954 40900 87281 43647 28443 52610 61627 13926 88897 65741 20532 75364 4758 6870 6473 42856 82766 43112 7278 85843 7476 38601 30098 65897 94961 2476 70702 11005 20600 20834 81420 89054 17278 55054 16606 69273 41245 22772 79016 68657 98905 97262 56837 72954 31987 76331 93235 49897 85762 35419 81979 58030 64818 33514 80075 40054 95595 91800 68722 81242 17012 49022 72169 78594 50048 17157 67128 41934 58001 92827 71438 6674 11383 51372 91307 85848 25301 17037 21847 52286 64981 26367 59764 21248 19222 83785 96117 86506 82280 43580 10251 22215 40588 71884 72569 4027 28548 68431 80610 97532 51682 53964 16717 56775 50759 70899 56772 82420 64618 54546 23642 17860 72750 20743 47116 5513 62318 96226 96923 37859 99018 71366 5338 48223 71566 54581 53615 47770 63272 2192 6434 18518 29586 3809 87485 51628 81308 90788 63157 47264 62826 54380 75544 30813 84540 88169 5748 4485 474 22925 68232 88039 66745 12042 26002 62097 17054 42574 20157 13722 21910 34332 61038 58596 59215 77408 4510 67998 10631 77970 19427 95399 24585 99962 1477 86839 38440 78633 83415 33490 76582 79716 1512 56354 24192 1456 30181 27070 52626 64789 56277 63864 22654 73112 24377 74437 52491 77630 25865 3492 47038 51864 44054 49940 36641 11130 94725 97716 4183 51934 17831 77422 95188 87925 92747 31662 31757 5169 33858 50313 23298 41268 71426 79987 98950 94367 16329 91523 39037 29820 56604 19440 45413 96580 71385 46054 1560 57299 58226 96953 21327 93253 12469 71855 73017 17702 26556 20165 75051 87743 14759 57546 1909 53828 62521 91783 41695 58867 53417 66227 42808 65753 2169 87676 72860 98939 89169 25885 31287 47600 63867 26322 2566 12132 21255 11035 66492 16944 53668 26231 14310 50226 79890 6257 82241 41537 40925 53937 43833 54488 80568 40065 4119 45309 36705 3653 85288 59232 46170 95092 8289 47544 25737 50323 11245 38768 39835 12635 41179 7027 1133 18708 76989 62023 62540 64764 59988 16122 38239 55785 47988 6224 24313 7696 73595 56952 765 56495 90249 41633 20414 76228 94390 90497 99862 81036 85587 84928 26693 27981 32169 2828 48741 89212 75305 21239 59155 43075 47987 38754 88510 19649 49576 28196 34623 72660 3189 28621 69923 81259 22151 32456 50391 22008 8211 9592 68748 94767 66475 41662 15674 24489 76580 23598 60260 31181 39532 66209 75515 98120 19726 18445 27563 6745 93072 54640 10634 99127 4376 68104 11438 12692 24411 34051 34935 70483 89075 98232 80999 93739 88679 85856 45999 6073 29093 76374 83546 78407 6430 65656 31143 76033 99746 35739 16868 98158 46359 87934 86753 69404 43223 14474 67279 67299 73092 77643 99268 89510 56793 36525 31699 81863 1343 34855 36981 59927 49414 94498 35025 32913 93379 55396 52125 55712 52883 74672 52390 16061 75759 3681 93212 29042 58220 12214 5600 27580 4362 63702 11223 99227 9656 80974 76371 58503 42831 31924 62279 90806 6223 44329 74873 30863 23866 83830 74831 60443 87860 83380 49366 22464 86583 18881 36742 52148 54673 8903 31994 95427 40874 35967 73763 64430 49781 58692 59521 78588 18895 42121 27252 39285 60950 98494 72515 61806 91210 82664 12738 66437 68587 361 88810 50930 10422 8730 20114 44090 44969 25324 3613 42931 34906 81262 77405 15136 61230 18008 4833 33112 83116 64324 18191 324 13730 98955 67147 14373 15015 582 96630 12832 94397 35232 72879 135 72064 8736 55507 47095 769 15449 14849 6760 35517 91569 74143 65957 29786 1751 80466 18636 79641 33795 82996 79658 16775 32251 5890 72561 14126 94495 36681 65076 90857 81777 69716 83593 86722 52432 29220 1531 82677 59818 77681 86997 2501 13493 41730 78582 41579 95883 28205 46698 19377 17662 94681 31512 99660 17252 93029 36889 55205 31597 77906 91938 67330 21726 36700 60108 73398 10562 96044 17857 27500 9342 15305 39451 40698 38340 4318 45333 15214 3531 92622 751 33847 9500 77752 81999 71443 52954 59945 4708 73978 89286 49992 76131 7224 41485 21971 85417 18161 9222 51165 87101 80134 64528 78883 64982 4549 2106 14500 67216 73062 9837 91196 19543 10362 25353 35949 38044 73976 21038 72216 29241 94830 56881 45777 5433 1637 8720 90135 63601 16509 87398 73836 59062 68829 91635 33232 83285 74016 97651 31443 19987 83533 49072 69166 43924 34400 1101 23353 35757 65756 23149 52009 96687 55943 3235 90887 96168 80037 14992 77062 37413 89490 45221 51876 53364 41727 70397 98919 95853 60640 86056 10306 64593 24925 34635 51332 9978 21640 77865 38032 62761 45382 93303 46575 95907 7829 98151 18958 52033 43639 34986 19827 82192 34034 98069 29605 93749 75342 57866 52927 96360 68811 63552 90729 23291 95437 27782 33834 90028 77588 98728 42275 34443 29433 48430 99708 2674 94726 66322 2157 90010 10630 96128 30388 6676 68598 14362 36010 4771 50953 47995 76156 89275 29623 97436 78568 46509 94926 59555 46474 76903 59078 61951 6245 32026 23088 29464 1250 94471 95780 28219 7026 46005 15826 78924 35160 16343 16050 97531 37779 51058 92345 50623 78910 50833 57720 93619 47740 82803 71666 887 49806 63617 16867 5786 1720 74147 33798 67948 67127 70564 47357 89265 7920 18127 55497 62464 40171 1069 53424 47953 29401 41210 27338 63559 84215 33076 62863 56536 83053 5156 57575 30290 12353 29585 63454 97092 67005 3793 43653 13718 84669 24345 42519 63665 11265 19242 6225 2231 99105 37175 62609 45924 36222 93033 27633 30367 89695 37027 35230 38707 2680 32805 86251 49984 55211 19266 23749 99372 45399 27588 11422 88667 34432 99311 96104 78449 54232 40004 66520 63610 76737 96041 77798 71824 80402 28785 37393 20497 85300 88878 95811 58312 61068 67237 8257 57962 61817 52499 60902 12833 55411 38200 25727 46023 44065 79282 16452 57722 65620 16093 97114 73916 11741 66943 99401 45421 73087 95978 21914 80600 55944 69178 78646 35414 62364 15770 78198 5852 12358 4148 64009 75033 69050 28104 42872 30903 56042 16804 30514 40506 2082 34061 53225 22329 97509 24497 91404 26419 82443 85128 73349 73329 6752 65270 19877 14028 43512 93688 64051 34045 67814 5238 50033 11059 57959 46079 28346 26753 89099 87080 55062 15712 22294 44508 22893 78206 75598 64845 62933 95338 49518 16319 26401 48704 96997 83344 14412 75406 45570 42645 8065 6378 70868 29952 88822 78876 12611 53903 72295 84946 87582 97862 72652 74206 59498 4852 535 55968 27750 60296 76635 82638 55076 95663 49289 72463 65433 32316 71795 88710 55528 15363 16208 32730 85927 72071 39754 64567 56747 84606 23285 60863 33832 91997 86772 41561 2345 27265 62079 91454 26234 74237 14813 11280 84513 47062 9322 78595 67563 41507 46297 6410 88443 20576 28146 24342 23585 69973 2953 15842 39546 99181 65600 61391 99846 64095 43759 63512 8123 65094 58888 8348 28168 61130 68915 69305 90893 41801 19758 82923 33801 99891 90915 13335 25906 65206 7115 75468 66669 5266 55900 72343 98743 77181 75511 17819 90064 64327 24643 40450 52421 57586 78441 80213 23537 92593 21010 17958 42392 67513 78361 43682 77463 54191 66936 68396 58528 22964 71144 50789 92860 8140 28803 13985 77657 88446 87385 53485 45711 65035 2287 35969 72654 57444 32738 34911 47467 60212 46707 54805 55829 34827 87940 59715 90103 60695 4032 73609 56035 36642 73423 36501 44149 24765 30743 65905 9818 94065 87660 32177 8859 71744 79822 11946 92581 27482 31840 2655 45609 3755 64142 57434 4868 60003 29403 230 14383 92621 91630 89432 88882 62913 18233 81762 19136 68857 10775 57336 16736 47576 69226 99265 97804 82197 86355 29685 82801 67940 75376 97547 57958 3011 32115 65533 21557 74643 27775 83311 81887 26624 4058 21869 47821 36055 59293 7390 88862 8744 39251 99259 6609 91407 52893 29141 57483 15006 50687 66894 58392 23307 77231 98770 7173 28080 93350 75840 77425 13629 98474 90382 10375 20363 25033 73747 25612 51689 25924 1823 65674 45963 62392 37660 80729 70654 18049 88531 78429 55543 13640 35821 33047 36352 72120 33613 92421 82554 40225 40536 76777 60819 8769 77424 44308 35479 51080 54303 15326 52162 31176 76623 48246 47643 62371 27526 58620 42788 11904 15102 46118 55657 17483 59473 46082 28025 47281 11053 55979 13004 5369 20010 88592 48497 50198 99958 92525 64890 91075 80114 4608 32811 28960 42346 96913 65955 76774 22931 45830 89684 64092 9022 99049 60025 71696 95881 35082 36617 22552 86977 29442 94526 18896 13198 55236 77718 10578 1387 76928 58196 18304 6235 40976 52711 68534 50550 72965 10178 35152 7589 26237 38560 49680 13625 56206 33553 80767 53105 43616 78469 66238 8960 28357 82572 43272 97108 79807 69339 36482 14483 91581 56256 97287 99629 49392 43663 27029 44127 95270 82251 22722 60073 56309 3927 88318 7772 41524 87216 26987 46108 28493 30392 54026 99567 67240 52005 35542 15485 40437 74605 80053 55 87124 89655 5832 72986 63207 68030 3785 4453 95079 23694 91269 21803 43752 91882 54772 89167 12627 90008 66161 6323 90937 41643 44621 57604 66992 16214 37959 55798 93150 2474 27734 64940 92854 35839 20950 34844 58584 50231 90901 88918 19677 39119 33178 42072 69055 8893 59517 14476 38517 37554 82965 45909 4702 17604 77832 69961 98954 82188 16533 773 98590 69402 76997 39918 68920 63200 78826 76303 14843 29267 38636 17376 50283 32031 53438 68789 18907 55686 85916 93557 20541 31574 63649 19365 95766 20174 45295 89285 32473 52479 36018 98277 93377 82827 71743 47047 73827 89715 47938 40358 72774 34755 25494 80163 14254 73716 7497 31187 69688 72222 35252 56186 73662 25160 20977 29303 2214 69924 89613 82430 90703 68443 14447 89238 42720 63327 28388 86715 90945 31613 59728 4271 40016 10276 15846 32834 37679 28215 599 39249 27350 99575 43748 44674 4653 72682 57676 41246 62610 56977 68832 69016 20462 69410 65569 47300 64878 99369 72178 59991 85436 37864 82937 97265 21714 93645 27404 71871 87375 72563 73905 3876 18595 21582 59299 70135 95472 24640 66236 95035 6216 10577 74073 69730 77898 39637 44130 29575 45922 39798 68802 37468 53377 77577 91360 45489 44641 90786 81328 94800 59853 15989 52722 51221 63331 84650 70717 61445 50115 64043 50418 34509 24258 38110 10143 16035 2526 73003 67893 36449 61590 25444 76284 10993 52439 66063 15217 83797 52614 73313 40012 92917 17169 6845 88092 36934 63009 27885 4387 80397 72409 2681 37263 80890 64693 60295 25508 45585 55652 16039 5834 33487 60945 56506 51929 48735 47541 86343 29787 59231 77316 83650 76576 33539 47400 46041 36974 2344 95731 73723 61907 52365 66678 97735 14910 39815 3878 84681 48360 74889 83693 76429 7095 97859 83653 49069 60468 73383 65233 88690 37846 67489 50097 39222 99165 26 94817 98477 91345 27973 3990 58245 62424 51972 19281 1457 92704 87352 9702 24368 12251 42306 21210 77973 3510 49925 99855 97796 17581 18481 66814 28678 67713 22245 82868 33561 33181 13139 28497 56744 80175 77955 94044 56137 31582 35970 84824 97772 48996 6830 7581 96803 60525 16454 29739 87708 34716 36900 38811 11982 15014 79114 4047 34490 86885 43165 42447 74571 83581 4545 95240 60487 61575 34451 20038 35746 50401 30323 47619 96261 24453 50790 59067 15591 39807 58390 17160 26073 17188 4239 22397 57344 78195 69920 49176 56082 2946 64070 24336 78096 59192 25115 46052 61543 1797 99011 4838 31625 9695 41703 41365 98201 63031 22855 38005 56903 76464 66200 38138 82474 49426 55239 21590 98777 3341 10855 61705 31457 55372 64889 69980 29060 75823 30875 70572 44836 38981 99630 42503 53092 71382 99419 30554 21985 72261 36275 74898 2498 58820 54309 83054 37739 72140 54078 69125 48795 97567 47717 81966 50891 44863 19179 92135 42119 43803 50306 75530 38550 88292 77489 48913 69116 31209 15623 76967 29893 86033 18344 97450 85525 52462 3680 70282 53618 20667 30430 64164 49511 45863 79291 45744 87671 98413 39074 84780 43358 76200 94908 6844 31080 24198 60286 91674 39823 3223 32862 92881 47597 34030 65481 19340 33973 90504 30590 5947 78643 40514 568 4472 77556 3010 15427 92156 15683 87230 91051 77948 39082 25689 25197 50454 75879 1328 23983 49095 44787 76461 29283 56285 40636 59432 93765 26708 48712 54001 88990 82083 69091 27685 77977 24645 65081 57467 610 7513 64474 3004 61367 11104 75085 64647 82653 96822 82295 14185 68082 86077 25299 60438 66431 74921 25743 16886 77759 12678 83822 62855 77819 88766 85935 58957 70509 64935 83065 81893 65484 73958 37899 43757 45822 49304 5840 41620 42624 49730 54946 35216 64192 82669 52676 52962 76272 94387 15601 806 35921 57031 25957 50606 99070 42577 73861 76233 35858 86450 88940 58835 93493 66156 32112 65960 90596 6262 88956 69830 86623 10510 40189 51433 27517 19810 45929 61818 2313 27363 77725 12432 15249 5377 19422 55272 5207 38023 23443 39168 89200 76185 53971 43021 91596 61888 46552 39045 3857 68055 57559 2312 94262 68060 86586 14466 52361 35554 4815 50560 80840 29245 76396 15981 13319 88870 15201 35493 27808 64988 30956 31132 93897 42020 40202 38116 73858 39736 52494 83161 64150 85973 68720 29348 15332 9788 68385 66971 85717 28418 78144 34179 88441 6947 1518 68365 69189 97386 71940 22846 82962 25238 79751 90558 91011 3384 42569 15584 18882 1425 58336 37541 75258 42609 62705 54120 74703 61902 23320 6975 4439 82056 87513 85648 28849 80798 1978 25225 10500 32780 80336 57396 17024 33447 75135 45407 61192 68372 18852 59896 83501 86232 12740 95589 95768 6944 81658 69543 59786 58976 50822 88877 68074 35278 36906 68807 91370 62613 51437 12674 34012 46404 5741 55308 19823 56634 71560 57196 75132 66658 76036 97890 98737 28985 21811 60519 67636 30585 57521 43260 16377 8489 54928 92174 82393 71529 21989 34351 88370 36998 90461 15917 62221 98931 61242 22501 41832 45815 95552 80937 96610 61937 92152 60762 48939 74239 50938 4888 11091 54255 74683 91046 52452 19609 87789 93163 34405 51442 34462 7778 76800 19446 36787 5288 19239 52217 17875 91292 27407 29347 29609 30400 1950 69901 59123 42361 41651 65708 157 21760 12177 16981 97812 61250 43454 50367 26915 58198 96023 12757 38021 62007 51904 83756 93757 53189 79708 83569 85881 54220 26696 28508 68861 36186 49230 40941 33367 54634 86741 22042 60223 95210 73540 12279 99643 82598 47787 91319 32051 5987 97636 72237 46633 77207 15890 93489 11704 49248 86570 78236 56503 24499 88507 16814 61576 54117 52953 27151 22453 80019 79084 78495 28327 75151 2936 32729 99924 77429 8963 19700 96986 11466 83011 75471 89634 63931 15757 89329 27817 98929 88746 27462 95305 95102 37282 27713 44791 10851 75098 81247 56271 38070 46898 77072 40761 90682 98761 51800 75237 89927 47851 16688 42298 43997 45315 2158 51355 25973 40192 15411 46123 20909 34998 18022 46194 59835 51790 41740 66394 9398 90224 84178 70315 34180 39246 67980 36770 63104 68955 14942 89151 17433 9879 70673 26426 78784 96636 41375 80182 21961 54789 81679 56385 31999 92980 15977 91764 62953 82839 47407 37039 17297 32880 14287 42648 45486 13409 38832 73667 73435 45498 5723 94951 14317 62415 95327 60988 56166 78099 59165 23865 70808 78232 61865 2800 24795 75944 49077 49049 21694 68520 72768 74205 65988 26789 39449 70180 23082 65134 47019 69489 3705 27141 1274 95568 43516 57709 14368 27934 88931 9965 58608 54887 36870 27057 71942 79006 89985 15140 95557 60849 79113 16776 8787 97835 97524 86126 12921 4198 79334 58977 58992 62572 16540 11811 9262 34747 25120 26869 7094 79800 61908 77776 62281 31655 65522 64631 74013 35433 7709 7731 83349 83985 36812 15943 94153 84966 4455 87284 97581 35161 67165 65205 80898 51520 81437 25748 49813 10345 40442 18849 49878 64894 21741 6797 47702 36001 47334 21227 53858 60430 73219 72560 59273 93648 19669 95131 37860 88817 58611 13928 86664 23925 78541 86777 10001 19026 18655 18955 74838 50460 54765 92793 52886 40723 44790 23875 72920 14933 72094 3894 61615 35117 75869 92670 11735 37378 31884 89986 18453 84735 94896 10922 27802 60990 81986 93438 50415 89354 65599 99253 25746 27557 71823 71290 38445 7005 12896 26636 40376 95657 83220 82006 58453 13047 2387 80031 54836 8128 8059 21738 22909 10768 90001 17548 55459 32403 42591 6610 3588 55235 86263 35716 62497 91722 50452 58280 64621 24234 76552 3395 96305 28956 33894 25257 34521 52313 21935 63005 26756 41129 7299 78285 51099 36040 45759 61562 48820 2549 9507 68486 49790 9928 36815 74226 97948 70914 46951 6721 41605 73450 67531 63484 58519 58923 36079 11112 47200 37363 3879 50637 8064 36054 42632 99740 88755 62295 75198 65347 59556 76532 12723 54828 44005 96674 76018 63708 82660 94684 97631 22122 11611 47343 82468 54771 68716 28468 26416 8133 37368 43921 8383 95272 19288 53040 1413 14652 53358 92298 72437 71131 26336 73544 27620 64012 17584 23205 3967 63089 28317 90313 39804 67748 42011 46763 33010 39511 47041 56407 14918 10341 1735 66068 49922 77465 97676 16246 30774 87507 17784 18441 52774 49404 39553 88212 22864 59600 13514 7680 95174 87311 90590 79965 81747 53409 40581 16997 28309 59129 83244 29491 96113 95888 12440 7256 11610 24415 38576 29363 69117 14655 28245 41839 80808 66419 72855 32979 29977 29860 54577 28444 65293 22916 79197 89731 9817 26969 58990 7560 68457 12356 84376 30196 62434 46997 41821 13172 36476 51100 23059 14116 11409 61566 97649 67968 47140 36433 66640 13702 37691 86307 31157 64731 58061 84203 20030 6465 68585 68417 82699 8610 44193 24592 86168 87768 6496 29105 21027 24337 50531 55696 7745 26159 50287 96809 79125 24400 87079 28114 20445 17925 95579 26147 78868 87410 323 3461 71830 50469 31057 78742 62848 38921 54077 47567 29737 50456 98720 44439 63198 13344 23452 69618 94870 38765 72742 90188 94342 6912 60647 43873 1934 63407 37498 3479 48017 43878 86016 19151 49206 88200 61588 84140 7016 41338 94359 58279 41026 38506 22110 80078 26200 86700 47520 38342 54502 84918 32659 92575 69245 28370 61519 22085 44331 42368 99393 94404 76570 46579 20911 74976 65968 87796 9496 90836 96445 1805 23450 85022 3196 93229 45282 67385 53853 39072 90060 56999 56207 2374 97128 36403 39394 78903 96672 88463 55598 31121 49429 68322 90846 90515 71294 48880 65375 43264 66521 37690 38949 16911 85089 49532 19507 78428 75687 33957 67338 18086 27101 88587 39862 464 55825 16370 83247 71191 11559 34232 75084 47633 71572 69310 84985 75551 32542 22310 97121 79611 36359 74036 86250 78182 13632 69423 83924 11640 60159 93181 35318 8591 2046 17418 27536 53102 94171 71707 95 7253 54983 93281 90185 78209 71932 38175 58585 70363 17688 91316 17155 54620 89909 78789 88815 56015 60310 56415 1729 63013 3359 54245 78491 4970 71481 35196 64513 30870 52345 10388 11590 62800 99002 56140 91233 51308 13314 53669 948 7623 26499 91644 27484 63189 45825 53754 61014 82607 3600 78432 9249 98981 69590 9363 40432 9150 47433 49855 62382 22672 74436 87936 6603 51571 86357 91629 59590 4684 70186 83572 92372 81503 75278 87108 89797 75603 49683 8015 59360 15243 98048 16702 1922 11220 95256 99977 39940 26022 4760 87450 55763 92120 98876 55557 21593 87419 88774 81854 89042 24463 18397 7249 36172 6277 49858 2273 99610 13936 79279 16044 98003 77679 46318 1640 70794 24956 38655 75166 2294 89768 94013 2572 76893 60569 54651 67539 83187 15238 62051 5766 41611 3530 51418 40104 36593 7744 87367 95370 62200 82627 29891 58737 88369 72290 29784 78673 32608 49917 66687 31161 28252 20076 44912 97850 84546 17676 90068 79836 86708 99323 24187 32375 88583 91548 36802 61730 97094 60384 57028 1467 47330 76480 14301 66729 82727 84004 22020 14591 39599 58668 25280 8458 726 17359 61792 39698 58472 11250 88900 89288 1106 70850 29805 44567 82176 26546 72340 12387 35943 52136 11782 40945 73736 22086 36838 15056 23480 83781 92321 8857 67046 98691 18807 76855 56120 99752 90312 43462 48545 99179 75874 39269 76181 48269 59669 28901 93996 70005 84175 45274 33734 25530 9369 85067 10511 17044 96159 35732 98093 99964 88166 22145 25476 91280 40391 7697 78250 44415 65308 73005 2098 74086 72314 19595 15860 92126 74797 1190 61341 90825 99377 7992 10638 14704 33631 49764 62117 15729 87554 34442 13856 98452 10814 19604 88090 26907 89764 60407 60301 70835 94260 92339 57447 75699 20957 31551 439 65750 1554 87606 52510 10652 84810 97258 83241 16870 12058 27046 20585 20483 85885 33360 45671 68611 12910 89608 436 64242 4386 61922 94930 55152 51160 182 98030 25731 9041 45272 73630 35612 21967 10999 40629 22701 69390 70952 1580 69133 2950 47892 94349 35468 60792 56933 79939 25580 5601 91469 22779 46438 56125 79201 65588 12250 48140 72727 81682 16389 91441 7799 55038 70371 80813 80371 25006 72280 85331 28816 88417 61719 79579 14249 73165 85532 62738 23119 81974 8280 57952 17202 94476 64582 27202 41236 72961 1247 77758 62870 94551 58482 22836 60769 23466 28352 87054 66726 83023 30303 10717 59842 24674 20105 4504 58323 76166 99777 74100 13116 69687 30289 56681 83188 80034 53612 64925 32855 76393 35017 73854 39737 810 74627 76389 17499 53744 87538 1238 38686 93516 61158 53211 73171 6192 5669 26793 50425 23206 78859 82067 49350 73994 15500 37611 25181 85127 71568 40583 97296 24163 9259 65370 31723 32363 97499 14110 17920 90308 34306 93876 98651 56457 33761 87317 21893 23178 66026 72678 96847 50586 52854 21866 13331 74937 98839 82271 7507 79063 92254 70788 49389 935 88456 13914 33753 64756 67178 98101 4772 61571 89088 70517 87074 34317 6359 61890 43915 48111 88844 94063 97851 33362 31738 86461 1685 72055 74303 31321 20229 63181 72738 89341 93455 83571 45047 32148 9480 74367 59181 59547 37166 80473 2949 74457 30907 69871 12960 48328 57091 85493 43215 73578 11299 67522 69903 9038 17553 76483 73770 32029 32976 40013 33331 31736 61162 65768 79206 16841 46892 85124 22615 84747 52783 81735 39179 68493 63290 75194 24044 70276 53109 32269 19394 63880 96225 84408 78612 56752 51505 41087 68039 74064 26673 37839 97285 4068 65981 6833 13606 49563 82540 1040 74849 29290 80354 37933 24185 52982 21618 63496 56650 18060 54060 69995 64081 50973 73164 4259 6336 78587 38139 75927 42136 13301 73388 49128 72874 6395 54477 26608 38810 89483 56891 70745 94652 60667 29568 4806 44829 88881 34993 32882 22987 45040 78070 96173 117 7884 81957 64970 76466 54833 91064 19776 49972 28740 66290 10461 16363 82969 46539 26805 8159 93636 73925 88117 11473 85328 84542 70257 48202 19658 8146 96961 92597 89554 18434 7051 79662 42717 85943 53926 22062 11260 33950 1172 13847 41629 24402 76724 60928 60475 50507 72176 75772 58908 2253 26663 96653 81699 76065 46196 94850 23741 41704 49659 59704 5080 81234 79350 72480 78297 50541 99404 69478 23251 83539 96960 58912 55029 82180 51445 78158 57193 81799 12814 7990 12679 71531 23341 31861 65198 36803 18550 61079 55581 89176 57085 41968 14819 83597 16745 1499 60228 74456 69252 35396 77006 17423 29119 89561 17019 80301 34759 79867 44992 35086 28817 18872 50040 10433 86088 30894 54030 22534 54585 39920 76043 53441 64080 28237 62447 66950 9152 38072 93520 97152 16656 90142 41775 28923 56217 89181 41018 58970 10957 1185 26536 74320 58325 64019 25392 75671 52103 41650 30718 94131 73326 44138 97751 48727 91746 37644 98673 37897 78928 51998 68458 86333 88183 81020 81917 24179 36547 98891 32995 56115 89689 3207 6421 93369 3216 99356 77892 59914 57418 9338 29795 6617 3420 50662 44660 48387 82556 82557 94312 99781 693 58019 38066 11407 36618 21205 40725 78873 4761 69162 29746 52686 24093 21386 71011 5065 29145 4129 59094 45257 87229 16910 12389 27056 97143 42546 52964 63453 48024 25246 46906 14899 85311 7086 30110 55068 84977 55138 81215 60404 41882 37867 29076 67190 44783 4121 75491 72602 12384 13443 3439 10117 68038 37978 20054 56615 69567 634 27701 36514 34675 70286 7897 84100 45592 79955 57178 83025 65748 5540 86546 42945 67947 59665 71796 97413 31816 75936 50047 24015 60751 89428 99319 85190 43386 11370 57578 19093 50205 24416 67303 31938 43005 24394 52258 13868 11567 5375 73070 15531 6964 75933 73305 11249 83156 37057 5611 84599 50493 33114 61477 88723 33131 73620 57234 6112 62915 18026 22568 99588 40786 58418 92398 51105 17637 5995 711 68973 18529 63585 45453 23539 94325 66077 50571 30886 7588 20394 77446 10476 89602 66081 10144 71833 8192 13280 33521 56734 41593 52581 62400 51663 9064 21950 72938 58591 89935 62146 29884 96536 13481 5688 78272 56945 60103 41885 7452 21956 86645 81338 73835 53747 62201 70815 44143 12736 51927 82822 47599 62126 28568 28463 4168 25938 9515 34779 40326 42633 87553 70622 66158 97953 32682 81061 94248 51837 28464 10411 22580 88099 92654 33722 23430 46921 57493 38499 16612 29582 68584 75078 64274 33684 2653 69003 13901 54377 33384 71412 43990 48377 42113 49832 1824 50301 80000 88538 18915 9833 56034 22917 75642 88906 18720 53752 21008 98859 65817 60330 46278 66884 53468 15317 86131 41556 1074 5051 21536 18076 41743 25189 86690 54203 90933 97926 76249 21362 47744 69177 54353 51371 23576 88473 23595 64500 33019 78271 15755 55544 23454 72734 62388 44316 63010 50372 55998 93992 36917 79175 50083 61478 5706 21547 25733 65066 90105 74583 62858 95247 21334 72032 42230 92091 93271 74678 33546 24955 76381 12895 10788 18585 50158 75314 66085 33235 27274 80641 7070 10249 97513 2794 70401 43319 84670 60661 61958 78472 64353 53012 5811 10776 7083 6407 59304 83604 65256 69912 98705 72130 3650 19235 70973 85454 34221 72148 50916 3279 84003 27739 16138 99829 59699 59887 62601 65814 5972 44509 46631 36400 35546 84827 15520 73626 65373 85638 32497 44552 41849 30930 57831 22471 20811 74760 26491 81627 874 42982 70267 14653 31131 11820 91556 94892 66376 15104 47915 52709 87069 34223 69052 67030 35260 27730 38634 21702 41660 67272 35500 53743 46105 52227 37371 74665 62779 51644 78126 61715 79940 83788 58843 63268 58293 88322 40046 54713 26467 85533 23333 56456 1234 25255 72859 75003 8295 74332 68826 5177 64965 52667 50611 71213 18515 1474 25436 25493 94155 3087 65557 37728 50420 27062 32013 96347 7150 86203 99067 39178 93780 82561 51607 73237 20408 42414 51274 2282 99858 57429 84351 68 55602 75499 22043 93577 94925 55529 7276 40731 94762 91537 14141 6345 80395 90411 54709 85404 65363 28902 20368 91576 1756 58018 69465 54947 55421 788 38358 51782 63350 92682 41799 52913 4020 12794 75116 31212 88586 16409 91450 17826 17055 95359 80611 52579 64342 60869 78482 52203 23974 90170 46761 97580 83594 20868 77637 57213 45279 18883 51640 48874 80752 89296 25091 29012 18563 58140 44926 94889 60462 28362 59104 47299 1652 26747 35118 28412 33389 8531 94493 63271 71092 61893 72688 54505 11082 29702 9425 38647 15673 10272 79706 46682 50341 19354 92072 90691 15668 71832 67119 63479 55879 57574 24180 33880 16909 90512 68242 56949 97330 55100 99279 7187 41644 85978 88598 24110 28639 3493 93659 18850 16506 74004 57828 18868 19028 80854 49255 30214 12879 62754 82954 33035 44250 36473 71267 1307 90653 83601 68791 26713 5510 64685 8680 19423 56405 39034 72374 10948 41491 72628 36369 77255 4264 88321 72041 79182 70280 7472 40227 61613 62751 25338 99980 27300 4308 39498 43472 61102 57675 93206 10426 36388 3094 48016 7298 86842 69919 80747 79220 1711 86122 80807 70268 61609 63367 85496 90969 84857 35417 34896 61551 67186 91867 45488 21491 87529 21083 8907 41672 26198 34119 98431 27606 35782 87428 25418 4115 53750 20163 47087 22862 67189 66487 51903 9551 5861 84955 37724 31607 46352 3897 44575 98664 97933 46112 94552 99101 70566 32442 83846 24973 77396 82272 60187 96619 14775 73579 75457 10186 10361 5336 59161 97752 62621 33121 70996 57584 47398 961 91651 2579 23575 31312 20039 88976 84344 96845 47733 92837 69247 71148 94455 5916 53633 80300 94042 59178 26137 61861 86979 85719 9226 53989 36878 26707 26755 40463 66941 13693 12357 52938 78896 73731 66139 638 92114 83378 16642 94600 50134 60382 56860 15286 6354 70921 19375 70681 80845 13848 72364 32632 26104 14114 2365 82339 92299 2101 29638 29520 54525 8038 23214 4234 40560 98957 70615 46929 93176 71528 16443 65286 12631 51887 12334 53505 82167 96777 53142 58461 18129 3507 1952 61336 96181 44782 16135 55226 94399 87326 92272 23823 43584 79093 25599 59423 89673 33859 60583 51074 20128 70404 52340 39848 69071 30455 75264 42993 18335 8887 64649 77567 52336 75341 21479 55584 27505 83577 61684 
FindBestTime: 5923.01
TotalTime: 6002.26
pertimes: 0
