# Supplementary material for: Dynamic thresholding search for the feedback vertex set problem
Source: PeerJ Comput Sci. 2023 Feb 10;9:e1245. doi: 10.7717/peerj-cs.1245 (PMC10280643; doi:10.7717/peerj-cs.1245)
Supplement: Supplemental Information 4 — Each data indicates a series of the best objective values, the ever-found optimal solutions, and the corresponding computation time obtained by our algorithm in the search process. [file peerj-cs-09-1245-s004.zip › results/undirect_graph/RR6.txt]

Instance name is instances1/RR6.dat
Number of vertices: 100000
Number of edges: 600000
Time_Seed: 52109
The optimal objective value = 64484
The Best FVS is :
1 3 7 8 12 15 18 19 21 22 23 25 28 29 32 33 34 36 38 39 40 42 46 53 54 61 62 75 76 78 79 82 84 85 86 87 89 94 97 98 99 101 106 119 125 126 129 132 133 134 139 140 142 144 149 151 153 157 158 159 161 164 165 170 178 180 186 188 191 196 201 203 208 211 212 213 214 220 223 226 227 230 232 233 237 239 242 246 249 252 253 254 262 263 266 268 271 272 274 275 276 278 283 288 294 296 297 298 299 301 304 311 314 318 326 328 331 334 336 338 339 342 344 348 352 357 360 362 366 369 370 372 377 379 388 395 397 398 401 402 406 408 412 413 415 416 417 418 422 426 430 432 434 435 436 442 445 449 450 452 455 456 458 459 460 462 467 468 476 479 484 487 488 489 490 492 495 496 497 499 500 503 513 514 516 519 520 524 526 529 531 535 538 542 543 544 547 548 549 551 554 558 563 565 569 572 573 577 578 579 582 585 586 589 613 615 622 624 625 627 630 631 633 635 637 638 641 642 647 648 655 657 661 663 664 667 668 669 673 674 675 676 677 678 679 680 682 684 685 687 692 694 695 699 700 703 708 711 716 717 723 727 728 734 740 744 749 750 754 756 759 763 769 773 776 778 779 780 783 784 787 789 790 797 799 803 806 808 810 812 814 815 816 817 819 822 824 830 833 834 836 838 843 849 850 852 854 856 857 859 862 863 866 867 868 873 876 878 880 881 884 887 891 899 912 914 915 917 918 919 920 921 929 936 938 939 942 943 946 947 948 949 950 951 955 956 957 959 965 969 973 980 985 986 990 994 997 998 1000 1001 1002 1008 1010 1011 1013 1017 1020 1025 1027 1028 1029 1030 1039 1042 1043 1046 1047 1058 1059 1066 1071 1074 1075 1077 1081 1082 1084 1087 1099 1102 1112 1114 1118 1121 1123 1125 1127 1130 1132 1134 1137 1138 1141 1142 1146 1150 1151 1153 1158 1160 1161 1165 1168 1171 1175 1180 1181 1182 1183 1184 1190 1191 1196 1197 1201 1203 1205 1210 1214 1215 1216 1220 1221 1226 1228 1230 1231 1232 1234 1237 1238 1239 1240 1244 1245 1248 1253 1257 1260 1269 1271 1272 1281 1283 1287 1290 1291 1295 1297 1298 1300 1303 1305 1309 1310 1318 1323 1326 1331 1335 1336 1337 1340 1343 1347 1348 1349 1352 1354 1356 1360 1362 1367 1368 1369 1370 1373 1375 1376 1378 1386 1393 1402 1409 1414 1417 1422 1424 1425 1432 1435 1440 1443 1448 1451 1456 1457 1458 1459 1460 1461 1462 1463 1464 1465 1469 1470 1471 1473 1479 1480 1488 1490 1493 1494 1495 1500 1503 1504 1506 1513 1514 1521 1529 1531 1532 1534 1540 1550 1551 1553 1554 1556 1559 1560 1561 1563 1565 1568 1569 1571 1572 1576 1577 1579 1582 1589 1590 1594 1595 1596 1599 1601 1605 1611 1612 1618 1621 1631 1632 1634 1635 1644 1648 1649 1654 1656 1661 1666 1671 1674 1688 1694 1697 1708 1709 1711 1716 1719 1722 1723 1727 1728 1730 1731 1734 1735 1736 1740 1743 1744 1745 1749 1751 1755 1764 1766 1767 1768 1772 1784 1789 1790 1792 1793 1794 1796 1803 1805 1812 1815 1817 1818 1822 1825 1827 1830 1832 1833 1835 1837 1839 1840 1844 1845 1853 1854 1857 1859 1860 1861 1866 1868 1869 1870 1871 1878 1879 1880 1884 1887 1888 1895 1896 1909 1910 1912 1913 1915 1916 1918 1922 1927 1928 1929 1932 1934 1936 1938 1947 1949 1953 1956 1960 1963 1966 1967 1968 1971 1972 1978 1980 1982 1985 1987 1989 1990 1991 1992 1998 2000 2005 2007 2008 2009 2010 2012 2014 2019 2026 2029 2035 2037 2038 2042 2044 2045 2049 2050 2054 2055 2056 2060 2061 2064 2065 2067 2068 2069 2070 2086 2090 2091 2095 2096 2100 2102 2103 2105 2109 2112 2121 2123 2125 2128 2133 2139 2141 2147 2148 2150 2153 2155 2156 2160 2162 2164 2167 2171 2172 2173 2174 2176 2187 2194 2195 2196 2198 2199 2200 2208 2211 2214 2215 2217 2220 2223 2231 2232 2239 2241 2243 2246 2248 2250 2252 2256 2257 2258 2261 2264 2266 2269 2270 2273 2275 2280 2282 2283 2284 2287 2289 2292 2294 2296 2297 2303 2305 2306 2309 2310 2311 2313 2317 2318 2320 2325 2326 2328 2330 2331 2334 2337 2340 2341 2342 2347 2349 2353 2354 2357 2360 2361 2367 2372 2377 2379 2384 2387 2392 2397 2399 2402 2403 2404 2405 2413 2415 2418 2421 2425 2426 2427 2428 2437 2442 2443 2446 2447 2451 2454 2457 2458 2459 2461 2462 2463 2471 2474 2481 2488 2490 2492 2498 2499 2506 2511 2512 2514 2518 2519 2520 2521 2522 2523 2525 2530 2537 2541 2546 2554 2558 2562 2564 2566 2569 2573 2575 2578 2582 2588 2593 2596 2597 2599 2603 2608 2609 2612 2613 2619 2621 2629 2633 2638 2640 2641 2642 2644 2647 2650 2652 2654 2658 2659 2663 2665 2666 2668 2677 2679 2680 2682 2684 2689 2691 2692 2693 2699 2700 2702 2703 2704 2708 2710 2711 2716 2720 2721 2724 2727 2728 2730 2734 2738 2739 2741 2750 2751 2752 2755 2756 2761 2762 2763 2765 2770 2771 2779 2781 2792 2794 2802 2808 2813 2814 2819 2821 2824 2827 2828 2831 2835 2836 2839 2840 2843 2849 2851 2853 2855 2856 2857 2858 2873 2874 2876 2879 2880 2881 2882 2883 2885 2887 2896 2902 2908 2915 2917 2920 2922 2923 2925 2927 2929 2935 2936 2941 2943 2944 2947 2950 2955 2957 2959 2963 2965 2967 2969 2972 2976 2980 2981 2983 2984 2985 2990 2996 2997 2999 3000 3003 3004 3009 3011 3012 3014 3015 3016 3020 3024 3029 3032 3035 3039 3046 3048 3050 3051 3054 3058 3060 3062 3063 3072 3076 3078 3080 3083 3085 3086 3088 3093 3094 3099 3101 3104 3106 3111 3112 3113 3115 3118 3119 3124 3128 3129 3132 3133 3136 3139 3141 3143 3146 3147 3148 3153 3154 3156 3157 3158 3160 3163 3167 3169 3171 3173 3177 3182 3185 3186 3194 3199 3204 3207 3208 3209 3210 3211 3213 3216 3218 3221 3223 3234 3240 3244 3247 3248 3253 3256 3257 3258 3260 3261 3263 3265 3266 3267 3271 3275 3276 3278 3282 3284 3285 3286 3289 3292 3295 3298 3300 3304 3308 3311 3312 3313 3315 3317 3320 3322 3324 3326 3327 3328 3329 3331 3333 3339 3340 3342 3348 3351 3352 3353 3355 3356 3359 3369 3381 3383 3386 3388 3389 3390 3393 3394 3398 3399 3400 3401 3403 3409 3416 3419 3421 3422 3424 3427 3433 3434 3436 3438 3441 3445 3450 3451 3452 3456 3457 3458 3460 3462 3465 3467 3470 3474 3476 3478 3481 3484 3486 3488 3489 3491 3495 3505 3506 3510 3511 3513 3516 3517 3518 3519 3520 3521 3522 3523 3525 3527 3533 3536 3537 3538 3539 3546 3552 3553 3555 3558 3559 3560 3561 3565 3568 3569 3571 3575 3576 3578 3580 3581 3583 3586 3589 3592 3594 3596 3599 3602 3604 3605 3610 3611 3616 3619 3622 3625 3626 3632 3633 3643 3648 3652 3656 3658 3659 3660 3661 3662 3669 3670 3672 3673 3676 3678 3681 3685 3687 3688 3695 3697 3698 3702 3708 3711 3712 3716 3718 3721 3722 3723 3725 3728 3732 3733 3734 3736 3741 3742 3744 3746 3754 3755 3757 3759 3762 3764 3767 3768 3770 3771 3775 3777 3780 3782 3787 3788 3789 3790 3793 3794 3795 3796 3800 3807 3810 3812 3817 3819 3821 3825 3829 3830 3832 3833 3834 3836 3838 3841 3842 3844 3846 3850 3854 3857 3866 3873 3874 3883 3885 3886 3889 3893 3900 3901 3902 3905 3906 3909 3916 3917 3918 3919 3920 3922 3924 3925 3926 3928 3939 3940 3941 3945 3948 3950 3952 3954 3960 3963 3964 3971 3978 3983 3984 3986 3989 3993 3995 3996 3999 4000 4002 4006 4011 4012 4014 4015 4016 4020 4025 4026 4028 4030 4033 4035 4041 4046 4049 4050 4054 4057 4059 4061 4063 4064 4070 4078 4082 4083 4084 4090 4093 4094 4104 4107 4113 4115 4118 4120 4122 4123 4130 4134 4136 4137 4138 4141 4142 4145 4146 4148 4149 4151 4158 4159 4163 4164 4166 4167 4168 4169 4170 4174 4175 4178 4182 4183 4191 4193 4194 4198 4199 4202 4205 4208 4211 4216 4218 4219 4224 4226 4232 4235 4239 4243 4248 4253 4254 4257 4258 4261 4264 4267 4268 4269 4272 4274 4280 4282 4285 4286 4299 4301 4305 4306 4308 4310 4311 4316 4318 4322 4325 4328 4330 4331 4333 4336 4341 4342 4345 4347 4348 4351 4356 4361 4365 4368 4369 4370 4372 4373 4375 4376 4377 4378 4381 4382 4384 4385 4387 4390 4392 4397 4400 4403 4405 4409 4410 4420 4422 4423 4431 4432 4434 4435 4442 4444 4446 4447 4449 4452 4454 4455 4458 4461 4467 4468 4470 4473 4479 4484 4488 4489 4496 4497 4501 4503 4505 4508 4509 4513 4514 4515 4518 4521 4523 4526 4533 4538 4540 4541 4542 4543 4544 4546 4549 4552 4553 4558 4560 4562 4566 4567 4575 4576 4583 4585 4586 4587 4589 4596 4597 4600 4601 4605 4606 4607 4610 4611 4612 4616 4620 4624 4625 4626 4628 4629 4632 4635 4641 4649 4650 4651 4652 4653 4655 4660 4661 4667 4668 4672 4674 4676 4677 4678 4681 4684 4689 4690 4691 4694 4697 4702 4709 4711 4718 4719 4720 4723 4724 4727 4729 4731 4737 4743 4744 4745 4760 4764 4766 4768 4771 4772 4777 4783 4788 4789 4797 4798 4799 4800 4801 4803 4805 4807 4808 4810 4812 4813 4814 4817 4820 4821 4822 4823 4824 4826 4829 4830 4832 4834 4839 4841 4844 4852 4858 4862 4866 4869 4876 4883 4884 4887 4888 4889 4895 4896 4897 4898 4900 4907 4908 4909 4912 4913 4917 4918 4919 4924 4927 4928 4930 4933 4940 4943 4944 4946 4947 4953 4956 4957 4959 4965 4967 4974 4980 4981 4983 4987 4991 4992 4993 4994 4995 4999 5002 5004 5010 5022 5024 5025 5027 5031 5037 5040 5041 5046 5047 5048 5053 5055 5056 5058 5059 5061 5063 5067 5073 5081 5082 5086 5089 5090 5091 5096 5099 5101 5104 5114 5115 5119 5120 5125 5127 5128 5130 5131 5133 5136 5137 5138 5142 5143 5147 5150 5151 5153 5157 5158 5159 5162 5166 5167 5168 5169 5173 5177 5180 5182 5186 5189 5190 5191 5193 5195 5202 5207 5210 5211 5212 5217 5218 5222 5224 5227 5229 5232 5233 5234 5237 5239 5243 5244 5247 5249 5258 5265 5271 5274 5276 5277 5279 5281 5283 5290 5292 5297 5298 5303 5306 5307 5309 5310 5313 5314 5316 5317 5318 5319 5321 5322 5323 5327 5328 5329 5332 5333 5336 5339 5344 5346 5347 5349 5350 5351 5352 5354 5359 5362 5365 5370 5371 5372 5374 5376 5377 5384 5386 5387 5388 5401 5402 5407 5408 5409 5411 5417 5418 5421 5422 5423 5429 5432 5436 5440 5442 5443 5445 5446 5449 5451 5454 5456 5457 5458 5468 5469 5470 5471 5473 5474 5483 5484 5487 5490 5492 5494 5496 5497 5498 5499 5500 5501 5506 5507 5508 5512 5515 5518 5519 5520 5522 5523 5525 5528 5536 5541 5542 5545 5549 5550 5552 5558 5559 5561 5566 5572 5573 5579 5580 5581 5582 5589 5591 5594 5597 5598 5601 5602 5603 5608 5613 5620 5622 5627 5628 5631 5639 5641 5643 5645 5647 5648 5652 5655 5659 5663 5665 5667 5668 5671 5676 5679 5683 5685 5689 5690 5691 5704 5705 5707 5710 5711 5713 5714 5716 5723 5727 5730 5735 5736 5737 5739 5742 5744 5746 5747 5748 5755 5756 5760 5763 5765 5767 5771 5780 5782 5783 5790 5792 5793 5796 5797 5798 5800 5801 5802 5806 5809 5810 5811 5815 5816 5819 5823 5824 5828 5829 5831 5833 5840 5842 5846 5847 5848 5850 5852 5853 5856 5858 5860 5863 5864 5865 5867 5870 5872 5876 5877 5879 5880 5881 5882 5883 5887 5890 5891 5899 5903 5908 5910 5913 5914 5915 5918 5924 5926 5927 5930 5935 5938 5946 5948 5953 5955 5956 5959 5960 5961 5962 5963 5966 5969 5970 5972 5975 5979 5982 5985 5991 5996 5999 6003 6004 6006 6018 6022 6032 6033 6039 6041 6043 6044 6054 6057 6062 6065 6070 6080 6083 6086 6087 6090 6094 6099 6101 6108 6109 6112 6115 6116 6117 6118 6120 6121 6122 6123 6124 6125 6130 6133 6135 6140 6145 6147 6154 6157 6158 6159 6161 6164 6170 6173 6176 6177 6179 6181 6185 6188 6196 6198 6202 6203 6205 6206 6208 6209 6210 6211 6212 6213 6214 6217 6219 6224 6225 6228 6231 6235 6240 6241 6247 6252 6254 6256 6261 6262 6267 6270 6271 6274 6275 6278 6279 6281 6286 6290 6294 6295 6298 6300 6301 6302 6303 6304 6305 6309 6310 6311 6313 6314 6320 6321 6324 6326 6327 6331 6332 6351 6352 6353 6354 6355 6357 6358 6362 6371 6375 6377 6385 6388 6389 6390 6392 6393 6394 6395 6396 6399 6400 6402 6406 6407 6413 6415 6418 6421 6423 6424 6428 6429 6430 6432 6436 6442 6444 6447 6451 6457 6459 6461 6463 6464 6466 6470 6471 6474 6477 6480 6481 6483 6484 6488 6491 6503 6505 6506 6508 6510 6511 6514 6517 6521 6527 6528 6531 6539 6545 6547 6548 6550 6555 6562 6563 6566 6568 6570 6571 6574 6576 6579 6580 6585 6591 6596 6597 6599 6606 6608 6609 6613 6614 6617 6618 6620 6624 6626 6628 6630 6635 6642 6643 6645 6646 6649 6650 6651 6652 6655 6656 6657 6658 6661 6662 6664 6665 6667 6669 6671 6676 6681 6682 6684 6686 6688 6690 6693 6694 6696 6697 6700 6701 6703 6704 6707 6708 6710 6713 6716 6726 6727 6729 6730 6733 6734 6735 6736 6739 6742 6749 6750 6752 6756 6759 6761 6766 6775 6776 6777 6783 6786 6789 6790 6791 6793 6794 6799 6800 6811 6815 6817 6818 6827 6828 6831 6832 6841 6845 6847 6850 6852 6854 6857 6858 6859 6860 6863 6865 6866 6867 6868 6869 6872 6873 6876 6879 6880 6882 6885 6886 6887 6892 6893 6895 6898 6901 6905 6908 6915 6916 6920 6923 6925 6927 6929 6930 6936 6942 6945 6947 6951 6953 6956 6958 6961 6965 6969 6970 6973 6976 6978 6981 6982 6989 6994 6998 7000 7001 7002 7015 7017 7019 7020 7022 7025 7027 7028 7030 7031 7032 7037 7041 7042 7046 7048 7051 7053 7055 7058 7064 7070 7071 7072 7080 7081 7082 7087 7090 7094 7095 7097 7099 7101 7102 7103 7107 7108 7110 7111 7119 7120 7121 7123 7125 7126 7133 7135 7136 7139 7142 7145 7152 7157 7158 7159 7172 7176 7182 7183 7186 7189 7192 7193 7197 7198 7200 7201 7205 7209 7211 7215 7217 7219 7220 7221 7222 7226 7236 7242 7243 7246 7248 7249 7250 7252 7253 7254 7258 7260 7262 7266 7268 7271 7272 7277 7278 7280 7281 7286 7295 7307 7308 7311 7318 7319 7321 7324 7325 7328 7334 7337 7338 7344 7345 7347 7351 7354 7355 7363 7367 7368 7369 7380 7388 7392 7393 7394 7399 7406 7409 7412 7414 7419 7429 7431 7436 7440 7443 7451 7452 7461 7464 7466 7473 7474 7478 7482 7485 7486 7491 7492 7496 7497 7498 7500 7501 7504 7512 7519 7520 7522 7524 7525 7530 7531 7534 7536 7539 7542 7549 7551 7552 7555 7556 7558 7559 7562 7563 7565 7580 7587 7592 7594 7596 7600 7604 7606 7609 7615 7616 7618 7622 7624 7629 7632 7634 7635 7637 7638 7639 7641 7645 7646 7648 7650 7652 7655 7657 7658 7667 7670 7671 7673 7674 7675 7676 7684 7685 7686 7688 7692 7696 7697 7700 7704 7705 7709 7710 7716 7720 7722 7723 7725 7727 7728 7733 7739 7741 7742 7751 7752 7755 7756 7757 7759 7765 7768 7772 7773 7774 7775 7777 7780 7783 7785 7787 7789 7791 7795 7797 7799 7802 7811 7819 7821 7822 7823 7825 7828 7832 7834 7835 7837 7838 7841 7843 7844 7847 7848 7850 7852 7853 7856 7864 7868 7871 7872 7873 7876 7877 7883 7888 7891 7895 7899 7900 7903 7904 7905 7906 7909 7914 7916 7929 7932 7934 7937 7938 7939 7940 7941 7945 7948 7950 7957 7959 7961 7968 7971 7973 7975 7977 7978 7985 7990 7991 7998 8001 8002 8003 8008 8011 8014 8015 8016 8017 8021 8024 8028 8042 8043 8045 8047 8050 8052 8053 8054 8058 8059 8061 8062 8066 8073 8074 8079 8085 8089 8092 8094 8097 8098 8099 8101 8105 8107 8108 8109 8115 8118 8122 8128 8133 8134 8138 8141 8144 8150 8152 8153 8155 8156 8159 8162 8165 8166 8168 8171 8172 8174 8177 8179 8180 8181 8182 8185 8189 8191 8192 8194 8195 8196 8201 8204 8205 8206 8209 8211 8212 8213 8215 8220 8221 8222 8229 8233 8243 8245 8246 8250 8253 8257 8264 8266 8277 8280 8283 8284 8287 8288 8290 8292 8299 8301 8302 8306 8309 8310 8311 8314 8316 8318 8319 8321 8322 8329 8333 8336 8337 8338 8340 8345 8348 8349 8351 8352 8353 8354 8355 8356 8358 8361 8364 8366 8369 8376 8381 8382 8385 8400 8403 8405 8406 8408 8409 8411 8412 8413 8414 8417 8418 8420 8421 8429 8431 8432 8433 8435 8437 8438 8441 8446 8447 8449 8453 8457 8460 8462 8466 8467 8470 8471 8478 8482 8483 8484 8488 8495 8498 8499 8502 8509 8510 8513 8517 8520 8522 8533 8534 8537 8538 8539 8540 8553 8558 8560 8562 8567 8568 8569 8571 8578 8583 8591 8592 8593 8594 8598 8600 8601 8605 8606 8609 8615 8617 8620 8622 8624 8629 8630 8635 8648 8653 8655 8662 8668 8670 8671 8673 8674 8678 8679 8686 8687 8694 8695 8699 8702 8707 8711 8713 8714 8715 8716 8718 8722 8723 8725 8728 8731 8733 8738 8739 8743 8744 8746 8747 8758 8760 8761 8776 8779 8782 8786 8790 8802 8803 8805 8807 8820 8829 8830 8833 8838 8843 8845 8849 8854 8870 8876 8878 8881 8887 8888 8890 8892 8894 8897 8899 8904 8906 8909 8910 8913 8916 8917 8919 8923 8927 8928 8930 8936 8938 8940 8945 8946 8947 8953 8955 8960 8965 8970 8973 8975 8978 8979 8980 8991 9009 9010 9012 9013 9014 9015 9017 9018 9022 9024 9035 9040 9046 9047 9050 9051 9054 9055 9058 9059 9062 9069 9072 9073 9076 9080 9085 9087 9088 9089 9092 9094 9095 9096 9097 9098 9099 9101 9106 9107 9112 9113 9118 9119 9121 9124 9125 9127 9134 9136 9137 9142 9143 9147 9150 9153 9154 9155 9159 9163 9165 9167 9170 9173 9175 9176 9182 9184 9186 9193 9198 9201 9202 9204 9206 9207 9208 9209 9210 9213 9214 9216 9217 9218 9221 9226 9228 9230 9231 9233 9239 9240 9247 9252 9255 9257 9264 9267 9268 9272 9276 9289 9292 9296 9299 9301 9302 9305 9308 9312 9316 9317 9324 9325 9326 9327 9331 9335 9337 9339 9342 9345 9347 9349 9358 9359 9362 9369 9370 9379 9382 9386 9388 9391 9392 9395 9396 9397 9400 9403 9404 9407 9410 9413 9415 9416 9418 9420 9421 9432 9433 9434 9436 9439 9441 9442 9446 9448 9449 9450 9456 9460 9468 9470 9471 9475 9478 9479 9488 9490 9496 9497 9498 9499 9501 9503 9507 9510 9512 9516 9520 9524 9525 9532 9537 9546 9547 9549 9550 9552 9553 9556 9560 9563 9566 9580 9581 9582 9584 9586 9588 9590 9593 9595 9597 9599 9600 9605 9611 9612 9613 9617 9618 9621 9623 9624 9625 9626 9627 9629 9631 9636 9643 9652 9656 9657 9663 9665 9667 9675 9680 9681 9683 9684 9689 9694 9699 9700 9702 9703 9704 9708 9709 9710 9716 9718 9720 9722 9726 9727 9730 9732 9734 9736 9742 9745 9747 9749 9754 9759 9761 9764 9770 9773 9774 9775 9776 9783 9784 9791 9795 9804 9805 9806 9808 9809 9811 9819 9825 9827 9836 9837 9838 9846 9848 9850 9853 9854 9855 9860 9862 9866 9869 9870 9876 9878 9887 9889 9892 9897 9900 9901 9904 9905 9906 9908 9909 9914 9915 9916 9917 9930 9931 9932 9934 9941 9944 9946 9947 9949 9951 9952 9957 9958 9960 9964 9965 9967 9970 9976 9984 9987 9988 9990 9995 9997 9999 10000 10001 10004 10005 10009 10013 10015 10023 10025 10026 10028 10033 10034 10035 10038 10044 10045 10046 10052 10056 10057 10058 10059 10064 10066 10067 10068 10070 10071 10073 10074 10080 10081 10086 10088 10090 10092 10093 10095 10096 10097 10106 10107 10112 10115 10116 10119 10120 10128 10133 10134 10138 10139 10143 10145 10151 10152 10156 10157 10158 10164 10172 10174 10175 10179 10181 10186 10187 10191 10192 10194 10195 10196 10197 10198 10201 10208 10216 10219 10222 10224 10225 10235 10236 10238 10240 10243 10246 10249 10251 10253 10254 10261 10268 10269 10272 10273 10280 10281 10282 10283 10285 10286 10293 10296 10298 10299 10301 10302 10303 10304 10305 10310 10311 10315 10317 10324 10326 10332 10335 10337 10338 10339 10344 10348 10349 10350 10353 10355 10356 10358 10360 10365 10371 10375 10377 10380 10383 10394 10398 10407 10410 10411 10412 10413 10415 10423 10430 10431 10436 10437 10445 10446 10447 10448 10455 10456 10463 10472 10476 10479 10480 10482 10485 10486 10487 10490 10491 10492 10496 10497 10501 10515 10518 10519 10520 10521 10522 10525 10529 10531 10533 10536 10540 10543 10546 10550 10558 10561 10563 10564 10570 10574 10576 10577 10582 10583 10584 10586 10587 10590 10594 10597 10598 10600 10606 10611 10613 10619 10622 10626 10628 10635 10636 10638 10639 10642 10644 10645 10655 10659 10662 10669 10672 10673 10675 10682 10686 10688 10690 10701 10702 10707 10708 10709 10714 10717 10721 10724 10726 10727 10728 10729 10732 10736 10737 10738 10739 10742 10743 10750 10752 10753 10754 10758 10759 10761 10762 10766 10767 10768 10769 10771 10772 10785 10788 10799 10800 10805 10808 10813 10815 10816 10822 10825 10826 10827 10830 10834 10835 10837 10840 10843 10844 10848 10849 10853 10855 10856 10858 10861 10865 10867 10868 10877 10883 10884 10885 10886 10888 10889 10892 10893 10897 10899 10900 10902 10903 10905 10907 10913 10917 10925 10929 10934 10937 10938 10940 10952 10953 10954 10958 10961 10962 10963 10964 10966 10978 10983 10984 10985 10987 10988 10992 10995 10999 11000 11001 11004 11006 11010 11014 11017 11018 11019 11026 11027 11028 11029 11032 11033 11037 11040 11042 11045 11047 11051 11052 11054 11055 11059 11064 11065 11066 11067 11068 11070 11072 11076 11080 11082 11084 11087 11089 11090 11097 11100 11104 11105 11106 11109 11112 11114 11119 11120 11123 11124 11125 11126 11129 11130 11133 11134 11136 11137 11139 11143 11144 11149 11151 11156 11165 11169 11171 11173 11176 11179 11181 11182 11183 11187 11188 11191 11192 11194 11196 11197 11202 11203 11209 11211 11214 11216 11221 11224 11234 11239 11240 11243 11244 11245 11246 11248 11251 11252 11255 11257 11259 11263 11264 11265 11269 11274 11280 11290 11292 11294 11295 11297 11300 11301 11303 11304 11305 11306 11309 11318 11328 11329 11330 11331 11334 11342 11343 11344 11346 11364 11366 11369 11377 11378 11379 11381 11383 11388 11394 11395 11396 11398 11399 11408 11415 11418 11420 11421 11422 11423 11424 11425 11426 11428 11432 11434 11435 11436 11440 11451 11455 11458 11459 11461 11464 11475 11481 11486 11487 11489 11493 11495 11505 11511 11515 11516 11517 11519 11527 11530 11533 11534 11539 11546 11549 11554 11556 11557 11561 11564 11565 11570 11573 11574 11575 11584 11587 11588 11589 11590 11591 11592 11596 11603 11607 11608 11610 11612 11619 11620 11621 11625 11627 11628 11635 11637 11639 11646 11648 11649 11653 11654 11660 11663 11665 11669 11671 11676 11684 11685 11690 11691 11693 11696 11698 11699 11702 11706 11707 11709 11715 11717 11718 11720 11723 11726 11731 11734 11737 11738 11743 11745 11746 11750 11758 11765 11767 11768 11770 11771 11776 11777 11779 11780 11782 11783 11792 11794 11797 11799 11806 11811 11819 11824 11827 11830 11834 11838 11839 11842 11845 11846 11849 11850 11851 11852 11853 11855 11856 11862 11863 11865 11866 11867 11868 11869 11870 11872 11877 11878 11879 11882 11884 11887 11891 11893 11899 11904 11911 11918 11919 11920 11926 11928 11929 11931 11934 11935 11941 11948 11953 11954 11959 11965 11967 11970 11980 11982 11988 11991 11994 11995 11996 11998 12002 12004 12008 12009 12014 12015 12018 12021 12024 12025 12027 12029 12031 12034 12036 12037 12039 12043 12044 12045 12047 12052 12054 12057 12059 12062 12065 12067 12069 12070 12072 12073 12075 12077 12078 12079 12084 12086 12088 12091 12094 12097 12098 12100 12101 12102 12109 12113 12121 12123 12124 12128 12131 12132 12133 12137 12139 12143 12145 12146 12148 12152 12159 12160 12163 12166 12176 12179 12182 12185 12195 12196 12198 12203 12204 12205 12207 12209 12211 12219 12224 12225 12228 12229 12234 12238 12241 12242 12244 12246 12248 12249 12253 12261 12262 12264 12266 12268 12270 12272 12274 12275 12280 12282 12291 12294 12296 12297 12306 12308 12322 12326 12327 12328 12332 12335 12339 12340 12341 12345 12346 12353 12361 12366 12368 12369 12375 12377 12378 12379 12384 12385 12389 12391 12392 12396 12397 12399 12401 12402 12406 12407 12408 12412 12417 12423 12424 12433 12435 12443 12445 12448 12450 12452 12457 12463 12466 12467 12468 12469 12470 12471 12474 12477 12480 12482 12484 12486 12491 12494 12496 12497 12498 12501 12502 12503 12505 12512 12513 12515 12517 12523 12528 12529 12531 12533 12542 12546 12552 12553 12554 12555 12560 12566 12573 12574 12577 12578 12579 12581 12582 12590 12592 12593 12595 12598 12599 12602 12614 12615 12617 12620 12632 12634 12638 12641 12642 12643 12644 12645 12647 12648 12651 12653 12654 12657 12659 12660 12662 12663 12665 12667 12670 12671 12673 12679 12681 12683 12684 12688 12690 12693 12700 12701 12704 12705 12707 12709 12714 12723 12728 12731 12733 12736 12741 12742 12744 12750 12751 12752 12753 12754 12756 12758 12760 12765 12766 12768 12769 12770 12771 12775 12778 12779 12783 12784 12792 12793 12796 12798 12800 12804 12812 12814 12816 12820 12824 12825 12828 12829 12832 12833 12836 12841 12847 12850 12851 12854 12864 12865 12867 12869 12873 12874 12877 12886 12887 12895 12896 12898 12901 12902 12903 12909 12912 12916 12919 12921 12922 12924 12925 12935 12941 12943 12944 12947 12948 12950 12954 12955 12965 12977 12979 12980 12981 12986 12987 12991 12993 12995 13003 13004 13005 13006 13007 13010 13013 13014 13015 13023 13030 13034 13036 13037 13041 13043 13045 13046 13048 13050 13051 13052 13065 13068 13071 13076 13079 13080 13083 13087 13089 13095 13096 13102 13113 13116 13117 13119 13122 13124 13125 13127 13128 13131 13137 13142 13143 13146 13150 13151 13153 13158 13160 13169 13170 13171 13173 13174 13182 13185 13187 13188 13190 13191 13195 13196 13199 13207 13210 13213 13216 13217 13222 13223 13225 13227 13239 13240 13241 13243 13245 13261 13264 13265 13266 13268 13270 13274 13275 13278 13283 13293 13295 13299 13302 13306 13308 13316 13317 13320 13321 13322 13327 13330 13332 13333 13337 13341 13346 13348 13349 13355 13356 13359 13361 13367 13370 13372 13374 13378 13380 13383 13384 13388 13390 13393 13395 13398 13402 13404 13411 13412 13416 13417 13418 13419 13421 13422 13424 13427 13434 13436 13440 13444 13445 13449 13452 13454 13461 13462 13467 13469 13470 13475 13478 13483 13484 13486 13487 13491 13493 13499 13502 13506 13508 13512 13513 13516 13522 13523 13526 13529 13531 13532 13533 13536 13546 13547 13548 13549 13553 13554 13561 13562 13563 13564 13565 13579 13582 13588 13590 13592 13595 13598 13599 13609 13611 13612 13613 13616 13621 13622 13624 13629 13630 13636 13638 13642 13644 13647 13652 13658 13659 13661 13662 13664 13665 13666 13672 13673 13675 13678 13686 13695 13698 13706 13717 13723 13726 13735 13740 13741 13745 13746 13747 13748 13749 13753 13756 13757 13766 13768 13773 13777 13779 13782 13786 13789 13792 13796 13800 13802 13806 13808 13810 13811 13813 13818 13819 13820 13822 13827 13835 13837 13844 13845 13846 13848 13850 13852 13854 13856 13859 13861 13863 13869 13871 13875 13877 13878 13880 13884 13892 13895 13898 13900 13901 13905 13906 13912 13920 13921 13926 13932 13937 13938 13943 13944 13945 13946 13949 13958 13959 13963 13964 13965 13971 13973 13975 13977 13981 13982 13984 13986 13989 13990 13994 13995 13997 14000 14006 14007 14010 14013 14014 14017 14020 14027 14029 14041 14046 14047 14048 14051 14052 14060 14067 14072 14074 14077 14078 14082 14097 14100 14118 14119 14120 14123 14124 14128 14136 14140 14143 14148 14149 14157 14159 14161 14168 14169 14175 14176 14181 14184 14185 14186 14191 14192 14194 14195 14198 14201 14202 14205 14207 14208 14210 14212 14213 14214 14219 14220 14221 14223 14226 14231 14234 14236 14240 14244 14250 14251 14252 14253 14254 14258 14259 14260 14261 14271 14278 14279 14282 14287 14289 14291 14292 14300 14302 14305 14306 14308 14310 14311 14316 14320 14325 14327 14328 14329 14334 14338 14339 14341 14346 14348 14349 14351 14353 14354 14357 14360 14362 14364 14365 14367 14368 14370 14372 14373 14377 14378 14387 14395 14397 14398 14399 14407 14408 14414 14420 14421 14422 14423 14428 14430 14434 14436 14439 14447 14450 14452 14453 14454 14459 14460 14462 14463 14465 14467 14470 14471 14472 14480 14483 14487 14488 14489 14490 14491 14492 14494 14495 14498 14500 14501 14502 14504 14505 14511 14512 14515 14517 14518 14522 14529 14531 14534 14535 14536 14539 14543 14545 14546 14548 14551 14553 14554 14555 14563 14567 14570 14574 14578 14580 14581 14588 14589 14597 14605 14607 14610 14612 14613 14618 14620 14624 14625 14626 14629 14631 14632 14634 14639 14645 14649 14651 14653 14654 14658 14660 14661 14663 14677 14678 14679 14680 14681 14682 14685 14690 14693 14694 14696 14698 14702 14703 14706 14718 14719 14721 14722 14724 14727 14728 14729 14732 14733 14735 14736 14739 14743 14744 14745 14749 14751 14752 14753 14754 14756 14760 14761 14765 14766 14769 14770 14771 14773 14780 14788 14794 14796 14798 14804 14806 14809 14817 14819 14822 14823 14825 14829 14831 14839 14850 14867 14870 14871 14873 14878 14879 14880 14882 14883 14886 14888 14894 14898 14901 14902 14903 14906 14912 14913 14914 14918 14919 14920 14929 14930 14932 14936 14937 14940 14943 14946 14949 14955 14957 14966 14970 14972 14976 14979 14982 14983 14986 14989 14990 14994 14997 15000 15009 15014 15020 15026 15027 15032 15037 15041 15042 15046 15048 15050 15051 15052 15055 15060 15066 15067 15068 15070 15072 15075 15079 15080 15083 15084 15085 15086 15089 15094 15101 15102 15103 15108 15109 15110 15113 15114 15118 15120 15121 15123 15124 15125 15127 15130 15132 15133 15145 15146 15149 15150 15154 15157 15159 15160 15161 15165 15170 15179 15180 15181 15185 15187 15188 15195 15196 15200 15201 15202 15205 15206 15208 15212 15220 15222 15223 15227 15229 15233 15234 15235 15241 15244 15250 15251 15252 15261 15262 15265 15267 15270 15271 15274 15277 15278 15281 15282 15284 15285 15288 15289 15294 15296 15297 15299 15301 15303 15305 15306 15313 15317 15319 15320 15321 15325 15326 15329 15330 15331 15336 15340 15342 15343 15346 15352 15356 15358 15359 15370 15374 15375 15377 15380 15381 15382 15383 15391 15394 15395 15398 15406 15407 15411 15412 15418 15431 15432 15437 15441 15444 15451 15452 15453 15454 15455 15457 15461 15463 15469 15474 15477 15479 15484 15486 15487 15488 15493 15496 15502 15503 15504 15505 15506 15510 15511 15524 15525 15527 15528 15529 15530 15531 15532 15533 15534 15535 15537 15538 15539 15540 15542 15543 15544 15553 15555 15556 15560 15562 15565 15572 15574 15575 15578 15580 15585 15588 15589 15590 15593 15594 15595 15596 15599 15604 15608 15609 15612 15614 15615 15616 15626 15629 15630 15636 15641 15644 15648 15650 15656 15657 15658 15659 15660 15661 15662 15665 15671 15672 15673 15674 15676 15682 15683 15685 15687 15690 15691 15693 15695 15696 15702 15707 15711 15713 15717 15718 15723 15724 15727 15728 15730 15732 15733 15735 15739 15740 15741 15742 15743 15744 15748 15750 15751 15752 15755 15759 15761 15765 15766 15767 15768 15770 15771 15774 15777 15778 15779 15780 15788 15789 15791 15797 15798 15808 15810 15814 15817 15824 15826 15829 15833 15834 15838 15839 15846 15847 15848 15849 15850 15852 15853 15855 15862 15863 15866 15872 15874 15883 15884 15886 15888 15893 15897 15899 15900 15902 15903 15904 15905 15906 15907 15908 15912 15914 15919 15920 15923 15926 15927 15931 15935 15937 15939 15940 15943 15944 15948 15953 15955 15966 15967 15968 15974 15977 15981 15982 15983 15985 15986 15987 15988 15993 15994 15996 16001 16005 16007 16008 16012 16015 16017 16020 16021 16022 16024 16025 16026 16028 16030 16033 16035 16036 16037 16040 16041 16043 16044 16047 16048 16050 16052 16055 16057 16059 16063 16065 16066 16068 16077 16079 16080 16081 16086 16087 16090 16093 16096 16098 16099 16108 16109 16111 16113 16119 16122 16127 16130 16131 16132 16139 16140 16143 16146 16150 16151 16154 16156 16160 16163 16164 16167 16168 16169 16180 16191 16204 16206 16216 16218 16221 16225 16226 16230 16245 16251 16252 16255 16261 16262 16265 16266 16267 16271 16276 16284 16286 16290 16292 16293 16298 16300 16302 16303 16304 16306 16308 16309 16314 16315 16319 16322 16325 16330 16335 16339 16341 16343 16344 16348 16350 16358 16359 16360 16366 16368 16369 16373 16374 16378 16386 16387 16389 16392 16395 16404 16407 16410 16412 16416 16418 16422 16430 16431 16432 16433 16448 16450 16451 16452 16455 16461 16465 16466 16468 16469 16472 16474 16478 16479 16481 16484 16490 16492 16494 16495 16497 16502 16504 16505 16506 16516 16519 16525 16526 16528 16529 16532 16533 16536 16537 16540 16544 16546 16547 16548 16553 16554 16557 16559 16561 16562 16564 16575 16577 16581 16588 16589 16591 16593 16597 16599 16605 16606 16607 16608 16609 16618 16624 16630 16634 16635 16636 16637 16642 16646 16651 16652 16653 16654 16657 16658 16659 16661 16663 16664 16665 16666 16670 16671 16673 16675 16676 16677 16678 16679 16682 16683 16684 16686 16693 16695 16697 16699 16700 16702 16705 16710 16711 16714 16719 16730 16731 16739 16740 16743 16748 16753 16757 16758 16762 16763 16769 16771 16772 16774 16775 16778 16782 16785 16795 16801 16805 16806 16808 16809 16812 16815 16819 16828 16829 16831 16832 16838 16840 16849 16853 16854 16855 16858 16860 16861 16862 16866 16867 16868 16870 16880 16886 16893 16895 16896 16897 16899 16901 16904 16908 16912 16914 16925 16926 16927 16928 16937 16939 16941 16942 16946 16954 16955 16956 16957 16963 16967 16969 16970 16972 16974 16977 16978 16979 16980 16981 16985 16990 16992 16994 16997 17000 17002 17009 17011 17013 17018 17024 17029 17031 17032 17033 17034 17035 17040 17042 17047 17048 17056 17058 17062 17064 17067 17068 17070 17072 17075 17076 17084 17085 17092 17094 17095 17099 17102 17103 17115 17116 17117 17122 17127 17128 17131 17134 17135 17136 17138 17140 17144 17147 17150 17154 17157 17160 17163 17164 17173 17180 17189 17192 17197 17198 17201 17202 17205 17209 17210 17214 17216 17224 17225 17226 17229 17234 17235 17236 17238 17239 17249 17251 17255 17256 17258 17259 17269 17271 17272 17273 17275 17276 17278 17280 17282 17283 17289 17290 17291 17292 17294 17295 17300 17305 17307 17311 17312 17317 17320 17321 17324 17325 17335 17339 17342 17344 17345 17349 17351 17359 17364 17365 17367 17368 17379 17383 17387 17388 17391 17393 17397 17399 17400 17403 17406 17408 17409 17412 17414 17416 17419 17423 17427 17432 17436 17438 17439 17443 17445 17450 17451 17452 17453 17454 17455 17456 17472 17474 17475 17477 17479 17481 17485 17487 17492 17494 17500 17503 17504 17508 17511 17512 17517 17519 17522 17526 17527 17538 17539 17541 17544 17545 17550 17553 17554 17555 17558 17559 17564 17565 17566 17568 17569 17571 17572 17573 17575 17576 17577 17579 17580 17581 17589 17590 17603 17605 17608 17615 17621 17624 17626 17628 17630 17631 17632 17633 17637 17639 17641 17642 17649 17654 17656 17659 17660 17663 17665 17673 17676 17685 17686 17687 17690 17699 17703 17710 17715 17716 17718 17722 17725 17726 17730 17732 17733 17735 17736 17739 17741 17743 17746 17750 17751 17755 17762 17765 17770 17771 17773 17776 17780 17783 17785 17786 17788 17790 17794 17796 17801 17802 17804 17805 17809 17810 17816 17817 17818 17821 17824 17831 17834 17836 17844 17851 17855 17859 17866 17869 17873 17878 17890 17902 17905 17908 17909 17910 17911 17914 17918 17937 17938 17942 17945 17947 17949 17956 17957 17958 17960 17962 17965 17967 17968 17974 17977 17980 17983 17989 17990 17993 17994 17996 17997 17998 18000 18001 18004 18005 18010 18014 18016 18017 18022 18023 18025 18026 18028 18029 18034 18035 18038 18039 18040 18041 18043 18044 18046 18049 18050 18051 18052 18053 18059 18062 18064 18065 18069 18072 18075 18076 18082 18088 18099 18100 18101 18104 18107 18114 18115 18116 18126 18127 18128 18129 18133 18134 18139 18141 18153 18154 18156 18159 18164 18166 18169 18170 18173 18175 18177 18180 18187 18189 18190 18197 18200 18201 18206 18209 18211 18212 18214 18216 18220 18221 18227 18229 18230 18232 18234 18236 18237 18241 18246 18247 18249 18250 18251 18253 18254 18255 18256 18260 18266 18271 18273 18275 18276 18281 18283 18287 18290 18292 18294 18296 18297 18305 18306 18309 18314 18316 18321 18325 18327 18329 18331 18333 18337 18343 18348 18354 18358 18360 18362 18368 18369 18376 18378 18382 18383 18384 18386 18388 18394 18395 18397 18398 18399 18400 18402 18405 18407 18411 18413 18414 18416 18418 18420 18422 18430 18436 18438 18440 18441 18444 18447 18450 18451 18453 18454 18455 18456 18464 18467 18470 18471 18472 18474 18477 18478 18479 18482 18484 18488 18491 18493 18497 18500 18506 18508 18512 18516 18523 18529 18530 18531 18537 18538 18539 18541 18552 18559 18562 18563 18565 18567 18568 18572 18575 18579 18583 18584 18586 18587 18591 18595 18597 18608 18609 18610 18613 18617 18618 18619 18621 18630 18633 18635 18636 18640 18642 18643 18645 18651 18654 18656 18657 18658 18663 18664 18667 18668 18671 18672 18673 18680 18682 18683 18692 18697 18704 18706 18707 18708 18709 18711 18713 18716 18722 18723 18724 18726 18743 18744 18745 18747 18749 18752 18753 18755 18756 18759 18760 18762 18763 18764 18765 18767 18773 18777 18778 18785 18790 18791 18794 18795 18801 18805 18806 18807 18815 18817 18818 18823 18824 18827 18832 18833 18834 18835 18838 18844 18853 18855 18859 18860 18869 18870 18871 18872 18873 18874 18875 18882 18883 18886 18892 18893 18896 18897 18899 18903 18905 18906 18907 18908 18910 18911 18916 18926 18929 18930 18931 18937 18946 18947 18949 18951 18952 18954 18956 18957 18958 18959 18960 18961 18964 18965 18971 18973 18974 18975 18981 18985 18986 18991 18992 18995 19009 19021 19022 19027 19028 19030 19031 19034 19037 19038 19040 19042 19044 19045 19054 19055 19058 19067 19068 19069 19070 19072 19075 19077 19079 19084 19086 19091 19094 19096 19100 19102 19104 19105 19106 19110 19111 19112 19114 19117 19122 19125 19128 19130 19131 19132 19135 19138 19139 19140 19141 19145 19146 19148 19149 19157 19158 19159 19160 19161 19163 19167 19169 19178 19180 19182 19187 19191 19192 19195 19197 19199 19202 19206 19209 19210 19212 19226 19227 19229 19230 19231 19233 19234 19236 19239 19241 19243 19244 19247 19248 19252 19253 19259 19260 19263 19265 19267 19272 19277 19284 19286 19287 19298 19299 19300 19303 19304 19307 19309 19320 19325 19327 19334 19336 19340 19341 19342 19346 19348 19349 19353 19354 19357 19358 19359 19361 19364 19366 19371 19372 19373 19376 19380 19382 19383 19389 19390 19398 19399 19401 19404 19406 19407 19408 19409 19416 19417 19420 19423 19425 19426 19428 19431 19435 19438 19447 19448 19450 19453 19454 19456 19459 19461 19465 19466 19467 19470 19471 19476 19483 19484 19486 19487 19488 19490 19494 19495 19498 19501 19504 19505 19515 19520 19521 19522 19528 19529 19530 19531 19535 19544 19553 19557 19558 19562 19563 19564 19565 19566 19569 19572 19574 19575 19577 19578 19580 19581 19582 19586 19587 19591 19592 19593 19595 19598 19599 19600 19601 19603 19604 19606 19607 19608 19613 19618 19619 19620 19623 19624 19625 19626 19628 19631 19632 19635 19637 19640 19642 19643 19644 19645 19647 19648 19649 19651 19653 19656 19658 19661 19663 19665 19669 19670 19676 19682 19683 19684 19690 19696 19700 19711 19713 19714 19721 19722 19723 19727 19731 19732 19735 19736 19741 19746 19749 19751 19752 19754 19755 19757 19758 19759 19764 19765 19766 19767 19769 19773 19778 19783 19787 19790 19792 19794 19796 19797 19799 19801 19805 19806 19807 19813 19816 19817 19819 19824 19826 19828 19829 19832 19835 19841 19847 19850 19851 19852 19866 19869 19870 19873 19876 19878 19879 19880 19882 19883 19890 19895 19896 19897 19898 19899 19901 19904 19905 19906 19908 19914 19917 19919 19920 19923 19926 19929 19936 19937 19938 19940 19944 19946 19948 19950 19958 19965 19966 19969 19970 19979 19980 19981 19982 19983 19984 19985 19986 19994 19999 20000 20004 20011 20015 20017 20019 20021 20022 20027 20031 20032 20034 20035 20036 20038 20040 20042 20046 20048 20052 20061 20064 20066 20068 20069 20071 20074 20080 20081 20082 20083 20084 20087 20089 20091 20094 20099 20101 20102 20104 20105 20113 20114 20117 20118 20119 20124 20125 20129 20134 20135 20136 20138 20139 20140 20142 20143 20144 20145 20150 20153 20155 20157 20160 20161 20162 20166 20167 20171 20172 20175 20179 20181 20182 20183 20186 20188 20190 20192 20197 20201 20202 20203 20206 20208 20209 20211 20212 20214 20216 20217 20219 20220 20222 20223 20224 20225 20227 20232 20235 20239 20240 20246 20251 20253 20258 20266 20268 20272 20273 20276 20278 20279 20280 20283 20284 20287 20290 20294 20295 20300 20302 20304 20305 20306 20311 20314 20326 20338 20340 20342 20343 20349 20352 20353 20364 20366 20367 20368 20369 20371 20379 20383 20384 20387 20388 20390 20392 20395 20402 20403 20407 20408 20409 20410 20412 20417 20421 20424 20427 20431 20432 20433 20434 20435 20436 20437 20441 20447 20450 20452 20459 20461 20466 20471 20477 20483 20484 20490 20493 20496 20497 20499 20500 20501 20502 20504 20505 20507 20509 20510 20512 20523 20524 20539 20541 20549 20552 20554 20559 20560 20561 20562 20565 20567 20571 20573 20574 20576 20580 20592 20594 20595 20598 20604 20605 20609 20610 20613 20615 20616 20617 20619 20623 20625 20627 20629 20638 20643 20645 20651 20653 20656 20657 20659 20660 20661 20665 20666 20674 20676 20678 20683 20684 20685 20687 20690 20691 20699 20700 20704 20705 20707 20708 20709 20710 20711 20713 20714 20720 20724 20725 20727 20728 20729 20730 20731 20732 20733 20734 20736 20738 20741 20742 20745 20748 20750 20755 20756 20757 20759 20766 20770 20774 20776 20778 20779 20781 20785 20786 20787 20790 20791 20793 20799 20803 20804 20807 20813 20814 20815 20816 20817 20818 20819 20823 20824 20827 20829 20840 20842 20846 20849 20850 20852 20853 20854 20855 20858 20859 20861 20862 20863 20864 20865 20867 20878 20881 20882 20884 20886 20887 20888 20893 20894 20895 20896 20897 20899 20900 20901 20910 20912 20914 20915 20916 20918 20919 20922 20924 20926 20927 20929 20931 20936 20951 20954 20958 20961 20963 20964 20965 20967 20969 20971 20972 20979 20986 20987 20997 21003 21004 21005 21007 21009 21010 21011 21019 21021 21022 21023 21024 21028 21030 21033 21035 21041 21046 21047 21054 21056 21060 21062 21065 21067 21068 21075 21078 21079 21080 21081 21082 21091 21094 21095 21096 21097 21100 21101 21108 21111 21116 21118 21120 21124 21129 21131 21134 21136 21139 21140 21143 21144 21146 21147 21148 21153 21155 21156 21158 21159 21162 21163 21165 21167 21170 21172 21175 21176 21185 21187 21190 21198 21199 21201 21206 21207 21209 21210 21212 21216 21217 21218 21226 21229 21235 21236 21238 21240 21246 21250 21255 21257 21259 21265 21266 21268 21279 21280 21281 21285 21288 21290 21292 21296 21300 21301 21305 21309 21313 21314 21318 21321 21332 21339 21343 21345 21346 21351 21354 21356 21357 21360 21363 21366 21367 21371 21374 21376 21379 21382 21383 21389 21391 21392 21403 21404 21405 21406 21407 21409 21412 21415 21418 21423 21425 21426 21432 21434 21435 21436 21443 21445 21446 21450 21451 21453 21456 21458 21462 21467 21470 21471 21477 21479 21481 21484 21485 21487 21490 21493 21495 21500 21501 21502 21505 21508 21514 21515 21523 21525 21527 21530 21531 21533 21536 21539 21547 21548 21554 21558 21559 21561 21563 21564 21565 21567 21568 21577 21581 21586 21589 21595 21597 21599 21604 21605 21606 21608 21609 21611 21615 21617 21618 21619 21623 21626 21627 21632 21634 21635 21636 21640 21641 21643 21645 21647 21648 21650 21651 21656 21658 21659 21663 21668 21670 21672 21673 21675 21681 21683 21684 21688 21689 21691 21692 21695 21697 21699 21713 21715 21720 21723 21726 21727 21729 21731 21735 21741 21742 21753 21756 21757 21759 21763 21765 21766 21767 21768 21772 21774 21775 21776 21783 21784 21785 21786 21787 21789 21794 21795 21796 21799 21800 21803 21805 21813 21816 21817 21818 21819 21822 21825 21828 21829 21831 21834 21837 21840 21841 21842 21845 21846 21852 21853 21854 21870 21872 21875 21876 21880 21883 21890 21894 21895 21896 21910 21913 21914 21917 21918 21925 21931 21937 21940 21941 21944 21957 21958 21959 21962 21963 21964 21966 21968 21975 21976 21977 21978 21979 21983 21984 21986 21989 21993 21995 22002 22003 22005 22013 22014 22016 22019 22022 22023 22029 22035 22038 22039 22040 22042 22045 22046 22049 22050 22052 22055 22058 22060 22062 22066 22067 22069 22079 22082 22085 22086 22087 22091 22093 22095 22098 22102 22104 22107 22108 22109 22116 22117 22120 22123 22130 22137 22138 22139 22141 22142 22146 22149 22150 22152 22153 22156 22160 22164 22167 22169 22176 22177 22178 22182 22185 22186 22192 22193 22197 22199 22203 22204 22205 22208 22210 22213 22222 22226 22227 22229 22237 22238 22239 22241 22242 22243 22244 22246 22247 22249 22253 22257 22260 22270 22272 22274 22277 22278 22279 22280 22282 22286 22289 22290 22291 22294 22296 22298 22301 22303 22305 22306 22310 22311 22312 22313 22315 22322 22323 22324 22330 22334 22335 22336 22337 22340 22341 22342 22345 22360 22362 22365 22367 22371 22372 22373 22375 22377 22379 22380 22382 22383 22384 22385 22388 22391 22398 22399 22403 22404 22405 22407 22410 22413 22415 22416 22419 22422 22423 22425 22429 22430 22431 22435 22438 22445 22446 22447 22450 22456 22460 22463 22470 22474 22477 22483 22484 22486 22487 22488 22489 22492 22493 22495 22499 22502 22504 22506 22508 22510 22513 22519 22535 22536 22537 22539 22542 22545 22546 22548 22549 22553 22554 22556 22557 22558 22559 22561 22565 22569 22570 22578 22586 22587 22593 22594 22596 22597 22604 22606 22611 22612 22614 22615 22619 22622 22624 22625 22630 22631 22633 22634 22646 22647 22649 22662 22668 22673 22674 22675 22678 22680 22687 22688 22689 22690 22692 22693 22695 22696 22702 22705 22708 22717 22718 22720 22731 22734 22748 22749 22754 22761 22764 22765 22767 22769 22770 22771 22772 22778 22780 22782 22786 22789 22793 22795 22797 22798 22799 22801 22803 22804 22806 22814 22816 22819 22820 22821 22822 22833 22839 22843 22846 22847 22848 22849 22855 22857 22862 22865 22867 22868 22874 22878 22879 22880 22881 22882 22883 22884 22886 22895 22896 22901 22905 22910 22911 22912 22924 22929 22930 22931 22934 22935 22936 22937 22938 22941 22944 22947 22948 22949 22953 22954 22958 22959 22965 22968 22971 22972 22975 22976 22977 22979 22983 22986 22988 22989 22993 22997 22999 23001 23003 23004 23006 23007 23008 23010 23013 23015 23016 23017 23025 23026 23030 23032 23033 23034 23035 23036 23037 23038 23040 23042 23045 23048 23053 23054 23055 23058 23062 23068 23070 23071 23075 23076 23083 23088 23091 23092 23093 23094 23099 23103 23111 23115 23118 23122 23124 23128 23133 23136 23139 23140 23141 23142 23148 23149 23151 23153 23154 23155 23157 23159 23162 23165 23168 23169 23171 23173 23175 23178 23179 23181 23182 23184 23186 23188 23190 23193 23196 23198 23199 23200 23205 23210 23211 23215 23220 23223 23231 23242 23246 23249 23252 23253 23260 23262 23263 23264 23265 23267 23279 23283 23286 23292 23296 23304 23306 23307 23309 23314 23315 23319 23322 23326 23329 23333 23336 23337 23338 23339 23340 23346 23349 23350 23351 23354 23355 23356 23360 23363 23364 23370 23374 23375 23382 23388 23391 23392 23398 23399 23409 23410 23412 23415 23416 23421 23422 23425 23427 23430 23432 23437 23438 23441 23442 23450 23454 23456 23458 23459 23462 23463 23464 23465 23466 23468 23470 23471 23474 23476 23479 23485 23492 23494 23497 23500 23504 23506 23512 23513 23517 23518 23519 23521 23526 23527 23531 23534 23536 23539 23540 23541 23546 23548 23551 23552 23553 23557 23559 23569 23570 23575 23581 23582 23583 23588 23590 23595 23596 23600 23603 23608 23611 23613 23614 23615 23616 23619 23620 23622 23624 23625 23626 23631 23634 23635 23639 23642 23647 23652 23656 23661 23663 23665 23669 23672 23674 23675 23678 23679 23681 23683 23684 23685 23693 23694 23697 23700 23709 23710 23714 23715 23717 23720 23721 23724 23725 23735 23744 23748 23754 23759 23761 23767 23768 23769 23771 23777 23779 23783 23784 23786 23789 23794 23795 23805 23807 23810 23815 23816 23819 23820 23831 23833 23840 23842 23845 23856 23859 23861 23867 23869 23870 23871 23874 23875 23876 23877 23878 23879 23880 23882 23884 23885 23886 23887 23888 23889 23891 23892 23897 23900 23915 23919 23921 23922 23926 23932 23933 23938 23940 23941 23942 23943 23946 23951 23952 23956 23959 23966 23968 23970 23972 23974 23976 23978 23983 23984 23985 23990 23998 23999 24000 24003 24004 24005 24007 24011 24031 24032 24033 24035 24037 24038 24039 24040 24045 24048 24050 24053 24058 24062 24065 24069 24070 24071 24074 24076 24078 24079 24080 24086 24087 24091 24094 24095 24096 24098 24102 24103 24105 24108 24109 24111 24117 24121 24122 24124 24125 24128 24129 24131 24134 24135 24138 24145 24154 24155 24159 24160 24162 24166 24168 24170 24172 24173 24178 24180 24182 24185 24191 24192 24193 24195 24197 24201 24206 24210 24211 24215 24221 24225 24235 24240 24241 24242 24243 24244 24250 24258 24271 24274 24281 24283 24290 24293 24294 24301 24303 24308 24309 24310 24312 24319 24326 24329 24332 24334 24335 24337 24338 24343 24344 24346 24348 24350 24354 24360 24363 24372 24373 24377 24379 24381 24383 24384 24388 24393 24394 24397 24401 24402 24403 24407 24422 24426 24427 24429 24431 24433 24435 24437 24440 24445 24456 24461 24463 24466 24469 24473 24476 24477 24479 24483 24485 24487 24488 24490 24492 24497 24499 24502 24503 24505 24508 24509 24513 24518 24521 24523 24524 24525 24526 24528 24529 24534 24536 24537 24538 24539 24544 24547 24548 24549 24558 24559 24566 24569 24571 24575 24576 24583 24586 24593 24595 24596 24601 24603 24605 24606 24608 24616 24620 24622 24623 24627 24630 24637 24638 24640 24646 24649 24651 24652 24654 24655 24658 24659 24660 24663 24664 24668 24677 24679 24680 24684 24685 24687 24688 24689 24693 24700 24702 24705 24707 24708 24710 24720 24721 24722 24724 24726 24729 24730 24732 24735 24736 24742 24744 24745 24752 24767 24769 24772 24773 24776 24777 24778 24779 24782 24783 24789 24796 24799 24801 24804 24806 24814 24817 24818 24819 24822 24824 24828 24830 24831 24835 24838 24843 24852 24855 24858 24861 24862 24863 24865 24867 24870 24873 24876 24877 24878 24880 24882 24887 24894 24897 24901 24903 24907 24910 24914 24915 24918 24923 24925 24927 24930 24931 24935 24937 24939 24944 24947 24949 24951 24953 24961 24965 24966 24970 24973 24977 24978 24981 24985 24987 24989 24990 24991 24992 24994 24997 24998 24999 25004 25007 25008 25009 25012 25017 25020 25022 25024 25026 25036 25043 25044 25045 25047 25049 25054 25055 25056 25057 25058 25061 25064 25066 25071 25074 25075 25077 25078 25080 25081 25082 25084 25087 25093 25095 25113 25125 25128 25129 25136 25141 25144 25146 25149 25151 25154 25159 25163 25165 25166 25167 25169 25172 25174 25175 25176 25181 25185 25186 25190 25191 25195 25196 25197 25209 25211 25214 25221 25222 25224 25229 25232 25233 25236 25238 25244 25247 25251 25254 25256 25269 25270 25271 25272 25275 25278 25282 25285 25287 25294 25300 25301 25302 25303 25304 25305 25309 25310 25311 25316 25318 25319 25320 25326 25329 25330 25331 25334 25335 25338 25340 25342 25343 25348 25349 25352 25353 25354 25356 25359 25360 25364 25365 25369 25373 25378 25388 25389 25392 25395 25396 25398 25401 25403 25405 25407 25414 25415 25416 25417 25421 25423 25431 25434 25443 25444 25447 25449 25450 25452 25453 25454 25459 25460 25461 25468 25469 25474 25475 25480 25483 25486 25489 25491 25493 25494 25497 25498 25500 25502 25503 25504 25505 25508 25511 25516 25518 25519 25523 25524 25527 25528 25530 25531 25532 25533 25534 25535 25536 25537 25538 25539 25541 25543 25546 25552 25553 25555 25556 25558 25561 25562 25568 25569 25577 25586 25587 25588 25589 25595 25596 25606 25608 25614 25619 25621 25623 25624 25627 25628 25636 25641 25643 25645 25647 25648 25657 25662 25664 25665 25671 25675 25680 25681 25682 25683 25685 25690 25691 25694 25695 25698 25703 25704 25707 25708 25714 25719 25720 25722 25725 25731 25733 25736 25738 25742 25746 25748 25754 25756 25758 25760 25768 25769 25770 25778 25780 25781 25782 25785 25788 25790 25792 25794 25795 25796 25797 25800 25806 25807 25808 25810 25813 25818 25821 25823 25824 25828 25833 25834 25837 25838 25839 25840 25842 25848 25851 25855 25857 25858 25862 25879 25880 25881 25883 25885 25888 25890 25891 25894 25896 25899 25903 25906 25907 25908 25909 25912 25913 25916 25918 25919 25928 25931 25932 25935 25936 25938 25941 25946 25948 25949 25959 25961 25964 25968 25970 25971 25976 25977 25995 26001 26002 26011 26016 26017 26020 26022 26024 26025 26031 26032 26038 26041 26044 26046 26047 26050 26053 26054 26057 26058 26059 26060 26064 26072 26074 26075 26076 26087 26090 26096 26098 26099 26101 26103 26108 26110 26111 26112 26118 26120 26122 26125 26129 26142 26143 26150 26152 26153 26159 26160 26161 26164 26167 26169 26173 26176 26177 26178 26186 26187 26189 26194 26198 26203 26209 26212 26213 26217 26218 26219 26220 26225 26227 26228 26230 26234 26241 26243 26246 26248 26252 26255 26260 26262 26263 26266 26267 26270 26271 26272 26278 26281 26282 26286 26288 26291 26292 26294 26297 26298 26300 26301 26303 26304 26305 26306 26308 26310 26314 26319 26321 26322 26325 26328 26331 26340 26341 26343 26346 26349 26351 26353 26354 26356 26358 26359 26360 26363 26365 26366 26368 26373 26374 26381 26386 26391 26394 26397 26398 26407 26408 26410 26411 26417 26424 26426 26427 26429 26434 26437 26438 26439 26443 26445 26447 26448 26450 26456 26459 26460 26465 26471 26472 26479 26482 26483 26490 26496 26498 26501 26503 26504 26506 26509 26519 26521 26523 26524 26529 26530 26531 26541 26546 26548 26549 26550 26553 26557 26558 26560 26562 26565 26568 26572 26577 26578 26579 26582 26591 26593 26598 26600 26602 26610 26613 26618 26620 26624 26627 26630 26632 26636 26642 26658 26659 26663 26667 26670 26671 26676 26677 26679 26682 26683 26685 26686 26687 26688 26690 26695 26697 26698 26700 26706 26707 26708 26710 26711 26713 26715 26716 26717 26721 26723 26727 26728 26730 26737 26739 26750 26754 26755 26762 26764 26766 26768 26771 26773 26774 26775 26780 26784 26785 26792 26794 26798 26801 26802 26809 26813 26814 26817 26818 26820 26823 26824 26826 26832 26835 26836 26839 26840 26843 26845 26846 26849 26850 26858 26860 26862 26863 26865 26866 26868 26870 26871 26872 26873 26874 26876 26877 26878 26881 26886 26887 26888 26890 26894 26896 26899 26906 26907 26911 26916 26922 26924 26926 26927 26928 26931 26933 26935 26937 26939 26942 26949 26950 26954 26960 26963 26964 26966 26972 26973 26974 26975 26979 26980 26981 26982 26986 26990 26992 26996 26998 27001 27004 27010 27012 27018 27023 27026 27028 27030 27036 27037 27038 27039 27040 27041 27042 27044 27046 27054 27055 27056 27062 27069 27076 27083 27088 27091 27094 27097 27105 27106 27107 27109 27115 27118 27122 27128 27129 27130 27131 27136 27140 27143 27146 27149 27150 27158 27166 27169 27170 27171 27176 27177 27184 27185 27186 27190 27191 27198 27199 27200 27201 27203 27207 27210 27211 27212 27214 27217 27227 27229 27230 27236 27237 27240 27243 27249 27252 27256 27258 27260 27261 27262 27263 27264 27275 27285 27287 27290 27293 27297 27300 27307 27308 27310 27312 27316 27317 27320 27325 27327 27330 27333 27338 27342 27343 27344 27346 27350 27352 27354 27361 27365 27370 27371 27379 27382 27385 27386 27389 27391 27396 27397 27401 27402 27408 27410 27413 27415 27416 27424 27426 27428 27433 27435 27436 27437 27442 27443 27445 27448 27451 27452 27453 27454 27455 27459 27460 27461 27462 27465 27472 27475 27476 27478 27481 27494 27495 27496 27498 27501 27504 27510 27516 27523 27524 27525 27526 27527 27532 27533 27535 27540 27541 27544 27548 27550 27555 27556 27559 27566 27567 27568 27572 27576 27578 27579 27580 27582 27584 27585 27588 27591 27592 27594 27597 27600 27605 27606 27607 27612 27615 27617 27618 27623 27624 27627 27629 27635 27636 27643 27644 27646 27652 27653 27654 27662 27666 27668 27672 27674 27676 27677 27680 27681 27682 27689 27692 27695 27702 27704 27705 27707 27708 27717 27720 27721 27723 27730 27734 27735 27737 27738 27740 27741 27742 27743 27745 27752 27756 27760 27764 27765 27771 27778 27779 27788 27789 27792 27794 27801 27805 27807 27816 27821 27823 27824 27827 27831 27832 27835 27839 27841 27844 27847 27852 27853 27858 27859 27866 27867 27871 27873 27875 27876 27877 27881 27884 27886 27887 27891 27899 27902 27904 27905 27906 27907 27910 27912 27919 27922 27924 27925 27926 27929 27931 27933 27937 27940 27942 27943 27946 27947 27949 27950 27954 27959 27967 27968 27970 27971 27972 27975 27979 27980 27985 27990 27992 27994 27998 28001 28002 28007 28011 28014 28018 28020 28024 28026 28030 28042 28043 28044 28047 28049 28051 28055 28060 28061 28063 28068 28069 28075 28079 28080 28086 28087 28100 28102 28106 28111 28112 28113 28116 28117 28118 28121 28122 28124 28125 28129 28132 28137 28138 28139 28140 28144 28151 28160 28161 28164 28165 28166 28169 28173 28174 28182 28183 28195 28196 28198 28201 28202 28203 28212 28214 28217 28218 28220 28226 28229 28230 28235 28236 28239 28246 28247 28248 28254 28257 28259 28263 28268 28272 28274 28275 28277 28279 28280 28282 28284 28286 28289 28291 28292 28296 28297 28299 28301 28304 28305 28306 28309 28310 28315 28316 28317 28323 28324 28326 28333 28334 28335 28339 28340 28350 28353 28354 28363 28366 28368 28369 28383 28385 28387 28390 28395 28397 28399 28407 28408 28409 28412 28415 28416 28418 28426 28428 28429 28430 28433 28434 28436 28437 28438 28444 28445 28446 28449 28453 28463 28467 28469 28470 28474 28475 28476 28477 28478 28485 28494 28497 28499 28504 28505 28506 28507 28509 28510 28511 28512 28518 28522 28525 28526 28527 28529 28537 28544 28550 28551 28556 28559 28563 28565 28568 28575 28576 28578 28591 28593 28598 28599 28606 28608 28610 28614 28615 28616 28618 28620 28622 28624 28625 28628 28629 28630 28634 28640 28645 28652 28653 28657 28662 28663 28668 28672 28673 28676 28681 28682 28684 28686 28688 28689 28692 28694 28695 28699 28700 28703 28704 28707 28709 28710 28717 28720 28723 28728 28729 28730 28733 28743 28744 28750 28751 28755 28756 28760 28765 28767 28768 28769 28773 28775 28776 28777 28780 28783 28784 28786 28790 28791 28793 28794 28799 28802 28803 28807 28809 28811 28815 28816 28822 28823 28824 28825 28826 28832 28836 28838 28842 28848 28851 28854 28856 28861 28864 28867 28869 28870 28872 28879 28880 28892 28893 28903 28910 28912 28914 28918 28919 28920 28922 28923 28924 28927 28929 28931 28933 28937 28940 28946 28952 28957 28958 28959 28960 28963 28971 28972 28973 28974 28979 28981 28983 28985 28987 28989 28995 28999 29005 29007 29009 29011 29014 29016 29020 29021 29024 29030 29032 29033 29034 29037 29042 29044 29046 29048 29052 29054 29057 29059 29060 29061 29062 29066 29068 29071 29074 29075 29076 29084 29086 29091 29095 29096 29099 29100 29104 29106 29110 29114 29116 29118 29120 29121 29123 29124 29127 29129 29130 29138 29141 29142 29144 29147 29153 29156 29157 29158 29163 29170 29173 29175 29176 29177 29178 29184 29185 29188 29196 29198 29202 29203 29207 29208 29210 29218 29230 29234 29236 29239 29241 29244 29248 29255 29261 29264 29267 29268 29270 29274 29275 29278 29279 29284 29287 29289 29290 29291 29298 29303 29307 29308 29310 29311 29315 29316 29320 29321 29330 29336 29337 29342 29344 29353 29355 29358 29363 29366 29370 29375 29384 29386 29387 29388 29389 29394 29397 29400 29403 29407 29408 29414 29420 29421 29435 29436 29448 29450 29458 29459 29462 29463 29465 29466 29467 29473 29479 29482 29483 29484 29487 29493 29495 29497 29499 29508 29509 29510 29514 29516 29517 29519 29523 29526 29534 29536 29537 29539 29542 29545 29552 29553 29558 29562 29564 29565 29566 29570 29574 29578 29582 29583 29586 29588 29589 29593 29595 29602 29603 29605 29607 29619 29622 29624 29626 29633 29635 29640 29644 29646 29647 29649 29650 29651 29653 29660 29666 29667 29672 29673 29674 29675 29676 29679 29684 29685 29696 29697 29700 29702 29704 29709 29710 29713 29714 29718 29719 29726 29728 29730 29733 29736 29739 29742 29743 29744 29749 29750 29753 29756 29757 29759 29761 29770 29774 29776 29779 29780 29783 29786 29787 29788 29789 29792 29794 29796 29801 29803 29804 29805 29811 29812 29813 29814 29819 29820 29822 29823 29826 29827 29831 29833 29841 29845 29847 29850 29856 29860 29862 29863 29864 29866 29869 29870 29874 29877 29880 29883 29885 29886 29887 29890 29891 29892 29895 29896 29898 29901 29911 29912 29915 29917 29920 29921 29922 29926 29929 29930 29932 29933 29938 29939 29940 29941 29943 29951 29954 29958 29965 29966 29967 29981 29983 29985 29990 29994 29999 30002 30003 30004 30006 30007 30008 30013 30015 30019 30021 30022 30025 30030 30036 30039 30043 30044 30046 30047 30053 30060 30061 30064 30065 30066 30067 30070 30073 30077 30085 30088 30089 30093 30096 30098 30101 30103 30108 30109 30112 30118 30124 30125 30126 30127 30129 30132 30133 30134 30135 30138 30142 30144 30150 30152 30155 30156 30157 30158 30159 30162 30166 30168 30170 30175 30176 30177 30180 30183 30184 30186 30191 30193 30194 30196 30205 30206 30209 30210 30212 30214 30215 30217 30219 30220 30223 30224 30225 30228 30229 30230 30234 30235 30236 30238 30239 30242 30246 30248 30249 30258 30259 30260 30264 30265 30271 30272 30273 30274 30275 30276 30280 30281 30282 30283 30284 30287 30295 30296 30297 30298 30301 30305 30306 30307 30313 30317 30323 30324 30325 30326 30332 30333 30335 30339 30346 30347 30348 30349 30353 30354 30356 30358 30360 30361 30363 30364 30366 30367 30379 30383 30386 30390 30391 30392 30395 30396 30398 30399 30402 30405 30409 30410 30412 30427 30429 30432 30435 30439 30440 30442 30444 30445 30446 30447 30448 30450 30453 30455 30461 30463 30467 30470 30471 30476 30477 30481 30482 30483 30484 30486 30493 30494 30497 30498 30504 30505 30507 30512 30517 30520 30526 30530 30533 30535 30536 30537 30540 30545 30546 30551 30552 30553 30555 30557 30559 30560 30565 30567 30568 30571 30572 30575 30577 30581 30583 30585 30588 30593 30594 30603 30605 30607 30611 30618 30620 30622 30624 30625 30628 30633 30634 30635 30636 30638 30646 30648 30650 30651 30653 30655 30661 30663 30665 30676 30677 30679 30684 30685 30689 30690 30694 30696 30699 30701 30706 30710 30714 30719 30726 30733 30741 30745 30746 30748 30749 30757 30758 30759 30761 30762 30767 30771 30772 30773 30776 30778 30781 30782 30783 30785 30786 30787 30789 30791 30792 30797 30799 30801 30803 30805 30807 30808 30816 30819 30821 30824 30825 30827 30828 30833 30837 30840 30843 30844 30847 30849 30857 30864 30865 30868 30870 30871 30873 30876 30878 30880 30881 30886 30897 30899 30901 30903 30904 30907 30909 30910 30911 30912 30913 30919 30922 30928 30929 30939 30940 30946 30947 30952 30954 30955 30960 30962 30967 30969 30970 30972 30975 30976 30977 30982 30984 30986 30990 30991 30993 30994 30995 30999 31000 31004 31011 31012 31015 31016 31017 31018 31023 31028 31031 31032 31038 31040 31041 31049 31058 31061 31062 31063 31067 31072 31079 31080 31084 31085 31087 31088 31091 31093 31095 31100 31104 31105 31106 31111 31116 31118 31125 31126 31129 31135 31137 31141 31142 31143 31146 31147 31148 31150 31154 31157 31159 31161 31163 31165 31166 31169 31175 31177 31183 31185 31187 31191 31200 31201 31203 31205 31210 31211 31212 31214 31218 31222 31226 31227 31231 31232 31235 31241 31243 31245 31249 31251 31252 31254 31256 31262 31272 31273 31275 31280 31287 31288 31291 31296 31297 31298 31300 31309 31311 31312 31314 31317 31320 31325 31327 31329 31331 31333 31334 31337 31339 31343 31348 31349 31350 31357 31359 31360 31363 31364 31365 31367 31369 31377 31378 31379 31385 31387 31389 31390 31395 31396 31397 31401 31402 31404 31405 31407 31409 31410 31412 31413 31417 31426 31432 31433 31439 31440 31444 31445 31447 31448 31452 31457 31459 31460 31461 31462 31466 31468 31469 31473 31475 31478 31481 31487 31490 31495 31498 31503 31506 31508 31509 31515 31516 31519 31521 31523 31525 31530 31532 31535 31536 31537 31545 31546 31547 31549 31550 31552 31553 31555 31558 31559 31561 31563 31566 31568 31577 31579 31580 31581 31582 31583 31586 31587 31589 31592 31593 31596 31601 31603 31604 31606 31608 31610 31615 31616 31621 31633 31635 31637 31638 31640 31643 31644 31650 31654 31657 31658 31664 31674 31675 31676 31681 31682 31683 31689 31690 31695 31698 31700 31705 31707 31708 31710 31714 31716 31717 31718 31719 31723 31728 31729 31732 31734 31735 31744 31745 31746 31747 31749 31750 31760 31761 31766 31778 31782 31783 31787 31788 31791 31792 31794 31798 31802 31811 31814 31815 31817 31820 31823 31824 31827 31828 31833 31834 31836 31838 31840 31843 31847 31854 31856 31857 31861 31865 31868 31870 31871 31877 31878 31884 31886 31890 31893 31894 31897 31900 31901 31905 31908 31910 31914 31922 31923 31924 31927 31930 31932 31934 31938 31940 31947 31949 31951 31952 31955 31958 31959 31960 31963 31967 31972 31977 31982 31985 31988 31997 32001 32003 32007 32012 32019 32020 32025 32027 32037 32038 32040 32041 32044 32046 32049 32051 32056 32059 32063 32064 32066 32071 32072 32074 32078 32080 32082 32084 32085 32086 32087 32097 32101 32105 32106 32108 32109 32110 32111 32112 32116 32119 32121 32123 32126 32129 32133 32134 32141 32143 32144 32148 32153 32154 32157 32160 32161 32166 32169 32171 32175 32176 32179 32181 32186 32187 32194 32200 32203 32204 32205 32206 32207 32208 32212 32213 32214 32216 32221 32224 32225 32226 32227 32228 32230 32235 32238 32239 32240 32242 32248 32249 32250 32253 32254 32255 32257 32261 32263 32264 32265 32266 32268 32271 32277 32278 32280 32281 32284 32287 32288 32289 32290 32292 32295 32296 32303 32306 32308 32314 32315 32316 32317 32323 32324 32326 32329 32334 32335 32344 32345 32346 32347 32350 32353 32357 32358 32359 32360 32363 32365 32366 32367 32368 32369 32370 32374 32380 32383 32387 32389 32391 32393 32394 32401 32405 32406 32412 32413 32417 32419 32424 32426 32427 32429 32432 32433 32436 32438 32439 32443 32447 32449 32450 32454 32458 32460 32462 32463 32465 32468 32473 32474 32475 32478 32481 32482 32484 32485 32486 32488 32489 32491 32496 32497 32499 32501 32502 32504 32505 32506 32519 32522 32526 32529 32531 32532 32539 32545 32547 32549 32552 32553 32557 32565 32566 32568 32569 32571 32572 32573 32576 32577 32585 32586 32587 32588 32589 32592 32593 32605 32606 32607 32609 32612 32614 32619 32621 32623 32625 32628 32630 32636 32637 32640 32643 32644 32645 32647 32653 32655 32659 32660 32661 32662 32663 32665 32666 32672 32673 32678 32680 32682 32683 32684 32686 32692 32694 32696 32699 32704 32708 32709 32710 32718 32730 32732 32733 32734 32735 32736 32737 32740 32742 32743 32747 32758 32759 32765 32767 32776 32779 32780 32783 32786 32791 32792 32794 32799 32801 32807 32808 32815 32819 32821 32823 32824 32825 32827 32832 32841 32844 32848 32850 32851 32853 32855 32857 32859 32863 32864 32865 32866 32867 32868 32870 32875 32878 32879 32881 32883 32885 32888 32889 32890 32904 32905 32906 32907 32917 32923 32924 32927 32929 32933 32939 32941 32946 32947 32949 32954 32956 32959 32963 32964 32967 32970 32971 32973 32975 32977 32982 32985 32987 32995 33015 33017 33018 33020 33025 33026 33029 33033 33035 33036 33040 33042 33043 33047 33051 33052 33055 33059 33060 33062 33066 33068 33069 33071 33073 33074 33080 33082 33083 33085 33088 33090 33091 33095 33096 33098 33101 33106 33111 33114 33118 33119 33121 33124 33126 33129 33130 33137 33138 33142 33143 33148 33149 33155 33160 33162 33163 33168 33174 33177 33178 33179 33180 33181 33187 33189 33196 33197 33199 33203 33206 33215 33218 33223 33225 33227 33228 33229 33230 33244 33255 33256 33257 33258 33263 33264 33268 33269 33273 33276 33277 33280 33282 33284 33287 33291 33295 33298 33301 33303 33305 33306 33309 33311 33316 33318 33323 33324 33325 33327 33329 33330 33336 33337 33339 33340 33342 33344 33345 33349 33352 33354 33361 33365 33366 33368 33369 33371 33372 33374 33376 33377 33380 33381 33382 33388 33391 33392 33403 33404 33405 33406 33408 33409 33412 33417 33418 33423 33424 33428 33429 33436 33438 33443 33446 33447 33449 33451 33452 33454 33459 33461 33462 33473 33488 33489 33492 33494 33495 33499 33503 33504 33513 33514 33517 33520 33521 33523 33527 33529 33530 33531 33536 33537 33543 33545 33547 33548 33553 33566 33570 33575 33576 33577 33579 33583 33585 33591 33592 33598 33603 33604 33607 33609 33613 33614 33617 33618 33619 33621 33624 33625 33626 33628 33629 33630 33631 33635 33637 33640 33645 33648 33649 33653 33658 33660 33663 33665 33666 33670 33671 33674 33678 33680 33683 33684 33686 33687 33689 33694 33696 33699 33700 33701 33702 33707 33710 33714 33717 33721 33722 33723 33724 33728 33733 33734 33735 33737 33740 33744 33751 33752 33753 33754 33755 33756 33759 33762 33764 33768 33770 33771 33775 33778 33784 33788 33789 33790 33795 33796 33797 33798 33800 33801 33803 33808 33812 33813 33817 33820 33825 33826 33828 33834 33844 33854 33855 33857 33858 33861 33862 33866 33868 33869 33870 33871 33873 33875 33877 33878 33882 33883 33885 33887 33889 33890 33894 33899 33903 33905 33906 33908 33913 33914 33917 33919 33922 33925 33927 33930 33931 33932 33933 33936 33937 33941 33943 33951 33956 33958 33960 33968 33971 33973 33974 33984 33985 33986 33989 33991 33994 33996 33997 34010 34014 34017 34020 34023 34026 34029 34034 34036 34038 34039 34045 34047 34048 34049 34052 34060 34062 34067 34068 34069 34070 34072 34074 34077 34080 34082 34083 34085 34089 34090 34091 34092 34093 34094 34096 34103 34105 34112 34113 34115 34119 34120 34123 34128 34136 34145 34148 34149 34150 34152 34154 34161 34162 34164 34166 34168 34170 34173 34178 34179 34180 34181 34185 34192 34195 34198 34202 34206 34209 34210 34212 34213 34214 34217 34218 34220 34221 34223 34226 34228 34237 34240 34243 34248 34249 34250 34253 34255 34257 34258 34259 34260 34264 34267 34270 34279 34280 34287 34290 34294 34295 34296 34297 34298 34306 34308 34310 34315 34317 34320 34321 34323 34325 34334 34335 34338 34339 34342 34355 34356 34358 34362 34365 34370 34371 34373 34374 34377 34380 34387 34390 34393 34397 34398 34402 34406 34407 34412 34413 34414 34417 34423 34424 34426 34431 34432 34433 34438 34439 34440 34441 34442 34445 34450 34452 34453 34456 34457 34459 34462 34464 34467 34469 34471 34475 34479 34485 34489 34490 34491 34495 34496 34497 34503 34504 34507 34508 34509 34511 34514 34516 34517 34519 34520 34524 34528 34537 34540 34543 34548 34554 34555 34556 34559 34565 34568 34569 34570 34575 34581 34583 34585 34588 34594 34599 34602 34605 34606 34608 34614 34615 34620 34627 34628 34630 34631 34632 34634 34635 34636 34644 34651 34652 34654 34656 34662 34673 34676 34678 34683 34685 34687 34688 34692 34693 34694 34695 34696 34698 34699 34701 34702 34704 34710 34714 34715 34716 34717 34719 34722 34723 34726 34728 34731 34737 34739 34742 34743 34749 34751 34755 34756 34762 34763 34764 34768 34776 34777 34782 34784 34786 34791 34793 34795 34796 34798 34801 34805 34808 34812 34813 34816 34818 34823 34836 34837 34840 34841 34842 34847 34850 34854 34862 34863 34867 34868 34873 34875 34876 34879 34880 34883 34888 34897 34898 34900 34904 34905 34907 34908 34915 34916 34917 34920 34922 34923 34924 34926 34935 34938 34939 34945 34948 34955 34959 34962 34963 34964 34965 34968 34972 34976 34980 34984 34987 34988 34990 34991 34997 34998 35004 35006 35007 35008 35009 35010 35015 35019 35023 35024 35026 35028 35029 35032 35040 35041 35046 35047 35050 35056 35058 35059 35060 35061 35062 35066 35068 35069 35070 35074 35076 35078 35080 35086 35098 35101 35104 35105 35106 35107 35108 35109 35115 35118 35128 35132 35133 35134 35135 35137 35138 35144 35147 35149 35150 35151 35153 35158 35161 35165 35168 35173 35175 35176 35182 35184 35187 35188 35194 35195 35196 35197 35200 35204 35208 35209 35210 35214 35216 35219 35227 35228 35234 35236 35239 35240 35242 35243 35244 35245 35248 35250 35251 35253 35256 35258 35259 35260 35262 35266 35270 35275 35277 35279 35283 35287 35288 35293 35296 35304 35306 35307 35314 35319 35322 35324 35328 35329 35336 35337 35339 35344 35346 35347 35352 35354 35357 35358 35369 35373 35376 35379 35381 35385 35386 35394 35405 35406 35409 35411 35413 35414 35415 35416 35420 35424 35429 35430 35435 35441 35445 35449 35451 35455 35461 35462 35465 35467 35475 35476 35477 35479 35481 35482 35483 35485 35486 35490 35491 35495 35497 35498 35499 35500 35502 35506 35510 35512 35514 35515 35523 35524 35526 35528 35533 35537 35540 35542 35547 35550 35557 35558 35561 35566 35575 35581 35582 35586 35587 35588 35590 35594 35595 35598 35602 35603 35607 35610 35613 35615 35623 35626 35628 35629 35630 35636 35641 35642 35645 35650 35653 35656 35659 35661 35662 35663 35667 35670 35672 35674 35679 35680 35681 35683 35685 35687 35690 35692 35694 35695 35696 35699 35700 35704 35711 35721 35722 35727 35728 35732 35735 35737 35738 35739 35740 35743 35744 35746 35747 35750 35752 35755 35759 35761 35765 35769 35772 35774 35780 35781 35788 35791 35793 35797 35800 35802 35805 35809 35812 35816 35824 35825 35826 35833 35835 35843 35844 35851 35852 35854 35855 35857 35862 35872 35875 35884 35889 35890 35891 35893 35900 35901 35902 35906 35908 35912 35925 35927 35929 35931 35933 35936 35938 35940 35943 35945 35949 35950 35951 35955 35956 35960 35962 35963 35964 35966 35968 35971 35974 35976 35978 35986 35988 35989 35990 35992 35993 35994 35995 36000 36001 36005 36007 36009 36010 36013 36016 36018 36020 36023 36031 36032 36034 36035 36046 36047 36048 36050 36055 36056 36057 36060 36064 36065 36067 36071 36074 36076 36078 36083 36088 36089 36093 36095 36096 36098 36099 36100 36103 36107 36109 36110 36112 36113 36114 36117 36121 36122 36125 36129 36131 36133 36142 36145 36147 36149 36150 36152 36153 36156 36160 36163 36164 36169 36171 36173 36181 36183 36184 36188 36192 36195 36197 36199 36206 36207 36209 36210 36212 36214 36216 36217 36218 36219 36222 36226 36227 36229 36233 36238 36241 36243 36250 36252 36254 36256 36257 36262 36263 36266 36268 36269 36270 36272 36276 36281 36283 36284 36294 36296 36306 36310 36311 36313 36316 36318 36322 36329 36331 36332 36335 36343 36346 36350 36356 36359 36361 36362 36364 36365 36367 36371 36373 36376 36378 36379 36380 36384 36385 36388 36393 36395 36399 36408 36409 36410 36415 36417 36419 36421 36422 36423 36429 36431 36432 36439 36440 36442 36443 36444 36446 36449 36452 36458 36460 36463 36467 36468 36474 36475 36479 36482 36484 36489 36492 36494 36504 36509 36511 36512 36515 36516 36521 36522 36524 36525 36527 36530 36537 36538 36541 36546 36547 36548 36556 36560 36562 36564 36566 36571 36573 36574 36576 36579 36580 36582 36583 36584 36587 36591 36594 36607 36608 36612 36613 36617 36619 36621 36628 36629 36630 36634 36636 36640 36644 36651 36652 36656 36659 36664 36666 36670 36673 36678 36681 36691 36692 36695 36700 36701 36702 36703 36707 36712 36717 36718 36721 36722 36728 36731 36733 36734 36743 36744 36745 36748 36749 36751 36752 36754 36755 36757 36758 36762 36763 36766 36769 36772 36775 36777 36785 36787 36790 36792 36794 36800 36805 36808 36810 36814 36821 36823 36825 36826 36829 36831 36833 36834 36842 36845 36851 36854 36855 36856 36859 36860 36861 36863 36865 36866 36868 36876 36889 36890 36898 36900 36905 36909 36911 36912 36918 36920 36923 36925 36927 36928 36929 36930 36933 36934 36936 36937 36938 36940 36941 36943 36944 36946 36949 36953 36954 36956 36957 36958 36962 36963 36964 36967 36968 36970 36971 36974 36976 36980 36982 36986 36987 36990 36991 36993 36996 37001 37003 37009 37011 37012 37014 37016 37018 37022 37024 37025 37027 37028 37034 37036 37040 37042 37046 37055 37056 37059 37061 37064 37068 37072 37073 37076 37077 37084 37090 37093 37095 37097 37098 37099 37114 37118 37124 37125 37127 37130 37132 37133 37134 37136 37137 37143 37150 37153 37154 37157 37158 37159 37160 37163 37165 37166 37168 37170 37179 37182 37183 37186 37196 37198 37199 37201 37203 37205 37211 37213 37214 37216 37218 37220 37225 37228 37229 37231 37235 37238 37240 37241 37246 37251 37252 37256 37258 37259 37260 37262 37263 37264 37271 37272 37275 37282 37283 37285 37290 37291 37296 37300 37301 37302 37306 37309 37317 37318 37320 37323 37324 37329 37331 37332 37335 37339 37340 37342 37347 37352 37356 37357 37358 37360 37362 37364 37367 37372 37375 37378 37380 37381 37385 37386 37390 37396 37399 37403 37404 37405 37406 37408 37410 37413 37418 37423 37425 37428 37429 37431 37440 37441 37446 37448 37450 37451 37463 37467 37468 37470 37474 37475 37477 37481 37492 37498 37503 37504 37505 37509 37510 37512 37519 37522 37527 37528 37529 37532 37533 37548 37549 37551 37553 37556 37564 37571 37572 37585 37590 37594 37600 37603 37609 37614 37616 37621 37630 37634 37638 37639 37641 37645 37651 37654 37656 37660 37662 37667 37670 37672 37673 37674 37678 37679 37680 37684 37688 37689 37697 37698 37699 37702 37704 37706 37707 37709 37712 37713 37714 37716 37719 37721 37722 37731 37734 37739 37740 37749 37751 37754 37757 37758 37759 37760 37766 37767 37768 37770 37774 37778 37781 37790 37798 37803 37804 37805 37807 37810 37811 37815 37816 37821 37823 37824 37825 37834 37835 37836 37837 37838 37840 37841 37843 37848 37851 37857 37858 37859 37862 37865 37866 37867 37868 37875 37877 37878 37880 37883 37885 37887 37893 37895 37896 37897 37898 37899 37900 37902 37907 37909 37910 37911 37914 37918 37919 37920 37922 37924 37928 37929 37932 37936 37937 37938 37939 37945 37947 37950 37953 37954 37956 37957 37965 37966 37968 37977 37980 37986 37987 37988 37989 37994 37995 38001 38007 38008 38010 38011 38015 38016 38017 38018 38019 38026 38029 38030 38032 38035 38036 38038 38040 38042 38043 38053 38054 38059 38064 38069 38072 38073 38075 38083 38086 38089 38091 38093 38095 38096 38102 38104 38107 38114 38115 38120 38121 38125 38134 38138 38142 38143 38144 38145 38146 38149 38150 38151 38155 38156 38164 38165 38182 38184 38185 38186 38187 38189 38191 38192 38194 38200 38203 38204 38205 38208 38209 38210 38211 38214 38216 38220 38222 38227 38230 38232 38241 38243 38245 38246 38247 38251 38253 38254 38256 38257 38261 38262 38263 38264 38266 38271 38272 38274 38283 38284 38286 38290 38291 38293 38294 38298 38310 38311 38314 38315 38317 38318 38320 38321 38322 38323 38324 38325 38329 38331 38332 38333 38334 38335 38336 38337 38338 38341 38343 38349 38356 38358 38359 38361 38364 38365 38369 38371 38373 38374 38375 38379 38382 38384 38385 38390 38392 38393 38395 38396 38397 38403 38404 38405 38408 38410 38413 38414 38416 38419 38421 38425 38428 38429 38431 38432 38436 38438 38439 38443 38447 38450 38451 38453 38455 38459 38460 38461 38463 38464 38467 38468 38470 38471 38474 38477 38478 38480 38485 38491 38494 38496 38497 38498 38502 38507 38508 38511 38515 38518 38519 38522 38524 38525 38526 38527 38531 38533 38537 38540 38543 38546 38550 38554 38556 38559 38560 38561 38566 38571 38578 38580 38583 38585 38589 38592 38593 38600 38606 38610 38614 38615 38619 38621 38622 38624 38626 38628 38637 38641 38642 38646 38649 38655 38659 38662 38664 38665 38686 38688 38691 38697 38705 38706 38707 38713 38720 38722 38723 38726 38730 38733 38734 38740 38742 38743 38746 38755 38757 38758 38763 38770 38772 38775 38777 38779 38781 38785 38787 38788 38789 38792 38796 38804 38806 38809 38810 38814 38816 38817 38818 38824 38830 38832 38837 38839 38840 38843 38846 38849 38851 38853 38854 38856 38859 38863 38865 38869 38870 38871 38875 38877 38878 38879 38881 38882 38884 38889 38891 38895 38896 38899 38907 38908 38909 38911 38919 38920 38921 38925 38928 38930 38934 38937 38940 38945 38947 38952 38954 38958 38959 38963 38964 38967 38969 38970 38971 38974 38976 38985 38988 38990 38992 39001 39002 39004 39005 39009 39010 39011 39012 39013 39015 39016 39018 39020 39025 39027 39028 39033 39034 39037 39038 39040 39044 39048 39049 39050 39051 39056 39058 39071 39073 39074 39077 39078 39086 39087 39089 39091 39092 39097 39100 39103 39106 39113 39114 39116 39117 39121 39122 39124 39127 39129 39134 39138 39144 39146 39147 39154 39159 39161 39162 39165 39168 39180 39182 39186 39189 39192 39193 39194 39197 39200 39203 39205 39215 39217 39218 39222 39227 39229 39231 39232 39244 39249 39251 39258 39260 39266 39267 39269 39271 39273 39280 39284 39285 39292 39293 39294 39295 39296 39304 39307 39310 39314 39316 39317 39319 39320 39325 39330 39333 39335 39341 39342 39343 39347 39351 39353 39356 39359 39361 39364 39366 39367 39368 39370 39372 39386 39388 39391 39395 39397 39400 39402 39403 39405 39411 39412 39415 39417 39418 39419 39421 39425 39431 39432 39435 39438 39440 39445 39447 39459 39460 39461 39464 39466 39469 39471 39472 39473 39475 39476 39478 39481 39482 39485 39486 39487 39489 39491 39494 39497 39505 39508 39511 39512 39515 39520 39524 39525 39528 39529 39536 39538 39542 39547 39548 39549 39552 39554 39557 39562 39567 39572 39574 39575 39581 39583 39584 39585 39591 39594 39596 39600 39602 39603 39606 39616 39619 39621 39622 39623 39624 39625 39626 39627 39629 39632 39634 39635 39636 39638 39641 39644 39646 39649 39651 39652 39654 39660 39661 39667 39671 39672 39675 39677 39678 39702 39703 39704 39705 39706 39708 39710 39712 39720 39724 39725 39726 39729 39730 39731 39733 39736 39737 39738 39743 39747 39748 39753 39754 39757 39759 39761 39762 39764 39766 39770 39774 39785 39786 39788 39794 39798 39807 39815 39820 39822 39823 39827 39828 39831 39832 39833 39836 39837 39843 39844 39848 39850 39851 39852 39858 39860 39864 39865 39867 39869 39873 39875 39877 39878 39879 39881 39886 39890 39891 39893 39895 39899 39905 39908 39910 39911 39915 39920 39921 39923 39941 39943 39955 39959 39960 39962 39964 39965 39968 39969 39972 39975 39978 39981 39985 39986 39987 39990 39992 39993 39996 39998 40001 40002 40003 40004 40010 40013 40015 40017 40018 40021 40025 40027 40032 40034 40036 40037 40040 40041 40042 40044 40050 40051 40052 40054 40056 40057 40058 40060 40061 40072 40075 40084 40090 40091 40092 40093 40095 40097 40098 40099 40100 40111 40113 40117 40119 40124 40125 40126 40128 40129 40132 40133 40139 40142 40143 40144 40146 40148 40150 40153 40156 40160 40166 40174 40175 40178 40185 40186 40187 40188 40190 40196 40200 40202 40204 40206 40207 40208 40211 40214 40215 40218 40221 40222 40225 40230 40232 40234 40239 40243 40245 40246 40249 40253 40254 40255 40256 40262 40263 40264 40267 40271 40278 40284 40290 40292 40296 40298 40301 40303 40305 40306 40313 40314 40316 40318 40320 40323 40324 40332 40333 40339 40340 40347 40348 40351 40354 40355 40359 40360 40362 40363 40366 40368 40373 40376 40377 40378 40380 40386 40387 40389 40395 40398 40400 40401 40404 40405 40406 40411 40413 40415 40416 40418 40424 40425 40426 40429 40434 40435 40437 40441 40443 40448 40449 40451 40452 40453 40454 40456 40458 40460 40461 40462 40463 40476 40477 40478 40479 40481 40484 40489 40493 40494 40495 40498 40499 40506 40516 40519 40521 40522 40526 40528 40529 40530 40532 40539 40544 40551 40553 40555 40556 40560 40565 40566 40568 40571 40572 40582 40584 40589 40596 40599 40603 40605 40609 40610 40611 40612 40617 40621 40623 40625 40626 40632 40642 40646 40647 40648 40656 40657 40658 40660 40663 40669 40671 40675 40680 40681 40682 40684 40687 40692 40693 40695 40699 40702 40703 40704 40705 40708 40714 40717 40723 40731 40734 40735 40736 40742 40749 40751 40753 40754 40758 40759 40762 40763 40767 40768 40769 40773 40774 40779 40780 40781 40782 40795 40800 40804 40807 40808 40809 40815 40816 40819 40820 40822 40824 40825 40826 40828 40837 40838 40841 40842 40847 40848 40849 40850 40852 40855 40857 40859 40860 40862 40864 40866 40875 40877 40878 40882 40890 40891 40892 40895 40898 40899 40900 40901 40902 40909 40913 40915 40918 40919 40920 40922 40924 40926 40927 40928 40929 40934 40945 40948 40952 40953 40957 40958 40962 40966 40969 40970 40971 40974 40979 40980 40981 40982 40985 40989 41002 41003 41005 41011 41014 41017 41020 41024 41028 41030 41032 41033 41036 41045 41046 41047 41048 41054 41058 41061 41069 41070 41071 41072 41077 41078 41080 41083 41084 41085 41086 41087 41090 41093 41095 41097 41099 41102 41103 41104 41105 41106 41109 41117 41120 41122 41127 41128 41134 41135 41141 41142 41150 41154 41156 41165 41168 41172 41173 41176 41177 41180 41181 41182 41183 41192 41196 41201 41203 41206 41208 41211 41212 41213 41216 41217 41218 41220 41222 41223 41226 41227 41228 41239 41242 41244 41250 41252 41255 41258 41260 41264 41266 41274 41282 41290 41291 41293 41294 41297 41299 41301 41302 41306 41308 41316 41317 41323 41324 41325 41332 41338 41340 41342 41344 41347 41349 41367 41373 41376 41377 41379 41386 41387 41388 41389 41391 41393 41397 41398 41400 41403 41405 41409 41410 41414 41417 41428 41429 41431 41432 41433 41438 41441 41444 41445 41449 41450 41454 41461 41463 41465 41467 41471 41472 41474 41476 41477 41478 41481 41488 41489 41491 41492 41493 41494 41496 41498 41500 41502 41504 41511 41513 41514 41521 41525 41527 41531 41533 41534 41535 41536 41537 41538 41543 41549 41550 41551 41552 41555 41556 41561 41563 41564 41568 41569 41578 41580 41584 41587 41591 41594 41595 41599 41602 41609 41612 41613 41614 41618 41622 41625 41626 41636 41638 41645 41648 41651 41652 41655 41662 41666 41669 41671 41672 41673 41675 41676 41680 41682 41683 41684 41692 41696 41697 41699 41700 41702 41703 41707 41711 41712 41714 41715 41717 41719 41727 41728 41729 41733 41740 41744 41745 41749 41753 41754 41755 41756 41758 41761 41762 41763 41766 41767 41768 41771 41773 41782 41783 41784 41788 41789 41791 41795 41798 41800 41804 41805 41807 41810 41812 41813 41821 41824 41827 41830 41833 41835 41836 41840 41845 41846 41848 41853 41861 41864 41865 41866 41869 41873 41877 41880 41881 41893 41894 41905 41907 41910 41916 41917 41918 41921 41924 41927 41930 41932 41936 41937 41944 41948 41949 41951 41956 41965 41967 41969 41970 41971 41972 41974 41977 41978 41981 41983 41986 41993 41994 41997 42003 42006 42010 42012 42016 42017 42018 42020 42021 42023 42024 42028 42030 42034 42036 42040 42044 42045 42047 42052 42056 42057 42059 42060 42067 42068 42073 42074 42081 42089 42091 42094 42095 42098 42106 42109 42111 42112 42114 42117 42119 42120 42124 42126 42128 42130 42133 42136 42138 42149 42150 42152 42161 42165 42168 42170 42171 42172 42175 42177 42181 42182 42183 42188 42193 42196 42198 42200 42206 42209 42213 42215 42216 42218 42220 42222 42226 42227 42231 42235 42238 42242 42249 42251 42252 42256 42266 42267 42269 42272 42273 42277 42281 42284 42290 42292 42293 42295 42296 42300 42303 42304 42305 42306 42308 42311 42312 42313 42318 42319 42321 42323 42326 42330 42336 42337 42339 42340 42343 42345 42349 42350 42352 42355 42357 42358 42363 42364 42367 42370 42371 42379 42385 42386 42389 42391 42395 42398 42404 42406 42408 42409 42410 42412 42414 42422 42426 42427 42431 42434 42436 42438 42440 42442 42444 42446 42448 42449 42455 42462 42465 42466 42468 42470 42471 42477 42478 42482 42487 42489 42490 42493 42495 42496 42499 42500 42503 42504 42506 42508 42511 42518 42519 42522 42525 42527 42528 42534 42535 42538 42543 42551 42557 42558 42559 42561 42563 42565 42568 42575 42579 42589 42590 42593 42598 42601 42602 42607 42611 42612 42614 42617 42619 42620 42635 42640 42643 42646 42648 42649 42650 42653 42654 42655 42657 42658 42659 42662 42663 42665 42675 42676 42680 42681 42682 42686 42690 42691 42695 42699 42701 42702 42706 42708 42712 42717 42722 42733 42735 42737 42740 42746 42748 42755 42756 42760 42762 42769 42775 42778 42782 42783 42784 42785 42788 42794 42795 42796 42798 42809 42810 42811 42812 42814 42816 42819 42820 42839 42840 42841 42842 42846 42848 42854 42855 42858 42863 42874 42880 42883 42884 42885 42889 42895 42903 42906 42909 42911 42913 42915 42916 42918 42919 42920 42923 42925 42926 42930 42931 42933 42934 42936 42938 42940 42941 42945 42947 42950 42954 42956 42957 42959 42960 42961 42965 42966 42967 42969 42972 42973 42977 42978 42982 42985 42992 42993 42999 43000 43002 43003 43011 43012 43016 43017 43018 43020 43022 43023 43024 43025 43026 43029 43031 43032 43034 43037 43039 43040 43044 43049 43051 43060 43070 43072 43076 43078 43080 43081 43084 43086 43090 43091 43093 43100 43101 43104 43106 43108 43109 43114 43115 43121 43123 43126 43128 43130 43132 43139 43141 43143 43144 43145 43146 43147 43151 43155 43156 43158 43162 43166 43169 43175 43176 43179 43186 43187 43195 43198 43201 43206 43208 43209 43212 43213 43214 43215 43216 43220 43222 43225 43226 43232 43233 43235 43237 43239 43245 43246 43247 43249 43250 43251 43254 43258 43262 43263 43268 43269 43272 43274 43275 43278 43279 43283 43288 43292 43297 43298 43299 43305 43306 43313 43314 43315 43316 43318 43322 43325 43327 43328 43330 43334 43335 43339 43345 43346 43348 43349 43350 43362 43363 43364 43365 43366 43368 43373 43375 43377 43379 43381 43383 43384 43386 43388 43389 43390 43391 43396 43397 43402 43405 43413 43414 43416 43423 43424 43427 43428 43429 43432 43434 43435 43436 43442 43444 43445 43446 43448 43453 43454 43455 43456 43459 43464 43467 43468 43469 43477 43478 43482 43486 43487 43488 43489 43492 43495 43497 43498 43499 43500 43502 43507 43508 43509 43517 43524 43526 43527 43539 43540 43541 43544 43551 43552 43555 43558 43560 43561 43563 43565 43570 43572 43573 43577 43580 43581 43584 43585 43589 43592 43593 43595 43601 43614 43615 43616 43625 43626 43627 43631 43632 43633 43635 43639 43642 43647 43654 43656 43657 43658 43659 43660 43661 43668 43672 43676 43677 43682 43692 43694 43697 43698 43702 43705 43709 43714 43717 43718 43724 43737 43738 43745 43753 43754 43758 43760 43761 43764 43771 43775 43778 43786 43788 43789 43790 43792 43795 43799 43801 43802 43806 43807 43809 43812 43814 43818 43822 43823 43836 43838 43840 43842 43843 43844 43846 43849 43850 43854 43856 43857 43864 43868 43869 43871 43874 43878 43879 43880 43884 43887 43888 43892 43893 43894 43896 43898 43899 43900 43905 43906 43908 43909 43911 43912 43920 43922 43923 43925 43936 43937 43942 43945 43948 43950 43952 43958 43964 43965 43972 43973 43976 43979 43980 43996 43997 44000 44001 44002 44003 44004 44005 44007 44016 44017 44020 44023 44025 44041 44043 44046 44048 44049 44051 44052 44057 44060 44064 44067 44069 44070 44073 44074 44079 44082 44088 44091 44092 44095 44096 44101 44102 44103 44104 44108 44109 44110 44111 44115 44117 44118 44119 44121 44127 44130 44134 44137 44138 44139 44142 44146 44147 44156 44157 44159 44160 44162 44163 44165 44167 44171 44173 44174 44176 44180 44183 44187 44194 44196 44197 44198 44201 44203 44205 44206 44207 44208 44209 44210 44211 44213 44214 44221 44222 44223 44226 44228 44234 44235 44236 44238 44239 44240 44245 44246 44250 44252 44257 44259 44260 44261 44264 44265 44272 44273 44274 44275 44279 44281 44284 44289 44290 44294 44298 44299 44301 44302 44303 44306 44311 44329 44343 44349 44352 44356 44363 44367 44371 44376 44380 44387 44389 44391 44392 44394 44398 44401 44402 44403 44413 44414 44415 44416 44417 44424 44425 44426 44427 44432 44435 44436 44440 44446 44447 44448 44451 44452 44457 44458 44460 44461 44465 44467 44469 44473 44476 44477 44479 44486 44488 44490 44492 44494 44495 44497 44500 44501 44505 44508 44513 44517 44518 44521 44524 44527 44531 44534 44538 44540 44542 44552 44556 44560 44566 44572 44580 44581 44584 44585 44587 44589 44590 44592 44594 44595 44597 44600 44603 44612 44615 44616 44623 44625 44627 44628 44633 44636 44639 44642 44646 44651 44652 44654 44655 44658 44659 44661 44664 44665 44670 44674 44675 44684 44686 44687 44690 44691 44693 44696 44701 44706 44707 44709 44712 44717 44723 44724 44725 44727 44730 44731 44741 44751 44754 44757 44760 44762 44766 44767 44768 44769 44771 44772 44774 44780 44783 44784 44785 44787 44796 44800 44801 44807 44809 44811 44824 44825 44827 44828 44834 44836 44840 44845 44846 44848 44851 44856 44863 44867 44872 44874 44876 44878 44879 44880 44882 44886 44889 44890 44896 44903 44904 44906 44908 44909 44910 44911 44912 44915 44918 44920 44930 44933 44935 44937 44942 44943 44944 44948 44949 44958 44964 44966 44973 44974 44976 44979 44980 44986 44988 44991 44993 44998 45003 45007 45011 45017 45025 45026 45027 45028 45029 45036 45038 45039 45041 45042 45043 45045 45046 45052 45054 45057 45059 45065 45066 45073 45075 45076 45083 45091 45095 45103 45106 45113 45116 45119 45127 45129 45130 45132 45134 45135 45138 45141 45142 45144 45147 45150 45156 45161 45163 45164 45165 45174 45175 45177 45179 45181 45183 45186 45190 45191 45192 45193 45194 45198 45202 45207 45210 45212 45216 45220 45221 45228 45229 45230 45233 45240 45242 45243 45248 45253 45255 45257 45261 45262 45264 45265 45266 45270 45271 45273 45276 45281 45283 45284 45286 45287 45288 45295 45297 45301 45302 45304 45305 45309 45318 45320 45323 45324 45325 45327 45333 45335 45337 45339 45342 45343 45345 45357 45359 45365 45368 45370 45373 45379 45380 45381 45382 45385 45386 45388 45390 45391 45393 45394 45395 45399 45401 45403 45405 45410 45413 45415 45416 45423 45425 45429 45430 45431 45432 45433 45434 45435 45436 45438 45439 45442 45443 45444 45446 45450 45452 45457 45459 45460 45462 45463 45467 45469 45470 45474 45477 45480 45482 45483 45485 45486 45487 45491 45495 45497 45498 45503 45505 45506 45510 45516 45519 45521 45525 45526 45538 45540 45541 45543 45546 45551 45555 45559 45560 45562 45567 45569 45574 45579 45582 45586 45590 45591 45592 45594 45597 45598 45604 45606 45607 45608 45614 45615 45618 45619 45623 45625 45629 45633 45634 45639 45640 45641 45644 45646 45647 45648 45651 45663 45667 45668 45670 45673 45674 45677 45678 45680 45682 45685 45686 45695 45697 45701 45702 45705 45708 45717 45722 45727 45737 45740 45744 45750 45751 45752 45753 45754 45755 45758 45765 45770 45774 45776 45778 45779 45783 45793 45796 45800 45802 45803 45807 45809 45810 45811 45817 45818 45821 45822 45825 45827 45828 45829 45833 45836 45837 45843 45844 45845 45850 45852 45855 45856 45857 45860 45862 45864 45867 45869 45871 45876 45879 45880 45888 45892 45896 45898 45905 45906 45914 45915 45916 45921 45923 45925 45926 45930 45935 45936 45939 45940 45942 45949 45950 45958 45959 45964 45971 45972 45974 45979 45988 45993 45997 45998 46001 46002 46005 46006 46009 46016 46017 46019 46020 46023 46024 46026 46027 46040 46042 46043 46054 46066 46075 46076 46077 46078 46086 46089 46090 46091 46094 46096 46100 46101 46109 46111 46112 46114 46118 46122 46126 46127 46129 46132 46133 46134 46142 46143 46144 46146 46150 46153 46156 46157 46159 46160 46162 46163 46170 46174 46175 46176 46177 46178 46179 46182 46184 46185 46187 46188 46194 46197 46198 46199 46200 46201 46210 46217 46219 46220 46222 46226 46229 46234 46235 46237 46238 46240 46243 46250 46256 46258 46260 46269 46270 46278 46280 46289 46290 46291 46294 46304 46306 46307 46308 46309 46314 46317 46318 46319 46320 46323 46326 46328 46335 46336 46339 46353 46356 46357 46360 46362 46371 46375 46387 46389 46391 46393 46394 46400 46401 46402 46403 46405 46407 46408 46413 46415 46416 46420 46421 46425 46426 46428 46429 46432 46434 46435 46438 46441 46442 46443 46446 46448 46452 46454 46455 46457 46458 46462 46467 46468 46469 46471 46473 46478 46483 46487 46488 46489 46492 46496 46498 46500 46502 46505 46507 46514 46519 46522 46527 46530 46536 46537 46539 46542 46543 46550 46560 46561 46563 46570 46571 46573 46576 46580 46581 46582 46590 46592 46597 46602 46605 46606 46608 46609 46611 46614 46615 46619 46621 46625 46626 46630 46633 46638 46641 46643 46646 46647 46651 46652 46653 46654 46656 46658 46659 46662 46672 46673 46674 46675 46676 46677 46679 46684 46687 46692 46699 46701 46704 46705 46706 46709 46710 46711 46715 46717 46724 46729 46733 46736 46737 46740 46741 46745 46747 46748 46751 46753 46755 46756 46762 46771 46775 46778 46789 46791 46795 46797 46799 46801 46803 46804 46810 46811 46813 46818 46821 46823 46824 46825 46832 46835 46839 46840 46842 46850 46851 46852 46854 46861 46863 46866 46868 46870 46872 46878 46882 46883 46884 46887 46888 46891 46893 46897 46898 46901 46903 46904 46907 46909 46910 46913 46915 46917 46918 46922 46923 46929 46931 46932 46935 46936 46938 46940 46941 46942 46943 46944 46945 46947 46948 46950 46954 46956 46961 46962 46963 46967 46968 46972 46974 46976 46977 46979 46980 46983 46984 46985 46986 46988 46989 46990 46991 46993 46995 46998 47004 47009 47010 47011 47018 47020 47024 47026 47027 47028 47030 47034 47035 47036 47039 47044 47046 47048 47049 47050 47051 47053 47054 47055 47059 47061 47065 47066 47067 47069 47070 47074 47076 47078 47079 47080 47082 47086 47094 47096 47099 47101 47103 47104 47107 47115 47116 47123 47124 47125 47127 47130 47131 47132 47136 47140 47144 47150 47153 47154 47157 47160 47162 47163 47164 47165 47177 47178 47180 47188 47189 47190 47191 47195 47197 47199 47200 47205 47207 47208 47209 47210 47217 47220 47224 47226 47227 47229 47232 47233 47234 47242 47248 47249 47250 47252 47255 47260 47270 47274 47278 47279 47293 47295 47296 47299 47300 47301 47303 47305 47308 47314 47322 47327 47328 47330 47331 47334 47336 47338 47340 47342 47343 47355 47357 47359 47360 47361 47363 47367 47369 47371 47372 47376 47377 47379 47380 47381 47382 47386 47391 47392 47404 47406 47408 47409 47411 47412 47414 47417 47418 47419 47421 47423 47425 47426 47430 47431 47434 47438 47442 47443 47444 47447 47452 47456 47460 47462 47468 47469 47470 47472 47474 47479 47480 47482 47483 47487 47488 47491 47493 47497 47498 47501 47503 47505 47507 47512 47514 47517 47518 47519 47522 47524 47527 47532 47533 47538 47539 47540 47547 47550 47553 47554 47555 47559 47560 47569 47572 47573 47576 47580 47588 47592 47595 47600 47601 47603 47605 47606 47608 47621 47623 47626 47629 47631 47633 47637 47639 47640 47641 47649 47650 47662 47666 47675 47676 47677 47678 47679 47681 47684 47692 47693 47694 47697 47698 47711 47712 47713 47716 47717 47718 47725 47726 47732 47733 47735 47743 47744 47745 47746 47751 47752 47757 47762 47763 47766 47773 47781 47784 47786 47787 47788 47791 47793 47794 47795 47798 47799 47805 47812 47814 47815 47819 47821 47826 47827 47828 47837 47840 47841 47842 47843 47847 47848 47850 47852 47853 47854 47856 47858 47859 47861 47863 47864 47867 47868 47871 47872 47873 47874 47878 47880 47885 47890 47893 47900 47905 47907 47911 47912 47913 47920 47925 47942 47944 47945 47947 47952 47954 47956 47959 47963 47968 47971 47974 47976 47977 47980 47981 47986 47988 47994 47998 47999 48001 48006 48008 48015 48016 48017 48018 48020 48021 48023 48031 48032 48035 48043 48044 48048 48049 48059 48061 48067 48070 48072 48077 48082 48083 48084 48086 48094 48095 48097 48099 48100 48102 48103 48110 48112 48115 48118 48121 48129 48131 48133 48140 48141 48145 48147 48148 48149 48152 48156 48159 48161 48167 48169 48171 48173 48175 48176 48177 48178 48181 48183 48184 48192 48197 48202 48210 48212 48213 48215 48217 48218 48219 48220 48222 48223 48224 48226 48227 48228 48235 48240 48242 48245 48246 48247 48248 48249 48251 48252 48260 48263 48264 48265 48266 48268 48272 48275 48276 48278 48279 48284 48290 48295 48302 48303 48314 48315 48316 48318 48320 48322 48329 48330 48331 48338 48340 48348 48351 48352 48353 48354 48355 48356 48358 48361 48368 48369 48370 48371 48384 48389 48390 48391 48393 48395 48398 48401 48404 48406 48407 48408 48413 48415 48418 48420 48421 48428 48429 48430 48442 48444 48445 48447 48452 48453 48455 48459 48460 48462 48463 48465 48472 48478 48484 48488 48489 48490 48492 48494 48497 48499 48501 48502 48503 48505 48506 48507 48508 48511 48514 48515 48517 48528 48531 48532 48533 48538 48541 48543 48544 48545 48546 48550 48554 48555 48558 48564 48569 48570 48571 48575 48577 48583 48588 48589 48591 48594 48595 48600 48601 48603 48604 48605 48606 48607 48609 48610 48613 48616 48620 48624 48625 48626 48627 48630 48631 48634 48636 48639 48647 48650 48654 48658 48659 48662 48667 48669 48672 48673 48674 48676 48678 48679 48681 48687 48688 48690 48691 48696 48697 48703 48704 48710 48712 48714 48722 48723 48728 48729 48730 48732 48733 48735 48736 48739 48740 48741 48742 48745 48747 48748 48749 48752 48753 48755 48762 48765 48766 48767 48768 48769 48771 48777 48778 48781 48788 48793 48795 48798 48802 48805 48811 48818 48822 48823 48824 48830 48834 48836 48841 48845 48848 48853 48856 48857 48858 48861 48863 48867 48871 48873 48875 48881 48882 48883 48884 48887 48890 48892 48893 48896 48897 48899 48907 48909 48916 48918 48922 48923 48925 48928 48934 48939 48943 48944 48947 48953 48956 48960 48963 48964 48966 48967 48968 48969 48974 48976 48977 48978 48981 48982 48983 48989 48992 48995 49001 49002 49003 49006 49008 49010 49011 49012 49014 49019 49020 49021 49023 49024 49026 49032 49035 49041 49042 49044 49046 49049 49050 49054 49055 49060 49065 49066 49069 49070 49071 49081 49083 49086 49088 49089 49092 49093 49097 49101 49106 49109 49110 49111 49113 49115 49117 49121 49122 49123 49133 49139 49144 49148 49151 49153 49155 49157 49158 49160 49161 49165 49167 49170 49171 49174 49176 49177 49181 49182 49184 49185 49189 49190 49191 49196 49198 49206 49208 49209 49212 49214 49217 49220 49221 49222 49224 49234 49236 49237 49239 49240 49242 49245 49248 49249 49250 49252 49253 49255 49256 49257 49268 49269 49271 49272 49274 49276 49281 49285 49294 49296 49298 49302 49306 49309 49313 49318 49321 49322 49323 49325 49326 49330 49331 49333 49335 49342 49344 49346 49348 49352 49353 49358 49360 49361 49363 49365 49366 49370 49374 49390 49398 49401 49404 49409 49416 49418 49420 49421 49426 49431 49436 49441 49443 49449 49451 49456 49461 49463 49466 49467 49469 49470 49473 49478 49480 49486 49488 49491 49494 49495 49497 49501 49504 49505 49506 49507 49510 49512 49517 49518 49523 49525 49527 49528 49532 49537 49538 49540 49546 49547 49552 49553 49555 49556 49557 49558 49561 49562 49563 49566 49567 49571 49574 49575 49582 49584 49585 49586 49591 49596 49599 49602 49603 49605 49607 49610 49611 49612 49615 49621 49624 49625 49629 49630 49632 49633 49634 49644 49645 49646 49647 49650 49654 49655 49657 49663 49675 49678 49687 49690 49693 49696 49700 49705 49711 49712 49715 49717 49718 49721 49723 49724 49725 49728 49731 49732 49740 49743 49744 49746 49747 49750 49751 49752 49753 49754 49757 49761 49763 49764 49765 49766 49770 49777 49780 49784 49785 49786 49788 49790 49791 49792 49794 49795 49797 49799 49802 49803 49806 49808 49815 49817 49823 49826 49828 49829 49831 49833 49834 49837 49842 49845 49846 49848 49849 49851 49853 49854 49857 49860 49862 49864 49867 49869 49872 49879 49883 49885 49890 49891 49893 49895 49896 49906 49910 49911 49914 49920 49921 49923 49928 49930 49934 49935 49939 49942 49943 49944 49947 49948 49950 49952 49954 49957 49961 49962 49966 49978 49980 49984 49987 49990 49991 49992 49995 49996 49997 49998 49999 50005 50007 50009 50017 50021 50023 50024 50025 50031 50033 50034 50036 50039 50041 50042 50043 50044 50046 50048 50055 50060 50062 50065 50072 50074 50076 50079 50081 50082 50083 50085 50086 50087 50089 50093 50095 50096 50098 50102 50108 50111 50112 50119 50125 50129 50132 50133 50135 50137 50138 50141 50142 50144 50146 50155 50156 50158 50160 50169 50172 50178 50180 50188 50190 50191 50192 50193 50195 50197 50200 50204 50207 50208 50211 50214 50218 50220 50223 50225 50227 50233 50236 50238 50240 50247 50248 50249 50250 50253 50254 50257 50258 50261 50269 50273 50276 50277 50288 50292 50294 50304 50305 50306 50308 50313 50318 50327 50334 50335 50337 50340 50344 50345 50346 50347 50348 50350 50351 50352 50356 50358 50364 50365 50366 50369 50375 50376 50378 50381 50382 50385 50388 50397 50399 50406 50407 50408 50410 50416 50417 50422 50423 50425 50426 50429 50432 50436 50437 50441 50443 50444 50453 50454 50456 50457 50458 50459 50467 50468 50469 50476 50482 50483 50486 50493 50496 50498 50499 50505 50508 50510 50511 50515 50519 50520 50528 50529 50531 50532 50533 50540 50541 50542 50553 50554 50555 50556 50563 50564 50566 50567 50568 50573 50575 50580 50581 50582 50584 50585 50586 50587 50588 50597 50599 50600 50604 50610 50614 50615 50616 50621 50631 50634 50636 50637 50642 50643 50644 50646 50647 50654 50655 50659 50660 50662 50665 50671 50675 50676 50677 50678 50679 50684 50693 50694 50697 50698 50699 50702 50704 50707 50708 50711 50714 50719 50723 50726 50727 50730 50735 50738 50739 50740 50742 50746 50753 50754 50755 50758 50759 50760 50764 50765 50767 50778 50780 50783 50784 50787 50789 50791 50793 50794 50799 50807 50819 50820 50821 50822 50825 50833 50843 50845 50846 50848 50851 50853 50855 50858 50861 50866 50867 50873 50875 50878 50880 50881 50884 50887 50890 50891 50897 50904 50905 50908 50909 50911 50918 50919 50921 50925 50926 50930 50931 50937 50941 50942 50943 50944 50946 50947 50948 50949 50952 50956 50958 50965 50966 50968 50971 50980 50982 50984 50985 50986 50987 50993 50997 50999 51000 51001 51003 51004 51005 51009 51011 51012 51016 51021 51022 51026 51033 51038 51039 51040 51041 51042 51043 51045 51054 51059 51074 51075 51078 51081 51082 51083 51085 51087 51091 51094 51095 51096 51103 51106 51107 51110 51116 51118 51120 51123 51124 51130 51141 51143 51146 51149 51150 51151 51158 51165 51169 51171 51177 51178 51183 51187 51188 51189 51190 51195 51199 51203 51206 51209 51210 51214 51217 51218 51221 51222 51226 51229 51230 51235 51239 51242 51243 51244 51245 51246 51248 51255 51257 51259 51260 51264 51270 51280 51288 51289 51294 51296 51298 51300 51303 51304 51306 51310 51321 51322 51324 51334 51336 51337 51338 51340 51345 51356 51363 51368 51369 51373 51375 51384 51385 51391 51392 51395 51400 51401 51404 51405 51408 51409 51416 51420 51426 51434 51438 51441 51445 51446 51447 51449 51451 51453 51459 51461 51463 51465 51466 51467 51468 51469 51470 51473 51477 51484 51489 51491 51496 51497 51499 51511 51513 51515 51519 51523 51527 51529 51532 51534 51535 51536 51540 51541 51544 51547 51548 51551 51554 51556 51557 51560 51569 51572 51573 51575 51579 51581 51584 51586 51592 51594 51595 51598 51600 51602 51604 51605 51606 51607 51608 51609 51611 51613 51614 51620 51621 51623 51633 51634 51638 51640 51646 51650 51655 51662 51664 51665 51666 51667 51671 51672 51676 51677 51681 51683 51685 51686 51688 51691 51699 51700 51705 51708 51709 51710 51713 51715 51718 51722 51724 51727 51729 51735 51736 51743 51746 51748 51751 51753 51762 51765 51767 51768 51769 51771 51774 51777 51778 51780 51781 51786 51787 51792 51794 51797 51800 51801 51803 51812 51815 51821 51823 51824 51827 51830 51831 51838 51839 51840 51843 51846 51847 51849 51852 51853 51854 51858 51859 51860 51861 51863 51866 51869 51872 51877 51878 51879 51884 51886 51888 51890 51894 51895 51896 51900 51901 51904 51909 51910 51918 51920 51921 51922 51924 51926 51928 51931 51937 51946 51948 51952 51953 51954 51961 51968 51975 51978 51979 51982 51989 51990 52001 52005 52007 52010 52011 52015 52018 52020 52021 52022 52024 52025 52029 52030 52032 52035 52036 52037 52038 52040 52041 52044 52046 52047 52052 52053 52054 52061 52063 52064 52066 52069 52072 52073 52083 52084 52087 52088 52092 52097 52098 52099 52100 52102 52103 52105 52111 52113 52120 52122 52123 52129 52130 52131 52138 52142 52154 52157 52158 52161 52164 52165 52166 52167 52170 52171 52174 52175 52177 52179 52180 52185 52197 52202 52204 52206 52207 52213 52219 52223 52228 52229 52232 52236 52242 52243 52245 52250 52251 52258 52261 52262 52263 52265 52266 52267 52268 52270 52271 52272 52273 52276 52277 52278 52281 52284 52287 52288 52289 52292 52294 52295 52296 52297 52298 52299 52301 52304 52306 52307 52308 52309 52311 52312 52313 52315 52316 52317 52328 52329 52330 52332 52334 52335 52341 52342 52345 52346 52349 52350 52354 52355 52358 52368 52371 52372 52374 52377 52383 52391 52392 52396 52397 52399 52400 52401 52410 52411 52418 52420 52423 52424 52425 52427 52434 52439 52440 52444 52451 52454 52455 52459 52460 52466 52469 52470 52471 52477 52480 52485 52487 52490 52494 52495 52496 52497 52500 52501 52503 52510 52514 52516 52517 52524 52527 52532 52533 52534 52537 52539 52541 52542 52545 52547 52549 52550 52555 52556 52558 52559 52561 52563 52564 52566 52573 52575 52576 52578 52581 52585 52588 52595 52596 52600 52602 52604 52606 52609 52614 52622 52626 52628 52631 52632 52636 52638 52639 52640 52642 52643 52645 52648 52649 52650 52653 52654 52655 52659 52660 52666 52667 52671 52677 52680 52683 52684 52687 52689 52692 52700 52707 52711 52717 52719 52724 52728 52729 52730 52739 52745 52746 52748 52750 52755 52760 52763 52764 52765 52767 52768 52779 52783 52786 52788 52791 52796 52804 52805 52809 52810 52811 52813 52818 52820 52821 52822 52824 52827 52829 52833 52841 52842 52843 52845 52848 52850 52855 52862 52867 52871 52872 52874 52879 52880 52881 52882 52886 52887 52889 52903 52906 52909 52912 52916 52918 52919 52922 52924 52927 52931 52932 52933 52939 52941 52942 52949 52952 52953 52955 52957 52960 52962 52963 52969 52977 52978 52981 52983 52984 52985 52986 52995 52997 52998 53004 53005 53009 53016 53017 53020 53025 53028 53030 53032 53036 53038 53041 53042 53043 53047 53049 53050 53052 53053 53057 53062 53065 53071 53077 53081 53082 53084 53085 53087 53090 53091 53093 53094 53097 53103 53108 53111 53113 53114 53118 53130 53133 53134 53139 53144 53148 53149 53154 53156 53157 53158 53159 53161 53163 53164 53167 53170 53171 53179 53181 53182 53185 53186 53187 53190 53192 53197 53198 53204 53206 53207 53211 53215 53217 53224 53227 53229 53232 53236 53238 53239 53243 53247 53248 53249 53250 53254 53255 53260 53263 53266 53267 53269 53272 53277 53279 53280 53283 53284 53286 53287 53292 53297 53299 53302 53303 53305 53308 53309 53313 53316 53320 53328 53329 53330 53331 53336 53337 53340 53349 53350 53354 53360 53364 53369 53373 53374 53375 53376 53379 53380 53381 53383 53384 53385 53386 53391 53393 53394 53396 53397 53404 53408 53412 53415 53416 53421 53424 53428 53430 53431 53433 53437 53444 53446 53449 53452 53453 53455 53457 53458 53466 53467 53468 53470 53476 53479 53480 53483 53484 53485 53489 53491 53496 53498 53500 53503 53511 53512 53513 53514 53515 53516 53518 53523 53526 53527 53530 53531 53532 53534 53537 53540 53541 53543 53544 53551 53552 53555 53557 53563 53565 53567 53569 53571 53574 53575 53577 53579 53581 53583 53585 53588 53593 53594 53595 53603 53604 53607 53612 53617 53618 53625 53628 53631 53632 53633 53635 53637 53638 53639 53640 53642 53643 53656 53659 53661 53663 53666 53667 53671 53678 53679 53682 53683 53686 53689 53691 53698 53700 53701 53703 53704 53714 53717 53718 53720 53722 53723 53724 53729 53731 53737 53743 53745 53746 53747 53750 53753 53754 53757 53758 53759 53760 53764 53766 53770 53771 53777 53779 53781 53784 53788 53789 53792 53793 53796 53797 53798 53800 53802 53803 53815 53818 53819 53823 53824 53828 53829 53830 53831 53835 53837 53838 53839 53841 53843 53844 53845 53849 53850 53862 53863 53867 53868 53870 53874 53875 53879 53882 53883 53886 53887 53891 53892 53893 53895 53896 53899 53900 53902 53906 53908 53913 53914 53917 53919 53921 53924 53925 53926 53928 53937 53938 53940 53941 53942 53944 53951 53954 53957 53958 53959 53962 53963 53969 53970 53972 53974 53980 53983 53986 53987 53989 53991 53993 53997 53999 54000 54004 54008 54009 54018 54020 54022 54023 54030 54036 54040 54044 54045 54047 54050 54055 54056 54057 54061 54065 54068 54070 54077 54079 54080 54087 54088 54092 54096 54097 54098 54100 54107 54111 54112 54113 54117 54125 54127 54129 54132 54133 54142 54143 54146 54147 54151 54154 54155 54156 54159 54160 54162 54177 54183 54184 54185 54186 54187 54200 54203 54206 54216 54217 54220 54225 54231 54233 54250 54251 54252 54256 54260 54263 54270 54272 54273 54281 54282 54285 54296 54297 54300 54301 54302 54305 54306 54312 54316 54324 54327 54330 54331 54337 54341 54342 54343 54345 54353 54355 54359 54367 54371 54372 54373 54374 54375 54378 54383 54390 54391 54393 54394 54395 54398 54401 54406 54408 54418 54422 54425 54427 54429 54432 54437 54438 54442 54443 54445 54452 54454 54461 54466 54467 54470 54473 54474 54477 54482 54494 54497 54500 54503 54505 54506 54508 54513 54514 54515 54516 54520 54521 54523 54527 54530 54531 54535 54538 54539 54540 54541 54542 54551 54553 54555 54556 54558 54565 54568 54572 54574 54575 54576 54577 54578 54585 54591 54592 54595 54596 54602 54604 54613 54619 54622 54624 54625 54631 54633 54634 54636 54638 54641 54643 54645 54646 54647 54649 54651 54655 54657 54660 54663 54664 54665 54666 54667 54671 54673 54676 54677 54678 54680 54683 54684 54699 54700 54702 54707 54709 54716 54721 54726 54728 54729 54731 54732 54734 54735 54739 54741 54746 54748 54749 54750 54752 54753 54754 54755 54764 54767 54770 54772 54781 54784 54789 54790 54792 54793 54794 54802 54804 54808 54809 54810 54812 54814 54815 54817 54819 54822 54823 54836 54838 54839 54840 54842 54846 54849 54853 54855 54858 54859 54860 54865 54867 54872 54883 54884 54889 54892 54893 54894 54898 54899 54903 54904 54906 54907 54921 54932 54933 54937 54940 54943 54945 54946 54947 54950 54952 54953 54956 54959 54960 54961 54964 54965 54970 54974 54976 54979 54980 54987 54991 54994 54995 54996 54998 55000 55003 55008 55009 55010 55011 55015 55019 55020 55023 55024 55026 55027 55029 55034 55035 55037 55041 55042 55047 55052 55057 55058 55062 55070 55074 55075 55077 55080 55081 55082 55087 55088 55090 55093 55096 55103 55104 55106 55111 55112 55117 55118 55119 55120 55121 55123 55124 55127 55131 55133 55137 55138 55139 55144 55148 55150 55151 55152 55159 55163 55167 55173 55174 55175 55183 55188 55193 55195 55200 55202 55205 55212 55217 55220 55223 55228 55229 55230 55234 55235 55239 55241 55245 55248 55251 55252 55256 55258 55259 55260 55262 55263 55267 55268 55276 55277 55278 55281 55282 55285 55286 55287 55289 55290 55293 55296 55298 55299 55302 55303 55304 55306 55307 55308 55311 55312 55313 55315 55322 55325 55328 55331 55333 55334 55337 55338 55339 55342 55343 55345 55356 55357 55358 55368 55377 55384 55386 55387 55389 55397 55398 55400 55402 55404 55405 55406 55408 55415 55420 55422 55426 55427 55428 55437 55438 55439 55440 55444 55447 55449 55452 55453 55454 55455 55459 55460 55465 55472 55475 55478 55483 55487 55489 55492 55493 55494 55501 55505 55506 55507 55508 55511 55513 55515 55517 55518 55519 55521 55524 55528 55529 55530 55533 55534 55538 55550 55564 55569 55572 55573 55576 55578 55584 55585 55591 55594 55598 55599 55603 55606 55607 55608 55613 55617 55620 55625 55630 55634 55640 55643 55644 55645 55646 55647 55650 55653 55655 55657 55658 55660 55663 55665 55671 55673 55674 55677 55678 55686 55695 55700 55701 55702 55707 55709 55710 55713 55715 55721 55722 55724 55725 55728 55729 55730 55733 55735 55736 55737 55748 55749 55750 55751 55755 55757 55758 55759 55760 55761 55763 55765 55767 55769 55771 55773 55780 55783 55784 55785 55787 55793 55795 55796 55798 55799 55801 55806 55808 55809 55813 55814 55830 55832 55833 55834 55835 55837 55838 55842 55850 55858 55864 55865 55868 55874 55877 55881 55883 55885 55889 55892 55893 55894 55896 55900 55903 55904 55905 55906 55910 55913 55916 55917 55920 55921 55922 55926 55930 55931 55933 55936 55937 55939 55946 55950 55954 55955 55958 55960 55962 55967 55970 55971 55972 55976 55981 55982 55988 55989 55990 55991 55995 55999 56001 56002 56011 56012 56013 56015 56018 56023 56024 56025 56027 56037 56043 56046 56048 56050 56061 56067 56068 56069 56071 56072 56074 56079 56081 56084 56086 56090 56091 56092 56098 56101 56103 56104 56105 56106 56108 56110 56120 56132 56135 56136 56143 56145 56149 56151 56157 56158 56160 56163 56167 56169 56170 56179 56180 56181 56183 56185 56186 56187 56189 56194 56196 56197 56198 56203 56208 56211 56219 56220 56221 56231 56235 56236 56240 56243 56247 56249 56251 56252 56253 56258 56260 56261 56267 56269 56272 56274 56276 56278 56280 56287 56290 56291 56294 56297 56298 56299 56302 56303 56304 56306 56313 56321 56326 56331 56332 56334 56336 56337 56338 56353 56356 56357 56367 56368 56370 56371 56376 56377 56383 56385 56388 56390 56392 56393 56396 56397 56398 56399 56400 56402 56405 56406 56411 56415 56417 56420 56422 56424 56429 56432 56434 56435 56437 56438 56440 56442 56443 56445 56446 56450 56451 56454 56455 56462 56467 56469 56471 56477 56479 56480 56482 56487 56492 56493 56495 56502 56504 56507 56509 56510 56511 56512 56513 56514 56515 56519 56520 56524 56525 56527 56528 56530 56533 56535 56536 56537 56538 56544 56552 56557 56559 56561 56563 56566 56569 56572 56577 56578 56593 56607 56608 56610 56612 56616 56621 56639 56644 56652 56653 56655 56656 56659 56661 56663 56671 56672 56676 56677 56683 56687 56688 56690 56693 56694 56697 56699 56700 56702 56704 56705 56706 56710 56714 56717 56718 56720 56727 56729 56730 56731 56740 56741 56745 56746 56747 56752 56755 56757 56760 56762 56765 56766 56768 56769 56770 56777 56780 56788 56789 56790 56791 56793 56794 56796 56799 56803 56809 56816 56818 56821 56829 56831 56834 56836 56838 56842 56844 56852 56855 56856 56858 56860 56865 56868 56869 56871 56873 56875 56876 56877 56878 56880 56887 56888 56890 56897 56899 56900 56904 56909 56912 56913 56918 56919 56925 56928 56929 56930 56931 56933 56934 56937 56941 56943 56945 56947 56948 56949 56951 56956 56968 56970 56972 56976 56977 56978 56982 56990 56994 56995 56997 57001 57007 57011 57013 57015 57016 57017 57019 57021 57024 57025 57029 57030 57032 57036 57038 57040 57042 57046 57047 57049 57050 57053 57054 57056 57060 57061 57066 57067 57068 57070 57071 57072 57073 57076 57081 57082 57086 57087 57088 57089 57090 57092 57093 57094 57095 57098 57104 57105 57108 57109 57111 57112 57119 57127 57132 57135 57136 57137 57140 57146 57147 57148 57158 57162 57165 57169 57171 57177 57179 57182 57190 57193 57194 57196 57198 57199 57200 57201 57202 57204 57206 57207 57212 57217 57218 57219 57220 57223 57224 57226 57230 57234 57236 57240 57248 57249 57252 57259 57262 57265 57267 57273 57274 57278 57279 57281 57282 57283 57284 57287 57293 57294 57297 57303 57304 57309 57311 57313 57316 57318 57321 57327 57329 57339 57342 57344 57346 57348 57352 57354 57355 57356 57359 57361 57363 57364 57365 57369 57370 57371 57373 57375 57378 57381 57384 57394 57395 57396 57398 57402 57404 57411 57412 57416 57422 57424 57425 57426 57430 57433 57440 57444 57445 57446 57451 57458 57461 57468 57469 57471 57472 57473 57474 57475 57481 57482 57485 57486 57492 57499 57513 57519 57521 57522 57525 57529 57534 57538 57540 57542 57547 57549 57553 57554 57555 57556 57558 57562 57566 57569 57571 57572 57573 57574 57586 57588 57589 57597 57599 57604 57607 57610 57616 57623 57624 57629 57630 57639 57641 57650 57651 57653 57655 57656 57657 57659 57664 57675 57677 57678 57681 57682 57684 57685 57693 57698 57699 57703 57704 57705 57706 57707 57709 57718 57719 57721 57724 57725 57728 57734 57742 57743 57744 57746 57747 57754 57756 57757 57759 57760 57765 57767 57769 57770 57773 57776 57778 57783 57784 57785 57787 57788 57796 57797 57801 57804 57807 57808 57811 57813 57817 57820 57826 57827 57831 57833 57836 57839 57841 57849 57857 57866 57867 57869 57870 57872 57873 57877 57878 57881 57882 57883 57885 57888 57890 57896 57897 57903 57907 57908 57909 57915 57917 57918 57922 57925 57926 57928 57932 57935 57938 57943 57953 57959 57960 57962 57963 57964 57966 57969 57972 57973 57977 57979 57980 57981 57985 57986 57990 57996 57997 58000 58001 58007 58011 58017 58019 58020 58025 58026 58030 58031 58032 58034 58046 58048 58051 58053 58055 58056 58063 58066 58068 58074 58075 58079 58080 58082 58086 58088 58090 58091 58095 58099 58100 58101 58103 58109 58111 58113 58115 58118 58119 58122 58126 58127 58129 58130 58135 58136 58140 58143 58144 58149 58153 58155 58160 58161 58164 58165 58166 58171 58172 58173 58174 58175 58178 58179 58182 58188 58190 58195 58197 58204 58205 58207 58214 58216 58220 58223 58229 58231 58235 58239 58242 58247 58251 58254 58256 58257 58262 58264 58270 58273 58276 58278 58279 58280 58281 58286 58287 58289 58290 58294 58295 58297 58301 58302 58303 58305 58313 58319 58321 58322 58326 58327 58329 58330 58334 58335 58337 58340 58343 58347 58353 58355 58361 58365 58366 58371 58372 58373 58374 58382 58391 58398 58400 58406 58409 58410 58411 58415 58417 58418 58419 58434 58436 58438 58440 58441 58445 58446 58453 58454 58457 58465 58466 58468 58470 58471 58472 58473 58475 58478 58479 58483 58484 58486 58491 58497 58499 58500 58502 58508 58509 58510 58516 58517 58520 58523 58524 58526 58530 58531 58532 58536 58537 58542 58543 58545 58546 58547 58549 58554 58556 58562 58566 58568 58569 58577 58579 58580 58581 58583 58588 58590 58592 58594 58600 58612 58617 58619 58620 58622 58624 58634 58635 58637 58640 58642 58643 58644 58647 58653 58654 58656 58657 58664 58665 58669 58671 58674 58678 58686 58687 58689 58690 58691 58694 58695 58699 58700 58702 58703 58708 58709 58710 58714 58715 58719 58720 58721 58723 58726 58727 58728 58730 58731 58732 58734 58736 58737 58738 58739 58745 58747 58751 58752 58756 58758 58761 58762 58763 58771 58772 58773 58776 58777 58780 58782 58785 58786 58793 58796 58800 58803 58804 58806 58807 58809 58810 58817 58822 58823 58828 58829 58831 58834 58836 58838 58844 58849 58857 58858 58869 58870 58871 58874 58875 58881 58887 58888 58896 58897 58898 58899 58900 58904 58910 58915 58916 58918 58921 58926 58939 58940 58945 58951 58953 58954 58964 58969 58978 58980 58981 58982 58984 58988 58992 58993 58999 59002 59004 59006 59007 59008 59009 59010 59011 59014 59019 59021 59028 59029 59030 59039 59045 59046 59048 59049 59053 59060 59067 59070 59071 59076 59077 59078 59080 59084 59085 59086 59087 59090 59093 59095 59096 59098 59102 59103 59108 59111 59112 59118 59119 59126 59127 59128 59130 59133 59135 59137 59142 59143 59145 59146 59147 59148 59149 59155 59158 59163 59165 59167 59168 59169 59170 59172 59173 59175 59177 59187 59194 59195 59198 59199 59200 59202 59204 59207 59210 59212 59214 59216 59218 59231 59235 59237 59240 59241 59242 59245 59246 59247 59255 59257 59259 59260 59263 59264 59265 59271 59275 59277 59278 59280 59283 59284 59285 59287 59291 59293 59294 59295 59298 59299 59300 59301 59305 59307 59308 59309 59312 59316 59319 59324 59325 59333 59335 59340 59341 59342 59349 59353 59354 59359 59362 59364 59365 59366 59369 59370 59372 59377 59379 59381 59382 59384 59389 59391 59393 59397 59398 59399 59405 59406 59407 59411 59414 59415 59417 59420 59421 59422 59423 59425 59427 59431 59434 59444 59447 59449 59452 59457 59459 59462 59464 59465 59466 59469 59471 59472 59475 59479 59482 59484 59485 59487 59490 59493 59494 59495 59499 59502 59503 59507 59509 59519 59522 59526 59528 59530 59534 59539 59547 59548 59549 59551 59554 59557 59558 59566 59569 59574 59578 59579 59584 59585 59587 59588 59590 59594 59596 59598 59601 59605 59606 59609 59611 59616 59617 59619 59623 59625 59628 59629 59630 59631 59632 59633 59639 59640 59641 59645 59646 59651 59652 59653 59656 59657 59660 59662 59664 59665 59667 59668 59675 59676 59684 59685 59686 59689 59690 59693 59696 59702 59704 59705 59707 59708 59709 59712 59714 59717 59719 59720 59721 59722 59727 59728 59729 59730 59733 59735 59736 59737 59738 59740 59744 59749 59750 59752 59756 59757 59759 59767 59768 59770 59772 59773 59774 59776 59778 59782 59784 59786 59787 59790 59791 59802 59803 59808 59819 59821 59824 59835 59836 59844 59850 59857 59858 59860 59863 59869 59871 59875 59876 59880 59883 59884 59887 59890 59891 59900 59903 59906 59907 59908 59910 59913 59917 59918 59919 59920 59921 59922 59924 59925 59930 59931 59933 59934 59935 59936 59940 59944 59945 59952 59954 59956 59959 59961 59964 59965 59966 59972 59976 59977 59978 59979 59982 59983 59990 59991 59992 59995 59997 60001 60003 60009 60012 60014 60015 60024 60027 60028 60029 60031 60035 60043 60044 60046 60050 60053 60054 60056 60057 60059 60061 60062 60066 60076 60079 60080 60081 60083 60084 60085 60088 60090 60094 60097 60099 60105 60106 60108 60109 60111 60113 60114 60125 60126 60130 60131 60133 60134 60137 60139 60140 60145 60150 60152 60153 60155 60159 60165 60167 60168 60170 60173 60175 60178 60181 60189 60194 60195 60197 60202 60204 60210 60213 60216 60217 60219 60222 60223 60226 60230 60231 60232 60233 60240 60244 60245 60250 60255 60258 60260 60261 60263 60265 60268 60270 60271 60273 60275 60283 60285 60287 60289 60290 60299 60301 60302 60304 60308 60310 60312 60314 60316 60317 60318 60319 60321 60323 60327 60328 60340 60345 60347 60355 60358 60361 60363 60364 60368 60373 60375 60382 60386 60390 60391 60392 60396 60397 60400 60401 60402 60405 60409 60411 60414 60417 60418 60423 60425 60429 60431 60432 60433 60434 60436 60437 60442 60445 60447 60449 60451 60453 60458 60471 60472 60474 60475 60479 60481 60484 60491 60493 60494 60495 60500 60503 60504 60511 60513 60514 60515 60516 60518 60523 60527 60531 60537 60542 60543 60544 60549 60550 60551 60558 60562 60569 60571 60572 60576 60578 60579 60588 60589 60591 60597 60601 60602 60604 60606 60612 60617 60620 60622 60632 60635 60637 60639 60640 60643 60650 60651 60656 60658 60669 60672 60675 60678 60680 60682 60683 60685 60686 60687 60688 60694 60695 60699 60700 60701 60702 60709 60713 60714 60723 60729 60731 60733 60734 60736 60739 60741 60743 60745 60749 60750 60756 60760 60766 60767 60768 60770 60773 60774 60776 60778 60780 60781 60784 60785 60789 60794 60804 60814 60816 60818 60822 60828 60829 60833 60836 60842 60843 60845 60852 60853 60859 60860 60862 60864 60873 60875 60876 60877 60880 60882 60884 60890 60894 60895 60896 60897 60902 60904 60906 60907 60910 60912 60914 60916 60918 60923 60925 60932 60933 60935 60936 60939 60941 60942 60943 60944 60946 60951 60952 60957 60963 60970 60973 60978 60981 60986 60987 60989 60991 60992 60993 60998 61002 61003 61010 61019 61024 61027 61028 61030 61031 61033 61037 61039 61043 61046 61047 61048 61057 61058 61062 61063 61064 61073 61076 61077 61079 61080 61081 61082 61083 61084 61086 61094 61097 61098 61101 61104 61107 61108 61109 61113 61116 61118 61119 61122 61126 61142 61145 61147 61152 61153 61155 61160 61162 61165 61170 61173 61176 61181 61184 61186 61189 61194 61196 61197 61212 61216 61218 61220 61221 61224 61227 61228 61229 61230 61233 61234 61240 61246 61247 61248 61249 61250 61258 61259 61260 61263 61265 61268 61270 61275 61278 61283 61286 61288 61294 61296 61299 61300 61303 61306 61311 61312 61313 61319 61322 61327 61331 61336 61337 61340 61346 61350 61351 61355 61357 61360 61361 61364 61365 61366 61367 61375 61377 61378 61380 61382 61383 61385 61391 61392 61396 61398 61400 61405 61406 61409 61411 61415 61416 61421 61423 61429 61430 61434 61438 61440 61441 61447 61448 61449 61452 61453 61456 61459 61460 61461 61464 61469 61470 61471 61472 61481 61485 61486 61489 61491 61498 61500 61506 61509 61511 61512 61521 61523 61527 61536 61537 61540 61541 61547 61550 61551 61555 61558 61563 61575 61579 61581 61583 61585 61586 61587 61589 61591 61592 61593 61595 61596 61601 61604 61606 61607 61610 61612 61615 61617 61618 61625 61631 61632 61640 61641 61643 61645 61650 61653 61657 61659 61680 61684 61686 61687 61689 61692 61697 61699 61700 61720 61723 61724 61733 61736 61738 61744 61747 61755 61756 61763 61766 61773 61774 61775 61776 61781 61782 61784 61789 61796 61797 61804 61805 61806 61807 61808 61810 61817 61818 61822 61827 61830 61834 61843 61844 61845 61849 61850 61852 61854 61855 61858 61859 61861 61863 61872 61874 61875 61887 61888 61893 61894 61896 61897 61900 61902 61904 61911 61913 61917 61918 61919 61931 61934 61936 61937 61939 61942 61948 61950 61954 61958 61963 61965 61967 61969 61970 61972 61975 61979 61983 61985 61986 61991 61997 62002 62003 62004 62005 62007 62008 62009 62015 62016 62017 62018 62025 62035 62036 62042 62048 62050 62053 62054 62062 62067 62071 62077 62078 62081 62082 62084 62087 62091 62095 62099 62101 62102 62104 62106 62109 62111 62114 62115 62124 62126 62128 62130 62143 62151 62152 62153 62156 62161 62162 62163 62168 62169 62170 62171 62175 62177 62181 62186 62187 62191 62193 62198 62202 62216 62229 62230 62231 62236 62237 62246 62248 62249 62250 62254 62261 62262 62264 62269 62270 62274 62276 62280 62285 62286 62293 62295 62296 62299 62302 62309 62314 62315 62317 62320 62323 62326 62329 62332 62333 62336 62342 62347 62351 62358 62359 62361 62362 62367 62371 62372 62377 62380 62383 62386 62387 62389 62390 62392 62395 62398 62399 62405 62407 62411 62414 62415 62417 62418 62419 62420 62424 62426 62429 62430 62433 62437 62438 62445 62449 62453 62455 62457 62459 62463 62471 62475 62477 62478 62481 62483 62488 62489 62490 62504 62508 62511 62514 62515 62516 62517 62520 62522 62524 62525 62526 62530 62531 62537 62538 62542 62544 62545 62546 62551 62552 62553 62555 62558 62566 62567 62573 62583 62589 62592 62593 62594 62595 62597 62606 62607 62608 62617 62618 62619 62622 62628 62634 62635 62636 62641 62642 62643 62645 62648 62656 62661 62663 62664 62670 62671 62672 62674 62679 62683 62685 62687 62688 62689 62690 62692 62700 62706 62707 62712 62715 62721 62722 62726 62729 62732 62736 62738 62740 62746 62747 62750 62754 62759 62760 62761 62762 62763 62767 62768 62780 62781 62783 62785 62786 62788 62789 62790 62791 62792 62794 62796 62799 62804 62806 62809 62816 62825 62827 62828 62830 62835 62836 62839 62840 62844 62848 62856 62859 62861 62864 62866 62867 62869 62872 62874 62876 62877 62879 62880 62881 62886 62891 62893 62896 62899 62901 62905 62909 62916 62917 62918 62926 62927 62928 62929 62931 62933 62938 62942 62950 62958 62959 62961 62964 62966 62970 62972 62973 62974 62975 62979 62985 62987 62992 62994 62996 62997 63004 63009 63010 63013 63020 63021 63024 63025 63026 63028 63029 63031 63032 63033 63035 63036 63040 63044 63050 63052 63053 63055 63056 63067 63068 63069 63070 63073 63075 63078 63079 63082 63085 63096 63098 63099 63104 63113 63117 63121 63123 63124 63126 63130 63133 63134 63149 63152 63157 63158 63159 63160 63161 63164 63165 63166 63167 63172 63173 63174 63180 63187 63192 63194 63196 63199 63206 63210 63215 63216 63218 63223 63227 63231 63238 63239 63242 63245 63246 63252 63257 63258 63259 63265 63266 63269 63273 63281 63284 63287 63289 63293 63294 63295 63297 63299 63304 63305 63306 63307 63309 63315 63316 63319 63321 63322 63325 63327 63330 63332 63334 63337 63341 63343 63347 63348 63353 63356 63358 63359 63362 63368 63372 63384 63387 63393 63394 63397 63398 63401 63402 63404 63411 63412 63416 63419 63421 63424 63429 63431 63432 63436 63439 63440 63443 63447 63449 63451 63454 63455 63458 63462 63464 63470 63471 63472 63476 63478 63479 63482 63483 63486 63487 63491 63493 63496 63497 63501 63504 63506 63507 63510 63515 63517 63521 63522 63531 63533 63541 63543 63546 63553 63562 63563 63565 63568 63572 63574 63575 63577 63579 63584 63588 63589 63590 63592 63595 63596 63597 63599 63601 63602 63606 63607 63609 63610 63614 63618 63619 63622 63623 63624 63627 63628 63629 63630 63633 63635 63636 63639 63641 63643 63646 63647 63648 63653 63654 63657 63659 63664 63666 63670 63674 63676 63678 63681 63684 63685 63686 63688 63691 63692 63700 63702 63716 63722 63726 63730 63732 63735 63742 63746 63747 63751 63752 63753 63761 63763 63766 63770 63772 63778 63779 63787 63789 63795 63798 63800 63802 63803 63809 63811 63812 63815 63816 63817 63819 63820 63821 63827 63829 63835 63837 63841 63843 63847 63848 63849 63850 63852 63854 63855 63858 63863 63868 63869 63870 63875 63877 63880 63881 63884 63885 63888 63892 63894 63906 63909 63916 63917 63918 63926 63927 63928 63935 63936 63937 63938 63940 63946 63952 63955 63956 63957 63958 63959 63960 63961 63962 63963 63969 63981 63984 63988 63989 63990 63991 63993 64000 64003 64011 64014 64016 64018 64020 64022 64025 64027 64030 64033 64036 64038 64043 64049 64052 64055 64062 64063 64065 64072 64073 64075 64076 64080 64083 64084 64089 64091 64098 64099 64100 64102 64104 64105 64108 64111 64112 64113 64115 64116 64118 64119 64120 64123 64124 64125 64131 64133 64134 64135 64136 64141 64145 64151 64152 64153 64155 64160 64163 64166 64168 64170 64174 64179 64181 64182 64186 64187 64191 64193 64197 64200 64203 64207 64213 64217 64229 64233 64235 64244 64245 64246 64248 64250 64252 64253 64255 64258 64261 64265 64266 64273 64288 64289 64291 64292 64296 64303 64305 64313 64314 64319 64320 64326 64332 64336 64339 64340 64346 64350 64352 64353 64354 64359 64360 64361 64367 64368 64372 64373 64375 64377 64381 64384 64388 64389 64390 64391 64392 64393 64394 64396 64399 64405 64407 64408 64409 64412 64413 64414 64417 64418 64420 64421 64422 64424 64428 64431 64433 64434 64439 64440 64443 64444 64446 64453 64455 64457 64459 64468 64471 64473 64474 64475 64477 64480 64481 64483 64492 64494 64495 64497 64503 64505 64507 64509 64510 64512 64517 64527 64528 64530 64531 64534 64536 64543 64545 64552 64555 64561 64565 64566 64568 64569 64572 64576 64578 64580 64582 64583 64586 64587 64588 64591 64594 64603 64604 64608 64611 64612 64613 64616 64617 64618 64619 64621 64624 64627 64635 64638 64640 64641 64643 64644 64648 64650 64656 64659 64663 64671 64674 64675 64679 64681 64682 64688 64695 64698 64701 64702 64706 64709 64713 64717 64720 64725 64727 64729 64731 64733 64735 64738 64740 64745 64746 64748 64753 64757 64758 64759 64760 64762 64766 64768 64770 64772 64777 64779 64783 64788 64793 64800 64806 64810 64816 64817 64819 64820 64826 64834 64841 64842 64846 64847 64848 64850 64852 64858 64859 64863 64866 64870 64877 64879 64880 64882 64884 64887 64893 64894 64898 64900 64901 64903 64906 64907 64908 64910 64911 64912 64920 64923 64927 64929 64936 64938 64943 64949 64952 64953 64962 64966 64970 64972 64975 64976 64980 64981 64986 64987 64989 64996 65001 65002 65011 65018 65019 65023 65028 65029 65035 65048 65049 65055 65056 65060 65061 65069 65070 65074 65078 65082 65085 65087 65089 65090 65091 65092 65095 65100 65103 65104 65105 65107 65110 65112 65115 65116 65118 65122 65127 65134 65135 65136 65137 65140 65141 65142 65148 65150 65156 65157 65162 65164 65165 65166 65171 65172 65173 65177 65179 65180 65187 65192 65193 65198 65204 65208 65212 65213 65214 65216 65219 65222 65223 65225 65226 65230 65231 65233 65235 65244 65247 65252 65260 65262 65265 65273 65274 65278 65280 65282 65284 65287 65288 65291 65292 65297 65300 65306 65309 65312 65314 65315 65316 65322 65324 65326 65328 65330 65332 65336 65344 65345 65348 65352 65355 65356 65364 65365 65366 65367 65369 65373 65374 65380 65381 65382 65386 65388 65389 65391 65393 65395 65397 65399 65401 65403 65405 65406 65407 65409 65410 65414 65415 65427 65430 65431 65436 65439 65441 65443 65447 65449 65454 65466 65467 65476 65478 65481 65482 65492 65497 65498 65500 65506 65509 65510 65514 65516 65520 65522 65527 65529 65530 65533 65539 65544 65549 65550 65551 65554 65555 65557 65559 65569 65571 65573 65575 65577 65579 65581 65582 65587 65588 65589 65596 65601 65606 65607 65609 65613 65614 65615 65617 65623 65631 65632 65633 65637 65641 65642 65643 65644 65648 65649 65653 65657 65658 65659 65662 65667 65668 65670 65672 65673 65678 65679 65689 65697 65700 65702 65707 65720 65721 65722 65723 65726 65730 65731 65733 65735 65736 65737 65740 65744 65746 65756 65758 65761 65763 65764 65765 65775 65777 65780 65782 65784 65788 65789 65791 65792 65795 65796 65797 65798 65803 65806 65808 65810 65813 65817 65820 65821 65823 65824 65825 65827 65828 65835 65838 65839 65844 65847 65850 65851 65853 65854 65855 65858 65861 65864 65869 65873 65874 65876 65878 65880 65881 65884 65892 65897 65904 65906 65909 65910 65911 65914 65917 65918 65925 65926 65927 65928 65931 65934 65935 65937 65938 65945 65947 65948 65950 65952 65954 65958 65960 65965 65969 65973 65976 65979 65984 65987 65989 65990 65992 65995 65999 66002 66004 66006 66008 66009 66010 66011 66014 66016 66017 66018 66020 66021 66023 66025 66026 66027 66030 66031 66033 66035 66036 66039 66044 66050 66052 66054 66057 66059 66065 66072 66074 66076 66077 66079 66082 66087 66091 66092 66093 66094 66095 66097 66103 66104 66109 66112 66116 66118 66124 66127 66129 66131 66132 66136 66138 66139 66141 66143 66146 66151 66152 66153 66154 66156 66163 66164 66167 66169 66172 66174 66175 66178 66180 66183 66184 66186 66189 66190 66191 66194 66198 66200 66203 66207 66208 66216 66217 66220 66223 66224 66227 66229 66231 66235 66240 66241 66245 66248 66251 66253 66255 66258 66260 66264 66266 66267 66268 66271 66272 66280 66284 66287 66290 66297 66299 66303 66305 66312 66313 66315 66318 66321 66324 66325 66328 66329 66340 66344 66346 66349 66351 66353 66357 66364 66365 66368 66369 66370 66373 66374 66375 66379 66381 66385 66393 66397 66401 66403 66404 66410 66412 66414 66415 66416 66417 66419 66421 66425 66426 66430 66431 66432 66437 66438 66443 66452 66460 66466 66469 66471 66472 66473 66474 66477 66479 66481 66487 66490 66497 66501 66502 66503 66509 66511 66514 66516 66520 66521 66522 66523 66525 66527 66529 66533 66534 66536 66546 66548 66549 66551 66552 66560 66561 66564 66567 66569 66570 66573 66574 66575 66576 66577 66578 66579 66581 66582 66585 66592 66593 66598 66601 66602 66603 66606 66608 66611 66612 66615 66617 66618 66619 66620 66626 66628 66633 66636 66638 66642 66643 66644 66650 66654 66655 66660 66663 66664 66669 66673 66674 66677 66682 66684 66688 66689 66691 66698 66699 66704 66705 66706 66707 66708 66709 66710 66711 66715 66716 66720 66721 66724 66725 66726 66729 66730 66731 66736 66745 66746 66748 66752 66753 66756 66760 66761 66765 66766 66773 66776 66777 66780 66782 66785 66786 66788 66790 66791 66792 66794 66796 66800 66803 66805 66811 66813 66819 66822 66825 66828 66830 66832 66834 66838 66841 66842 66845 66849 66852 66858 66869 66872 66874 66880 66883 66884 66886 66888 66891 66893 66894 66895 66902 66904 66912 66913 66917 66918 66919 66920 66921 66924 66928 66929 66933 66941 66943 66944 66950 66953 66954 66955 66963 66965 66966 66969 66970 66973 66975 66977 66982 66983 66987 66988 66991 66993 67000 67003 67005 67015 67016 67021 67023 67025 67027 67030 67034 67037 67039 67041 67045 67050 67052 67054 67058 67059 67060 67062 67065 67068 67070 67071 67072 67074 67077 67078 67080 67087 67088 67093 67103 67104 67111 67112 67117 67123 67126 67127 67139 67141 67142 67144 67148 67152 67155 67156 67161 67164 67166 67174 67175 67177 67179 67180 67182 67183 67184 67189 67193 67194 67197 67199 67203 67204 67210 67212 67215 67217 67220 67223 67225 67231 67232 67236 67243 67248 67251 67252 67254 67258 67260 67263 67273 67274 67281 67288 67298 67300 67302 67304 67306 67307 67309 67316 67320 67322 67326 67330 67335 67343 67344 67348 67352 67353 67354 67358 67364 67365 67369 67372 67376 67377 67379 67381 67382 67384 67392 67395 67401 67402 67403 67404 67405 67406 67409 67411 67414 67415 67416 67424 67427 67430 67437 67443 67444 67445 67446 67455 67463 67467 67468 67469 67470 67471 67472 67482 67483 67486 67487 67490 67492 67496 67499 67505 67506 67507 67511 67516 67517 67525 67530 67544 67550 67554 67556 67557 67562 67563 67565 67566 67567 67570 67572 67577 67578 67582 67588 67592 67595 67598 67599 67600 67604 67606 67607 67612 67613 67615 67618 67619 67623 67628 67629 67630 67634 67640 67642 67643 67644 67645 67648 67650 67653 67655 67657 67658 67660 67664 67666 67672 67676 67677 67678 67681 67684 67685 67686 67689 67690 67694 67704 67705 67706 67710 67711 67717 67718 67727 67730 67733 67735 67736 67737 67739 67741 67743 67751 67752 67754 67757 67771 67772 67773 67775 67780 67785 67786 67789 67790 67796 67799 67802 67804 67806 67807 67810 67813 67816 67818 67823 67826 67827 67828 67830 67831 67834 67835 67837 67844 67848 67852 67853 67854 67860 67863 67867 67871 67877 67880 67881 67883 67884 67887 67893 67894 67895 67897 67901 67903 67904 67905 67907 67909 67911 67912 67914 67917 67918 67921 67922 67923 67924 67928 67929 67930 67934 67937 67938 67940 67948 67954 67955 67959 67960 67962 67965 67966 67967 67968 67970 67971 67975 67978 67979 67982 67984 67987 67989 67990 67993 67995 67999 68000 68002 68005 68009 68018 68021 68023 68026 68027 68033 68034 68036 68037 68038 68039 68041 68046 68056 68060 68067 68074 68076 68077 68081 68083 68084 68085 68087 68091 68092 68093 68095 68098 68105 68111 68113 68114 68116 68119 68120 68122 68123 68124 68125 68126 68128 68131 68132 68134 68136 68141 68143 68144 68146 68147 68148 68151 68152 68153 68154 68157 68161 68162 68167 68176 68179 68180 68190 68194 68199 68200 68201 68202 68203 68210 68211 68212 68213 68215 68218 68219 68222 68227 68230 68232 68237 68239 68247 68248 68250 68254 68256 68257 68264 68268 68274 68281 68283 68287 68293 68294 68296 68301 68304 68306 68308 68311 68312 68313 68314 68316 68317 68319 68323 68324 68326 68328 68330 68333 68334 68344 68345 68347 68356 68368 68370 68371 68373 68374 68376 68378 68382 68393 68396 68397 68398 68399 68406 68408 68409 68413 68415 68416 68417 68418 68419 68421 68422 68428 68431 68436 68437 68440 68441 68443 68444 68446 68449 68452 68454 68456 68457 68458 68467 68469 68470 68472 68476 68478 68479 68486 68487 68489 68492 68496 68501 68504 68506 68510 68511 68514 68516 68518 68521 68523 68525 68526 68527 68528 68545 68549 68553 68555 68557 68558 68559 68560 68562 68566 68567 68569 68572 68575 68576 68582 68583 68584 68586 68588 68589 68590 68593 68594 68599 68600 68601 68603 68604 68610 68612 68620 68621 68622 68630 68632 68636 68637 68641 68642 68644 68645 68646 68649 68651 68653 68654 68655 68656 68658 68665 68666 68673 68675 68678 68683 68691 68695 68696 68699 68700 68702 68708 68709 68711 68714 68718 68722 68726 68733 68735 68737 68738 68740 68744 68747 68749 68751 68753 68755 68757 68772 68774 68781 68782 68785 68786 68787 68790 68792 68798 68802 68804 68806 68807 68812 68815 68821 68830 68831 68832 68833 68840 68841 68843 68844 68849 68852 68853 68854 68867 68870 68882 68885 68887 68891 68906 68912 68914 68915 68919 68920 68923 68927 68928 68930 68931 68932 68935 68940 68946 68950 68952 68955 68957 68960 68962 68966 68977 68980 68983 68984 68992 69008 69009 69012 69013 69014 69018 69020 69021 69024 69027 69035 69038 69042 69045 69050 69052 69054 69056 69059 69063 69064 69069 69070 69072 69073 69076 69078 69079 69082 69086 69088 69089 69092 69094 69098 69101 69102 69103 69105 69107 69115 69117 69122 69124 69128 69135 69137 69139 69142 69146 69149 69150 69155 69159 69162 69163 69164 69165 69169 69170 69172 69173 69174 69175 69179 69184 69189 69190 69191 69195 69198 69200 69202 69204 69206 69211 69214 69215 69220 69222 69226 69227 69234 69247 69252 69254 69255 69256 69257 69259 69260 69261 69263 69265 69266 69268 69270 69278 69282 69283 69288 69297 69298 69300 69307 69309 69310 69312 69313 69315 69316 69317 69320 69325 69329 69330 69331 69332 69333 69334 69337 69340 69342 69343 69347 69349 69350 69352 69353 69357 69358 69361 69365 69369 69370 69373 69377 69379 69380 69381 69382 69385 69386 69389 69392 69402 69406 69407 69409 69411 69413 69415 69417 69421 69423 69424 69427 69428 69431 69434 69436 69440 69441 69448 69453 69455 69458 69459 69462 69465 69467 69468 69476 69481 69482 69485 69487 69491 69497 69501 69503 69506 69507 69508 69520 69521 69522 69525 69526 69527 69528 69529 69531 69533 69534 69535 69536 69539 69548 69551 69553 69554 69556 69560 69561 69563 69565 69568 69573 69577 69581 69583 69585 69591 69592 69596 69600 69601 69605 69606 69610 69616 69617 69621 69623 69626 69628 69631 69634 69638 69639 69641 69643 69645 69648 69649 69650 69654 69655 69656 69658 69661 69665 69666 69670 69671 69672 69673 69674 69675 69681 69684 69686 69687 69694 69695 69698 69699 69701 69703 69707 69712 69713 69718 69721 69726 69733 69735 69736 69739 69741 69744 69745 69747 69750 69754 69756 69758 69762 69763 69767 69771 69773 69775 69777 69781 69783 69791 69794 69795 69796 69799 69800 69803 69804 69805 69807 69812 69822 69826 69827 69830 69836 69837 69839 69840 69841 69844 69845 69846 69848 69853 69854 69858 69861 69863 69864 69866 69868 69869 69871 69872 69873 69874 69875 69877 69878 69882 69884 69885 69891 69904 69912 69914 69915 69916 69917 69918 69922 69923 69927 69928 69932 69937 69938 69940 69941 69944 69945 69948 69952 69954 69955 69956 69961 69964 69972 69973 69974 69980 69985 69986 69989 69990 69994 69997 70007 70009 70013 70016 70025 70029 70033 70034 70043 70044 70045 70048 70051 70059 70064 70067 70069 70072 70073 70075 70081 70086 70093 70095 70097 70098 70099 70103 70105 70106 70108 70110 70111 70112 70113 70116 70117 70118 70122 70126 70132 70140 70144 70147 70150 70152 70156 70160 70169 70171 70173 70174 70176 70181 70182 70183 70185 70188 70193 70194 70195 70198 70199 70202 70203 70206 70207 70210 70212 70213 70214 70215 70216 70217 70219 70226 70229 70232 70234 70239 70241 70242 70243 70245 70246 70247 70249 70253 70255 70256 70263 70264 70266 70269 70271 70272 70277 70282 70283 70285 70289 70290 70291 70292 70293 70299 70300 70304 70305 70306 70307 70309 70312 70319 70322 70328 70331 70333 70336 70337 70338 70339 70345 70346 70348 70351 70354 70370 70375 70376 70378 70379 70381 70386 70389 70394 70395 70396 70398 70405 70407 70408 70415 70416 70417 70419 70420 70426 70427 70429 70431 70433 70437 70441 70444 70445 70458 70465 70467 70472 70475 70478 70479 70481 70482 70483 70484 70486 70490 70491 70497 70499 70506 70509 70510 70512 70514 70516 70521 70523 70527 70533 70535 70540 70542 70545 70549 70550 70551 70552 70556 70560 70563 70565 70569 70572 70573 70574 70577 70578 70579 70580 70586 70589 70591 70601 70603 70605 70609 70610 70612 70613 70619 70621 70625 70627 70629 70634 70635 70640 70643 70644 70646 70649 70651 70652 70653 70654 70657 70658 70661 70667 70668 70670 70671 70675 70677 70679 70680 70682 70684 70689 70692 70695 70696 70697 70702 70706 70709 70710 70717 70720 70721 70722 70724 70727 70729 70732 70735 70739 70740 70743 70750 70756 70759 70760 70762 70763 70765 70771 70772 70773 70774 70776 70778 70779 70780 70781 70784 70785 70786 70788 70792 70793 70795 70796 70797 70798 70800 70801 70804 70805 70807 70808 70810 70817 70819 70822 70826 70827 70828 70829 70837 70838 70843 70844 70845 70846 70847 70852 70853 70854 70859 70860 70861 70865 70866 70867 70871 70873 70875 70877 70882 70885 70886 70893 70894 70909 70914 70915 70917 70918 70919 70920 70922 70926 70933 70935 70938 70939 70940 70945 70947 70948 70950 70957 70958 70959 70960 70963 70965 70974 70978 70979 70980 70984 70986 70988 70992 70997 70998 71000 71002 71007 71010 71015 71016 71017 71020 71023 71025 71027 71034 71035 71036 71038 71040 71042 71043 71052 71054 71057 71058 71061 71062 71066 71070 71079 71081 71086 71087 71089 71094 71097 71099 71103 71107 71108 71109 71114 71119 71121 71122 71125 71128 71129 71132 71133 71134 71146 71148 71150 71151 71158 71163 71164 71167 71168 71170 71177 71178 71181 71183 71185 71186 71190 71192 71194 71195 71197 71198 71199 71211 71223 71229 71234 71237 71238 71245 71248 71250 71252 71257 71262 71264 71266 71271 71272 71281 71283 71297 71309 71310 71312 71316 71317 71318 71321 71322 71326 71330 71332 71334 71335 71336 71343 71345 71349 71350 71354 71359 71361 71362 71363 71368 71369 71381 71382 71385 71386 71387 71390 71395 71400 71406 71408 71409 71414 71419 71422 71424 71426 71429 71431 71432 71435 71436 71438 71443 71447 71448 71450 71459 71461 71463 71467 71468 71472 71475 71476 71487 71490 71491 71492 71496 71501 71502 71503 71508 71510 71513 71516 71517 71521 71522 71523 71525 71528 71530 71536 71541 71543 71547 71548 71549 71550 71551 71554 71555 71559 71560 71563 71564 71568 71573 71576 71579 71581 71582 71584 71586 71589 71590 71594 71597 71602 71604 71606 71609 71615 71619 71622 71628 71633 71635 71636 71641 71650 71652 71655 71672 71683 71686 71690 71691 71696 71697 71699 71704 71705 71706 71709 71720 71722 71726 71729 71730 71735 71736 71738 71742 71743 71746 71747 71748 71750 71751 71753 71754 71757 71758 71761 71764 71768 71769 71771 71777 71785 71786 71789 71793 71795 71796 71797 71800 71802 71804 71805 71809 71811 71813 71816 71818 71820 71821 71822 71825 71829 71832 71835 71836 71837 71838 71841 71843 71845 71847 71852 71855 71856 71857 71863 71868 71870 71873 71874 71875 71878 71879 71881 71884 71885 71887 71889 71890 71892 71893 71894 71895 71896 71897 71900 71903 71906 71909 71915 71919 71920 71922 71923 71931 71933 71935 71941 71942 71945 71946 71948 71949 71950 71952 71953 71956 71957 71958 71959 71961 71964 71967 71968 71970 71971 71973 71976 71978 71987 71988 71991 71992 71993 71994 71995 71998 72008 72010 72011 72012 72020 72021 72026 72028 72029 72031 72037 72038 72039 72044 72045 72050 72055 72056 72062 72063 72067 72070 72071 72072 72073 72079 72080 72081 72084 72088 72096 72102 72106 72109 72113 72115 72117 72119 72126 72127 72128 72130 72132 72133 72141 72142 72151 72152 72154 72156 72161 72163 72166 72168 72171 72175 72178 72179 72184 72187 72188 72189 72193 72194 72195 72196 72200 72203 72204 72205 72207 72208 72214 72215 72221 72222 72225 72228 72232 72234 72237 72239 72241 72249 72250 72252 72255 72258 72259 72261 72262 72263 72264 72270 72272 72276 72278 72279 72280 72288 72289 72291 72292 72295 72299 72301 72304 72307 72309 72310 72312 72313 72320 72321 72323 72326 72331 72332 72333 72335 72337 72339 72342 72349 72351 72360 72361 72363 72369 72372 72373 72374 72375 72377 72380 72387 72389 72392 72394 72395 72396 72397 72398 72399 72400 72401 72404 72407 72410 72412 72413 72415 72421 72422 72427 72429 72431 72432 72434 72439 72447 72448 72451 72459 72460 72463 72465 72468 72469 72478 72479 72480 72482 72488 72489 72490 72492 72493 72503 72506 72507 72511 72515 72520 72523 72526 72536 72539 72543 72544 72545 72551 72556 72559 72564 72569 72573 72575 72581 72582 72584 72586 72589 72602 72604 72605 72606 72609 72610 72613 72614 72620 72621 72623 72633 72644 72646 72655 72661 72664 72675 72678 72681 72687 72688 72689 72701 72702 72703 72707 72709 72716 72718 72719 72723 72729 72731 72732 72735 72738 72741 72744 72747 72754 72755 72756 72762 72764 72765 72766 72768 72770 72772 72774 72775 72778 72779 72781 72783 72784 72789 72792 72793 72797 72801 72809 72810 72811 72816 72817 72818 72819 72829 72834 72837 72838 72851 72854 72855 72856 72859 72861 72863 72864 72865 72868 72872 72879 72883 72885 72886 72891 72892 72893 72903 72905 72907 72909 72918 72919 72922 72924 72925 72928 72933 72934 72938 72944 72952 72955 72956 72957 72960 72961 72964 72965 72967 72970 72971 72972 72974 72975 72978 72979 72982 72991 72994 73006 73009 73010 73014 73021 73023 73026 73027 73030 73031 73036 73037 73038 73041 73043 73044 73045 73047 73051 73052 73057 73060 73062 73068 73069 73072 73077 73079 73080 73081 73089 73091 73093 73097 73098 73099 73100 73101 73105 73110 73117 73120 73123 73124 73127 73138 73142 73148 73156 73157 73158 73159 73163 73164 73165 73167 73171 73172 73174 73175 73176 73178 73179 73180 73181 73182 73185 73186 73187 73192 73195 73198 73199 73200 73212 73214 73215 73219 73225 73228 73233 73235 73236 73237 73244 73245 73251 73252 73253 73254 73257 73258 73259 73263 73274 73275 73279 73288 73296 73298 73305 73308 73312 73313 73314 73315 73316 73317 73322 73334 73335 73342 73343 73344 73345 73349 73355 73357 73362 73363 73366 73369 73372 73373 73375 73376 73379 73381 73385 73387 73388 73392 73393 73394 73396 73397 73399 73403 73404 73406 73413 73415 73416 73419 73420 73421 73429 73431 73433 73438 73439 73441 73445 73448 73451 73453 73454 73457 73462 73463 73465 73470 73471 73475 73477 73478 73483 73484 73491 73496 73504 73505 73506 73511 73513 73514 73515 73519 73520 73524 73525 73527 73528 73533 73535 73536 73537 73546 73549 73552 73553 73563 73571 73573 73591 73597 73598 73601 73604 73606 73607 73612 73613 73617 73620 73622 73623 73630 73632 73635 73637 73639 73640 73643 73653 73654 73655 73656 73658 73666 73668 73680 73681 73682 73684 73692 73699 73700 73706 73708 73710 73712 73713 73719 73720 73722 73725 73726 73730 73732 73737 73738 73743 73747 73750 73753 73755 73756 73757 73760 73762 73764 73765 73770 73771 73772 73776 73777 73779 73781 73785 73786 73789 73791 73795 73799 73801 73803 73804 73806 73807 73809 73812 73814 73815 73817 73820 73822 73827 73830 73835 73839 73841 73842 73844 73846 73849 73851 73854 73855 73859 73861 73865 73866 73870 73876 73877 73879 73882 73889 73891 73893 73904 73906 73908 73909 73915 73916 73921 73922 73923 73924 73926 73927 73929 73932 73934 73941 73942 73946 73947 73951 73958 73959 73961 73970 73976 73978 73979 73985 73986 73988 73989 73992 73993 73995 73997 73998 73999 74001 74003 74008 74011 74013 74015 74017 74018 74019 74025 74026 74027 74028 74029 74032 74034 74036 74037 74044 74047 74048 74050 74059 74061 74062 74063 74066 74068 74071 74076 74077 74078 74079 74084 74085 74086 74087 74089 74093 74094 74096 74102 74110 74112 74113 74116 74126 74131 74134 74135 74139 74140 74142 74145 74146 74148 74159 74173 74175 74179 74182 74185 74186 74193 74196 74200 74201 74202 74208 74214 74217 74218 74222 74224 74225 74227 74230 74232 74234 74237 74238 74241 74242 74243 74251 74252 74254 74257 74260 74266 74267 74277 74279 74280 74285 74286 74287 74288 74291 74295 74296 74297 74300 74305 74307 74310 74311 74313 74316 74317 74318 74323 74327 74330 74331 74337 74342 74347 74348 74351 74353 74359 74361 74363 74369 74370 74371 74377 74380 74381 74385 74386 74391 74393 74395 74396 74397 74402 74406 74407 74408 74409 74412 74413 74417 74419 74422 74426 74427 74429 74430 74431 74435 74439 74442 74443 74444 74449 74451 74454 74455 74459 74464 74466 74468 74471 74473 74479 74481 74485 74492 74497 74498 74506 74507 74509 74512 74518 74519 74523 74526 74528 74535 74544 74546 74551 74552 74553 74554 74555 74556 74558 74559 74560 74563 74566 74571 74577 74582 74583 74590 74592 74595 74598 74601 74607 74613 74615 74617 74618 74621 74623 74626 74633 74634 74635 74637 74640 74641 74643 74649 74657 74658 74661 74662 74663 74665 74667 74669 74673 74674 74676 74677 74684 74685 74686 74688 74692 74699 74702 74703 74706 74708 74712 74713 74716 74718 74719 74722 74729 74730 74731 74735 74743 74745 74747 74749 74752 74756 74762 74767 74768 74780 74782 74783 74785 74787 74789 74790 74796 74801 74802 74803 74815 74816 74818 74819 74820 74823 74828 74830 74832 74833 74834 74837 74839 74840 74842 74853 74855 74856 74857 74861 74862 74867 74871 74873 74876 74878 74879 74881 74882 74886 74887 74889 74891 74895 74901 74904 74907 74911 74914 74915 74918 74919 74920 74922 74923 74925 74926 74927 74928 74932 74935 74937 74939 74941 74946 74948 74949 74951 74953 74955 74966 74967 74971 74976 74977 74979 74984 74985 74988 74989 74991 74993 74994 74997 75003 75004 75007 75011 75013 75018 75022 75023 75024 75026 75027 75036 75037 75039 75042 75045 75047 75050 75056 75057 75060 75061 75068 75069 75071 75072 75076 75080 75082 75085 75088 75090 75095 75096 75099 75102 75115 75121 75123 75124 75127 75130 75131 75134 75137 75143 75144 75151 75156 75157 75158 75160 75162 75165 75173 75174 75177 75178 75179 75180 75181 75182 75184 75185 75187 75188 75190 75192 75193 75195 75199 75218 75220 75222 75224 75226 75233 75235 75237 75238 75241 75242 75244 75245 75251 75253 75260 75261 75263 75264 75272 75275 75278 75284 75287 75290 75292 75293 75294 75295 75297 75299 75301 75306 75311 75312 75316 75317 75322 75323 75325 75327 75335 75336 75341 75343 75344 75345 75350 75351 75355 75359 75362 75370 75373 75375 75377 75380 75381 75383 75386 75387 75390 75391 75400 75403 75407 75409 75411 75412 75413 75414 75421 75423 75426 75429 75430 75432 75439 75441 75442 75443 75444 75450 75453 75455 75457 75459 75460 75461 75464 75465 75467 75469 75470 75471 75477 75478 75479 75482 75484 75488 75489 75491 75493 75494 75496 75497 75498 75501 75504 75505 75506 75512 75513 75514 75517 75518 75519 75521 75522 75523 75524 75525 75526 75528 75534 75535 75539 75541 75542 75547 75548 75556 75564 75565 75569 75572 75573 75574 75576 75577 75578 75580 75581 75583 75584 75586 75587 75588 75589 75590 75593 75594 75600 75603 75604 75610 75612 75615 75619 75620 75621 75622 75624 75629 75632 75633 75634 75641 75643 75647 75650 75653 75655 75656 75658 75663 75664 75667 75668 75677 75681 75682 75692 75694 75699 75702 75703 75706 75709 75711 75719 75724 75731 75735 75739 75742 75744 75745 75747 75749 75754 75762 75764 75765 75772 75774 75776 75779 75782 75783 75784 75790 75791 75794 75797 75799 75800 75805 75807 75809 75816 75819 75821 75823 75824 75825 75829 75831 75834 75839 75843 75845 75848 75850 75852 75853 75855 75860 75864 75866 75867 75868 75871 75877 75878 75882 75883 75885 75886 75888 75889 75890 75893 75896 75900 75902 75903 75904 75905 75910 75911 75912 75916 75918 75919 75920 75922 75927 75928 75929 75933 75939 75945 75946 75951 75954 75955 75956 75957 75960 75962 75965 75966 75969 75976 75980 75984 75985 75986 75989 75990 75994 75997 75999 76000 76001 76003 76010 76017 76019 76023 76025 76026 76029 76034 76035 76036 76038 76039 76041 76046 76050 76052 76054 76063 76066 76068 76069 76075 76084 76091 76099 76106 76107 76109 76112 76114 76116 76119 76123 76128 76130 76131 76132 76133 76139 76141 76143 76144 76146 76149 76153 76154 76161 76162 76165 76167 76173 76175 76180 76184 76185 76189 76191 76192 76194 76195 76198 76199 76203 76216 76217 76221 76222 76224 76225 76230 76232 76236 76239 76243 76244 76248 76250 76256 76263 76264 76266 76270 76272 76274 76278 76279 76280 76283 76286 76288 76289 76290 76292 76297 76299 76302 76303 76304 76305 76311 76313 76315 76321 76323 76330 76333 76334 76336 76339 76343 76346 76347 76353 76355 76360 76363 76364 76370 76371 76377 76388 76389 76392 76396 76400 76401 76404 76407 76410 76413 76416 76420 76423 76426 76429 76432 76438 76443 76446 76455 76456 76457 76461 76462 76463 76464 76465 76466 76469 76470 76471 76475 76477 76479 76482 76483 76484 76485 76486 76487 76488 76489 76490 76494 76496 76498 76501 76502 76503 76507 76508 76509 76513 76514 76516 76517 76519 76520 76521 76522 76523 76527 76528 76531 76532 76533 76535 76541 76543 76547 76548 76550 76554 76555 76556 76570 76574 76575 76576 76577 76579 76581 76585 76587 76589 76590 76591 76592 76594 76599 76600 76601 76605 76608 76609 76612 76613 76624 76625 76626 76631 76633 76634 76636 76641 76642 76643 76644 76653 76659 76661 76664 76666 76672 76673 76677 76687 76691 76693 76696 76697 76698 76700 76705 76706 76708 76713 76714 76715 76717 76719 76724 76729 76730 76732 76736 76740 76746 76747 76754 76757 76762 76764 76773 76775 76776 76777 76778 76785 76786 76792 76793 76794 76795 76798 76806 76810 76812 76816 76817 76822 76823 76825 76830 76832 76841 76842 76851 76853 76854 76855 76857 76864 76866 76869 76871 76873 76875 76879 76880 76881 76886 76888 76889 76892 76893 76896 76897 76900 76904 76905 76908 76914 76915 76918 76922 76924 76925 76928 76929 76930 76932 76935 76940 76947 76949 76953 76959 76962 76966 76970 76974 76979 76980 76981 76982 76984 76985 76988 76992 76995 76996 76997 77001 77004 77005 77007 77008 77009 77012 77014 77016 77017 77019 77021 77023 77025 77028 77029 77032 77041 77044 77045 77047 77050 77051 77052 77053 77059 77060 77061 77070 77073 77075 77078 77080 77083 77084 77087 77089 77090 77096 77098 77103 77105 77108 77113 77114 77116 77118 77119 77122 77123 77130 77131 77135 77137 77138 77144 77145 77148 77150 77151 77152 77153 77166 77167 77169 77172 77173 77175 77182 77184 77186 77188 77196 77197 77202 77205 77207 77210 77214 77216 77220 77221 77222 77223 77227 77229 77230 77231 77232 77233 77234 77236 77237 77241 77246 77247 77251 77252 77253 77255 77257 77260 77262 77263 77264 77265 77266 77267 77268 77269 77270 77271 77272 77274 77279 77280 77281 77287 77289 77291 77300 77304 77305 77308 77310 77312 77313 77319 77320 77323 77326 77333 77334 77339 77340 77341 77342 77343 77347 77349 77350 77355 77356 77371 77372 77374 77376 77377 77378 77384 77389 77390 77391 77394 77395 77396 77397 77398 77402 77403 77404 77405 77412 77415 77420 77423 77426 77433 77439 77442 77444 77450 77453 77457 77458 77463 77465 77466 77469 77476 77480 77481 77483 77492 77494 77500 77503 77504 77505 77507 77509 77510 77511 77512 77513 77517 77520 77525 77527 77531 77534 77543 77545 77547 77548 77550 77551 77555 77566 77568 77570 77573 77575 77579 77582 77583 77584 77586 77587 77589 77591 77593 77596 77597 77599 77600 77605 77607 77608 77609 77612 77613 77616 77618 77620 77628 77631 77636 77640 77641 77643 77644 77647 77649 77650 77652 77653 77655 77658 77661 77662 77663 77665 77666 77667 77672 77674 77675 77677 77682 77684 77686 77688 77689 77691 77693 77698 77701 77708 77710 77711 77712 77713 77714 77718 77721 77725 77727 77729 77730 77731 77732 77733 77734 77736 77737 77743 77746 77760 77761 77766 77771 77776 77777 77784 77786 77789 77792 77794 77801 77804 77808 77809 77821 77823 77825 77826 77830 77835 77836 77837 77838 77842 77849 77850 77854 77855 77856 77857 77858 77859 77861 77866 77867 77868 77870 77873 77884 77888 77890 77891 77893 77894 77896 77898 77903 77905 77910 77911 77914 77917 77920 77921 77923 77925 77926 77929 77931 77935 77936 77939 77940 77941 77945 77950 77954 77959 77960 77968 77969 77970 77972 77976 77977 77978 77984 77985 77987 77989 77991 77992 77997 78002 78004 78007 78008 78011 78014 78015 78016 78017 78020 78021 78027 78031 78034 78035 78036 78041 78050 78051 78053 78054 78058 78065 78067 78071 78074 78076 78079 78080 78081 78083 78089 78090 78095 78099 78102 78105 78107 78108 78109 78110 78113 78117 78119 78120 78122 78123 78124 78129 78130 78132 78135 78137 78139 78141 78142 78143 78150 78151 78152 78154 78155 78158 78161 78164 78165 78166 78169 78171 78172 78176 78177 78178 78179 78181 78183 78186 78189 78191 78192 78193 78194 78195 78196 78198 78200 78201 78203 78204 78209 78211 78218 78221 78222 78223 78225 78233 78239 78244 78245 78246 78247 78253 78254 78256 78257 78258 78265 78269 78274 78278 78286 78289 78290 78292 78297 78299 78302 78307 78309 78313 78317 78319 78321 78322 78325 78327 78330 78332 78333 78334 78335 78342 78343 78344 78347 78348 78351 78353 78354 78355 78364 78365 78366 78372 78374 78377 78380 78381 78386 78387 78389 78392 78394 78396 78399 78407 78408 78409 78411 78413 78419 78420 78422 78423 78424 78428 78429 78430 78432 78437 78439 78443 78445 78456 78463 78464 78466 78468 78469 78472 78474 78476 78479 78482 78487 78491 78492 78493 78495 78497 78503 78504 78506 78507 78519 78524 78526 78529 78531 78535 78536 78539 78540 78542 78543 78550 78552 78559 78563 78565 78566 78567 78568 78569 78570 78577 78579 78584 78585 78586 78588 78589 78595 78602 78604 78610 78611 78613 78616 78617 78619 78624 78629 78630 78631 78633 78636 78644 78645 78646 78649 78652 78654 78655 78656 78660 78662 78663 78664 78668 78669 78673 78674 78676 78682 78686 78689 78691 78695 78696 78697 78698 78702 78705 78712 78714 78715 78716 78717 78724 78726 78732 78733 78734 78735 78742 78745 78751 78754 78755 78756 78761 78768 78773 78774 78775 78776 78779 78780 78782 78784 78786 78788 78790 78791 78792 78793 78796 78797 78798 78808 78815 78820 78825 78827 78831 78837 78839 78840 78844 78845 78846 78847 78849 78852 78856 78862 78868 78871 78872 78877 78881 78886 78888 78889 78890 78895 78896 78897 78898 78900 78902 78904 78906 78907 78908 78910 78912 78913 78916 78920 78925 78931 78932 78935 78941 78942 78945 78951 78953 78958 78959 78969 78983 78984 78985 78987 78990 78992 78994 78996 78999 79002 79018 79019 79022 79026 79030 79034 79041 79042 79043 79044 79045 79047 79050 79051 79053 79057 79061 79062 79065 79067 79074 79075 79081 79083 79084 79088 79092 79093 79094 79097 79100 79103 79106 79110 79115 79119 79120 79122 79123 79124 79129 79130 79136 79140 79143 79146 79150 79151 79153 79155 79157 79159 79161 79164 79168 79171 79173 79175 79176 79177 79179 79180 79181 79182 79183 79184 79186 79187 79189 79192 79194 79196 79202 79204 79206 79211 79212 79215 79216 79217 79219 79222 79223 79227 79229 79237 79239 79242 79243 79244 79245 79248 79252 79259 79261 79273 79274 79276 79282 79284 79287 79288 79289 79290 79294 79296 79298 79302 79305 79312 79317 79322 79326 79330 79331 79342 79343 79348 79351 79355 79360 79361 79363 79364 79366 79368 79369 79376 79380 79381 79388 79391 79392 79396 79398 79401 79402 79410 79414 79417 79419 79420 79421 79424 79427 79429 79434 79442 79445 79446 79447 79452 79453 79456 79461 79464 79465 79469 79471 79473 79474 79475 79478 79479 79480 79481 79482 79486 79488 79501 79502 79503 79505 79506 79507 79511 79514 79518 79520 79522 79528 79530 79532 79533 79534 79535 79542 79551 79558 79559 79560 79562 79567 79571 79575 79576 79587 79591 79593 79605 79606 79609 79612 79615 79617 79619 79621 79626 79627 79630 79641 79642 79643 79645 79648 79650 79651 79657 79661 79665 79666 79669 79671 79674 79676 79680 79681 79682 79683 79684 79686 79687 79689 79690 79694 79699 79700 79706 79709 79714 79715 79718 79723 79724 79725 79728 79729 79730 79731 79737 79744 79748 79749 79750 79752 79756 79757 79758 79759 79761 79762 79767 79769 79778 79782 79784 79785 79788 79795 79797 79803 79804 79806 79808 79812 79815 79816 79819 79822 79825 79827 79832 79836 79837 79839 79841 79844 79845 79847 79854 79855 79863 79866 79870 79873 79874 79875 79878 79880 79881 79882 79883 79885 79886 79890 79894 79896 79897 79898 79899 79903 79904 79905 79912 79914 79915 79922 79926 79935 79938 79942 79947 79948 79949 79950 79951 79953 79959 79962 79963 79965 79969 79974 79975 79976 79977 79980 79983 79986 79988 79989 79990 79994 80000 80001 80002 80003 80008 80009 80011 80012 80014 80016 80017 80022 80023 80030 80038 80042 80047 80048 80049 80050 80051 80052 80056 80059 80061 80062 80065 80066 80067 80078 80079 80080 80091 80093 80097 80100 80110 80111 80113 80119 80128 80130 80132 80140 80141 80144 80145 80154 80156 80157 80158 80160 80161 80165 80167 80169 80170 80171 80173 80178 80179 80183 80185 80189 80194 80195 80196 80197 80199 80200 80201 80205 80211 80217 80220 80222 80229 80230 80232 80238 80240 80244 80247 80248 80254 80256 80259 80261 80262 80264 80265 80266 80268 80271 80280 80281 80282 80283 80291 80293 80301 80307 80312 80316 80318 80319 80322 80326 80333 80334 80343 80344 80350 80351 80356 80362 80363 80368 80369 80370 80372 80373 80376 80379 80381 80382 80385 80388 80390 80393 80394 80401 80406 80410 80413 80416 80420 80425 80431 80442 80446 80449 80450 80451 80454 80458 80459 80464 80466 80468 80470 80471 80475 80476 80477 80478 80479 80480 80486 80487 80489 80490 80492 80496 80498 80500 80502 80504 80505 80509 80510 80514 80517 80521 80524 80527 80528 80529 80530 80533 80534 80537 80538 80539 80544 80546 80547 80548 80549 80554 80557 80558 80560 80561 80564 80566 80569 80573 80574 80583 80587 80591 80596 80602 80603 80606 80608 80614 80616 80619 80622 80624 80632 80640 80645 80646 80667 80674 80678 80683 80688 80689 80690 80696 80699 80701 80702 80704 80705 80707 80708 80715 80724 80726 80727 80728 80729 80731 80738 80739 80740 80741 80746 80752 80757 80759 80762 80767 80770 80777 80778 80782 80785 80787 80791 80792 80793 80794 80798 80802 80803 80806 80807 80808 80815 80819 80820 80822 80824 80831 80833 80834 80835 80839 80841 80842 80845 80848 80851 80858 80859 80860 80862 80863 80871 80872 80873 80879 80881 80883 80884 80885 80886 80887 80889 80896 80899 80900 80901 80904 80905 80907 80910 80915 80922 80924 80929 80931 80933 80934 80935 80940 80941 80942 80943 80945 80947 80950 80951 80952 80953 80954 80955 80958 80960 80961 80962 80963 80965 80966 80969 80972 80975 80979 80981 80987 80993 80994 80996 81004 81019 81025 81026 81027 81028 81033 81043 81047 81049 81056 81057 81059 81060 81062 81063 81068 81070 81072 81074 81076 81081 81084 81088 81089 81093 81095 81097 81100 81101 81102 81104 81106 81107 81108 81110 81114 81116 81118 81121 81123 81127 81128 81130 81131 81132 81135 81136 81142 81144 81147 81149 81153 81155 81160 81162 81163 81165 81169 81174 81177 81178 81179 81180 81182 81183 81184 81188 81191 81193 81196 81197 81199 81202 81209 81214 81216 81221 81224 81227 81232 81233 81234 81238 81241 81246 81254 81256 81260 81263 81264 81266 81267 81271 81274 81276 81277 81278 81281 81285 81286 81287 81293 81294 81295 81296 81299 81313 81319 81323 81324 81325 81326 81327 81329 81335 81337 81338 81340 81344 81345 81347 81348 81349 81357 81358 81361 81366 81367 81368 81371 81372 81373 81380 81382 81385 81386 81392 81395 81396 81405 81411 81414 81417 81418 81427 81430 81434 81437 81440 81443 81446 81453 81457 81458 81461 81462 81463 81467 81470 81471 81472 81473 81475 81488 81492 81497 81498 81499 81501 81502 81507 81510 81514 81522 81524 81533 81535 81537 81538 81540 81542 81548 81552 81555 81557 81558 81559 81560 81564 81565 81573 81577 81578 81589 81590 81592 81595 81596 81597 81599 81600 81606 81608 81609 81611 81613 81614 81617 81620 81622 81624 81627 81628 81629 81630 81632 81633 81634 81636 81639 81641 81645 81649 81650 81655 81657 81662 81663 81667 81670 81674 81675 81680 81688 81690 81693 81694 81704 81709 81712 81714 81719 81720 81721 81722 81724 81731 81736 81738 81739 81748 81753 81756 81766 81769 81770 81772 81773 81775 81777 81787 81790 81794 81802 81809 81811 81814 81815 81818 81819 81821 81825 81829 81830 81831 81832 81833 81835 81836 81838 81840 81843 81845 81848 81849 81850 81854 81860 81863 81864 81865 81867 81868 81871 81877 81878 81879 81882 81887 81892 81894 81895 81898 81899 81901 81902 81903 81908 81910 81912 81913 81920 81925 81926 81927 81932 81933 81940 81945 81949 81950 81953 81957 81960 81961 81963 81965 81967 81968 81969 81974 81975 81976 81977 81978 81982 81991 81999 82000 82001 82002 82008 82012 82018 82019 82024 82025 82034 82038 82041 82044 82048 82049 82056 82058 82063 82064 82067 82068 82071 82073 82079 82082 82084 82086 82093 82101 82103 82108 82111 82112 82115 82116 82117 82120 82121 82124 82125 82126 82127 82128 82129 82133 82143 82147 82149 82150 82151 82152 82159 82161 82164 82172 82173 82175 82176 82184 82185 82187 82194 82201 82202 82203 82204 82206 82210 82211 82212 82216 82218 82223 82233 82234 82236 82242 82243 82245 82246 82250 82252 82254 82255 82256 82257 82261 82264 82265 82267 82269 82270 82272 82273 82274 82275 82277 82280 82283 82287 82289 82292 82298 82303 82307 82310 82311 82318 82319 82320 82321 82324 82325 82330 82332 82333 82341 82342 82346 82362 82365 82367 82368 82371 82372 82374 82375 82376 82378 82381 82383 82384 82392 82396 82397 82400 82401 82402 82403 82407 82410 82419 82423 82424 82426 82427 82428 82430 82431 82433 82434 82438 82440 82443 82444 82453 82455 82457 82462 82463 82464 82465 82467 82469 82471 82472 82477 82480 82481 82483 82485 82489 82492 82495 82496 82499 82500 82501 82504 82505 82506 82508 82510 82511 82512 82516 82518 82522 82524 82525 82527 82528 82531 82541 82543 82544 82546 82547 82550 82561 82562 82564 82570 82573 82574 82580 82581 82588 82589 82594 82595 82600 82603 82608 82609 82613 82615 82619 82621 82622 82629 82631 82634 82646 82647 82649 82651 82656 82659 82662 82663 82664 82670 82677 82679 82680 82681 82683 82684 82687 82690 82695 82696 82699 82707 82709 82710 82715 82717 82718 82719 82722 82724 82725 82727 82731 82733 82736 82737 82738 82739 82743 82748 82750 82754 82755 82757 82759 82760 82765 82767 82769 82770 82776 82778 82782 82787 82792 82794 82807 82809 82812 82814 82817 82818 82820 82821 82826 82828 82832 82833 82836 82837 82839 82841 82846 82849 82850 82856 82858 82860 82861 82864 82865 82866 82868 82870 82871 82875 82884 82886 82887 82890 82894 82896 82897 82898 82901 82902 82903 82906 82908 82910 82911 82915 82919 82924 82926 82927 82928 82930 82933 82934 82935 82944 82945 82952 82953 82957 82958 82960 82963 82964 82968 82969 82971 82973 82977 82979 82983 82984 82986 82991 82992 82993 82996 82998 83000 83001 83003 83005 83006 83008 83009 83018 83020 83021 83025 83026 83028 83029 83031 83032 83035 83042 83044 83051 83054 83059 83064 83071 83072 83073 83076 83077 83078 83083 83085 83088 83091 83092 83099 83100 83101 83103 83108 83110 83113 83115 83116 83117 83119 83123 83126 83127 83131 83132 83134 83136 83139 83142 83145 83148 83155 83157 83158 83162 83164 83166 83168 83169 83171 83172 83176 83177 83179 83182 83183 83186 83188 83191 83199 83202 83206 83208 83211 83213 83215 83217 83222 83225 83230 83232 83234 83237 83238 83239 83240 83242 83246 83250 83251 83259 83260 83261 83265 83268 83270 83271 83273 83277 83278 83284 83285 83287 83290 83295 83296 83298 83299 83300 83312 83313 83316 83318 83324 83327 83330 83331 83332 83334 83335 83336 83338 83344 83345 83346 83348 83349 83352 83355 83365 83370 83374 83375 83376 83377 83382 83389 83400 83402 83409 83412 83416 83417 83418 83420 83421 83424 83429 83437 83443 83445 83450 83452 83454 83458 83460 83463 83464 83466 83467 83471 83476 83477 83479 83481 83482 83487 83490 83492 83495 83496 83497 83498 83501 83505 83507 83509 83514 83515 83519 83520 83529 83531 83533 83534 83537 83541 83542 83552 83553 83554 83555 83558 83560 83568 83569 83570 83575 83577 83582 83583 83584 83585 83595 83598 83602 83610 83612 83619 83622 83625 83626 83628 83633 83634 83638 83643 83645 83646 83648 83649 83651 83658 83660 83663 83664 83665 83666 83673 83675 83677 83678 83680 83687 83688 83691 83699 83702 83703 83704 83706 83708 83709 83712 83716 83718 83727 83728 83729 83732 83733 83736 83740 83743 83744 83748 83750 83751 83753 83756 83763 83764 83767 83769 83773 83777 83782 83786 83788 83790 83792 83794 83795 83796 83797 83801 83802 83804 83806 83811 83813 83815 83818 83822 83823 83824 83825 83829 83835 83838 83847 83848 83850 83852 83854 83859 83867 83869 83872 83873 83876 83880 83884 83885 83893 83894 83897 83900 83902 83903 83905 83909 83910 83912 83920 83921 83924 83933 83937 83938 83942 83945 83950 83954 83958 83960 83968 83970 83972 83974 83976 83977 83982 83983 83988 83992 84000 84002 84008 84010 84016 84025 84028 84029 84032 84033 84035 84038 84040 84042 84044 84046 84047 84053 84054 84056 84059 84062 84064 84068 84072 84073 84078 84081 84084 84086 84089 84091 84093 84094 84095 84098 84101 84106 84107 84109 84110 84112 84114 84115 84118 84119 84120 84124 84129 84130 84136 84140 84142 84143 84144 84148 84149 84152 84154 84162 84166 84172 84175 84178 84182 84186 84187 84188 84191 84195 84197 84198 84199 84202 84205 84206 84207 84212 84215 84216 84222 84223 84225 84227 84229 84236 84238 84240 84243 84247 84249 84251 84258 84260 84261 84262 84263 84266 84272 84273 84274 84276 84278 84280 84281 84283 84286 84289 84290 84292 84296 84297 84299 84305 84307 84309 84311 84312 84321 84324 84325 84326 84331 84335 84336 84338 84340 84346 84352 84353 84355 84364 84365 84368 84376 84381 84386 84387 84391 84392 84393 84396 84399 84400 84401 84407 84409 84412 84413 84415 84417 84419 84421 84422 84425 84429 84433 84437 84440 84441 84445 84446 84450 84458 84459 84460 84461 84463 84465 84466 84474 84480 84487 84488 84490 84493 84494 84495 84497 84515 84516 84517 84524 84534 84539 84541 84545 84546 84552 84553 84557 84558 84559 84561 84562 84563 84564 84569 84572 84573 84574 84575 84576 84577 84579 84585 84587 84589 84590 84591 84598 84599 84600 84606 84607 84608 84611 84612 84615 84621 84622 84628 84637 84639 84641 84643 84645 84647 84648 84650 84656 84660 84661 84669 84670 84673 84674 84677 84689 84690 84694 84696 84697 84698 84701 84702 84703 84704 84706 84707 84710 84714 84717 84722 84729 84734 84737 84738 84739 84741 84745 84746 84747 84759 84762 84765 84768 84771 84772 84774 84777 84781 84784 84786 84788 84789 84791 84792 84798 84801 84805 84806 84807 84810 84811 84812 84816 84820 84823 84825 84829 84830 84833 84834 84836 84838 84839 84845 84852 84855 84856 84859 84864 84873 84875 84877 84878 84880 84882 84883 84886 84889 84890 84897 84898 84899 84907 84908 84910 84913 84914 84923 84927 84928 84929 84930 84935 84936 84937 84940 84942 84944 84946 84947 84949 84958 84959 84964 84968 84974 84976 84980 84981 84991 84992 84993 84995 85007 85008 85009 85011 85012 85013 85015 85016 85021 85022 85023 85027 85028 85029 85031 85032 85036 85040 85042 85043 85052 85053 85058 85063 85064 85066 85067 85070 85077 85078 85081 85082 85083 85090 85094 85096 85097 85102 85104 85111 85117 85118 85122 85123 85125 85126 85130 85135 85138 85139 85143 85145 85146 85150 85153 85159 85160 85161 85162 85165 85167 85168 85170 85174 85177 85178 85186 85187 85192 85193 85194 85196 85197 85199 85201 85202 85203 85204 85205 85206 85210 85213 85222 85223 85224 85227 85228 85229 85231 85232 85233 85234 85237 85239 85240 85248 85252 85255 85256 85257 85258 85259 85260 85263 85266 85267 85276 85277 85279 85281 85285 85286 85290 85293 85294 85296 85302 85306 85308 85309 85314 85315 85316 85321 85327 85329 85330 85334 85336 85337 85342 85344 85345 85347 85348 85357 85358 85362 85370 85374 85375 85376 85377 85378 85381 85382 85383 85387 85388 85389 85390 85391 85393 85401 85404 85405 85409 85418 85419 85421 85429 85431 85432 85433 85434 85436 85439 85442 85450 85452 85454 85458 85459 85461 85465 85473 85478 85495 85501 85502 85513 85517 85518 85521 85523 85524 85528 85531 85532 85536 85539 85540 85549 85554 85561 85563 85567 85572 85576 85577 85578 85580 85594 85598 85599 85600 85601 85608 85610 85611 85612 85613 85617 85619 85621 85622 85630 85632 85633 85634 85635 85637 85641 85644 85646 85647 85648 85649 85651 85655 85656 85659 85661 85662 85666 85667 85668 85671 85672 85676 85679 85681 85682 85683 85684 85686 85693 85697 85699 85701 85702 85703 85704 85705 85706 85709 85712 85714 85718 85719 85722 85724 85729 85730 85732 85733 85734 85736 85741 85745 85749 85750 85756 85759 85761 85762 85768 85770 85775 85776 85777 85778 85779 85780 85784 85786 85790 85792 85794 85797 85799 85800 85802 85805 85806 85807 85809 85811 85812 85813 85816 85817 85822 85824 85826 85832 85836 85840 85841 85843 85844 85846 85847 85849 85857 85858 85860 85863 85864 85866 85871 85873 85874 85879 85885 85891 85892 85894 85900 85902 85908 85909 85910 85912 85914 85916 85917 85922 85925 85926 85927 85928 85931 85932 85937 85942 85943 85946 85947 85948 85949 85950 85951 85958 85964 85965 85966 85967 85971 85974 85976 85978 85983 85984 85990 85994 85997 85999 86000 86003 86004 86006 86009 86010 86011 86013 86014 86016 86017 86026 86033 86035 86038 86040 86045 86046 86049 86050 86055 86056 86060 86061 86062 86063 86066 86070 86071 86074 86079 86087 86093 86095 86096 86097 86098 86101 86103 86107 86111 86117 86118 86119 86121 86122 86125 86126 86128 86131 86132 86136 86145 86147 86149 86155 86158 86160 86161 86164 86168 86171 86176 86180 86181 86183 86184 86185 86186 86196 86199 86200 86201 86214 86217 86222 86225 86228 86230 86232 86234 86235 86239 86241 86242 86244 86245 86246 86250 86251 86254 86256 86257 86258 86259 86262 86263 86265 86269 86274 86276 86279 86290 86292 86295 86308 86312 86317 86318 86322 86324 86326 86328 86329 86330 86332 86334 86336 86337 86339 86340 86348 86351 86366 86369 86370 86372 86374 86376 86380 86383 86385 86388 86389 86390 86399 86402 86403 86404 86406 86407 86410 86412 86413 86416 86419 86424 86425 86428 86429 86432 86434 86438 86440 86442 86446 86447 86451 86452 86460 86461 86462 86466 86467 86469 86481 86491 86492 86494 86498 86504 86506 86510 86511 86512 86513 86514 86520 86524 86525 86526 86532 86533 86537 86540 86548 86550 86554 86558 86559 86561 86566 86569 86572 86576 86581 86582 86583 86584 86585 86591 86593 86594 86597 86600 86603 86606 86607 86609 86610 86616 86617 86621 86624 86625 86630 86632 86634 86637 86640 86643 86644 86645 86646 86647 86655 86661 86666 86667 86670 86673 86676 86680 86682 86683 86684 86685 86686 86687 86690 86692 86694 86695 86698 86699 86701 86702 86704 86706 86711 86715 86721 86722 86725 86732 86735 86736 86738 86741 86747 86748 86751 86752 86756 86758 86760 86763 86764 86765 86772 86773 86777 86779 86785 86787 86794 86797 86799 86800 86801 86803 86804 86805 86810 86812 86815 86817 86830 86832 86833 86835 86838 86840 86846 86847 86849 86851 86854 86857 86858 86860 86867 86874 86878 86880 86883 86886 86889 86892 86894 86895 86896 86897 86900 86901 86902 86906 86907 86910 86913 86915 86918 86919 86926 86928 86929 86930 86937 86938 86941 86942 86946 86947 86948 86952 86953 86956 86957 86960 86961 86962 86968 86969 86972 86973 86976 86978 86985 86988 86992 86996 86997 86998 86999 87000 87002 87005 87011 87012 87015 87024 87026 87031 87035 87036 87037 87038 87039 87040 87045 87046 87047 87048 87049 87051 87053 87058 87065 87066 87068 87070 87071 87072 87077 87080 87081 87082 87083 87084 87089 87091 87095 87096 87097 87098 87099 87101 87104 87105 87110 87116 87127 87130 87131 87135 87143 87156 87161 87166 87170 87173 87174 87176 87177 87179 87181 87183 87184 87185 87189 87191 87196 87204 87211 87212 87213 87214 87218 87219 87220 87221 87223 87225 87230 87233 87236 87241 87245 87247 87249 87252 87256 87258 87259 87265 87269 87273 87274 87275 87277 87281 87285 87286 87287 87288 87296 87297 87298 87299 87301 87303 87304 87306 87309 87314 87315 87316 87317 87322 87325 87329 87330 87331 87334 87338 87340 87346 87347 87351 87352 87357 87360 87366 87369 87371 87373 87374 87378 87380 87381 87383 87387 87389 87390 87393 87395 87397 87398 87400 87407 87408 87410 87419 87420 87427 87432 87433 87434 87437 87438 87443 87455 87456 87460 87461 87466 87467 87469 87470 87475 87476 87479 87480 87483 87484 87485 87488 87494 87503 87505 87507 87509 87512 87514 87516 87517 87519 87520 87523 87524 87525 87526 87528 87531 87532 87540 87542 87543 87554 87555 87556 87561 87562 87563 87564 87566 87567 87568 87571 87574 87575 87583 87586 87588 87590 87595 87596 87602 87603 87613 87621 87624 87631 87633 87637 87639 87642 87643 87646 87647 87651 87653 87657 87660 87661 87662 87664 87665 87675 87677 87678 87679 87680 87681 87684 87687 87689 87694 87695 87696 87697 87698 87699 87702 87703 87707 87708 87709 87715 87722 87724 87729 87730 87733 87734 87735 87739 87745 87746 87749 87750 87751 87754 87756 87757 87758 87759 87760 87761 87762 87772 87776 87777 87788 87789 87790 87792 87793 87805 87807 87809 87816 87817 87818 87819 87821 87822 87823 87825 87833 87835 87837 87839 87840 87846 87847 87849 87853 87861 87862 87863 87864 87865 87868 87871 87876 87884 87886 87888 87892 87893 87896 87897 87908 87912 87916 87921 87926 87928 87930 87931 87937 87938 87940 87941 87942 87943 87944 87946 87951 87953 87954 87955 87957 87959 87960 87962 87968 87971 87972 87974 87975 87982 87984 87987 87992 87993 87998 88001 88002 88004 88005 88007 88009 88015 88022 88026 88029 88030 88032 88036 88039 88040 88041 88042 88044 88048 88049 88053 88065 88067 88072 88075 88078 88079 88081 88091 88092 88093 88095 88099 88101 88108 88109 88110 88113 88114 88121 88123 88126 88128 88129 88131 88138 88140 88148 88152 88153 88155 88160 88165 88166 88171 88175 88180 88182 88184 88189 88191 88192 88201 88202 88203 88204 88205 88210 88214 88216 88225 88228 88231 88232 88233 88234 88240 88241 88245 88246 88252 88258 88259 88260 88266 88268 88271 88275 88276 88283 88284 88289 88290 88291 88295 88297 88300 88306 88307 88309 88311 88313 88318 88319 88328 88329 88330 88331 88333 88335 88336 88342 88344 88345 88347 88352 88353 88355 88356 88358 88360 88363 88364 88366 88367 88372 88381 88382 88383 88386 88387 88388 88393 88396 88398 88406 88412 88414 88416 88419 88424 88427 88430 88435 88436 88437 88447 88452 88453 88458 88461 88465 88466 88473 88482 88483 88484 88485 88487 88490 88491 88493 88494 88498 88499 88503 88507 88508 88510 88515 88519 88521 88525 88526 88530 88537 88542 88543 88548 88549 88550 88552 88553 88554 88560 88562 88563 88567 88572 88573 88576 88578 88586 88587 88588 88589 88597 88600 88601 88604 88605 88606 88608 88612 88613 88616 88620 88625 88627 88629 88632 88633 88634 88636 88639 88643 88647 88659 88660 88666 88671 88676 88677 88679 88682 88683 88684 88685 88686 88694 88701 88703 88707 88712 88714 88720 88725 88727 88729 88732 88734 88735 88738 88742 88748 88749 88750 88751 88755 88756 88760 88762 88763 88770 88772 88774 88775 88779 88780 88786 88791 88792 88799 88805 88807 88810 88811 88813 88817 88821 88824 88827 88830 88832 88835 88839 88841 88844 88845 88848 88853 88854 88858 88862 88867 88872 88875 88881 88884 88892 88893 88894 88897 88899 88900 88902 88903 88905 88909 88912 88915 88916 88917 88918 88923 88924 88930 88934 88935 88941 88943 88946 88947 88949 88951 88954 88957 88958 88959 88960 88962 88966 88968 88969 88970 88971 88972 88973 88974 88983 88986 88987 88998 88999 89000 89003 89007 89008 89012 89014 89015 89016 89018 89022 89027 89028 89029 89046 89047 89052 89053 89055 89057 89058 89060 89061 89062 89064 89066 89067 89068 89073 89076 89077 89079 89080 89081 89082 89087 89089 89090 89091 89093 89095 89103 89105 89107 89108 89113 89117 89119 89121 89123 89127 89129 89134 89137 89139 89140 89141 89142 89146 89151 89154 89160 89161 89162 89163 89165 89166 89167 89168 89170 89171 89175 89177 89178 89182 89183 89187 89188 89192 89194 89195 89196 89197 89200 89204 89206 89212 89213 89215 89218 89222 89226 89227 89228 89231 89239 89243 89244 89248 89249 89251 89258 89260 89266 89267 89272 89275 89280 89281 89283 89284 89297 89298 89299 89304 89305 89306 89307 89309 89311 89312 89315 89316 89320 89321 89323 89326 89330 89331 89332 89333 89334 89335 89337 89338 89341 89345 89350 89351 89357 89358 89360 89363 89365 89368 89370 89372 89380 89383 89384 89386 89390 89393 89395 89401 89403 89404 89405 89406 89407 89408 89413 89417 89418 89419 89421 89424 89427 89434 89435 89439 89440 89443 89448 89449 89451 89452 89454 89456 89457 89460 89465 89473 89475 89479 89480 89483 89485 89486 89490 89491 89494 89496 89498 89501 89503 89504 89506 89508 89510 89511 89512 89515 89519 89522 89523 89524 89525 89528 89530 89531 89538 89544 89546 89547 89549 89553 89554 89555 89559 89564 89565 89569 89570 89573 89576 89579 89583 89586 89592 89593 89596 89597 89598 89599 89602 89606 89610 89613 89617 89618 89625 89633 89642 89645 89648 89649 89651 89654 89659 89661 89662 89663 89665 89666 89669 89671 89673 89677 89681 89684 89686 89691 89699 89700 89707 89708 89709 89712 89713 89715 89719 89720 89730 89732 89736 89737 89738 89739 89741 89745 89748 89749 89750 89751 89752 89753 89757 89759 89760 89764 89768 89769 89771 89773 89774 89781 89786 89787 89790 89791 89794 89798 89801 89802 89805 89806 89809 89812 89815 89817 89823 89829 89830 89831 89833 89835 89836 89840 89850 89852 89856 89861 89862 89863 89867 89873 89877 89878 89879 89884 89885 89893 89896 89899 89900 89902 89905 89906 89911 89915 89916 89918 89921 89923 89924 89926 89929 89930 89931 89932 89933 89935 89937 89938 89943 89946 89949 89952 89955 89960 89962 89963 89965 89966 89969 89971 89975 89977 89982 89984 89993 89997 89999 90002 90003 90004 90010 90011 90012 90013 90016 90020 90022 90026 90028 90029 90030 90032 90033 90045 90046 90049 90053 90055 90056 90057 90058 90061 90063 90064 90070 90078 90079 90083 90086 90099 90104 90106 90112 90113 90115 90121 90124 90125 90130 90134 90136 90137 90139 90140 90141 90142 90144 90151 90153 90154 90156 90167 90170 90172 90173 90175 90182 90187 90189 90191 90195 90201 90203 90207 90209 90211 90214 90218 90220 90222 90226 90230 90231 90238 90239 90240 90245 90247 90248 90249 90250 90252 90254 90262 90269 90271 90272 90274 90276 90277 90282 90287 90289 90290 90294 90295 90301 90306 90315 90321 90323 90325 90327 90329 90330 90332 90336 90340 90343 90349 90350 90352 90355 90357 90358 90361 90363 90364 90379 90390 90391 90393 90394 90401 90405 90407 90409 90410 90411 90427 90433 90434 90437 90440 90444 90446 90447 90448 90454 90458 90459 90465 90466 90467 90471 90476 90477 90478 90479 90480 90487 90489 90491 90492 90495 90496 90498 90501 90508 90511 90513 90514 90515 90516 90519 90520 90521 90527 90529 90530 90535 90539 90541 90542 90544 90545 90549 90551 90556 90559 90564 90568 90570 90571 90573 90575 90577 90579 90580 90584 90593 90595 90598 90606 90608 90609 90610 90616 90621 90622 90623 90625 90635 90636 90638 90642 90646 90648 90654 90657 90664 90665 90668 90669 90672 90673 90679 90680 90681 90685 90688 90691 90697 90699 90700 90708 90710 90717 90720 90723 90724 90725 90726 90728 90729 90732 90738 90739 90740 90742 90747 90748 90750 90752 90753 90755 90760 90767 90773 90775 90777 90779 90780 90782 90788 90791 90793 90794 90796 90798 90800 90801 90805 90812 90815 90818 90820 90828 90831 90832 90834 90835 90839 90842 90845 90849 90855 90859 90861 90867 90870 90871 90876 90877 90881 90883 90884 90885 90886 90887 90888 90889 90897 90900 90904 90905 90909 90910 90917 90924 90926 90927 90929 90933 90935 90936 90941 90942 90945 90946 90948 90950 90952 90954 90956 90957 90959 90961 90971 90973 90977 90981 90983 90986 90988 90993 90995 90998 91003 91006 91007 91009 91010 91011 91012 91013 91016 91017 91020 91022 91023 91024 91025 91026 91029 91031 91032 91033 91041 91046 91047 91049 91057 91059 91064 91065 91068 91072 91074 91085 91091 91094 91095 91096 91102 91108 91109 91119 91128 91129 91130 91135 91137 91143 91144 91150 91151 91152 91160 91162 91166 91169 91175 91177 91179 91180 91185 91187 91188 91191 91193 91194 91195 91196 91199 91202 91204 91206 91208 91209 91211 91216 91220 91221 91224 91225 91226 91234 91239 91245 91249 91254 91261 91267 91269 91270 91271 91272 91273 91275 91276 91278 91279 91280 91281 91286 91288 91291 91293 91297 91303 91312 91314 91318 91322 91325 91327 91332 91334 91335 91337 91339 91341 91345 91348 91351 91353 91354 91357 91360 91361 91372 91374 91376 91378 91383 91386 91387 91389 91394 91395 91396 91398 91405 91407 91408 91411 91422 91424 91426 91430 91432 91434 91436 91440 91442 91445 91450 91453 91454 91459 91462 91463 91464 91466 91469 91471 91476 91478 91481 91482 91483 91485 91486 91487 91490 91497 91508 91512 91517 91521 91522 91525 91526 91528 91530 91531 91533 91537 91540 91543 91544 91548 91550 91568 91571 91574 91584 91586 91589 91590 91591 91595 91604 91607 91609 91610 91614 91618 91624 91632 91637 91639 91647 91649 91651 91652 91653 91654 91657 91660 91663 91667 91668 91669 91672 91673 91675 91677 91680 91682 91683 91684 91690 91692 91698 91700 91701 91703 91704 91706 91712 91716 91722 91730 91733 91736 91737 91738 91741 91745 91746 91752 91753 91754 91758 91762 91765 91767 91773 91780 91782 91784 91785 91787 91788 91790 91794 91795 91803 91809 91811 91815 91821 91827 91828 91835 91838 91846 91851 91852 91853 91854 91855 91858 91860 91861 91867 91869 91871 91874 91875 91876 91879 91880 91882 91885 91892 91894 91896 91900 91902 91904 91905 91907 91911 91913 91915 91924 91926 91929 91930 91931 91932 91934 91944 91945 91948 91950 91951 91954 91955 91961 91967 91968 91969 91971 91975 91976 91977 91979 91982 91985 91992 91999 92001 92002 92004 92005 92006 92008 92012 92013 92015 92021 92027 92028 92029 92031 92033 92035 92039 92041 92042 92047 92048 92052 92056 92057 92059 92060 92061 92063 92068 92071 92072 92073 92081 92084 92085 92088 92089 92091 92093 92094 92104 92105 92112 92114 92115 92119 92127 92128 92129 92130 92132 92133 92134 92135 92136 92138 92141 92142 92149 92150 92156 92162 92169 92172 92173 92175 92178 92180 92182 92187 92188 92190 92193 92196 92207 92209 92210 92211 92213 92221 92222 92223 92227 92230 92232 92234 92237 92241 92246 92248 92252 92254 92256 92264 92265 92266 92268 92271 92274 92280 92283 92287 92292 92294 92297 92298 92300 92302 92307 92313 92315 92318 92319 92320 92322 92332 92337 92340 92342 92345 92347 92352 92357 92361 92365 92367 92376 92377 92378 92379 92380 92381 92384 92386 92388 92389 92391 92393 92397 92398 92400 92401 92402 92403 92404 92405 92407 92410 92412 92414 92420 92422 92423 92425 92426 92429 92431 92433 92434 92435 92441 92443 92445 92446 92447 92448 92451 92452 92454 92459 92460 92461 92462 92465 92468 92471 92473 92474 92476 92495 92497 92498 92500 92501 92502 92505 92506 92507 92512 92513 92514 92516 92518 92520 92525 92534 92535 92542 92543 92546 92547 92549 92551 92553 92557 92561 92562 92563 92565 92570 92574 92578 92583 92584 92585 92587 92597 92600 92603 92604 92607 92608 92611 92615 92616 92619 92620 92623 92627 92630 92631 92632 92633 92634 92643 92645 92647 92649 92651 92657 92658 92659 92660 92661 92666 92668 92670 92671 92673 92684 92685 92688 92689 92693 92698 92699 92700 92707 92714 92716 92717 92724 92725 92726 92729 92733 92736 92738 92739 92745 92751 92753 92759 92760 92762 92763 92764 92768 92769 92773 92774 92779 92780 92782 92783 92786 92787 92788 92790 92797 92799 92801 92802 92805 92808 92810 92815 92817 92819 92820 92821 92822 92825 92826 92827 92834 92837 92839 92844 92845 92847 92849 92850 92851 92855 92863 92870 92873 92877 92878 92881 92885 92894 92896 92899 92902 92904 92908 92910 92911 92922 92924 92927 92930 92934 92935 92936 92941 92949 92951 92953 92955 92958 92960 92964 92965 92966 92974 92975 92978 92979 92982 92983 92984 92985 92986 92988 92990 92991 92995 92997 92998 92999 93000 93004 93007 93008 93014 93020 93023 93026 93027 93028 93035 93036 93037 93043 93053 93057 93060 93063 93064 93067 93068 93076 93078 93080 93081 93082 93084 93085 93087 93088 93092 93093 93095 93096 93100 93101 93106 93110 93113 93116 93118 93120 93121 93124 93127 93129 93133 93136 93138 93139 93143 93144 93145 93147 93149 93155 93159 93161 93170 93171 93172 93173 93177 93179 93180 93181 93187 93197 93200 93201 93202 93203 93204 93208 93209 93210 93214 93219 93220 93227 93229 93231 93232 93242 93244 93247 93249 93251 93252 93253 93254 93257 93258 93260 93261 93268 93269 93274 93279 93281 93288 93290 93294 93298 93299 93300 93304 93307 93316 93317 93323 93327 93329 93330 93334 93336 93338 93342 93347 93348 93350 93351 93352 93353 93354 93356 93361 93362 93364 93366 93369 93370 93372 93373 93387 93388 93390 93392 93400 93401 93402 93404 93408 93413 93414 93422 93426 93428 93429 93431 93432 93434 93435 93437 93438 93439 93440 93443 93447 93448 93452 93453 93454 93455 93456 93459 93460 93462 93463 93466 93467 93469 93472 93473 93476 93480 93482 93484 93487 93488 93489 93490 93491 93493 93494 93498 93500 93505 93511 93512 93513 93518 93520 93521 93522 93531 93532 93536 93538 93540 93541 93550 93552 93554 93557 93559 93562 93566 93570 93581 93583 93584 93587 93589 93593 93599 93602 93604 93607 93608 93612 93617 93623 93625 93627 93630 93632 93649 93654 93656 93660 93663 93664 93670 93671 93672 93674 93676 93677 93680 93681 93683 93684 93688 93689 93693 93695 93702 93708 93710 93712 93714 93720 93721 93723 93724 93725 93727 93728 93732 93733 93737 93738 93742 93743 93746 93747 93750 93751 93752 93754 93758 93761 93766 93770 93771 93772 93774 93775 93777 93779 93783 93788 93792 93795 93801 93803 93805 93810 93811 93817 93826 93829 93833 93835 93837 93838 93840 93845 93849 93852 93854 93855 93856 93859 93860 93865 93867 93868 93869 93872 93878 93883 93885 93887 93888 93893 93895 93897 93898 93900 93901 93902 93903 93904 93905 93906 93907 93908 93910 93912 93915 93916 93917 93918 93919 93920 93921 93922 93925 93926 93927 93929 93930 93933 93934 93936 93937 93938 93941 93944 93945 93948 93952 93953 93955 93963 93964 93967 93968 93969 93970 93971 93974 93975 93979 93982 93983 93984 93988 93989 93992 93993 93996 93998 94003 94004 94005 94006 94013 94016 94019 94027 94028 94029 94035 94039 94041 94043 94045 94046 94049 94050 94052 94053 94062 94064 94070 94072 94073 94074 94075 94076 94081 94084 94089 94092 94094 94096 94097 94098 94099 94101 94104 94105 94106 94107 94109 94114 94117 94118 94119 94120 94122 94123 94126 94128 94129 94130 94132 94134 94135 94137 94139 94142 94143 94144 94145 94147 94148 94150 94154 94159 94161 94163 94164 94165 94166 94168 94169 94170 94171 94172 94175 94177 94182 94185 94187 94191 94193 94202 94204 94208 94212 94214 94219 94221 94224 94226 94231 94236 94238 94239 94241 94244 94246 94247 94249 94254 94256 94261 94264 94265 94266 94269 94270 94279 94281 94286 94287 94288 94290 94291 94293 94294 94295 94296 94298 94300 94302 94309 94310 94315 94323 94326 94327 94335 94336 94337 94340 94343 94346 94349 94351 94353 94359 94360 94363 94364 94366 94367 94370 94373 94377 94378 94380 94382 94384 94385 94387 94388 94391 94393 94395 94397 94401 94404 94405 94408 94417 94418 94419 94423 94424 94425 94426 94427 94429 94430 94435 94439 94447 94450 94451 94452 94455 94457 94462 94464 94465 94466 94473 94478 94481 94494 94499 94501 94502 94512 94513 94514 94516 94520 94522 94524 94525 94527 94528 94530 94534 94535 94540 94541 94542 94543 94545 94547 94555 94556 94559 94563 94564 94565 94567 94568 94571 94573 94578 94581 94583 94589 94590 94594 94598 94600 94604 94605 94610 94611 94613 94614 94615 94625 94626 94634 94642 94645 94655 94660 94661 94666 94668 94669 94670 94683 94690 94694 94695 94699 94700 94701 94711 94717 94719 94727 94731 94733 94742 94748 94749 94751 94752 94753 94754 94759 94761 94762 94769 94772 94773 94776 94780 94781 94784 94785 94787 94789 94794 94795 94799 94800 94804 94808 94810 94817 94818 94821 94822 94823 94824 94827 94828 94829 94830 94833 94835 94847 94860 94862 94864 94866 94872 94873 94874 94876 94877 94878 94882 94884 94885 94891 94896 94901 94903 94906 94907 94916 94917 94918 94919 94926 94929 94931 94934 94941 94942 94943 94949 94950 94957 94958 94960 94965 94967 94971 94976 94978 94979 94981 94984 94985 94996 94997 94999 95002 95004 95008 95014 95015 95019 95022 95030 95033 95034 95037 95039 95040 95042 95043 95046 95047 95050 95051 95053 95054 95061 95063 95080 95082 95084 95087 95088 95090 95091 95093 95095 95107 95109 95110 95111 95112 95115 95116 95117 95120 95127 95129 95130 95132 95142 95143 95150 95151 95153 95154 95155 95158 95165 95166 95171 95174 95176 95177 95178 95180 95181 95186 95187 95188 95195 95196 95198 95200 95201 95202 95203 95206 95207 95208 95209 95211 95212 95216 95218 95221 95223 95224 95225 95226 95227 95228 95229 95230 95231 95233 95234 95235 95236 95237 95240 95244 95248 95250 95251 95257 95261 95263 95268 95269 95271 95274 95278 95281 95282 95283 95289 95294 95297 95298 95301 95302 95306 95307 95309 95310 95312 95318 95319 95327 95330 95334 95337 95338 95339 95343 95345 95349 95353 95354 95356 95357 95360 95361 95362 95363 95364 95370 95371 95372 95377 95380 95382 95384 95390 95392 95393 95396 95401 95402 95405 95407 95408 95409 95414 95416 95418 95422 95424 95425 95426 95428 95429 95432 95434 95437 95438 95441 95446 95448 95451 95455 95465 95473 95475 95476 95477 95479 95482 95488 95491 95495 95496 95505 95506 95507 95508 95511 95513 95514 95516 95518 95520 95521 95522 95531 95535 95540 95548 95549 95554 95558 95560 95566 95567 95573 95577 95578 95580 95586 95592 95595 95599 95600 95602 95604 95605 95608 95612 95613 95615 95617 95621 95623 95628 95630 95632 95634 95635 95636 95637 95638 95640 95643 95647 95657 95665 95666 95669 95671 95674 95676 95680 95682 95685 95686 95688 95705 95708 95710 95713 95716 95718 95721 95722 95724 95725 95727 95730 95731 95732 95734 95735 95737 95742 95744 95745 95747 95748 95751 95754 95758 95760 95761 95774 95775 95783 95787 95792 95793 95794 95797 95798 95799 95800 95803 95809 95811 95812 95816 95817 95819 95820 95822 95831 95836 95843 95844 95846 95849 95850 95853 95856 95857 95864 95867 95868 95870 95873 95881 95883 95884 95887 95894 95895 95896 95898 95899 95900 95905 95909 95912 95913 95914 95921 95924 95925 95926 95927 95930 95939 95941 95943 95947 95954 95960 95963 95965 95966 95971 95976 95981 95982 95983 95986 95988 95989 95990 96000 96009 96011 96012 96013 96015 96021 96024 96025 96027 96028 96031 96033 96035 96039 96040 96041 96042 96046 96047 96049 96050 96054 96058 96060 96074 96075 96079 96080 96083 96084 96087 96088 96094 96099 96101 96107 96110 96113 96123 96133 96134 96136 96139 96140 96144 96145 96146 96148 96149 96155 96157 96158 96161 96165 96168 96171 96172 96173 96178 96185 96189 96190 96192 96193 96198 96207 96209 96210 96219 96220 96223 96224 96226 96227 96232 96236 96242 96245 96250 96253 96254 96255 96261 96264 96265 96269 96270 96273 96277 96279 96281 96290 96291 96292 96293 96298 96299 96300 96301 96305 96307 96308 96310 96313 96314 96317 96319 96320 96321 96322 96324 96326 96333 96334 96337 96340 96342 96344 96347 96348 96353 96355 96356 96360 96365 96369 96370 96376 96377 96378 96379 96382 96383 96385 96387 96391 96392 96396 96397 96400 96401 96403 96404 96409 96412 96417 96419 96421 96424 96425 96426 96429 96433 96439 96445 96446 96453 96454 96456 96462 96467 96470 96472 96475 96481 96483 96486 96487 96494 96500 96503 96504 96507 96509 96510 96513 96514 96515 96516 96524 96526 96532 96534 96535 96538 96540 96541 96544 96545 96551 96552 96554 96555 96559 96560 96562 96564 96567 96569 96574 96577 96579 96580 96591 96593 96594 96600 96602 96605 96607 96611 96612 96620 96622 96625 96626 96632 96635 96636 96641 96643 96651 96654 96656 96661 96662 96668 96672 96673 96678 96682 96683 96686 96689 96690 96693 96694 96698 96699 96701 96703 96710 96719 96720 96730 96732 96733 96734 96739 96743 96746 96747 96750 96752 96753 96755 96760 96761 96762 96765 96767 96769 96770 96775 96776 96792 96793 96799 96800 96805 96806 96815 96816 96821 96823 96824 96834 96835 96838 96839 96843 96847 96848 96849 96855 96857 96860 96863 96864 96865 96867 96869 96872 96873 96877 96878 96880 96883 96887 96890 96892 96893 96894 96897 96898 96899 96901 96904 96905 96907 96908 96911 96914 96920 96928 96932 96933 96935 96939 96940 96943 96946 96947 96955 96956 96957 96959 96965 96966 96967 96969 96971 96981 96983 96984 96986 96988 96989 96990 96995 97007 97010 97011 97016 97019 97023 97024 97026 97028 97029 97030 97035 97039 97044 97045 97048 97057 97063 97064 97065 97073 97079 97082 97083 97084 97085 97089 97090 97091 97092 97095 97098 97102 97104 97105 97107 97110 97112 97116 97119 97121 97122 97131 97135 97136 97137 97139 97140 97146 97147 97149 97152 97154 97159 97161 97164 97165 97170 97171 97172 97177 97182 97185 97191 97192 97194 97200 97201 97202 97208 97211 97212 97213 97216 97217 97218 97219 97220 97224 97226 97227 97228 97230 97231 97232 97233 97237 97243 97246 97247 97258 97262 97264 97265 97267 97269 97270 97273 97274 97276 97281 97287 97288 97291 97292 97293 97294 97297 97300 97301 97303 97304 97315 97320 97321 97322 97323 97330 97333 97336 97337 97338 97340 97344 97345 97350 97353 97354 97358 97361 97368 97377 97380 97383 97384 97385 97391 97393 97395 97400 97405 97407 97408 97411 97413 97415 97416 97418 97419 97420 97422 97423 97424 97426 97428 97432 97433 97434 97441 97444 97445 97448 97449 97450 97452 97454 97456 97457 97461 97467 97468 97471 97476 97478 97482 97485 97487 97489 97490 97494 97497 97498 97500 97503 97510 97512 97513 97514 97517 97518 97519 97524 97526 97527 97528 97530 97531 97541 97543 97545 97547 97550 97559 97560 97561 97562 97565 97574 97577 97582 97583 97584 97585 97588 97592 97597 97598 97600 97601 97604 97606 97613 97617 97619 97621 97624 97626 97627 97632 97633 97638 97639 97640 97647 97648 97650 97651 97652 97654 97662 97663 97664 97668 97670 97673 97680 97681 97683 97684 97685 97687 97696 97698 97709 97712 97713 97714 97717 97718 97719 97721 97725 97726 97728 97733 97734 97736 97741 97743 97745 97747 97748 97753 97758 97759 97764 97766 97768 97769 97773 97777 97779 97781 97790 97792 97794 97796 97801 97803 97806 97807 97810 97815 97817 97819 97820 97821 97823 97826 97828 97834 97835 97838 97842 97846 97847 97848 97852 97853 97860 97861 97862 97866 97868 97872 97874 97877 97879 97881 97884 97890 97893 97897 97898 97899 97900 97904 97907 97912 97913 97914 97915 97917 97919 97921 97922 97925 97926 97928 97931 97933 97934 97935 97937 97942 97943 97944 97958 97962 97963 97965 97966 97968 97969 97972 97974 97975 97976 97979 97981 97983 97986 97988 97992 97998 98000 98001 98002 98003 98013 98015 98018 98025 98027 98028 98032 98034 98036 98039 98040 98051 98055 98060 98061 98062 98064 98067 98075 98076 98083 98084 98086 98087 98092 98093 98094 98101 98102 98107 98108 98112 98114 98125 98132 98134 98136 98138 98140 98153 98158 98160 98166 98168 98170 98171 98172 98175 98177 98178 98181 98185 98188 98189 98190 98198 98211 98212 98213 98217 98221 98226 98227 98228 98233 98234 98235 98238 98241 98243 98245 98246 98248 98249 98252 98253 98260 98261 98264 98266 98272 98277 98279 98284 98285 98287 98292 98306 98307 98313 98318 98319 98322 98324 98329 98330 98331 98332 98333 98334 98335 98336 98343 98346 98351 98354 98360 98365 98368 98370 98371 98373 98374 98377 98381 98382 98383 98386 98387 98389 98390 98391 98394 98396 98400 98402 98404 98406 98409 98410 98414 98415 98417 98418 98427 98428 98432 98435 98436 98438 98439 98440 98442 98443 98444 98446 98447 98451 98454 98458 98460 98463 98465 98466 98467 98475 98476 98477 98478 98479 98483 98484 98485 98489 98490 98492 98493 98494 98496 98499 98500 98506 98508 98509 98511 98513 98525 98527 98536 98542 98543 98548 98551 98552 98556 98558 98561 98562 98565 98570 98571 98572 98574 98577 98578 98584 98585 98587 98590 98594 98596 98598 98600 98610 98611 98612 98619 98623 98624 98625 98627 98628 98632 98633 98635 98638 98641 98642 98643 98644 98646 98648 98654 98655 98658 98660 98661 98666 98668 98670 98671 98682 98689 98696 98697 98699 98700 98703 98704 98707 98718 98722 98727 98730 98732 98736 98738 98743 98744 98747 98751 98752 98756 98757 98760 98767 98773 98774 98775 98782 98787 98789 98793 98794 98796 98797 98802 98805 98808 98809 98811 98816 98819 98821 98825 98828 98837 98838 98839 98842 98844 98847 98851 98853 98855 98857 98861 98866 98867 98872 98878 98881 98882 98883 98887 98888 98894 98899 98901 98904 98907 98908 98909 98911 98917 98918 98921 98927 98930 98932 98933 98935 98937 98944 98945 98949 98950 98951 98953 98955 98957 98963 98965 98966 98967 98974 98975 98977 98988 98989 98990 98993 98994 98998 99003 99007 99008 99014 99015 99017 99018 99022 99023 99026 99027 99029 99032 99034 99036 99038 99042 99046 99050 99054 99055 99056 99058 99060 99061 99063 99065 99069 99070 99071 99074 99077 99078 99079 99082 99083 99086 99088 99089 99092 99094 99095 99096 99099 99100 99101 99102 99110 99112 99115 99116 99117 99118 99120 99122 99123 99126 99128 99131 99134 99137 99138 99140 99146 99150 99151 99152 99155 99156 99157 99166 99168 99171 99176 99178 99182 99184 99187 99188 99190 99194 99195 99196 99198 99202 99203 99205 99212 99213 99218 99221 99222 99227 99228 99232 99237 99241 99242 99243 99244 99246 99250 99252 99254 99260 99261 99265 99270 99273 99275 99278 99281 99282 99283 99285 99288 99290 99292 99293 99298 99300 99303 99307 99308 99309 99313 99315 99318 99320 99323 99324 99327 99334 99337 99338 99339 99341 99342 99343 99349 99351 99352 99361 99380 99382 99383 99384 99387 99388 99389 99391 99392 99397 99398 99403 99404 99405 99406 99407 99408 99409 99411 99416 99419 99420 99422 99426 99430 99432 99433 99434 99440 99442 99443 99444 99447 99448 99449 99450 99454 99455 99456 99458 99460 99465 99471 99472 99475 99478 99480 99482 99486 99487 99488 99492 99499 99502 99506 99508 99513 99518 99523 99527 99528 99529 99530 99532 99536 99539 99541 99542 99543 99544 99550 99551 99554 99556 99562 99563 99567 99569 99570 99577 99579 99588 99591 99596 99597 99600 99606 99607 99609 99612 99614 99619 99626 99634 99636 99639 99646 99649 99651 99654 99659 99662 99664 99666 99667 99670 99673 99679 99683 99692 99696 99698 99699 99703 99706 99707 99710 99711 99713 99717 99719 99721 99726 99732 99733 99735 99737 99738 99745 99749 99754 99758 99761 99767 99772 99773 99776 99783 99784 99785 99787 99791 99793 99797 99798 99799 99801 99802 99805 99810 99812 99813 99817 99818 99821 99822 99824 99828 99829 99838 99841 99843 99852 99853 99854 99858 99859 99861 99866 99870 99872 99875 99877 99878 99879 99881 99885 99888 99890 99892 99896 99905 99909 99913 99914 99916 99920 99921 99922 99927 99928 99931 99935 99937 99939 99940 99941 99946 99948 99950 99956 99957 99958 99961 99964 99965 99970 99971 99976 99980 99981 99983 99988 99991 99998 29398 4453 25441 71717 3991 40176 56966 27418 4176 38744 83961 69275 49949 34822 29535 2748 27113 13485 39932 99932 60684 76245 33818 43490 92529 13721 32702 30345 38063 39531 33464 94507 45767 69228 96045 63263 31213 447 3811 77027 12199 30294 26073 90583 60141 26513 58402 12026 55961 71921 87728 95332 75300 31429 42838 22642 54856 20362 202 57951 19532 99247 92406 38044 46841 61762 88705 41008 7062 3915 80297 43441 43417 31338 44861 59343 45511 85880 30777 58970 22387 2884 80212 12564 82494 6544 14503 94386 34189 47774 85050 30123 45982 57671 37321 1241 93946 21439 82987 95668 22417 89514 78546 72980 36228 8477 93504 52731 45215 24669 89631 34650 52478 44390 83615 53208 54920 33738 80838 23014 34579 51737 1178 64287 53832 30381 99031 77370 21839 20425 87493 91714 43865 67464 99514 27862 8068 57139 44365 71065 49197 82761 10507 1770 86629 69851 57847 95574 19739 28379 26770 24260 35553 32229 67261 69530 99277 89627 72710 8125 98207 39700 41765 37164 98288 70575 84284 38296 4850 6096 73464 94618 40212 19770 98117 21249 80635 13853 40165 56532 91161 61926 53668 14640 48450 15173 49737 64026 16648 61410 67086 32118 91238 54786 53742 38587 8464 34319 27669 43954 69161 54944 71315 86505 5348 2314 75495 73665 28905 82343 84868 36396 7781 87175 74499 88492 8685 62447 40515 19630 24888 30974 66148 43740 15337 4203 31944 9025 84231 35584 46128 37430 91283 18499 23602 59872 7340 7387 43326 1346 65181 41523 28604 62307 24245 3103 3667 72078 2319 12597 91416 20324 30877 38234 4539 46158 57037 25337 59889 85301 20820 86484 53598 88135 57389 44957 83036 83596 74115 78763 91061 54891 28637 40374 77446 14670 2852 78301 69023 73033 14895 38116 11370 9543 71071 14971 2350 34817 52901 22831 10082 47689 9523 13107 20442 76621 88142 71358 16064 20832 85444 25585 52283 27759 28917 55819 23964 17797 837 96162 45389 91989 44541 45111 74249 19820 23049 41382 7547 53002 88161 39452 31789 97751 33094 41159 46431 92116 77530 36480 51057 66494 7586 44907 43931 83027 56121 20671 43050 42905 27536 67235 87720 14127 11626 87779 47585 45101 98369 46629 18123 18198 84241 71075 19808 56658 29056 34940 73096 68550 6076 19134 10640 28736 56314 87061 41341 76656 2919 10351 69383 306 71986 84902 45411 71882 98006 88469 25886 28070 36902 21653 2075 52394 73576 2540 96581 95185 7487 36111 1254 9968 42533 64178 10276 68903 78628 59483 58990 94899 87449 10674 32096 4698 62885 66071 57535 75803 63649 36764 96684 4670 31804 90938 81029 52944 75536 44090 12022 91247 40831 1194 62343 52830 30403 93850 8555 41089 23502 63363 89174 64310 87685 52160 73395 60703 52348 34774 34003 10204 97043 302 13256 84310 20628 50910 75806 61242 35457 48946 90043 61743 59043 68817 49080 76937 67750 84555 12998 49180 60519 57091 48417 37343 34658 5931 81585 90077 38535 35051 81438 76859 25955 88027 47266 37904 94758 62677 15949 59439 81547 40338 63331 84932 82222 48574 8787 64013 83986 93051 84464 29948 77994 63823 78153 69898 23692 25391 34772 22251 41919 18377 15448 92654 59586 54103 24199 38915 65612 20463 15092 82348 42803 46029 40145 35585 98225 87935 61803 19537 40422 67201 99463 8296 84447 48843 89021 8379 90768 24028 84835 22356 76758 27631 79267 60705 62435 98353 2548 72989 52168 53366 54247 90661 33498 38499 7640 2469 6552 34138 45171 89956 85155 61514 4989 62646 54010 51635 73973 24884 58105 94284 15868 28841 6053 60344 43289 18199 37659 23334 31694 25413 28532 86458 40636 35838 52740 58196 9273 46784 79702 37104 7371 98792 39332 8548 94855 15787 29748 32763 54857 0 46352 76615 88997 43154 14952 57186 9007 32845 80174 75397 58203 68874 38850 14782 78454 40228 74616 77352 12439 53448 61990 801 86497 63111 4009 19709 61451 93641 10795 65543 33259 32421 17417 79805 46777 35139 52188 68502 88361 79441 71378 24415 1536 44428 73109 49840 86734 55843 66672 26488 64271 17193 47582 84533 36455 41042 25188 69947 46125 51867 62507 10114 18426 24889 77474 77986 11078 8885 3008 85310 42140 18066 26651 71218 85819 49838 35341 30747 91186 49192 72060 12158 54003 78666 44579 55601 47652 72940 97406 63054 25900 92610 4775 17215 84087 23394 89359 34533 36024 31101 90921 68010 26273 72697 60016 62294 98459 42347 26021 67367 18093 49559 75408 94091 20025 24147 10395 90722 57619 28180 66168 76076 31529 32656 10595 90843 74696 55597 11747 58202 38378 99635 19552 54025 10634 93507 23101 86381 8984 53988 8149 97155 20608 32762 35048 26196 12202 66781 57663 32556 1619 32045 92737 89346 94635 88286 98675 95449 43124 61397 87901 36513 36901 73945 65540 32757 52629 90632 76913 14164 72537 83034 80335 96488 907 78803 21328 26151 12267 35030 4687 44672 46875 78326 41639 39169 33182 76721 29855 40083 85359 19312 17719 88323 93796 18972 95992 63185 57221 32026 16999 60983 16842 4230 43005 45882 69700 80400 86400 24118 46340 33654 21770 16195 94467 36915 34914 13077 17922 14093 56758 33496 57800 1816 45610 95906 38547 85087 33596 56541 54501 92907 58802 90062 21806 20010 72921 97204 91756 32901 84411 95101 85214 35757 32738 82442 3444 69062 17978 4877 13703 79064 92467 74215 7035 7425 15714 27934 6216 32244 37814 9715 76668 14384 58519 25370 75166 81966 55642 69902 84543 79104 34803 52898 53127 88794 46299 65981 51013 67723 10417 93780 96288 50181 10110 7349 66855 20877 76294 55626 91197 44626 50395 51571 13064 25448 92746 81566 92865 61709 6336 96323 56038 67553 34986 85441 43296 44015 4036 81661 77407 34477 14004 24358 96531 98151 76506 28423 483 79719 19918 81416 82353 17089 85674 53733 46946 21295 76186 69624 31026 88089 6792 48363 95768 14065 73222 85700 2586 95543 16685 77464 70377 22817 24248 12675 49695 92848 78498 3023 44358 11617 30010 10454 81788 63585 39313 70525 88115 77290 40189 45707 38957 6647 4209 50035 65158 3965 12609 4627 68855 11638 5083 39937 68717 13501 26882 20590 33235 85687 50409 84664 33555 93636 55682 79513 68987 33167 23562 56096 54831 67370 5097 17046 64227 27484 71100 56014 72269 90675 78743 4619 5839 65605 63785 53673 25667 83667 87917 72418 89976 65200 96181 25288 46723 45145 38842 61417 24546 14044 57622 59110 24146 6499 71024 86862 67862 22261 50623 81242 20014 20956 87085 48725 74360 12305 11199 40690 16480 50262 92261 28244 48726 72776 75265 34839 95750 11805 30790 67393 10620 24908 74737 80878 74401 91138 94662 36932 41179 67541 19379 74403 92523 49904 48993 24733 30810 49783 51299 66739 82605 58827 66345 21807 79156 51617 56558 94398 18650 87210 2590 7370 24734 26155 56614 76428 47128 37792 19005 18364 79352 60926 17984 1052 53624 5535 55392 2417 87522 24163 75570 50143 72016 8038 18193 1581 62550 55851 32202 9565 21063 80483 32376 53332 66743 25793 18782 20041 23310 16824 57905 27124 5789 5427 14820 89927 982 56226 54130 4129 62658 93001 61783 94750 17220 15550 52584 56955 52954 50153 64092 58820 88489 11086 10704 34473 70704 74281 27438 11825 36180 61616 81482 42773 68899 9427 76493 11986 53964 69384 18935 29703 77043 30137 97195 59638 49143 85152 76190 61065 94764 33115 4773 75483 78520 80068 18721 48037 39456 35171 2789 53852 1907 31 56178 5196 76563 81228 95074 42800 82602 9241 49428 18982 26808 1774 53890 81420 96372 32006 41335 25411 27340 6728 21891 23944 87062 25819 80659 71638 85639 91707 47523 44384 80485 83738 84917 46844 91839 89650 28943 54067 38694 23851 18203 74057 30068 3969 59358 85534 24986 99629 54420 7021 60025 38366 64254 43511 23074 56259 49017 84285 84435 23762 25686 11814 12358 11267 89986 60307 62889 25100 47964 6687 90257 60798 50368 13720 63037 57175 7469 55827 90913 57526 54532 84630 62521 46365 57961 24438 6297 99013 18659 58599 52416 33079 61201 39957 51543 40650 83216 31002 40300 78350 12487 15698 59160 35434 11093 86490 34826 24047 76373 35193 3414 51657 61211 87585 23765 61273 18330 59360 19854 4459 69792 46591 73787 3792 20758 28935 46707 97463 21245 58616 14785 8672 3341 65190 81164 53976 27100 40469 43644 63392 27531 79909 38625 92392 27485 85099 25901 58587 98456 94350 43392 399 85079 75279 91110 67024 86085 42661 85717 38031 99332 80436 46369 80391 48127 30944 70676 93516 11781 67268 30841 92829 26215 63129 56343 69802 68307 94392 46239 50104 67714 86586 42327 50939 59051 31562 70891 75140 36706 53117 93879 3766 81447 76402 32581 6785 60990 40622 63465 30942 78084 82988 31866 17887 81733 10784 93270 2921 40085 92705 85446 93842 15361 4058 80013 28215 12350 35053 19211 46773 98098 30639 71634 82640 52741 32252 57306 33219 87384 56822 75529 52441 54385 21655 5098 16009 39278 29606 43688 5921 25011 39413 34097 56735 4428 16936 44312 89722 52417 77475 23362 71032 2158 25604 77918 31371 8218 6191 86879 55078 42250 44061 99167 33477 3761 94305 9455 260 75660 60022 9169 90027 75840 70555 27202 64971 24231 92224 91705 61307 5818 63278 9868 32014 63236 86716 19615 37460 59321 73473 29152 73560 99109 19611 93640 21373 29250 67206 53857 52991 5270 46397 19285 46028 51841 65750 10291 15736 45791 77299 61052 21184 98721 600 506 53054 35567 9895 95838 11219 4338 54759 79852 40326 70344 2886 32772 83747 20047 8136 26856 70456 45886 62468 46663 65331 88840 97005 43774 28878 18784 33703 13960 96287 89614 48483 28909 34705 25610 93134 25944 68498 40818 72500 96368 12342 46957 58206 42710 94713 56721 44576 97780 55147 13385 99834 91063 5583 31162 19545 45849 37832 67230 98748 71348 16900 83304 48468 66980 5320 41352 86824 21133 44195 44169 61706 25798 55403 30417 31346 10228 52464 36841 87939 22275 93271 64378 30564 97386 77930 82593 19396 45387 22395 78114 70001 32847 43650 13279 2293 37604 14038 16316 92334 85200 4418 26184 54491 16721 7435 68381 63516 43407 67652 31984 20843 78231 53858 2071 62045 15058 36002 5526 17895 30179 17587 74741 40179 57868 78484 20532 3225 78760 14655 11473 27238 96681 43772 18146 21665 61462 91498 37993 73833 38731 82711 39711 1515 38092 24223 89808 12952 35784 25042 43744 81282 59470 47511 97351 27882 99114 10945 54428 37082 86358 49095 76163 9380 51160 29083 60746 7711 22173 2486 63042 61092 30502 42958 13060 7151 90526 41868 57515 86394 28520 61348 77393 69564 44189 98363 23850 53545 67891 49475 92883 27117 57333 19951 68881 83320 59310 15891 33248 75938 10528 61000 43611 78708 76158 27011 97840 54969 99604 5917 54916 46554 25292 15126 62149 83019 95790 18056 91626 66659 27058 66908 49053 52447 28831 1482 8597 42586 17852 37452 18419 34227 68581 31554 25276 89518 73775 38177 55332 29235 21780 8327 46311 26940 88547 40468 24704 79485 5725 81891 23050 18996 86483 93019 8226 94412 11993 81751 42417 94792 63170 82266 52665 53083 64558 80743 83896 93315 47659 11880 91804 57460 37935 83567 94692 23089 19472 6265 21833 42174 66086 22121 12372 42054 32132 4039 22580 1527 14644 40024 99483 71136 58392 37439 92176 21956 57101 32201 25096 21272 46721 54318 11937 72708 79127 80340 67213 33004 30318 35130 75225 93899 78812 19902 3572 5107 36019 35758 41202 86574 21892 41484 62422 92070 67488 94715 32769 43370 31310 45960 29533 35841 32354 94651 25466 53649 97309 26732 16084 65890 28488 32785 90901 41635 58312 73248 99652 17182 39385 22686 45094 12116 38492 84832 73718 16486 7758 39994 60480 1823 13828 25669 50620 27782 26422 74888 18118 91081 17986 7839 9594 61920 98063 49776 68499 3180 73063 92635 72089 34584 45014 52467 86205 41991 10129 8388 50835 16517 82183 9757 7898 48671 98664 87786 18157 67198 63594 2386 25990 39446 70673 1564 65716 68059 74883 85593 74095 80519 95677 33900 99051 52290 50847 19747 74580 8143 26628 43331 9162 74276 43036 25410 12746 32274 22711 29214 14441 64128 431 24600 67120 93686 59591 23109 66737 27538 18857 21196 87054 49969 80747 28595 23408 25699 91149 6653 16518 97495 16571 66193 33839 82162 54615 95659 18461 71925 83506 42736 44330 22361 83780 34449 22945 44058 40835 82364 83617 44353 88441 3067 46186 8508 58749 5688 62503 73365 73686 71294 50870 73282 84530 72065 85838 8240 65507 95435 78199 31216 14762 70284 64932 49739 54091 72601 91107 56870 67874 43400 63485 6540 95355 72185 80314 24647 4415 47449 62518 7494 85003 31844 94271 20037 32498 49508 90590 1421 67651 95288 73557 94319 39167 67819 75126 5584 54176 39022 64019 85831 55347 74465 73522 31764 94491 21664 40281 3242 39177 42125 58023 74978 69847 30596 14541 2391 34525 41899 57231 7538 55219 28898 12441 72440 50392 74315 32180 84217 61178 31841 39179 29376 38444 88308 51261 54697 98547 43103 6772 443 11990 40131 60666 54114 96945 5269 93866 13521 85110 97982 81851 54561 58912 88514 82409 34846 60997 86977 48119 70962 87008 40606 34985 18113 50494 50373 40531 51587 89623 23750 26947 88444 72486 73360 33730 64438 57452 98399 66409 42354 46520 76650 29701 44430 83393 79902 1499 15459 97595 79967 39434 85670 76943 56195 54706 32396 20316 86163 3923 31567 33518 94718 90453 72268 88976 25866 55840 53440 42137 77488 32355 35318 16328 39650 14637 80677 93828 21402 53333 56378 41631 27671 10229 15643 89947 76338 19164 73742 9558 97888 10279 5614 43971 3310 41558 38412 72014 62773 84783 3828 70279 46011 37690 79545 5461 39014 76748 40540 61731 43398 79462 33522 31048 40062 21616 6100 20822 71076 45593 27610 9893 85311 55021 93385 2470 37990 197 27503 50290 37209 96448 71412 35638 71571 22307 59289 96234 45402 8846 29977 18564 79859 62846 65435 11582 34385 29187 92641 52771 86615 34233 69296 27777 40046 88117 23213 62771 8025 38898 72219 40344 70783 16804 68624 41395 95565 69819 21428 49636 52847 28731 22331 45929 77515 95464 74188 21947 28107 22866 11391 27921 251 84006 74632 92691 43913 34305 15015 23238 87521 1410 39735 48377 46386 15815 76702 15097 58675 2768 65600 62484 2745 88846 1131 88374 84751 34910 24100 16193 49982 59524 90841 33562 21378 4845 51134 91154 1945 65417 86775 29468 35113 91883 14844 7224 34928 29746 8905 51707 60013 4088 7403 8996 71669 38576 33440 58194 57835 29806 53115 12415 9779 53429 15351 5682 4386 22853 63313 47259 26648 8750 55888 11883 40088 60253 33963 16961 83341 78477 21802 26425 62196 76651 65967 35958 3858 50689 35363 57919 62089 29006 79556 79497 54997 79435 33221 52905 35471 17469 80680 44493 74589 4231 28601 51127 10809 6335 96942 46470 94617 40645 13458 33563 91887 85510 31902 73213 57726 75175 98472 45226 64902 51 44883 61325 72785 58816 45743 76056 52835 63611 59564 96105 11535 80398 53288 45823 31862 60383 25457 40716 62681 58559 78939 77820 16357 91565 91612 13608 30415 14779 30566 40287 31463 51576 22462 92064 1498 74691 96766 72617 67277 70042 12414 94955 13557 40707 76340 7969 45772 50877 23752 54228 16250 28519 48750 24153 82388 5717 13323 25289 51980 74373 54276 28762 75728 22125 38581 3077 98129 31076 91554 5116 26387 11659 91541 68633 75256 63381 52535 28441 57855 13042 68687 96244 98300 82312 48519 39784 46620 51955 40907 35882 78772 62313 7149 9377 73318 65270 57634 53707 64511 65943 45696 95975 45173 17155 92212 72197 88865 27284 53602 2034 8500 49482 59882 81623 48800 83084 20456 51267 31096 37333 52254 71618 66383 73677 49925 33326 84796 30048 76839 67442 72022 21489 1116 96596 34684 1737 62497 2759 7475 55815 23636 93151 57142 32622 76015 20993 46826 94880 44116 8197 4638 61208 1905 63415 57031 82293 24264 89992 4796 11111 32613 98297 80656 14853 71539 46734 63248 38006 79660 58514 13862 50862 79747 79037 72509 32626 64529 72213 31659 34328 97080 38700 9844 4867 19165 69782 36729 79595 16780 79011 11456 10687 79281 38800 64117 27246 72696 95556 70077 88642 11624 83321 98952 85725 87767 28896 15821 66226 53078 59337 30104 8912 14584 71306 94357 26048 81195 73570 73076 85425 6496 80605 96994 98586 6479 81298 14858 71480 6114 2020 71674 67573 76975 30823 99734 78757 28925 8895 42802 45550 97173 39797 29025 73108 79218 68959 18323 77307 24868 76348 59188 51332 18495 30582 75234 40939 48237 9093 47728 14242 10441 79299 82051 99314 98532 9245 55915 51448 91840 92920 59062 37371 98205 2991 71654 74728 96508 27440 6663 39036 16381 37384 71202 53522 50790 23433 4643 72209 68689 10927 7610 90380 23550 76950 70530 48526 49227 78800 1292 14826 74791 96811 49429 16647 53343 19942 46288 4335 38268 29960 8614 12803 93245 91181 51514 26127 19410 37100 76220 606 67913 50320 51763 16586 50402 90148 14380 46193 38300 62234 59659 25876 2186 97006 37813 36975 60619 50116 32246 27168 65058 76472 99860 37013 31246 72749 45723 1706 87906 28109 12488 35202 21543 31381 95073 92674 56546 204 81575 19646 91884 60092 95052 26566 75161 31941 18259 85839 23872 32198 11092 30768 60815 27953 81601 99951 82156 31292 8328 18976 27656 82328 78346 62080 73905 13481 10213 6959 75361 54990 94619 46698 23275 43605 68342 78857 79105 44657 77127 2810 83966 70385 44480 21277 55720 83592 58482 96169 85921 25892 61219 99705 71161 54992 87922 98146 44905 62914 45146 15878 70178 13442 86345 48919 3375 77177 61528 61973 92590 41943 8503 14474 87180 71599 83292 18748 76405 43784 96906 37341 94307 89070 52801 18766 80641 63886 10649 92285 3334 49136 35230 39781 62467 18507 18048 88247 52974 94396 10539 47610 41913 35748 96599 46645 54550 9637 26536 96077 64423 61473 49733 9596 10384 24322 91676 55802 60782 79688 82360 47761 55583 51365 39360 29852 70224 58743 95569 58137 72550 46406 78641 89641 73132 80744 91729 87742 97567 83547 2878 76450 93546 1233 26669 43968 48011 37979 43300 90126 30311 5337 97787 53751 60351 1687 12706 61020 94090 51387 36176 84492 67817 43768 21788 79705 52678 56192 2574 52652 93707 83798 33749 38774 82700 61654 376 42416 50097 57565 23218 86859 88327 44224 79957 81774 49279 34641 97701 49572 11741 40087 17490 2804 97522 59438 29988 60089 30115 99593 96725 88301 80908 82461 23098 59196 47265 17872 17635 59831 53610 50379 51720 42749 80909 3109 2861 44498 82488 25223 90617 11812 57900 51725 44547 50804 92489 73881 84356 71060 55582 96993 53587 54178 76451 4954 81710 52305 35235 52613 36390 98104 43862 39152 12367 91222 62257 90399 60424 38752 54620 10504 98983 61356 69886 70101 47670 94394 29471 83086 36086 47489 81713 30959 60136 88133 30485 80775 25177 37738 4827 30309 39357 47290 79726 90878 71558 10318 88496 94245 45285 3471 84766 98938 64773 37000 57792 30796 11835 86963 51788 29854 63076 7595 14228 1135 42550 57298 90704 79085 90128 46577 45617 6933 10183 60901 35039 36774 73796 57939 31851 23549 7400 23270 67002 96970 5651 34577 39187 36606 66300 55825 29708 96903 7259 52146 10019 15073 20100 35573 73523 21903 14508 9861 78404 56615 91686 54338 87278 22830 94196 36724 85677 58460 41303 91489 83218 80441 51145 55190 9799 13366 93785 14816 32332 22946 6619 43785 31584 60376 11501 98423 39176 39433 42832 55040 79858 21252 85801 62940 36352 77115 27678 83726 48383 25140 18119 26517 91355 71755 39590 96380 19928 23904 7678 71416 44582 16574 3504 44420 48801 91045 23397 66111 69419 44956 44667 54614 55545 49094 15806 4640 1546 67702 23962 6127 81841 67280 55556 24380 51347 26609 1598 52412 76043 1643 84891 20275 44309 28224 94679 49362 70493 19421 64484 48337 83256 36696 26569 68082 82830 89989 66439 44374 81069 87753 92916 34829 10699 93622 53367 9863 87228 2238 5005 62460 11901 25059 99355 58876 14643 41772 54799 69030 88631 45294 57527 54890 1094 11727 73678 10155 91262 84192 49613 29338 11189 22990 47000 65859 31353 27087 50100 19308 47727 37613 5326 12932 43256 5577 32479 24926 95069 30623 39892 94898 40685 72216 23150 60410 46113 22728 50011 11113 72461 71331 64654 68252 37530 11427 45428 15745 85292 11876 41336 43670 26043 78606 41175 20692 21104 16604 61401 13742 25950 3033 7928 57812 69285 22952 89792 87251 26540 10556 71596 97637 28401 49576 52868 70401 29277 22369 99141 84760 37946 60330 24136 93644 52473 68072 49336 24198 13838 78855 98852 71504 93389 32835 71410 48759 63776 98693 38690 59731 8532 13492 87718 70133 33238 51612 25937 56430 17862 79039 74905 25030 25375 36401 17074 92772 4097 96731 86299 20768 316 2085 87829 88644 38738 6489 99066 50648 95369 80075 48367 25715 45015 87059 8363 69461 20001 79052 51963 63057 45729 58227 15054 36485 25153 28155 53019 66394 28281 45048 89295 17932 7276 8783 55984 62956 22851 25492 78771 509 55323 54258 70037 3976 21225 21987 63728 82675 84840 10591 24591 69925 9575 54286 84085 30029 73715 24474 75818 50517 19355 98750 36699 42692 802 70884 59649 97995 44702 99691 88016 54694 29859 64958 774 15350 73113 57850 7517 50539 24883 59467 78769 32445 61373 47146 5057 13976 15044 36897 38612 70757 62244 23698 45911 62669 13463 87425 10388 51182 26913 91635 40772 63251 97579 46055 22081 53096 3956 83160 55541 52189 64670 76560 20521 37421 69463 1886 90660 54928 59273 86286 64896 87289 47403 58341 74294 84604 49592 69118 39541 52525 45117 1663 81143 11713 36469 28881 71880 69051 53493 63922 20030 80818 77054 55554 35238 86352 84871 36170 13736 88907 41073 81378 46786 74299 17885 31122 95122 85867 50183 86468 31276 20231 79241 50547 95664 80736 53270 85198 32015 17700 49145 95076 82676 3468 19323 57480 11333 44024 83571 53132 23483 17392 86247 52618 19016 11013 55571 41272 98518 45746 95509 91670 55222 85109 11902 48481 97739 5011 51070 69387 76726 92601 46008 13200 31155 2201 152 64321 46351 6988 91036 97295 47102 81481 75223 64002 67579 82072 99470 90169 35393 26746 90644 70585 96895 57560 85356 57894 96953 47921 81691 95902 70701 11307 36079 13008 98690 74162 5719 22024 1072 90731 82248 60791 55458 61475 7417 17001 45110 64811 2205 35811 6894 18086 2011 22939 77774 49312 16352 51450 13407 24582 16543 40464 15012 76703 88551 3863 70090 34372 49720 8158 45966 2485 44537 36377 34004 59268 52192 40893 76204 52914 68430 88910 27253 77660 13832 17484 23623 72129 60538 56999 31629 1208 58560 95480 57 36280 91044 97097 80404 31408 75613 71162 30288 20933 90422 34967 49798 20382 85218 57957 68463 19457 52419 84061 59811 98350 72593 16273 50139 79350 11558 70298 62737 50286 58893 42552 57392 17514 26650 482 2028 96930 68495 62554 84030 93697 58901 19343 57388 33009 45492 96874 40740 80269 20377 37215 58630 84531 42494 26908 93846 38352 97378 83125 11163 80332 94523 22894 75133 58133 4728 71451 77706 73778 47516 97401 1144 78516 25377 22665 51591 11184 38658 49499 85645 57039 1061 77538 91139 60353 10551 52844 74844 43043 84687 6954 20845 51020 24432 85312 17617 29711 44708 70823 42939 84213 35470 38287 29334 33763 2365 80687 62425 75876 56767 64127 86227 63712 16161 16438 18702 74584 59939 60962 59904 69680 64998 52568 18095 62523 65560 55549 10465 14106 2225 52225 57441 44441 34408 5769 52462 33664 63189 73845 42378 14935 3477 87074 24442 95105 3065 67580 8914 81364 327 8286 44122 55158 40169 88698 40633 79315 77851 39322 9793 78318 13840 82351 20906 74472 41959 12810 99251 30422 72512 67097 16534 91708 62824 15115 83004 2888 54414 6771 97130 23655 66690 91438 93379 56116 89841 97158 74619 88443 43173 91172 22573 55300 86331 85743 17207 43769 89030 87454 1363 98162 98364 47077 20474 77556 6268 92235 77121 792 62586 11772 86515 20792 63695 83783 87243 64216 15887 9818 90096 77428 9405 28626 22659 64259 55552 19785 2107 62943 10894 67484 96170 70371 78259 28901 42131 81520 23207 43404 4404 8752 33195 95942 287 83544 82815 63976 6156 55336 21541 15410 29842 26244 54608 95311 21909 74398 58092 80985 98848 82240 52079 43182 88965 63872 78922 40244 77627 48888 29791 22007 73389 15019 64728 50301 11057 68363 83556 30589 84770 90224 96660 94469 23259 49929 76946 84017 25006 48959 63002 87919 90587 22355 88952 14063 17501 50874 33333 91783 16726 9438 86192 31739 72273 76912 26145 44012 90227 91862 68784 19201 614 36427 68348 7375 25598 65242 11641 29876 15333 86323 48271 2295 73852 98010 9677 88764 92683 15174 6615 82548 38407 54866 79113 94646 26612 7437 52708 74561 7664 66269 50371 65749 40578 98326 57044 32318 58511 51997 32147 28587 40372 66586 79529 37976 13237 95193 26207 54172 11007 77762 51307 64533 82399 4021 39947 36532 79941 76200 22617 23130 34518 5208 5072 16182 98046 11711 58651 58565 3305 79275 94994 36369 99258 87150 93535 32651 59501 87924 81484 9311 41903 37033 27530 97833 72504 53734 10585 38212 52076 39219 28716 67510 86206 6808 60144 39856 14684 75973 46763 98940 78048 10627 11974 15430 40805 53817 28548 15822 62092 56428 10778 99555 94936 60408 9103 85675 45360 61899 41859 51996 22256 13586 56328 93226 20053 50605 28954 42540 89216 89412 29587 10328 24610 59222 86677 93794 67276 1406 95011 69099 60295 90345 92279 27278 41198 19297 64632 88522 69433 64985 62779 9140 29910 21593 3959 72990 83616 70310 17888 18998 4580 54873 47013 87112 517 29851 15311 73599 20393 24766 71741 53326 62565 63030 95124 40182 42555 48229 47875 83154 88351 6059 54242 1721 61455 34746 82296 98521 8933 49246 74350 38389 55638 25775 86350 78823 2345 53741 93886 28696 79319 11688 12606 6679 65531 91938 14390 31609 59161 79966 55349 33150 20070 73400 61198 35273 86602 2705 53112 38747 41834 33379 74680 48436 31687 25831 30506 29520 62756 9748 29925 23145 37303 75221 17917 39963 83149 80790 40427 65036 19911 12107 54982 6126 37540 48774 92541 60459 88991 88480 75197 43687 29936 94591 20885 52008 51804 27248 52646 14275 19302 86650 44860 20445 89695 61812 22010 18350 88298 33132 95114 81643 89481 89698 53960 90964 60509 69625 8850 56497 85044 54648 15942 2536 73805 41962 83964 30516 61494 51913 32309 25425 96194 26370 22714 84019 24092 96316 97372 45537 65553 32744 55797 10657 23662 90360 99263 58655 42402 98495 54042 46618 13988 55968 60821 2581 27528 49303 46031 34788 40678 5291 8806 11121 51376 41288 8268 23134 26592 28234 68561 85018 72159 77298 89690 19589 13793 15338 98920 74938 21808 81292 45178 24552 41589 50932 95157 65626 77853 85463 40630 28558 97143 61386 15776 78013 2370 44543 7541 90865 78358 97722 74644 92823 75216 1302 67512 30850 60803 74980 3548 96954 26790 46207 44112 22864 68896 77715 24958 82701 47941 15002 98681 50053 65929 46578 53008 22812 46048 97782 44190 81250 21387 22616 52603 94811 60179 29972 26171 94274 76720 40421 84960 8151 22527 59643 42647 55928 80432 12354 37456 61148 21334 77668 12708 25031 6255 19955 36246 57968 29453 30846 16835 28085 81015 86031 36633 772 36815 12565 13103 35201 99130 71323 41275 21920 86496 31975 97050 72148 27160 70995 28860 71393 38826 31121 10307 13181 22231 86210 30016 33814 12666 24167 19959 7407 2909 84125 84538 66408 88622 86871 49367 67339 75937 85823 69569 18340 94703 83925 50912 37635 29902 24639 93215 64365 95215 5678 70468 45790 51185 61055 51796 43956 17969 53982 25086 87814 6251 70030 11896 59620 645 58232 32104 9635 76803 46015 94331 47064 54007 33139 8514 88777 43401 63261 66317 90618 64590 77557 31030 51329 1251 84439 96065 19685 9232 97964 56155 56981 65699 7963 29503 85453 38488 99189 11571 50562 47797 5093 93574 92528 64221 24298 64974 1665 63442 15844 61636 38584 51283 41713 44013 41412 69706 54843 63100 21884 47495 42751 99538 79500 54495 94842 73003 53651 89824 65694 56111 95824 67172 5485 22037 56047 60116 93501 5358 37926 62440 43515 93427 29301 36786 3749 5563 19967 4439 39582 5557 84141 55756 9778 76551 78338 82859 21990 91218 35400 85899 24941 21540 34894 7477 93153 30854 23844 28391 70946 17260 15962 51855 78037 1583 31912 22389 67783 83414 54848 96037 63748 24960 84948 40545 33184 78995 90416 89354 17491 59792 96455 97677 21739 21919 25766 15464 27125 42879 36239 67098 3302 64430 94332 96825 88704 8766 28134 20923 74800 91086 44231 17570 33128 27727 73383 5791 67125 88593 24554 87165 90275 7185 73293 34672 37121 83935 39688 95534 88486 39163 69177 29543 30425 70855 50895 21106 20170 5050 13399 91499 60787 15917 97157 40268 69438 44528 77328 11488 62301 53189 10895 53438 96444 88253 56554 70888 62137 86499 51452 93032 9978 62501 31881 47552 39035 15091 32021 11762 32830 47321 66427 27914 39580 63675 21283 48518 56028 62944 50775 16755 64048 60115 29950 2717 39111 76273 9372 76441 97178 62571 77359 6940 36588 21304 5413 96997 61435 35507 14299 12933 40071 80077 17012 1207 20765 18121 48010 81460 5551 18943 29992 52118 75993 69216 73724 90930 11159 58422 26148 17884 79118 53768 4237 26401 17081 92108 7438 86990 47405 38275 37526 35448 54736 29540 21858 70129 30672 34278 50310 58275 33736 20978 69284 96529 48598 78227 55738 4245 97507 35398 29531 69479 75846 22722 66878 8527 54082 46927 29782 73794 84370 58528 42979 49119 23854 29846 60754 64454 53657 2142 11132 35676 12473 25471 4754 87458 82284 18734 59374 21703 79997 43376 7374 23967 70902 39539 28048 59842 72866 64960 38022 30149 52710 4478 90372 20218 11454 78298 9057 56711 24762 5531 85492 55927 82177 98273 51424 18338 80826 65932 76727 44945 29226 87158 19441 24763 44155 69867 1265 38685 70022 67359 87803 79133 73675 72674 27138 26714 62360 29778 93478 27174 60000 61007 96082 25923 81030 1446 52507 80780 56691 24626 17936 36714 32197 81258 24844 88688 72600 34531 99423 73028 6000 55352 3064 64429 74733 73064 45566 38802 98182 40998 42924 97573 42600 79354 1842 73671 77498 44609 31120 55481 58176 85548 3720 57319 70787 55043 9843 3966 45328 44914 51014 16530 56173 62819 15813 57100 36668 32262 48025 46727 33001 46949 34359 29984 34611 21717 35762 49052 89102 53318 47764 42890 89626 75065 53353 90398 78909 88479 96283 32285 9950 53820 40120 18712 66045 7018 77680 35492 93744 77769 13667 57172 56973 25315 83444 68766 69450 91425 22154 9338 83052 30204 2157 46921 61143 65080 23482 86939 6804 23961 76801 40590 19333 51063 97609 17350 22805 24665 68302 53851 92968 87459 89125 60832 26626 44662 52043 89024 36939 85236 43452 83442 11439 38551 51893 9426 87124 6434 64801 48936 18798 17672 10921 6344 70531 80249 20173 51622 56144 95247 49270 3541 21393 77576 42634 46661 79574 55679 25085 40614 86567 78521 18691 81330 56284 99330 4741 67824 14988 70167 65986 54448 37525 80620 85721 64176 84436 39934 24217 36796 82045 95527 93611 99139 23380 37579 8692 72383 95320 8069 30831 34073 80692 97435 87076 3354 73994 59923 82207 76941 76342 13017 29810 14049 3217 31127 83263 22202 6644 15512 89644 34235 25293 29115 41133 99093 51668 53426 68477 80308 61574 70713 20315 46702 25279 51117 113 64096 94348 84055 34625 26004 15240 35005 65264 37273 95324 58072 98597 76809 78960 24142 29849 75332 75959 69480 62925 47943 60839 61504 15426 8295 7605 84023 37253 64173 85583 86522 76319 14098 67832 57510 12231 15172 70907 20526 35702 98559 73300 74502 47110 38119 37227 87996 43586 57437 32164 25510 44564 86903 39369 51072 55567 44868 8988 98608 49796 49259 8241 38780 83185 80298 23104 61450 69026 63612 2482 94059 95764 90804 74602 59666 87128 44850 45330 39090 24932 96346 49057 22071 73869 34814 59125 66681 86047 4469 91751 18939 66927 28260 10214 56130 50672 71268 32384 48328 45139 82253 98740 14537 55681 79144 26696 3758 10575 84646 65333 57899 48579 93735 25967 31221 86393 23954 22832 75111 58035 70162 28674 87463 32601 34930 23677 47574 13437 34106 7730 72002 31089 56646 29692 35083 35454 6468 84123 22136 57886 41262 40412 89788 62200 70236 10839 68688 77532 19859 66687 43819 35967 28454 31425 16128 40403 98312 27016 81964 41284 21868 42065 51015 72425 33192 6132 73751 97038 74786 15226 71394 88476 68956 31646 28015 93407 26313 16413 74614 80875 82170 77639 1101 255 71127 33077 72842 12333 63125 4738 37422 82801 10392 33979 41640 67319 14268 58376 1032 92269 77129 2816 56073 6836 69004 8681 2483 32925 38933 62131 58979 81397 97469 1965 39618 40473 882 85558 46123 27840 13760 78078 40272 55873 18195 88179 31152 3038 87422 94095 80139 11905 99057 48387 57463 88010 60257 74973 38588 40634 33679 8957 34757 37245 33470 60337 3144 54617 66627 89023 10270 73679 58310 55941 80461 46911 9541 76796 40542 98575 97985 23914 63018 15158 66948 72840 41143 47413 2190 1380 26734 88571 1278 30100 18061 53903 74550 94304 90743 48448 33450 42859 86439 48471 35597 45669 81621 21026 61318 65169 58260 49258 59996 76308 79033 72147 21464 81938 90860 45018 93055 55559 21871 93503 18374 18415 58501 21121 21312 10113 4173 8762 10850 9881 18257 73872 23172 82148 22134 14369 7984 2961 35863 41456 54917 26079 13632 99186 77814 77933 14435 20193 68204 41957 61820 46211 92828 51155 20009 98204 77452 32130 61646 37226 17376 19834 37349 95880 43057 71352 88790 19378 70137 73821 19621 16259 1524 83050 5250 88825 42233 35760 61021 21119 56022 5016 38635 55194 27836 65787 4105 17434 33410 66647 23289 65317 48975 65185 24892 61570 96358 83834 61982 88426 25133 49320 50396 44280 48933 19913 96830 22090 44599 69843 17110 81579 92208 79394 46433 22352 56425 36165 73892 92427 72136 48792 65485 99207 84100 22112 93319 71433 53237 21303 40121 29478 8834 82514 9480 78028 85469 62533 52720 63965 4633 89826 85514 96352 25622 47822 50126 62063 85571 24359 89696 85129 55510 64283 83926 43961 28115 25482 10483 52264 24581 38795 10573 32442 84550 72853 69900 44161 90994 21039 46523 92373 69519 16201 96345 16460 74461 22928 18945 56804 78001 43706 42025 25428 70941 24252 92957 70084 18810 73048 25926 4716 86188 49905 90095 55176 54453 69302 38841 41781 90650 10804 79624 6822 80711 14781 31455 18750 21055 40729 50656 40076 75219 41629 5941 38269 70775 71538 2620 56543 42638 44847 28054 12232 58071 41679 17825 62857 49444 61213 22309 97115 34201 22603 30643 97671 60908 94688 19639 80219 29456 15485 84662 46104 25202 22809 42407 7383 80604 4346 20292 66291 70923 7612 5172 89521 46895 48066 47145 81980 79158 67716 84360 29073 35861 94911 90116 386 86861 41656 67132 652 95618 50078 50889 39211 61856 61809 4008 33782 52819 79667 59743 49263 61999 78206 28135 45622 46681 29012 31014 49210 60462 25777 36533 9829 31027 24683 45820 405 9220 33186 66856 90674 99521 14008 27373 14283 96213 70840 98906 34033 84472 71515 42678 68138 43944 84173 5687 1341 23039 67043 55863 30930 96260 54369 82178 77303 38523 67457 13911 37051 68401 79633 90296 11528 95388 5897 57257 72844 34437 14922 90500 32873 65154 36657 81478 57865 10018 25924 10832 15573 43891 96876 66984 86821 27952 34292 33758 92198 18535 57467 18520 80735 86321 9492 31384 69697 32258 61493 87120 83985 90403 84382 87692 49275 85412 14904 53702 25418 91694 14755 93734 27181 42777 52857 24357 2263 26131 75669 29325 84004 10646 31443 12813 2124 57603 16445 63146 34146 80206 34051 18627 18828 11041 78819 46636 82766 10545 87553 34107 45570 24297 12218 39170 25566 54768 4522 17835 85868 99044 65032 7156 61903 51343 20468 48194 17440 89285 84275 11480 16399 27164 58298 88003 84844 15136 15678 23277 79403 33242 77957 893 98097 5155 85287 96779 56595 42158 27029 86213 39792 29072 22009 74259 13591 33145 1552 80837 22406 8732 31511 51137 98719 33898 50400 30165 57431 63862 58759 50761 93397 86267 53763 63410 39901 63503 71446 87092 28349 53219 95 53676 95060 87187 97813 43265 82421 79428 34058 43859 37552 86146 26797 29828 84984 93154 75712 60732 8072 38950 50303 61519 72720 56031 85243 37297 10469 56352 9569 57368 94805 25291 1941 25799 10012 77030 64161 28159 9116 91228 45407 84708 62403 44902 8812 96768 87808 91640 44570 92874 27900 50312 215 81659 74414 22191 92929 24169 8334 93977 69084 93577 7187 87769 86691 31512 40446 46477 84169 99153 61137 8378 61539 84713 56598 59189 18864 80584 57711 36799 7397 58615 56005 79753 74957 37959 21706 34273 60098 9458 32441 69376 96114 27009 19550 81862 32185 43970 618 80306 40914 8262 63985 45535 39115 86039 13722 68350 62432 26859 24813 57691 49691 97952 33056 99744 22162 92147 16766 22762 26295 18917 21866 31711 6045 77678 51136 12214 90754 92592 98209 51966 68174 13568 4951 92321 55560 39560 54517 14449 2272 97642 15362 54901 28261 73130 23905 18269 92653 64785 96495 72639 13718 38034 20345 92417 81711 50263 74620 57716 57345 83516 64406 42867 88227 15635 34486 65422 8636 59117 93236 76086 97002 65883 97127 12732 20568 63460 38078 24717 72542 84404 80666 68685 30561 39692 44040 428 90689 48522 30883 11664 14948 60419 57000 26029 8223 48385 48812 24810 62096 97859 63672 42413 38972 16449 5152 78709 40752 84026 53977 12571 59296 46521 29002 39882 94088 68602 90825 73802 59599 88757 40367 21001 49917 16796 56782 58424 56636 58200 54153 62579 12761 6631 77541 86197 98074 2626 65585 81445 84256 49464 99675 96859 66446 79525 14648 71339 90555 52108 40474 68339 21072 56922 74986 3222 70349 4172 63395 47420 97266 8634 30889 39857 28439 24411 50762 3878 74447 14125 18446 73618 61206 46750 72347 49701 93569 9907 68225 62312 5183 64992 36951 10203 71141 74742 76228 9343 35847 69420 41553 44645 70485 50865 99211 68286 64799 69290 31036 46460 80892 11411 7936 2815 45967 28355 83668 5441 75117 59513 31373 78944 37255 50652 76257 95882 13165 59793 77316 49492 41955 27377 14146 79491 48652 67624 20325 66951 43841 6071 65942 39354 23676 1408 45249 89437 14425 69559 18102 25429 90439 32423 17161 68535 71012 10912 75978 20406 9822 46169 95048 62442 46999 64344 23341 55249 55632 20420 84354 73907 17662 98299 621 4530 43242 94656 16777 5361 79126 78609 68433 63335 44682 6391 95885 61712 70970 99886 77922 52523 37632 29843 63120 7599 60496 68837 35815 27309 54850 3823 2006 85366 19935 6699 40868 47835 68372 50372 79577 14579 6816 43357 9564 26352 96886 75707 28033 81328 97145 95058 62995 67116 4671 61428 21014 26945 66040 68031 81664 3904 11012 46749 87224 88674 30385 17515 63786 1676 37424 85322 25332 84596 30431 25386 48090 56470 72672 90967 81598 80004 23577 13896 30853 64051 77611 20586 85249 85057 51820 57299 71474 96589 20122 61594 87332 56040 22852 9269 35888 54440 414 31835 40853 31301 42061 60931 27132 64815 21972 95460 21622 27684 25942 34675 62173 45414 23716 21701 23453 74273 26419 26199 96285 54265 17293 40194 61100 78397 22967 29715 49199 2281 25277 62952 79422 89702 45919 78962 46412 94329 11403 99210 15176 2807 56861 33048 88064 96764 24291 35278 81508 97123 13018 46670 52492 90862 88581 50955 80665 82706 27458 51147 69757 69870 27328 24389 60042 53785 15255 31560 4095 71068 24452 68145 69096 5285 15652 34131 43319 85753 68884 71613 30658 40330 58184 24714 41257 60293 61862 27276 89118 43904 37723 79583 5245 74137 6162 52390 75030 32633 75757 34111 90117 22025 82827 70163 22234 21013 33483 18580 64790 15148 12696 63244 67094 8837 21592 30026 8967 9545 81791 71497 89219 19025 4920 61707 23204 58955 35970 7484 6088 29369 12310 13930 3888 95255 16745 94857 51144 67185 43715 71479 69108 56327 72491 46254 4524 41144 85973 6055 78562 36895 91978 33103 93126 99837 92050 18845 38633 87238 30671 49760 27960 42743 40048 5366 10393 13593 60618 37771 20989 36286 50329 77120 52861 35794 87795 81045 52140 97308 74239 61651 35438 18074 44987 49009 410 47348 57688 50325 885 18861 89957 37029 30809 61905 85716 70365 70969 23727 32431 37144 54896 13957 92836 72802 27698 83 72005 5071 85443 29039 38437 40201 86950 94195 72769 3980 15734 72345 90420 85587 43651 64419 75786 14842 27013 26744 8794 78719 46528 38997 71206 69555 76545 97564 12068 99335 69414 44243 1961 36519 61696 40141 77321 79395 68403 96007 83871 90071 39509 12362 93610 96757 21603 79625 37967 42191 17336 55996 14245 59814 45008 25663 96303 4561 9114 17019 13035 92776 49789 96186 82370 37570 64886 61713 26458 72684 79349 78514 454 37221 48405 53358 82566 945 18804 40309 3057 53298 49513 27187 67866 56540 92304 13433 41362 53660 86433 42123 25626 28590 69449 58142 80133 72932 65755 57520 36883 93289 32060 30163 14710 75830 98737 22752 59236 54167 75789 28424 88420 24890 29923 91451 176 10041 91385 6769 17819 77624 6509 86636 66043 65547 8993 66113 69690 91818 94354 30107 20361 28283 89601 87869 86157 24959 19347 44953 56565 97724 72513 1266 8270 74104 30725 88693 32156 44632 95241 36610 54975 15772 27519 84082 71642 95352 44120 87573 53044 29416 87079 83146 23018 74344 60945 24891 91340 73729 33610 7529 41482 36952 72680 92932 82627 5768 27467 19555 63939 85466 28814 48786 72825 38237 30590 46846 36655 47253 32004 27857 94596 43430 94275 99804 69308 75721 80578 87891 2559 55563 48926 64575 39880 67441 12141 38391 52699 30927 39204 41806 39698 54350 74127 21545 29174 9422 71495 7503 63830 53399 93233 9719 98810 90715 76652 93441 45741 54001 39046 68383 95427 62013 31853 21089 25716 16032 70648 12180 43691 92487 20995 62632 2567 41642 90892 75631 67312 52365 14015 77967 57863 62978 15090 78993 87538 39287 10817 87587 79579 71208 78379 27008 69499 82872 69570 62094 96059 26585 22892 46286 3082 69950 13841 64274 77847 54658 87978 42093 8720 36135 50536 10363 65008 35410 15024 30574 10661 68875 89478 79137 1106 99559 27409 76694 81909 45153 60835 16674 18443 71812 17449 54606 74432 74727 27936 39533 32392 1752 55261 4937 60510 89500 31655 32748 70864 48680 48045 51371 72354 82653 85211 83075 29662 81148 14448 49120 28016 65131 64925 28422 46268 95763 91960 74868 29952 75981 29504 89038 86270 89236 90451 64754 11925 7104 14877 13815 99064 39612 6104 5949 44378 96179 87078 70937 8856 8320 75575 28411 41658 97279 31767 76277 28515 3507 73177 64465 97886 11218 68989 17616 11798 23028 2667 31570 78273 99912 89426 76638 99359 88665 85907 27880 41596 82344 14142 29460 77011 67266 94431 4903 19662 73874 12938 99709 11356 37237 26959 16165 47122 15869 20478 22618 42194 95852 8981 31436 59672 20960 92120 40639 94355 55575 72540 11560 20904 53102 46253 3387 38087 78376 15646 43088 61793 67408 72935 54376 92558 49141 19036 84196 27981 19726 67431 94698 59805 47785 29953 96188 77937 86668 6921 75952 86911 84096 44613 56263 6924 84323 22044 89101 18109 39331 88413 75844 29881 48200 7588 44644 11568 26703 55689 21517 7033 37200 9830 49909 82604 18792 69988 21214 95287 46816 26430 47465 29385 25230 55113 68277 60716 34711 4886 719 86564 84858 91539 11241 11178 35736 29424 43890 7564 6741 62195 64872 34545 91504 5729 70265 95918 16042 81742 33204 46333 58381 10385 33293 35644 61529 3814 72224 23963 60461 61328 85791 3680 97891 96501 43808 46509 73564 19791 86271 36418 78106 41145 81937 40410 96537 65461 45514 98085 51628 37591 37038 80094 99425 65147 46859 94869 17025 49072 6460 16243 63842 76474 5105 21102 44926 57493 35513 56817 73386 76903 21679 67861 97783 93564 53502 42603 6641 55324 1092 24315 41468 33463 37039 64064 38520 7620 52148 87138 52215 17188 57167 77744 93808 74092 97453 63834 67341 68533 63448 50741 4502 26470 83081 4734 1624 39404 60535 4507 66911 64802 56874 14211 25631 14393 5416 50370 15467 69584 58244 9592 15189 55609 47804 2956 31308 23078 89114 3958 16712 24295 53241 99302 82451 37204 65152 92493 38098 60075 12539 60984 51958 6365 46634 53275 20797 97892 59827 47339 69 43270 46383 58116 92017 43817 95931 45300 95317 59845 10571 16701 8689 63828 57123 58316 53475 83093 5280 90857 54949 10512 72123 54610 33623 33076 96211 90761 6085 2636 8111 68862 98820 13890 76969 84683 75640 91740 14025 68490 14656 368 44925 11127 81544 88112 76196 805 85190 93098 87359 11155 49310 11325 74136 62072 55791 60638 62123 75688 95386 52071 79470 34088 53614 79425 23475 30793 42629 91427 88474 59695 683 37427 41330 45123 4849 4204 7116 13601 32234 64317 45170 56863 53927 15584 66201 8493 42515 76887 15620 55516 81658 34738 12905 87335 87160 43493 13136 76611 30614 39689 4780 71912 31465 99902 10975 66751 41892 61518 47927 48751 69748 17807 34790 28865 81764 4192 29430 13625 14642 33526 55670 91605 64862 35599 78873 54640 41169 49029 56330 83397 28181 33209 92421 28371 39648 70824 44971 76692 1578 99209 9824 35284 95106 6621 29836 37756 46538 96631 23245 72931 37426 69055 81452 53355 60326 88886 27780 19915 76663 561 54870 98510 92366 5868 35211 58725 47206 55154 5869 99672 22232 66651 51986 19502 70930 45102 29530 39479 9992 24425 18393 65525 19020 80769 1472 67440 7138 41960 78532 68529 94560 77139 40624 73659 51342 95148 38326 25774 36919 93381 96208 89612 92591 84535 63303 34351 28251 90822 88451 54152 97268 22439 23599 7267 39279 32273 94389 89529 50774 7515 7863 56426 63262 79754 34535 74715 3739 69720 28742 46739 81512 576 51084 40114 72958 74065 90371 2400 46752 41945 84742 63071 46969 92270 77077 49225 52357 91004 34075 90985 5246 45456 19281 54421 40014 34461 64222 73813 43848 6801 23490 81476 82698 98636 95998 73585 9691 68858 20185 20667 86921 46610 80092 15864 58929 99945 7323 84482 80083 19804 27286 95098 65656 35090 74083 99930 13414 42285 47 99989 82196 59989 45299 35169 45290 85830 38190 46036 11177 50360 96634 29868 72311 88908 39701 19573 33104 63441 52657 51626 69205 48819 32191 67800 28553 59514 80750 72160 77622 67315 32942 94511 12236 56051 73135 35941 91943 26499 91688 94914 98473 57453 46718 22588 73521 74220 29548 80601 89378 31722 21455 54824 19220 91556 37567 39912 72305 83613 33358 29444 20116 47730 44776 89006 50583 60177 24698 81897 90243 66250 59868 89246 92931 72880 94746 55099 81615 76362 37308 98349 78625 20346 5653 71328 50341 37970 38445 99375 26637 98922 87423 63898 25477 46107 3347 86562 10189 31039 56901 16482 702 43594 37088 66961 49455 64957 80114 28819 99091 98005 49341 89853 62769 21614 7910 22701 83739 77795 52235 21719 64526 46267 79993 70954 56036 8884 30373 69400 10831 67958 93302 38424 9574 47137 41233 82268 93673 839 36711 95333 70180 26250 23633 25094 76135 90534 16159 81536 21625 54264 4639 39060 85903 18183 98258 52620 34361 62814 28754 73887 56662 91289 55847 78146 28627 52967 33480 42771 12975 64402 33966 27787 11413 15548 38202 42932 75462 91897 46061 21006 49541 50802 60593 98037 16865 45910 9457 75654 17482 11807 14011 2494 80800 889 5540 10532 76766 66997 72112 48170 2456 31652 35163 75002 54833 56674 73862 38081 88376 51564 91646 11162 98419 47753 59131 49387 36041 40277 90342 96111 80855 29167 25119 22126 36961 63000 77171 47780 68760 21758 4323 46518 2841 19345 61799 28538 6129 8997 39543 54230 94034 10777 59745 97009 60162 94227 37049 51508 46049 7943 58265 97849 24347 80832 85758 59205 79940 74864 67305 75064 18152 36278 11345 9913 6347 54400 49324 95169 3291 57923 65224 65975 98533 43704 85963 9664 42001 61871 21569 1548 61193 31533 52476 80914 82418 97765 54714 34360 82772 72832 43569 72862 90181 38672 99814 21933 12356 77158 15507 77346 34819 76561 6935 87321 51225 67438 60690 57842 54123 59197 37891 4857 51577 41693 60831 92218 8393 61524 41912 29417 42825 34275 51885 11270 92740 18021 64784 51845 27798 84271 94820 19363 48813 43157 94689 73832 84537 21657 24641 58661 98925 61099 88415 49531 64636 6403 51682 3613 37092 84861 23670 73500 24839 51632 50333 34158 25297 28250 78415 16485 8070 10489 77938 56026 42636 92521 15610 94893 12540 80353 44313 48984 95147 34345 61924 35701 37693 95194 79246 90423 44168 80774 27469 40496 67186 46506 892 31639 28732 65227 59191 63799 82954 59248 293 18298 99553 82053 89819 23272 80116 23706 75763 53582 82749 77104 57648 93831 8272 1405 964 62627 33144 79467 85566 30270 67842 19972 94188 60274 53401 98555 44710 18639 28785 12845 30331 99473 24450 22760 70496 28670 34324 68856 72265 62431 76215 68217 51934 28915 55448 15749 80204 31458 92573 33620 89292 96960 42983 65962 1584 87063 10036 88390 59209 75067 31969 20640 65640 6538 80827 59336 90666 65392 19839 37842 42707 99075 87676 55160 7010 30923 2159 15877 22328 94745 23100 20109 76572 15260 62631 31625 39799 19540 49897 4695 97491 10418 31289 46273 45040 77203 66308 46168 60528 10935 44739 63092 42556 2476 69637 742 46746 5085 45336 29693 30253 80854 69374 38504 90305 10042 12743 74248 56341 51914 12174 30001 86565 8778 23448 73610 56657 49685 68269 92888 31524 34886 73391 2356 16443 29734 15460 39096 83451 86344 18856 9707 45759 7359 96692 38812 18596 12289 30936 18349 17950 85059 74764 58250 86553 62020 35917 21992 11906 71763 50598 68686 8736 29760 58427 75043 47940 99755 77633 3864 87508 94986 63 35364 45955 68835 21069 60499 43062 44336 83594 95172 80651 66804 64107 48915 98183 16375 91495 40554 88595 75010 67855 5334 23702 92664 42949 10801 16890 88668 92090 46511 55651 56753 34523 92328 6944 95342 59183 43285 83975 57484 26487 18282 7448 72760 25179 34878 13817 8489 83394 55381 1497 96336 23499 55766 51601 96546 8512 93753 91771 1775 76206 85320 47120 109 14193 50455 50251 52433 26681 9591 45542 49375 79597 97319 35038 26428 79209 55464 47043 58390 82171 41440 16988 88766 3724 59404 29294 19415 52913 59409 89009 72248 77554 60269 49500 74750 31020 33435 51870 11594 59082 69134 65475 85991 83195 97474 17724 70159 88255 78711 97511 62083 18081 43725 56268 57647 3017 87806 82824 89230 32039 29222 2242 23046 79072 6810 1925 53306 53573 17865 47060 95328 16959 63998 64293 48773 11710 8475 78600 55369 49697 36403 87650 2924 43378 2496 85271 73129 74990 64562 44539 31919 17894 66413 86826 5905 72913 69543 58423 37984 27071 63414 26065 42824 37078 66539 36414 26457 15793 3597 15402 65411 12092 17916 80991 56571 21107 66816 77874 52782 24842 95331 52831 6005 53765 84394 63893 86445 5450 91726 70367 89723 60122 57727 60235 32784 77648 52080 30489 60812 65698 45799 14852 45034 98393 96128 14897 75168 58606 2651 27101 37991 29979 51962 93010 60560 56184 66371 52237 16054 97334 4726 72619 5465 81820 60004 45890 33704 40334 6918 9185 28502 515 28420 36290 28148 36998 14931 21888 41121 58968 32300 77066 9526 98080 43853 701 89430 93857 73734 43746 87253 90547 17781 49496 90686 69677 76504 15820 56053 53357 67149 63813 87815 87108 45704 60374 47276 73569 23113 29189 75331 32510 4593 94087 80024 68360 19183 23712 96852 71243 77828 34993 97805 54955 53212 37265 21293 56969 15276 39579 37733 34434 47589 14748 31693 26290 4776 56210 97455 6047 71111 65894 18948 9557 92556 49187 2478 65590 17848 82498 28021 34718 16558 83124 96203 39586 7039 83053 16459 92572 64751 16313 25048 7544 72015 96354 94179 9661 51971 78352 26238 61262 72948 12508 74652 13226 9357 26920 53067 15823 261 44158 39715 61767 65276 83279 96330 57642 6765 57941 95948 9334 31945 27123 52049 90746 63978 74777 75579 33506 97210 49457 8247 73508 74903 77692 93553 3220 89364 19275 29832 99394 81942 66722 99200 3951 76820 28012 54284 14891 41280 36008 47915 46787 90844 73309 11496 43372 38129 8505 78688 50176 47440 77796 50291 47707 11836 36891 50445 34391 46485 23825 94042 45384 83551 13209 29771 10914 60446 31189 24803 53599 43450 61765 82087 92650 6638 61432 31920 60547 94977 43207 35664 61321 24800 35975 17692 96294 35378 79382 49078 53089 77164 91903 57694 97625 21230 61513 11 49424 68993 48803 75500 49729 51549 12334 65271 40227 60886 25001 73629 41348 77962 30859 43983 40216 73094 60610 14241 35543 71458 58049 29976 29563 97674 66596 41902 34703 81237 70038 65944 81519 74357 84938 56596 93223 42881 58464 28073 96536 66323 85075 5033 69091 58488 32283 81400 38703 70311 27303 82808 92496 78738 62344 45720 83657 62967 99984 37222 40414 60272 26369 78435 95149 41863 75468 78599 13689 99220 32093 93862 51421 51233 74366 51822 98119 55450 76018 23023 51464 36567 44877 6168 14628 43766 91493 330 82893 56000 72549 27569 34690 35229 22357 61668 11256 5585 94292 90293 80849 24785 72406 44605 48633 21722 94235 13092 18933 96628 57450 99682 94846 84750 48699 64571 9178 64775 55579 71739 27917 20404 13353 34769 52712 37735 11542 55668 50972 11430 35096 87345 6569 41884 88442 75170 15327 93820 30462 68754 88445 42779 54630 9164 33542 12393 57419 43538 43042 66949 58527 72035 76837 86662 67798 21751 42153 35001 14907 84520 87295 92893 60616 34815 67374 81947 8127 2948 28010 32533 52082 72409 31099 61670 11733 79438 76808 89640 83371 60190 62549 17315 40747 23508 33312 3683 88873 37031 35081 53356 6589 82105 98344 4762 82029 87014 89138 31990 82186 1964 95958 66149 30018 99245 66084 95555 31341 4270 41600 79550 43371 45367 67102 70074 44218 64928 74187 10314 87401 30861 31942 58437 99549 50639 62243 71984 44033 67742 70685 7537 81231 10811 91836 6717 8549 52716 70316 21598 74376 35842 61534 23379 68750 74965 62288 46481 66875 94904 57517 59716 67569 1892 6849 19238 76387 1923 43839 65830 39838 97473 57443 64269 59815 70738 17355 89376 99899 89587 77496 51316 48196 38761 97414 71246 76731 49598 24284 7292 59760 86541 87137 98526 73952 8474 53769 45596 8249 36363 80565 6010 98501 60366 87152 80503 47084 47823 59602 90283 68848 83620 71556 76734 60525 16110 19109 33667 55036 26800 75446 90396 61245 40930 37414 58403 70588 20777 46046 68327 82224 90346 76690 20165 45361 34451 32608 33152 7459 21555 8370 17811 24405 41053 53613 75665 26279 20269 3006 37419 32884 18410 47543 5176 44747 48373 33677 38137 20055 70492 4181 32981 85636 16788 714 44449 78694 68643 15063 31697 43052 86233 17829 86842 72443 39647 57904 95550 92040 85341 10017 18401 8767 2351 21600 62010 80810 36642 44233 29905 36259 68426 20948 11885 25307 29098 45306 98869 74591 65913 5026 63140 14206 24104 18879 9329 81451 90310 58212 86731 16566 69579 77722 51219 22608 86229 35326 83895 77033 2122 20133 62369 52702 83413 1696 46593 87804 57936 28655 81789 25688 18822 46271 63328 94390 168 91371 43805 23908 85181 41495 40917 13631 8238 31109 53561 4851 43324 23848 72110 97814 78956 54723 51957 25765 6222 64401 76569 59059 69518 56325 67947 22264 23451 64082 18934 1557 63059 54797 2551 33172 90908 10838 97363 4072 81591 40575 45681 33792 36490 22359 23817 20428 21278 1681 53314 60336 64211 81058 89361 90316 12559 93827 72521 61987 76799 99179 32602 13109 20054 71627 38729 21273 65279 9482 932 72233 35910 12697 92118 22033 15763 68297 37175 89232 44341 15322 59022 71612 44333 77966 84912 31230 91083 60824 12071 98137 73940 2854 4247 37997 85410 37080 27691 69737 99400 11915 55140 73272 62394 20363 19088 99533 70544 39834 72530 81301 46525 35568 89754 46218 49142 81408 84582 43547 75329 20973 17871 45232 99006 32817 24127 85001 51192 13287 23782 60422 69550 76568 58395 35102 94575 90505 15924 72300 50885 52006 47669 28855 2701 27655 81308 67138 2974 8330 91021 85149 85537 871 8724 99929 38701 40365 69033 39263 24535 62318 51067 38745 38708 71249 41485 1467 66434 79982 30744 97855 27322 71299 89556 4757 84402 53162 90114 29410 97290 84304 86868 34950 94813 44992 8362 42049 92046 60008 72968 88911 36864 60234 57861 39389 72538 91200 89484 62275 84965 52690 71347 35472 29591 48400 51959 31607 75141 74578 44705 76210 20891 43286 60224 15151 10841 15450 87858 34740 33151 62150 37109 52732 29292 1193 34712 81077 35522 20488 9368 68725 54441 99262 68847 14633 43773 80327 83272 30389 68048 18341 80357 86307 35600 1223 8825 64885 9517 76610 53564 35878 77942 26552 87765 38002 61282 64554 16859 22113 54356 16746 17674 83494 61347 50147 33046 16249 50057 30400 98054 47609 74324 114 95021 37257 26864 1771 79163 7385 40525 61883 6515 36674 80294 87848 35350 4246 87350 59064 66616 81959 51440 14359 55435 18757 18442 52096 58614 62310 98159 29755 44184 24706 77645 69704 37831 19451 98408 39555 18560 56389 40353 76326 18136 6258 87589 87136 84997 38319 26249 97571 62056 55354 23732 16958 31316 55132 78190 62308 2066 4388 30830 12940 96248 16217 70070 38732 67581 99572 10565 55633 95585 38163 15421 77862 19388 90145 10346 15566 43559 52187 64889 67083 87997 45348 83589 27017 7570 64743 5958 3259 11864 54271 1091 1939 19708 7360 95874 51826 42429 59035 38380 60879 4052 13093 56489 18953 848 17731 30148 52056 5476 77369 34557 82288 27335 52169 29554 93526 4784 17171 91 89838 55203 44761 67063 59687 9688 7958 99020 60276 89259 73567 85216 50196 8661 42331 58050 96029 24956 80136 32650 187 21231 57661 39914 8359 24202 43183 65357 85665 59123 96217 50607 86944 65701 636 37789 98924 8530 4263 96003 44631 66506 20752 81215 77240 12111 26634 19845 3463 61565 63228 69786 3512 42672 50651 66632 88804 65845 60985 60064 68404 48036 28460 71519 90553 45149 5284 7508 58377 37627 59091 34865 84300 10651 38255 34183 24489 97238 67614 57660 81020 91807 81212 15390 82624 35763 73646 98065 84034 78070 57405 55692 764 20680 77367 35387 99578 98986 22070 72936 42651 83979 22236 77003 13177 27332 76765 99457 21320 91717 21248 27282 55978 50266 81275 9053 29956 25490 3459 39029 53608 93359 93648 54093 3268 7356 4477 63539 86306 65841 55348 50280 34300 15738 81826 27096 31355 61492 91479 24097 52608 38951 89279 22856 26570 48552 11668 12016 71430 68627 18176 21459 65888 54988 92053 4648 57735 267 56256 18751 56216 5743 30933 8064 4462 88953 3382 2718 3360 74670 29995 591 35782 40213 32773 13575 65030 26063 36265 9130 68209 8880 34661 38778 58447 9785 86392 90692 34341 62569 20147 39246 29419 12173 55238 91124 29963 7269 66083 18205 88118 76606 83917 96900 90469 86786 74600 44805 67371 79477 14342 93465 6883 47790 71511 65170 31033 10824 46399 2106 3105 39457 67154 61369 10381 57668 50827 11285 47924 73728 51331 54594 67738 25625 11477 94693 98208 34785 80153 43617 22458 67159 73284 70887 89387 50336 65961 82345 83485 1753 97362 41721 21335 6504 16541 15790 40028 7784 67214 96918 93160 33205 17798 93424 28090 96606 26258 16611 75280 20719 53658 26009 21297 79668 86700 65010 79853 81290 33582 67926 90482 77174 63723 80108 57448 13255 57626 61022 23514 45953 67748 88689 26362 10733 30509 84499 17457 84542 24043 7770 12605 13857 13386 55060 38368 79864 11692 60107 19570 78737 57185 18694 76437 97346 65849 79743 33761 54334 9768 53173 93420 42703 56680 58123 26743 96923 6245 34304 4298 47172 81218 32882 92356 14021 23801 25101 72140 33550 78458 38207 69926 31086 87365 72086 53692 98890 8415 99766 25438 35276 54064 85757 4482 3187 42166 21869 62698 65501 91793 51352 32117 76399 75921 56366 87627 37304 86021 94673 98020 82167 58263 29023 60607 79781 23604 58052 97371 53022 74970 14322 90419 77705 12479 43317 94018 54101 64831 7753 50490 90875 29346 33267 32997 43160 48957 75961 91406 90303 45225 43271 91577 34165 98714 45396 38813 76357 25974 77162 21824 60922 6974 30917 2430 71947 14524 13218 65801 93696 77309 65680 9138 24036 42275 46864 27753 83474 48288 32269 53128 25522 81740 97940 57825 82745 61839 29050 52624 25387 78973 85715 17697 25998 1951 92011 91710 26202 587 89725 16991 94867 74309 26326 34416 38458 77961 69770 60753 69595 97446 82454 83135 86587 91656 89348 19419 43597 41378 66775 73440 17183 14646 57237 91594 89705 83787 75139 2732 97699 44383 36437 25705 86974 77385 27318 92225 63717 2277 18622 16521 10101 40524 63757 51069 6561 46138 98453 8010 40115 28093 7601 49988 23484 96740 60439 20451 44133 43041 23009 55218 49812 32911 36575 10461 55817 73800 43543 14170 33021 21519 12038 55443 14885 5980 9083 23477 52214 86933 50849 34476 19444 14520 43794 79580 90374 217 88294 23444 26542 71396 78088 8861 49118 58097 1821 58426 2253 52943 57268 63110 54463 57308 68973 2769 57183 16464 96621 12534 22119 64629 37327 75032 37631 73169 65027 6972 38711 71176 76894 11401 80986 94505 75964 85977 87341 41976 69269 14456 61543 56441 38680 57385 79952 98072 22057 42866 24188 68265 77217 46424 37391 99035 56980 31400 53755 63883 74486 64058 24791 76183 654 5893 6904 88008 91502 88023 10278 68635 1453 57180 49514 76566 84616 92158 7964 16943 27474 47445 59636 4599 83015 56213 68827 29727 77700 60247 60420 59238 48859 20966 21050 77195 20962 86651 86887 46683 86563 69047 90404 61001 53984 30261 60919 42910 26967 51023 87781 68475 54060 87487 28186 39175 83535 24190 35915 56907 20535 10130 67456 29899 81039 94283 73414 69311 30255 13347 25046 82074 81356 21399 25108 79258 33290 63768 32570 83731 63019 85385 13106 36807 70362 62032 6823 88454 80732 97599 97831 79936 33806 93255 80250 84134 19051 70047 42000 74253 11725 89261 92267 26170 13909 79468 18319 33584 36134 29195 75768 39751 29215 52463 7144 97242 46680 88139 91786 41235 59642 63118 87584 76968 52518 38751 99889 86240 10942 33122 93722 34126 59376 69778 35125 12568 23301 42072 98315 10163 11832 71782 77927 22800 6977 6105 29477 95140 71616 16269 6598 59942 79755 8633 9016 79432 82642 66678 32715 42902 71659 99358 62210 63756 12563 68233 33012 23994 83593 31075 3480 33201 86611 958 7045 76049 7796 49858 95102 78501 88262 79960 83406 92206 33057 7913 87732 63282 43723 61138 30879 50309 59555 80213 13260 57138 22654 21032 74549 44042 3982 12149 91927 28172 47583 84257 13257 89235 14577 35172 40830 51917 87794 22915 42232 60069 92364 9589 36327 13692 54201 46503 72574 9307 29281 11393 80166 32649 11349 87889 54351 39518 65556 7316 27938 84477 2504 68078 70023 41435 54115 97348 18509 7147 24550 12893 31913 76774 19223 92720 88422 10210 56620 27515 90298 16863 83342 81732 79087 3629 1750 44277 29781 23547 47630 86437 40480 11115 1613 17036 9530 64827 10484 62012 24853 87727 21362 9440 89767 21580 64995 32342 45672 31124 3492 99267 94569 81684 76849 77491 13069 19991 67535 32721 30703 39946 99390 8486 35459 1501 44755 27119 41841 36026 6234 35907 16301 54601 41225 68170 61025 8120 96459 66256 86360 11749 94883 22028 44798 38979 34002 74141 94870 51648 11687 75975 61795 96817 12144 45642 35678 19151 20152 63046 38079 30731 76578 35274 77462 65885 67271 31077 75778 2622 44472 41915 27239 30686 32196 14484 18561 67096 20649 5857 27429 23445 61183 63982 14394 39558 51357 53246 79006 53076 62222 96819 88446 88080 90802 88783 84725 19762 11572 666 20536 66976 77055 19251 77199 72761 93308 84808 54181 50450 95270 42584 39230 21372 85098 34086 99002 50014 42963 10516 92167 27814 83360 28932 44285 51311 9573 81360 41205 56288 87280 50282 3953 4749 92676 52191 87827 32931 14516 12087 83403 25208 10847 98429 10654 11091 87737 95440 1145 94641 47705 93089 41637 50902 5460 16953 37562 4407 72911 83396 95490 56129 91909 92504 18524 66864 61576 42502 92310 51411 88132 69445 23561 67661 63477 30357 40335 72359 89594 70450 83039 84549 71685 64078 11319 24988 60670 22304 4060 47902 67308 78545 44779 55526 58039 19729 74521 10854 41346 98157 92076 37141 85414 22904 20359 46862 81962 1108 44996 29229 70238 7237 46082 15842 10544 14122 2707 40764 23668 76281 34870 40846 54035 72532 16747 41832 89467 99531 10870 17915 40116 85835 30978 43135 80788 33972 56485 46779 61857 4281 47476 25875 39953 89994 85650 70597 9925 4326 65400 37644 87417 86923 64327 38724 35525 75296 50917 85527 32986 70993 88745 33217 72206 50961 30521 18831 75434 73798 68810 853 52682 22159 67357 79871 45211 81981 35754 5709 89803 12830 70809 37063 54552 7499 68768 74814 81270 93718 51174 28706 6881 92305 99936 7348 33387 83388 53387 48111 65915 73183 84726 16453 74648 91937 44759 15513 71544 83010 1620 78867 93711 58021 46546 77 96951 90244 62968 87376 30554 74744 64954 7076 38978 76701 42301 94552 91766 56369 11200 57548 30256 95616 18494 62932 7631 94131 34587 43067 61285 15892 92058 14801 42757 92777 73509 45711 18728 6829 4277 29139 79653 73327 49076 94938 24002 99125 60857 46246 722 62541 56826 30580 79407 11987 43708 1411 64282 12945 16627 76298 84385 13032 14657 91728 52823 92594 74799 51325 3657 91088 20681 43501 66457 70089 58444 31449 38607 56128 58476 8258 94863 86249 11504 12549 88456 91696 64487 43287 17552 2998 72477 75608 63345 33208 96258 55318 34544 6968 81944 96327 34681 40787 4948 90233 71524 12562 37210 77569 31140 94691 74005 20514 55711 2649 11360 49183 64822 62572 88362 68279 80898 28176 40450 16906 4791 14811 25803 79444 32713 77709 50284 6960 64633 58812 93844 18688 88932 65251 92524 89313 16370 24795 3944 77863 34050 13054 19810 17800 81459 68650 60377 26971 57829 14742 80586 85115 85349 40715 99633 9328 53040 8343 10271 7333 16045 21750 47186 73371 59694 19293 54612 2082 31759 25114 53904 81384 224 66391 89367 65358 77912 7761 21923 494 46384 48623 25873 83523 6325 58016 73301 46978 29040 4296 50705 94647 89054 640 46588 98835 61177 81541 72144 92288 57673 47755 44099 77812 8396 50006 90449 3636 97927 17118 70568 30114 21151 32594 23302 14023 68468 1829 77642 45152 52489 32936 5670 39109 25659 73648 36783 15692 19560 55997 99867 57208 45440 54357 45064 64355 74659 11284 8230 11686 57581 75701 65872 99700 64651 23579 4899 41545 21811 20301 22791 45062 16409 20210 65650 20376 49389 18448 2939 76617 47770 7527 83379 14347 34384 55416 16417 42324 89881 81906 67292 71680 54019 98568 34610 61495 10103 14705 33841 67478 26066 48341 90558 30203 90581 2611 62770 28258 58148 45638 69074 73297 49146 92889 45866 16333 41219 38906 25372 49061 50242 82689 35119 13159 99676 55429 99762 90574 38295 8547 63806 88144 57116 51857 99923 13916 68305 55039 18433 13950 59806 19629 22738 7426 70501 90919 59435 1113 81586 70295 97356 84293 24553 91473 27208 82350 41394 501 31534 18151 84155 37791 62831 4287 89136 48814 60196 54747 37563 19667 39599 21582 77154 42322 86310 99517 63084 62615 22922 25730 60955 4343 24434 94790 41215 24416 82962 87186 41457 30528 10368 38924 84502 10425 58552 88343 78323 80328 69727 76815 50509 71529 17204 23052 83391 82435 26951 91400 58863 743 51785 53626 43975 22926 1333 97013 46355 87482 18865 34130 25999 81847 42529 20538 35412 69273 37746 48648 62935 84800 1852 91213 41964 8627 21130 94844 8623 21934 72364 6556 45773 42359 40149 85136 25110 27502 43739 38061 89442 48898 8554 22951 57331 70736 53289 25702 10713 48724 90087 13415 20837 79345 92475 36454 41098 13799 59166 44932 48427 73542 52875 52766 80018 17424 85996 5355 17787 17695 99949 3448 29169 5435 59481 62611 26423 20178 84190 17162 66600 74158 23804 7997 49805 65519 48486 8968 73162 29150 93391 45842 94069 14304 22875 34947 70288 33415 22581 57860 17645 63968 29577 12692 18036 38768 52408 15625 35801 88980 96909 50421 11784 23143 17646 82916 51719 67134 5341 95152 57192 68392 66120 12871 20642 81943 75051 7190 57174 51025 47765 64994 19085 15645 3509 23567 23378 89917 40861 85462 92194 29036 861 57948 36500 29063 15980 23574 30756 54029 18962 45676 8729 29433 20262 61168 8394 6165 21897 60532 59949 90592 59912 23828 92687 1638 67053 60961 890 4425 53506 17480 11790 68705 42574 1883 1036 2 24696 78440 68164 58028 75676 91914 92037 68331 93386 87591 71051 42155 90502 70019 71499 12808 58879 20270 17599 26917 84797 68524 22574 4465 36448 68234 82800 47529 68400 13980 49526 68640 14848 34203 60505 36466 34285 59122 72724 68442 89476 35427 8131 82852 15970 846 5364 58125 21161 55743 98155 18068 41118 27216 43603 24164 19269 97649 46004 6308 65283 51393 85760 41819 29525 24812 14141 91901 94495 7204 62176 19519 25905 93331 74836 60278 28023 85616 6454 77471 35298 43696 60343 87714 17430 30213 98461 92245 11384 70024 74962 8096 33681 83860 5774 37580 43583 25065 22509 15013 16584 90567 74246 90024 46380 22629 51048 17263 57971 89892 76850 63697 30341 29454 26067 56065 73084 96917 66646 23525 99697 7807 58949 49985 75239 28352 47894 4938 32103 58698 71647 82804 73847 34344 27233 28948 29918 45584 25579 55788 48195 44409 40755 28088 92938 45051 93411 39139 6871 31464 1885 92069 23386 97706 26694 74562 90978 72385 97033 70276 92067 79406 31741 28939 87375 71215 52976 52136 4293 71861 8060 4759 58847 31453 85407 25859 69653 75364 19889 96257 60621 42467 85300 39344 61846 21546 11348 55628 375 35634 32804 51285 94276 28902 3269 87282 39061 30231 87194 78042 39024 94840 11605 33595 39699 6152 51163 20319 87780 26449 85690 27104 14985 27809 54690 89414 99827 99421 2801 32591 94025 49028 66145 43418 68996 71803 31065 58170 93157 25328 96151 24617 27964 6322 3279 26339 32842 51341 14807 64797 29909 57982 8041 65655 78003 92731 94838 78667 80812 8580 64086 32089 98734 17636 68851 47149 55532 48776 55884 94213 78802 22684 81170 42693 47147 63310 24757 2322 33853 3425 18689 75894 82752 91207 2371 20946 84503 73733 39813 66563 38370 60867 40483 55615 9108 22706 74176 77388 45931 67740 37495 31819 87353 73731 11498 13403 84254 3321 35309 99809 15825 90066 46372 30780 41151 33976 41708 85411 60389 80044 28552 66865 58713 65108 30829 1195 98667 78490 11409 74394 68918 82188 2772 62982 3344 65359 94362 82123 33364 13535 3751 43941 8208 84567 15071 42328 61297 5571 28131 4894 46347 70360 23660 28749 20397 47671 47965 96492 60154 70503 13130 42307 17925 46451 77844 39812 64791 55211 46149 40813 98143 40741 49822 59213 48029 50788 99011 24561 94798 82966 50114 82734 73896 91802 63077 10879 41888 74638 12514 86527 61241 98023 32005 45256 74450 99960 95723 38188 24114 76934 33608 98566 32444 27500 73811 53051 38825 88173 44530 86398 96791 98557 18262 21208 63582 11580 68619 59830 42818 580 33384 63859 36260 74503 79639 47634 69516 45143 26056 7851 56029 1646 91042 18536 777 4713 5621 70570 14243 45709 63840 11024 31626 16223 11940 74999 37149 26280 83539 29993 64172 56212 73299 27133 96870 18007 41879 6026 65339 31416 96929 87961 66789 10403 30971 73082 28177 4986 73663 76999 11950 48012 30188 93682 65693 66447 43863 71154 60874 54486 82066 89224 67688 75205 48125 24673 36771 31094 28561 51314 95341 75248 43382 52115 82037 53885 38289 76662 1229 37623 89288 43188 34736 85961 86712 8563 5045 87950 16822 95862 26342 10118 92842 1319 60309 91750 33727 86669 61131 25751 49178 16807 68769 44342 70414 36434 24662 43460 31107 98948 52758 43757 8265 43873 22349 94961 15385 96016 63203 13408 51308 7814 35174 70833 91134 94532 75194 9693 80626 43872 82382 71577 30727 96615 79711 11721 50451 49878 63625 45464 84383 66336 13794 90548 8317 98771 54012 61660 95818 63329 14764 45246 43545 10781 26956 48743 25479 43781 62416 13455 23957 74167 32564 14641 53370 53406 26276 40101 16915 13583 6174 20187 43284 75726 39900 10607 47161 53473 63112 71682 67051 93700 58779 73147 91329 7410 67845 37499 99414 27846 29581 45661 84343 20498 88802 73042 8924 92437 14216 56592 66451 57118 50854 67328 5749 35860 13311 82990 90344 38663 35593 38122 35325 48107 10495 24644 7060 54193 68214 17653 2209 7567 26672 65474 10132 23838 72746 56316 53910 60924 45739 20095 92900 72695 12066 9910 51476 18226 15726 99181 90703 10007 1100 17681 31344 14662 35957 74636 18307 31160 21480 69615 80163 16270 697 67669 209 77621 55001 48842 18544 69513 76268 81893 90373 20911 15129 7361 49631 82560 57617 46493 94716 14042 37236 93685 38590 55141 78126 63312 45835 72808 63342 90524 49773 27144 28758 35618 64774 90084 69248 31258 79014 30368 91284 82851 12639 11250 70166 99059 7331 76393 43562 54275 12640 54409 79408 32322 26875 27870 72494 62850 73137 71740 33386 95285 84060 47932 20465 27086 17152 58768 84513 44917 39437 90864 49641 81331 40000 85380 76098 49804 23899 83875 60825 44839 47333 25759 33005 18582 38608 26781 77798 28056 22741 48520 50713 53402 47235 24144 58284 82671 56606 80456 99248 89180 55932 28962 60228 61427 86320 27412 72826 44247 96129 37894 3653 65809 73277 51692 48885 65983 76885 50957 85217 37449 46095 73555 39565 76867 63423 23426 1342 34066 82526 71074 9284 9849 70647 70705 80828 42399 12767 54885 36687 16106 43 39234 62074 22011 75307 77747 46310 4297 60630 85505 65310 39253 69729 94167 2892 47845 42160 5253 2260 93781 11921 28997 8875 3368 91015 66327 35605 56089 54738 70964 13936 96152 20085 10667 74024 29451 89433 70457 79968 64951 49927 27425 47866 66212 84348 51641 2531 22610 44054 87949 89660 83886 83778 6141 11700 35881 34251 69899 41278 42244 43638 60642 86177 15561 95348 44297 4147 31199 41234 96428 3214 33977 51108 21180 26588 85485 11968 86478 78767 28270 70286 69197 24648 11212 19954 54549 74231 64647 46965 43007 31543 95376 88407 10330 64540 825 50565 37779 40771 65174 19612 40023 76427 40512 91296 15439 86431 98445 61387 55294 82429 51237 81551 28130 70262 72013 97703 17003 75661 98830 461 77562 21422 57590 9464 19392 69408 15119 85384 71533 70921 1602 34691 78305 97425 8461 37755 4430 44136 63904 39510 57286 23305 45533 36747 14103 38668 48689 58892 31540 4255 25246 25972 60426 90531 12805 29352 41374 79618 91053 14812 14575 65502 39620 34872 31171 34143 75200 16198 20481 56499 6028 9937 30851 47397 27815 6192 98683 61840 33896 1615 30921 41241 60118 74645 95280 12478 53709 47820 91338 15348 15769 59510 48708 62915 59994 51313 48556 8339 86726 21348 22645 65101 68165 70035 54321 8949 28883 5412 74681 66211 69835 76459 80053 40275 54765 22600 4412 5841 77946 13897 35426 35996 23278 42046 29829 41152 28956 64829 55857 70874 78303 80556 64147 84691 56093 26491 68682 1898 8771 40726 18533 60415 85289 75073 11322 5611 61816 78086 39695 86115 37802 37747 91689 95252 28221 94681 60132 11613 48869 43056 12064 33616 43167 29907 11898 92385 25696 11471 23818 76902 54993 87164 95584 98323 41870 63544 57736 86529 23788 50194 63154 86759 60487 81506 22092 50894 51616 76978 35717 77126 84174 94272 92625 55129 98629 87034 5455 2544 11499 36817 93699 28942 72004 31995 66956 99616 10641 88059 30419 98259 62963 55463 28840 49033 98814 53600 69502 18439 88726 44591 93847 61339 92174 55768 88582 56006 32184 88702 59012 46189 6318 54806 51350 23741 78285 89223 80734 3590 10376 96057 49551 12934 47181 88896 73352 5570 97427 3454 33353 1920 29825 33867 72833 80598 63178 78692 7881 38161 6289 4510 26738 68904 62930 21848 29592 9872 45643 6990 77161 97317 21712 92197 87201 81749 56142 62782 95494 51745 80816 88733 71441 74622 70119 52582 29070 8297 88156 2907 11320 95639 37602 50518 30514 84069 85628 6625 34824 21674 86820 49417 67282 42055 55115 38076 7660 60706 5770 82294 4290 38715 58455 30534 33742 5787 61907 94320 21610 77567 17496 24072 14094 91570 83755 96364 58701 82537 60653 75628 18603 21573 1387 19831 6244 51730 64220 18217 66429 5697 52438 32894 15249 1653 20128 81187 3584 40676 76491 46392 76646 50206 13654 48042 23883 42263 33760 51390 91576 76089 28147 40839 19822 3813 63220 52430 15061 21349 84817 55667 58047 52675 80299 6636 22704 77656 47454 41542 53560 31874 79910 16596 38422 8561 17114 45838 68173 22240 10290 29815 7927 46130 49973 86613 72048 61927 10372 91001 27590 81217 87216 36518 48935 2017 45197 195 21355 98262 86870 31720 89001 13236 49971 92480 72626 17782 49594 45700 94347 19318 79249 38270 32090 2780 19909 26970 8667 65421 47846 3588 71295 63727 87257 9288 76177 34352 40595 21365 35583 91558 28539 89605 28845 16071 23294 37917 75897 61210 55992 27052 50641 1824 57296 64874 28623 19232 91718 90934 96132 26576 52095 62142 91145 14446 92840 69710 62259 28866 68773 80058 97858 28123 44404 89697 29625 84248 41439 30243 75553 6186 22269 31361 22683 27939 32700 96093 3772 64316 60615 14659 76058 99874 27817 33286 17952 69685 14424 43606 85564 68670 14963 89513 81410 9120 65117 67069 98710 5754 39765 59356 80553 71488 90050 38953 6611 47113 41509 62029 30080 968 15088 64628 99386 44898 58965 84470 11232 84027 95097 91287 94959 37287 43374 67589 86543 98139 97729 54037 11062 13996 92875 5821 99396 75449 35771 81474 42314 37554 57840 52436 76814 46881 10464 55411 51380 74596 88348 2131 87171 57191 99770 96675 97068 16590 41287 78367 47461 68609 60711 38966 54762 78647 4440 10947 57295 96081 61490 80625 23770 44487 8621 12849 46720 82972 80288 40505 32222 89199 37085 62621 12286 8922 38905 75804 86884 68988 54529 49264 67342 60885 27885 68690 70141 46414 75811 775 52178 37401 68997 27172 92231 88320 2987 72607 93871 37649 87704 73271 23895 52318 60124 36302 89740 67590 80236 87117 31204 74117 23146 20293 47313 19491 74284 28998 42387 22468 27586 35 84718 69730 46697 92494 23472 73736 68509 96550 25350 74480 81469 78887 34618 38994 68909 5595 14800 46691 8095 80709 88661 19542 58805 37350 12394 22827 87534 19462 84509 74627 16736 53739 89318 30814 97062 25357 67295 49620 85124 61710 13560 13702 76771 41858 4603 37202 53681 21725 1703 54309 86739 74205 98713 4955 99493 15973 63558 30680 83730 32199 99840 46151 13534 46685 74998 41946 44819 93468 27111 93399 31830 23348 16004 79995 92872 30774 24055 19176 97111 27296 15586 9222 4838 57063 44960 63555 9145 61482 571 88724 59219 91098 42560 46788 98480 68667 98487 50317 17943 50507 84504 22008 50633 6089 16826 68062 68777 59612 83853 14028 70157 91546 57740 54102 88619 23393 19374 48185 95391 50302 74771 97705 13172 16383 21499 41214 5129 52569 49706 17411 85470 4998 89051 72519 76047 78140 98663 38201 2321 8331 6495 15704 80221 26206 73693 875 8754 25109 13249 72118 35869 28721 88793 68053 69574 86530 53092 76367 2812 59635 28017 33210 82035 5712 71240 39885 89679 43351 38004 80074 37745 62224 23507 69896 2889 44835 22566 68564 75761 85607 72998 40065 90037 27614 82493 19858 440 32372 43556 93675 75540 56883 2144 24895 17595 25116 18695 66505 54083 49308 46059 73652 66631 96073 92721 21370 63373 9894 88304 56201 33909 66422 71296 32624 37494 13738 68032 2460 26805 85952 25355 5626 89762 4519 12882 68028 7966 74505 23170 32886 94630 63406 41480 55708 57276 64021 94595 3364 73748 73664 87148 12920 44773 12136 60913 21267 46964 65240 32731 86713 41597 39308 60644 36801 25242 83378 68432 23505 82047 37777 78057 99917 45081 13603 672 91542 42329 13453 84849 7430 8585 83721 21900 28362 37070 54062 24530 96339 96240 13774 99162 57687 7274 44634 33552 88889 98672 34558 26497 20073 85568 67084 39519 93312 34348 24906 20696 45922 1366 85247 55861 4806 87736 85796 913 87472 49427 49623 25124 29480 75914 58151 68917 12633 85918 43933 90586 50209 12058 52773 75849 63277 40631 38503 1876 50832 79108 87242 9192 85876 80700 41464 99484 92710 2333 40937 46449 63930 22555 14855 2742 51037 48305 82951 43463 22436 51493 24886 84301 96066 43726 39697 96427 41010 94470 83817 35708 22451 51985 23799 83151 83840 66322 44347 72474 82146 90597 67479 71765 30637 26489 41363 4071 32058 68591 50274 17415 83737 1031 24107 24666 43223 94954 25180 83098 9679 95286 38176 92469 44125 93691 8565 23418 88539 7911 30384 14866 41515 55741 23191 14431 51205 57902 41163 620 62845 57512 17120 38305 8199 26254 21810 37486 22531 76977 64496 33319 98615 84330 87119 73128 65891 83686 31539 83692 63214 62172 88460 566 8057 42642 8869 735 1609 59215 28735 63409 65638 78638 18548 54681 92358 51111 49098 48660 44818 98113 74983 38049 44351 13084 17602 80982 3839 1981 56241 88611 79455 33863 36234 50013 81283 35532 20762 29629 64385 28498 74863 25630 28450 69002 22844 59715 67755 21197 71226 63696 84505 39928 96239 49347 71860 94411 78560 80891 6148 44393 41764 64747 2230 15954 68623 95468 20697 58300 47602 90662 17791 80395 54581 36844 26205 77193 89964 53443 19046 27406 67885 28184 42921 13775 36324 59894 79945 58266 43458 20809 23044 73364 44354 43098 84471 39535 26769 4557 75097 87844 74271 97381 12715 63836 27804 28516 69287 9187 662 65860 20226 67936 6853 53460 48153 1959 84619 8616 8650 93924 93306 40274 93326 94736 41787 9604 90537 57246 70314 61293 65197 25193 24382 91034 92303 28678 45307 93786 12053 18120 26889 92715 47674 42763 77097 80723 15268 27855 95633 33590 74564 37266 39540 16283 1864 37348 52402 13707 68877 21793 12110 26892 23666 84484 68820 53918 70432 66507 48426 31144 98522 99558 93997 92239 11826 13626 50907 97544 5379 14519 35348 80439 43756 38596 80273 6796 26454 65098 69429 1177 79887 97929 81907 70228 26335 75714 22428 51517 36710 47807 6964 7390 19511 94588 47277 24588 39628 89210 53930 88213 85834 35073 72108 72391 85219 32919 45035 48336 65526 66342 93185 36506 52067 71849 761 25966 67856 24314 14405 58234 36027 74097 87656 19784 27336 15800 83423 3212 35633 50173 23802 51808 25809 89173 39380 2995 56483 84267 39771 48920 89147 40151 7213 16567 94557 1466 95601 83879 26941 37787 88124 3699 51100 25772 9717 63580 90263 66504 94895 87995 21881 83255 49476 27302 13537 91775 41606 17868 51782 81312 74021 64218 35117 65125 3010 50737 88350 68585 10322 5503 80320 74809 74894 25227 17187 52674 62097 2002 44009 37032 36383 82046 86191 37171 51256 57798 43624 25723 16162 48913 92748 42652 17701 37982 78934 12028 96992 12525 91298 94510 74748 11282 36535 91598 35468 79080 95351 91264 16010 97072 1400 14692 44076 34322 61370 57929 60786 88535 88944 78046 29904 88710 26934 4464 70000 24406 35640 48298 90331 45250 62439 64280 90721 49465 53499 95017 17297 35535 33313 12247 50050 73216 89578 34834 2259 91333 43301 64660 32301 84603 21781 8576 69303 41365 91323 53411 70258 44601 77943 8841 95000 37261 49877 96231 15057 16524 37502 16176 50667 72887 39376 40523 43684 79262 48392 69271 40086 18909 36394 99410 52860 86523 59927 18848 26828 39068 61488 8719 73119 78816 99239 12699 3485 95279 14129 64765 28988 50756 50959 91734 5331 44550 18543 64442 27770 38574 28671 26833 53853 30293 3245 67707 45794 21038 9236 13507 9091 60805 88626 59395 47006 80147 41370 111 13490 8589 77200 31880 59762 34789 33901 82610 38883 15470 71911 68320 69251 14276 71643 43716 92706 3135 28052 44968 51943 81009 62714 78642 5753 30806 8112 57057 90781 48789 56095 85545 75841 61777 20937 69931 9253 12363 85795 57181 87107 78111 14039 52112 34999 53101 73773 72111 79635 72417 88517 28764 44293 86552 89450 70260 47644 76411 20310 28911 48232 8386 90205 92871 91935 1079 93839 34580 50513 17310 73981 78055 49453 24481 68552 90197 86852 50574 83368 27521 48821 76159 17614 46068 78296 22759 97738 68676 34974 53335 58243 6236 90836 73267 49635 91843 40936 68438 37489 6622 13284 97459 76314 1395 24133 35404 36141 54844 11340 23648 27051 93486 42764 56715 7114 19181 89727 44695 92921 16400 20913 61603 89056 90882 45247 43260 42009 83068 8398 27126 58540 23749 39365 97894 54085 10505 16869 77908 32849 50140 71256 69203 42864 12011 23365 30380 83741 19443 4602 79796 89072 67477 11373 5606 52386 4240 1412 86639 28425 11583 24632 49836 13581 80089 23772 6282 59232 57612 32382 12970 76546 6995 44045 76526 15269 86482 67814 79010 65807 80225 79632 65754 88096 22283 34132 77638 97387 13441 3973 66068 97546 46053 22386 63150 37923 71646 46037 39236 78417 34978 8404 19074 41611 61445 29272 2288 90000 46423 28029 96831 59302 2688 64004 16857 11682 82354 11339 51756 52610 34037 2863 68465 2094 16639 46191 45037 24057 64700 33946 91995 74624 50504 41518 72799 66810 79925 61292 739 7698 69816 46312 21906 17446 3690 3679 11237 43199 64267 65254 96810 89912 18412 66115 9539 84228 85631 13925 97125 23645 89410 51006 18532 52320 24075 48902 6221 69366 25107 92396 27449 94201 24203 49040 3542 92382 83453 2928 43048 48592 12349 19350 77739 5185 37455 7467 27872 49926 52275 79054 41759 42221 37457 38835 12837 11525 96716 43640 68723 64318 35916 38670 21040 21284 51828 9851 7134 28543 96233 3664 99253 98639 19782 85897 53728 61835 13488 58891 69371 79257 74603 68045 68439 20718 13027 63446 18740 56553 33281 27977 5014 75236 1353 45801 25290 75637 90671 62711 56669 56382 80754 39633 9353 68375 57652 63369 72750 56935 92646 75892 6035 7582 37316 26191 12489 10234 6762 82398 43613 53736 85095 92648 31219 96386 23935 60065 97508 77829 70324 52285 20844 1754 24621 27277 94738 14270 83152 66866 66679 1940 9659 75626 21194 5398 80227 90264 99256 60430 97643 14301 96402 82732 87529 9246 71512 16183 48665 23903 36780 27195 41934 60847 50015 21342 51017 36557 42898 38514 89398 17707 54148 54211 85890 41739 81436 77657 20890 91073 62728 96005 22703 51766 52633 32755 9303 50221 79775 54733 6979 15647 31046 35693 27560 6888 45137 73227 55017 42432 15273 22259 3970 47173 37727 3556 45664 85588 83953 99831 97587 52051 55557 80457 91889 21652 54766 760 67216 36337 91375 19120 74934 67205 99165 69946 6195 63857 59677 65856 58388 39062 46303 55969 50888 93990 67388 24743 9980 94420 85449 18105 71668 7820 54774 97578 78019 88523 93635 47590 8373 71056 82468 70681 56386 94416 87399 66278 74629 20851 44466 61503 47604 39416 59962 25804 5102 31513 57823 20184 43065 80424 55804 51093 84126 6819 98186 39289 33357 83203 20905 32320 26528 94881 99925 35632 13303 72712 66350 62382 44314 20857 65991 54227 26810 16850 45279 98457 72146 56134 50438 67105 32340 96276 38634 12894 36922 24408 33166 90806 64143 92599 26467 44066 76253 98362 38798 51051 28757 19513 17426 75371 15634 73249 65209 85597 76369 27242 42668 12490 81051 65293 38939 56215 94083 65202 86696 3287 58818 98397 10218 88847 95139 20088 76188 96669 51716 44947 22982 68340 70261 20570 69833 93626 71219 23501 48820 47216 5543 11186 33240 9728 92856 19508 84894 43991 55374 51506 93806 69186 51566 51034 6745 50882 8293 96184 8384 60185 42360 40797 59914 42132 25440 94232 21189 81686 2366 44308 2600 82193 86709 60229 90778 20670 15293 36931 10596 17857 48174 74707 42141 48621 31179 54967 1398 46381 24339 32231 52101 19394 94020 238 95753 83430 97551 71399 28059 7672 6542 91842 87609 80037 94255 65290 32530 71364 23271 26995 45219 15721 37784 32410 30 87232 77183 52704 74042 34455 76440 34806 43793 44802 25152 91613 95013 54796 44379 993 98361 61407 13298 47358 24024 18158 75321 693 86022 88985 13371 20060 81050 36832 16371 35093 1983 71437 89074 42225 68099 28338 42837 86628 14016 17410 57228 18192 34499 6334 84071 1070 57582 991 43219 67508 72615 81318 28888 41116 57587 77365 11793 42789 91527 94796 96609 5555 45735 18944 4905 86391 37539 33173 2800 63814 74952 12287 82746 58245 76096 28690 41356 16792 80029 41643 54878 50632 85968 59818 38929 79025 32035 93374 96120 73502 34590 36261 1090 58241 73426 60887 80186 43419 63119 23059 34852 51881 64441 21936 58495 322 74352 18661 23287 48078 61267 35154 42335 24214 73161 33980 13904 16423 72554 21327 86517 68616 10943 26462 99782 22401 95785 70109 7279 81958 57161 72939 50856 245 96044 53877 21324 26518 13176 97404 75820 82582 55391 72121 83609 10205 91641 40106 66073 16088 83883 40384 21044 63475 81527 71302 92024 76733 91822 74542 45024 63039 7598 45698 1714 78699 5088 17111 57775 92353 90709 55351 44752 8145 16212 56960 44994 72806 75107 36616 58641 91962 16891 25200 35131 97542 60806 94519 57672 57059 99336 47356 31225 91067 43309 92508 63878 21511 53539 68020 56486 8237 60502 40792 31987 91949 59418 24457 68365 63822 86856 43267 25841 51862 36045 20662 74848 59306 8023 26132 27768 31134 24447 55177 79141 4990 58586 63271 50120 8544 8119 98573 30151 19734 80948 72943 52220 25284 15664 85498 98379 11537 69372 60036 80852 58693 11386 48034 70058 65739 66695 4080 15928 33231 22348 18733 19541 76430 39740 89582 7870 16011 2913 55846 24029 35624 59138 55030 22281 24480 13021 7983 1512 61794 22836 88185 34890 5977 90006 89675 2473 32313 40482 67779 39423 94178 96497 66535 88462 28419 2380 2344 23293 70925 52156 42988 17252 78672 76911 30116 42823 29567 80138 99605 40379 33185 90937 53099 45023 17 13472 60252 4042 72000 74687 95890 21002 51140 71067 59303 61332 6078 59541 5132 81048 17759 24255 87362 63379 65786 21974 56478 31973 44369 11061 78813 35025 46632 36501 89432 17789 79592 11828 8688 39637 81122 13648 4383 12809 95651 45016 41029 65732 48655 88397 69040 55622 93344 41411 89629 21132 99986 79865 75511 89818 47889 95421 38557 33014 8263 92539 61613 42843 1308 60775 85262 26543 51562 12177 3612 70639 25653 63699 32210 4708 7677 52685 70442 44105 86811 40654 96389 36291 79031 84758 86078 29505 77788 71936 97870 39023 59355 4904 2395 14237 40573 89221 18089 75189 73492 13271 43989 3911 90947 41519 11484 23206 75814 42727 57115 68657 48343 13693 45086 42261 34484 79117 50842 43119 91413 5779 8964 71781 40258 20341 96563 66171 41060 2218 44596 42943 75509 80245 49423 63980 89630 60742 46853 80015 86589 51972 60928 93335 67764 18264 56681 90455 5438 6379 55153 77617 1831 16821 38803 59251 47395 61869 11298 85051 686 36689 20347 43294 83768 33397 22727 23395 32270 94706 9741 99080 44981 98829 14001 75198 93619 71506 64716 89075 78918 30222 34887 99617 55012 5178 24018 355 45293 66923 9903 11392 68485 32950 60468 37345 45805 10624 2077 79772 53107 72568 82869 6372 18510 56498 62079 23313 91248 70104 72947 34794 29117 51984 78785 10719 56892 76102 70931 95264 60719 55353 77793 25578 9985 40563 15603 20622 98029 77357 49816 93497 16067 72590 3914 95367 24496 91051 2021 15569 46843 54533 94858 67703 22815 99328 93217 40886 80131 13262 49447 34911 26481 20429 68728 56830 7079 11955 30393 1779 16727 93363 46348 82138 62069 51933 6913 55553 62154 27153 61725 82447 65521 82414 91350 20191 72877 92099 81816 35198 41137 26232 97306 72992 19868 56938 80703 79610 68746 44950 53146 43832 65329 60657 6731 24667 46612 93658 51157 8026 39819 79931 94453 73816 97607 54832 86688 34647 15141 19283 7442 146 72686 31998 75015 4835 9389 6184 50361 27918 3203 5669 67081 15209 59157 57326 81852 12425 51644 53145 78561 27033 75116 38466 27339 37575 30855 33147 49004 58766 27468 92879 79015 51531 35013 4949 8227 62319 41012 87264 90949 50530 5109 89988 1060 80152 13183 1948 45185 93914 40237 58443 1439 56279 66513 7695 51739 43751 77963 58307 46324 47643 3179 96246 34623 34771 63792 87445 87050 95823 3740 75206 84857 39999 3640 97930 87636 91922 96038 55146 74109 39458 71217 11410 44946 64044 24551 92901 88236 31010 64206 76435 42870 6091 92309 37559 83518 20788 68187 55233 46557 11412 68958 4733 48257 83364 5987 86728 4436 28035 70061 20564 9254 72419 90102 26675 59266 72596 23545 73197 71253 50389 33851 54319 31573 69532 48466 37409 71357 83543 29768 7884 80088 38831 32379 26302 909 4740 53079 333 99269 32943 73662 71 66165 4964 54485 30820 10094 3442 4324 31978 56679 26583 35718 51128 50427 38160 91532 57051 27883 58375 53888 4588 94982 40039 92438 42899 83844 80719 58013 38640 1324 13001 91642 8455 52723 13446 18555 80536 84571 51263 65846 71028 65709 64132 21526 88316 58578 83205 68925 14559 14521 6001 83468 57497 48092 78534 96667 13751 12569 42669 49186 46623 19679 33164 60969 94708 57110 47556 64982 48572 54711 57689 95335 21341 42118 27266 67520 77526 11719 19825 87140 50901 1282 73531 88812 89584 72274 39927 79640 48114 58995 55589 69876 99752 24266 32293 64518 13941 67667 78875 91759 37135 48294 34197 7902 54072 93510 99903 26879 88429 5062 75943 76201 89972 8342 29627 40840 70406 61290 53801 44202 79848 21504 33713 13300 53372 56638 20703 64795 718 87367 46180 18070 26158 72378 49164 89922 91631 98563 11441 11335 90517 33981 62491 10247 55523 79174 70708 5373 97711 45187 26420 39917 35830 475 33743 64241 5933 65635 91087 52375 37633 4349 4117 66666 3508 7439 40397 81951 96499 70330 39426 38388 71376 61811 16737 24486 45372 23979 3193 26538 65725 92233 64427 6950 27683 69341 18117 21911 18268 73443 46106 18615 97702 98871 89020 28320 73015 51388 3587 2953 79504 21585 73518 63932 19947 45650 38717 43693 38555 31810 54403 47737 7196 13248 68466 27245 33843 97093 31480 73828 1954 608 58369 17860 63407 44359 42291 68207 52964 35036 54986 75931 11483 87887 29741 61881 6957 61136 10125 42970 50069 42104 92621 34064 29671 24444 88638 48350 46600 30941 71966 39605 40375 94663 70248 83784 27699 15520 50105 68731 79020 9874 2181 28458 72739 49433 32705 6333 20350 90334 70464 4040 3071 44852 43813 61496 93797 57153 99412 88432 73013 29227 90098 30365 51077 50027 25298 41610 87693 27890 32796 55155 31576 4463 96936 54198 13500 32236 84347 64916 43308 83037 80460 46535 35850 12519 54405 80421 53258 19853 48443 49369 94216 47466 11655 41706 89925 6284 79712 19172 66442 29225 32052 54006 37466 90980 59388 63250 83545 37268 78378 522 78650 18653 4266 28513 49714 53641 43189 23481 29045 95295 5564 40242 38082 73370 17827 85088 55451 50383 82391 9481 30251 11946 94852 14861 66590 63714 81336 7953 16188 90869 42105 36309 29041 17028 2655 45877 20 17010 14599 38236 51168 28734 90179 65868 53390 87029 5325 12876 51987 28759 93875 72632 98832 26830 53202 7746 50380 48209 33037 41975 58611 16282 97679 50092 75337 40514 45523 88828 65004 73964 15514 35375 46997 64997 40364 95003 64162 2556 42374 60633 52457 43885 19974 98237 31507 32688 598 62120 11291 68968 25259 24367 75109 72049 91263 70008 57596 28651 66075 89667 90431 79817 58350 21516 42524 45532 85698 79121 14619 15873 656 72149 20715 35531 13903 24494 5859 27951 17007 94755 24327 66389 32582 48439 36742 83056 23495 96568 58659 91510 90824 60457 53459 900 84049 92538 22632 90155 60037 17356 1420 64236 99602 41844 79347 9243 27048 72714 17176 92311 99702 91477 34645 1924 14218 65413 80190 31117 84652 52353 78283 69620 4225 87894 99723 91242 70835 96802 42583 19377 70731 2945 94550 36614 37668 16355 41856 36578 44795 34909 92336 54544 74073 41007 9780 643 83642 56207 55618 77106 28837 24727 74428 13394 619 48432 49251 76678 83866 97176 59371 43722 47545 66500 46233 68671 1246 58932 81280 52780 54807 63357 82413 61354 16483 40627 13428 11728 512 81190 15881 96131 78149 89874 72290 96687 33578 62355 95023 86313 58157 34110 10710 65354 42062 99366 98576 90902 4353 46147 69981 78276 44200 51478 57824 2783 52762 36289 46575 88369 68574 58318 73918 3547 50864 54900 52198 70666 95645 30300 96450 58797 31250 95821 92077 91236 87541 80355 88857 56059 5406 35343 54138 75122 40593 10790 9940 59141 8367 54543 76843 60264 90426 24568 22917 57400 75713 93799 51744 27712 33964 86051 41281 99757 9758 40408 58292 69289 12674 1904 48310 79735 23390 58108 82235 16419 71005 17217 81096 90858 79546 43623 88035 63658 581 76028 50185 2758 7128 80430 82478 72638 72423 55836 13765 63346 42991 6374 13966 46081 62253 14510 72403 9063 46613 89639 66330 35849 89176 96885 77717 11769 58162 51938 115 25584 60747 42833 1523 8377 31335 98581 18966 55399 14623 30350 17610 65908 84953 10241 73608 66538 27355 73744 70803 3946 5967 53027 16625 55631 86088 54926 64942 41792 76442 24619 17088 70231 44370 24996 67428 91545 3219 25383 40047 59066 55288 83779 71840 37942 98269 84177 7381 19780 29382 65257 45213 24443 21368 87558 95512 37799 35444 23419 53949 66158 27868 17826 30174 85960 52361 5605 50151 4013 29237 49169 62178 61520 91104 33493 35377 90826 77664 19636 62339 21085 31505 80644 4185 3898 97548 60704 83946 87854 74961 48473 61171 47007 16320 98620 30775 38968 1122 80912 72529 55600 42294 68175 91388 43604 26791 95398 26643 15307 12475 11174 44170 19576 84990 14557 8113 61721 75005 22469 53080 37445 10104 26948 86825 57666 922 41081 70015 85574 56959 87462 14547 18252 22452 38944 44375 67974 30139 55570 65249 21724 48791 49116 41776 12164 83799 2988 36320 41985 61425 47352 46510 45956 95400 3483 25324 4885 9651 60655 25358 62960 40193 87549 20446 99622 5368 14934 7960 67299 24784 89870 96868 12279 67608 80679 19742 24690 46349 15011 45564 48524 42908 59985 63739 78163 97214 19699 61095 33872 53675 18887 70637 16487 85602 89563 28683 86508 34827 51444 78368 1900 52432 30802 56586 31620 3018 63552 84009 92816 3668 44217 44216 82720 97120 23086 91956 22550 56277 51703 38766 25992 86365 47836 30985 93739 57983 34428 80323 55500 70541 82031 56222 55786 37729 67509 97417 93287 16202 31641 57818 80691 13410 5728 77502 65541 36051 33105 40806 98854 53141 97845 45355 82939 7040 82862 12586 85979 10079 62851 2918 68864 10957 2605 56958 40844 48972 60764 3373 39608 59037 71327 8399 16287 15156 97174 23860 65017 3856 81531 84719 29354 24189 56250 14666 9840 62577 874 83236 55091 13739 2847 4085 78401 23529 72594 6246 73875 45571 15521 29031 12017 39861 91519 70975 27819 91919 41322 7083 83434 704 84116 22131 90962 67128 59957 79670 923 8289 46666 21532 66887 37964 66820 49051 24060 51253 76716 12390 81141 91214 47143 7721 44319 17627 26869 8252 54310 18685 79603 36211 16837 66703 59448 91458 46925 22913 30524 62233 42102 82096 82774 20513 30925 88564 75203 63193 25615 75215 63879 9511 66648 57362 73256 93690 5612 20722 18042 48495 86608 54590 29961 72848 3574 79799 49462 73268 25134 22258 72319 85350 66028 14767 13889 1381 25039 26902 62068 85938 64225 33881 28119 99815 85550 42526 86129 45804 61751 10703 82592 73231 5425 62734 92680 88125 98987 38654 81444 96338 4213 77973 54930 84790 70254 96297 92575 25385 54682 70951 48560 96718 40972 31665 70592 87500 93130 69722 85074 65674 51139 50212 84893 86943 41419 47473 160 7589 91500 65121 50415 36172 36836 36605 86547 37043 48640 98411 82937 65334 33370 8749 17856 26616 3232 58498 27842 34153 63900 88207 64337 9678 23898 3079 28666 55839 85151 83469 36858 20902 84841 17199 39951 54730 39906 78085 56905 95576 88314 45237 22579 43528 76655 29361 17208 95379 1284 67049 74841 88468 75135 11231 57993 18525 91617 21999 98676 99183 58930 29858 97977 30543 98582 71918 8536 55854 8990 95575 93659 65159 76247 86169 90702 61802 68942 32831 70448 47258 80773 20735 28874 17999 93959 54340 981 97001 23958 91420 37696 32687 88012 20856 42857 16594 65167 76781 4683 78541 9740 95136 59561 35097 12221 85935 24251 56361 15304 38667 68598 6718 10402 15668 30760 55740 58145 16125 38573 53205 22381 40664 24158 45520 5701 27633 20669 38986 59455 12846 87424 9771 27604 3293 43985 60465 95103 57465 60892 4751 63537 91593 97994 8013 50110 27487 6189 44077 5686 74847 84510 12629 30430 63921 84043 90823 35408 89005 98783 37545 32135 94151 81979 85553 14233 7169 34427 42962 37949 90916 68042 26726 16783 41110 56917 69243 45070 5070 59865 31571 9148 76515 34892 63591 82889 37912 72660 66199 55979 77671 64476 59387 26334 23965 48657 34951 34853 93461 23923 67878 43883 409 41193 7869 15253 72040 89703 43353 88459 61882 59970 83441 76927 42507 22826 27628 28143 56097 29209 95395 81509 137 46343 33888 82027 59233 55207 91028 15860 48054 62772 61199 72676 33086 96705 3621 13429 52828 80374 59670 15567 50463 11964 80541 92351 18185 30082 31557 38130 74700 4005 48797 43295 33485 39483 22995 59725 14361 35571 57658 50434 96465 26837 53342 77553 96854 24564 81602 35980 2032 60891 72616 73920 92488 64270 19328 47618 79370 31260 40743 87658 6675 94197 14053 51212 50265 8387 71173 91255 83309 3498 2583 73971 90907 51428 86041 58947 94743 42521 57625 49642 64599 76989 38231 48216 89541 79921 43523 29445 79526 59580 70911 6698 73050 16095 54761 244 61157 98007 16104 48961 2439 63663 1379 48530 26185 51194 82441 55189 51247 71681 39184 55085 65286 59535 24181 9277 61150 5383 52159 60735 82557 92830 14404 2059 87075 40829 99688 89562 2268 16703 79337 20472 37763 24911 83636 14135 93655 78228 75009 12730 9281 53166 70473 89256 34539 65899 48325 82655 96751 69229 38565 63949 337 96174 47114 59380 15440 88743 32670 68335 71787 17319 18783 2553 87388 96097 42739 33535 36590 48022 96068 29861 76712 89032 84867 81525 8545 3184 89371 42587 43720 3277 36139 6891 93194 54484 98384 93430 90441 98009 54170 23368 87990 83766 62587 60708 80303 80776 48360 76208 75690 92098 60215 13597 32627 59732 6259 39224 42217 82189 22068 48477 77048 70297 99933 13447 92613 65661 46541 32195 59164 33034 36846 85959 47095 69538 75230 60055 97667 88076 18941 66571 25253 17813 34682 89049 24933 20698 98240 13204 62321 79586 45489 1429 9003 28609 14987 41723 68309 6330 4364 92923 75077 24909 44526 70719 27632 88721 69749 93375 97804 76674 70537 62854 87741 74547 27957 74829 40180 22225 81307 62139 78933 88814 19262 77447 27505 58959 43394 44832 39593 8039 59270 12600 42237 44810 69238 91060 43395 29784 50720 77460 21587 56171 13460 51492 82825 97793 46287 31383 11273 46548 70085 29802 62075 33427 93241 78214 86182 85542 53251 42912 68999 52625 844 22660 91841 47264 68713 94251 11358 73328 40220 86223 51335 50413 11523 6250 59512 91953 71072 88806 35425 98679 9074 64686 15882 27000 55619 74411 26502 87473 81935 32991 21498 32818 93633 34996 35984 76453 97390 46032 64840 62060 22681 62743 52605 90687 91981 85318 49355 71629 38281 49749 90185 87028 10803 8632 84398 29777 36208 88410 55872 58856 59577 36688 59748 8519 76067 94263 38647 75977 15998 56008 83597 40637 43903 41646 24507 9158 73427 40045 30083 6523 1192 18258 45140 77999 21384 60470 50414 81239 48333 89822 96714 36650 28934 31614 87569 5925 6909 30466 17174 75609 29223 16187 49265 85881 45885 26656 5214 31622 44324 94157 82688 58605 30199 10786 67870 72139 85379 94802 62755 16439 79321 17524 73459 98016 80760 42537 53327 22544 56622 4391 46534 44050 14410 53535 47957 9998 58662 24449 37435 45099 64426 53201 79510 94740 87421 41366 43102 44140 64256 60827 76478 47723 90837 79911 49472 15679 97941 47936 39687 75887 87970 74157 22900 75557 27400 68260 70317 64642 11509 27407 65016 31248 87067 30964 57080 69768 69640 44604 7167 2229 76538 13798 81468 29015 45151 50019 75863 28503 42610 49907 59688 30074 65126 20806 98516 43990 82225 90789 58740 99857 22776 1950 63966 87440 71460 15131 78030 93667 89987 88882 95038 89120 35652 17688 23901 2675 5866 53880 2114 25593 2648 79733 98042 11643 504 17906 44887 17756 11190 28746 5974 26452 78651 31493 84063 27620 43728 23902 46491 5069 30640 39299 59800 1320 31035 30523 28473 71138 32826 50840 59604 17529 21678 37999 71624 98268 28376 27826 54668 22963 44405 61971 58096 57680 51295 6543 49099 73207 63527 76761 93572 62348 21204 11157 4494 16058 55045 38683 58846 85930 99466 74404 36756 70127 76898 91097 72098 31531 58943 79906 57251 10342 72210 23129 24365 51056 69889 72815 83710 67583 659 50094 63225 7289 30173 68892 53933 80786 12383 79824 55942 65130 51403 27997 69862 6072 44018 93221 92278 87126 93301 16882 12273 43440 72533 69723 39722 2673 47230 60394 26095 33154 1969 7416 54587 76844 28530 22658 36602 55859 83198 52446 18970 16275 71666 98560 58420 25554 54862 59055 41982 27477 11952 51073 26657 58716 30091 43533 38582 75859 86807 84076 49876 28110 17470 33300 51742 42013 17429 63378 58370 89674 46628 41401 54329 51960 29659 86789 90392 9348 11472 94816 39427 39614 37002 87044 69657 97156 66634 83641 63484 56695 6844 7735 83627 3968 87205 42005 96976 36639 82386 33050 23493 85189 61120 84079 87168 12978 1294 54197 99973 53915 68273 50152 63617 24506 22627 55704 4065 69286 35181 28384 40906 91343 30037 11551 5587 82721 18191 67383 76559 17679 27014 67153 65005 53152 20898 40843 7449 6821 7234 77702 56781 88119 730 52145 89453 60964 87312 56628 58152 83137 44735 61754 61571 89537 89995 98886 13956 14709 55178 25776 51167 85438 95922 14179 18322 42948 95683 22454 37981 44154 26804 95135 53074 56739 25035 95197 60438 94437 1325 48332 98840 19945 81744 73551 26842 18629 80999 69109 87600 73746 69635 94963 16847 36572 64223 1680 31151 72416 94577 97749 11002 57967 48597 46099 66798 82055 59036 7335 95667 79334 225 89349 62474 57003 43827 25473 89534 81021 42476 35646 11666 46768 39108 79255 78749 93152 44726 7897 91100 10434 58038 305 93030 84013 73432 70452 35183 11443 50030 64719 98310 83343 81066 72074 52135 72733 43915 60254 68826 99684 93951 81401 94854 26533 74529 55525 79979 71951 47347 77322 78622 76171 68094 75704 51755 89124 74804 27696 90200 13690 3835 91959 98214 82965 78062 89100 67140 92243 63975 57069 13098 66056 17244 71600 9755 4360 91174 50680 35362 82169 14840 72901 75303 17196 19184 90133 54973 14388 21912 56708 70742 76276 18084 2058 77178 40783 77982 76954 96304 97051 70036 87845 56374 70576 13670 87726 17298 25028 18769 89859 48796 24584 48826 4475 88975 67466 49297 85142 18843 86927 50786 58920 69166 48068 20516 74838 40430 95326 98765 86954 41685 42570 39983 23826 32503 3815 2508 83717 17030 18078 35261 70825 18492 47731 99272 9963 87018 16089 12521 39609 39410 50016 81053 68913 77208 90840 82981 86697 50950 12727 24511 15715 27188 49520 71255 53901 71899 59203 21718 11816 10262 41775 34330 43099 2516 25351 87655 38661 74865 91893 15546 97470 46939 65469 924 1383 1275 5700 92440 5568 20599 22788 64919 40674 18031 46879 68890 61951 91760 34832 80198 28857 32010 91342 67387 2228 88170 4527 89509 79717 44453 44939 74453 28827 3847 41479 79254 88248 16733 12927 74290 45122 25462 94379 68014 96822 56345 91603 15082 9309 45548 35554 12169 31269 97049 62725 44855 6273 16228 88265 68195 25939 41963 62574 63049 68455 14379 39082 33275 66531 4315 91679 5698 17499 76424 7942 61333 63272 63774 20618 32434 68811 14340 62021 60856 88106 47928 81477 41799 35002 47778 22889 20825 88852 22628 43554 63135 13518 80377 39420 62971 29300 77386 78770 46279 18098 18208 3752 90367 94306 11544 17133 64301 935 11494 56857 15339 92455 82843 72805 8573 91428 18215 67267 83248 48051 33016 69426 63818 81013 92139 88570 75427 91899 80209 80408 67022 70424 17928 71979 65338 13230 82509 85982 64054 22351 16784 71093 65565 9670 3871 56902 40291 15762 4443 82867 97755 10881 58029 70982 97660 24205 39290 89797 58905 99462 91566 65972 41236 83047 20998 20115 66938 46293 49983 45468 16170 76847 30491 96910 65440 88324 70438 13870 78481 1068 40171 90833 17684 6721 45946 59984 93819 53524 78515 16133 85351 21307 12989 94803 47962 95841 90318 51651 65323 89539 56459 16426 82946 56379 15951 61741 73984 85313 41885 39945 97113 9160 218 57077 77117 42815 10297 23194 39607 60631 64068 7007 95644 62591 96919 10295 82645 13935 2507 32770 76095 76877 83907 97896 37155 36563 75035 44553 11223 29429 43576 56964 34932 7240 65149 85107 94108 71341 68748 14787 83105 78093 88860 37888 42744 35749 99441 51080 36178 31793 66897 15045 40628 51326 83493 62404 16742 92571 41966 19317 11008 60883 27573 4929 82136 75698 66085 69187 16876 39132 53956 51456 95162 9542 94504 79780 21696 76227 26901 33708 57505 4847 61611 37864 75597 48731 8647 70281 63226 47955 63375 37960 3469 15443 68794 73948 23439 16429 82379 90713 86778 24912 34230 77373 17112 77211 26527 290 79541 78068 21169 40122 43293 80151 70196 63704 29243 67303 86377 16509 64196 69715 28204 18303 10374 70161 46209 77010 79916 94948 66597 56582 28303 60164 56359 81455 27744 79233 43310 71045 31992 93523 86479 42990 63767 76259 61648 63450 47829 53916 51254 3150 75147 86521 99052 35382 89400 25367 91159 66694 6230 24514 975 33171 26761 72751 73968 83478 85605 77110 30034 97692 64697 33233 59446 88641 10220 34566 20796 11909 22228 57380 54910 75424 21460 74917 99918 57945 17270 17521 12114 37569 83858 22663 68803 3851 65742 36043 29131 14775 8303 32115 96845 85934 70515 27345 95872 33478 38248 46012 21491 60129 16825 84508 38441 61628 86769 50003 5804 79279 84428 35836 57731 64214 31242 35616 62723 48028 12168 87240 3563 97672 86770 85748 87572 75958 78159 65620 50627 59603 23530 71333 18312 63063 19137 56292 65195 15501 66889 15425 36536 53710 80789 31776 98678 89668 5272 90376 46926 64370 77317 89241 45406 8800 31831 80063 24811 18092 29927 11271 71774 95957 28403 62499 22073 25463 71050 68139 16662 70430 63887 31403 52627 44515 49232 69398 58598 2624 1797 9363 98325 64037 2838 79524 17274 27223 10970 27269 99955 57366 75062 96679 19029 69824 78830 27709 38786 92387 86834 84978 16317 95614 5981 8818 48566 34901 89778 12465 84749 14758 2083 61203 5020 68022 54584 66515 9235 86127 29991 67969 91587 87324 80998 64514 53441 96788 78915 72316 91402 28873 28459 81092 6382 87446 64335 74269 11069 96756 22332 87910 28737 1575 6534 44164 57837 72753 92703 50816 89942 5100 76317 65840 51044 12140 68868 35536 66289 93039 53216 11947 70624 81896 58627 97775 1454 89543 70903 44132 44464 74738 1067 55983 94324 17748 25402 30987 60846 13090 88312 79637 16888 90596 64210 72820 69246 67801 18161 11382 31386 12748 66713 5278 95663 88898 8251 23821 1103 95066 87623 57428 97299 37107 36398 2954 81700 19527 47398 59132 9979 23847 38316 7763 38509 68866 94054 93495 54388 54392 21390 88047 38890 71130 32948 84926 91054 16820 53620 73232 67821 17838 26156 53645 93163 48852 17435 14416 7647 58859 42090 68235 75875 44746 55073 3264 29528 4972 18144 35552 81091 96078 34603 41694 71212 27941 30449 1037 10901 47916 52694 75607 75395 98218 57749 65728 59311 12284 9568 25400 58124 17264 75901 19728 87964 97025 1748 39683 6107 40719 24541 33715 98191 93291 74672 41178 32312 79908 91403 61683 81465 84104 80559 73721 66862 92973 81619 39337 32168 35355 2545 17652 49516 12127 46135 15785 28062 87870 82535 32048 28820 28057 29614 12316 36146 13019 12511 8044 18994 18032 6714 66767 88637 310 70259 46598 5170 69477 75228 53497 25237 27457 56156 42353 45665 28897 8815 12419 4089 11978 94456 84467 15602 27719 36015 76103 27575 34552 43934 47038 88529 22543 65889 35308 40643 84269 75328 3303 48253 42698 57159 96595 58315 81665 4755 29785 27213 62813 70554 89202 72759 5488 28596 88222 96206 35292 34159 55687 42656 60899 8915 97878 83600 28382 50725 77750 30113 8004 15969 43118 99193 87093 19594 72236 85936 12875 16447 64824 91643 81581 71708 1437 53727 44083 47219 83991 36675 61705 56188 91470 65442 38620 14513 23800 57859 60346 77181 76861 98836 24821 96351 55136 85884 62957 27595 12884 82618 73547 18445 82011 31679 91352 78180 61837 37655 53064 86654 70139 67758 90082 43858 29404 86166 91099 98876 72100 57028 16688 57580 2577 32558 35268 96072 80148 84827 33880 5300 95878 74221 57662 18867 89998 22053 15078 89225 80670 94032 10147 14290 49852 31285 36908 77293 71692 9669 27444 9282 41634 70320 83805 87548 61693 63093 13517 38003 34301 84024 54941 52812 1739 87513 1053 62502 54874 54315 74846 3200 86036 72641 46838 2719 64208 48941 65978 40580 44555 11680 10149 18851 61204 55171 98803 3288 88019 85420 89247 18475 38183 66656 81723 75941 94209 65727 8700 67524 55310 85093 45814 31781 6283 40799 99839 17016 31860 51930 1974 47521 14137 31692 52744 6767 73485 75289 91559 71080 97313 9361 21590 40775 61847 36592 71980 62305 33061 98831 36697 21173 98197 15318 46529 26752 37861 18106 51923 17926 87405 6740 37669 49708 40388 9314 7806 37147 73837 55744 43557 59274 52727 72464 9086 83283 2130 62649 56458 28406 35049 55326 38252 11656 9948 2782 46512 98320 36950 21017 58448 82762 23056 38221 29844 59552 47182 87033 8157 97669 15217 65654 63897 39072 40322 21457 38302 94529 73507 99640 27664 66046 79585 55046 26736 33254 17080 6042 3121 97851 96106 61185 88449 63567 98691 32761 11976 32054 73645 83254 52326 47515 53427 6689 95359 87465 30813 13705 57187 77723 40547 3164 88531 98283 51348 51675 6677 90990 35456 51732 22973 93935 50876 62625 62803 30654 80484 39238 28228 13360 73294 23268 83461 27363 28656 73032 23330 60718 59171 96639 93719 73239 55862 69541 75458 29105 94909 77002 16568 75710 92656 5385 17897 43828 36857 64035 88056 48142 81225 97190 39221 64935 12260 52435 41022 53339 93458 34937 74858 58652 32654 12908 97399 42185 72457 14731 9813 90996 69001 17158 766 32701 14073 84586 44812 68261 13968 62265 3361 87102 4229 91336 87310 11312 17362 95321 3374 33767 40012 69943 29690 49692 58432 60737 29317 68043 81247 7008 36433 14440 65199 555 50977 28714 22250 36672 71293 7769 95366 20639 86133 35054 14586 66453 88948 12235 93293 45418 35022 77335 87412 14675 81353 8450 36303 62183 16027 45349 45884 81656 37108 94518 10623 95502 48562 41473 15190 40079 68664 97488 76351 73234 22333 51618 73046 1693 34966 62247 93843 31598 5889 45504 27611 54435 74434 35845 11299 9387 61749 92637 91344 16781 42483 84925 79338 12311 89886 96773 81257 60652 43261 86909 74491 9061 59678 84971 72984 51723 33992 27398 73143 20883 15483 31233 6307 76262 5444 18725 2110 61966 8819 90131 25194 86426 57893 11071 94299 24366 53273 19174 2502 74772 19977 34929 64306 74334 7113 71955 26955 7745 62724 49062 83930 48166 5495 17799 52338 92456 63925 56427 62189 13688 22750 974 10926 33915 6199 68182 28582 15637 48938 80630 78480 14591 47167 99461 12625 95028 3585 2822 56508 49902 73627 26525 85604 53529 8596 20244 76237 62448 36404 63014 2729 68571 73739 19053 69557 56801 3406 46836 97343 87686 18387 47656 16337 32152 27480 75136 96647 38784 33831 75368 3943 3931 80817 72284 2316 90473 50591 66768 10352 57124 98289 88566 86083 97328 17017 4334 55156 49267 38168 67533 73460 51599 8857 75106 40391 29426 74415 35898 79048 14909 59297 84850 19763 12120 43629 26646 43202 91237 48985 46378 85551 38675 9585 23229 53464 75826 13604 85658 97215 75436 11465 98301 96329 72722 43686 47838 54805 94574 66583 8982 20563 64416 24829 56230 92807 93164 27250 22321 40104 62717 91572 69992 99573 62855 9513 46627 8121 14740 37657 69154 21620 96723 89310 16501 25217 988 59027 21461 31055 38542 70662 11514 87492 14630 77477 26753 77703 19370 11088 64764 36282 61582 43963 74006 98316 65695 35349 2817 92509 9141 51582 5851 62599 96367 19849 37518 800 76481 25273 87262 6248 52713 83224 70678 28685 30591 49681 3855 37983 96506 43111 25376 72592 14475 18646 48828 45887 89362 27865 95715 23644 36052 59292 36054 4960 46472 20624 70581 37589 36003 63706 54326 99681 60200 68648 15832 8091 53726 90001 68990 32828 56950 80336 48535 93678 76241 46202 10871 94242 90787 66783 76378 73217 22498 56124 71671 56436 56862 20744 79308 13733 79107 34286 89783 486 7933 97327 74959 74189 45975 43600 12790 97786 22739 27022 20168 47152 552 85765 4112 79436 84636 42316 39884 30619 28804 14962 37992 98430 27226 82158 85253 4590 65528 95469 88378 2039 90613 4802 30867 40995 58132 16247 91429 84831 2093 9562 17959 96645 22230 20098 27404 98250 39017 67036 38433 36816 280 43833 52331 10734 50571 4532 19681 56775 39595 37247 97686 44396 91711 7951 85720 86305 39441 21885 62446 56270 48970 79003 22097 9398 71342 82470 83820 80226 74825 13559 53517 59069 82191 71830 81698 8313 42050 97186 71985 79260 911 36806 20454 22724 16902 40210 65182 24014 39571 70201 86991 46190 10552 37520 88501 68271 6948 27497 64606 71120 79998 82628 78753 34084 30011 62046 52837 93773 53859 77235 79365 26372 72767 23996 72576 70655 37139 93178 13313 20020 11843 13787 35437 97827 56518 62127 68809 12661 50271 91800 78418 7842 5916 5884 44439 72180 9630 60184 87652 71143 19268 81109 17248 20426 4214 83317 56932 10424 3044 54031 54320 31421 90286 17394 23106 33419 62704 83765 77565 62057 15025 44975 67849 58158 3674 27006 18167 80257 59833 18363 99145 66742 39069 39752 58416 95443 25384 86367 98858 33807 53605 50252 38645 76751 62470 2585 26494 66177 51661 89277 64436 29108 22021 64328 33638 11350 61304 26350 49357 1306 95642 84744 39727 13881 94318 47818 34013 80472 98291 25617 87385 77297 7568 10621 46532 21317 52201 57500 58575 7479 66778 63948 177 38178 91082 41304 65272 45738 64110 3411 40931 76234 25613 34151 23303 13498 94879 96485 47071 69524 49756 80366 1268 62833 34680 90540 18570 71662 44640 67587 81584 60455 72437 78608 69395 59929 95791 25540 20530 40720 6551 6013 82558 79165 148 86273 60441 82110 26838 49886 19838 22444 14759 77951 79563 61665 64513 77996 46486 52004 62626 7265 28661 59184 87580 28076 33246 74963 70989 1765 49710 59559 47370 78160 20174 11003 58555 22198 90785 63620 98784 78136 54261 39739 1313 58573 2420 16173 71694 49454 63292 37293 83749 72725 85131 75770 47570 18480 90906 27175 21660 2526 80595 15007 34811 68050 72898 79599 63564 82978 92718 26511 72930 20419 7976 52109 16598 27983 74500 84720 2116 14961 67332 7441 75869 15781 65398 42492 12721 17385 86657 83652 14540 70257 36653 17758 50558 73494 67250 71831 40381 4571 156 79662 63237 44410 26712 62561 76093 59765 80095 42831 78291 87134 42946 62633 14345 20761 37514 34526 9828 73449 33554 90212 2240 40053 89735 65024 46067 63587 59886 24030 12669 58492 6774 21849 71379 49573 28373 72058 90774 67858 12223 62300 49768 88107 96435 34931 15818 75149 12355 33072 88891 95313 42632 34573 49771 20462 8535 81521 62529 34144 79058 58631 71304 29491 72852 60698 73295 44826 13714 47636 811 40538 7036 63662 45970 41158 80497 78024 78103 40784 29947 88354 4831 67 88058 23413 58325 68745 75673 88071 44894 68238 43451 200 89036 30752 16749 95173 18179 81890 61068 19089 74436 5533 30983 67389 79060 78324 42199 70146 9928 24345 4406 98223 61078 23281 13834 7663 32940 29705 68236 58404 53634 40158 87705 95993 93457 53060 59911 99490 69492 72191 48335 72052 59683 6448 174 48063 26969 70369 59047 41517 13540 47092 25717 51503 95258 53566 23917 937 30627 55172 67259 23955 31649 14086 46439 7066 13972 80956 94228 9789 47272 43085 33414 34044 73106 14908 31623 22299 10347 48880 13685 64239 24875 92527 71982 97558 67546 25620 83934 64574 80455 67941 21748 78320 17849 9473 698 88281 44022 51173 99477 26375 75266 50061 16789 17668 43845 95707 9847 444 75169 87700 64324 26082 36049 53961 49194 48656 13135 11701 77239 82358 39283 42714 97740 44984 97251 35291 28862 9856 19395 82329 52911 29568 33646 19867 24356 4048 23796 66665 55697 56556 57758 76679 15167 26812 75410 70466 29821 55683 14458 44954 83286 95077 11279 25263 17045 65109 2635 90216 27965 47100 57670 93638 21628 79838 80531 62352 94766 71340 88921 3272 56232 98255 58057 30950 26719 60138 3045 22157 19017 26930 62185 52772 70227 31848 53261 1838 8773 27329 83878 18696 14089 88264 99395 10872 88134 99552 77881 86189 51698 12911 36317 86304 16323 37596 32739 92860 3066 28136 14887 65238 49030 27545 98280 45313 7305 5481 42721 60488 2513 24176 14155 79152 4774 26551 53669 20281 49548 44569 20506 43094 65429 72230 24083 4969 58813 99399 62267 64676 56457 83671 7457 35601 18182 42108 80435 62898 62536 28586 11193 80932 64678 60311 42849 87778 99893 20252 85491 31852 11984 71688 2185 33622 19862 76772 11724 58412 62852 45069 25651 68578 98995 85317 30321 93525 10327 70151 95199 96777 88094 12551 85369 15419 35143 32062 14813 69587 31411 52607 38598 78272 26040 34864 21203 89845 4654 21520 44350 52836 92708 26033 19083 31477 22992 69731 22195 72036 48388 38666 41136 28032 72497 59576 79332 45371 47665 51721 61253 27272 13992 12157 720 43732 22397 19295 65818 54929 1862 54718 64493 41224 62037 31282 35806 50387 77413 72787 29623 95036 83734 3090 81304 30900 62559 1738 48058 90268 89837 36684 8300 51367 96578 74798 72285 71677 48143 90578 70100 77406 31896 38956 54094 1350 36804 92626 19282 43014 15193 17184 55373 51377 33011 32639 71886 70841 44983 66286 98251 9706 7982 64597 6666 64667 85048 44775 79620 86020 89347 45020 92078 61989 62090 83632 89571 1804 27430 41038 65067 24738 36660 11837 63540 56127 19673 13282 59841 72845 39501 39925 22048 11154 69682 59958 9174 38100 79367 75884 28328 30606 75924 20344 49193 36231 38510 25187 45481 85163 70567 56083 55562 81883 77434 43352 44053 94066 67419 42726 48191 22869 6435 63109 99967 85627 53435 34269 31703 9256 67646 26921 74653 18231 34027 57324 5424 16833 27043 36850 7146 48299 1725 43969 79476 98295 48267 26787 92009 3262 9760 1541 18545 54628 11789 62639 80073 5886 41248 45100 81243 41188 90848 94998 65499 62070 76956 7174 90641 48379 35880 77294 60284 40500 13228 51490 83405 8768 73587 19510 13206 58098 58236 99564 61525 47297 60808 20712 55691 59068 6381 98017 91474 35035 98961 87129 19386 62167 78038 55574 99846 46516 58855 56323 34741 79939 52947 49993 64451 93324 67313 74053 29962 36014 47393 62710 5201 96771 77953 44970 31769 8839 52181 88711 94421 77975 1762 72570 47575 78598 16075 80813 80184 91580 5505 18233 6838 63755 90670 59915 77843 89581 74987 1999 49755 85618 27066 30906 39003 8942 30688 73479 19963 37389 81785 73596 8703 42989 71124 77292 33487 35698 67794 37534 43522 47383 3689 47857 83697 27378 71392 5028 77278 75948 91014 99583 99806 20108 94775 1211 77845 41292 63081 17757 93509 77958 21939 63324 11315 97133 9902 50130 36593 41619 7372 77254 47212 44331 37828 81745 73780 82036 71872 49941 96491 8656 88927 77742 27141 56227 87153 26915 28890 68965 30033 20990 26285 40102 70380 20318 13858 63655 9886 32247 79565 75781 12822 1993 8224 69354 28631 47315 71014 20772 35269 21583 22366 47031 86178 83023 7729 36955 10664 72257 73895 24634 63934 63741 25456 74912 76619 32876 81034 69588 80868 43047 95375 6692 20339 7194 45067 63490 76468 53725 61996 49016 28394 72771 74776 47477 53547 37444 4053 84743 10148 84372 35212 80289 87546 15934 19961 8006 14005 88471 20096 64515 8173 64605 60398 43200 97484 94675 67749 6207 80462 79540 26403 2206 76883 43137 39495 7778 22105 30005 49243 25597 84994 63708 40535 93033 76129 11371 44571 75476 36436 89264 66218 80098 16779 81375 62991 391 92229 2170 99561 86120 56019 69321 41466 82590 32590 6030 41785 99712 16622 67228 21115 42892 72685 95170 45501 28375 37619 81080 26984 71775 84653 69613 43496 56756 50243 8638 5466 12636 28331 49977 33816 8986 49235 28944 14355 5664 20154 83647 45954 90085 36430 99445 28231 13962 51868 95417 18600 82586 89701 51215 82135 54609 68051 41570 20596 12811 73436 92240 83590 41883 88575 65708 12172 61188 73688 7644 95684 27463 94664 15760 22181 57947 64839 88594 73868 29494 15369 15216 34076 16931 24340 36838 65425 41015 61759 54583 42774 36994 23632 36140 13974 99147 30525 29082 11672 49813 81261 26660 78885 24592 1014 43248 68531 69368 51791 21755 19998 37557 26107 90814 59124 93647 95303 24385 44032 22482 4747 26405 91356 81985 46564 97924 66454 4975 9650 84911 67585 10100 79727 47951 23803 65189 78975 47642 198 16351 25811 38611 85744 66734 83289 88990 12212 67347 25437 58650 44849 13285 1627 76723 63087 6131 80146 11429 78092 9065 96222 69490 82578 80850 77549 92588 40701 98915 55980 8416 94111 37931 952 91947 35819 57692 2946 92436 61748 71389 89676 42342 32327 68029 63433 75388 78441 81668 1958 14409 26563 44899 77306 15210 40823 89458 46039 36753 90614 72662 66772 21350 80118 64311 23217 9834 30598 38900 82606 78718 77140 51936 29980 50551 88270 77046 71649 65321 57216 96071 52443 51795 71969 40854 90129 33476 75561 62600 76240 60797 14899 31556 26222 18148 15587 905 60988 3250 31456 9149 86986 2385 25265 96742 29888 68816 29018 37568 93034 26265 67160 33416 1865 6748 51659 9697 64366 4699 43112 44193 68972 58177 78527 75333 22970 94597 35043 99800 78804 71578 40168 79547 54989 95539 25755 67249 99311 99297 72670 19339 8810 48847 39302 69442 27984 62206 8049 6040 41992 8977 68775 27280 24228 20470 9640 58764 25204 8452 91118 4289 33642 61243 73670 84334 33557 38340 31190 50690 75987 51619 73949 72642 60595 76331 21902 58663 71274 54725 72240 87747 65594 54546 6711 82625 87706 14965 71003 31888 97612 90658 27139 2986 51275 21166 62605 37826 51567 98634 97732 19032 21981 15264 99842 76917 90591 80409 64769 9424 51180 20545 95583 22189 85901 28545 78188 14358 56307 44668 88423 55434 47257 28074 33161 12958 49287 94839 30951 87787 98745 31916 15731 64343 83411 47170 16856 19123 36273 14295 70017 2552 2352 7627 62894 14064 77259 36907 53006 45050 14832 83048 7643 49134 59225 5590 80329 21534 50836 52208 81413 42164 47228 25693 851 12656 90633 5479 75201 83294 15324 10502 52989 97539 84473 35079 69488 51624 59129 17373 96241 27291 31688 40491 51977 91776 37008 98686 5051 90607 49868 22908 89974 55774 86354 4950 72235 25317 25784 21413 69743 51162 80920 73581 37578 93950 61746 77198 29807 58707 86793 27762 70384 1855 39237 17951 14590 59025 32081 94774 38506 44614 75926 90626 95099 42609 78635 65062 21113 69336 17380 61192 26229 13105 97069 23019 58408 73146 18571 65536 74675 43797 8285 20798 57633 86094 19464 40686 34713 72773 31915 25160 93091 35973 88481 96614 47939 36237 66261 34604 14881 18866 95829 72941 2307 33568 2994 31330 29160 42660 43165 4614 60322 11230 13166 76967 42474 18008 5008 88197 63690 41350 7659 70848 43542 9879 13443 49211 49894 92107 29356 13097 18389 62346 36685 63386 47613 93620 61515 83862 62464 63115 22962 57455 80010 51993 80639 96727 92791 64175 74051 21059 48238 78073 18462 65936 22810 54423 44924 88402 40197 4864 95944 36298 15140 34160 9260 23739 14437 99587 60026 43337 5 38549 55565 99944 39676 31037 30408 63777 43620 77751 374 62784 98622 429 36202 66491 85869 61507 58648 13277 46501 61256 18391 69489 92617 91066 38569 97880 88602 72920 87207 3675 12594 37230 43069 92919 64121 58346 58917 85512 67270 98996 62667 8799 48513 27399 73446 96836 91308 39793 31168 62141 16864 95741 82790 11175 32047 19294 67548 80611 11983 68954 46165 53196 65096 84092 66108 93246 67241 74049 30119 67048 46367 80359 71171 99987 65296 25016 92131 17165 88532 83605 52526 64539 75232 59895 59269 13211 30458 92171 84322 53799 63474 25127 95571 71865 11476 25801 8586 39430 7075 99759 25547 29481 72666 33594 1917 57488 16462 52182 98535 44065 41131 27522 10873 47282 82697 67324 84623 95997 64279 74475 77261 94966 9807 78551 23893 22899 73482 46350 2860 68253 24748 10908 30539 20400 45903 18213 55637 53494 40341 83322 88718 11753 70770 29900 22170 68226 93045 24781 7391 39587 7238 52379 26435 1537 32162 42088 21205 22424 48904 1726 76024 36704 9465 37665 57722 80946 6590 52851 25213 20296 89148 45235 41897 97366 76386 28969 2137 81970 1592 10047 36495 97750 67925 32079 77800 68007 54027 82059 2329 54588 21961 87370 86693 68799 72900 98152 93337 86464 82439 70728 98120 54670 50131 45816 68259 44377 68241 90518 56974 51942 42633 42888 88050 27874 75466 5403 19473 28240 35203 61734 92154 89796 14915 26895 87025 28980 62612 63535 89782 48081 60974 49865 31801 86708 89382 31196 16619 35946 63977 43004 51875 49485 42445 29323 11293 42512 984 21042 66591 93368 36106 63557 61978 52280 48105 32829 33310 92181 62868 22031 14992 15526 57901 62532 90 80843 81644 53572 39516 60826 79399 64787 16382 14750 62341 97723 50674 16949 72916 12089 41554 90792 30257 12853 9927 42129 24760 39573 12217 60881 44763 3642 27395 57235 36872 95656 82061 45340 36155 64387 46871 5472 39631 10050 52686 49550 50801 94558 16318 4251 39598 9601 25465 71944 91379 61479 831 84688 93947 19893 92940 71833 54913 13115 66049 58187 64325 79132 88761 82781 25706 308 79325 5215 92510 95769 93701 7160 9082 11164 7829 31526 48261 31730 26699 94055 77068 47399 68536 36011 32151 80365 90895 66436 96436 70463 79078 84999 1587 17422 87873 557 99235 44400 89019 23708 62427 86788 19324 67950 63593 89560 16076 64567 77482 50815 26640 62870 1758 84733 22217 37764 41689 58950 11763 64878 33983 75016 69338 85499 73166 61103 33897 67605 72527 18616 57934 57239 11353 85183 93382 52721 23125 22719 11466 84680 63438 25322 63891 52816 11452 30896 63682 49735 80278 95755 84570 45875 44304 926 22745 38085 57434 81857 63494 93056 23776 15238 75880 79277 99608 87394 84979 79779 77756 28327 32386 31721 81610 60334 36839 55014 63156 56898 3936 44010 12883 41811 4663 38157 64333 17262 66860 70120 98735 64620 54291 21274 90178 87342 43803 92640 58956 91964 3081 16288 87064 70672 37476 79383 39450 94654 92371 98864 36366 34624 58386 87414 75338 65495 94972 732 2602 80577 62291 76233 63492 55522 51435 29559 79636 35089 64212 13229 76231 73153 56716 15710 47129 91536 19547 70052 38888 60613 56391 2848 98530 69294 30980 60726 33993 13133 39810 75898 65033 97096 95978 83395 45824 83045 88879 62290 86822 81782 75566 64478 76383 4029 62647 29975 82925 62800 83944 39578 90879 74364 10037 16148 88371 5599 67031 15611 69798 40548 58989 6949 63065 13059 32524 71101 63366 76419 31427 12315 9203 80911 72082 42246 37106 52203 48117 53304 43491 37906 59092 28133 81194 3534 84427 1893 5335 38767 76539 45572 21358 50898 71846 56754 53322 49132 37233 69797 32352 41270 6781 50722 64379 99897 82784 46436 79622 3120 69299 59491 8556 20534 34760 54825 48206 47141 53619 87713 40963 83674 83228 77651 42904 37881 70079 35715 68178 11894 30049 30597 31450 40276 44738 19381 8497 827 54654 45636 31494 15929 2547 26668 45317 47997 26275 86287 38050 24051 84614 17022 69855 87229 33524 57702 69067 24352 83094 11961 74605 83978 22955 11677 8939 82004 20149 72693 9540 90228 79515 14324 65998 62829 2468 39755 59987 64924 30541 82694 97298 30421 98421 68579 16929 74154 88697 8374 72654 69711 93760 40488 20492 53106 18302 13762 75372 56109 25854 56618 64502 12271 50307 13163 55382 17640 18984 86573 21745 49283 31007 76013 4421 79459 16947 95776 69218 35237 65772 86791 72552 38794 90183 62576 23123 99268 49666 94724 99678 47909 13635 52870 90676 90975 34059 30548 84588 60954 49549 3296 82425 67526 18163 67020 90734 14821 57170 40510 71131 12971 8163 64708 29878 33067 82231 81534 62182 79454 55385 13149 38423 56750 65106 37892 23449 83326 66188 90719 71286 99512 64782 57310 61826 75874 89615 35729 59474 26179 82361 67766 76665 16633 48615 31891 15605 67475 67115 69510 15341 26742 70870 11497 47368 19335 15491 3439 37307 42365 36899 24682 53833 7084 10697 74821 10599 95452 95346 34833 88513 10920 74156 76431 40923 77285 86885 43548 34861 80055 32820 99304 84753 14418 7790 8100 19007 19863 89099 24857 35315 78157 81317 97239 29763 89656 84168 50624 15388 89842 47450 89652 56885 80959 73384 47983 25079 92273 79327 54396 66012 73919 30914 46837 56944 49534 88063 26811 13628 26093 18814 10357 2726 98580 53265 74343 47275 95892 54069 16394 2662 89600 93276 94477 24409 66763 76876 798 94482 35786 205 72177 54737 96826 20821 2436 89904 2678 62650 43703 67143 66067 42689 93048 34857 1365 2743 61652 5751 7889 84761 47225 79240 27622 1566 42807 1881 88219 12885 86949 5576 28748 12216 13326 53120 79098 92566 68288 73107 66915 67776 5038 97138 4666 45089 93943 3027 19452 43236 81125 61572 15247 56453 84977 83129 51443 5302 64869 49530 21867 45839 66588 74705 77724 19446 14352 13406 66449 84363 76536 95588 99348 28466 8683 69968 60585 31572 37646 66661 48476 50064 33512 50743 2926 87691 84506 87094 64238 91246 55283 30200 15669 424 80426 70976 28763 13161 61715 54224 1903 9923 35518 86476 95075 91799 65504 73526 94783 27714 92605 68229 4861 34663 18060 58272 39424 28501 84367 22648 26440 37096 55831 53979 54192 66147 80647 18924 33588 86827 9936 60545 18485 9459 82395 60647 9955 65086 62155 3412 78892 81839 14293 33824 93713 94449 70811 9534 53463 42700 69080 62105 11581 61735 24678 98833 90118 59948 46695 83967 19280 55446 83288 22096 62350 43133 14263 9515 52450 98868 38106 80039 97532 20335 69280 77381 11056 17717 19108 6380 54787 84139 43184 75674 45148 43590 47801 13725 28581 87396 85818 8217 44152 67527 60625 59396 93765 3524 54674 5786 6376 41825 71355 78224 92477 20357 78486 18770 99851 69291 6967 10420 61334 48783 32858 70714 67857 82281 9548 25956 61110 49821 73017 51099 79170 20307 35077 8126 88334 389 61831 25922 30804 33117 73754 87619 47686 95350 22861 18754 10263 15784 38435 90966 6743 65980 50747 89468 8911 95855 26793 38117 28222 61465 49315 88955 43361 92906 12888 79971 56609 71728 32398 2975 3190 55038 57523 99765 31043 93483 89891 24645 88145 86501 60681 39936 25557 13055 81355 11521 60930 34337 50906 19973 87481 56319 8402 41018 83705 47546 74711 39577 88512 55048 33146 11468 76021 38902 82062 77768 74010 97271 36333 65031 16734 36330 67454 53177 93598 34643 11913 83810 12843 95125 78564 91567 66978 79512 73956 65347 81986 94194 34100 59783 51191 19271 21847 4769 30979 73540 78522 63183 44544 35546 13489 9251 97118 40433 8628 37558 98891 49489 49452 73111 51899 39265 18270 44829 94908 2542 25820 37469 57401 68614 95260 79849 8932 80493 45392 62699 75112 92368 6680 65253 55514 96828 21227 1155 95858 64622 52709 12610 5340 65779 14442 8020 46080 67836 45601 56625 63141 94734 43415 20204 9483 85340 53808 34482 8485 38167 84160 19916 92602 64634 13719 63371 71303 28621 99779 63920 96166 35651 38128 23808 90667 24527 25023 83440 31980 6980 4875 65592 81311 62421 1176 6746 21472 54084 25499 25083 28083 40219 81916 40265 25933 7137 54688 31634 59671 30584 23405 9110 8032 93188 59746 76753 88346 16256 42384 37890 82445 95587 95851 8989 28541 53168 25299 74709 98069 12749 37278 5777 74302 39407 90202 36554 65567 68112 46793 84405 27828 10140 34639 8734 21971 51610 96272 72283 31632 95018 61922 83488 48756 44270 80592 94737 53013 82899 69276 53131 98680 24893 715 66296 60483 82956 72254 90786 28938 9485 50596 73880 31780 5904 6787 30730 13967 32217 59182 87565 66839 84320 19874 29630 96592 35114 7468 44841 42753 97410 5163 38855 94897 20331 42423 67696 341 71623 33783 33110 91848 90856 92409 96006 95691 65907 8721 1520 67200 69760 76271 52300 65805 61457 64825 99708 62040 94125 83685 52176 32957 74770 2180 20794 22818 85726 86082 99229 90543 10509 81987 68570 44326 40569 35639 70934 40534 19496 69473 23728 33028 91156 45635 27422 30604 85430 6204 93634 1718 55335 64726 82016 85103 60490 52042 30739 48831 30673 76048 2394 30902 87855 89728 47734 38103 42766 29594 66382 82023 31132 7574 81251 75202 78284 98274 629 23589 26384 61662 72386 95010 61554 68480 53952 68647 91768 91608 81425 79341 63995 88838 86135 84973 13336 5459 98959 98780 97644 41166 66495 56812 3962 34147 63999 92010 19485 25550 33224 3646 32395 50420 43329 8791 53377 86568 11831 17105 66311 11999 493 58274 20328 4150 59754 52325 64915 9196 72169 95219 47896 35666 44551 12483 95953 19057 26083 4577 13457 91170 92066 34025 90164 49036 81186 72682 17976 48375 92853 23407 18936 31081 29872 65604 44438 70665 20764 64856 51949 28091 70834 10506 89973 37181 84146 8469 81783 66625 58962 92884 83785 72897 8203 58087 17332 71165 89205 92891 84843 17880 59460 91043 20207 50272 55694 63771 89084 92976 81741 45941 19276 1416 39053 96697 85562 27072 50316 40814 87593 73008 1022 59347 50101 64034 16940 58894 60477 22652 18178 73116 53804 71779 34655 68631 22902 89464 38418 52085 88167 51399 27766 61952 57741 6337 44386 64803 12032 76197 27690 40112 15854 66003 6779 80695 61695 95839 29928 28949 6277 15069 52104 46781 86025 93995 45874 29944 42008 86450 37338 64646 76497 40475 50990 50570 28157 17586 57188 90324 54362 8228 6257 11168 28895 17837 73982 93940 63972 30848 34043 94448 47562 70532 75286 93595 71142 59877 35856 60584 42022 8259 28745 81997 58421 55497 53398 54161 99438 6260 39085 45714 65404 15880 75208 94472 23298 54280 21924 9183 15867 38426 50814 61408 50314 29817 91382 23704 33507 2299 88592 44475 50766 48948 54434 80427 25983 47040 31500 31113 13767 92463 2308 97818 46587 45047 39000 75277 32302 62220 55432 91523 32893 32131 4879 20460 2092 78236 86048 47750 60793 58845 24324 45453 81119 73548 6720 7401 47646 17389 21394 54490 50471 34053 43939 83138 82682 62887 22528 87612 62598 43204 32092 62757 90150 36577 96789 25542 71153 86890 69401 28285 70240 18590 79573 88439 84151 76838 48908 52926 67957 33396 83887 80191 3367 36969 14019 54380 26985 54957 46767 84170 54325 71287 86109 57238 85398 35779 47724 81923 87428 76534 39157 9258 94633 67744 58328 3730 45267 56641 97460 62492 8619 82015 93703 7427 21093 65618 13684 47453 66732 69849 53687 37243 5357 11433 63142 51472 99915 32896 81834 77219 35868 46213 67782 9983 40231 31807 28380 76433 85497 58430 24106 28639 10693 44786 27626 89328 65771 89447 54212 67085 10161 12395 5634 90707 46624 13587 63710 36803 45056 33479 15621 32809 73090 71759 88169 86421 11311 24306 70769 49419 13247 35810 77470 50844 64323 73903 93563 23705 54563 35215 53348 83549 87003 34239 27767 86092 67338 35876 98824 45465 24764 11117 34102 89040 86863 19497 56665 90612 6963 6797 84058 72064 97481 88978 88174 93965 21168 96420 39868 18611 64749 60744 63072 62817 4195 60018 40858 10382 38536 93492 36336 85530 35067 38495 86057 30519 31340 42241 1339 21550 60809 70751 68462 27372 43966 77995 50935 77619 6802 60379 78425 22643 37517 9649 52663 30387 57879 32543 57999 2911 19705 15500 77646 13606 35560 96670 63333 84799 8124 98741 47768 15258 83601 94702 85353 70356 4637 57714 2410 54426 40467 34934 8031 83870 71839 93416 17051 99329 24396 21188 38351 75836 49617 6820 75502 72303 10230 44151 9295 1858 53699 40746 73698 83864 56052 65512 74524 3159 6440 40810 29974 48193 82565 41928 37972 12188 77440 22161 71454 41126 62673 79713 66892 65902 7171 17268 82788 29800 18125 13221 6874 41621 32599 12584 56597 49430 48872 35017 92766 930 354 96798 63500 35254 37030 93449 22459 46354 73306 5610 30226 89499 20982 79320 49769 76327 52529 76182 2632 51279 33709 68035 25117 18779 97020 90984 82569 15957 69412 5296 36716 32128 23366 54745 46230 22601 69759 99233 36873 82098 58367 26441 19745 51276 50004 50560 84712 36084 13704 81268 51741 8898 33705 44509 44870 65583 59290 11578 87719 93986 13091 86922 6685 81426 49154 59272 78764 96964 50808 78252 2204 95163 81192 90808 8423 22517 7792 10986 74942 24046 59823 4809 50601 60668 28725 70633 17867 10334 82412 61236 2865 78270 13152 70154 67151 1836 13617 10616 18940 47310 41653 68652 98763 47284 4859 55543 10610 9274 99305 11938 12437 27973 30436 55292 42070 63168 80594 87272 84453 33260 8116 2778 536 4646 81844 3638 56939 62337 72973 15577 89373 89158 3254 50275 15803 66635 97537 3420 63569 9648 3140 86030 92564 57078 75812 74314 51266 32972 52521 23372 66863 78963 25786 17596 45690 2477 34057 71407 80418 65717 46327 81044 84624 99494 29038 34446 38299 13331 49412 15428 49587 27228 39811 51733 7424 72381 82658 69859 77561 40991 71607 85584 88392 36818 80035 25507 85101 13814 60332 34333 73594 2197 83448 88223 7471 83041 71118 97439 53371 23095 12689 82980 93122 70927 52126 22667 75851 82050 25234 95167 97078 25565 71236 44959 86130 54570 22175 54902 20589 64294 48509 12818 94923 91328 80756 2832 69209 39083 39362 76800 56725 73966 28307 95805 35020 6426 59843 94526 25611 16428 59318 13450 19041 29087 47548 74372 67859 5693 69594 93651 35688 80115 20679 56986 30769 27996 20132 2332 25439 9172 95984 34055 24478 92962 52003 40383 30245 29314 37412 18913 78390 57790 7962 77897 41695 71144 65712 38651 90701 72548 18802 13637 98958 37442 2606 79172 24964 76168 10275 79891 78850 14104 98982 9242 95662 9504 38599 91404 9794 9195 1391 93412 75746 20739 27661 39790 27793 43750 52715 39063 72338 68969 50174 31685 60251 80501 19170 67983 40832 30513 93212 9884 26172 64652 68865 90588 99132 33879 23894 80992 83952 56058 33842 61647 73242 30418 71427 54116 43134 35473 77058 59401 65450 47337 26157 78217 55236 17073 69552 78391 24059 94376 25829 29168 89286 51501 42891 23612 26777 65299 96413 34410 68106 56174 60248 87502 9399 83033 34420 55745 80980 82798 62954 94240 17159 56245 66998 74118 34874 43734 99289 4739 5511 77143 14772 82880 86472 21247 38617 6166 39131 43960 10880 40123 23591 85328 66836 85346 53059 43984 29165 88154 5990 16694 13192 30371 19561 74628 75705 98244 90177 66209 42234 84158 84295 29642 71713 24504 75285 41174 14087 78118 52560 96999 43110 55911 90784 15104 88130 96517 76868 20005 74183 11407 76287 90485 58535 65774 7309 30012 20422 4474 53654 26747 33006 39383 26344 28206 10055 29464 35733 19695 26385 42497 31673 16982 63603 80809 92214 5489 1334 16354 45455 99760 60903 35205 78483 49827 92314 8690 60629 53762 13731 91037 71064 79373 97248 84507 67945 53688 71580 54254 78623 73121 20169 13770 8445 30416 25739 18684 7812 7239 39948 98892 72317 82904 83432 83833 80081 35611 41067 55419 64549 32189 96637 13314 53616 37359 49203 22697 62890 78677 73193 72763 82620 2776 17506 54141 55430 57117 82339 9191 31575 7636 26758 22960 17585 95065 19062 58903 23345 5546 95629 77382 10432 44978 80545 37490 13180 72831 90338 38996 51588 63107 17181 98257 88172 40447 17476 80175 16787 1396 68573 70080 40007 89717 94969 90304 58880 78882 96664 70366 78115 13829 84208 68001 17898 72849 46845 8275 98564 76510 89897 11977 51271 70718 17620 21693 8424 18863 60927 84900 39099 54813 46274 12206 73390 70225 9966 15708 42038 88326 93470 11949 48214 70223 88818 60905 70270 98856 32122 72275 43549 21859 15509 74368 95648 49437 30190 98701 50617 66565 44450 45112 46981 25747 81466 98468 84730 80354 34135 17142 54557 80481 38240 12317 31045 21261 27758 35991 22567 83901 2274 73134 11172 58889 89388 65964 73336 56667 4144 15794 20920 25268 89755 47326 24754 84430 38162 30279 45496 81005 93119 82450 91681 47767 19921 96706 67939 64564 81006 2416 6770 50488 77006 45868 40613 27304 33999 93248 6803 53550 56736 52409 2595 25312 11503 33720 44962 95016 28242 95897 86001 41750 83436 70004 47364 8835 10294 3540 37955 19479 64090 26932 47985 72962 74773 62821 3123 19460 14153 97222 33572 2760 85371 75092 98541 26778 69883 63933 17382 58638 69326 61172 53889 31774 66847 1026 82122 14288 94407 38056 48638 7411 97183 57397 92755 45157 70049 73150 781 15498 29049 87723 64188 45657 27726 23361 4445 10024 32753 45351 25672 41185 21576 55734 98677 76791 61953 6648 42745 67432 72560 73933 63417 10051 4108 91611 20039 51287 13070 19664 44624 7874 6037 64341 90445 98902 88208 45815 16834 62027 16326 83159 63048 3030 47663 60800 80888 34104 85827 12081 55007 32409 44700 27025 61577 22314 56113 83303 2501 40600 76127 33484 6932 67943 66916 57033 76675 30428 24780 16006 93533 55616 58114 90236 6939 10741 83128 94093 72306 68054 97022 23503 2023 36285 60454 47696 23989 84527 46276 27508 71471 57729 72227 6962 16234 30556 92994 22233 56584 58067 47958 45206 51327 84408 74810 75992 89116 61961 6757 49349 42761 74121 74298 42288 18968 75833 89811 98777 80243 62820 47081 81905 70883 4825 64668 43150 10027 51550 93169 23108 4785 58778 50590 13496 22577 38000 59941 61362 63027 34388 42169 32477 39916 17090 89996 7423 3499 49809 71030 22059 77528 26027 28163 86518 89711 87328 89110 67822 64299 4062 49378 6482 10526 5447 39669 56281 99217 12623 75950 4022 35677 26507 46668 32974 2653 3820 94725 59 37701 21416 49758 49639 88670 87510 61614 93158 17889 6153 20494 25670 40470 43591 61895 71569 12304 44884 41229 47615 78710 68515 80657 65361 6019 94801 66047 5759 58120 9423 68352 68231 75687 64315 11579 69208 41359 69039 75418 6813 79096 72107 47458 96008 22400 90413 83669 14366 46475 67953 10857 9508 58811 99655 38773 782 31264 30000 25147 22143 31274 7089 77124 35478 29090 12400 80957 86005 24398 55072 67480 80126 95646 21621 33774 40236 79907 40310 41647 66824 33559 12458 86081 15472 45777 19352 6906 51759 23555 65434 67195 16800 43532 93345 13186 87406 89889 36081 76834 12913 84351 28435 1016 46703 81921 73466 65985 71773 68484 70707 93740 69696 10875 31825 4413 70683 63733 58131 48359 18705 96921 92624 12631 8649 29893 62939 6405 60335 43678 62376 43356 53705 89983 10744 8625 64081 37724 91535 54567 47720 81888 18829 62406 84903 65006 73595 25218 47779 26944 93238 73873 51086 2189 62203 75649 71251 69975 8546 14298 30510 81855 37322 27411 83175 25040 1483 38126 92355 27095 98954 93013 77883 85273 21036 4665 65241 41742 51282 30996 30956 45258 40233 74489 24723 55484 88226 52421 38055 87902 42383 73189 45502 87832 60060 34664 23975 63179 17338 40459 38852 34454 45742 55924 15896 97403 3706 16539 9280 61151 70526 32517 99689 3567 76320 37742 74458 16885 40955 72896 80579 7287 37089 28955 47809 72949 27688 16353 1293 60101 71718 13047 13231 40586 29172 98617 91319 66215 53580 47307 7302 48879 91987 79208 87354 81983 17560 77785 54122 62026 67632 9425 55164 13633 34617 6025 96726 99638 77815 23726 34538 75033 5254 43918 41384 21449 59154 8260 9962 34549 52238 90615 49223 15582 46764 75063 25027 37871 82693 10554 7395 97047 34011 33398 58971 36947 8908 11930 76983 10227 78747 22252 7944 81489 48641 92106 87830 19506 3019 43021 45797 58288 24540 7956 62190 73398 6498 1530 38197 81556 3415 55602 65513 24851 54489 11406 45458 81240 84521 88545 50543 96112 22457 95888 71462 74292 97332 61760 30040 3545 15972 18693 29406 40904 17946 79991 19588 62024 77974 41817 19171 13908 56853 45021 80292 92110 74336 53199 2087 50700 25761 19437 21512 50446 70411 92442 93123 87911 7890 8693 44532 12612 40393 90460 22363 17240 35682 72541 39909 53948 80894 20593 39523 78363 93585 18367 26415 2118 17441 24555 46315 26014 94036 80698 52014 40700 74906 76169 21150 82855 62165 48172 88073 35877 66270 42582 79818 26938 85141 98637 89327 91972 90974 25189 47083 81321 78842 37869 52200 36723 9004 87404 57533 36498 72659 63512 22842 61764 59120 1698 37493 99658 90253 22626 36768 22602 96443 58711 8019 39195 1267 75595 88325 20945 94760 57227 40940 87019 40713 84584 48895 15218 83387 26822 770 62480 17195 31751 73697 19351 19964 66482 89775 82940 78574 95627 65203 52502 1187 80331 8494 33153 36828 74824 80795 34318 61739 45162 7954 81065 94549 3601 85814 27796 47439 59276 61389 72024 23325 67429 93568 93653 41984 96002 62543 35317 9641 8651 81786 13138 31510 498 7379 82405 80882 7518 82813 71029 48855 45599 54698 1906 33975 96055 55698 91090 87248 97060 46970 86382 58345 21639 35778 79306 72657 71823 39796 22964 25629 24419 40552 23696 66967 88769 8148 84813 2025 63651 16470 63143 90532 40438 17592 35660 40889 33308 57710 48761 404 1097 75167 73696 17648 94253 69576 27295 68169 29347 61330 55488 46515 74581 51891 41155 97908 76939 50803 21474 48304 89409 63600 42871 36370 5286 4870 10321 43821 15592 15295 31907 28245 3791 85590 48007 83661 78406 53011 1073 67725 61864 47584 60169 68828 67075 66295 40299 639 2145 14959 29632 31928 85085 73583 65418 8022 32698 64672 45789 285 12061 52117 34208 17493 45196 14115 19855 15224 28884 67986 86622 33884 42713 88871 13147 24467 81479 38530 20229 79116 81007 53347 10593 58882 57600 42388 69540 9845 94767 22638 60900 84012 72476 25470 11167 17357 84184 42179 90385 22657 33876 12200 63705 46513 73714 61769 85121 81064 58246 87644 80836 70462 9826 55727 68103 80753 21128 98165 69960 79984 49601 3127 85998 81765 15473 11912 76865 68221 56063 5113 25825 95598 47884 29488 2893 27808 55461 68284 1669 87234 67865 37507 87999 25679 27911 51204 59581 17774 29579 21915 32494 87022 53816 36116 40608 3781 91918 67777 36038 50914 78271 89814 10331 53469 75152 92329 66851 19872 69351 24020 4339 89961 76425 86363 34858 20754 43643 79250 7012 41777 96201 21815 23643 59593 58209 22475 7511 74531 82632 77456 38217 12985 58505 11985 25512 25545 36464 28022 26537 63683 50534 13804 97475 8005 72487 72651 24063 30122 99716 79703 76219 89909 73208 67495 90108 26010 88389 47193 50777 14403 5396 53719 75196 37478 48578 10289 21728 74721 93731 39653 15675 74902 99452 8448 67809 65710 89004 86266 98755 32712 17302 83918 59344 42928 62146 75930 38479 76648 39780 2676 37916 50927 64059 12967 27537 39982 32083 87263 10367 92263 16515 89990 68394 95773 55490 94657 52877 66347 92530 67100 57128 74766 86729 40457 72287 15910 85919 73503 89820 84933 14560 51500 60444 20611 545 4682 26957 83723 55025 45331 22034 73592 75751 23516 89420 79411 80046 55929 47093 96638 69157 14401 9959 4456 32722 17467 70559 99714 93024 38999 28152 93022 13567 14911 67916 88754 24152 21518 16776 43197 9598 71254 82712 89300 98271 27700 7322 17607 17125 75618 56490 83193 65951 65622 34597 57958 42758 34167 45861 42937 80693 38297 24636 15495 77024 22133 46730 30652 27802 95907 56580 87527 76657 89577 59699 44859 79066 59144 98121 29350 3174 32190 24946 62214 20949 6493 71854 19402 55595 43610 76394 44936 76421 51234 23467 20903 88778 40871 2175 69924 28900 7912 39716 94500 18735 58958 89726 84380 30957 75780 18033 48024 61484 59998 94939 65217 67399 24484 46385 45231 44777 78681 6095 2563 8987 46313 6586 25266 70391 84967 53445 41057 13783 20097 18581 98044 96159 79236 7377 27431 65455 34316 78986 6276 51669 50296 24272 77157 77824 41664 46338 66809 81078 25286 85496 29590 7122 23203 26722 30480 82109 82352 75596 92326 10652 14382 35579 93836 16186 45826 39245 55476 88500 74119 12520 21524 8954 60463 53061 93109 29240 12263 64730 90348 87142 9071 78009 12156 73669 15408 23160 53655 25118 93184 79695 23653 43159 5623 65651 89063 56733 3056 83742 50550 33833 96096 63175 41876 45694 30722 82533 80337 37066 29745 66376 30017 84457 40604 33482 73965 2237 7946 82635 2236 68270 62735 7718 59107 74416 51679 79933 81781 78359 80765 67355 88379 27015 77518 2977 9714 74822 6737 45513 53110 63638 83187 20401 9341 75240 30084 14318 28849 64 73469 86294 29269 62000 38066 49477 26819 78978 32641 40294 66135 68513 37588 82437 89013 87989 76603 27963 42007 93502 66990 20544 29393 31083 37145 72875 19772 11317 58414 3671 74781 44967 82878 54333 67124 34376 58215 53932 65646 49129 77577 38782 87597 92155 52017 89981 57052 83754 23166 99045 37438 80317 17970 6578 89342 3655 10643 222 48958 34758 48891 42084 31474 10862 68377 58189 89493 6151 87936 79135 31696 93042 75657 10965 44548 62401 90100 9977 22756 95397 45332 77592 35246 82355 56719 9244 19455 23890 46906 13220 74091 86211 49976 80342 21221 29669 53012 49244 65939 14854 80917 88070 19549 22670 47133 2910 46671 26559 49077 96985 69825 77998 66686 83856 75318 72969 62473 791 47862 12510 38148 66292 75142 22409 64655 9461 36972 87826 69599 81754 61418 6478 44719 43530 69784 4271 13874 11081 34190 14224 61132 44310 37800 37718 91579 88098 33669 2301 45404 17675 71651 5724 51516 68617 59262 70632 90090 13382 52826 36870 4675 21347 26473 39057 45990 95489 65483 41867 55672 99001 69093 96469 93417 90093 83770 39172 25427 35299 48619 7415 35895 82758 54450 14999 67994 15198 28713 99557 67977 22453 22575 46482 25850 45568 67596 5660 14600 77537 86866 87056 79555 93942 28241 62215 66063 17975 43117 55977 51455 55321 90307 33193 71123 6937 17769 35191 96938 48758 25911 42439 28664 54720 95192 65402 92075 35428 27915 90017 76209 73359 73888 9642 60501 30254 74180 70410 90168 8972 76525 94031 25856 4288 17420 46934 87121 2634 6178 12794 35556 26983 77035 37708 4132 92933 8117 86487 71500 35766 17723 78558 999 67622 25965 36894 41667 99437 48186 73641 28524 12303 54598 16434 49901 15598 28965 478 59081 99790 48164 4935 7109 80218 76818 49396 89688 29720 91080 80763 76415 58354 26601 38139 45296 56078 46321 79736 89048 39202 14130 87489 88249 84244 67591 46495 10715 11739 72876 85771 81159 5122 47244 19063 63466 30798 9622 81539 27988 62232 46869 39988 15207 36104 95591 99295 77590 52059 62659 50892 53001 17658 95789 69167 96164 78049 78665 78282 27736 36586 48301 61217 39693 29680 32068 49994 10692 80613 56176 47298 84345 26208 31307 44928 16818 88635 78870 15400 29474 96416 42265 62665 72645 15499 59946 3098 61437 39041 71645 97502 53418 61928 82077 83433 30595 93496 12129 37683 38805 17760 3703 21475 27557 14676 87570 69015 99497 69443 48707 65394 51740 85399 30334 46770 13699 5204 3845 71037 62397 94198 64281 26367 27833 59700 81398 62065 64689 83392 29707 26412 44711 11400 41295 427 3848 96998 46072 18345 19715 76627 79745 69058 78523 15522 69345 56526 54639 71806 17279 78337 71637 76007 835 33176 82484 11652 28801 46224 463 69633 30035 74289 53943 31178 43406 60534 20067 4854 38684 60128 49772 68292 71152 52968 37394 1159 38475 41925 26702 28493 51945 61701 33811 65043 82363 82753 93966 42792 44546 73490 93423 49354 1639 45962 5295 70508 612 5521 65093 19704 46073 31209 31351 74817 79311 31504 99350 64071 43735 41574 70250 72388 3910 57271 56891 48093 86167 38760 56835 95728 45581 8814 33639 78040 96975 37775 76005 48198 26987 57793 66867 87448 350 19789 32490 18648 81637 15387 79647 65751 31715 42229 30981 32311 94771 57012 80585 45713 33822 79433 46264 47341 23291 27878 10580 36543 24900 14043 26379 6875 65829 94007 38861 7865 43380 72996 78988 73074 63943 27220 70500 19023 17303 96763 37393 53311 31895 28821 94677 84176 64707 17314 14526 80403 5220 50989 35813 51104 55330 24711 52019 17156 36400 64821 46742 32073 93451 99644 44433 8273 31358 14356 47494 45609 94672 54701 87203 56703 77288 45172 98514 393 22209 89595 13167 59437 65564 36355 4329 97261 58658 4642 70390 30362 28442 98798 58754 5662 58850 92696 56914 7313 80694 18435 94809 6093 66484 25243 29610 32944 59813 58459 31662 18549 46655 45719 35904 93305 14875 82300 42148 90278 81612 20631 66302 81171 9912 3402 93262 74690 38152 41296 91592 37809 61824 35177 62391 78431 15006 35713 99598 25872 87535 76307 12352 70890 6497 32139 80513 79448 50810 37122 86144 11367 25371 26674 32833 15857 13120 47653 45605 51552 4408 91441 86774 71866 38399 40155 14444 58873 13641 68070 45658 99040 77604 58449 45205 39095 7701 62691 81480 5414 36620 54912 45557 41988 30712 28058 25646 59723 5944 82349 32279 93313 49218 47014 66283 18429 59073 60627 83576 99113 21967 63128 97533 32091 92177 57496 23640 56893 13669 49871 46105 51636 28253 14926 59971 73701 27182 64452 27273 65580 67722 83329 77578 7561 89381 7115 87536 31294 77427 83524 89265 99781 69378 78954 23736 9467 36585 33439 289 91655 31502 86204 66926 31569 84854 46084 18808 73695 62281 31808 48085 86596 66279 35948 35037 12719 8392 91859 42110 44520 37531 96696 86806 92449 39375 81625 75186 26231 74362 17874 8458 7737 73260 37161 54597 48614 9519 2895 93150 83574 58683 49560 43763 20518 50182 76448 99053 27298 49800 163 41310 14468 5826 74168 78295 66420 3530 66197 62122 62031 41357 21329 98709 21716 20398 2767 13110 66750 64828 79472 41718 24896 75832 91000 24500 49140 72715 97187 22076 9655 23791 5817 62400 5330 66314 66219 41353 95828 54600 52520 74129 79691 23992 67668 77318 58339 62718 60541 53088 27099 40078 59352 83090 88120 93059 32874 77802 14889 65729 15169 60279 5092 64968 64230 58267 58539 4332 3562 87100 40912 67202 41803 50686 3635 51578 72562 61443 80638 84655 91616 66078 35484 76255 31786 97752 56619 27539 91549 93135 47273 90944 94968 61619 34157 47202 86780 23102 2942 91326 47891 49679 86663 21754 81112 41989 95952 65837 92695 48403 70990 11922 28351 66205 20093 33982 10612 19118 97141 17806 49915 21864 996 86355 55108 35751 62378 66348 73377 47938 979 75014 16238 5588 48041 57752 63286 59217 73784 43711 91870 42685 53756 46924 88585 57358 62088 96807 37129 96974 68448 83353 68684 9602 14076 21730 13289 63701 3627 22080 5738 18370 39008 77362 14197 28440 55297 54984 96229 22779 78398 20626 44523 35297 47283 36381 54171 19478 55823 51010 31599 57631 90158 47481 29840 53188 14592 36985 95027 47883 63775 87250 37501 39630 49368 63808 29978 17754 53978 38312 41443 21630 93117 8618 57213 81792 16500 22726 64798 83361 30766 68366 82091 91524 40883 44411 61329 48727 42258 69148 8748 16135 52781 87109 82891 64362 27909 28698 33891 25103 30711 52291 89155 10401 16038 58841 38822 41704 90914 32219 41529 51090 96259 181 80246 54827 99953 96493 43321 96505 40916 31394 78950 12795 45341 3372 82650 92341 4055 33141 11074 35981 37599 67247 72445 98801 38028 36215 46316 12082 72499 74283 56262 71207 71514 18063 29957 93643 24236 80921 26776 43851 1317 33907 50732 23029 14068 92228 93044 70511 83775 38783 6486 80341 81679 41814 23896 46241 11742 46565 91627 97993 12167 52718 49661 18501 93311 15403 16340 4242 90135 39468 57215 43602 46154 49807 25145 95292 69232 64703 72835 6215 97708 18652 59769 16246 80890 7603 32546 55071 81929 64215 99287 38935 2396 39709 13215 16208 44536 6890 57406 762 75785 73954 12624 70730 57421 16185 90982 23209 92770 17606 86776 36667 71401 79086 21488 71693 30487 83635 1392 57454 46545 11563 52150 85014 25235 30411 44562 71085 33038 36528 86172 76016 16092 82180 33099 39714 61633 94720 77754 258 31993 71098 42457 50128 10022 94837 2363 1791 2951 42377 16844 13691 60559 31882 85086 65862 95650 541 66388 80304 48807 27517 57920 51687 62653 60810 77980 41139 81166 98082 11122 54404 55442 1710 13365 65752 79405 50121 15563 2271 12365 83385 51344 78446 87441 52286 15134 52864 56439 29425 5139 72186 95771 64541 67637 4019 36232 16511 25573 96977 94461 91552 95267 84522 98462 29541 96414 89122 75932 7275 96783 85451 24238 18346 52415 63526 41096 78851 81727 54693 51950 4966 56351 23930 39546 75792 40812 98554 67421 15841 82221 76530 58895 34521 37397 66972 95463 64167 64990 75733 72985 10679 3654 15116 79032 64093 81042 9662 32397 17486 5261 70814 21200 42677 22560 52422 20028 83258 9493 24815 77630 81995 49986 97772 81672 39281 52733 69829 88771 75725 26399 15559 3152 93071 12126 92811 4154 82773 64926 48467 66906 67032 24391 22051 40209 84150 25472 71113 44689 61842 82244 41354 43475 85882 42121 55963 60539 73125 27423 141 79379 23824 33092 92023 58681 85062 10617 48327 8863 83080 3809 49126 23383 72561 41633 20780 94471 74694 90312 44676 81874 4931 22201 67879 9090 50579 15497 46265 69662 10909 90536 72433 71377 56177 1041 15680 40181 41901 65639 8929 90712 48074 64736 76065 63370 48475 30117 26587 70547 55856 68681 70027 23918 22713 19546 5957 27748 36300 89065 98109 68703 51603 5775 28374 59253 6410 50484 43426 73243 8184 13129 82630 68970 40038 29717 41770 22524 41802 27806 79801 53939 12191 5988 13164 4276 20016 13939 99085 52211 69982 22956 83550 36334 60237 76558 97744 85872 30299 32677 6007 25514 66821 32294 8476 1120 15909 12960 95712 25135 8034 17761 33893 67692 65088 19997 56640 14846 78967 39136 63914 71745 53365 89991 46566 658 107 17458 63221 47467 78045 33805 39835 29875 38801 26008 43550 53542 77176 45565 40616 65524 15420 2048 28789 58061 83247 11277 75766 94038 89799 65704 51360 80652 70428 42411 73444 43930 12290 81220 39274 91529 71001 34616 86140 13405 98723 5094 32716 4782 35170 87291 79314 80627 81730 66048 53045 28480 2570 94463 21330 73938 21282 83608 29221 69936 37392 70358 55063 93395 74898 2598 76418 50477 76122 41345 36223 60667 31879 35271 52571 73423 89179 69814 29515 31726 41327 2864 86042 52973 3155 24 87073 33207 62988 12226 27219 16556 1616 64892 43474 37223 67571 62462 58378 25485 59468 77107 78187 28602 14664 45254 16209 47168 90640 44323 93687 54071 78395 65340 49759 20024 16493 6903 68752 7014 64042 69517 97523 30352 85299 59775 97802 53035 47415 72099 52904 86964 8529 78240 79431 98885 89970 94316 74365 69460 61215 52231 3753 80125 91127 9259 21836 14687 42674 91817 29306 66517 57779 46722 53873 51521 91719 43712 38736 51711 38512 47245 35935 73810 34957 68634 37368 49509 69262 11697 40191 52531 18988 8167 35433 71542 89928 6824 80392 33804 9919 65057 94825 10689 48581 25652 18080 68964 15476 64658 19129 28170 58397 58 23760 75382 39967 98540 10287 27299 36719 62240 55232 17087 978 33169 31034 26606 26092 74128 71220 34466 6398 14326 21694 2628 85653 83789 68663 47612 83194 71626 66558 90604 63005 1487 91223 92554 18124 22442 13849 76725 87413 61505 42599 34882 66407 78832 86448 94925 94079 81780 5633 46223 29615 13716 85054 902 11039 6437 54795 167 74916 53405 54868 21114 92914 49511 43385 82337 37366 66787 21473 24971 44320 29089 71926 67150 89322 15861 69999 44748 57952 51568 24834 74557 7972 30413 47332 29527 12153 38213 45291 76722 58750 59537 12312 24942 33212 56698 8492 91203 64547 57407 30216 63434 7540 87478 75346 21779 39188 70892 2364 77074 80177 23031 72752 36888 29569 16327 29245 79751 6861 82377 7034 37185 80874 83746 88084 30736 36248 68936 63970 98068 52016 64868 52757 2623 63634 33355 93396 52775 12862 84818 36092 52928 48635 77015 30949 79677 8391 31618 83980 44666 56896 24715 90659 29329 88176 75164 97951 22190 55327 37487 16142 17101 46087 67410 8210 57312 41540 97956 30698 83800 70005 51697 42282 61035 80658 46761 3961 76667 2146 30327 81362 13970 79774 92432 48838 69077 19024 50628 14417 37365 86138 34981 32618 11375 3644 52257 38893 54026 9920 11547 35920 45626 32805 69199 564 23711 56839 5836 44421 63241 36599 30141 68451 33453 96030 53549 58185 85154 39242 79492 47833 10313 6778 78675 23152 45109 89296 29253 47990 11153 92097 39929 58213 58228 85089 19369 55779 2722 74924 1107 61045 46014 14995 31236 15804 62271 17954 37598 2003 85740 34421 34187 13831 93272 76265 29122 34800 42320 60236 97326 12984 44089 25162 62807 82598 50215 68824 27916 94030 99807 23688 39406 78241 27897 84113 32561 53129 78740 74367 83161 90528 24472 98265 56963 36665 54496 1625 37624 51522 61374 20137 48561 29816 49204 13954 5299 90328 78044 37138 83276 57611 33481 79791 42240 56675 45784 5807 91650 46363 1528 22854 63744 8282 98874 55568 23687 47982 31962 67473 89628 68057 46262 57205 87966 83538 52195 65946 7402 71276 22785 70115 17459 36203 83311 51761 24280 29140 10170 80099 88339 64771 12222 85355 55022 94458 58597 21438 98978 50557 78243 33918 53317 43224 35627 40785 48862 7293 74460 75330 88963 79114 21381 72881 94313 7584 77993 29596 52722 92018 61202 79154 28738 91693 74940 11235 36438 48924 8607 17944 37026 72256 81245 54131 21213 66185 10370 21908 5044 40049 292 71230 17086 70220 36788 64939 3252 73224 98340 57777 43689 23686 7892 70332 53693 25150 37131 56172 23960 15795 42302 69881 65919 92996 56957 98376 24196 35383 87560 99376 95570 8886 28150 12046 2414 49970 97492 41911 50903 27486 22961 49581 67233 81807 1704 37625 55365 52583 69471 14864 39309 94922 2126 89985 97347 45224 28072 2132 2834 66882 13258 45841 34493 6139 40248 4710 50924 91801 91112 31785 82228 48651 20256 92980 60180 99729 33810 10257 67829 5596 71938 25783 39550 60021 96103 73229 35447 84895 2871 64006 71883 84179 52260 47628 28994 86053 83457 55341 97070 30167 94601 48709 39958 80473 67423 82490 61161 5642 2565 45812 72294 49079 54294 19990 76557 58359 31136 27090 10530 47088 7299 49339 92032 91198 78814 70604 20578 45096 31869 6758 63833 24519 64488 51690 77364 89201 84443 64226 31709 78930 21953 95961 86260 90619 59542 62408 28850 67019 26852 59874 52567 481 3201 71482 100 92503 47813 78312 93661 6877 92140 71851 49397 36351 37465 61974 60208 47317 14429 57337 91662 61074 84145 56138 16019 8797 93809 32714 34574 88433 45965 34677 70636 33400 87866 30558 17728 2276 42517 57545 87903 32336 77895 42729 93594 28443 26893 37889 91816 98337 88305 82507 27791 77758 66064 6899 62922 96982 53623 11213 91538 87577 99076 48559 69472 70402 5799 55588 20230 16408 16003 79720 42696 35648 79269 84210 84451 45531 91409 54229 2099 88920 2625 39064 27326 84245 64649 75662 11979 27241 54214 8784 36812 52948 45509 63094 13886 40615 95544 10378 46919 51874 85614 68080 73489 38057 96212 93586 66433 97318 89561 10967 26240 12388 53100 38815 81735 17360 43916 67534 77275 45947 10108 13049 34487 47400 59520 49736 48457 62871 93705 87530 48312 3385 29335 38981 84318 51749 77159 84518 80499 1580 26535 65066 36323 15859 31391 2746 47740 92831 8709 34851 30599 44283 7535 54603 99510 6441 2435 38828 64031 63463 80495 75971 35795 1756 46822 95845 25639 37576 11786 5367 88299 77134 62450 57854 29434 71712 63908 55143 32456 41027 53345 87294 93956 32243 69237 51471 56617 40127 66275 73694 13539 98314 21732 55887 79214 90968 92163 43266 45053 49266 76374 39989 12583 69911 24775 87415 6287 92912 71210 19296 94345 25313 61384 46025 72572 59853 16984 7748 15315 91518 53244 72983 36809 73188 42212 31966 8110 51286 29665 79493 78729 4091 56007 37254 15371 15915 72286 47506 52793 66903 40432 40068 85270 9011 39094 6952 32989 69766 59426 67373 82090 15228 27482 64692 59697 40803 31286 80814 27306 59239 78416 23738 24183 28585 71566 32775 12201 22479 941 36727 81759 28237 20992 54290 28386 38862 84787 29857 38936 2057 12840 27657 92074 89184 25529 2731 6567 76632 73823 972 97397 95660 66859 38472 41251 59993 3337 82938 93939 94010 53346 53730 36737 81374 76100 20043 81715 85859 79426 31663 71965 23868 60850 18149 49458 11275 25295 48438 41582 91857 76176 83842 31192 40897 58924 90308 71625 14057 29332 55891 81837 40794 6356 18601 73154 36194 39913 30244 40074 74233 53811 39262 2604 15248 25951 9898 85486 70434 76707 86703 16672 63190 88425 66155 15465 74144 51956 62184 67147 22187 62675 69834 59753 23021 26162 42247 3645 13099 36094 29996 60356 17561 83219 14496 37523 19554 35885 71505 87491 59810 32871 52661 39006 48917 89489 41573 13474 45831 42585 76235 79278 14257 38699 44713 97824 52754 56409 67196 27978 77112 59429 88242 99098 83683 20866 93561 82763 61964 73539 7546 5638 7085 20519 39378 17488 33317 17308 63839 30340 16916 54279 87979 82322 87743 49047 45992 54656 45082 55752 38916 96408 95205 44820 76637 74108 85472 80437 73152 66657 21109 89242 27255 95542 25002 59072 29982 77353 98043 41941 42664 30312 38051 39556 63364 1219 12413 70454 19886 11722 9194 99372 61828 13607 45447 86024 18842 48357 89875 44361 44232 43641 27514 2290 5586 46116 52378 18096 99855 44346 81206 6472 1586 30496 1538 84298 32725 56205 13917 57609 77069 90582 99942 55004 76368 56286 45222 21667 69801 9494 9842 96837 38873 55032 22526 30508 94714 8950 32428 4363 13104 41710 12330 95530 18288 77226 69683 79178 23780 51273 39070 94861 73631 23274 42781 73957 22807 7523 9891 44327 15112 2015 72393 36299 11818 97789 46366 89153 9729 3408 22111 1154 99887 48431 24041 73871 42976 60659 31362 50431 76118 59338 65433 73578 1063 56779 50428 95161 29027 71449 85875 79601 3249 72033 5928 31328 87010 19150 8691 85941 19434 97342 62052 81574 4520 58666 12117 12530 3573 14309 84934 76375 11376 12500 51383 47703 65113 43690 32782 28344 95562 97774 49600 745 65663 35252 10994 42004 95182 80215 57774 96922 25261 57845 44423 21031 35897 90382 82545 54075 64137 73647 70971 49138 31799 2749 9926 88580 46682 35185 48079 67494 35186 14905 35775 48548 88715 57232 30143 30378 67351 41516 49299 15354 116 4843 59150 27829 40147 2906 96479 35725 73321 95956 33175 97620 58525 92939 63876 29151 18300 45561 27204 57989 42015 79623 22481 96778 34502 90585 93086 83120 34016 60443 91251 18274 51378 7173 257 71261 35619 2088 73928 14114 4171 45107 48055 38845 10200 90421 31784 84452 1607 8570 62720 52323 47934 64631 32016 80031 96311 41998 24021 96284 67363 11875 95246 14528 14 870 43053 21263 24928 88801 29618 98118 49104 45848 24759 54471 43742 59100 47619 59973 16817 35671 38484 76398 68842 7310 35608 73330 82309 94203 50497 9674 709 59151 92317 41037 94952 3108 8995 79697 52597 5324 16372 64888 14958 25668 61532 96649 11577 54895 66964 43957 66774 58697 83181 36531 74827 13392 86660 68390 12691 38769 31752 61876 36021 86920 4701 99037 33120 14688 16725 76938 72454 56600 69281 69586 36736 72116 37048 74041 35625 66740 31422 16881 24709 1357 14084 73323 31976 24119 128 99938 55964 80255 12504 46596 48057 60758 46544 95025 60566 96237 89268 81853 73740 77907 127 2450 3608 74717 48154 77018 35282 84489 18452 61716 40550 22032 14549 9271 61317 23269 74910 1236 8781 69484 88086 53677 18289 97556 49399 27027 39286 970 24963 19891 37849 19126 91993 85173 96657 55477 62110 41283 52484 57561 2818 51389 55094 76790 49284 28089 88584 28739 28358 82838 41153 59261 55250 23295 55149 64198 72743 13650 324 35021 25062 15945 89653 85883 57410 57914 61133 36029 80202 2227 13619 33113 48661 77906 42894 53245 92701 90266 64380 95581 85889 3443 17447 38411 93928 83002 2433 34513 14863 84954 69388 85467 98601 93578 73853 98328 35867 83837 46281 7613 80697 60238 10389 51240 86766 81842 12387 48779 10698 7656 5389 78264 93692 91455 87001 14596 35804 91418 84018 44255 91724 75369 11662 94068 62412 42765 16698 78961 91488 56125 34629 83449 22065 10109 77524 92038 9701 94791 63270 94814 92260 42127 1707 47908 18793 34329 11142 1428 8666 73053 76174 68543 85640 23560 23707 88681 69920 39801 71214 41076 26544 44489 25034 77451 97280 96583 56635 65696 81561 83465 78174 90089 23778 35673 34172 7817 25649 45612 17083 2914 94580 91720 90718 83812 62212 11730 91373 52834 54289 33234 47906 2795 93575 77740 7105 80352 87890 74445 12495 78509 2359 24491 12030 12527 63162 29998 37079 4227 63796 14110 68986 24101 85782 26026 56408 23024 62680 50666 5547 20430 46776 87629 99467 41657 63349 30863 14964 1476 52141 79934 52846 67762 59383 95935 35123 77681 67972 63012 79142 4528 92346 27417 50326 30948 10503 75012 26493 98367 67240 97999 99611 67413 33385 55580 81793 6134 6814 42392 24216 29217 99322 95492 5803 26664 74576 42279 67927 3988 80844 67898 41490 38564 83315 11963 19844 54852 83527 82783 99786 78000 33953 23524 38982 95546 38609 34895 41909 58070 47923 6627 66833 87486 90180 88404 80684 43695 66007 21991 28471 28887 29597 34478 88195 63380 67191 27419 41687 81494 55317 18009 6149 33802 73572 33544 6753 49213 76115 8335 73792 66101 31661 25112 7365 50960 69250 9360 35658 5565 33593 42641 5148 54299 56076 97483 62837 71972 64243 5673 62953 53324 56431 19533 88773 31645 29969 33401 67013 43410 38586 28691 21633 76382 11011 69811 38473 62912 29180 41487 90817 8581 31263 15517 25689 7336 37682 30989 30931 41522 79932 60740 97037 79077 27837 62345 64017 95190 26897 38922 23586 89209 96286 16513 5194 29501 33821 45996 84070 12013 63945 81001 26323 69969 15631 95487 61363 70021 60863 30469 3799 19675 84711 689 83502 12915 66161 60241 92835 8796 56946 70050 38278 48903 4893 53378 58474 96617 91157 73843 7320 66541 77564 48347 14036 79324 74400 73283 83262 66667 59286 38276 11170 87431 43609 99741 32822 84462 33030 54935 8948 83446 60157 18243 64185 94797 44437 82208 27974 32337 40110 3714 50717 92961 36542 29231 29079 66450 20917 23939 2656 96666 64249 94539 93555 60865 45092 17418 16073 29113 22980 12747 69602 94024 54195 60372 75281 97657 63350 19842 76926 20358 32717 28167 43612 22834 90076 88187 51784 98215 95316 69888 45078 71280 33165 77064 68110 51970 25280 83532 95049 49565 8232 3280 28314 63275 2870 6409 74504 94210 40154 26168 1277 76329 71329 57895 42338 90741 5997 54480 2877 11859 97142 97206 27675 37105 4591 6896 83140 79659 23090 86141 20236 86705 23403 46568 85660 16476 32209 35776 44789 48996 93834 41460 67422 13677 61865 27785 28579 42844 31961 15191 94721 82452 82823 53203 45731 89428 80599 77909 7786 56534 38219 39500 97100 19976 21921 2820 18342 73983 91294 91621 46062 11897 66870 42092 70172 67226 9452 18746 35517 3501 2013 87268 51032 28219 95936 80104 66700 12713 37058 43461 74340 80124 81377 23764 42459 24026 67314 71732 39250 72727 58405 16297 20892 55956 58914 46255 60801 76152 30452 66958 91983 15979 41510 18371 91774 28603 30734 50232 66354 27790 41358 523 12650 18776 44325 47948 46263 92170 67360 33865 17444 28025 2389 41094 731 82530 64714 16503 17562 15364 17678 92838 11022 39522 4855 14558 92642 34820 91808 35267 41253 64272 49677 98059 81954 94544 16207 98281 98712 62485 33190 43719 68789 12359 284 32241 66771 96471 50664 42197 14238 649 81350 77128 93425 25205 78369 90880 80648 33200 23047 24451 62166 35620 87496 62218 46504 65245 9711 56049 19203 91317 57998 36201 67788 2219 50549 36357 17285 42031 27570 66137 28574 97018 89097 86084 94685 63355 21386 40260 91415 26796 61661 5721 53805 65343 48069 54573 96691 61338 69106 37943 50470 32467 22903 32036 82302 171 59211 80239 29017 605 85182 28071 70323 59015 74328 53419 68721 98662 48628 49156 58712 74646 68519 858 68459 85852 18781 45659 85742 32120 44792 88877 43096 84279 96124 21994 90146 62801 89482 37480 99249 13263 96010 73912 671 546 69430 23488 36589 23320 13078 88945 91829 33944 4291 5923 66498 94566 10919 57695 28930 92220 45725 35712 394 8463 9614 17842 54502 67163 74851 21644 20557 1593 5146 44192 59571 59258 21996 83990 89689 86893 34946 50189 80453 55639 27384 91171 69761 66247 1062 93931 31542 64177 54724 78556 23811 16342 16083 76325 75982 18202 70031 79646 80361 8219 47089 30702 41041 6870 62335 87925 11810 40655 35016 56318 9753 9199 35263 28179 37643 84302 47243 87859 4679 65303 13627 13426 1962 38113 63137 60123 37845 58885 50522 40317 10553 55210 94220 67101 68420 69909 8294 72986 87640 35668 24598 93196 34401 16231 27670 74875 72580 371 89868 61237 96991 32420 3666 16074 80937 65289 88162 56987 34215 16279 74992 62976 13246 90054 51079 51844 75119 95977 13075 87834 73705 49762 77676 43140 66939 88849 85981 72904 61011 60676 99158 13680 22787 61026 83546 48835 39150 94250 93650 64662 86253 98947 74527 25245 18569 34869 80655 73337 46249 3779 10936 6239 91813 95144 81594 34207 19306 63754 85035 75089 59517 21886 56300 58938 18112 99365 53794 25248 63784 2169 94509 12557 16660 65692 48668 46765 13 62884 81173 75815 32435 33772 79746 21938 31699 62775 59477 2696 62227 37447 36646 66335 737 10933 57816 73543 48366 34139 97148 99740 32945 4222 82097 55243 65714 92526 13928 32897 23995 84724 16545 15256 71640 11871 75038 6269 52060 1004 93645 43302 23012 90873 6795 75503 88401 64228 15365 33926 62188 61718 44671 36426 27783 34956 94278 48308 99575 41273 73550 3022 16507 872 92164 95145 53866 19691 80070 43058 24674 41068 22276 17753 41247 20771 44535 4811 81936 91917 33580 75132 35921 32996 57261 96405 70608 45808 64984 17766 81487 23452 83698 28359 6768 87811 45009 85735 28913 38277 36973 89848 21549 38224 64268 52013 24774 26678 58877 26144 57528 28945 77501 2560 29285 4448 71200 75651 95815 80164 47388 98303 81984 736 94409 9219 16610 7078 50492 33320 83999 24239 43170 76709 38575 27034 79973 11025 55935 75623 92803 10308 14267 14154 87429 71608 85689 27341 84189 72653 189 57830 7057 63509 21157 87372 97854 18012 48718 26649 91561 28859 6288 18880 32798 47581 42613 53046 41627 39935 70143 56283 56660 56602 77749 64946 61179 97277 88667 68025 90772 95697 31382 17405 39272 66526 77623 93741 72051 78805 35402 81105 9953 52445 89693 28451 71917 19509 64525 29101 34527 55845 23565 26316 31670 73690 7798 11704 65210 6782 52907 71156 10333 45703 66015 47396 24836 29097 83845 20957 77694 94546 41939 99845 55270 28970 73967 5378 97307 76759 89045 60225 29283 27053 4283 18634 4696 87363 92374 76218 25325 12951 92909 61402 80127 70961 3241 46364 31733 46572 80272 5356 75555 90044 69714 85417 9250 58705 22698 51629 71648 89444 33769 20044 49619 41448 48449 57848 24253 95104 13189 28916 94503 52149 40361 19725 61376 4551 21528 57539 3379 89580 29080 52993 71744 53058 10468 83057 37927 17567 58062 60135 66835 26725 35944 61567 51142 36558 79523 74322 75114 25981 2712 51131 68044 28287 6098 37852 68117 82810 99353 70977 21771 99087 58198 64559 42262 21145 44901 30838 50475 39551 44412 77778 47345 23081 97622 10633 13058 66392 50559 40465 80027 16117 46719 19049 30187 95658 14323 70737 63144 22530 45077 27987 66170 12716 87967 76573 41995 37583 23680 98841 13940 68497 34176 43951 66637 14451 609 60950 57107 46148 66187 89472 26432 40761 23177 32523 24262 59206 64623 97375 44442 83147 59553 82831 53138 46033 6064 10340 33716 16843 64056 28427 24470 46296 64993 32766 17667 76604 55471 99180 68096 87088 86877 43205 30290 2534 62948 37715 82448 61093 13345 33599 26477 52380 44744 51460 72843 66971 8958 25984 35374 35563 49260 66566 21952 39240 3778 47568 37537 47525 78947 97837 67529 54074 55221 85091 25220 47530 14376 10852 80563 58557 50709 16289 30372 38199 73936 1955 32926 73975 50068 90031 98591 78854 25975 82153 47091 18840 51030 43107 75340 41446 73324 22174 2786 14674 71531 85242 80681 60489 85526 84924 80797 97409 44030 83973 97180 94200 28149 41249 50974 91369 62174 14896 57006 540 58821 41207 18604 53033 35493 81073 24430 37827 99643 25817 24820 8075 14307 58534 10589 53153 65261 24404 6529 56496 73717 63570 61041 94121 95315 72505 39940 26851 85789 12607 74308 51113 66301 24233 10014 983 7607 3107 73380 82572 80783 17955 7228 19427 63902 23855 42289 1651 71172 46136 34500 62548 80285 91997 54811 6955 855 60440 44215 82705 96781 65073 66080 51817 89229 7707 98934 71553 82661 56447 64275 55536 37794 75611 22347 32507 11103 6368 10538 84332 85798 1388 77949 53772 32513 44919 67561 98898 14443 66034 82197 48994 20999 33491 7548 81699 34589 93481 67518 31181 96608 86238 99286 86495 34291 12622 72172 77728 36097 63276 58996 42808 30794 35384 30609 20333 73727 44533 83363 48523 2664 37281 84957 68701 50136 63782 27945 41034 80768 4414 2212 62006 69456 20550 11754 35831 27613 79138 35075 16141 95083 85147 89832 77822 1603 59223 16617 42469 37666 85529 54632 51639 44287 97479 70645 32610 9723 44395 92295 95928 4932 31964 98815 76846 31666 5907 94778 91856 84128 91619 15655 5231 73095 12859 5462 3229 380 13600 9570 57427 56418 65114 99685 16680 63632 76260 9821 74423 14172 10124 61676 7378 63300 77360 83841 2312 90603 8726 28064 23288 67515 16631 87307 86444 77915 26693 32790 72599 52736 6081 84975 49648 16632 37962 26320 56362 78620 41237 82315 44248 74275 219 35905 78741 30784 95946 49356 24140 42039 38714 76958 38682 2784 80967 56204 23247 90291 23701 74541 78618 34700 25893 95528 85448 17934 89446 89621 8867 55558 55866 27864 39075 61276 37113 66613 73356 48136 35469 26070 16155 15164 89308 8443 97731 27179 40283 73963 37180 34960 85525 53998 58518 98103 91988 32559 49288 42101 42014 4573 98474 97895 50945 77141 81343 21074 83735 32057 88524 53023 9583 97555 52033 98403 62228 92675 53487 62941 29914 16752 76738 15976 23127 8871 62145 13620 97252 50606 61343 61898 12601 60965 26124 7161 85295 63383 57502 57336 82775 8239 886 21126 15347 36782 10756 48900 26652 29547 15936 49114 46284 44586 89238 883 85397 10955 12807 24841 95035 91331 81683 771 11210 57559 65660 43796 36039 135 18006 3431 15095 31813 13752 66358 38434 41396 13362 91984 10948 99009 25366 93709 68719 54121 51126 7743 5141 91253 24232 94037 51231 19567 73711 27838 66162 58385 1746 81998 81422 21331 84638 99129 3151 23605 27773 93804 45366 75550 32534 83874 92250 39079 72926 6343 76417 81692 63986 98416 99356 28885 68741 44558 5635 18498 15991 19655 69293 81761 9394 99789 10131 65974 54710 28238 53116 69892 61009 56744 11760 16414 7649 59079 42787 51328 57414 13132 12931 53584 19218 77191 58060 99439 42670 5834 97235 35281 84233 56140 67129 91578 33395 45234 67234 56611 15941 59963 45760 51272 8657 17175 51974 99266 7077 28904 27739 89706 26581 55280 85920 26195 69705 10997 92655 15266 23328 21856 80543 79310 52196 27427 41423 33252 33515 81648 64683 34012 21253 265 80867 93371 86872 29490 17093 85238 88656 69335 99725 84219 24938 37458 25915 62011 26348 26299 7453 66843 33693 68729 94184 23913 33605 82539 10390 34378 81031 78147 71817 48422 68411 52012 57122 61508 69225 69125 49317 23827 37710 76249 23214 60568 50900 76944 18989 5510 20360 45769 69207 15194 86983 1519 73196 13509 2674 91847 41315 14942 6023 82672 47169 73029 98372 79649 71155 37793 96549 76972 64425 17629 35018 57415 13851 44951 90963 44722 73056 52792 38793 87305 21874 66390 14012 10438 34971 25003 21316 83676 91243 9381 2184 25521 16061 63495 8577 49393 33627 35756 51775 50343 97996 77581 60921 43736 11708 6724 4984 34669 86560 55380 59115 15681 5885 61029 80771 76124 69464 25632 97938 26617 96978 73766 58544 67636 51198 64577 44143 52124 41641 24263 8312 85944 74995 3134 72472 42488 25014 94562 45613 69966 44602 26309 50122 18967 80434 36867 42079 69097 39178 14479 87851 35366 14593 26337 41355 58490 95071 16723 24599 3102 48775 74797 35879 89262 58081 63518 59608 48258 51281 24974 97589 85191 61388 81768 32461 89869 2803 79437 98174 47926 15312 90563 39758 50721 13401 312 50979 69151 42616 18649 33041 77445 68135 46820 83760 79734 12446 38676 2938 49195 67323 10846 60844 49085 13451 79877 3704 61623 48547 26861 91996 41734 14969 1911 99333 38344 25390 82551 42688 72334 1808 90490 90866 78219 63015 63101 67222 54314 10003 3358 83253 99164 29413 6672 1374 20746 50000 79232 31393 99627 20163 13280 81716 11506 78294 359 79271 7188 41746 63715 56654 16830 13140 6900 75970 81067 59674 11374 33916 34196 1851 49900 90853 86904 33978 39802 13872 10973 75334 33791 25215 20944 86043 73768 53442 75044 99090 70626 30935 17346 57010 62030 35942 32009 7493 13028 88194 46631 10032 58255 7284 96557 60007 2931 22672 282 8847 7801 3650 23573 78658 61207 18403 20012 86570 14569 26795 25484 31305 13969 64114 79549 12682 61266 16147 60960 96135 52759 63631 93349 83356 61779 78612 33647 39039 8256 71227 20416 89940 54436 86090 9215 52382 54139 25132 24984 21832 23948 3494 182 55006 66309 61860 62298 9609 45125 56315 18914 92555 68500 58977 8161 82529 90097 26134 95243 8652 23447 68068 30750 17876 42100 96547 79721 76030 38179 68464 59905 41752 23691 79483 12462 34326 61642 81763 41019 58668 82552 14150 31268 80224 31424 16264 2934 45944 52634 94806 19912 23161 47218 43449 38360 27810 55712 63222 98047 69277 94649 59680 8727 45580 33662 94071 70425 53806 37703 31108 14667 86072 2431 67244 50618 66658 69571 90989 56648 35370 27491 24330 94889 5080 67820 59533 34670 65102 21103 27616 3227 72899 31052 26534 17549 69075 13999 6220 88700 92189 69446 93749 39800 15552 20952 60034 18963 21982 87336 15947 64913 3429 55355 13253 58150 74103 5715 91557 24929 55253 60820 68427 51902 84397 70758 86104 25005 52876 18738 6417 1449 27387 73281 77571 54905 74982 13883 84782 34648 59088 88967 48874 78549 94892 86649 42400 71225 37913 16889 56847 64164 94536 55182 25732 71807 2455 96359 63155 74120 2378 60866 28781 15694 39769 94652 67869 13244 47117 66192 62527 87157 38735 55852 99495 5513 42223 98776 29656 79861 26089 81734 29299 72860 87106 42868 94990 79251 33448 72077 5934 21702 28158 58043 74599 8785 32170 44292 22211 60598 74099 37294 87606 42581 69439 56772 38159 23387 63889 75723 39392 63288 73461 70587 63831 36502 71498 13430 76671 32155 37737 43230 61885 89025 41872 24126 28190 89474 44499 29276 99010 40576 58138 6500 11942 10668 10993 41124 51642 70218 60005 54637 72546 63232 93515 
FindBestTime: 6109.16
TotalTime: 6109.17
pertimes: 0
