# Supplementary material for: Dynamic thresholding search for the feedback vertex set problem
Source: PeerJ Comput Sci. 2023 Feb 10;9:e1245. doi: 10.7717/peerj-cs.1245 (PMC10280643; doi:10.7717/peerj-cs.1245)
Supplement: Supplemental Information 4 — Each data indicates a series of the best objective values, the ever-found optimal solutions, and the corresponding computation time obtained by our algorithm in the search process. [file peerj-cs-09-1245-s004.zip › results/undirect_graph/RR7.txt]

Instance name is instances1/RR7.dat
Number of vertices: 100000
Number of edges: 700000
Time_Seed: 52125
The optimal objective value = 67609
The Best FVS is :
0 1 2 4 10 11 12 13 14 18 19 21 24 26 31 33 35 39 43 45 46 47 48 49 50 54 55 60 64 66 76 77 81 85 88 91 93 94 97 99 100 101 102 103 106 108 112 119 124 126 128 129 131 132 134 142 143 144 145 147 149 155 158 161 164 167 170 171 179 180 181 186 192 193 198 199 205 206 209 212 216 218 223 224 227 228 229 235 238 240 245 246 249 251 256 257 259 264 267 268 269 270 275 279 280 284 286 291 293 296 297 301 302 306 307 308 309 312 314 315 319 320 323 329 336 338 340 342 344 345 351 353 357 358 359 364 366 371 376 378 380 381 384 390 391 394 398 402 407 408 411 413 416 419 420 422 427 429 431 434 435 437 442 447 448 451 452 455 456 459 460 464 466 468 470 471 476 477 479 480 484 485 486 489 493 506 509 510 511 513 514 516 518 519 522 525 528 530 532 536 538 542 543 549 552 553 554 555 556 557 558 559 565 569 570 577 581 583 585 587 589 592 596 601 603 605 606 607 608 609 613 619 622 624 626 633 639 641 642 649 653 658 661 663 668 670 671 672 673 674 677 682 683 685 686 688 690 692 693 695 697 700 703 704 705 706 707 708 709 710 712 713 718 722 726 729 730 732 736 740 743 744 746 747 750 752 755 758 759 761 764 770 774 775 779 781 782 783 785 788 790 793 795 797 802 803 805 811 812 816 819 825 835 836 845 850 851 852 856 857 858 860 861 862 863 865 866 867 870 871 876 880 881 883 886 888 890 894 898 899 906 907 911 914 916 921 922 926 928 930 934 935 937 938 940 942 943 946 953 955 961 963 965 969 977 981 983 984 988 991 992 995 997 1001 1006 1007 1008 1013 1017 1020 1021 1024 1026 1033 1035 1039 1041 1043 1052 1054 1056 1057 1059 1061 1063 1068 1070 1072 1073 1076 1079 1080 1084 1085 1091 1092 1096 1101 1102 1104 1105 1106 1107 1108 1110 1111 1112 1114 1116 1119 1120 1121 1122 1126 1128 1135 1141 1142 1146 1149 1151 1158 1159 1162 1163 1164 1166 1171 1174 1175 1176 1179 1182 1185 1191 1197 1200 1207 1209 1218 1219 1221 1222 1224 1230 1232 1233 1234 1237 1241 1245 1250 1253 1258 1259 1260 1261 1265 1268 1276 1279 1280 1282 1284 1286 1288 1289 1290 1292 1297 1298 1301 1303 1306 1311 1313 1318 1319 1322 1324 1326 1327 1328 1330 1333 1336 1337 1339 1341 1346 1348 1350 1351 1354 1357 1359 1362 1363 1367 1369 1373 1376 1379 1380 1381 1385 1390 1391 1392 1393 1411 1414 1415 1418 1420 1424 1427 1429 1436 1442 1448 1450 1451 1454 1456 1457 1460 1461 1462 1469 1470 1475 1478 1481 1482 1486 1487 1489 1491 1492 1494 1495 1498 1500 1504 1508 1509 1512 1513 1514 1518 1520 1524 1526 1528 1531 1532 1533 1542 1543 1545 1547 1550 1555 1556 1561 1562 1564 1571 1573 1575 1577 1578 1579 1580 1581 1582 1583 1586 1592 1593 1597 1599 1600 1604 1606 1607 1611 1612 1613 1615 1616 1620 1623 1624 1625 1626 1629 1630 1634 1636 1637 1641 1644 1645 1646 1651 1653 1658 1660 1661 1666 1669 1673 1678 1681 1686 1687 1690 1691 1692 1693 1694 1699 1700 1707 1709 1710 1711 1713 1715 1716 1717 1719 1722 1732 1734 1737 1739 1742 1743 1745 1746 1749 1750 1751 1752 1753 1754 1756 1758 1760 1763 1764 1768 1769 1770 1773 1779 1780 1781 1786 1787 1788 1791 1796 1798 1799 1804 1805 1812 1817 1819 1820 1822 1824 1827 1828 1831 1832 1835 1839 1840 1841 1842 1844 1847 1849 1850 1855 1858 1859 1861 1862 1863 1864 1865 1871 1878 1879 1883 1889 1891 1896 1899 1904 1908 1910 1911 1913 1914 1915 1917 1918 1920 1926 1927 1932 1937 1940 1944 1949 1950 1951 1952 1955 1956 1958 1959 1960 1962 1964 1965 1971 1972 1975 1976 1977 1978 1982 1983 1984 1986 1989 1990 1996 2001 2002 2005 2006 2011 2012 2014 2018 2021 2023 2025 2026 2027 2037 2038 2039 2042 2044 2045 2046 2053 2056 2060 2073 2074 2076 2077 2081 2082 2085 2093 2094 2101 2104 2105 2106 2107 2110 2111 2113 2117 2119 2123 2124 2126 2128 2129 2130 2132 2134 2138 2140 2142 2144 2145 2147 2149 2152 2153 2154 2155 2156 2157 2162 2168 2173 2175 2179 2180 2182 2183 2185 2186 2190 2191 2193 2196 2197 2200 2203 2204 2208 2210 2213 2217 2220 2224 2225 2227 2228 2229 2231 2232 2234 2235 2243 2246 2247 2248 2259 2260 2261 2270 2271 2278 2280 2282 2285 2287 2290 2293 2294 2296 2298 2299 2303 2305 2306 2308 2309 2311 2313 2318 2319 2325 2330 2334 2346 2347 2349 2351 2352 2356 2357 2360 2365 2370 2371 2372 2374 2384 2390 2397 2398 2402 2407 2408 2409 2410 2414 2415 2418 2420 2421 2423 2424 2430 2431 2433 2434 2435 2436 2437 2439 2440 2441 2445 2452 2453 2454 2458 2460 2468 2471 2472 2478 2479 2483 2490 2492 2494 2498 2502 2503 2504 2505 2510 2511 2512 2513 2514 2516 2519 2520 2521 2523 2525 2526 2527 2528 2531 2532 2534 2535 2536 2538 2542 2551 2553 2556 2558 2567 2573 2574 2575 2579 2582 2584 2585 2586 2588 2589 2590 2592 2594 2596 2598 2601 2602 2605 2606 2611 2613 2618 2620 2623 2630 2634 2638 2642 2643 2644 2648 2649 2650 2652 2653 2661 2666 2670 2671 2672 2673 2681 2683 2685 2686 2687 2688 2689 2691 2694 2709 2715 2717 2720 2723 2726 2731 2732 2737 2739 2742 2743 2744 2746 2749 2752 2754 2755 2757 2758 2759 2760 2761 2768 2769 2774 2775 2785 2788 2790 2793 2797 2799 2800 2802 2808 2810 2813 2815 2819 2826 2827 2829 2832 2835 2837 2844 2846 2847 2854 2855 2856 2858 2859 2860 2864 2867 2868 2872 2877 2878 2882 2883 2884 2885 2889 2895 2905 2908 2920 2922 2923 2926 2928 2929 2930 2935 2936 2940 2941 2942 2946 2947 2948 2950 2951 2953 2956 2965 2967 2970 2972 2974 2977 2979 2986 2988 2989 2990 2991 2993 2994 2995 2996 2998 2999 3001 3002 3005 3007 3012 3017 3031 3035 3038 3040 3049 3053 3055 3060 3062 3063 3072 3073 3076 3079 3081 3082 3083 3086 3087 3090 3091 3092 3093 3099 3101 3102 3103 3107 3112 3115 3116 3118 3119 3120 3123 3124 3126 3129 3131 3132 3134 3138 3139 3140 3142 3146 3149 3151 3152 3153 3154 3155 3157 3159 3161 3166 3168 3169 3172 3173 3181 3182 3185 3187 3188 3189 3191 3194 3196 3200 3201 3203 3204 3205 3206 3208 3210 3211 3213 3217 3219 3221 3222 3225 3226 3229 3230 3231 3232 3236 3241 3242 3243 3245 3246 3253 3255 3257 3258 3261 3262 3265 3272 3276 3278 3279 3282 3288 3291 3292 3295 3297 3298 3300 3302 3303 3304 3308 3309 3311 3312 3314 3317 3319 3323 3324 3328 3329 3330 3332 3333 3335 3336 3338 3339 3341 3342 3346 3347 3349 3352 3353 3355 3360 3362 3364 3368 3369 3373 3376 3379 3381 3384 3386 3388 3390 3392 3393 3401 3404 3405 3406 3415 3416 3420 3422 3425 3426 3432 3440 3445 3447 3449 3450 3453 3454 3456 3459 3460 3464 3465 3466 3468 3470 3471 3473 3476 3478 3479 3487 3490 3491 3492 3493 3494 3496 3497 3499 3500 3502 3503 3508 3509 3511 3513 3514 3516 3517 3518 3521 3524 3525 3534 3537 3538 3540 3542 3544 3545 3548 3550 3555 3556 3557 3561 3562 3567 3571 3573 3574 3576 3595 3598 3600 3601 3604 3614 3615 3618 3624 3625 3630 3631 3634 3640 3643 3644 3648 3651 3656 3657 3658 3659 3660 3663 3666 3668 3670 3672 3674 3677 3679 3681 3687 3690 3693 3694 3697 3700 3703 3704 3705 3707 3708 3710 3712 3713 3714 3716 3717 3719 3722 3723 3724 3726 3729 3742 3743 3749 3756 3757 3760 3761 3767 3769 3775 3777 3780 3789 3791 3793 3795 3799 3800 3802 3803 3806 3807 3809 3811 3813 3816 3817 3822 3824 3827 3828 3830 3832 3837 3839 3841 3843 3848 3849 3850 3853 3859 3860 3861 3862 3864 3865 3870 3871 3874 3876 3883 3889 3892 3894 3897 3899 3902 3905 3906 3909 3911 3913 3919 3923 3932 3933 3934 3935 3936 3942 3946 3950 3954 3956 3957 3961 3963 3964 3965 3966 3967 3970 3971 3972 3974 3976 3981 3982 3984 3985 3986 3988 3989 3992 3997 3998 3999 4000 4002 4004 4006 4007 4008 4012 4013 4017 4019 4021 4022 4023 4024 4027 4029 4031 4037 4038 4040 4044 4045 4048 4049 4053 4056 4058 4061 4065 4067 4072 4074 4076 4077 4078 4085 4089 4091 4100 4101 4104 4107 4110 4111 4113 4114 4116 4117 4121 4122 4123 4133 4134 4135 4137 4143 4146 4150 4155 4156 4160 4161 4163 4165 4167 4170 4174 4175 4177 4178 4182 4184 4185 4189 4190 4192 4195 4201 4205 4208 4216 4223 4224 4229 4230 4232 4234 4235 4237 4241 4242 4243 4245 4246 4249 4256 4258 4259 4261 4264 4265 4266 4267 4269 4273 4274 4277 4281 4282 4283 4288 4290 4292 4293 4294 4295 4305 4306 4310 4313 4315 4318 4319 4320 4322 4329 4330 4336 4337 4339 4343 4346 4348 4350 4351 4358 4359 4360 4364 4369 4373 4376 4377 4378 4380 4381 4384 4385 4389 4394 4400 4401 4403 4404 4409 4410 4414 4415 4417 4423 4427 4428 4434 4435 4438 4439 4442 4444 4447 4448 4449 4450 4452 4455 4456 4459 4460 4463 4464 4465 4466 4467 4468 4469 4470 4475 4476 4480 4481 4490 4491 4492 4500 4501 4504 4505 4506 4509 4512 4513 4514 4519 4521 4528 4532 4534 4537 4538 4541 4547 4548 4549 4550 4554 4555 4557 4560 4561 4562 4563 4566 4567 4571 4572 4574 4576 4577 4580 4581 4583 4584 4586 4590 4591 4599 4600 4605 4608 4610 4611 4616 4617 4618 4621 4622 4624 4625 4627 4630 4635 4637 4640 4643 4646 4647 4652 4653 4658 4659 4660 4662 4663 4664 4666 4668 4669 4673 4674 4675 4677 4683 4685 4686 4688 4690 4694 4699 4700 4702 4705 4707 4708 4714 4715 4719 4721 4726 4727 4730 4737 4739 4742 4744 4749 4753 4758 4759 4761 4766 4767 4769 4770 4771 4773 4774 4778 4779 4782 4787 4789 4790 4791 4794 4796 4797 4800 4805 4807 4809 4810 4813 4814 4821 4824 4827 4828 4829 4832 4833 4834 4839 4846 4847 4848 4849 4850 4851 4852 4853 4854 4859 4864 4866 4869 4875 4876 4878 4879 4881 4882 4885 4888 4890 4891 4894 4898 4901 4905 4906 4907 4909 4918 4919 4920 4922 4924 4928 4930 4940 4944 4945 4946 4948 4950 4952 4953 4954 4955 4957 4958 4959 4960 4964 4966 4968 4970 4976 4979 4981 4982 4983 4993 4994 4997 5004 5006 5008 5009 5010 5013 5015 5021 5026 5031 5032 5035 5038 5039 5040 5041 5042 5043 5046 5047 5049 5051 5052 5053 5054 5055 5059 5062 5064 5065 5066 5070 5072 5077 5079 5082 5083 5086 5087 5090 5093 5095 5099 5107 5108 5112 5113 5115 5121 5122 5124 5126 5129 5130 5131 5132 5134 5138 5142 5144 5145 5146 5147 5149 5155 5156 5158 5160 5163 5167 5168 5169 5170 5171 5174 5175 5176 5181 5182 5183 5188 5189 5190 5191 5192 5197 5198 5199 5200 5201 5204 5206 5213 5216 5221 5224 5225 5234 5238 5246 5247 5249 5251 5253 5256 5257 5259 5265 5266 5271 5278 5280 5283 5284 5285 5286 5289 5290 5291 5292 5295 5299 5300 5301 5307 5309 5312 5314 5315 5316 5317 5318 5319 5322 5326 5327 5330 5332 5334 5337 5338 5342 5344 5346 5348 5349 5350 5352 5353 5355 5356 5358 5359 5361 5365 5367 5370 5371 5374 5379 5381 5385 5389 5390 5391 5392 5393 5397 5399 5401 5405 5407 5408 5411 5412 5413 5416 5418 5420 5421 5425 5426 5428 5431 5434 5435 5436 5438 5439 5440 5442 5446 5448 5450 5454 5455 5459 5464 5468 5469 5473 5474 5482 5484 5485 5486 5487 5489 5490 5506 5508 5510 5512 5515 5522 5525 5526 5527 5529 5530 5531 5534 5535 5536 5537 5539 5543 5545 5556 5558 5561 5564 5565 5573 5576 5578 5580 5587 5596 5599 5602 5604 5613 5627 5633 5642 5644 5645 5651 5652 5654 5657 5661 5666 5668 5669 5671 5673 5674 5675 5677 5680 5682 5683 5685 5688 5689 5692 5693 5697 5699 5702 5708 5709 5710 5711 5718 5726 5730 5731 5732 5734 5738 5739 5740 5741 5742 5745 5747 5748 5749 5752 5753 5755 5757 5765 5767 5771 5776 5780 5782 5783 5785 5787 5790 5792 5795 5799 5801 5802 5805 5806 5808 5810 5818 5820 5826 5832 5836 5841 5842 5846 5847 5850 5853 5858 5861 5866 5867 5869 5873 5877 5878 5879 5884 5887 5888 5890 5892 5894 5895 5896 5897 5900 5903 5904 5910 5915 5917 5918 5920 5921 5922 5926 5927 5929 5930 5934 5937 5940 5941 5942 5944 5946 5950 5951 5952 5953 5956 5963 5967 5971 5972 5973 5974 5975 5977 5978 5982 5984 5986 5988 5989 5990 5992 5993 5994 5996 5999 6000 6005 6008 6010 6013 6019 6026 6029 6036 6037 6040 6042 6045 6048 6051 6052 6053 6055 6056 6058 6060 6061 6063 6064 6067 6077 6080 6087 6089 6094 6096 6097 6098 6103 6104 6106 6107 6108 6111 6114 6115 6117 6119 6120 6122 6124 6125 6131 6141 6145 6146 6149 6151 6157 6158 6159 6161 6162 6168 6171 6172 6175 6176 6178 6179 6180 6182 6184 6186 6190 6192 6193 6197 6198 6201 6202 6204 6206 6207 6209 6211 6213 6215 6220 6221 6222 6223 6224 6225 6229 6235 6236 6238 6240 6244 6246 6250 6253 6254 6255 6258 6259 6260 6263 6267 6269 6272 6273 6275 6276 6277 6280 6281 6282 6286 6292 6295 6300 6304 6305 6306 6307 6309 6313 6315 6324 6326 6328 6329 6330 6331 6333 6334 6335 6336 6337 6338 6342 6346 6347 6348 6350 6352 6354 6357 6359 6363 6364 6365 6366 6371 6375 6381 6382 6383 6388 6395 6397 6398 6403 6407 6408 6411 6412 6413 6417 6419 6420 6421 6424 6425 6427 6428 6430 6431 6435 6440 6442 6445 6448 6452 6453 6464 6468 6474 6475 6476 6479 6484 6487 6493 6496 6498 6505 6508 6511 6512 6513 6515 6516 6519 6520 6521 6526 6528 6530 6532 6534 6536 6542 6545 6547 6548 6552 6553 6555 6558 6559 6560 6561 6563 6565 6567 6568 6569 6572 6579 6580 6585 6586 6588 6591 6592 6597 6598 6600 6601 6603 6604 6609 6614 6616 6622 6625 6627 6630 6633 6637 6639 6640 6641 6655 6661 6664 6665 6666 6667 6669 6670 6678 6679 6681 6682 6683 6685 6686 6687 6688 6689 6691 6700 6703 6707 6708 6716 6719 6720 6721 6729 6733 6740 6742 6743 6747 6748 6751 6752 6755 6757 6766 6767 6770 6776 6777 6778 6784 6787 6789 6794 6797 6802 6803 6811 6815 6816 6817 6821 6824 6825 6828 6829 6833 6838 6839 6841 6846 6849 6852 6853 6855 6856 6857 6859 6860 6862 6863 6864 6866 6867 6871 6875 6881 6883 6884 6885 6886 6890 6892 6893 6894 6896 6897 6899 6901 6902 6908 6913 6917 6918 6923 6925 6927 6928 6933 6935 6938 6941 6942 6944 6949 6953 6955 6960 6961 6963 6964 6965 6968 6970 6973 6976 6978 6979 6980 6981 6983 6986 6989 6998 7000 7001 7003 7007 7022 7023 7027 7028 7029 7030 7033 7034 7036 7037 7039 7051 7054 7059 7061 7062 7065 7077 7078 7079 7081 7082 7083 7085 7086 7090 7091 7093 7095 7096 7097 7101 7102 7103 7107 7109 7111 7112 7114 7117 7125 7130 7131 7140 7142 7144 7145 7149 7150 7153 7157 7160 7162 7163 7164 7167 7170 7171 7172 7178 7179 7180 7182 7186 7187 7189 7205 7209 7216 7218 7219 7222 7224 7226 7228 7233 7237 7241 7243 7248 7249 7250 7251 7255 7256 7259 7262 7267 7270 7271 7272 7275 7276 7278 7279 7280 7281 7285 7292 7294 7297 7302 7304 7308 7309 7312 7313 7317 7322 7324 7325 7326 7329 7330 7331 7333 7337 7339 7343 7345 7348 7350 7353 7362 7367 7368 7371 7372 7373 7375 7376 7377 7378 7380 7382 7393 7398 7401 7404 7406 7407 7410 7415 7417 7421 7422 7427 7430 7431 7435 7439 7442 7446 7447 7448 7453 7454 7457 7460 7465 7466 7468 7469 7474 7478 7480 7481 7483 7484 7500 7501 7502 7504 7505 7507 7510 7514 7517 7518 7522 7527 7532 7534 7538 7539 7540 7542 7543 7545 7553 7554 7560 7562 7571 7575 7577 7580 7583 7588 7591 7593 7598 7601 7602 7606 7610 7613 7614 7615 7619 7620 7621 7622 7627 7631 7633 7635 7636 7637 7642 7643 7644 7647 7650 7651 7655 7657 7660 7664 7673 7674 7675 7681 7682 7683 7686 7688 7691 7692 7696 7699 7704 7709 7711 7714 7715 7716 7717 7718 7719 7720 7727 7729 7730 7732 7742 7747 7748 7760 7766 7767 7772 7779 7781 7786 7787 7790 7792 7793 7795 7800 7801 7805 7809 7810 7812 7815 7816 7819 7821 7822 7824 7825 7827 7828 7830 7831 7832 7836 7837 7838 7839 7842 7843 7844 7845 7848 7852 7854 7855 7857 7863 7865 7869 7870 7873 7878 7879 7880 7886 7894 7895 7896 7897 7900 7901 7902 7903 7904 7905 7906 7908 7909 7910 7912 7913 7915 7918 7919 7921 7922 7924 7926 7927 7928 7930 7932 7938 7940 7951 7954 7956 7957 7958 7961 7963 7968 7970 7973 7982 7984 7988 7990 7991 7994 7995 7996 7998 7999 8001 8002 8004 8012 8014 8016 8018 8020 8022 8025 8027 8031 8032 8033 8034 8035 8037 8038 8042 8044 8048 8049 8055 8057 8058 8059 8065 8066 8067 8071 8073 8074 8076 8079 8083 8085 8086 8093 8094 8099 8100 8103 8107 8108 8110 8112 8113 8116 8119 8123 8124 8125 8127 8128 8133 8138 8140 8143 8145 8146 8148 8151 8153 8155 8156 8158 8159 8163 8164 8167 8174 8176 8180 8181 8183 8186 8187 8188 8191 8198 8200 8201 8202 8203 8204 8205 8206 8208 8209 8210 8213 8216 8217 8218 8220 8224 8225 8226 8230 8232 8235 8238 8239 8240 8241 8244 8246 8252 8257 8258 8262 8270 8273 8274 8275 8279 8280 8290 8291 8292 8293 8294 8295 8296 8297 8298 8299 8301 8302 8303 8304 8311 8313 8314 8317 8318 8320 8322 8323 8325 8327 8332 8334 8335 8337 8339 8342 8345 8347 8348 8350 8354 8357 8358 8360 8361 8364 8368 8371 8385 8386 8387 8389 8391 8394 8396 8400 8403 8405 8408 8413 8416 8418 8419 8422 8425 8430 8431 8433 8434 8437 8441 8444 8448 8450 8455 8459 8461 8463 8465 8467 8470 8476 8477 8480 8484 8490 8495 8496 8497 8498 8505 8508 8509 8510 8511 8513 8517 8518 8521 8524 8527 8529 8534 8535 8539 8542 8543 8545 8548 8549 8551 8556 8557 8561 8564 8565 8566 8571 8573 8575 8577 8584 8585 8586 8587 8594 8595 8596 8598 8599 8600 8602 8603 8606 8607 8608 8609 8611 8612 8619 8620 8622 8623 8625 8627 8631 8639 8643 8644 8646 8647 8648 8649 8654 8663 8664 8667 8672 8673 8675 8677 8681 8682 8685 8687 8688 8689 8690 8694 8703 8705 8707 8711 8717 8730 8733 8734 8735 8736 8737 8741 8743 8745 8747 8754 8755 8769 8771 8773 8776 8777 8780 8781 8782 8786 8788 8794 8795 8797 8798 8799 8801 8803 8804 8806 8819 8820 8821 8824 8826 8827 8831 8834 8836 8839 8843 8847 8848 8849 8853 8854 8855 8860 8861 8865 8868 8872 8876 8879 8880 8884 8890 8891 8893 8895 8901 8902 8904 8906 8907 8911 8915 8920 8921 8922 8924 8928 8929 8930 8936 8939 8942 8944 8948 8950 8952 8955 8958 8960 8961 8965 8966 8968 8970 8973 8974 8977 8980 8985 8986 8987 8988 8989 8992 8996 8997 8998 9001 9002 9003 9005 9006 9007 9008 9010 9013 9014 9016 9017 9019 9020 9023 9027 9030 9034 9037 9038 9040 9041 9044 9045 9046 9049 9053 9057 9059 9062 9069 9072 9073 9075 9081 9082 9086 9087 9089 9091 9093 9094 9095 9102 9104 9115 9116 9118 9126 9129 9133 9138 9139 9143 9146 9147 9148 9149 9154 9155 9156 9159 9164 9169 9170 9173 9187 9190 9193 9194 9195 9196 9199 9202 9206 9207 9208 9214 9215 9217 9219 9222 9225 9229 9234 9235 9240 9243 9244 9246 9249 9250 9252 9253 9254 9255 9256 9263 9264 9266 9267 9268 9272 9274 9276 9278 9280 9283 9285 9289 9295 9296 9297 9298 9302 9303 9304 9307 9311 9317 9319 9325 9327 9328 9329 9333 9336 9337 9338 9339 9340 9344 9349 9350 9352 9357 9365 9367 9368 9369 9372 9375 9378 9380 9383 9384 9385 9388 9390 9392 9398 9400 9402 9403 9407 9409 9410 9413 9414 9417 9418 9419 9423 9424 9425 9427 9433 9434 9435 9436 9437 9439 9441 9442 9447 9453 9458 9459 9460 9461 9469 9470 9475 9481 9483 9485 9486 9487 9490 9492 9493 9494 9498 9503 9504 9506 9516 9518 9519 9520 9522 9524 9525 9529 9532 9535 9538 9539 9542 9548 9549 9551 9552 9553 9557 9558 9559 9561 9573 9574 9577 9578 9580 9581 9582 9586 9589 9595 9596 9598 9602 9603 9605 9609 9611 9615 9617 9620 9621 9624 9631 9632 9633 9634 9637 9639 9642 9644 9646 9650 9656 9657 9660 9663 9664 9666 9676 9677 9680 9682 9683 9684 9687 9689 9691 9696 9701 9704 9705 9706 9707 9709 9716 9729 9730 9731 9733 9740 9742 9746 9747 9749 9750 9751 9753 9754 9755 9758 9760 9762 9763 9767 9768 9770 9771 9773 9774 9775 9776 9777 9779 9786 9788 9794 9797 9799 9800 9806 9809 9812 9815 9817 9822 9824 9828 9829 9831 9836 9838 9842 9846 9847 9848 9849 9856 9857 9863 9867 9868 9871 9874 9880 9885 9886 9888 9890 9892 9895 9899 9903 9904 9909 9910 9911 9912 9914 9915 9917 9923 9928 9929 9930 9932 9935 9938 9939 9941 9942 9945 9948 9952 9953 9954 9955 9956 9957 9959 9960 9962 9964 9965 9966 9969 9971 9973 9974 9977 9979 9980 9984 9992 9994 9999 10000 10003 10004 10005 10010 10012 10017 10019 10020 10021 10024 10027 10028 10029 10030 10032 10039 10041 10044 10046 10047 10050 10052 10053 10056 10057 10064 10067 10069 10077 10078 10084 10085 10086 10089 10093 10095 10100 10101 10103 10104 10105 10106 10108 10112 10113 10116 10122 10123 10125 10130 10134 10135 10136 10138 10139 10140 10143 10146 10151 10153 10156 10157 10160 10161 10163 10166 10168 10171 10174 10175 10181 10188 10191 10197 10200 10203 10204 10213 10215 10219 10221 10223 10226 10228 10231 10233 10235 10236 10248 10249 10251 10253 10255 10257 10258 10261 10263 10264 10265 10267 10268 10272 10273 10275 10276 10277 10285 10287 10300 10301 10305 10307 10308 10311 10313 10314 10331 10334 10335 10339 10340 10342 10349 10353 10357 10367 10371 10373 10375 10376 10383 10391 10394 10400 10401 10403 10408 10413 10417 10419 10421 10423 10424 10428 10429 10432 10435 10436 10440 10441 10446 10449 10451 10456 10457 10460 10463 10464 10465 10466 10469 10470 10472 10473 10477 10478 10481 10482 10485 10489 10491 10493 10500 10501 10502 10506 10507 10509 10510 10515 10517 10518 10523 10533 10534 10536 10539 10546 10547 10548 10549 10554 10558 10560 10562 10568 10570 10571 10574 10575 10580 10581 10583 10585 10589 10590 10591 10592 10595 10598 10600 10601 10603 10604 10605 10606 10607 10608 10609 10619 10620 10621 10625 10628 10632 10633 10635 10636 10639 10644 10649 10650 10659 10660 10661 10665 10667 10669 10670 10672 10674 10675 10681 10682 10683 10685 10694 10698 10710 10711 10716 10717 10719 10720 10725 10731 10739 10740 10743 10746 10757 10759 10760 10764 10765 10767 10768 10770 10779 10780 10788 10790 10794 10796 10797 10800 10801 10803 10804 10805 10808 10810 10815 10817 10821 10822 10830 10832 10833 10834 10836 10837 10838 10839 10840 10844 10848 10849 10854 10855 10859 10864 10872 10873 10874 10875 10876 10877 10878 10880 10883 10884 10886 10887 10888 10889 10898 10899 10900 10902 10904 10905 10906 10908 10912 10915 10917 10918 10919 10926 10929 10934 10939 10941 10944 10950 10951 10954 10955 10956 10957 10958 10959 10964 10966 10967 10968 10970 10971 10973 10976 10977 10983 10985 10988 10990 10995 10996 11000 11003 11004 11007 11009 11010 11014 11016 11019 11021 11022 11024 11025 11026 11031 11037 11040 11041 11044 11045 11047 11052 11059 11070 11073 11078 11079 11080 11081 11082 11084 11088 11089 11090 11094 11095 11098 11100 11102 11106 11113 11119 11120 11123 11126 11128 11130 11131 11132 11133 11134 11136 11137 11140 11142 11143 11145 11146 11147 11149 11150 11153 11155 11159 11161 11162 11163 11164 11175 11177 11178 11180 11182 11187 11191 11197 11199 11201 11202 11206 11207 11209 11210 11211 11212 11213 11214 11219 11221 11223 11225 11226 11227 11228 11229 11231 11233 11235 11241 11252 11254 11256 11257 11258 11262 11263 11266 11268 11269 11270 11271 11272 11278 11279 11281 11287 11288 11292 11293 11296 11304 11307 11308 11309 11312 11314 11316 11319 11320 11321 11322 11327 11328 11330 11344 11347 11349 11356 11357 11359 11361 11363 11364 11367 11368 11369 11376 11379 11382 11389 11390 11391 11392 11395 11396 11397 11398 11400 11407 11408 11410 11412 11414 11425 11427 11429 11430 11431 11433 11434 11439 11440 11441 11442 11445 11451 11452 11455 11458 11460 11463 11465 11467 11475 11480 11481 11482 11486 11487 11495 11501 11503 11504 11508 11513 11517 11518 11524 11527 11529 11532 11535 11538 11542 11543 11551 11554 11557 11562 11563 11565 11566 11567 11568 11569 11570 11576 11577 11582 11584 11585 11595 11597 11601 11608 11609 11611 11612 11613 11618 11619 11620 11624 11629 11630 11631 11632 11633 11637 11638 11643 11644 11645 11646 11647 11649 11650 11651 11655 11658 11666 11668 11669 11672 11673 11676 11678 11681 11684 11685 11686 11691 11695 11703 11706 11709 11711 11714 11716 11717 11718 11720 11721 11722 11725 11731 11732 11734 11737 11738 11741 11749 11751 11752 11754 11757 11758 11762 11765 11766 11773 11775 11776 11779 11780 11784 11786 11789 11790 11792 11801 11802 11804 11805 11806 11808 11811 11816 11824 11826 11827 11829 11830 11834 11841 11851 11852 11856 11857 11859 11875 11877 11879 11880 11881 11882 11884 11885 11886 11889 11890 11891 11893 11896 11899 11900 11904 11905 11909 11910 11911 11913 11920 11925 11927 11930 11933 11934 11935 11936 11941 11943 11953 11960 11961 11966 11971 11972 11976 11977 11981 11985 11988 11992 11993 11994 11996 11997 12001 12003 12005 12011 12013 12014 12015 12016 12018 12020 12023 12029 12030 12034 12037 12040 12042 12043 12044 12048 12051 12052 12053 12054 12055 12056 12057 12058 12059 12062 12063 12065 12069 12073 12074 12075 12081 12083 12087 12091 12097 12098 12099 12104 12106 12107 12108 12110 12112 12115 12117 12118 12119 12122 12130 12131 12134 12136 12137 12141 12142 12144 12146 12147 12151 12152 12161 12169 12170 12172 12173 12174 12176 12178 12182 12183 12185 12187 12189 12191 12192 12193 12195 12198 12203 12206 12207 12209 12212 12213 12218 12222 12228 12230 12231 12232 12234 12235 12238 12240 12243 12244 12248 12250 12257 12258 12259 12262 12266 12268 12270 12271 12272 12275 12277 12281 12287 12288 12290 12292 12304 12310 12311 12313 12317 12318 12320 12322 12323 12325 12327 12328 12330 12332 12333 12335 12338 12341 12342 12343 12348 12349 12351 12354 12359 12360 12361 12362 12363 12366 12368 12369 12371 12372 12374 12375 12380 12382 12383 12386 12388 12390 12392 12393 12394 12395 12400 12402 12405 12407 12409 12410 12413 12414 12421 12422 12423 12425 12426 12428 12430 12431 12436 12437 12438 12442 12444 12448 12449 12451 12452 12456 12461 12462 12464 12465 12468 12469 12473 12479 12480 12483 12484 12485 12488 12490 12491 12492 12494 12495 12496 12498 12499 12500 12505 12507 12508 12509 12510 12516 12518 12520 12521 12522 12524 12527 12530 12531 12532 12537 12541 12546 12547 12548 12550 12559 12562 12572 12574 12578 12579 12580 12585 12588 12590 12596 12598 12601 12604 12605 12606 12608 12609 12612 12613 12615 12616 12621 12622 12624 12627 12628 12629 12630 12632 12634 12635 12640 12647 12648 12649 12650 12652 12653 12654 12657 12658 12660 12661 12664 12670 12671 12675 12677 12678 12679 12681 12682 12687 12688 12689 12694 12698 12702 12704 12707 12712 12713 12714 12716 12719 12721 12724 12725 12727 12732 12733 12736 12738 12742 12748 12754 12755 12758 12761 12765 12767 12773 12782 12784 12787 12789 12790 12791 12797 12801 12803 12807 12809 12811 12814 12815 12816 12817 12820 12821 12823 12828 12831 12832 12833 12836 12837 12838 12839 12841 12842 12844 12851 12857 12860 12861 12863 12865 12867 12869 12870 12871 12872 12873 12874 12880 12881 12885 12886 12895 12896 12899 12901 12902 12904 12905 12909 12911 12912 12915 12916 12917 12918 12920 12924 12925 12933 12936 12937 12939 12940 12942 12947 12948 12952 12958 12960 12967 12971 12977 12979 12980 12981 12987 12989 12991 12996 12997 13000 13001 13003 13006 13008 13011 13012 13016 13020 13025 13026 13027 13030 13031 13037 13041 13043 13047 13048 13056 13057 13062 13064 13069 13070 13073 13077 13080 13084 13091 13092 13093 13095 13098 13101 13103 13107 13113 13116 13125 13126 13129 13132 13135 13139 13143 13144 13146 13147 13153 13155 13156 13160 13163 13165 13166 13169 13170 13172 13173 13175 13176 13178 13187 13188 13189 13191 13193 13199 13200 13201 13203 13206 13213 13216 13217 13218 13222 13223 13224 13228 13229 13232 13233 13235 13236 13237 13245 13246 13248 13249 13250 13252 13255 13256 13261 13262 13263 13264 13265 13267 13276 13280 13289 13291 13295 13296 13299 13301 13308 13312 13313 13314 13315 13317 13319 13322 13323 13324 13326 13328 13329 13334 13341 13342 13350 13353 13354 13356 13358 13362 13363 13364 13366 13367 13369 13372 13376 13378 13379 13382 13383 13387 13389 13390 13392 13396 13397 13399 13402 13403 13408 13412 13416 13417 13420 13421 13422 13423 13424 13428 13430 13438 13442 13446 13448 13449 13452 13454 13457 13461 13464 13466 13467 13472 13473 13475 13479 13480 13481 13488 13489 13490 13491 13494 13499 13502 13503 13509 13510 13515 13517 13518 13519 13521 13523 13526 13530 13534 13536 13538 13539 13540 13543 13550 13552 13561 13566 13570 13571 13574 13575 13576 13579 13587 13588 13591 13595 13605 13606 13610 13611 13612 13615 13616 13617 13618 13625 13627 13633 13634 13635 13636 13639 13641 13643 13646 13648 13649 13653 13654 13655 13656 13660 13665 13668 13674 13675 13678 13681 13685 13688 13691 13696 13697 13702 13703 13707 13713 13721 13723 13725 13727 13733 13734 13739 13742 13748 13750 13751 13753 13754 13755 13757 13758 13759 13760 13763 13771 13777 13782 13787 13788 13789 13795 13797 13798 13802 13806 13808 13810 13816 13817 13820 13830 13832 13833 13834 13835 13838 13842 13843 13846 13847 13849 13850 13853 13857 13858 13861 13864 13867 13869 13871 13885 13887 13888 13890 13891 13892 13893 13895 13896 13897 13900 13902 13904 13910 13911 13912 13914 13920 13929 13932 13936 13938 13940 13941 13942 13943 13949 13950 13959 13960 13964 13969 13971 13972 13974 13975 13977 13981 13983 13995 13997 13998 13999 14001 14003 14005 14011 14015 14018 14019 14020 14021 14023 14025 14028 14035 14037 14040 14043 14044 14049 14052 14055 14056 14061 14062 14064 14067 14068 14072 14076 14077 14080 14081 14082 14085 14086 14087 14089 14092 14093 14095 14096 14097 14099 14104 14105 14108 14109 14113 14116 14117 14118 14119 14120 14121 14124 14125 14126 14131 14132 14133 14136 14140 14141 14142 14143 14144 14145 14146 14148 14149 14150 14152 14153 14155 14156 14158 14159 14161 14163 14165 14166 14167 14169 14172 14173 14174 14176 14178 14182 14184 14185 14187 14188 14189 14191 14193 14195 14199 14201 14202 14203 14205 14206 14208 14209 14215 14218 14220 14225 14226 14227 14228 14233 14234 14235 14238 14240 14241 14246 14249 14251 14253 14260 14266 14269 14271 14272 14273 14274 14275 14283 14284 14294 14295 14300 14304 14307 14308 14311 14313 14317 14318 14319 14323 14327 14329 14330 14331 14334 14341 14343 14345 14349 14351 14352 14353 14360 14366 14367 14368 14369 14370 14373 14377 14378 14383 14388 14389 14393 14394 14396 14398 14400 14401 14403 14413 14415 14418 14423 14424 14427 14429 14430 14431 14433 14434 14436 14437 14438 14439 14441 14448 14449 14451 14452 14453 14458 14459 14465 14467 14469 14471 14474 14475 14477 14480 14482 14484 14487 14488 14491 14492 14493 14494 14496 14497 14498 14499 14500 14501 14504 14507 14508 14510 14513 14515 14518 14521 14525 14526 14528 14529 14532 14533 14534 14535 14539 14540 14541 14544 14545 14546 14549 14550 14551 14553 14555 14558 14559 14560 14561 14565 14566 14568 14570 14577 14583 14588 14598 14601 14602 14603 14605 14608 14610 14611 14613 14617 14619 14622 14624 14625 14628 14633 14637 14639 14640 14641 14645 14647 14652 14654 14655 14657 14658 14659 14662 14663 14664 14665 14666 14667 14670 14673 14674 14681 14683 14684 14690 14693 14696 14704 14705 14709 14711 14712 14713 14716 14717 14718 14721 14722 14723 14726 14727 14728 14733 14738 14742 14743 14748 14749 14751 14752 14760 14762 14766 14768 14769 14770 14771 14774 14781 14783 14784 14787 14788 14792 14794 14795 14798 14799 14809 14814 14820 14822 14824 14827 14830 14832 14833 14836 14838 14840 14842 14846 14848 14849 14851 14853 14865 14868 14870 14873 14878 14880 14881 14884 14886 14890 14894 14896 14899 14900 14901 14904 14905 14909 14910 14911 14915 14916 14917 14918 14919 14920 14921 14924 14925 14926 14929 14930 14933 14936 14937 14948 14949 14951 14952 14954 14957 14958 14960 14961 14966 14967 14968 14969 14970 14973 14976 14977 14978 14979 14980 14982 14984 14987 14988 14990 14991 14993 14994 14995 14997 14998 14999 15003 15005 15006 15009 15013 15019 15020 15022 15023 15024 15026 15029 15031 15032 15035 15041 15043 15049 15050 15051 15059 15060 15062 15063 15066 15068 15069 15070 15074 15080 15082 15084 15087 15089 15092 15097 15101 15103 15111 15113 15115 15116 15117 15120 15122 15129 15132 15133 15134 15138 15139 15146 15148 15149 15155 15156 15161 15163 15166 15169 15172 15174 15176 15180 15183 15185 15186 15188 15189 15193 15196 15197 15202 15210 15217 15219 15223 15224 15225 15228 15231 15232 15235 15236 15243 15244 15246 15249 15255 15259 15270 15271 15273 15274 15275 15277 15278 15280 15281 15282 15283 15284 15286 15290 15296 15297 15303 15305 15308 15309 15312 15320 15322 15323 15325 15326 15328 15335 15336 15337 15339 15341 15345 15348 15350 15352 15357 15362 15365 15366 15368 15369 15372 15377 15378 15380 15383 15386 15391 15395 15397 15399 15400 15401 15406 15407 15410 15412 15417 15419 15420 15421 15424 15430 15431 15434 15435 15436 15441 15443 15446 15448 15449 15450 15453 15454 15458 15459 15460 15463 15464 15465 15467 15468 15469 15471 15473 15479 15480 15481 15486 15490 15492 15495 15497 15498 15499 15504 15505 15508 15509 15510 15514 15518 15520 15522 15523 15525 15528 15530 15531 15536 15537 15540 15545 15551 15555 15557 15567 15568 15569 15570 15571 15572 15575 15576 15577 15578 15579 15583 15589 15591 15595 15597 15599 15600 15601 15602 15604 15605 15608 15609 15611 15614 15619 15621 15622 15625 15626 15627 15628 15629 15633 15636 15641 15646 15647 15648 15650 15656 15657 15663 15664 15665 15667 15674 15679 15681 15683 15686 15687 15688 15689 15691 15694 15696 15699 15701 15702 15708 15709 15710 15714 15718 15719 15722 15723 15725 15730 15732 15733 15736 15738 15740 15741 15742 15745 15747 15748 15750 15753 15757 15758 15764 15766 15767 15771 15774 15775 15776 15778 15784 15789 15796 15798 15799 15800 15804 15810 15811 15818 15820 15822 15827 15828 15829 15833 15835 15836 15852 15853 15855 15856 15863 15865 15870 15872 15874 15877 15878 15879 15883 15884 15887 15890 15891 15892 15897 15899 15900 15906 15909 15911 15913 15918 15922 15924 15926 15929 15930 15932 15934 15935 15942 15946 15948 15950 15951 15953 15954 15958 15965 15968 15971 15975 15983 15986 15988 15994 15998 15999 16002 16005 16006 16008 16009 16011 16012 16013 16014 16016 16017 16018 16019 16023 16035 16039 16041 16043 16047 16053 16062 16063 16068 16070 16072 16077 16080 16085 16087 16088 16092 16093 16094 16100 16101 16104 16105 16109 16110 16112 16116 16124 16130 16133 16134 16135 16136 16138 16144 16145 16149 16154 16156 16160 16161 16164 16166 16169 16173 16174 16175 16178 16181 16192 16195 16201 16203 16204 16205 16214 16215 16219 16223 16225 16226 16228 16235 16241 16242 16243 16244 16247 16249 16250 16252 16255 16256 16259 16263 16264 16269 16275 16278 16281 16283 16286 16287 16291 16292 16293 16295 16297 16299 16300 16301 16302 16306 16308 16311 16314 16317 16321 16324 16326 16327 16329 16331 16332 16333 16334 16335 16337 16341 16343 16348 16349 16350 16351 16355 16358 16361 16363 16369 16374 16377 16379 16384 16385 16386 16387 16391 16393 16394 16397 16398 16399 16400 16401 16406 16407 16410 16412 16415 16418 16419 16425 16429 16431 16436 16441 16442 16445 16446 16452 16454 16455 16460 16464 16467 16468 16471 16472 16479 16482 16483 16484 16486 16487 16489 16491 16493 16495 16496 16497 16502 16504 16505 16506 16507 16508 16512 16516 16517 16523 16532 16534 16535 16536 16541 16542 16545 16548 16552 16553 16555 16557 16558 16559 16561 16571 16574 16575 16576 16577 16582 16583 16586 16587 16592 16595 16596 16598 16600 16601 16602 16610 16612 16615 16618 16621 16626 16631 16632 16633 16637 16638 16640 16641 16642 16647 16648 16649 16650 16656 16665 16673 16674 16685 16686 16687 16689 16692 16693 16700 16703 16713 16714 16719 16720 16721 16722 16725 16728 16730 16733 16734 16739 16743 16752 16753 16754 16759 16766 16767 16769 16770 16772 16776 16782 16785 16790 16793 16794 16800 16802 16805 16811 16813 16816 16820 16822 16824 16826 16828 16829 16830 16832 16834 16835 16836 16837 16848 16850 16852 16858 16859 16860 16864 16868 16869 16873 16877 16878 16884 16885 16890 16896 16897 16898 16899 16900 16904 16913 16917 16919 16924 16925 16926 16934 16936 16937 16939 16940 16942 16943 16944 16945 16946 16948 16950 16951 16954 16961 16962 16963 16964 16965 16967 16969 16970 16974 16976 16978 16980 16981 16982 16983 16985 16986 16988 16993 16998 16999 17006 17007 17008 17014 17015 17021 17024 17025 17029 17037 17042 17046 17047 17049 17052 17055 17057 17058 17059 17060 17062 17063 17066 17067 17072 17073 17076 17080 17083 17084 17086 17094 17098 17099 17100 17103 17104 17106 17107 17109 17111 17112 17113 17122 17123 17124 17126 17132 17138 17141 17143 17146 17148 17151 17152 17153 17156 17159 17160 17164 17165 17168 17169 17172 17173 17180 17187 17189 17190 17191 17196 17199 17201 17202 17205 17209 17210 17211 17213 17216 17218 17226 17229 17234 17236 17239 17242 17243 17244 17253 17260 17261 17262 17266 17268 17272 17277 17280 17281 17282 17283 17287 17291 17292 17293 17294 17296 17297 17299 17301 17302 17303 17305 17308 17309 17310 17311 17318 17320 17321 17322 17324 17325 17327 17338 17339 17343 17345 17348 17353 17354 17357 17360 17361 17362 17370 17372 17374 17376 17382 17383 17385 17388 17390 17393 17397 17398 17399 17403 17405 17413 17422 17423 17424 17425 17431 17432 17434 17436 17442 17443 17446 17453 17455 17466 17467 17469 17470 17473 17478 17479 17480 17481 17482 17487 17488 17491 17492 17493 17499 17500 17501 17503 17504 17505 17506 17507 17511 17512 17514 17517 17518 17521 17524 17531 17533 17534 17537 17542 17546 17547 17548 17549 17553 17555 17556 17557 17559 17561 17562 17566 17568 17569 17571 17573 17575 17579 17581 17584 17586 17588 17589 17590 17591 17594 17595 17597 17607 17608 17610 17611 17615 17617 17619 17621 17624 17629 17630 17631 17635 17636 17640 17641 17644 17646 17647 17649 17650 17653 17654 17655 17657 17660 17661 17663 17669 17677 17678 17679 17680 17684 17686 17688 17689 17692 17694 17697 17698 17700 17703 17704 17705 17706 17707 17708 17710 17713 17715 17716 17718 17722 17724 17727 17729 17730 17732 17735 17740 17742 17747 17750 17751 17753 17755 17760 17762 17763 17764 17771 17773 17778 17780 17781 17782 17784 17786 17796 17797 17801 17802 17804 17806 17809 17810 17813 17814 17820 17824 17826 17827 17828 17830 17832 17834 17839 17842 17848 17849 17853 17855 17856 17858 17860 17867 17870 17872 17874 17875 17876 17880 17883 17885 17887 17892 17896 17897 17902 17903 17904 17909 17911 17915 17919 17920 17927 17930 17931 17933 17935 17937 17941 17943 17947 17949 17951 17955 17958 17962 17965 17967 17973 17978 17980 17984 17985 17987 17988 17993 17997 17998 18000 18001 18002 18005 18008 18013 18015 18017 18018 18023 18024 18026 18034 18035 18041 18043 18044 18045 18047 18049 18051 18054 18055 18060 18063 18069 18070 18072 18073 18074 18075 18076 18080 18084 18085 18086 18089 18090 18095 18096 18097 18104 18105 18107 18112 18121 18123 18124 18130 18131 18132 18134 18137 18138 18140 18142 18144 18145 18150 18154 18157 18158 18159 18162 18166 18167 18170 18174 18181 18184 18190 18193 18197 18198 18201 18206 18207 18209 18210 18212 18216 18219 18220 18227 18228 18229 18230 18231 18235 18237 18239 18241 18243 18244 18246 18247 18257 18259 18262 18264 18265 18266 18268 18270 18271 18273 18276 18278 18282 18284 18292 18294 18296 18297 18299 18300 18304 18312 18317 18318 18320 18323 18325 18330 18331 18334 18335 18338 18347 18355 18357 18358 18359 18363 18366 18371 18375 18378 18382 18387 18388 18391 18392 18395 18398 18400 18404 18405 18408 18410 18412 18413 18414 18416 18423 18424 18425 18429 18430 18436 18437 18440 18442 18443 18444 18445 18447 18452 18456 18457 18459 18467 18472 18474 18475 18478 18479 18481 18485 18490 18492 18495 18500 18501 18502 18503 18506 18507 18512 18514 18518 18519 18521 18524 18525 18528 18530 18531 18537 18539 18543 18545 18546 18553 18556 18557 18560 18563 18566 18568 18570 18571 18576 18579 18583 18584 18585 18587 18588 18589 18591 18595 18604 18606 18607 18610 18614 18617 18619 18624 18626 18629 18630 18631 18632 18635 18639 18640 18642 18643 18648 18651 18655 18656 18657 18660 18661 18673 18676 18677 18678 18680 18681 18683 18684 18685 18688 18689 18690 18693 18696 18697 18698 18699 18705 18706 18713 18718 18719 18723 18724 18725 18729 18733 18734 18736 18737 18739 18740 18742 18748 18749 18752 18756 18765 18770 18775 18776 18777 18780 18783 18784 18786 18787 18790 18792 18794 18797 18798 18799 18805 18810 18813 18814 18821 18830 18834 18836 18837 18841 18842 18843 18845 18848 18850 18851 18854 18855 18856 18859 18863 18865 18869 18870 18873 18884 18885 18886 18890 18892 18893 18896 18897 18902 18903 18907 18910 18912 18913 18916 18918 18919 18920 18922 18927 18931 18935 18937 18941 18945 18947 18948 18950 18952 18968 18978 18979 18983 18985 18988 18990 18994 18996 18998 19000 19001 19003 19004 19006 19013 19018 19021 19022 19024 19026 19028 19030 19032 19033 19034 19036 19037 19038 19042 19043 19044 19046 19047 19055 19057 19058 19063 19065 19066 19068 19070 19074 19077 19080 19084 19087 19088 19089 19090 19091 19093 19094 19100 19107 19108 19110 19111 19112 19115 19116 19118 19120 19122 19124 19126 19131 19132 19133 19134 19135 19136 19139 19141 19146 19148 19151 19152 19153 19156 19159 19164 19167 19169 19170 19171 19174 19177 19179 19180 19181 19184 19186 19187 19188 19192 19193 19194 19195 19196 19197 19198 19200 19201 19205 19207 19209 19218 19221 19223 19226 19231 19234 19237 19241 19251 19252 19253 19256 19257 19259 19260 19261 19265 19266 19270 19271 19277 19278 19281 19283 19284 19286 19287 19295 19298 19299 19301 19304 19309 19310 19316 19318 19319 19320 19324 19325 19328 19329 19330 19331 19333 19334 19337 19340 19343 19346 19349 19354 19358 19363 19365 19369 19371 19373 19374 19376 19377 19378 19379 19380 19384 19388 19395 19397 19400 19401 19403 19406 19409 19410 19412 19414 19421 19422 19427 19430 19431 19434 19436 19440 19446 19456 19457 19459 19460 19464 19469 19471 19472 19475 19476 19477 19478 19485 19488 19489 19490 19493 19506 19507 19511 19513 19514 19517 19524 19525 19526 19530 19534 19536 19537 19539 19541 19544 19548 19549 19550 19551 19557 19558 19561 19563 19565 19566 19567 19569 19571 19572 19574 19576 19584 19588 19589 19591 19592 19593 19594 19595 19596 19597 19599 19604 19605 19606 19609 19613 19616 19618 19619 19621 19622 19624 19627 19628 19631 19632 19636 19638 19639 19641 19642 19644 19647 19648 19651 19653 19656 19663 19665 19666 19667 19670 19672 19676 19677 19679 19680 19681 19683 19684 19687 19688 19689 19690 19691 19692 19693 19696 19697 19701 19704 19709 19713 19716 19718 19720 19723 19725 19728 19732 19734 19736 19737 19740 19741 19745 19748 19749 19750 19752 19756 19757 19762 19768 19775 19782 19785 19789 19791 19792 19793 19794 19798 19800 19803 19804 19809 19812 19817 19819 19821 19824 19828 19829 19830 19831 19835 19840 19842 19843 19844 19852 19859 19860 19861 19863 19866 19868 19870 19874 19879 19880 19884 19886 19888 19890 19892 19893 19900 19908 19912 19913 19914 19915 19917 19920 19922 19923 19924 19928 19931 19933 19935 19936 19942 19943 19944 19954 19959 19963 19964 19967 19972 19975 19976 19978 19979 19980 19981 19983 19984 19991 19995 19998 20000 20011 20012 20014 20015 20016 20022 20023 20026 20030 20037 20039 20042 20046 20047 20049 20050 20052 20056 20057 20062 20063 20067 20070 20071 20072 20075 20076 20077 20078 20080 20083 20084 20087 20093 20094 20097 20098 20099 20101 20103 20108 20111 20112 20116 20117 20119 20120 20124 20125 20126 20131 20132 20133 20134 20136 20137 20139 20141 20144 20146 20148 20149 20152 20153 20154 20155 20161 20162 20163 20164 20165 20168 20169 20173 20175 20176 20177 20179 20180 20182 20185 20186 20187 20188 20192 20193 20195 20200 20204 20207 20208 20209 20211 20219 20221 20222 20223 20231 20233 20237 20238 20239 20241 20243 20247 20248 20254 20266 20269 20274 20276 20278 20281 20282 20287 20288 20290 20291 20295 20298 20299 20300 20303 20304 20305 20309 20316 20317 20318 20325 20327 20329 20335 20336 20339 20340 20344 20345 20349 20351 20356 20360 20363 20365 20372 20377 20381 20387 20389 20391 20395 20398 20400 20401 20405 20407 20408 20410 20413 20414 20417 20420 20421 20426 20428 20430 20436 20439 20445 20452 20454 20461 20462 20466 20467 20468 20472 20475 20482 20484 20485 20487 20488 20489 20493 20499 20500 20501 20505 20511 20512 20523 20525 20526 20530 20531 20534 20535 20538 20539 20542 20549 20553 20556 20557 20558 20560 20561 20563 20564 20569 20570 20571 20572 20573 20578 20579 20581 20586 20587 20588 20590 20596 20597 20599 20601 20602 20605 20609 20614 20617 20618 20628 20631 20633 20634 20635 20639 20643 20644 20645 20650 20655 20657 20661 20662 20663 20671 20674 20675 20679 20683 20684 20686 20687 20688 20690 20699 20701 20703 20706 20707 20713 20715 20716 20717 20719 20722 20726 20730 20731 20732 20739 20741 20742 20743 20744 20746 20748 20749 20754 20755 20758 20759 20760 20764 20766 20769 20770 20771 20772 20777 20779 20780 20784 20786 20789 20792 20793 20794 20795 20796 20798 20801 20803 20811 20812 20814 20817 20818 20820 20822 20825 20826 20828 20829 20832 20834 20836 20837 20839 20840 20843 20844 20845 20850 20851 20852 20856 20857 20861 20864 20865 20869 20870 20875 20876 20883 20889 20895 20896 20898 20902 20905 20906 20907 20912 20913 20915 20918 20925 20928 20933 20935 20940 20946 20949 20951 20952 20955 20956 20959 20961 20962 20963 20969 20971 20972 20973 20976 20978 20979 20981 20982 20983 20984 20991 20992 20993 20997 21000 21001 21005 21006 21008 21009 21014 21017 21019 21024 21025 21030 21032 21039 21040 21042 21043 21044 21047 21048 21050 21054 21058 21061 21062 21065 21066 21071 21073 21076 21079 21084 21086 21089 21094 21096 21100 21101 21102 21108 21114 21116 21117 21118 21124 21126 21129 21132 21133 21135 21136 21137 21138 21147 21149 21151 21152 21156 21157 21158 21160 21164 21167 21168 21169 21172 21175 21177 21178 21181 21182 21185 21189 21194 21195 21198 21199 21200 21201 21203 21207 21215 21216 21217 21218 21219 21220 21221 21223 21224 21226 21227 21228 21231 21234 21238 21240 21242 21244 21245 21247 21253 21257 21260 21261 21262 21263 21266 21267 21269 21272 21274 21284 21285 21288 21289 21290 21292 21293 21295 21299 21303 21306 21307 21308 21309 21315 21316 21318 21324 21325 21329 21331 21337 21342 21344 21345 21346 21347 21348 21356 21357 21359 21365 21366 21368 21373 21375 21377 21380 21383 21386 21394 21395 21397 21403 21404 21406 21407 21412 21414 21420 21423 21427 21431 21434 21435 21436 21437 21439 21442 21455 21456 21464 21465 21466 21467 21471 21474 21475 21476 21477 21482 21484 21488 21490 21492 21493 21496 21505 21506 21507 21510 21511 21514 21515 21519 21524 21535 21536 21538 21540 21541 21547 21550 21551 21552 21554 21560 21562 21567 21568 21569 21571 21572 21577 21579 21583 21584 21586 21588 21593 21596 21598 21600 21601 21607 21609 21610 21619 21620 21623 21628 21630 21635 21638 21640 21641 21642 21647 21651 21652 21653 21654 21655 21658 21663 21665 21667 21668 21669 21670 21672 21673 21674 21677 21687 21689 21691 21694 21700 21702 21704 21706 21709 21716 21724 21727 21728 21729 21730 21731 21736 21737 21739 21741 21744 21745 21746 21749 21753 21760 21766 21771 21772 21776 21778 21779 21782 21786 21788 21794 21795 21796 21801 21805 21808 21812 21813 21814 21816 21817 21819 21820 21822 21824 21825 21833 21836 21837 21838 21848 21851 21853 21855 21856 21857 21858 21860 21861 21863 21868 21871 21872 21873 21881 21882 21885 21886 21890 21892 21896 21898 21902 21903 21905 21906 21909 21910 21911 21912 21915 21916 21918 21920 21922 21923 21926 21929 21930 21932 21933 21935 21936 21937 21938 21940 21942 21944 21946 21952 21953 21954 21958 21963 21964 21966 21967 21969 21970 21972 21973 21974 21976 21982 21983 21987 21988 21991 21993 21994 21995 21998 22000 22002 22003 22006 22008 22009 22010 22011 22012 22013 22015 22017 22021 22022 22025 22026 22028 22030 22032 22034 22035 22037 22040 22041 22045 22046 22047 22049 22051 22053 22060 22062 22063 22064 22066 22069 22072 22077 22079 22080 22081 22083 22084 22085 22086 22088 22097 22100 22102 22105 22108 22113 22117 22122 22129 22130 22134 22144 22145 22149 22152 22153 22155 22159 22161 22170 22172 22173 22176 22177 22186 22188 22191 22192 22193 22198 22200 22204 22206 22210 22212 22213 22216 22219 22220 22227 22228 22232 22233 22234 22236 22239 22240 22243 22244 22248 22251 22254 22256 22257 22258 22260 22261 22262 22263 22265 22267 22269 22273 22275 22277 22287 22289 22290 22292 22293 22295 22296 22301 22311 22312 22313 22315 22321 22322 22324 22327 22329 22332 22333 22335 22338 22341 22343 22345 22349 22351 22352 22354 22355 22356 22360 22363 22365 22366 22369 22370 22371 22372 22376 22381 22383 22387 22394 22396 22403 22404 22406 22409 22410 22413 22418 22431 22434 22435 22439 22445 22447 22448 22451 22454 22458 22461 22465 22470 22477 22482 22487 22489 22490 22492 22497 22498 22511 22514 22516 22522 22526 22529 22530 22534 22536 22537 22538 22541 22542 22549 22556 22560 22561 22574 22576 22577 22578 22579 22586 22589 22590 22591 22598 22605 22623 22625 22629 22630 22631 22635 22637 22640 22643 22648 22649 22653 22654 22660 22665 22666 22672 22673 22676 22677 22684 22686 22689 22692 22696 22699 22700 22701 22705 22706 22709 22711 22712 22713 22715 22719 22720 22722 22724 22725 22727 22728 22735 22738 22739 22740 22741 22745 22747 22753 22754 22763 22770 22774 22776 22778 22779 22782 22784 22789 22792 22793 22795 22799 22801 22803 22807 22809 22813 22814 22817 22820 22825 22827 22829 22830 22832 22833 22836 22837 22838 22843 22845 22846 22852 22853 22855 22861 22862 22865 22866 22867 22869 22872 22874 22878 22879 22883 22886 22892 22893 22895 22896 22898 22899 22900 22901 22904 22909 22912 22916 22918 22919 22923 22926 22927 22931 22933 22935 22936 22941 22944 22946 22948 22952 22953 22955 22959 22962 22965 22967 22975 22976 22977 22980 22986 22988 22995 22998 23002 23013 23016 23017 23022 23027 23028 23029 23040 23043 23046 23047 23055 23056 23063 23067 23070 23071 23072 23074 23078 23083 23085 23086 23088 23090 23096 23098 23099 23102 23104 23106 23107 23109 23111 23113 23117 23120 23121 23123 23125 23126 23127 23128 23134 23137 23138 23140 23143 23144 23145 23146 23156 23158 23159 23160 23164 23168 23173 23174 23176 23178 23182 23185 23186 23189 23190 23191 23192 23193 23194 23196 23198 23199 23202 23206 23208 23211 23212 23214 23218 23222 23224 23225 23233 23236 23243 23244 23246 23252 23259 23260 23261 23263 23269 23270 23272 23275 23276 23278 23280 23282 23288 23289 23291 23294 23295 23298 23300 23304 23310 23314 23315 23317 23322 23323 23326 23327 23329 23333 23335 23339 23340 23341 23348 23350 23352 23354 23355 23358 23362 23365 23367 23369 23370 23375 23377 23378 23379 23380 23382 23383 23385 23392 23393 23394 23397 23398 23400 23401 23404 23405 23407 23409 23410 23411 23421 23422 23424 23425 23427 23428 23429 23430 23434 23436 23438 23439 23440 23444 23445 23448 23451 23453 23457 23458 23459 23460 23462 23465 23466 23468 23471 23474 23476 23483 23484 23486 23488 23491 23492 23493 23494 23496 23499 23500 23501 23505 23508 23509 23514 23518 23522 23523 23528 23529 23532 23533 23534 23535 23536 23537 23538 23539 23541 23543 23546 23548 23549 23552 23553 23554 23556 23558 23559 23564 23565 23568 23571 23573 23578 23582 23593 23596 23599 23601 23602 23604 23613 23615 23616 23618 23625 23626 23631 23637 23643 23644 23649 23650 23652 23654 23658 23661 23665 23668 23670 23672 23674 23677 23678 23682 23688 23691 23693 23696 23697 23700 23702 23703 23705 23706 23710 23714 23716 23717 23724 23728 23730 23733 23735 23737 23738 23743 23745 23746 23749 23750 23751 23752 23758 23760 23762 23765 23766 23769 23770 23773 23779 23780 23782 23786 23790 23794 23796 23798 23799 23803 23804 23808 23812 23817 23818 23820 23822 23823 23824 23825 23827 23830 23831 23835 23844 23847 23852 23854 23855 23858 23860 23861 23862 23864 23866 23869 23871 23874 23875 23876 23882 23883 23886 23888 23895 23897 23909 23911 23914 23925 23926 23929 23930 23934 23935 23937 23938 23943 23949 23951 23952 23955 23964 23965 23966 23967 23968 23970 23971 23973 23977 23984 23986 23987 23989 23990 23991 23992 23993 23994 23999 24002 24004 24008 24012 24013 24015 24020 24021 24027 24029 24031 24032 24033 24034 24040 24041 24045 24046 24047 24053 24057 24061 24063 24071 24072 24074 24077 24078 24079 24080 24083 24087 24092 24093 24094 24097 24099 24105 24107 24110 24111 24114 24115 24121 24123 24126 24130 24131 24132 24133 24137 24142 24147 24148 24150 24156 24157 24158 24160 24163 24164 24175 24176 24181 24183 24184 24186 24187 24188 24191 24194 24196 24199 24201 24203 24204 24205 24214 24215 24217 24218 24222 24223 24224 24226 24232 24234 24237 24241 24242 24243 24248 24250 24257 24261 24263 24264 24265 24269 24277 24284 24286 24287 24288 24293 24295 24299 24301 24302 24303 24307 24309 24314 24316 24318 24325 24326 24328 24329 24331 24332 24335 24336 24340 24341 24344 24346 24347 24355 24356 24357 24360 24362 24363 24367 24369 24371 24372 24374 24381 24386 24388 24389 24392 24393 24398 24402 24403 24404 24406 24408 24409 24412 24413 24415 24417 24420 24427 24428 24430 24431 24433 24436 24437 24438 24439 24440 24444 24446 24447 24448 24449 24450 24451 24454 24457 24458 24459 24461 24464 24465 24468 24471 24475 24477 24485 24487 24488 24489 24499 24500 24507 24512 24514 24516 24518 24519 24524 24525 24527 24529 24530 24533 24534 24535 24537 24538 24539 24542 24544 24547 24548 24551 24555 24557 24561 24566 24568 24569 24570 24575 24576 24577 24580 24584 24585 24592 24593 24595 24596 24597 24598 24599 24600 24601 24604 24606 24607 24608 24613 24615 24618 24619 24620 24621 24627 24635 24636 24637 24638 24641 24644 24647 24652 24655 24656 24658 24661 24675 24678 24679 24680 24682 24683 24684 24685 24687 24688 24689 24692 24695 24698 24699 24714 24715 24716 24718 24719 24720 24724 24728 24729 24735 24737 24741 24746 24747 24748 24750 24754 24755 24756 24757 24765 24766 24774 24777 24778 24779 24785 24786 24787 24789 24790 24791 24792 24797 24803 24811 24812 24813 24815 24835 24836 24842 24845 24848 24849 24850 24856 24860 24862 24863 24864 24865 24868 24870 24872 24873 24879 24884 24885 24886 24890 24891 24892 24894 24896 24899 24900 24901 24902 24903 24904 24905 24909 24913 24916 24924 24925 24933 24935 24936 24940 24941 24943 24944 24945 24946 24949 24953 24957 24961 24963 24965 24975 24979 24982 24984 24989 24991 24992 24993 24997 24999 25003 25006 25012 25013 25014 25016 25020 25023 25024 25025 25026 25027 25028 25031 25036 25040 25042 25043 25047 25049 25052 25062 25063 25066 25067 25068 25071 25072 25076 25077 25079 25080 25082 25083 25085 25087 25088 25089 25093 25097 25098 25102 25103 25104 25105 25107 25108 25109 25113 25115 25116 25128 25130 25133 25134 25135 25138 25143 25144 25145 25150 25151 25154 25155 25156 25158 25160 25161 25170 25172 25175 25176 25181 25182 25183 25184 25187 25200 25201 25204 25206 25209 25215 25216 25217 25218 25221 25222 25223 25224 25225 25227 25229 25230 25231 25233 25234 25235 25240 25241 25242 25247 25249 25251 25253 25254 25256 25259 25264 25271 25272 25275 25276 25277 25279 25283 25286 25287 25295 25297 25302 25307 25311 25313 25314 25321 25326 25329 25331 25333 25334 25335 25340 25342 25343 25344 25345 25347 25349 25352 25354 25358 25359 25373 25376 25379 25380 25381 25382 25383 25385 25389 25391 25395 25398 25400 25404 25407 25408 25409 25412 25415 25418 25422 25424 25430 25432 25433 25434 25444 25446 25447 25448 25451 25452 25455 25457 25459 25463 25464 25465 25466 25467 25472 25474 25480 25487 25489 25492 25494 25496 25497 25498 25499 25501 25502 25503 25504 25505 25508 25510 25511 25512 25514 25516 25517 25518 25521 25522 25523 25525 25534 25536 25537 25544 25548 25549 25550 25551 25553 25557 25558 25559 25562 25565 25568 25571 25576 25577 25579 25580 25581 25584 25589 25597 25599 25604 25606 25609 25610 25613 25616 25617 25620 25621 25622 25623 25624 25628 25629 25630 25632 25633 25637 25639 25641 25642 25644 25645 25654 25662 25669 25670 25672 25678 25679 25680 25682 25687 25689 25697 25702 25708 25709 25713 25714 25715 25723 25724 25726 25727 25732 25734 25735 25746 25747 25749 25752 25753 25754 25755 25756 25759 25760 25767 25768 25769 25770 25771 25776 25778 25782 25786 25787 25788 25789 25790 25791 25792 25793 25795 25796 25798 25799 25802 25805 25808 25810 25812 25816 25819 25830 25832 25834 25837 25838 25841 25845 25846 25852 25853 25855 25856 25857 25858 25861 25862 25866 25868 25869 25870 25872 25876 25877 25878 25886 25892 25893 25897 25900 25902 25906 25911 25912 25915 25918 25919 25920 25921 25922 25923 25924 25925 25927 25930 25931 25932 25934 25935 25943 25944 25948 25952 25954 25955 25956 25963 25966 25973 25978 25979 25984 25994 25999 26002 26006 26012 26014 26016 26019 26020 26022 26023 26030 26032 26040 26041 26043 26047 26048 26050 26051 26056 26057 26058 26061 26063 26064 26068 26070 26072 26073 26075 26076 26077 26078 26089 26090 26092 26095 26096 26097 26098 26101 26104 26107 26108 26110 26112 26121 26124 26128 26130 26132 26133 26134 26135 26136 26137 26140 26145 26150 26152 26154 26158 26159 26160 26163 26167 26169 26171 26172 26174 26176 26181 26186 26189 26194 26196 26197 26198 26199 26201 26202 26203 26206 26207 26209 26211 26213 26214 26218 26219 26223 26227 26237 26244 26245 26246 26254 26258 26260 26265 26273 26274 26275 26277 26282 26285 26286 26288 26289 26290 26293 26301 26303 26306 26309 26311 26313 26315 26317 26318 26319 26324 26327 26328 26329 26330 26332 26334 26337 26339 26344 26345 26350 26358 26364 26366 26367 26374 26375 26378 26383 26387 26388 26390 26399 26403 26409 26410 26413 26414 26415 26419 26421 26422 26423 26427 26428 26441 26443 26444 26445 26448 26449 26450 26452 26453 26455 26458 26462 26465 26466 26467 26472 26475 26477 26479 26480 26485 26486 26488 26492 26493 26495 26496 26507 26508 26514 26516 26519 26520 26525 26528 26531 26532 26535 26537 26539 26547 26549 26550 26551 26552 26554 26556 26557 26558 26561 26563 26565 26566 26567 26569 26572 26573 26575 26576 26577 26581 26582 26583 26584 26588 26594 26599 26600 26602 26603 26607 26608 26609 26610 26611 26615 26617 26619 26621 26622 26625 26626 26628 26632 26634 26635 26637 26638 26639 26640 26641 26642 26646 26648 26653 26654 26660 26663 26666 26673 26674 26676 26681 26682 26683 26684 26689 26692 26699 26700 26702 26705 26712 26717 26718 26719 26721 26724 26725 26731 26733 26734 26737 26738 26745 26746 26748 26749 26753 26757 26761 26762 26763 26764 26765 26770 26772 26776 26777 26781 26783 26784 26785 26788 26789 26799 26801 26804 26805 26807 26810 26811 26812 26814 26816 26818 26821 26822 26825 26827 26831 26843 26844 26846 26849 26852 26854 26856 26859 26861 26865 26868 26873 26875 26876 26879 26880 26881 26882 26887 26888 26891 26893 26895 26896 26897 26899 26903 26906 26908 26909 26911 26912 26914 26916 26917 26918 26919 26921 26922 26924 26929 26931 26933 26936 26940 26941 26942 26943 26947 26950 26951 26952 26954 26955 26956 26957 26959 26962 26963 26964 26965 26976 26979 26981 26983 26988 26989 26992 26993 26994 26995 26997 27000 27011 27014 27015 27016 27019 27021 27022 27024 27026 27027 27031 27032 27033 27036 27041 27042 27046 27048 27050 27052 27056 27060 27066 27069 27070 27071 27074 27075 27078 27080 27082 27084 27086 27087 27090 27091 27094 27096 27097 27098 27103 27104 27105 27110 27114 27116 27119 27123 27125 27126 27127 27135 27137 27143 27147 27154 27156 27166 27172 27174 27176 27183 27189 27192 27193 27194 27196 27201 27202 27204 27210 27211 27213 27215 27216 27218 27220 27221 27223 27225 27226 27227 27228 27229 27235 27237 27239 27240 27241 27252 27257 27260 27264 27265 27267 27270 27274 27278 27279 27280 27281 27286 27292 27293 27296 27297 27298 27301 27303 27305 27306 27309 27312 27313 27315 27318 27320 27329 27333 27337 27342 27343 27345 27356 27359 27362 27363 27364 27368 27369 27371 27377 27380 27381 27384 27386 27387 27388 27392 27394 27397 27399 27400 27403 27405 27406 27407 27408 27409 27411 27412 27414 27416 27421 27422 27423 27426 27431 27432 27436 27438 27441 27445 27448 27450 27451 27452 27453 27456 27459 27460 27461 27463 27464 27470 27471 27473 27474 27478 27480 27483 27485 27492 27495 27502 27504 27507 27511 27512 27516 27519 27522 27525 27527 27532 27535 27536 27537 27538 27539 27548 27549 27551 27552 27554 27557 27558 27559 27560 27562 27563 27565 27566 27567 27574 27576 27579 27581 27583 27584 27586 27591 27592 27598 27602 27604 27605 27606 27609 27612 27619 27621 27622 27625 27628 27630 27631 27632 27633 27634 27637 27640 27641 27644 27647 27648 27651 27654 27660 27663 27665 27666 27667 27668 27672 27682 27683 27684 27685 27689 27693 27697 27698 27699 27702 27706 27709 27710 27717 27719 27720 27723 27724 27725 27727 27728 27732 27733 27735 27737 27741 27746 27747 27751 27752 27756 27757 27759 27763 27769 27773 27775 27778 27780 27782 27783 27785 27788 27792 27797 27799 27800 27801 27802 27805 27806 27810 27811 27812 27813 27818 27820 27823 27828 27831 27833 27834 27835 27837 27838 27843 27844 27848 27850 27852 27853 27854 27856 27861 27864 27866 27867 27868 27870 27872 27874 27878 27879 27881 27883 27884 27889 27895 27896 27900 27904 27905 27907 27910 27914 27915 27916 27920 27927 27929 27931 27932 27933 27934 27935 27936 27939 27940 27941 27944 27945 27948 27952 27953 27954 27956 27959 27961 27962 27966 27968 27969 27971 27972 27978 27985 27986 27990 27991 27998 28000 28003 28007 28008 28009 28013 28014 28015 28017 28022 28025 28026 28029 28034 28048 28049 28055 28056 28057 28058 28060 28061 28062 28063 28067 28074 28081 28083 28086 28087 28088 28092 28094 28098 28099 28102 28103 28104 28106 28110 28113 28114 28115 28119 28121 28122 28123 28125 28128 28129 28130 28131 28135 28137 28138 28141 28142 28144 28145 28148 28150 28153 28157 28158 28161 28163 28167 28170 28174 28175 28177 28180 28188 28190 28201 28202 28203 28207 28210 28211 28213 28220 28224 28227 28228 28230 28231 28232 28233 28236 28238 28240 28242 28246 28248 28255 28256 28261 28264 28265 28266 28267 28273 28276 28277 28280 28282 28283 28287 28289 28296 28299 28303 28307 28309 28311 28312 28313 28315 28319 28320 28324 28326 28328 28330 28336 28343 28344 28345 28346 28353 28355 28357 28358 28360 28361 28365 28368 28371 28373 28375 28380 28383 28385 28387 28390 28391 28394 28400 28401 28403 28405 28406 28408 28409 28412 28413 28415 28416 28421 28423 28424 28430 28435 28436 28443 28444 28449 28450 28453 28455 28458 28459 28461 28463 28466 28470 28471 28472 28473 28477 28483 28486 28489 28496 28501 28502 28504 28511 28513 28515 28517 28519 28521 28526 28527 28528 28529 28531 28533 28538 28539 28540 28542 28543 28545 28549 28550 28552 28553 28554 28555 28556 28557 28558 28560 28563 28564 28565 28572 28573 28579 28580 28583 28585 28586 28589 28592 28594 28595 28596 28597 28599 28600 28602 28604 28606 28610 28613 28619 28621 28622 28624 28625 28627 28628 28629 28631 28635 28637 28638 28639 28640 28642 28643 28645 28647 28649 28653 28658 28663 28665 28666 28668 28669 28672 28678 28681 28685 28688 28693 28696 28699 28701 28702 28704 28705 28706 28707 28709 28711 28713 28714 28717 28719 28720 28721 28723 28724 28727 28730 28738 28740 28743 28745 28747 28752 28756 28757 28759 28762 28764 28766 28767 28768 28769 28771 28772 28773 28784 28787 28789 28792 28793 28795 28798 28801 28802 28803 28804 28805 28812 28814 28815 28817 28819 28820 28821 28822 28828 28830 28835 28837 28838 28839 28840 28845 28849 28852 28861 28862 28863 28864 28866 28867 28868 28870 28871 28873 28874 28875 28882 28889 28891 28893 28896 28898 28899 28900 28901 28902 28907 28908 28912 28913 28918 28920 28923 28924 28927 28931 28934 28936 28937 28939 28943 28946 28950 28951 28954 28956 28957 28959 28963 28965 28968 28971 28976 28978 28980 28984 28991 28994 28999 29001 29002 29004 29007 29010 29012 29017 29019 29020 29025 29026 29027 29029 29030 29031 29034 29035 29039 29040 29043 29046 29047 29048 29050 29053 29058 29059 29064 29066 29070 29071 29075 29078 29079 29080 29082 29084 29096 29097 29105 29108 29109 29111 29112 29114 29116 29118 29121 29122 29127 29129 29130 29136 29137 29139 29141 29142 29147 29149 29150 29153 29157 29164 29165 29166 29168 29172 29178 29183 29185 29187 29188 29189 29190 29193 29194 29198 29199 29202 29203 29205 29206 29208 29209 29218 29221 29222 29223 29228 29231 29235 29236 29237 29239 29240 29242 29243 29246 29250 29251 29252 29261 29262 29267 29272 29276 29277 29283 29284 29286 29288 29289 29292 29297 29300 29301 29302 29305 29308 29310 29311 29312 29313 29315 29316 29319 29321 29323 29326 29328 29332 29333 29334 29335 29336 29339 29340 29347 29348 29351 29353 29362 29365 29371 29379 29382 29388 29389 29391 29395 29399 29401 29403 29407 29408 29409 29412 29414 29425 29427 29428 29431 29433 29434 29436 29440 29450 29452 29456 29459 29460 29462 29466 29467 29468 29472 29477 29479 29481 29484 29486 29488 29489 29490 29491 29494 29495 29503 29504 29507 29509 29510 29512 29518 29523 29526 29531 29534 29536 29538 29543 29545 29548 29552 29555 29557 29562 29563 29572 29576 29578 29580 29587 29588 29590 29591 29593 29596 29600 29603 29605 29607 29608 29609 29614 29616 29617 29619 29621 29624 29627 29628 29629 29630 29631 29633 29637 29638 29645 29646 29649 29650 29654 29658 29659 29661 29663 29664 29666 29670 29671 29673 29674 29682 29683 29684 29691 29693 29698 29699 29702 29703 29704 29705 29706 29711 29712 29713 29715 29716 29717 29719 29721 29723 29727 29733 29736 29739 29742 29747 29748 29752 29753 29757 29763 29769 29776 29782 29783 29784 29787 29788 29791 29793 29794 29795 29797 29800 29801 29803 29809 29811 29812 29813 29817 29819 29820 29824 29825 29827 29828 29831 29836 29837 29839 29842 29847 29848 29850 29851 29853 29855 29860 29861 29862 29863 29864 29865 29867 29869 29870 29874 29875 29878 29880 29883 29885 29887 29888 29891 29892 29894 29896 29898 29899 29902 29904 29906 29913 29914 29915 29919 29920 29922 29924 29927 29931 29932 29933 29937 29938 29939 29941 29942 29943 29945 29947 29949 29951 29954 29955 29956 29966 29967 29969 29972 29976 29977 29978 29981 29986 29991 29993 29994 30000 30002 30004 30006 30007 30008 30010 30011 30015 30019 30022 30024 30025 30027 30029 30030 30031 30032 30037 30042 30043 30044 30045 30049 30051 30055 30056 30057 30060 30064 30070 30071 30074 30075 30077 30078 30079 30084 30085 30088 30091 30095 30100 30101 30102 30107 30109 30113 30114 30117 30118 30119 30120 30124 30128 30130 30132 30136 30141 30146 30148 30154 30155 30157 30160 30167 30169 30170 30171 30173 30177 30180 30185 30188 30191 30192 30194 30198 30200 30203 30207 30208 30213 30217 30219 30224 30228 30230 30232 30233 30234 30238 30239 30240 30249 30256 30257 30259 30260 30261 30263 30266 30269 30272 30273 30280 30283 30286 30287 30289 30290 30292 30294 30295 30298 30299 30300 30303 30308 30310 30317 30323 30327 30330 30331 30332 30335 30342 30347 30353 30354 30355 30360 30363 30365 30366 30368 30369 30373 30374 30375 30376 30381 30382 30383 30384 30387 30390 30392 30393 30394 30396 30407 30408 30411 30412 30415 30420 30421 30424 30426 30428 30429 30431 30432 30437 30438 30439 30442 30446 30448 30455 30458 30464 30466 30469 30472 30474 30477 30478 30488 30490 30494 30495 30501 30502 30503 30505 30508 30513 30514 30516 30518 30520 30521 30522 30525 30530 30533 30534 30535 30537 30538 30539 30541 30543 30550 30551 30552 30554 30555 30556 30557 30558 30559 30560 30561 30562 30563 30564 30569 30571 30575 30576 30577 30579 30581 30582 30587 30591 30592 30593 30595 30602 30603 30604 30605 30606 30608 30615 30621 30624 30627 30631 30633 30635 30636 30637 30641 30645 30648 30649 30653 30654 30656 30662 30663 30667 30672 30675 30677 30680 30683 30684 30686 30688 30693 30696 30697 30706 30707 30710 30712 30715 30717 30718 30719 30720 30721 30728 30737 30739 30741 30744 30745 30746 30747 30748 30755 30756 30758 30759 30761 30770 30772 30774 30775 30777 30778 30779 30790 30793 30796 30797 30798 30800 30804 30808 30809 30810 30814 30815 30816 30817 30818 30820 30826 30827 30840 30841 30845 30847 30848 30858 30861 30862 30863 30870 30872 30875 30876 30878 30881 30882 30884 30886 30888 30889 30892 30893 30897 30898 30899 30902 30904 30906 30910 30911 30913 30914 30918 30923 30930 30931 30932 30933 30940 30942 30944 30948 30951 30955 30959 30962 30965 30967 30969 30971 30973 30976 30977 30978 30980 30984 30985 30988 30989 30990 30993 30994 30996 30997 31000 31001 31004 31005 31008 31012 31013 31015 31016 31017 31018 31020 31021 31022 31025 31029 31032 31034 31038 31039 31040 31042 31043 31047 31051 31052 31055 31056 31057 31059 31069 31071 31077 31082 31085 31094 31096 31097 31103 31106 31107 31111 31116 31118 31122 31123 31124 31127 31128 31129 31132 31133 31134 31138 31141 31143 31145 31149 31151 31155 31156 31157 31158 31159 31160 31162 31166 31168 31178 31180 31181 31182 31184 31187 31191 31196 31198 31199 31200 31201 31202 31203 31205 31213 31214 31215 31216 31219 31222 31223 31226 31227 31230 31231 31236 31238 31240 31241 31242 31246 31248 31250 31251 31252 31254 31256 31259 31260 31264 31267 31268 31271 31274 31277 31278 31280 31281 31284 31285 31286 31287 31293 31296 31297 31302 31303 31306 31307 31308 31311 31318 31324 31325 31331 31333 31334 31337 31338 31341 31343 31344 31348 31351 31352 31357 31358 31359 31362 31363 31364 31365 31369 31370 31374 31375 31382 31384 31385 31389 31391 31395 31396 31400 31405 31407 31408 31416 31417 31418 31420 31422 31423 31426 31431 31432 31434 31436 31439 31443 31445 31446 31447 31448 31449 31452 31453 31454 31455 31469 31471 31472 31473 31475 31478 31480 31481 31482 31483 31485 31488 31489 31491 31496 31499 31500 31502 31512 31513 31515 31519 31521 31523 31525 31526 31527 31530 31531 31533 31534 31536 31545 31546 31549 31551 31553 31555 31556 31558 31559 31563 31566 31567 31569 31570 31573 31574 31577 31583 31584 31586 31588 31590 31591 31592 31597 31603 31609 31610 31611 31612 31619 31623 31625 31628 31630 31631 31632 31633 31640 31641 31643 31644 31648 31649 31651 31655 31657 31658 31663 31665 31668 31670 31672 31673 31675 31679 31680 31683 31686 31692 31694 31696 31701 31705 31710 31712 31714 31715 31716 31718 31719 31721 31725 31727 31728 31732 31734 31735 31738 31742 31748 31750 31752 31754 31755 31757 31760 31761 31762 31772 31774 31775 31778 31781 31787 31788 31789 31792 31797 31798 31806 31807 31810 31811 31812 31814 31815 31816 31820 31825 31828 31830 31833 31834 31838 31843 31847 31848 31850 31851 31854 31856 31858 31859 31861 31862 31866 31867 31869 31876 31877 31878 31879 31884 31887 31889 31892 31896 31897 31904 31905 31906 31912 31915 31917 31918 31925 31929 31930 31936 31939 31940 31943 31947 31949 31955 31957 31959 31961 31962 31963 31964 31966 31967 31971 31976 31977 31982 31984 31987 31990 31991 31992 31993 31995 31999 32000 32001 32005 32009 32012 32013 32017 32018 32019 32021 32026 32028 32030 32035 32038 32046 32047 32048 32049 32050 32055 32068 32072 32074 32076 32078 32082 32089 32092 32096 32099 32103 32106 32108 32111 32114 32117 32120 32121 32137 32139 32144 32145 32147 32149 32150 32152 32153 32154 32155 32157 32161 32162 32165 32166 32170 32172 32174 32176 32179 32182 32184 32186 32187 32188 32191 32192 32200 32203 32213 32215 32217 32219 32220 32222 32224 32228 32232 32234 32235 32240 32241 32242 32248 32249 32250 32252 32253 32257 32261 32264 32267 32268 32270 32271 32272 32274 32281 32289 32291 32292 32293 32296 32297 32298 32301 32304 32308 32313 32318 32324 32326 32327 32328 32329 32331 32334 32338 32341 32346 32348 32350 32352 32354 32357 32358 32359 32364 32368 32375 32379 32380 32381 32383 32386 32389 32390 32396 32401 32403 32405 32415 32416 32418 32421 32423 32424 32426 32430 32432 32433 32434 32442 32444 32447 32450 32452 32456 32460 32466 32469 32473 32474 32476 32478 32482 32487 32488 32490 32492 32493 32496 32500 32501 32503 32504 32510 32514 32515 32517 32521 32522 32524 32529 32534 32538 32541 32544 32545 32546 32548 32557 32558 32561 32565 32566 32569 32573 32578 32581 32583 32584 32586 32588 32589 32592 32596 32600 32603 32604 32605 32606 32609 32610 32612 32617 32618 32626 32628 32631 32633 32634 32637 32638 32639 32643 32645 32646 32649 32652 32653 32654 32657 32658 32659 32660 32664 32666 32667 32670 32676 32679 32680 32682 32684 32685 32686 32688 32693 32697 32700 32702 32703 32705 32707 32709 32712 32713 32714 32726 32730 32731 32732 32735 32737 32739 32745 32746 32751 32752 32756 32757 32759 32761 32764 32767 32771 32773 32781 32782 32783 32784 32790 32795 32797 32799 32804 32813 32815 32816 32819 32824 32825 32826 32828 32829 32831 32833 32834 32835 32837 32841 32845 32846 32847 32848 32850 32855 32856 32857 32858 32860 32861 32867 32868 32870 32875 32879 32882 32885 32888 32889 32891 32896 32897 32905 32906 32911 32913 32915 32916 32919 32924 32925 32926 32928 32934 32935 32936 32939 32950 32952 32953 32955 32956 32959 32965 32966 32968 32969 32972 32974 32975 32976 32977 32978 32979 32982 32984 32985 32988 32991 32994 32999 33000 33002 33003 33004 33005 33006 33010 33012 33013 33014 33016 33020 33028 33029 33030 33035 33036 33039 33041 33042 33043 33044 33045 33052 33054 33056 33058 33061 33065 33067 33069 33071 33075 33079 33080 33081 33082 33083 33088 33092 33096 33100 33101 33103 33104 33105 33106 33109 33113 33116 33117 33119 33121 33123 33125 33127 33131 33133 33134 33136 33140 33142 33143 33147 33152 33157 33159 33161 33162 33171 33172 33174 33181 33182 33186 33189 33193 33194 33199 33200 33202 33204 33207 33212 33213 33214 33217 33219 33221 33223 33224 33228 33230 33231 33232 33237 33238 33239 33240 33245 33247 33249 33251 33252 33255 33265 33268 33269 33270 33272 33274 33277 33282 33290 33291 33292 33296 33297 33303 33304 33305 33306 33307 33308 33311 33312 33314 33317 33319 33330 33331 33336 33337 33338 33341 33342 33343 33346 33352 33353 33357 33358 33359 33360 33367 33368 33376 33381 33382 33384 33385 33386 33398 33403 33407 33409 33413 33414 33415 33418 33421 33424 33427 33430 33432 33434 33437 33439 33440 33442 33443 33445 33448 33451 33456 33458 33461 33463 33469 33471 33473 33474 33476 33477 33485 33489 33492 33493 33495 33501 33503 33504 33511 33513 33514 33515 33517 33520 33521 33523 33524 33525 33528 33530 33531 33532 33533 33534 33535 33541 33543 33547 33548 33554 33555 33557 33558 33561 33564 33565 33570 33575 33577 33580 33582 33584 33589 33591 33594 33595 33596 33600 33602 33603 33605 33606 33607 33609 33612 33615 33617 33618 33619 33622 33624 33626 33629 33630 33634 33637 33638 33639 33642 33645 33646 33651 33655 33656 33657 33659 33663 33664 33665 33667 33673 33676 33680 33682 33684 33686 33687 33688 33693 33694 33696 33698 33701 33706 33708 33710 33714 33716 33718 33719 33720 33721 33722 33727 33731 33732 33733 33740 33741 33742 33745 33746 33747 33749 33762 33763 33769 33772 33773 33775 33776 33780 33781 33782 33783 33784 33787 33788 33789 33791 33796 33797 33798 33800 33802 33803 33804 33805 33808 33810 33813 33814 33815 33816 33820 33824 33830 33835 33840 33841 33842 33847 33856 33857 33858 33859 33860 33863 33867 33872 33875 33876 33881 33884 33887 33888 33894 33899 33903 33905 33910 33912 33915 33916 33919 33922 33927 33930 33935 33937 33939 33940 33942 33945 33948 33950 33951 33952 33955 33958 33961 33962 33965 33967 33971 33973 33974 33976 33980 33982 33988 33994 33997 34000 34007 34009 34012 34015 34020 34023 34024 34025 34027 34030 34033 34036 34039 34041 34047 34049 34051 34053 34054 34062 34066 34068 34069 34070 34075 34076 34078 34079 34080 34086 34089 34092 34093 34094 34097 34100 34102 34103 34108 34117 34118 34122 34123 34125 34126 34131 34132 34133 34135 34137 34142 34145 34149 34153 34155 34158 34164 34167 34168 34173 34174 34175 34177 34178 34179 34180 34185 34186 34188 34200 34201 34203 34204 34205 34208 34211 34212 34213 34217 34221 34223 34228 34232 34234 34238 34239 34240 34242 34244 34246 34247 34251 34253 34254 34255 34256 34257 34260 34261 34264 34265 34266 34270 34272 34273 34276 34279 34282 34284 34285 34286 34289 34290 34292 34293 34294 34297 34299 34301 34302 34306 34308 34311 34312 34316 34317 34319 34320 34322 34325 34326 34327 34328 34330 34331 34332 34334 34337 34339 34340 34342 34344 34345 34347 34351 34352 34357 34358 34359 34362 34363 34367 34368 34370 34374 34376 34386 34388 34389 34390 34392 34396 34397 34398 34400 34404 34406 34407 34410 34420 34421 34422 34423 34426 34430 34433 34434 34437 34438 34440 34441 34443 34449 34451 34454 34458 34459 34466 34467 34469 34471 34475 34476 34479 34481 34482 34483 34486 34487 34489 34490 34491 34494 34495 34498 34506 34510 34512 34515 34516 34517 34521 34522 34523 34529 34532 34535 34537 34541 34543 34545 34546 34547 34548 34552 34553 34558 34559 34560 34562 34564 34567 34569 34572 34574 34576 34585 34586 34592 34593 34594 34596 34597 34598 34601 34604 34609 34610 34611 34612 34613 34614 34615 34616 34617 34620 34623 34624 34628 34629 34631 34633 34634 34635 34638 34643 34644 34645 34647 34648 34653 34657 34658 34659 34664 34670 34671 34673 34677 34681 34686 34691 34694 34695 34698 34700 34702 34705 34706 34718 34719 34721 34723 34724 34726 34728 34732 34734 34735 34739 34740 34744 34749 34750 34751 34752 34754 34757 34759 34760 34762 34763 34764 34765 34771 34772 34776 34782 34783 34790 34793 34794 34795 34796 34797 34802 34805 34810 34815 34817 34818 34821 34824 34825 34826 34828 34829 34830 34833 34836 34837 34838 34839 34841 34843 34844 34845 34846 34849 34858 34860 34863 34864 34865 34868 34871 34872 34873 34875 34878 34879 34884 34885 34887 34891 34892 34894 34895 34896 34899 34900 34901 34903 34905 34906 34908 34911 34912 34913 34916 34919 34923 34924 34925 34928 34930 34933 34937 34940 34941 34944 34949 34950 34951 34954 34955 34957 34964 34970 34972 34974 34976 34982 34986 34988 34990 34993 34994 34995 34998 35000 35002 35003 35006 35007 35009 35010 35015 35019 35020 35021 35024 35029 35030 35032 35037 35038 35041 35042 35044 35046 35051 35054 35055 35059 35060 35062 35070 35072 35073 35074 35077 35079 35080 35081 35086 35087 35095 35096 35103 35104 35108 35110 35116 35117 35120 35123 35124 35126 35131 35132 35139 35141 35142 35143 35144 35146 35149 35158 35160 35163 35164 35170 35172 35175 35177 35179 35180 35181 35184 35185 35192 35194 35195 35196 35200 35205 35209 35213 35215 35218 35220 35221 35222 35225 35228 35235 35242 35243 35250 35252 35256 35261 35262 35263 35265 35266 35269 35273 35276 35277 35279 35280 35286 35290 35291 35293 35294 35307 35309 35314 35315 35317 35320 35322 35324 35327 35330 35333 35336 35339 35340 35341 35343 35344 35345 35347 35348 35350 35351 35354 35355 35359 35360 35361 35362 35366 35367 35370 35372 35374 35375 35385 35387 35390 35393 35394 35396 35397 35398 35407 35412 35413 35414 35416 35423 35428 35429 35430 35433 35436 35439 35447 35453 35454 35456 35457 35461 35462 35463 35464 35465 35469 35470 35471 35473 35480 35483 35484 35486 35487 35492 35495 35498 35504 35505 35506 35508 35509 35512 35521 35522 35525 35526 35529 35538 35540 35543 35545 35547 35549 35551 35552 35553 35554 35555 35557 35558 35559 35564 35567 35570 35571 35573 35574 35582 35583 35584 35585 35587 35588 35590 35591 35593 35596 35603 35605 35606 35609 35610 35612 35614 35620 35623 35624 35626 35627 35628 35631 35636 35638 35640 35643 35645 35646 35647 35652 35659 35665 35666 35668 35669 35676 35677 35680 35682 35683 35686 35687 35688 35691 35692 35693 35695 35698 35701 35703 35704 35706 35709 35710 35712 35714 35720 35721 35722 35723 35729 35730 35733 35739 35740 35742 35744 35745 35746 35748 35749 35760 35761 35763 35764 35766 35767 35768 35769 35771 35774 35777 35786 35787 35790 35791 35793 35794 35795 35797 35798 35803 35808 35811 35812 35813 35814 35816 35817 35818 35824 35825 35826 35827 35832 35834 35838 35843 35846 35847 35849 35852 35854 35856 35857 35858 35862 35871 35873 35875 35876 35878 35879 35884 35889 35894 35896 35897 35902 35904 35905 35906 35908 35910 35911 35914 35917 35921 35928 35929 35931 35934 35940 35943 35944 35945 35948 35949 35954 35955 35957 35958 35966 35967 35970 35972 35974 35975 35979 35980 35981 35982 35983 35985 35987 35989 35997 35999 36000 36003 36004 36005 36006 36010 36012 36013 36019 36021 36022 36023 36025 36029 36032 36034 36037 36038 36039 36040 36041 36045 36046 36048 36050 36056 36057 36060 36061 36063 36068 36071 36075 36080 36084 36086 36090 36093 36098 36101 36102 36108 36109 36116 36117 36118 36119 36125 36126 36136 36137 36139 36142 36144 36145 36146 36147 36150 36151 36154 36155 36159 36165 36168 36170 36173 36175 36176 36182 36183 36189 36190 36191 36192 36193 36196 36198 36199 36200 36202 36203 36211 36219 36222 36223 36224 36225 36230 36233 36235 36236 36237 36238 36239 36243 36246 36251 36252 36254 36256 36258 36259 36260 36262 36266 36268 36269 36270 36271 36273 36275 36280 36281 36282 36283 36285 36286 36287 36291 36295 36297 36299 36301 36302 36304 36305 36306 36308 36311 36312 36317 36319 36320 36321 36323 36324 36325 36326 36331 36332 36336 36338 36339 36340 36342 36344 36345 36349 36350 36351 36359 36361 36364 36371 36373 36379 36381 36386 36387 36389 36393 36395 36398 36400 36403 36406 36407 36411 36414 36416 36421 36422 36428 36430 36431 36432 36433 36434 36435 36440 36441 36442 36445 36455 36456 36460 36464 36465 36466 36469 36474 36477 36478 36484 36487 36489 36490 36493 36500 36501 36502 36509 36511 36512 36517 36528 36532 36534 36538 36544 36545 36551 36553 36556 36557 36558 36562 36563 36566 36567 36568 36569 36571 36573 36574 36582 36583 36584 36586 36587 36588 36592 36594 36595 36598 36600 36605 36608 36610 36612 36615 36616 36617 36621 36627 36634 36635 36641 36643 36644 36645 36651 36655 36658 36661 36665 36666 36670 36671 36673 36675 36676 36677 36678 36682 36683 36685 36686 36689 36691 36697 36700 36702 36707 36708 36709 36712 36713 36715 36717 36723 36733 36741 36743 36747 36749 36751 36753 36762 36774 36775 36777 36783 36784 36785 36791 36796 36797 36801 36802 36804 36805 36814 36819 36821 36824 36825 36828 36830 36832 36833 36834 36835 36836 36837 36839 36841 36842 36843 36850 36851 36852 36855 36857 36859 36865 36869 36874 36875 36876 36878 36879 36882 36883 36885 36887 36889 36890 36891 36892 36896 36897 36899 36906 36908 36912 36917 36921 36929 36931 36937 36941 36943 36946 36948 36951 36953 36955 36957 36960 36965 36967 36969 36970 36971 36973 36974 36979 36983 36985 36986 36988 36989 36994 36998 36999 37000 37001 37002 37004 37007 37010 37011 37012 37014 37017 37019 37021 37024 37025 37027 37031 37032 37033 37034 37035 37036 37038 37040 37041 37042 37045 37049 37051 37055 37057 37060 37064 37070 37072 37075 37076 37079 37087 37088 37090 37096 37098 37099 37100 37101 37103 37107 37110 37112 37113 37117 37119 37121 37122 37124 37127 37129 37130 37131 37135 37142 37144 37149 37150 37158 37159 37162 37168 37169 37174 37175 37176 37184 37185 37189 37191 37193 37195 37196 37197 37201 37203 37206 37211 37213 37215 37217 37226 37229 37232 37237 37240 37248 37249 37250 37251 37253 37256 37262 37263 37265 37266 37267 37275 37279 37281 37283 37284 37285 37288 37291 37293 37297 37298 37300 37301 37302 37303 37304 37305 37306 37308 37310 37311 37312 37314 37317 37319 37322 37323 37325 37328 37336 37337 37338 37339 37340 37341 37348 37350 37355 37357 37361 37362 37368 37369 37373 37374 37375 37377 37382 37384 37388 37389 37391 37395 37401 37402 37403 37405 37406 37409 37411 37412 37418 37421 37422 37423 37425 37427 37429 37432 37439 37441 37442 37443 37452 37453 37456 37458 37462 37463 37464 37466 37468 37472 37474 37476 37477 37478 37483 37486 37490 37492 37493 37496 37502 37507 37511 37513 37514 37516 37517 37520 37523 37525 37529 37534 37536 37542 37548 37551 37553 37554 37556 37557 37558 37563 37566 37570 37571 37573 37574 37582 37587 37591 37593 37594 37597 37598 37603 37604 37606 37608 37610 37614 37616 37618 37622 37625 37627 37629 37630 37632 37634 37640 37647 37648 37651 37652 37659 37661 37663 37664 37667 37670 37673 37676 37678 37682 37683 37686 37689 37690 37695 37697 37698 37702 37706 37708 37709 37712 37713 37715 37717 37720 37722 37725 37726 37732 37733 37737 37739 37741 37743 37750 37751 37752 37753 37754 37761 37762 37763 37766 37768 37775 37776 37778 37779 37781 37782 37787 37790 37791 37792 37793 37795 37796 37798 37799 37800 37803 37804 37808 37810 37815 37817 37823 37828 37832 37833 37834 37836 37838 37839 37842 37844 37846 37848 37851 37856 37857 37858 37862 37863 37868 37872 37873 37877 37878 37879 37883 37884 37887 37891 37893 37895 37901 37904 37910 37912 37913 37914 37915 37916 37924 37935 37937 37938 37942 37944 37945 37950 37961 37970 37974 37976 37978 37979 37982 37989 37990 37991 37994 38002 38004 38009 38010 38011 38013 38016 38020 38024 38027 38031 38032 38038 38045 38047 38049 38052 38054 38057 38060 38061 38066 38067 38068 38072 38074 38075 38077 38079 38082 38083 38085 38087 38090 38092 38093 38096 38097 38099 38110 38111 38113 38117 38119 38121 38124 38130 38131 38133 38135 38136 38137 38139 38140 38144 38148 38152 38154 38159 38161 38163 38169 38173 38175 38177 38183 38186 38194 38197 38198 38199 38205 38206 38207 38212 38215 38218 38223 38224 38225 38234 38236 38237 38239 38240 38241 38245 38248 38252 38253 38257 38258 38259 38260 38261 38263 38265 38268 38271 38272 38273 38278 38282 38284 38289 38293 38296 38298 38299 38303 38309 38314 38315 38317 38324 38327 38330 38332 38335 38337 38341 38345 38349 38351 38352 38356 38360 38361 38362 38363 38364 38366 38367 38369 38376 38378 38382 38383 38385 38386 38387 38388 38389 38392 38393 38394 38395 38396 38397 38398 38399 38400 38402 38411 38413 38414 38415 38417 38419 38420 38421 38422 38423 38425 38428 38429 38431 38432 38433 38435 38436 38441 38444 38454 38455 38456 38462 38466 38470 38471 38473 38474 38476 38478 38481 38483 38485 38486 38487 38488 38492 38499 38501 38502 38508 38509 38510 38511 38519 38521 38522 38528 38531 38533 38535 38537 38542 38543 38548 38550 38566 38572 38578 38580 38581 38584 38585 38594 38595 38601 38604 38607 38612 38614 38619 38625 38626 38630 38632 38633 38639 38641 38642 38645 38647 38653 38654 38656 38660 38663 38666 38668 38669 38673 38674 38675 38681 38682 38683 38696 38697 38699 38703 38704 38705 38706 38708 38710 38711 38713 38714 38715 38716 38718 38719 38728 38737 38740 38745 38746 38747 38750 38753 38754 38757 38760 38761 38763 38766 38768 38769 38771 38772 38773 38782 38787 38788 38793 38796 38797 38799 38802 38808 38809 38810 38812 38813 38819 38825 38826 38827 38829 38830 38831 38834 38836 38837 38840 38841 38845 38848 38849 38853 38855 38857 38858 38862 38863 38865 38867 38868 38870 38871 38876 38877 38883 38884 38885 38886 38890 38891 38893 38900 38902 38904 38908 38910 38912 38915 38917 38920 38921 38927 38928 38933 38934 38938 38944 38947 38948 38949 38952 38953 38955 38957 38959 38963 38965 38966 38968 38969 38976 38977 38981 38985 38986 38987 38988 38994 38995 39001 39006 39009 39013 39014 39015 39016 39017 39020 39025 39035 39038 39041 39043 39044 39050 39051 39052 39054 39057 39058 39059 39060 39061 39067 39069 39071 39072 39073 39074 39076 39077 39089 39091 39092 39096 39097 39099 39103 39104 39108 39110 39111 39112 39115 39119 39120 39123 39124 39127 39130 39132 39133 39135 39136 39138 39142 39144 39145 39146 39151 39156 39159 39160 39161 39162 39165 39166 39168 39169 39173 39175 39176 39177 39180 39182 39185 39195 39199 39200 39201 39202 39204 39206 39207 39209 39211 39212 39218 39220 39221 39222 39228 39229 39230 39233 39240 39241 39253 39259 39263 39265 39272 39275 39277 39279 39282 39285 39288 39289 39293 39295 39299 39301 39304 39314 39317 39318 39320 39322 39325 39326 39328 39332 39335 39339 39342 39343 39345 39348 39349 39354 39355 39356 39360 39363 39366 39368 39369 39373 39375 39379 39381 39382 39384 39388 39389 39390 39394 39395 39397 39399 39402 39405 39407 39408 39410 39411 39414 39415 39417 39419 39423 39428 39431 39434 39435 39441 39445 39447 39449 39450 39452 39453 39454 39455 39458 39459 39460 39463 39466 39471 39472 39473 39474 39475 39479 39480 39482 39483 39484 39485 39486 39487 39488 39491 39494 39499 39504 39508 39509 39511 39515 39518 39523 39524 39525 39526 39537 39539 39540 39541 39542 39544 39545 39547 39550 39551 39552 39557 39560 39564 39565 39569 39570 39577 39578 39579 39581 39583 39591 39596 39597 39598 39605 39606 39609 39610 39611 39614 39615 39616 39617 39622 39624 39625 39626 39629 39632 39633 39641 39650 39651 39662 39664 39668 39670 39673 39674 39678 39680 39681 39682 39684 39693 39695 39697 39702 39704 39709 39711 39713 39714 39715 39716 39717 39722 39724 39726 39728 39729 39732 39734 39736 39740 39741 39743 39744 39748 39752 39753 39757 39760 39761 39762 39764 39765 39770 39774 39776 39783 39784 39791 39793 39800 39804 39805 39806 39807 39811 39812 39814 39815 39816 39817 39818 39820 39823 39825 39832 39835 39837 39839 39840 39841 39842 39852 39853 39854 39856 39857 39858 39859 39860 39863 39865 39872 39874 39876 39877 39878 39880 39882 39884 39886 39892 39893 39895 39897 39899 39900 39901 39905 39910 39914 39915 39919 39920 39926 39928 39931 39933 39938 39940 39942 39945 39946 39948 39950 39952 39953 39955 39959 39964 39966 39969 39972 39973 39975 39978 39984 39985 39987 39991 39992 39995 40001 40003 40005 40008 40009 40011 40013 40015 40016 40022 40029 40038 40040 40043 40045 40047 40048 40049 40052 40055 40061 40062 40065 40067 40068 40076 40077 40079 40088 40089 40094 40096 40097 40098 40099 40103 40104 40108 40112 40113 40114 40115 40116 40120 40123 40126 40127 40131 40133 40135 40136 40139 40141 40142 40143 40145 40150 40151 40152 40153 40156 40157 40160 40161 40165 40167 40171 40172 40173 40178 40180 40181 40182 40186 40190 40191 40193 40197 40198 40201 40202 40208 40211 40212 40213 40218 40222 40223 40225 40231 40232 40235 40236 40238 40239 40245 40247 40249 40250 40252 40253 40256 40258 40264 40265 40267 40268 40270 40271 40272 40273 40275 40279 40282 40284 40286 40287 40291 40296 40298 40299 40302 40303 40304 40308 40310 40311 40314 40319 40320 40324 40328 40330 40331 40333 40334 40335 40339 40344 40345 40348 40352 40353 40360 40364 40365 40366 40367 40368 40370 40377 40378 40382 40384 40385 40386 40389 40396 40397 40400 40403 40405 40407 40409 40411 40413 40418 40421 40425 40431 40433 40436 40438 40440 40441 40442 40445 40452 40456 40457 40459 40466 40467 40471 40472 40475 40477 40479 40481 40484 40489 40490 40492 40493 40494 40496 40497 40498 40499 40500 40501 40505 40506 40511 40512 40519 40524 40528 40531 40533 40534 40536 40538 40539 40543 40546 40548 40550 40551 40553 40555 40558 40559 40564 40567 40568 40569 40570 40572 40573 40577 40580 40582 40587 40588 40589 40590 40598 40602 40607 40609 40613 40622 40623 40624 40630 40632 40637 40640 40642 40643 40647 40649 40650 40653 40655 40656 40658 40662 40663 40664 40665 40667 40668 40669 40671 40673 40676 40682 40689 40702 40708 40710 40713 40714 40716 40721 40723 40725 40727 40732 40736 40739 40740 40741 40742 40746 40752 40753 40757 40760 40761 40763 40764 40765 40766 40767 40773 40774 40777 40779 40780 40781 40784 40785 40787 40795 40798 40802 40804 40805 40806 40807 40810 40812 40815 40816 40819 40821 40822 40824 40825 40826 40829 40832 40834 40836 40838 40840 40842 40847 40850 40854 40855 40858 40862 40865 40871 40875 40877 40879 40883 40884 40887 40892 40895 40896 40897 40904 40905 40906 40907 40909 40910 40914 40915 40917 40918 40921 40922 40923 40926 40929 40931 40932 40933 40935 40936 40938 40943 40946 40952 40955 40956 40960 40961 40963 40971 40974 40978 40982 40985 40990 40992 40993 40996 40997 40998 40999 41000 41003 41005 41008 41010 41014 41015 41018 41019 41020 41023 41030 41042 41044 41046 41047 41052 41061 41064 41065 41067 41071 41073 41074 41076 41079 41080 41084 41086 41095 41096 41097 41101 41104 41105 41109 41110 41124 41125 41129 41134 41139 41140 41141 41146 41147 41148 41150 41156 41158 41162 41164 41166 41167 41169 41170 41171 41173 41174 41176 41180 41182 41183 41190 41192 41194 41197 41200 41203 41204 41207 41208 41212 41213 41215 41216 41217 41218 41220 41222 41223 41226 41231 41234 41236 41238 41240 41241 41242 41245 41246 41247 41255 41256 41258 41259 41261 41263 41264 41274 41283 41287 41288 41290 41291 41292 41293 41295 41296 41297 41299 41303 41304 41305 41306 41308 41309 41311 41322 41324 41325 41331 41334 41339 41344 41345 41346 41349 41352 41357 41362 41365 41367 41368 41371 41372 41373 41374 41376 41382 41388 41389 41390 41391 41394 41399 41405 41406 41409 41413 41418 41421 41423 41424 41429 41434 41436 41439 41440 41443 41445 41446 41447 41454 41455 41457 41459 41460 41466 41467 41470 41471 41474 41475 41476 41481 41482 41485 41486 41487 41488 41489 41493 41494 41495 41502 41503 41504 41505 41510 41514 41515 41516 41517 41520 41522 41524 41526 41528 41529 41530 41531 41533 41535 41540 41542 41543 41545 41549 41551 41553 41554 41555 41561 41562 41563 41566 41567 41570 41574 41577 41580 41582 41585 41588 41589 41598 41605 41612 41614 41615 41616 41617 41621 41623 41624 41626 41629 41634 41639 41645 41647 41649 41655 41656 41659 41661 41662 41665 41667 41670 41672 41678 41680 41683 41687 41693 41699 41701 41702 41703 41704 41709 41711 41713 41714 41715 41720 41722 41726 41727 41731 41734 41738 41739 41740 41744 41746 41748 41754 41755 41760 41764 41768 41770 41771 41772 41774 41775 41778 41789 41790 41791 41795 41796 41797 41800 41803 41809 41815 41816 41817 41818 41820 41823 41825 41826 41831 41833 41835 41837 41838 41841 41843 41847 41850 41851 41852 41854 41860 41864 41871 41882 41883 41884 41886 41887 41888 41893 41895 41896 41897 41902 41903 41905 41914 41916 41918 41919 41921 41922 41924 41925 41926 41931 41932 41933 41935 41936 41939 41944 41945 41951 41953 41955 41956 41957 41961 41962 41966 41968 41969 41971 41974 41977 41978 41981 41984 41986 41988 41989 41992 41996 41997 41998 42000 42001 42003 42005 42007 42008 42010 42014 42015 42020 42024 42029 42031 42036 42037 42039 42041 42046 42050 42051 42054 42059 42060 42061 42062 42064 42071 42072 42073 42076 42077 42080 42083 42086 42091 42092 42094 42098 42100 42105 42106 42111 42112 42116 42122 42123 42126 42134 42135 42136 42137 42138 42142 42145 42146 42149 42151 42153 42156 42157 42158 42159 42160 42163 42167 42168 42173 42175 42176 42177 42183 42187 42189 42190 42191 42194 42195 42198 42199 42203 42204 42205 42206 42207 42208 42209 42216 42219 42220 42221 42225 42226 42233 42234 42236 42240 42242 42247 42248 42251 42256 42258 42262 42265 42266 42271 42274 42275 42276 42278 42280 42284 42288 42289 42291 42293 42296 42301 42303 42304 42311 42312 42320 42321 42322 42325 42327 42328 42331 42332 42335 42340 42341 42348 42358 42360 42362 42366 42367 42372 42375 42380 42381 42383 42384 42387 42388 42390 42395 42401 42402 42403 42408 42411 42413 42420 42427 42428 42432 42433 42436 42438 42439 42446 42447 42456 42457 42459 42464 42467 42471 42475 42476 42477 42478 42479 42481 42482 42494 42495 42498 42499 42500 42502 42505 42518 42521 42522 42523 42529 42530 42536 42539 42541 42543 42544 42546 42559 42561 42563 42566 42572 42576 42578 42579 42581 42582 42589 42594 42595 42598 42599 42600 42604 42607 42610 42615 42616 42617 42618 42619 42620 42621 42626 42630 42635 42637 42638 42641 42643 42644 42646 42648 42650 42656 42660 42661 42664 42666 42668 42669 42670 42672 42678 42679 42685 42688 42690 42692 42694 42695 42696 42697 42698 42706 42713 42714 42715 42716 42720 42722 42728 42731 42733 42736 42737 42738 42746 42747 42753 42754 42755 42761 42767 42772 42774 42776 42777 42779 42781 42783 42784 42786 42788 42789 42791 42792 42793 42794 42796 42798 42803 42805 42806 42810 42811 42813 42814 42818 42820 42821 42827 42829 42832 42835 42836 42837 42841 42843 42844 42847 42851 42858 42861 42863 42866 42867 42868 42870 42871 42872 42876 42877 42880 42881 42882 42883 42884 42886 42887 42888 42889 42891 42892 42897 42908 42920 42921 42923 42925 42927 42928 42929 42930 42931 42932 42935 42938 42939 42940 42950 42955 42961 42962 42966 42967 42969 42972 42975 42976 42986 42988 42995 42998 43008 43009 43018 43021 43023 43026 43028 43029 43032 43033 43036 43037 43038 43039 43040 43041 43042 43045 43046 43047 43049 43053 43059 43060 43061 43064 43065 43066 43067 43070 43073 43076 43077 43079 43081 43086 43087 43091 43093 43094 43095 43097 43098 43099 43109 43110 43111 43116 43119 43121 43122 43123 43124 43129 43130 43132 43133 43138 43142 43143 43147 43149 43150 43152 43155 43157 43161 43171 43174 43175 43177 43178 43180 43181 43182 43183 43185 43190 43191 43194 43196 43197 43198 43201 43202 43203 43207 43213 43215 43216 43217 43220 43221 43222 43223 43224 43226 43227 43233 43237 43239 43241 43248 43258 43263 43264 43265 43268 43269 43273 43279 43284 43285 43286 43287 43288 43293 43297 43301 43304 43308 43311 43314 43318 43320 43322 43330 43333 43336 43341 43342 43344 43345 43346 43350 43351 43359 43361 43364 43367 43368 43369 43373 43375 43376 43381 43382 43384 43386 43387 43388 43390 43396 43400 43403 43406 43407 43414 43418 43424 43425 43426 43429 43430 43434 43438 43439 43450 43458 43459 43460 43465 43466 43469 43471 43479 43480 43481 43482 43483 43492 43494 43496 43497 43498 43500 43501 43503 43504 43505 43508 43509 43510 43516 43517 43518 43519 43523 43527 43531 43532 43536 43541 43542 43546 43547 43552 43553 43559 43561 43564 43566 43570 43578 43579 43581 43582 43589 43592 43594 43596 43604 43606 43607 43608 43609 43610 43616 43618 43619 43620 43623 43624 43625 43626 43629 43630 43634 43636 43637 43640 43641 43643 43644 43650 43651 43653 43655 43656 43658 43660 43662 43663 43664 43668 43672 43674 43675 43677 43678 43680 43682 43685 43686 43690 43691 43693 43694 43697 43699 43700 43701 43704 43710 43712 43714 43715 43716 43718 43721 43724 43725 43726 43731 43738 43747 43750 43751 43755 43756 43757 43758 43759 43762 43763 43773 43774 43775 43776 43777 43781 43786 43787 43796 43797 43800 43801 43803 43810 43814 43816 43819 43822 43824 43828 43831 43832 43834 43837 43840 43843 43845 43847 43852 43856 43858 43860 43862 43864 43865 43866 43868 43875 43876 43878 43879 43883 43885 43888 43890 43893 43894 43895 43901 43909 43912 43913 43914 43916 43917 43922 43923 43925 43926 43931 43935 43936 43938 43940 43942 43947 43952 43953 43958 43962 43964 43965 43968 43976 43977 43979 43980 43983 43986 43991 43997 43999 44000 44002 44003 44011 44014 44017 44019 44024 44027 44030 44036 44037 44038 44040 44042 44048 44055 44058 44061 44062 44063 44072 44075 44077 44078 44082 44088 44089 44090 44091 44093 44094 44095 44097 44101 44103 44115 44118 44122 44126 44127 44128 44130 44131 44134 44139 44140 44141 44143 44144 44146 44148 44149 44151 44152 44155 44159 44162 44166 44167 44170 44172 44173 44177 44181 44182 44183 44184 44185 44188 44192 44193 44194 44202 44203 44209 44211 44212 44214 44218 44220 44223 44224 44225 44228 44229 44232 44235 44238 44243 44244 44246 44247 44249 44255 44257 44265 44269 44271 44272 44273 44274 44276 44277 44280 44281 44288 44289 44291 44292 44294 44297 44299 44302 44303 44304 44305 44306 44308 44309 44310 44319 44323 44324 44325 44329 44332 44333 44334 44335 44336 44340 44341 44342 44343 44346 44349 44352 44354 44355 44357 44360 44361 44362 44363 44365 44369 44371 44373 44381 44384 44385 44386 44392 44393 44399 44400 44401 44404 44405 44406 44411 44415 44417 44419 44420 44428 44429 44430 44433 44434 44435 44438 44439 44442 44443 44446 44447 44449 44450 44452 44456 44460 44461 44465 44466 44468 44470 44471 44473 44479 44480 44482 44488 44490 44493 44496 44500 44504 44507 44511 44513 44514 44518 44520 44521 44524 44525 44526 44530 44531 44537 44539 44541 44542 44543 44548 44549 44550 44551 44555 44560 44561 44563 44568 44571 44572 44573 44574 44576 44577 44584 44585 44588 44591 44593 44596 44597 44599 44603 44604 44606 44611 44612 44621 44623 44628 44630 44635 44645 44646 44647 44653 44655 44659 44660 44661 44662 44669 44671 44672 44673 44674 44675 44676 44677 44680 44681 44685 44690 44693 44694 44695 44697 44698 44705 44706 44709 44714 44715 44718 44719 44720 44724 44725 44726 44728 44731 44732 44734 44736 44744 44749 44750 44754 44758 44761 44763 44767 44769 44770 44771 44772 44779 44783 44785 44786 44789 44790 44791 44798 44803 44804 44805 44806 44807 44810 44811 44814 44819 44820 44822 44824 44825 44826 44827 44830 44832 44834 44836 44837 44839 44840 44841 44843 44844 44845 44846 44851 44853 44854 44855 44856 44860 44862 44865 44869 44873 44876 44879 44881 44882 44884 44887 44888 44889 44891 44893 44897 44899 44903 44906 44907 44908 44909 44910 44912 44913 44916 44920 44924 44925 44929 44930 44932 44935 44936 44938 44940 44941 44945 44949 44951 44952 44954 44955 44959 44964 44965 44970 44971 44976 44980 44982 44985 44990 44991 44994 44995 44996 45000 45002 45004 45008 45010 45012 45013 45016 45017 45019 45022 45024 45027 45033 45034 45036 45037 45038 45039 45046 45047 45057 45060 45063 45068 45069 45070 45074 45077 45079 45082 45083 45085 45086 45091 45095 45103 45104 45105 45108 45113 45117 45118 45120 45121 45122 45123 45127 45128 45131 45137 45140 45141 45142 45143 45144 45147 45150 45152 45153 45155 45157 45160 45166 45167 45171 45174 45175 45176 45178 45179 45181 45183 45184 45185 45187 45188 45190 45193 45194 45195 45197 45198 45200 45204 45206 45208 45210 45211 45214 45216 45217 45221 45222 45224 45229 45233 45234 45243 45248 45252 45257 45260 45262 45265 45268 45269 45270 45273 45275 45278 45280 45281 45286 45291 45297 45302 45303 45304 45310 45313 45321 45324 45325 45332 45335 45342 45353 45355 45360 45366 45370 45373 45378 45382 45384 45387 45390 45391 45392 45395 45397 45398 45400 45401 45403 45405 45408 45410 45414 45415 45418 45426 45429 45430 45435 45437 45439 45446 45448 45452 45455 45459 45460 45461 45462 45463 45464 45466 45468 45470 45472 45475 45478 45481 45486 45492 45493 45495 45496 45498 45499 45509 45511 45513 45521 45522 45523 45528 45532 45536 45538 45539 45543 45549 45551 45552 45554 45556 45557 45558 45560 45562 45563 45564 45565 45569 45571 45574 45577 45586 45588 45590 45592 45593 45595 45596 45597 45598 45601 45611 45613 45617 45619 45621 45626 45631 45634 45640 45641 45644 45647 45649 45650 45652 45654 45655 45658 45659 45660 45668 45670 45673 45674 45675 45676 45677 45684 45685 45689 45693 45699 45701 45705 45711 45715 45716 45717 45718 45719 45720 45725 45727 45728 45731 45733 45734 45735 45741 45742 45743 45749 45751 45753 45757 45758 45759 45762 45767 45768 45769 45771 45774 45779 45784 45786 45787 45788 45793 45798 45799 45803 45808 45809 45812 45815 45816 45821 45823 45825 45826 45827 45828 45829 45830 45831 45833 45835 45837 45842 45845 45849 45850 45856 45857 45861 45864 45866 45872 45874 45886 45890 45892 45893 45895 45896 45900 45902 45904 45905 45906 45907 45911 45914 45915 45916 45918 45922 45923 45927 45932 45938 45939 45945 45949 45950 45951 45952 45963 45964 45965 45967 45968 45969 45972 45973 45974 45978 45980 45982 45985 45990 45999 46003 46004 46006 46009 46010 46011 46015 46019 46020 46026 46029 46030 46039 46040 46041 46042 46043 46044 46049 46052 46053 46054 46055 46056 46057 46059 46065 46066 46067 46068 46069 46070 46073 46076 46077 46082 46083 46090 46091 46092 46093 46096 46099 46100 46101 46103 46109 46111 46113 46116 46118 46119 46123 46126 46129 46132 46141 46142 46146 46149 46150 46151 46152 46155 46157 46158 46165 46173 46174 46175 46176 46177 46178 46180 46185 46188 46189 46192 46194 46199 46201 46203 46204 46207 46208 46209 46213 46216 46219 46220 46225 46228 46229 46230 46231 46233 46237 46238 46240 46242 46246 46250 46252 46253 46256 46257 46259 46267 46270 46276 46281 46283 46296 46297 46299 46303 46310 46311 46313 46321 46323 46327 46331 46332 46333 46334 46335 46338 46340 46343 46345 46347 46353 46354 46355 46357 46365 46367 46369 46375 46376 46380 46383 46384 46386 46387 46388 46391 46392 46395 46396 46400 46401 46404 46406 46408 46409 46416 46417 46422 46423 46426 46433 46435 46436 46438 46439 46441 46443 46446 46447 46454 46456 46458 46461 46469 46471 46473 46475 46476 46486 46488 46490 46492 46493 46496 46498 46501 46509 46512 46514 46516 46520 46521 46528 46529 46531 46535 46538 46539 46540 46542 46548 46550 46551 46553 46557 46558 46561 46563 46564 46566 46567 46568 46571 46574 46577 46578 46580 46583 46584 46586 46588 46590 46597 46609 46611 46612 46617 46621 46628 46637 46638 46641 46642 46643 46644 46645 46647 46649 46655 46656 46659 46661 46665 46666 46667 46670 46672 46678 46681 46686 46688 46689 46690 46691 46696 46699 46704 46705 46707 46708 46709 46712 46716 46719 46721 46722 46725 46726 46730 46731 46735 46738 46742 46744 46745 46746 46751 46752 46753 46757 46758 46765 46770 46773 46775 46779 46780 46782 46784 46785 46786 46789 46792 46793 46794 46800 46801 46802 46803 46804 46809 46814 46816 46820 46823 46830 46831 46832 46833 46843 46845 46849 46851 46853 46857 46859 46867 46875 46878 46881 46883 46889 46897 46900 46901 46904 46905 46906 46911 46915 46918 46919 46920 46923 46924 46930 46931 46942 46944 46945 46947 46950 46951 46956 46958 46960 46961 46964 46965 46966 46968 46971 46972 46974 46976 46977 46982 46983 46984 46986 46987 46988 46990 46991 46992 46995 46997 47000 47002 47004 47005 47010 47021 47023 47024 47027 47029 47030 47033 47037 47040 47041 47042 47047 47049 47050 47053 47054 47057 47058 47059 47063 47064 47065 47066 47068 47069 47072 47073 47077 47079 47080 47081 47082 47092 47093 47096 47099 47104 47107 47112 47116 47117 47120 47122 47125 47131 47133 47135 47139 47143 47146 47147 47148 47151 47152 47153 47158 47159 47161 47162 47163 47165 47167 47169 47170 47175 47178 47179 47181 47185 47187 47189 47192 47194 47198 47200 47202 47205 47212 47214 47216 47217 47220 47221 47224 47225 47228 47231 47236 47237 47238 47242 47245 47246 47247 47248 47250 47251 47255 47257 47258 47262 47263 47264 47265 47268 47272 47273 47275 47276 47278 47280 47282 47286 47289 47290 47291 47292 47293 47294 47296 47299 47300 47301 47304 47305 47306 47308 47314 47315 47317 47318 47319 47322 47325 47327 47328 47332 47333 47335 47339 47340 47342 47343 47347 47348 47349 47352 47353 47357 47361 47363 47364 47365 47368 47372 47378 47385 47387 47391 47392 47393 47394 47396 47398 47402 47404 47406 47410 47413 47414 47417 47419 47420 47421 47425 47426 47427 47428 47431 47439 47441 47447 47449 47451 47453 47455 47459 47466 47468 47469 47471 47474 47475 47481 47482 47483 47484 47485 47488 47489 47491 47493 47494 47495 47498 47501 47508 47510 47514 47516 47518 47520 47521 47527 47528 47529 47536 47537 47540 47541 47542 47543 47550 47551 47552 47559 47565 47571 47575 47579 47580 47581 47583 47588 47590 47593 47596 47599 47600 47601 47604 47605 47607 47608 47615 47617 47618 47623 47624 47625 47627 47630 47634 47640 47643 47654 47655 47656 47661 47665 47667 47668 47671 47672 47674 47676 47677 47682 47683 47685 47686 47687 47688 47689 47691 47696 47698 47701 47703 47706 47709 47715 47716 47717 47718 47721 47725 47726 47727 47728 47729 47733 47735 47737 47743 47744 47745 47746 47754 47758 47759 47760 47763 47765 47767 47768 47769 47771 47775 47777 47780 47786 47787 47788 47789 47791 47795 47796 47798 47800 47802 47804 47806 47807 47808 47812 47815 47817 47818 47819 47820 47822 47826 47829 47836 47840 47843 47851 47854 47855 47857 47858 47859 47863 47864 47865 47866 47870 47873 47875 47876 47877 47879 47881 47887 47890 47894 47895 47897 47898 47899 47901 47904 47911 47920 47923 47930 47933 47934 47935 47936 47937 47939 47940 47944 47948 47949 47954 47956 47962 47963 47967 47968 47970 47972 47974 47979 47982 47984 47985 47989 47990 47991 47992 47993 47995 47998 47999 48001 48002 48004 48008 48011 48014 48021 48024 48026 48028 48035 48037 48038 48039 48041 48042 48050 48051 48059 48061 48065 48067 48069 48071 48080 48082 48084 48087 48088 48096 48099 48105 48110 48111 48112 48121 48122 48123 48125 48127 48128 48130 48132 48134 48135 48136 48137 48138 48139 48148 48149 48150 48155 48156 48157 48159 48161 48163 48169 48170 48176 48178 48182 48185 48187 48195 48198 48202 48203 48204 48207 48210 48211 48214 48218 48224 48226 48227 48231 48233 48234 48235 48237 48239 48243 48245 48246 48250 48251 48254 48259 48260 48261 48263 48264 48267 48270 48275 48276 48277 48278 48282 48285 48289 48290 48294 48296 48299 48301 48305 48308 48313 48321 48322 48324 48331 48332 48336 48339 48341 48345 48349 48350 48356 48360 48361 48362 48364 48366 48372 48375 48377 48379 48381 48384 48385 48387 48395 48396 48397 48398 48399 48406 48410 48411 48423 48424 48426 48436 48437 48438 48439 48445 48446 48448 48450 48451 48453 48454 48456 48457 48459 48462 48464 48470 48471 48472 48473 48477 48485 48487 48488 48490 48491 48492 48494 48495 48496 48497 48498 48503 48504 48509 48511 48516 48518 48521 48528 48529 48537 48538 48540 48543 48547 48548 48550 48553 48557 48560 48564 48566 48567 48568 48571 48573 48574 48577 48582 48590 48591 48592 48597 48601 48602 48603 48606 48609 48614 48615 48616 48621 48629 48632 48633 48635 48639 48641 48647 48649 48651 48654 48660 48664 48665 48667 48669 48672 48675 48680 48681 48685 48686 48688 48689 48691 48701 48702 48703 48704 48705 48708 48709 48715 48718 48719 48721 48724 48725 48726 48727 48731 48733 48736 48737 48741 48745 48747 48751 48755 48756 48757 48762 48764 48767 48771 48772 48777 48779 48782 48783 48784 48787 48788 48789 48792 48795 48800 48802 48803 48804 48807 48810 48815 48817 48819 48822 48824 48826 48827 48830 48834 48835 48836 48837 48845 48847 48850 48851 48856 48857 48868 48870 48872 48873 48878 48879 48880 48881 48883 48885 48886 48888 48889 48892 48893 48894 48895 48898 48899 48904 48905 48907 48910 48917 48920 48922 48926 48928 48931 48934 48939 48940 48946 48947 48950 48953 48954 48956 48957 48960 48962 48966 48967 48969 48972 48973 48975 48977 48978 48979 48982 48983 48987 48989 48990 48991 48999 49001 49004 49006 49009 49014 49015 49017 49020 49024 49028 49033 49034 49035 49036 49038 49039 49042 49043 49044 49045 49046 49047 49054 49055 49059 49060 49063 49069 49071 49072 49073 49074 49079 49080 49084 49087 49088 49089 49091 49092 49094 49095 49096 49097 49099 49102 49108 49109 49111 49115 49116 49118 49120 49123 49126 49128 49131 49132 49134 49138 49140 49143 49148 49149 49150 49152 49153 49154 49155 49156 49158 49159 49160 49164 49167 49169 49170 49172 49174 49178 49182 49184 49185 49190 49193 49194 49195 49197 49200 49205 49206 49208 49210 49211 49215 49217 49219 49220 49224 49230 49233 49234 49238 49240 49245 49247 49250 49251 49257 49258 49261 49262 49264 49265 49266 49267 49279 49283 49285 49287 49289 49291 49297 49306 49309 49310 49311 49313 49314 49321 49327 49328 49333 49335 49336 49344 49348 49350 49352 49355 49360 49362 49371 49372 49373 49374 49379 49381 49382 49390 49393 49395 49399 49406 49407 49408 49409 49410 49411 49412 49413 49414 49415 49416 49422 49424 49427 49428 49430 49435 49439 49440 49445 49447 49454 49463 49469 49470 49471 49472 49475 49482 49483 49484 49488 49489 49491 49495 49496 49498 49501 49504 49508 49509 49520 49527 49529 49532 49533 49534 49536 49537 49545 49548 49549 49550 49554 49561 49563 49564 49567 49568 49569 49570 49571 49572 49582 49583 49586 49588 49589 49590 49591 49598 49601 49602 49603 49604 49605 49606 49607 49608 49611 49612 49613 49615 49618 49619 49624 49625 49628 49629 49632 49635 49637 49639 49640 49648 49652 49654 49656 49657 49658 49659 49663 49670 49672 49677 49678 49679 49682 49683 49684 49686 49688 49689 49692 49693 49699 49701 49702 49707 49710 49711 49716 49717 49720 49723 49724 49726 49732 49733 49735 49738 49739 49752 49753 49754 49757 49759 49760 49762 49763 49768 49770 49772 49773 49774 49778 49788 49790 49792 49795 49796 49801 49806 49814 49815 49817 49823 49825 49826 49829 49833 49835 49841 49849 49853 49857 49860 49862 49864 49865 49869 49874 49877 49881 49883 49884 49885 49889 49891 49893 49898 49901 49902 49905 49906 49908 49910 49911 49913 49916 49918 49921 49922 49928 49931 49933 49936 49942 49944 49947 49948 49949 49952 49953 49954 49956 49960 49962 49963 49965 49966 49972 49979 49980 49988 49989 49993 49994 49996 49999 50000 50001 50004 50005 50010 50011 50012 50016 50017 50018 50020 50022 50026 50029 50030 50033 50034 50037 50038 50040 50042 50044 50050 50053 50059 50060 50066 50068 50071 50076 50077 50079 50081 50086 50087 50091 50092 50093 50096 50097 50099 50100 50103 50106 50107 50112 50114 50117 50119 50123 50127 50128 50133 50137 50139 50142 50145 50148 50149 50150 50152 50158 50159 50161 50162 50163 50167 50168 50172 50173 50174 50175 50178 50181 50182 50189 50193 50200 50201 50202 50203 50204 50210 50213 50218 50221 50224 50225 50227 50233 50234 50239 50246 50248 50249 50254 50255 50256 50259 50262 50265 50268 50273 50278 50283 50284 50285 50286 50287 50288 50292 50294 50299 50300 50307 50308 50313 50317 50330 50333 50334 50339 50341 50346 50348 50350 50351 50356 50359 50363 50366 50368 50371 50375 50377 50378 50380 50387 50390 50393 50394 50397 50405 50407 50409 50410 50413 50414 50416 50422 50423 50426 50438 50440 50447 50453 50458 50459 50460 50461 50463 50465 50466 50468 50470 50471 50472 50474 50475 50479 50480 50483 50484 50485 50488 50490 50493 50494 50497 50500 50502 50503 50504 50512 50513 50516 50521 50524 50525 50526 50532 50535 50538 50540 50542 50544 50545 50546 50550 50552 50559 50563 50564 50568 50572 50575 50579 50583 50586 50587 50588 50590 50592 50595 50597 50598 50599 50606 50607 50612 50615 50616 50618 50627 50628 50630 50631 50635 50637 50638 50648 50649 50651 50653 50654 50656 50658 50662 50663 50667 50668 50669 50670 50675 50679 50681 50682 50685 50687 50688 50690 50693 50694 50695 50697 50702 50704 50708 50712 50715 50717 50718 50723 50726 50727 50728 50732 50734 50736 50738 50740 50743 50746 50749 50752 50753 50755 50756 50758 50759 50761 50767 50772 50774 50775 50776 50777 50778 50779 50782 50783 50784 50786 50788 50790 50792 50793 50794 50795 50796 50799 50802 50803 50808 50810 50812 50813 50825 50827 50828 50830 50833 50835 50837 50841 50842 50843 50844 50848 50849 50851 50853 50855 50858 50859 50860 50865 50866 50868 50870 50874 50879 50885 50886 50888 50890 50891 50892 50899 50900 50905 50907 50910 50911 50912 50913 50914 50915 50916 50919 50921 50924 50926 50936 50937 50938 50940 50942 50944 50948 50950 50953 50954 50955 50956 50958 50970 50971 50973 50977 50978 50981 50985 50987 50992 50995 50996 50997 50999 51001 51010 51015 51019 51020 51024 51025 51030 51035 51040 51043 51045 51046 51049 51050 51053 51055 51056 51058 51059 51060 51062 51063 51064 51069 51077 51082 51083 51087 51089 51090 51091 51094 51095 51096 51100 51102 51106 51108 51110 51111 51119 51125 51126 51127 51131 51132 51134 51140 51141 51143 51145 51149 51150 51159 51160 51162 51164 51165 51166 51171 51176 51177 51178 51182 51183 51189 51190 51192 51194 51197 51198 51199 51201 51202 51211 51212 51215 51216 51218 51220 51222 51223 51228 51229 51230 51231 51235 51239 51241 51243 51245 51247 51248 51250 51251 51252 51259 51265 51266 51268 51272 51277 51278 51280 51283 51284 51286 51287 51291 51293 51295 51298 51299 51300 51302 51303 51306 51309 51313 51315 51316 51317 51320 51324 51327 51328 51329 51330 51331 51333 51334 51338 51343 51345 51347 51349 51353 51357 51358 51362 51367 51370 51372 51376 51378 51379 51382 51383 51384 51385 51386 51387 51390 51393 51394 51398 51399 51404 51407 51410 51411 51414 51418 51422 51423 51427 51428 51431 51434 51437 51438 51439 51440 51442 51445 51447 51451 51453 51460 51463 51466 51468 51469 51470 51471 51472 51473 51475 51476 51479 51481 51486 51488 51490 51492 51495 51499 51500 51501 51502 51504 51505 51507 51508 51510 51512 51513 51515 51516 51517 51522 51523 51524 51526 51528 51529 51531 51533 51536 51537 51539 51541 51542 51544 51546 51547 51551 51552 51554 51555 51556 51557 51559 51560 51561 51564 51567 51569 51571 51578 51582 51588 51590 51591 51593 51595 51606 51607 51609 51612 51614 51615 51616 51617 51618 51623 51627 51628 51630 51634 51636 51637 51641 51645 51646 51649 51652 51654 51656 51657 51658 51659 51660 51661 51662 51664 51665 51669 51671 51679 51681 51685 51688 51689 51691 51693 51697 51704 51705 51707 51710 51715 51719 51721 51723 51725 51728 51731 51732 51736 51737 51746 51747 51748 51749 51753 51754 51756 51757 51758 51763 51765 51766 51767 51768 51769 51770 51773 51775 51776 51778 51780 51785 51786 51790 51792 51793 51797 51798 51800 51801 51803 51805 51806 51808 51809 51811 51814 51818 51820 51828 51829 51830 51833 51834 51836 51838 51840 51841 51845 51846 51855 51857 51859 51862 51870 51871 51872 51875 51876 51882 51884 51886 51888 51890 51892 51900 51902 51909 51916 51919 51923 51924 51925 51928 51929 51930 51931 51932 51944 51945 51948 51958 51965 51971 51972 51976 51977 51981 51986 51987 51988 51990 51992 51998 51999 52000 52004 52005 52007 52016 52022 52026 52036 52039 52042 52043 52052 52053 52054 52057 52066 52068 52069 52072 52074 52075 52076 52079 52080 52083 52084 52089 52092 52095 52096 52101 52103 52104 52108 52109 52120 52123 52124 52129 52130 52132 52133 52136 52137 52139 52142 52143 52145 52146 52150 52155 52159 52165 52166 52171 52172 52174 52175 52177 52182 52184 52185 52193 52195 52202 52204 52205 52206 52207 52217 52218 52220 52221 52222 52226 52227 52228 52230 52233 52234 52235 52237 52238 52245 52250 52266 52267 52275 52279 52282 52286 52290 52292 52295 52298 52300 52301 52303 52307 52308 52309 52312 52313 52314 52317 52319 52322 52325 52330 52334 52336 52338 52339 52341 52343 52346 52347 52349 52351 52359 52360 52361 52362 52363 52365 52367 52374 52377 52380 52383 52385 52386 52387 52389 52391 52392 52393 52398 52400 52401 52403 52405 52406 52412 52413 52415 52416 52419 52421 52426 52429 52430 52431 52432 52435 52441 52443 52444 52446 52447 52449 52451 52452 52453 52458 52461 52466 52468 52470 52474 52475 52476 52483 52484 52488 52490 52495 52498 52501 52502 52505 52507 52508 52509 52510 52517 52523 52529 52532 52533 52537 52538 52539 52540 52543 52551 52553 52555 52557 52559 52560 52561 52563 52565 52566 52567 52568 52569 52571 52578 52582 52585 52586 52592 52598 52599 52600 52603 52604 52607 52609 52610 52612 52614 52618 52620 52621 52624 52625 52629 52632 52638 52639 52646 52648 52650 52657 52659 52661 52663 52665 52667 52670 52678 52680 52684 52685 52686 52688 52691 52693 52695 52703 52705 52710 52711 52713 52715 52717 52718 52723 52728 52729 52734 52737 52739 52743 52745 52747 52748 52749 52751 52755 52756 52757 52759 52761 52766 52773 52774 52776 52777 52782 52783 52784 52786 52791 52794 52800 52801 52803 52804 52805 52806 52807 52809 52810 52811 52813 52814 52817 52818 52821 52823 52825 52829 52834 52835 52837 52838 52846 52849 52852 52853 52856 52857 52858 52861 52862 52863 52864 52865 52866 52867 52868 52870 52871 52873 52876 52877 52880 52882 52883 52888 52890 52897 52900 52901 52904 52910 52912 52919 52921 52925 52926 52927 52929 52930 52931 52932 52933 52938 52940 52942 52943 52949 52950 52952 52953 52958 52961 52965 52966 52968 52969 52970 52972 52973 52978 52986 52992 52995 52996 52998 52999 53000 53002 53004 53005 53008 53009 53012 53013 53020 53021 53022 53023 53027 53029 53032 53036 53037 53039 53040 53043 53046 53047 53054 53058 53062 53063 53064 53067 53069 53074 53075 53076 53078 53080 53081 53084 53085 53087 53088 53089 53090 53096 53097 53099 53100 53102 53103 53104 53106 53107 53110 53112 53113 53116 53117 53121 53127 53129 53131 53132 53138 53142 53145 53146 53147 53148 53154 53156 53163 53164 53170 53171 53172 53173 53174 53175 53176 53177 53178 53180 53181 53185 53186 53187 53191 53194 53195 53196 53197 53198 53201 53203 53208 53210 53211 53213 53219 53220 53224 53225 53233 53236 53241 53242 53243 53244 53245 53251 53252 53254 53258 53259 53261 53266 53267 53269 53271 53273 53276 53277 53281 53282 53284 53288 53289 53291 53296 53299 53303 53305 53306 53309 53313 53314 53319 53320 53322 53323 53327 53331 53334 53336 53337 53338 53339 53341 53342 53346 53347 53351 53353 53357 53358 53363 53364 53365 53369 53370 53372 53373 53374 53377 53384 53388 53390 53392 53393 53395 53398 53401 53408 53410 53411 53417 53425 53427 53429 53432 53434 53436 53439 53442 53444 53446 53447 53454 53456 53462 53465 53467 53469 53475 53476 53477 53482 53483 53485 53486 53489 53492 53497 53498 53500 53501 53505 53509 53510 53511 53517 53520 53526 53530 53532 53534 53536 53538 53540 53543 53546 53556 53557 53563 53565 53567 53568 53571 53572 53574 53576 53577 53578 53579 53580 53587 53588 53589 53590 53592 53593 53596 53597 53599 53602 53608 53612 53613 53615 53617 53619 53621 53623 53625 53626 53630 53638 53639 53645 53647 53649 53651 53654 53662 53665 53670 53671 53674 53678 53679 53681 53682 53684 53685 53689 53690 53693 53694 53699 53701 53707 53708 53713 53717 53721 53722 53723 53725 53726 53727 53730 53731 53733 53738 53739 53744 53745 53748 53750 53751 53753 53754 53755 53757 53758 53765 53766 53767 53777 53778 53780 53782 53783 53788 53789 53790 53791 53793 53794 53795 53801 53802 53804 53808 53809 53810 53811 53817 53818 53819 53821 53823 53826 53828 53831 53832 53835 53838 53848 53849 53851 53853 53863 53866 53869 53873 53875 53878 53879 53880 53881 53884 53890 53892 53895 53896 53904 53905 53906 53908 53910 53917 53921 53922 53927 53934 53938 53939 53943 53944 53947 53951 53958 53959 53963 53966 53967 53969 53970 53972 53973 53974 53975 53976 53977 53979 53980 53983 53985 53991 53992 53993 53995 53999 54002 54006 54007 54009 54022 54023 54026 54029 54031 54037 54040 54041 54042 54043 54044 54046 54047 54048 54049 54050 54052 54056 54057 54059 54063 54064 54070 54074 54075 54076 54078 54079 54080 54082 54085 54093 54096 54098 54105 54106 54110 54111 54113 54114 54116 54118 54123 54127 54129 54131 54133 54139 54140 54141 54143 54144 54148 54149 54151 54152 54153 54160 54161 54165 54168 54176 54177 54180 54184 54185 54191 54194 54199 54203 54204 54210 54211 54212 54213 54217 54218 54220 54222 54226 54228 54229 54231 54232 54236 54237 54238 54242 54243 54247 54251 54253 54255 54256 54259 54264 54265 54273 54280 54281 54284 54286 54287 54289 54293 54294 54296 54300 54301 54307 54309 54310 54311 54313 54315 54316 54322 54323 54325 54326 54328 54329 54332 54334 54335 54339 54340 54342 54345 54347 54349 54350 54355 54358 54360 54361 54365 54366 54367 54378 54382 54383 54384 54385 54386 54388 54390 54393 54396 54398 54399 54401 54402 54403 54408 54409 54411 54419 54420 54425 54428 54429 54430 54431 54432 54433 54436 54437 54441 54443 54446 54447 54451 54452 54456 54458 54459 54463 54468 54469 54470 54471 54473 54476 54477 54479 54482 54485 54492 54493 54494 54495 54497 54498 54500 54501 54502 54506 54507 54512 54513 54515 54519 54522 54527 54529 54531 54532 54539 54541 54543 54544 54547 54550 54552 54556 54557 54559 54561 54563 54564 54566 54570 54572 54575 54578 54580 54581 54583 54584 54585 54588 54592 54596 54597 54600 54601 54604 54607 54608 54610 54612 54617 54619 54620 54622 54623 54627 54628 54629 54630 54631 54633 54634 54639 54640 54642 54645 54647 54649 54650 54651 54652 54653 54654 54659 54660 54663 54668 54673 54676 54678 54680 54684 54685 54686 54689 54690 54691 54692 54697 54698 54700 54703 54705 54706 54707 54708 54710 54711 54712 54713 54716 54719 54720 54728 54730 54731 54733 54735 54737 54739 54740 54743 54745 54746 54747 54749 54750 54751 54756 54759 54760 54761 54762 54764 54769 54771 54772 54777 54778 54782 54788 54789 54796 54797 54798 54800 54803 54811 54813 54814 54815 54817 54818 54820 54821 54824 54826 54828 54830 54833 54836 54837 54841 54845 54850 54851 54854 54856 54857 54860 54864 54865 54866 54867 54869 54871 54877 54879 54881 54883 54884 54886 54887 54889 54891 54893 54894 54903 54906 54907 54908 54913 54914 54915 54916 54917 54919 54920 54922 54924 54925 54929 54930 54939 54941 54945 54947 54950 54951 54953 54956 54961 54963 54965 54969 54970 54972 54976 54977 54987 54990 54991 54993 54994 54999 55004 55005 55006 55007 55009 55011 55014 55016 55019 55021 55023 55024 55027 55028 55031 55032 55033 55037 55040 55043 55045 55048 55050 55053 55054 55055 55056 55058 55059 55060 55061 55062 55063 55064 55065 55069 55070 55071 55079 55080 55081 55087 55090 55091 55095 55099 55100 55104 55106 55107 55113 55114 55120 55122 55129 55130 55132 55133 55136 55137 55139 55143 55157 55159 55163 55165 55168 55169 55174 55175 55177 55178 55181 55184 55185 55188 55191 55198 55209 55211 55215 55217 55218 55219 55224 55227 55231 55233 55234 55239 55241 55242 55243 55244 55249 55255 55259 55263 55267 55271 55273 55274 55275 55276 55284 55288 55289 55290 55291 55293 55294 55296 55299 55305 55308 55310 55313 55314 55315 55320 55322 55324 55325 55326 55327 55328 55330 55331 55335 55337 55339 55340 55341 55346 55348 55351 55355 55356 55358 55360 55361 55363 55369 55372 55376 55377 55378 55379 55382 55384 55385 55389 55392 55393 55395 55398 55399 55401 55409 55411 55413 55414 55415 55420 55422 55424 55425 55427 55430 55431 55433 55437 55439 55441 55444 55446 55449 55455 55459 55460 55464 55466 55467 55468 55469 55471 55473 55476 55479 55482 55487 55488 55489 55490 55493 55494 55496 55497 55498 55499 55500 55505 55507 55510 55513 55518 55521 55526 55529 55534 55536 55540 55541 55545 55548 55550 55553 55554 55558 55561 55563 55565 55566 55567 55571 55574 55580 55584 55586 55588 55589 55591 55592 55600 55601 55612 55616 55617 55621 55624 55626 55629 55635 55637 55638 55639 55642 55645 55647 55648 55651 55652 55656 55661 55663 55664 55666 55667 55670 55672 55675 55683 55684 55686 55688 55691 55697 55698 55703 55704 55706 55709 55711 55714 55719 55721 55724 55728 55730 55734 55735 55737 55738 55742 55743 55749 55750 55751 55752 55753 55754 55755 55756 55758 55763 55764 55766 55774 55775 55776 55778 55780 55783 55784 55785 55794 55796 55798 55799 55800 55801 55803 55804 55809 55812 55817 55821 55827 55834 55837 55838 55842 55846 55847 55850 55851 55852 55858 55860 55862 55864 55865 55868 55874 55875 55877 55879 55886 55892 55895 55897 55903 55906 55907 55911 55912 55917 55926 55928 55929 55931 55934 55938 55939 55941 55943 55944 55946 55947 55949 55951 55953 55955 55958 55959 55961 55969 55973 55975 55978 55980 55984 55985 55987 55991 55992 55994 55995 55996 55999 56000 56004 56005 56009 56012 56013 56014 56018 56019 56020 56023 56024 56026 56030 56032 56034 56036 56037 56044 56045 56049 56052 56058 56059 56065 56066 56068 56069 56071 56073 56074 56075 56078 56080 56082 56085 56086 56087 56090 56094 56096 56099 56103 56105 56110 56112 56113 56115 56117 56121 56122 56123 56125 56129 56130 56131 56132 56133 56138 56142 56149 56156 56158 56162 56163 56166 56168 56169 56170 56171 56173 56174 56176 56180 56182 56186 56192 56194 56196 56199 56200 56203 56208 56209 56215 56217 56218 56223 56226 56227 56228 56229 56231 56232 56238 56242 56245 56247 56251 56261 56262 56264 56267 56271 56273 56274 56275 56278 56279 56281 56286 56287 56289 56293 56301 56302 56304 56305 56310 56312 56313 56319 56320 56323 56324 56325 56326 56328 56330 56334 56336 56351 56354 56355 56356 56357 56359 56361 56362 56367 56375 56379 56382 56388 56392 56394 56395 56399 56400 56402 56408 56412 56416 56426 56428 56429 56431 56433 56436 56437 56438 56440 56442 56445 56448 56449 56451 56452 56453 56457 56458 56463 56474 56476 56477 56478 56480 56481 56484 56488 56492 56496 56497 56500 56502 56503 56505 56506 56508 56510 56513 56514 56517 56520 56522 56523 56525 56528 56532 56535 56537 56540 56542 56548 56554 56555 56565 56566 56572 56578 56579 56580 56588 56591 56595 56597 56602 56604 56607 56609 56611 56613 56617 56618 56620 56626 56628 56631 56635 56637 56640 56644 56646 56651 56652 56654 56657 56661 56662 56663 56668 56669 56671 56674 56677 56679 56688 56692 56697 56702 56704 56705 56708 56711 56718 56722 56723 56725 56731 56734 56736 56737 56740 56742 56748 56751 56756 56758 56760 56762 56767 56778 56779 56781 56785 56790 56791 56794 56795 56797 56800 56804 56806 56808 56809 56810 56816 56818 56820 56821 56822 56824 56826 56830 56832 56834 56838 56840 56841 56843 56847 56849 56850 56853 56854 56861 56863 56866 56867 56868 56870 56871 56872 56873 56874 56877 56878 56880 56881 56882 56885 56893 56901 56902 56903 56904 56906 56907 56909 56913 56918 56919 56920 56921 56922 56924 56926 56927 56928 56930 56932 56936 56937 56940 56941 56943 56945 56949 56950 56953 56954 56958 56968 56970 56975 56977 56980 56983 56984 56985 56988 56990 56991 56996 56998 57000 57004 57006 57007 57010 57011 57013 57017 57021 57025 57026 57028 57033 57034 57036 57037 57041 57042 57044 57045 57046 57049 57051 57053 57054 57055 57056 57057 57058 57060 57061 57062 57064 57066 57073 57074 57075 57076 57077 57079 57083 57084 57090 57091 57093 57098 57105 57106 57108 57109 57112 57113 57114 57115 57121 57122 57123 57124 57128 57129 57133 57145 57147 57151 57160 57166 57169 57170 57172 57173 57174 57176 57177 57178 57181 57185 57187 57193 57212 57215 57217 57220 57236 57237 57239 57240 57242 57246 57250 57251 57252 57253 57260 57261 57262 57263 57267 57268 57269 57270 57274 57275 57276 57279 57280 57284 57294 57295 57296 57298 57303 57304 57313 57314 57318 57322 57324 57328 57336 57338 57340 57342 57347 57348 57349 57362 57364 57366 57367 57372 57374 57376 57378 57379 57381 57382 57384 57385 57386 57387 57390 57394 57396 57397 57398 57400 57403 57404 57409 57410 57411 57418 57426 57427 57429 57433 57437 57443 57448 57449 57453 57455 57461 57465 57466 57472 57476 57480 57481 57482 57485 57489 57492 57494 57496 57498 57499 57509 57510 57511 57512 57513 57521 57523 57524 57527 57529 57533 57534 57535 57537 57539 57540 57541 57544 57548 57551 57552 57554 57556 57557 57560 57561 57562 57566 57573 57580 57581 57582 57584 57585 57588 57590 57593 57595 57607 57610 57614 57615 57616 57619 57624 57625 57627 57638 57639 57645 57646 57648 57656 57659 57661 57672 57675 57678 57682 57686 57687 57693 57694 57698 57706 57707 57708 57709 57710 57712 57713 57718 57721 57726 57727 57730 57734 57740 57741 57743 57744 57745 57747 57748 57752 57754 57755 57760 57761 57762 57763 57764 57766 57767 57769 57772 57775 57776 57778 57780 57782 57785 57788 57789 57791 57794 57796 57801 57804 57807 57808 57810 57811 57812 57813 57816 57820 57821 57823 57826 57828 57829 57830 57831 57843 57844 57846 57850 57853 57859 57864 57865 57871 57874 57878 57883 57884 57885 57887 57888 57890 57892 57894 57899 57900 57901 57902 57903 57904 57907 57908 57911 57913 57914 57915 57918 57920 57921 57924 57926 57928 57930 57932 57933 57934 57935 57938 57941 57945 57948 57949 57952 57954 57955 57957 57960 57968 57973 57975 57976 57981 57986 57987 57988 57990 57993 57994 57997 57999 58001 58004 58006 58010 58014 58015 58019 58020 58029 58032 58036 58039 58040 58041 58045 58046 58047 58048 58050 58057 58061 58064 58071 58072 58073 58080 58086 58092 58094 58098 58102 58104 58105 58107 58109 58118 58120 58122 58124 58129 58133 58136 58141 58142 58143 58149 58150 58162 58164 58165 58167 58170 58176 58177 58178 58183 58184 58185 58187 58196 58199 58201 58213 58219 58222 58226 58227 58231 58234 58238 58244 58246 58247 58248 58249 58252 58255 58256 58258 58260 58261 58264 58265 58272 58273 58275 58277 58280 58281 58286 58289 58290 58292 58293 58294 58298 58299 58306 58307 58308 58310 58313 58315 58316 58317 58318 58319 58326 58327 58331 58333 58337 58338 58340 58342 58343 58344 58347 58348 58351 58358 58359 58363 58364 58367 58369 58371 58376 58387 58389 58390 58392 58393 58395 58396 58397 58400 58401 58404 58411 58425 58433 58434 58435 58439 58440 58443 58444 58447 58448 58452 58457 58459 58468 58472 58473 58474 58475 58476 58481 58485 58489 58492 58493 58495 58502 58503 58506 58509 58513 58514 58515 58516 58520 58521 58522 58524 58528 58533 58534 58536 58544 58549 58550 58551 58552 58553 58554 58557 58558 58563 58566 58568 58569 58574 58577 58578 58579 58580 58588 58590 58591 58592 58594 58595 58598 58599 58602 58607 58608 58610 58612 58613 58614 58616 58619 58622 58623 58626 58629 58636 58638 58639 58640 58642 58643 58644 58645 58646 58647 58648 58652 58659 58660 58666 58669 58670 58671 58672 58674 58676 58677 58678 58680 58684 58685 58690 58691 58692 58694 58702 58709 58710 58711 58712 58715 58716 58718 58719 58722 58723 58724 58725 58728 58731 58732 58733 58734 58735 58737 58739 58740 58742 58743 58745 58747 58757 58761 58763 58766 58767 58775 58776 58777 58778 58779 58780 58783 58784 58786 58788 58789 58791 58794 58795 58804 58807 58809 58814 58815 58817 58818 58823 58824 58825 58826 58827 58828 58829 58831 58832 58833 58836 58838 58839 58840 58846 58850 58851 58855 58856 58858 58859 58861 58862 58864 58867 58868 58870 58871 58873 58874 58875 58877 58881 58886 58887 58889 58890 58891 58892 58894 58897 58898 58901 58902 58905 58906 58908 58911 58912 58914 58917 58920 58925 58927 58928 58929 58931 58939 58941 58942 58944 58945 58948 58952 58953 58954 58955 58956 58958 58959 58967 58970 58976 58979 58981 58989 58990 58995 58996 59000 59001 59002 59004 59012 59014 59019 59020 59031 59033 59035 59038 59041 59043 59045 59047 59050 59052 59062 59063 59065 59066 59075 59078 59079 59082 59085 59086 59087 59091 59095 59098 59100 59101 59103 59106 59108 59113 59115 59116 59119 59121 59122 59123 59126 59127 59129 59130 59137 59138 59139 59142 59145 59146 59151 59162 59165 59169 59172 59173 59176 59181 59182 59184 59192 59196 59200 59203 59205 59206 59208 59209 59210 59211 59216 59218 59221 59222 59225 59227 59228 59230 59239 59240 59241 59243 59245 59247 59252 59259 59260 59263 59265 59266 59271 59275 59278 59279 59282 59283 59289 59292 59297 59298 59300 59303 59305 59310 59314 59318 59319 59320 59322 59323 59325 59326 59327 59331 59332 59335 59341 59342 59343 59346 59352 59353 59355 59356 59358 59364 59368 59369 59370 59371 59372 59377 59382 59383 59384 59393 59397 59399 59407 59412 59414 59415 59417 59421 59422 59426 59427 59428 59435 59438 59442 59446 59449 59456 59457 59458 59460 59461 59462 59463 59465 59470 59473 59480 59481 59483 59488 59492 59493 59496 59499 59503 59505 59518 59519 59520 59522 59523 59524 59525 59526 59531 59532 59533 59535 59538 59540 59544 59547 59550 59552 59553 59554 59555 59558 59562 59566 59571 59572 59574 59575 59576 59578 59579 59580 59581 59583 59584 59592 59595 59599 59601 59603 59604 59605 59607 59608 59611 59612 59614 59615 59618 59619 59621 59626 59628 59641 59643 59646 59647 59649 59650 59656 59658 59661 59666 59669 59672 59676 59679 59681 59683 59686 59687 59691 59692 59695 59697 59699 59700 59701 59702 59703 59708 59711 59712 59714 59717 59718 59721 59723 59725 59728 59730 59731 59738 59740 59742 59747 59748 59755 59756 59758 59761 59762 59763 59764 59769 59770 59774 59778 59779 59780 59781 59783 59795 59796 59797 59799 59800 59801 59802 59804 59807 59809 59813 59822 59823 59828 59829 59832 59835 59836 59838 59840 59841 59848 59850 59856 59857 59858 59860 59861 59865 59868 59870 59871 59880 59884 59887 59888 59889 59890 59891 59896 59897 59899 59901 59905 59908 59909 59912 59914 59922 59924 59925 59927 59932 59934 59935 59936 59937 59938 59939 59946 59949 59952 59958 59961 59963 59966 59968 59973 59974 59980 59983 59988 59989 59992 59996 60002 60003 60009 60013 60021 60025 60030 60037 60039 60051 60056 60057 60058 60059 60064 60067 60070 60071 60073 60076 60077 60081 60086 60089 60090 60094 60099 60100 60107 60110 60115 60118 60120 60121 60126 60130 60137 60140 60141 60142 60143 60146 60147 60149 60151 60153 60155 60156 60160 60162 60164 60168 60169 60171 60177 60179 60185 60187 60189 60190 60193 60197 60198 60200 60201 60205 60206 60207 60208 60209 60214 60219 60221 60224 60225 60226 60236 60237 60241 60242 60245 60249 60251 60254 60257 60258 60262 60263 60264 60266 60269 60271 60273 60274 60276 60278 60281 60282 60288 60294 60296 60299 60300 60302 60303 60306 60309 60310 60313 60315 60317 60319 60322 60323 60324 60325 60326 60330 60336 60337 60338 60339 60342 60344 60350 60352 60353 60358 60362 60368 60371 60377 60378 60383 60384 60386 60387 60388 60389 60391 60392 60393 60394 60395 60398 60400 60402 60404 60408 60410 60411 60415 60416 60417 60423 60424 60429 60430 60431 60438 60440 60441 60450 60451 60455 60457 60461 60463 60464 60466 60468 60469 60470 60471 60473 60474 60475 60479 60483 60486 60488 60490 60492 60496 60500 60502 60503 60506 60507 60508 60511 60512 60532 60533 60534 60537 60538 60541 60544 60547 60548 60549 60550 60551 60552 60558 60559 60562 60563 60565 60568 60571 60573 60574 60575 60583 60584 60586 60587 60589 60591 60592 60593 60594 60597 60601 60608 60611 60612 60616 60621 60624 60626 60627 60629 60632 60633 60642 60643 60644 60648 60650 60651 60654 60655 60657 60658 60659 60665 60667 60671 60676 60677 60680 60681 60685 60691 60692 60694 60698 60699 60705 60706 60710 60713 60715 60717 60718 60720 60724 60730 60731 60734 60735 60736 60737 60738 60739 60741 60742 60743 60744 60745 60747 60750 60756 60758 60759 60761 60765 60766 60767 60771 60775 60778 60780 60781 60783 60787 60789 60790 60791 60792 60795 60797 60799 60804 60805 60806 60807 60808 60810 60811 60814 60819 60821 60823 60824 60825 60826 60828 60831 60835 60841 60843 60846 60847 60855 60856 60859 60862 60863 60865 60867 60868 60870 60875 60878 60879 60880 60882 60884 60885 60886 60891 60895 60899 60901 60904 60905 60906 60910 60911 60912 60914 60918 60920 60925 60926 60928 60930 60931 60934 60936 60938 60940 60946 60947 60948 60949 60950 60951 60955 60960 60961 60964 60965 60966 60970 60976 60981 60986 60987 60992 60993 60996 60997 61000 61003 61004 61005 61008 61012 61013 61018 61020 61021 61022 61023 61026 61027 61028 61029 61030 61031 61034 61037 61039 61041 61042 61046 61047 61050 61054 61055 61057 61060 61063 61075 61078 61082 61085 61087 61091 61092 61093 61094 61095 61096 61097 61100 61101 61104 61110 61113 61115 61116 61120 61124 61127 61132 61133 61136 61137 61147 61149 61151 61153 61161 61165 61166 61168 61170 61172 61177 61182 61189 61190 61192 61193 61197 61200 61201 61203 61205 61212 61221 61224 61225 61226 61228 61231 61233 61234 61240 61241 61246 61251 61253 61259 61260 61262 61264 61267 61270 61271 61272 61274 61278 61283 61284 61285 61288 61291 61294 61295 61297 61300 61301 61302 61304 61305 61306 61307 61310 61312 61316 61319 61333 61335 61337 61339 61348 61351 61352 61353 61356 61361 61362 61363 61366 61368 61369 61370 61372 61373 61376 61377 61381 61382 61383 61384 61387 61391 61393 61396 61397 61398 61404 61405 61406 61409 61410 61411 61418 61424 61425 61427 61428 61434 61437 61439 61441 61442 61443 61446 61447 61448 61453 61457 61459 61460 61461 61462 61463 61464 61465 61467 61474 61475 61476 61477 61478 61480 61481 61487 61488 61489 61490 61491 61494 61498 61499 61504 61506 61513 61514 61518 61519 61521 61522 61523 61526 61527 61529 61539 61541 61542 61545 61547 61549 61551 61557 61560 61562 61564 61565 61568 61571 61572 61575 61579 61580 61581 61582 61583 61584 61585 61591 61593 61595 61598 61599 61601 61603 61606 61607 61610 61611 61612 61616 61620 61621 61622 61625 61628 61629 61631 61633 61634 61636 61637 61639 61641 61643 61645 61647 61649 61651 61652 61653 61654 61656 61657 61658 61659 61661 61663 61664 61665 61667 61672 61673 61675 61682 61684 61685 61686 61688 61695 61696 61699 61702 61705 61706 61710 61714 61719 61720 61721 61722 61723 61724 61726 61734 61737 61738 61739 61741 61746 61747 61748 61751 61752 61755 61757 61758 61762 61766 61774 61777 61780 61787 61792 61793 61794 61798 61799 61802 61803 61804 61805 61806 61810 61811 61817 61820 61824 61826 61828 61831 61834 61835 61836 61838 61841 61842 61845 61848 61851 61852 61854 61857 61858 61859 61860 61863 61866 61874 61875 61876 61877 61878 61887 61889 61890 61894 61895 61898 61900 61905 61908 61912 61913 61914 61915 61916 61917 61918 61919 61921 61922 61924 61928 61929 61934 61937 61939 61940 61946 61949 61951 61953 61954 61957 61958 61961 61963 61964 61969 61973 61980 61981 61987 61989 61997 61999 62004 62006 62010 62011 62012 62017 62018 62020 62021 62022 62023 62024 62025 62026 62029 62031 62036 62037 62044 62047 62049 62050 62052 62055 62057 62059 62068 62069 62071 62072 62075 62077 62082 62085 62086 62089 62090 62093 62099 62100 62101 62103 62104 62111 62113 62116 62117 62119 62120 62122 62126 62127 62130 62132 62134 62135 62137 62141 62142 62144 62147 62150 62152 62153 62154 62155 62157 62163 62166 62168 62176 62180 62182 62185 62188 62192 62193 62194 62195 62199 62202 62203 62206 62207 62208 62210 62217 62218 62219 62220 62224 62230 62235 62236 62238 62239 62246 62249 62252 62253 62254 62259 62260 62261 62263 62264 62267 62268 62269 62274 62275 62276 62282 62286 62289 62291 62294 62296 62299 62303 62305 62306 62312 62313 62314 62316 62317 62318 62320 62321 62322 62323 62324 62326 62327 62328 62332 62333 62339 62342 62345 62348 62352 62354 62355 62358 62359 62360 62362 62365 62366 62369 62372 62373 62375 62376 62377 62379 62383 62385 62389 62390 62391 62392 62394 62396 62399 62400 62404 62412 62416 62417 62421 62422 62425 62430 62435 62436 62437 62438 62439 62442 62444 62446 62449 62450 62453 62455 62460 62462 62464 62465 62469 62470 62472 62476 62479 62484 62487 62488 62491 62492 62494 62495 62496 62498 62499 62502 62504 62509 62511 62513 62517 62521 62524 62526 62530 62533 62534 62535 62536 62538 62541 62542 62547 62548 62549 62550 62551 62552 62556 62559 62560 62564 62567 62569 62570 62574 62575 62580 62581 62583 62585 62587 62590 62596 62600 62601 62605 62608 62610 62611 62612 62614 62615 62616 62619 62620 62621 62623 62625 62627 62629 62632 62634 62636 62640 62641 62642 62644 62646 62647 62650 62652 62655 62657 62661 62662 62664 62668 62669 62670 62676 62679 62680 62681 62682 62684 62685 62695 62699 62700 62701 62702 62703 62706 62707 62708 62710 62717 62718 62723 62726 62727 62729 62731 62734 62739 62740 62743 62744 62745 62747 62749 62753 62757 62769 62771 62772 62773 62774 62775 62777 62779 62780 62781 62783 62787 62790 62791 62792 62793 62795 62796 62799 62803 62805 62807 62808 62814 62815 62817 62819 62820 62828 62832 62834 62836 62837 62846 62849 62854 62857 62862 62866 62869 62870 62877 62878 62880 62882 62884 62887 62889 62892 62897 62907 62908 62912 62913 62922 62928 62932 62934 62935 62936 62938 62940 62942 62944 62945 62948 62950 62952 62954 62955 62956 62957 62958 62959 62961 62965 62966 62968 62973 62976 62979 62980 62981 62982 62984 62990 62991 62992 62995 62996 62998 63000 63001 63004 63007 63010 63011 63014 63015 63017 63018 63019 63030 63034 63036 63039 63040 63042 63043 63045 63048 63052 63055 63057 63058 63059 63061 63065 63067 63070 63074 63075 63077 63079 63080 63081 63084 63085 63087 63090 63094 63102 63105 63108 63109 63113 63114 63117 63130 63133 63138 63139 63140 63144 63146 63147 63148 63149 63150 63151 63152 63154 63155 63158 63159 63161 63164 63166 63170 63174 63178 63179 63192 63193 63194 63195 63196 63199 63200 63207 63211 63216 63218 63219 63224 63225 63229 63237 63238 63241 63244 63245 63246 63247 63252 63259 63262 63263 63265 63269 63272 63273 63275 63276 63278 63279 63280 63281 63285 63287 63288 63289 63291 63295 63303 63309 63310 63316 63317 63319 63323 63324 63325 63327 63328 63331 63333 63334 63337 63338 63339 63340 63346 63347 63349 63351 63352 63353 63355 63359 63360 63362 63363 63364 63368 63369 63370 63374 63377 63382 63386 63388 63390 63391 63392 63394 63396 63400 63402 63406 63410 63412 63413 63414 63418 63420 63426 63427 63430 63431 63432 63434 63437 63440 63441 63443 63445 63446 63447 63448 63449 63452 63453 63455 63457 63463 63464 63466 63469 63479 63480 63482 63483 63488 63489 63490 63491 63493 63494 63496 63497 63499 63505 63508 63509 63511 63512 63513 63514 63517 63521 63526 63530 63531 63539 63541 63544 63546 63547 63552 63554 63555 63556 63559 63566 63567 63568 63570 63571 63575 63578 63579 63581 63582 63583 63586 63588 63589 63590 63591 63596 63600 63607 63613 63614 63621 63623 63625 63627 63628 63631 63634 63635 63637 63638 63639 63643 63645 63646 63648 63652 63654 63657 63659 63661 63663 63665 63667 63670 63671 63673 63674 63681 63683 63684 63687 63689 63690 63693 63698 63701 63704 63705 63707 63708 63711 63713 63715 63719 63720 63721 63722 63723 63727 63729 63730 63733 63734 63735 63737 63738 63741 63743 63746 63747 63751 63753 63761 63762 63763 63764 63765 63766 63777 63778 63779 63781 63784 63785 63786 63787 63789 63790 63797 63798 63799 63800 63801 63802 63804 63805 63807 63808 63810 63825 63828 63829 63830 63832 63833 63837 63839 63842 63847 63855 63858 63861 63864 63865 63866 63870 63874 63875 63876 63878 63883 63884 63885 63889 63890 63892 63900 63901 63904 63907 63908 63912 63913 63914 63915 63920 63921 63929 63932 63933 63934 63935 63937 63940 63946 63949 63950 63952 63958 63959 63960 63961 63965 63968 63969 63970 63971 63972 63978 63984 63985 63987 63991 63992 63993 63996 64000 64001 64002 64004 64005 64009 64014 64024 64025 64028 64030 64031 64035 64036 64038 64045 64052 64055 64056 64060 64062 64066 64070 64072 64075 64076 64077 64078 64081 64090 64091 64092 64093 64094 64097 64098 64100 64103 64105 64108 64109 64113 64115 64119 64124 64127 64128 64129 64132 64134 64135 64136 64137 64138 64140 64141 64142 64146 64147 64148 64150 64151 64152 64154 64156 64158 64160 64161 64162 64164 64165 64170 64173 64175 64179 64180 64182 64186 64187 64192 64195 64198 64201 64203 64205 64206 64207 64208 64209 64211 64212 64219 64225 64228 64229 64231 64235 64236 64244 64245 64248 64251 64256 64258 64260 64262 64263 64265 64266 64271 64272 64275 64276 64277 64279 64282 64285 64287 64291 64292 64293 64296 64298 64306 64308 64309 64310 64311 64314 64316 64322 64326 64327 64334 64335 64336 64344 64348 64351 64352 64354 64357 64358 64359 64369 64370 64374 64375 64383 64384 64385 64388 64390 64392 64393 64395 64399 64400 64401 64403 64404 64407 64408 64413 64414 64416 64417 64419 64421 64424 64425 64426 64428 64431 64436 64441 64442 64445 64446 64450 64451 64456 64460 64467 64468 64469 64470 64471 64472 64476 64480 64481 64486 64489 64492 64493 64495 64496 64497 64499 64500 64502 64506 64508 64509 64513 64515 64517 64518 64521 64524 64529 64530 64535 64536 64537 64538 64540 64543 64546 64549 64555 64557 64559 64560 64564 64565 64568 64571 64572 64573 64581 64582 64583 64589 64592 64599 64605 64607 64609 64611 64619 64620 64622 64623 64624 64626 64628 64629 64630 64631 64633 64636 64637 64641 64645 64647 64648 64650 64654 64662 64663 64671 64675 64677 64681 64682 64683 64685 64686 64692 64695 64696 64698 64700 64702 64703 64704 64705 64713 64714 64716 64718 64722 64723 64732 64733 64734 64735 64739 64740 64743 64751 64752 64753 64755 64757 64763 64764 64766 64769 64771 64774 64777 64778 64782 64786 64792 64796 64799 64800 64801 64803 64810 64811 64817 64818 64823 64826 64828 64829 64834 64837 64839 64843 64844 64846 64847 64848 64851 64853 64855 64857 64858 64859 64869 64870 64873 64874 64876 64878 64880 64883 64897 64899 64903 64904 64906 64908 64913 64915 64918 64920 64921 64922 64923 64928 64929 64930 64931 64933 64935 64938 64940 64943 64946 64948 64955 64956 64957 64959 64964 64967 64972 64973 64976 64982 64983 64985 64987 64989 64990 64993 64994 64997 65001 65002 65004 65010 65011 65012 65013 65014 65017 65021 65026 65028 65034 65041 65043 65045 65046 65047 65048 65050 65051 65058 65059 65061 65062 65064 65066 65067 65068 65070 65074 65080 65081 65091 65092 65096 65098 65103 65104 65105 65108 65109 65110 65111 65112 65113 65118 65119 65123 65124 65125 65130 65131 65134 65137 65138 65139 65141 65146 65151 65153 65158 65160 65165 65166 65167 65168 65170 65173 65174 65176 65177 65179 65182 65186 65187 65191 65194 65196 65197 65198 65199 65200 65201 65209 65217 65218 65219 65220 65223 65224 65225 65227 65229 65230 65235 65236 65239 65246 65247 65248 65249 65250 65257 65261 65263 65266 65268 65274 65279 65281 65282 65284 65285 65289 65293 65296 65298 65302 65303 65309 65310 65311 65312 65313 65323 65324 65329 65338 65340 65342 65343 65346 65348 65352 65354 65355 65359 65361 65364 65368 65369 65376 65377 65378 65379 65383 65386 65387 65389 65394 65399 65400 65402 65404 65405 65406 65407 65409 65410 65412 65414 65415 65420 65421 65423 65424 65428 65429 65431 65432 65434 65438 65439 65442 65446 65447 65448 65449 65451 65454 65455 65457 65458 65460 65461 65464 65467 65468 65474 65478 65480 65487 65488 65498 65500 65501 65505 65507 65511 65514 65517 65518 65519 65523 65525 65527 65528 65531 65536 65540 65542 65543 65544 65547 65551 65553 65554 65555 65559 65560 65561 65567 65568 65569 65571 65573 65575 65579 65580 65581 65582 65585 65589 65590 65591 65592 65593 65594 65596 65597 65598 65601 65604 65609 65613 65616 65619 65620 65621 65624 65625 65626 65629 65631 65635 65641 65645 65646 65647 65652 65655 65662 65665 65666 65668 65669 65670 65671 65672 65675 65677 65682 65683 65685 65690 65695 65697 65699 65701 65705 65706 65709 65710 65711 65714 65715 65717 65719 65722 65729 65733 65734 65735 65737 65738 65739 65740 65741 65746 65750 65751 65753 65755 65756 65757 65758 65762 65764 65765 65766 65772 65775 65778 65780 65781 65782 65785 65787 65788 65790 65791 65800 65805 65807 65808 65810 65811 65814 65820 65821 65826 65827 65832 65833 65836 65838 65841 65843 65844 65845 65848 65851 65854 65855 65856 65858 65859 65862 65867 65868 65870 65871 65873 65875 65877 65879 65881 65882 65884 65889 65890 65892 65894 65895 65897 65899 65900 65901 65903 65906 65907 65908 65909 65913 65915 65918 65919 65930 65931 65932 65933 65935 65937 65939 65945 65946 65947 65950 65951 65952 65958 65963 65966 65968 65972 65974 65980 65981 65983 65986 65987 65993 65994 65998 65999 66001 66003 66009 66014 66015 66016 66017 66029 66031 66033 66035 66036 66041 66043 66044 66046 66047 66052 66055 66056 66057 66058 66060 66065 66066 66068 66078 66081 66085 66094 66096 66098 66099 66100 66101 66104 66107 66108 66109 66110 66112 66113 66118 66120 66123 66125 66126 66127 66144 66145 66146 66148 66152 66153 66155 66159 66160 66161 66166 66167 66168 66177 66180 66184 66185 66188 66192 66195 66198 66203 66209 66211 66212 66215 66217 66219 66224 66226 66228 66232 66233 66234 66237 66239 66243 66248 66249 66251 66255 66256 66259 66260 66263 66273 66275 66277 66281 66282 66284 66288 66289 66298 66300 66303 66304 66305 66306 66307 66311 66312 66316 66317 66320 66323 66325 66328 66330 66334 66338 66340 66341 66345 66346 66348 66350 66354 66360 66362 66366 66371 66372 66374 66380 66388 66389 66390 66393 66394 66396 66398 66399 66402 66403 66404 66408 66409 66415 66418 66426 66430 66435 66437 66440 66442 66443 66446 66447 66451 66452 66454 66457 66465 66468 66473 66476 66477 66479 66480 66481 66483 66488 66490 66493 66496 66498 66503 66504 66507 66508 66510 66511 66515 66516 66518 66524 66528 66530 66531 66533 66539 66543 66544 66545 66546 66548 66550 66552 66559 66564 66565 66568 66569 66573 66575 66577 66579 66581 66582 66584 66585 66588 66592 66596 66599 66601 66603 66604 66605 66607 66608 66609 66610 66620 66624 66629 66631 66632 66634 66636 66639 66642 66645 66646 66647 66654 66655 66657 66663 66667 66668 66672 66674 66678 66679 66683 66684 66686 66687 66692 66693 66701 66704 66706 66707 66716 66718 66721 66722 66723 66728 66730 66737 66740 66741 66742 66743 66748 66749 66753 66754 66755 66760 66761 66764 66768 66770 66774 66775 66777 66782 66785 66788 66793 66794 66795 66800 66802 66806 66812 66814 66815 66816 66818 66819 66821 66823 66825 66826 66827 66828 66832 66833 66835 66840 66842 66846 66849 66851 66856 66857 66858 66860 66872 66880 66881 66885 66886 66889 66892 66894 66899 66900 66901 66903 66905 66918 66920 66921 66923 66926 66927 66929 66930 66933 66934 66936 66939 66940 66942 66946 66948 66955 66958 66963 66969 66974 66983 66986 66989 66990 66992 66993 66995 67000 67005 67008 67015 67017 67020 67024 67025 67026 67027 67028 67031 67032 67034 67035 67037 67042 67043 67044 67052 67059 67063 67070 67071 67080 67083 67085 67093 67095 67099 67104 67108 67109 67111 67112 67115 67117 67118 67120 67124 67126 67130 67132 67133 67135 67138 67141 67144 67150 67153 67157 67160 67161 67162 67164 67173 67175 67177 67180 67181 67185 67186 67187 67191 67192 67197 67198 67202 67208 67212 67213 67214 67216 67218 67219 67228 67235 67236 67237 67243 67244 67247 67252 67254 67255 67256 67257 67258 67260 67263 67264 67266 67270 67271 67275 67277 67279 67284 67288 67289 67293 67296 67298 67299 67300 67301 67303 67304 67305 67306 67308 67310 67316 67317 67319 67329 67330 67334 67335 67341 67342 67343 67344 67345 67346 67350 67352 67359 67361 67362 67364 67367 67368 67369 67371 67373 67374 67375 67376 67378 67382 67385 67390 67394 67396 67397 67401 67402 67403 67406 67407 67409 67414 67415 67416 67420 67421 67426 67431 67433 67435 67439 67441 67445 67447 67449 67451 67452 67455 67457 67458 67460 67467 67469 67471 67472 67479 67480 67485 67487 67490 67493 67495 67497 67499 67502 67503 67504 67506 67511 67513 67517 67520 67521 67523 67524 67526 67527 67529 67530 67536 67539 67543 67544 67549 67550 67554 67561 67565 67567 67570 67572 67574 67581 67585 67587 67591 67596 67601 67603 67604 67606 67609 67612 67618 67622 67623 67624 67627 67629 67631 67637 67638 67640 67641 67643 67646 67649 67650 67653 67655 67657 67659 67661 67662 67667 67669 67670 67672 67673 67674 67675 67676 67678 67681 67684 67685 67686 67688 67689 67692 67695 67696 67697 67698 67700 67701 67703 67705 67710 67711 67715 67716 67729 67737 67738 67740 67742 67744 67745 67752 67754 67756 67758 67759 67764 67768 67770 67773 67774 67775 67778 67780 67782 67786 67789 67790 67796 67798 67799 67800 67805 67806 67808 67809 67810 67819 67821 67823 67836 67837 67838 67842 67843 67845 67846 67849 67850 67851 67855 67857 67861 67865 67867 67870 67875 67876 67877 67880 67881 67887 67890 67897 67898 67899 67901 67902 67903 67905 67906 67908 67909 67912 67918 67921 67922 67925 67930 67931 67933 67946 67948 67951 67952 67955 67957 67958 67961 67965 67966 67969 67970 67979 67980 67982 67985 67987 67990 67994 68001 68002 68008 68009 68011 68012 68015 68023 68025 68026 68027 68030 68032 68033 68035 68036 68041 68042 68044 68052 68053 68056 68070 68076 68080 68083 68087 68088 68092 68094 68095 68097 68100 68102 68105 68106 68112 68114 68115 68116 68117 68118 68119 68122 68126 68128 68129 68132 68137 68141 68143 68144 68145 68150 68151 68154 68157 68158 68159 68160 68161 68162 68164 68165 68166 68168 68172 68173 68174 68175 68180 68182 68183 68186 68189 68191 68194 68201 68205 68207 68211 68212 68217 68229 68233 68235 68237 68238 68244 68245 68246 68253 68254 68256 68257 68262 68264 68266 68270 68271 68273 68275 68276 68281 68282 68283 68288 68294 68295 68297 68299 68300 68305 68307 68308 68311 68313 68314 68315 68316 68319 68320 68326 68329 68332 68334 68336 68348 68349 68352 68353 68357 68360 68362 68363 68365 68370 68372 68375 68377 68381 68382 68385 68387 68390 68393 68397 68399 68409 68410 68413 68416 68417 68419 68422 68424 68427 68431 68433 68436 68439 68442 68446 68448 68452 68459 68461 68462 68463 68471 68472 68475 68478 68479 68480 68481 68483 68485 68489 68491 68492 68501 68502 68503 68505 68506 68508 68513 68518 68519 68522 68523 68524 68526 68528 68529 68532 68536 68537 68543 68544 68546 68557 68563 68564 68565 68569 68573 68574 68578 68583 68584 68585 68588 68589 68590 68591 68595 68596 68597 68598 68600 68601 68602 68603 68606 68613 68617 68622 68623 68629 68631 68632 68638 68639 68641 68642 68643 68645 68647 68648 68649 68651 68655 68656 68670 68687 68689 68691 68692 68693 68694 68698 68706 68707 68709 68711 68713 68715 68717 68718 68720 68721 68722 68724 68727 68728 68729 68739 68740 68744 68750 68751 68756 68757 68758 68763 68764 68765 68769 68771 68781 68784 68788 68789 68790 68795 68797 68799 68800 68803 68804 68806 68807 68811 68812 68815 68817 68818 68820 68821 68824 68825 68827 68830 68832 68834 68837 68841 68843 68844 68849 68855 68858 68859 68860 68866 68874 68875 68876 68877 68878 68879 68880 68882 68883 68885 68886 68889 68900 68904 68906 68907 68914 68917 68920 68924 68925 68931 68934 68936 68937 68938 68940 68941 68944 68947 68948 68949 68951 68956 68957 68958 68962 68966 68968 68969 68973 68975 68980 68982 68990 68991 68993 68994 68997 68999 69007 69008 69011 69013 69021 69024 69026 69027 69029 69032 69035 69037 69039 69042 69045 69047 69052 69056 69061 69063 69064 69066 69071 69074 69079 69082 69083 69088 69091 69092 69093 69096 69097 69100 69102 69105 69106 69108 69111 69114 69119 69123 69126 69135 69136 69138 69143 69148 69153 69155 69160 69166 69167 69168 69170 69172 69175 69181 69182 69184 69186 69187 69193 69199 69202 69208 69217 69218 69222 69223 69224 69228 69229 69235 69237 69238 69239 69240 69241 69242 69243 69244 69245 69248 69253 69254 69257 69265 69267 69268 69269 69270 69278 69281 69283 69284 69287 69296 69298 69305 69307 69310 69312 69313 69314 69317 69319 69320 69321 69322 69329 69331 69339 69341 69347 69348 69350 69354 69358 69360 69362 69364 69365 69367 69368 69369 69370 69371 69372 69375 69378 69381 69393 69395 69398 69399 69404 69406 69413 69414 69425 69426 69428 69429 69431 69433 69436 69437 69440 69442 69446 69450 69452 69453 69454 69459 69465 69467 69469 69471 69473 69477 69478 69479 69480 69482 69490 69492 69494 69497 69508 69509 69512 69513 69518 69521 69523 69525 69526 69529 69531 69534 69536 69541 69543 69547 69548 69549 69551 69552 69557 69559 69562 69563 69566 69567 69569 69570 69571 69584 69588 69589 69590 69591 69595 69596 69598 69599 69603 69605 69607 69608 69617 69618 69619 69620 69622 69623 69624 69625 69627 69628 69632 69633 69636 69639 69640 69641 69644 69648 69655 69656 69657 69658 69659 69660 69662 69665 69668 69669 69671 69672 69673 69682 69683 69689 69690 69692 69695 69696 69698 69700 69703 69720 69721 69730 69731 69733 69737 69740 69743 69747 69752 69753 69754 69757 69759 69763 69766 69769 69773 69774 69777 69792 69795 69796 69798 69802 69805 69806 69811 69815 69818 69821 69826 69830 69832 69833 69834 69837 69840 69841 69843 69846 69847 69848 69851 69855 69856 69857 69859 69861 69866 69867 69872 69873 69876 69877 69885 69886 69894 69898 69900 69902 69906 69909 69910 69916 69919 69920 69921 69922 69924 69926 69927 69928 69931 69935 69936 69937 69941 69946 69947 69951 69954 69956 69964 69966 69969 69974 69976 69977 69981 69983 69985 69988 69991 69994 69998 70000 70001 70002 70004 70005 70008 70011 70017 70018 70020 70022 70024 70025 70026 70027 70029 70030 70034 70036 70038 70040 70041 70044 70049 70051 70053 70055 70060 70061 70062 70063 70065 70066 70068 70069 70070 70071 70072 70073 70074 70075 70077 70080 70083 70086 70089 70091 70092 70094 70095 70096 70098 70101 70104 70105 70106 70108 70114 70117 70119 70120 70121 70123 70124 70127 70128 70131 70133 70137 70139 70140 70144 70148 70150 70152 70154 70155 70156 70159 70163 70166 70171 70174 70179 70182 70183 70185 70186 70190 70192 70193 70196 70201 70203 70207 70209 70210 70211 70212 70220 70221 70222 70223 70226 70227 70234 70238 70240 70241 70242 70243 70244 70253 70257 70258 70259 70260 70262 70266 70267 70269 70273 70274 70279 70280 70281 70283 70286 70288 70290 70291 70292 70295 70296 70299 70306 70307 70308 70309 70311 70312 70315 70317 70320 70328 70329 70330 70332 70335 70336 70340 70344 70347 70349 70352 70353 70356 70357 70360 70370 70371 70373 70375 70379 70380 70382 70383 70388 70390 70391 70392 70393 70396 70397 70400 70407 70408 70409 70410 70412 70413 70417 70420 70422 70423 70427 70429 70433 70436 70442 70443 70444 70445 70448 70449 70452 70455 70456 70461 70464 70465 70467 70468 70469 70471 70473 70475 70477 70481 70483 70485 70486 70487 70488 70490 70491 70492 70494 70496 70497 70498 70501 70505 70511 70516 70517 70518 70519 70520 70522 70526 70531 70533 70539 70541 70542 70543 70544 70545 70550 70554 70557 70561 70565 70569 70570 70572 70577 70581 70582 70583 70590 70593 70594 70595 70596 70599 70600 70602 70603 70607 70609 70610 70612 70613 70619 70621 70628 70629 70632 70638 70641 70642 70643 70645 70647 70648 70653 70654 70657 70659 70660 70664 70672 70673 70675 70678 70682 70686 70691 70692 70693 70697 70698 70699 70701 70707 70709 70710 70713 70718 70720 70721 70731 70732 70740 70741 70744 70746 70755 70756 70757 70760 70761 70762 70765 70766 70769 70770 70771 70772 70774 70781 70783 70784 70786 70789 70790 70792 70793 70796 70799 70802 70803 70804 70807 70808 70809 70812 70813 70818 70820 70821 70825 70826 70828 70830 70831 70833 70837 70838 70844 70846 70849 70850 70851 70854 70857 70865 70867 70868 70869 70881 70882 70883 70884 70888 70889 70890 70891 70892 70893 70899 70902 70904 70905 70907 70909 70918 70919 70923 70927 70929 70932 70934 70936 70937 70938 70946 70948 70950 70958 70959 70960 70961 70962 70963 70965 70970 70975 70978 70979 70982 70985 70989 70990 70993 70996 70997 70998 71002 71005 71008 71010 71012 71013 71020 71024 71028 71030 71031 71032 71033 71034 71037 71039 71040 71046 71047 71048 71052 71054 71061 71063 71066 71068 71072 71073 71076 71078 71079 71083 71087 71091 71094 71095 71096 71099 71102 71106 71107 71108 71111 71118 71123 71126 71129 71130 71131 71137 71139 71145 71149 71151 71159 71161 71163 71164 71167 71170 71172 71173 71177 71179 71181 71183 71184 71185 71186 71190 71192 71194 71195 71196 71199 71200 71202 71211 71213 71214 71215 71219 71220 71221 71222 71227 71230 71231 71232 71235 71237 71246 71248 71251 71253 71258 71259 71261 71266 71268 71272 71274 71277 71281 71285 71286 71287 71289 71295 71296 71299 71304 71306 71313 71314 71316 71321 71323 71325 71337 71338 71339 71340 71346 71350 71351 71352 71355 71357 71360 71361 71362 71363 71365 71370 71372 71373 71379 71380 71381 71385 71387 71393 71398 71399 71400 71401 71402 71403 71406 71407 71409 71415 71417 71418 71420 71421 71422 71425 71426 71429 71431 71433 71437 71443 71445 71446 71449 71450 71454 71458 71460 71461 71464 71468 71470 71471 71474 71475 71477 71478 71481 71485 71490 71492 71493 71495 71503 71507 71509 71511 71514 71515 71519 71522 71525 71526 71528 71534 71536 71538 71540 71544 71548 71552 71557 71559 71560 71561 71566 71567 71569 71570 71578 71584 71586 71587 71592 71594 71596 71597 71598 71602 71603 71606 71607 71608 71613 71618 71620 71622 71623 71625 71626 71629 71632 71633 71636 71638 71641 71643 71648 71649 71652 71653 71654 71662 71663 71664 71665 71667 71669 71672 71673 71675 71676 71678 71681 71685 71689 71690 71691 71692 71694 71696 71697 71698 71699 71700 71705 71708 71710 71711 71712 71715 71716 71717 71719 71720 71721 71722 71723 71724 71726 71732 71734 71735 71738 71739 71740 71743 71747 71748 71749 71750 71751 71760 71763 71767 71769 71776 71780 71782 71784 71787 71788 71794 71798 71799 71802 71803 71804 71806 71811 71815 71818 71823 71824 71825 71829 71830 71832 71834 71836 71837 71838 71839 71844 71852 71854 71860 71864 71868 71869 71870 71871 71872 71873 71877 71881 71884 71887 71888 71890 71891 71898 71901 71902 71909 71910 71911 71912 71913 71917 71918 71920 71922 71923 71926 71927 71928 71930 71931 71933 71935 71936 71938 71944 71947 71950 71951 71954 71956 71957 71959 71962 71963 71964 71965 71966 71967 71970 71973 71980 71985 71988 71991 71993 71995 72000 72002 72004 72006 72007 72009 72011 72012 72014 72015 72021 72023 72030 72038 72047 72048 72049 72055 72060 72063 72068 72070 72073 72075 72077 72078 72079 72081 72087 72091 72092 72094 72097 72099 72100 72101 72106 72108 72110 72117 72119 72121 72123 72125 72127 72129 72130 72132 72134 72135 72139 72141 72142 72144 72145 72146 72148 72150 72152 72153 72156 72161 72162 72165 72166 72167 72168 72170 72173 72179 72182 72186 72188 72189 72190 72191 72193 72195 72197 72198 72199 72201 72203 72205 72206 72209 72210 72212 72216 72220 72221 72222 72225 72230 72238 72240 72241 72242 72243 72245 72248 72251 72255 72259 72261 72265 72273 72277 72281 72282 72288 72291 72294 72296 72298 72301 72302 72310 72315 72321 72322 72323 72326 72327 72328 72331 72332 72336 72338 72341 72342 72343 72345 72346 72347 72354 72356 72359 72361 72363 72364 72368 72370 72374 72375 72376 72378 72381 72382 72384 72388 72392 72396 72404 72405 72407 72409 72410 72411 72412 72414 72416 72417 72419 72422 72423 72424 72427 72428 72431 72433 72436 72437 72440 72443 72445 72446 72449 72450 72452 72454 72458 72459 72461 72462 72467 72468 72471 72472 72475 72478 72480 72483 72487 72488 72491 72492 72496 72498 72501 72504 72515 72516 72518 72523 72525 72528 72531 72532 72534 72535 72539 72541 72542 72546 72547 72548 72552 72553 72556 72560 72561 72563 72564 72566 72568 72569 72577 72578 72579 72582 72583 72594 72595 72596 72597 72598 72600 72604 72606 72608 72610 72612 72613 72615 72617 72619 72620 72623 72627 72628 72630 72635 72641 72642 72643 72649 72650 72651 72652 72654 72656 72657 72660 72661 72666 72670 72671 72672 72673 72674 72675 72677 72678 72681 72687 72688 72695 72696 72701 72705 72706 72709 72712 72714 72718 72719 72721 72726 72733 72735 72737 72739 72740 72742 72743 72746 72747 72753 72754 72755 72756 72760 72762 72767 72770 72774 72779 72786 72787 72789 72790 72791 72792 72801 72802 72804 72806 72809 72814 72820 72821 72823 72825 72828 72831 72835 72836 72837 72839 72844 72850 72853 72854 72860 72868 72870 72871 72874 72877 72879 72883 72884 72885 72891 72893 72894 72895 72910 72913 72921 72924 72925 72928 72932 72937 72941 72942 72945 72946 72952 72954 72955 72956 72960 72961 72967 72968 72969 72970 72975 72977 72979 72983 72991 72993 73002 73005 73008 73010 73011 73012 73020 73022 73023 73024 73029 73034 73036 73037 73045 73051 73054 73058 73059 73060 73064 73067 73068 73069 73072 73074 73075 73084 73086 73091 73094 73102 73104 73105 73106 73108 73111 73112 73113 73119 73120 73123 73125 73126 73127 73131 73132 73133 73136 73139 73142 73147 73149 73155 73156 73159 73162 73167 73171 73176 73177 73179 73180 73182 73183 73184 73186 73189 73190 73191 73196 73199 73200 73202 73204 73206 73210 73212 73213 73214 73221 73223 73233 73234 73235 73238 73239 73243 73244 73245 73247 73248 73250 73254 73255 73257 73260 73265 73270 73275 73278 73279 73283 73288 73289 73292 73293 73296 73297 73299 73300 73305 73307 73311 73313 73314 73315 73316 73320 73321 73324 73325 73327 73330 73335 73336 73339 73341 73342 73343 73345 73346 73349 73352 73354 73355 73357 73361 73363 73366 73372 73373 73377 73381 73382 73389 73390 73391 73392 73394 73403 73404 73408 73410 73414 73418 73421 73423 73426 73431 73437 73439 73442 73445 73449 73453 73457 73461 73465 73468 73470 73471 73473 73477 73478 73483 73488 73491 73494 73495 73498 73500 73503 73504 73505 73509 73510 73514 73518 73519 73521 73523 73525 73526 73528 73529 73531 73533 73536 73537 73540 73541 73546 73547 73548 73549 73550 73551 73552 73559 73561 73563 73565 73566 73569 73571 73572 73573 73577 73582 73586 73587 73589 73592 73593 73596 73597 73598 73599 73602 73604 73605 73608 73611 73615 73618 73623 73630 73631 73638 73639 73640 73648 73651 73653 73662 73667 73668 73669 73675 73676 73677 73678 73681 73687 73689 73690 73691 73693 73694 73699 73701 73702 73706 73708 73713 73716 73717 73718 73729 73730 73736 73741 73742 73748 73749 73750 73752 73756 73760 73761 73764 73765 73768 73770 73771 73774 73775 73782 73783 73786 73789 73801 73803 73806 73811 73812 73818 73822 73829 73833 73835 73837 73838 73839 73842 73845 73846 73849 73851 73852 73854 73860 73861 73862 73863 73864 73865 73869 73873 73877 73879 73881 73882 73886 73892 73894 73896 73899 73910 73911 73915 73920 73921 73925 73926 73927 73928 73931 73932 73933 73934 73936 73940 73941 73942 73945 73946 73948 73949 73953 73962 73966 73971 73974 73975 73977 73979 73980 73984 73995 73996 73998 73999 74002 74004 74005 74007 74011 74013 74019 74026 74027 74029 74030 74037 74038 74041 74043 74045 74049 74051 74058 74061 74063 74065 74066 74068 74069 74071 74074 74076 74081 74083 74085 74091 74098 74099 74101 74103 74105 74108 74109 74110 74115 74116 74119 74123 74127 74129 74135 74136 74140 74142 74144 74145 74147 74152 74156 74158 74159 74160 74161 74163 74167 74168 74172 74180 74181 74183 74185 74187 74189 74197 74198 74199 74200 74207 74210 74216 74217 74225 74227 74228 74230 74239 74240 74242 74243 74245 74248 74250 74253 74254 74255 74256 74262 74268 74271 74273 74274 74275 74276 74278 74285 74287 74288 74289 74290 74293 74296 74300 74302 74309 74314 74316 74318 74320 74321 74323 74326 74328 74330 74332 74333 74338 74340 74343 74345 74349 74350 74351 74353 74355 74357 74364 74365 74370 74371 74373 74374 74376 74381 74382 74383 74389 74390 74391 74396 74397 74398 74400 74402 74403 74404 74406 74409 74410 74411 74413 74415 74416 74418 74420 74421 74422 74424 74427 74428 74429 74432 74437 74441 74442 74445 74448 74449 74452 74453 74457 74460 74461 74463 74468 74469 74470 74475 74477 74479 74480 74488 74489 74492 74494 74495 74496 74497 74498 74504 74506 74515 74521 74533 74537 74542 74543 74545 74547 74548 74550 74551 74552 74559 74560 74563 74565 74566 74568 74569 74570 74571 74572 74573 74574 74577 74579 74580 74584 74587 74589 74590 74593 74597 74601 74603 74606 74607 74608 74611 74612 74618 74625 74626 74627 74629 74630 74631 74638 74639 74641 74648 74651 74657 74658 74660 74661 74662 74664 74665 74667 74670 74671 74676 74679 74683 74686 74688 74690 74692 74694 74696 74697 74699 74701 74704 74705 74707 74712 74713 74715 74716 74717 74718 74721 74723 74727 74731 74733 74735 74736 74740 74743 74744 74746 74750 74755 74757 74758 74759 74763 74764 74765 74766 74770 74771 74772 74778 74779 74781 74782 74785 74787 74791 74796 74798 74800 74801 74802 74806 74807 74811 74812 74814 74817 74818 74820 74821 74824 74826 74831 74832 74835 74842 74843 74847 74848 74856 74861 74862 74863 74864 74865 74872 74873 74874 74878 74879 74880 74883 74886 74887 74891 74893 74897 74898 74901 74902 74903 74907 74909 74910 74911 74913 74914 74922 74926 74928 74929 74930 74933 74937 74940 74943 74944 74949 74950 74953 74955 74957 74958 74959 74962 74964 74965 74966 74968 74969 74970 74971 74972 74975 74977 74983 74986 74988 74989 74990 74996 75001 75003 75005 75008 75009 75010 75015 75016 75023 75024 75026 75029 75030 75032 75033 75041 75043 75045 75046 75047 75048 75050 75051 75053 75054 75063 75064 75065 75070 75077 75080 75081 75082 75087 75089 75095 75096 75102 75103 75108 75110 75111 75114 75117 75119 75121 75122 75124 75129 75131 75137 75140 75141 75144 75153 75157 75158 75159 75160 75165 75166 75169 75170 75171 75176 75180 75184 75185 75187 75193 75195 75197 75198 75202 75203 75208 75210 75213 75214 75221 75222 75225 75232 75236 75243 75244 75248 75249 75251 75257 75258 75260 75262 75264 75265 75272 75274 75278 75281 75282 75285 75286 75287 75291 75295 75296 75298 75302 75303 75305 75306 75309 75310 75316 75322 75325 75334 75336 75339 75341 75343 75347 75348 75349 75351 75353 75354 75356 75357 75361 75364 75365 75367 75368 75373 75376 75380 75381 75382 75384 75385 75386 75388 75391 75394 75395 75397 75399 75402 75406 75410 75411 75414 75417 75419 75420 75421 75423 75432 75434 75442 75443 75446 75448 75451 75453 75456 75458 75461 75462 75464 75469 75470 75475 75483 75484 75485 75487 75488 75497 75500 75505 75506 75509 75510 75531 75534 75535 75537 75541 75543 75546 75548 75549 75551 75552 75554 75562 75564 75565 75568 75572 75573 75577 75578 75579 75582 75585 75586 75587 75590 75594 75595 75605 75606 75620 75623 75625 75628 75633 75635 75638 75641 75649 75650 75653 75654 75656 75657 75660 75669 75670 75671 75672 75674 75676 75678 75681 75685 75686 75687 75690 75695 75700 75702 75704 75705 75706 75710 75716 75717 75718 75724 75732 75735 75738 75739 75741 75743 75745 75746 75748 75751 75753 75755 75756 75757 75758 75759 75762 75764 75765 75766 75767 75768 75771 75773 75776 75778 75782 75784 75786 75787 75790 75792 75794 75797 75799 75800 75812 75823 75825 75826 75828 75829 75830 75832 75834 75835 75840 75842 75843 75845 75846 75847 75848 75851 75853 75856 75857 75858 75859 75860 75861 75862 75863 75870 75871 75872 75874 75875 75876 75877 75881 75882 75885 75886 75887 75889 75891 75895 75897 75898 75899 75900 75904 75906 75907 75910 75911 75914 75919 75921 75927 75928 75930 75938 75939 75941 75944 75946 75955 75960 75969 75970 75975 75977 75988 75992 75993 75994 75995 75996 76001 76002 76003 76004 76006 76007 76008 76009 76011 76012 76013 76014 76018 76020 76021 76022 76024 76025 76026 76030 76032 76035 76036 76038 76040 76042 76044 76048 76056 76057 76059 76061 76065 76066 76070 76071 76075 76078 76081 76085 76086 76090 76093 76094 76096 76098 76099 76100 76105 76106 76109 76112 76113 76114 76118 76121 76123 76124 76128 76131 76135 76136 76137 76143 76144 76148 76149 76150 76151 76152 76153 76155 76159 76160 76162 76167 76173 76175 76178 76180 76186 76189 76191 76194 76195 76203 76205 76208 76209 76214 76217 76220 76221 76222 76223 76224 76227 76229 76231 76232 76233 76237 76239 76241 76242 76247 76252 76263 76265 76266 76268 76271 76272 76273 76278 76279 76281 76282 76286 76289 76290 76291 76295 76296 76298 76299 76303 76306 76307 76310 76312 76314 76318 76321 76323 76324 76325 76328 76329 76330 76333 76345 76347 76353 76355 76358 76361 76363 76368 76369 76372 76373 76378 76379 76382 76386 76387 76391 76393 76399 76400 76401 76402 76403 76407 76410 76412 76418 76421 76423 76427 76429 76430 76436 76441 76442 76444 76446 76448 76449 76450 76453 76455 76456 76459 76460 76461 76463 76464 76465 76467 76468 76469 76470 76473 76474 76476 76477 76478 76480 76482 76483 76484 76491 76492 76493 76495 76498 76501 76503 76510 76512 76513 76514 76516 76517 76522 76525 76527 76528 76533 76534 76538 76540 76541 76545 76546 76547 76549 76550 76552 76556 76557 76558 76559 76569 76570 76571 76573 76575 76577 76579 76587 76588 76590 76593 76596 76598 76608 76610 76611 76612 76615 76622 76623 76626 76628 76629 76630 76631 76637 76643 76650 76651 76655 76656 76657 76658 76661 76662 76666 76668 76669 76671 76672 76673 76674 76675 76679 76680 76687 76688 76689 76694 76701 76711 76713 76714 76726 76728 76732 76739 76742 76746 76750 76751 76754 76757 76758 76762 76763 76767 76773 76774 76776 76780 76782 76786 76787 76790 76791 76795 76800 76804 76805 76806 76807 76808 76811 76812 76814 76816 76818 76824 76831 76832 76834 76836 76837 76838 76842 76848 76850 76852 76855 76857 76864 76865 76867 76870 76871 76872 76874 76879 76881 76883 76884 76885 76890 76894 76896 76897 76898 76907 76909 76911 76914 76916 76918 76920 76923 76926 76927 76928 76929 76930 76931 76941 76944 76945 76950 76951 76955 76957 76958 76960 76961 76962 76964 76965 76969 76971 76972 76980 76993 76994 76998 77004 77008 77009 77010 77012 77013 77018 77020 77025 77027 77028 77029 77031 77032 77041 77042 77047 77054 77058 77060 77062 77063 77068 77069 77071 77072 77073 77076 77081 77084 77085 77086 77088 77091 77094 77096 77098 77102 77106 77107 77111 77115 77117 77118 77121 77122 77123 77128 77132 77134 77136 77137 77138 77140 77141 77144 77150 77155 77157 77158 77160 77161 77163 77164 77165 77166 77171 77176 77181 77184 77186 77191 77192 77193 77194 77200 77207 77209 77215 77217 77221 77223 77224 77227 77230 77232 77233 77237 77241 77244 77246 77247 77249 77252 77254 77256 77263 77271 77273 77275 77279 77280 77284 77285 77286 77289 77292 77293 77294 77296 77302 77304 77305 77311 77319 77322 77323 77325 77326 77327 77331 77332 77334 77337 77338 77339 77341 77342 77343 77345 77349 77350 77354 77355 77357 77362 77366 77369 77370 77371 77372 77374 77376 77378 77384 77388 77391 77392 77394 77397 77398 77399 77401 77402 77406 77414 77415 77421 77427 77428 77429 77430 77432 77433 77437 77439 77440 77441 77442 77445 77456 77457 77459 77460 77462 77464 77465 77467 77468 77471 77472 77473 77475 77477 77479 77484 77485 77486 77489 77491 77495 77498 77501 77502 77503 77504 77505 77507 77508 77517 77521 77524 77531 77542 77548 77549 77556 77561 77563 77565 77566 77570 77572 77573 77574 77575 77583 77584 77586 77589 77594 77595 77599 77602 77605 77608 77610 77617 77620 77622 77624 77629 77630 77633 77635 77639 77643 77648 77652 77653 77654 77655 77656 77657 77658 77660 77662 77665 77670 77672 77673 77677 77678 77679 77680 77681 77682 77687 77688 77693 77694 77695 77696 77697 77700 77701 77704 77705 77706 77708 77709 77712 77713 77714 77715 77717 77718 77720 77722 77723 77725 77727 77728 77729 77730 77731 77733 77734 77736 77737 77738 77740 77741 77742 77745 77755 77760 77766 77773 77774 77775 77776 77777 77778 77787 77791 77794 77795 77797 77800 77802 77803 77804 77806 77807 77808 77810 77812 77813 77816 77825 77828 77830 77833 77835 77836 77839 77842 77844 77848 77851 77853 77854 77856 77857 77861 77864 77865 77867 77868 77872 77873 77879 77881 77882 77886 77890 77891 77892 77898 77899 77900 77901 77903 77907 77913 77915 77916 77917 77921 77923 77928 77932 77933 77937 77938 77942 77943 77945 77947 77951 77953 77956 77957 77959 77960 77963 77964 77965 77967 77968 77972 77979 77986 77988 77991 77992 77993 77997 77999 78003 78005 78006 78007 78011 78013 78014 78017 78019 78020 78023 78027 78028 78030 78033 78037 78041 78043 78053 78055 78057 78058 78059 78061 78062 78063 78064 78065 78068 78072 78073 78077 78078 78080 78081 78083 78095 78098 78099 78100 78103 78104 78106 78111 78112 78115 78116 78117 78121 78124 78129 78132 78133 78135 78136 78137 78144 78146 78148 78150 78151 78153 78157 78163 78167 78168 78169 78173 78176 78180 78181 78188 78189 78192 78200 78203 78204 78207 78208 78211 78213 78215 78217 78218 78224 78226 78230 78231 78233 78240 78244 78247 78250 78259 78263 78267 78268 78269 78272 78273 78274 78275 78277 78284 78292 78297 78298 78300 78301 78302 78303 78304 78306 78307 78308 78310 78312 78316 78318 78319 78320 78321 78323 78327 78331 78332 78337 78338 78341 78343 78344 78345 78350 78357 78361 78365 78367 78368 78369 78370 78371 78373 78374 78377 78379 78382 78383 78385 78388 78389 78390 78402 78404 78406 78408 78422 78423 78426 78428 78434 78437 78443 78444 78445 78448 78453 78457 78460 78469 78470 78475 78484 78499 78501 78506 78512 78517 78519 78520 78521 78522 78524 78531 78533 78534 78535 78536 78537 78541 78543 78544 78545 78546 78551 78552 78557 78558 78559 78564 78569 78576 78577 78579 78582 78583 78584 78587 78588 78590 78595 78596 78598 78599 78601 78602 78603 78604 78606 78610 78616 78633 78635 78638 78642 78644 78650 78652 78655 78657 78659 78662 78668 78671 78673 78674 78681 78682 78688 78690 78692 78697 78698 78701 78706 78709 78710 78711 78716 78720 78723 78726 78730 78731 78734 78736 78738 78746 78748 78754 78755 78756 78758 78761 78765 78771 78774 78779 78781 78782 78785 78786 78787 78790 78792 78793 78795 78799 78806 78807 78813 78815 78816 78819 78821 78823 78824 78827 78828 78830 78831 78833 78834 78835 78837 78838 78840 78843 78845 78847 78848 78849 78853 78859 78860 78861 78864 78865 78870 78872 78877 78878 78879 78881 78883 78886 78890 78892 78895 78900 78901 78903 78905 78907 78912 78916 78919 78922 78925 78926 78927 78928 78930 78933 78937 78946 78947 78949 78954 78958 78959 78960 78963 78964 78966 78967 78969 78972 78976 78979 78982 78983 78984 78986 78990 78992 79005 79007 79012 79014 79016 79020 79023 79024 79030 79031 79033 79037 79038 79040 79042 79046 79048 79051 79054 79058 79063 79065 79068 79069 79071 79072 79075 79076 79077 79080 79081 79084 79085 79090 79097 79102 79116 79123 79125 79126 79128 79130 79131 79132 79133 79136 79139 79141 79144 79146 79147 79152 79154 79155 79162 79163 79164 79167 79168 79169 79174 79176 79179 79184 79185 79193 79194 79195 79196 79197 79198 79199 79203 79210 79213 79217 79220 79221 79222 79223 79225 79226 79227 79228 79229 79230 79231 79235 79236 79238 79242 79243 79244 79248 79249 79251 79257 79259 79262 79263 79264 79266 79270 79271 79276 79281 79282 79284 79286 79287 79289 79290 79292 79299 79301 79302 79303 79308 79309 79311 79313 79316 79317 79319 79322 79323 79324 79327 79331 79335 79336 79337 79338 79343 79345 79347 79348 79353 79354 79355 79357 79358 79359 79362 79365 79366 79373 79374 79375 79379 79381 79383 79385 79386 79387 79391 79392 79393 79398 79399 79400 79404 79405 79407 79415 79417 79420 79424 79425 79428 79429 79432 79435 79439 79442 79443 79446 79447 79449 79454 79456 79457 79463 79466 79467 79469 79470 79471 79472 79474 79475 79478 79480 79482 79489 79494 79495 79496 79498 79499 79500 79506 79509 79510 79515 79517 79519 79527 79529 79530 79534 79543 79545 79549 79552 79554 79555 79556 79559 79561 79562 79563 79564 79565 79569 79570 79571 79577 79579 79581 79583 79588 79594 79598 79599 79605 79606 79607 79608 79611 79614 79619 79621 79623 79624 79625 79627 79629 79630 79631 79634 79644 79647 79648 79651 79652 79653 79658 79662 79663 79666 79667 79673 79675 79678 79681 79682 79685 79686 79690 79691 79698 79701 79703 79704 79705 79706 79710 79712 79719 79721 79725 79727 79728 79730 79735 79736 79739 79742 79743 79745 79747 79748 79749 79750 79752 79754 79755 79767 79768 79770 79778 79779 79780 79781 79782 79783 79784 79786 79788 79789 79790 79792 79793 79797 79801 79802 79805 79806 79811 79813 79818 79820 79822 79823 79826 79828 79829 79831 79833 79834 79835 79842 79850 79852 79855 79856 79857 79858 79859 79863 79867 79869 79872 79875 79877 79880 79883 79884 79886 79894 79896 79903 79904 79905 79906 79907 79909 79910 79921 79924 79926 79928 79931 79932 79933 79935 79936 79937 79944 79945 79946 79950 79951 79955 79957 79959 79960 79965 79967 79969 79973 79974 79975 79980 79981 79982 79983 79984 79994 79995 79996 79997 79999 80002 80003 80004 80006 80007 80008 80012 80015 80018 80019 80022 80025 80027 80030 80034 80035 80037 80041 80042 80045 80051 80053 80055 80059 80061 80064 80067 80069 80072 80073 80080 80082 80086 80087 80094 80095 80098 80099 80102 80107 80109 80114 80115 80116 80117 80119 80120 80122 80124 80128 80130 80134 80135 80137 80138 80141 80147 80150 80151 80155 80156 80158 80159 80164 80165 80170 80171 80172 80174 80177 80188 80190 80191 80192 80194 80196 80198 80199 80203 80204 80205 80206 80207 80211 80212 80216 80218 80225 80230 80232 80233 80234 80238 80239 80240 80243 80248 80249 80250 80251 80252 80253 80254 80256 80259 80261 80262 80267 80268 80270 80273 80276 80278 80279 80282 80283 80284 80285 80287 80288 80290 80291 80292 80294 80295 80298 80299 80301 80302 80305 80307 80308 80309 80310 80316 80321 80322 80325 80330 80333 80334 80337 80344 80346 80349 80350 80353 80359 80362 80363 80365 80368 80374 80376 80380 80385 80386 80390 80399 80400 80402 80405 80406 80410 80412 80417 80419 80420 80421 80427 80430 80431 80432 80433 80435 80438 80445 80446 80448 80450 80455 80471 80472 80473 80474 80475 80477 80479 80480 80486 80487 80489 80490 80492 80494 80495 80501 80502 80507 80513 80516 80517 80519 80520 80521 80531 80532 80534 80536 80539 80540 80546 80547 80548 80550 80551 80553 80556 80557 80566 80575 80577 80578 80579 80580 80581 80584 80585 80593 80599 80602 80610 80613 80614 80621 80626 80627 80631 80632 80634 80637 80640 80643 80644 80645 80648 80649 80651 80657 80658 80661 80662 80663 80666 80668 80673 80675 80684 80686 80687 80688 80689 80690 80691 80695 80696 80698 80701 80703 80705 80706 80708 80709 80711 80720 80723 80726 80727 80728 80729 80731 80734 80741 80742 80744 80745 80747 80750 80752 80753 80756 80762 80766 80769 80770 80771 80773 80778 80779 80782 80783 80789 80790 80792 80794 80799 80802 80803 80812 80814 80818 80823 80825 80827 80829 80832 80843 80844 80846 80847 80850 80853 80865 80874 80877 80878 80880 80882 80886 80891 80892 80893 80894 80895 80896 80901 80903 80906 80907 80909 80913 80917 80923 80925 80933 80934 80935 80941 80945 80946 80949 80951 80953 80957 80958 80959 80961 80963 80967 80968 80974 80975 80976 80978 80982 80987 80993 80994 80995 80997 81001 81004 81005 81008 81010 81011 81012 81015 81021 81023 81028 81029 81032 81033 81035 81036 81041 81042 81045 81047 81051 81053 81058 81059 81062 81067 81070 81072 81074 81078 81079 81084 81085 81086 81088 81091 81096 81099 81101 81105 81106 81110 81113 81114 81119 81125 81129 81132 81133 81134 81136 81140 81142 81143 81146 81147 81150 81151 81153 81154 81159 81161 81165 81167 81170 81172 81173 81174 81176 81180 81182 81183 81187 81189 81190 81191 81192 81193 81194 81195 81198 81201 81202 81209 81210 81212 81214 81215 81221 81222 81240 81241 81243 81245 81246 81247 81249 81256 81257 81258 81262 81263 81266 81274 81275 81276 81278 81282 81286 81294 81295 81296 81298 81300 81301 81307 81308 81309 81315 81317 81318 81319 81323 81326 81333 81340 81341 81346 81348 81350 81351 81352 81353 81354 81355 81356 81359 81362 81364 81366 81367 81370 81371 81372 81376 81377 81378 81382 81388 81389 81392 81394 81396 81398 81407 81410 81411 81412 81419 81422 81425 81429 81430 81431 81436 81439 81441 81444 81447 81448 81451 81456 81459 81464 81465 81468 81474 81479 81482 81483 81486 81487 81490 81493 81495 81496 81500 81511 81513 81514 81515 81519 81520 81522 81529 81534 81538 81539 81541 81543 81547 81549 81550 81551 81557 81563 81567 81571 81576 81579 81580 81582 81590 81593 81595 81597 81598 81599 81600 81602 81607 81608 81609 81611 81614 81615 81616 81617 81619 81621 81622 81628 81629 81630 81632 81639 81640 81643 81646 81650 81651 81652 81653 81654 81655 81663 81665 81667 81670 81673 81674 81675 81677 81678 81680 81685 81687 81688 81692 81697 81698 81699 81700 81701 81705 81707 81710 81713 81719 81720 81721 81722 81724 81726 81731 81735 81737 81738 81740 81741 81742 81744 81746 81748 81749 81752 81753 81755 81763 81769 81772 81777 81779 81780 81781 81782 81784 81785 81786 81787 81791 81795 81796 81798 81799 81803 81804 81806 81807 81808 81810 81811 81817 81820 81821 81823 81828 81830 81832 81842 81845 81849 81851 81853 81854 81857 81859 81860 81863 81871 81872 81873 81878 81880 81888 81889 81891 81896 81898 81899 81900 81906 81908 81909 81910 81917 81918 81919 81922 81926 81930 81936 81939 81941 81942 81943 81944 81948 81949 81952 81956 81958 81959 81961 81969 81970 81971 81974 81975 81977 81978 81981 81982 81988 81992 81996 81998 81999 82001 82004 82006 82007 82011 82013 82014 82016 82020 82022 82024 82026 82034 82035 82038 82039 82040 82041 82044 82046 82047 82048 82054 82058 82063 82066 82067 82077 82079 82080 82081 82082 82086 82087 82089 82090 82093 82095 82096 82098 82100 82101 82102 82103 82107 82111 82112 82113 82117 82120 82125 82126 82128 82140 82141 82144 82145 82155 82157 82158 82162 82164 82167 82169 82170 82171 82172 82173 82174 82175 82180 82185 82188 82191 82193 82199 82201 82202 82204 82206 82207 82209 82212 82213 82219 82221 82222 82223 82226 82229 82230 82232 82234 82242 82244 82245 82246 82249 82252 82253 82254 82257 82261 82263 82268 82271 82274 82277 82279 82282 82284 82287 82292 82295 82298 82299 82300 82302 82305 82307 82310 82315 82316 82318 82320 82321 82322 82328 82331 82332 82335 82338 82342 82343 82344 82346 82353 82355 82356 82358 82360 82362 82364 82365 82369 82370 82371 82373 82374 82376 82378 82379 82381 82383 82388 82389 82396 82397 82398 82403 82404 82406 82409 82411 82414 82417 82422 82424 82425 82427 82428 82431 82433 82436 82438 82439 82440 82441 82443 82444 82445 82448 82450 82451 82452 82456 82459 82463 82464 82465 82466 82467 82470 82472 82474 82475 82476 82479 82481 82482 82488 82490 82493 82494 82495 82503 82510 82515 82517 82521 82523 82524 82525 82528 82529 82530 82532 82533 82534 82535 82536 82540 82544 82545 82546 82557 82560 82561 82563 82566 82567 82568 82569 82570 82571 82572 82574 82576 82577 82578 82580 82582 82583 82584 82586 82589 82592 82598 82602 82604 82606 82609 82613 82614 82617 82619 82622 82626 82628 82634 82636 82639 82641 82642 82646 82647 82648 82649 82651 82652 82654 82663 82664 82666 82667 82668 82669 82670 82673 82677 82682 82683 82685 82686 82687 82689 82690 82691 82692 82695 82698 82699 82701 82702 82703 82706 82708 82711 82714 82716 82717 82718 82720 82724 82730 82736 82739 82744 82756 82757 82759 82762 82764 82765 82768 82770 82774 82775 82776 82777 82780 82786 82787 82788 82790 82793 82799 82801 82806 82807 82810 82814 82824 82828 82830 82831 82832 82837 82838 82843 82850 82851 82852 82854 82855 82856 82859 82860 82861 82862 82864 82867 82869 82871 82872 82873 82874 82875 82877 82878 82879 82880 82883 82884 82885 82888 82892 82894 82895 82897 82898 82900 82903 82906 82907 82908 82909 82910 82913 82914 82915 82917 82921 82923 82924 82925 82933 82935 82937 82940 82944 82946 82947 82949 82954 82967 82970 82975 82976 82978 82981 82982 82984 82989 82993 82994 82995 82999 83003 83007 83008 83010 83011 83020 83022 83023 83024 83026 83027 83030 83031 83032 83037 83044 83047 83048 83051 83053 83054 83056 83060 83072 83077 83083 83086 83087 83089 83090 83094 83095 83096 83101 83104 83105 83109 83110 83113 83114 83115 83116 83119 83121 83122 83123 83126 83128 83129 83132 83134 83138 83139 83141 83143 83149 83150 83154 83155 83157 83160 83161 83163 83167 83169 83170 83172 83178 83180 83190 83192 83193 83197 83198 83199 83200 83201 83202 83207 83212 83213 83215 83216 83219 83220 83221 83224 83227 83231 83234 83237 83244 83245 83250 83253 83254 83255 83256 83260 83261 83265 83266 83270 83272 83277 83284 83285 83287 83291 83292 83293 83294 83295 83296 83298 83301 83305 83308 83310 83318 83320 83321 83322 83324 83325 83327 83328 83332 83336 83337 83338 83339 83344 83346 83347 83351 83354 83362 83365 83372 83373 83374 83378 83380 83381 83385 83394 83397 83403 83405 83406 83409 83411 83412 83413 83414 83415 83421 83422 83424 83425 83427 83428 83431 83437 83447 83450 83451 83454 83463 83464 83467 83468 83469 83473 83476 83477 83479 83481 83482 83484 83485 83486 83487 83490 83491 83492 83493 83495 83498 83500 83505 83506 83508 83513 83515 83516 83517 83522 83523 83526 83527 83529 83532 83533 83537 83538 83546 83549 83550 83551 83552 83557 83559 83561 83567 83569 83572 83574 83577 83580 83581 83590 83597 83599 83601 83602 83607 83609 83611 83613 83617 83618 83619 83623 83624 83628 83629 83633 83641 83642 83643 83644 83645 83651 83653 83654 83663 83666 83674 83678 83680 83685 83686 83687 83689 83690 83691 83698 83702 83703 83708 83715 83718 83721 83723 83724 83725 83728 83731 83732 83736 83738 83739 83740 83744 83758 83760 83762 83763 83764 83765 83766 83768 83771 83772 83778 83779 83783 83784 83787 83788 83798 83799 83800 83801 83803 83804 83805 83806 83815 83817 83818 83824 83826 83828 83829 83830 83831 83832 83833 83835 83838 83843 83844 83846 83847 83848 83851 83857 83866 83868 83869 83872 83873 83878 83879 83881 83896 83900 83902 83905 83907 83910 83917 83922 83925 83926 83927 83932 83933 83938 83942 83943 83950 83955 83956 83957 83958 83960 83961 83963 83973 83980 83984 83986 83993 83994 83995 83997 83999 84000 84001 84002 84009 84012 84014 84016 84017 84020 84024 84027 84031 84032 84034 84036 84039 84040 84041 84042 84043 84045 84046 84047 84053 84060 84061 84066 84067 84071 84074 84076 84078 84084 84087 84088 84089 84092 84093 84099 84105 84107 84109 84115 84116 84124 84127 84129 84134 84139 84141 84142 84143 84146 84147 84148 84152 84153 84157 84158 84159 84162 84165 84166 84167 84168 84170 84172 84174 84180 84182 84184 84185 84188 84192 84195 84197 84200 84214 84219 84220 84221 84224 84230 84231 84235 84236 84240 84245 84246 84247 84249 84250 84258 84259 84263 84264 84267 84268 84269 84272 84273 84274 84275 84277 84281 84285 84287 84290 84291 84295 84298 84300 84301 84302 84305 84309 84319 84320 84321 84323 84325 84326 84331 84333 84337 84340 84346 84348 84349 84351 84356 84359 84360 84363 84364 84367 84369 84373 84375 84376 84381 84383 84385 84386 84388 84389 84393 84394 84395 84401 84403 84405 84406 84408 84411 84412 84415 84417 84420 84421 84424 84429 84430 84432 84435 84437 84441 84442 84444 84446 84453 84454 84455 84460 84461 84467 84468 84469 84470 84473 84476 84478 84483 84486 84488 84489 84490 84494 84500 84501 84503 84505 84509 84510 84511 84514 84516 84517 84520 84522 84525 84526 84527 84528 84532 84534 84538 84539 84542 84543 84550 84552 84553 84554 84555 84565 84569 84576 84577 84578 84580 84581 84584 84585 84586 84587 84590 84591 84592 84599 84603 84604 84605 84610 84614 84617 84625 84627 84628 84629 84630 84631 84632 84640 84641 84646 84648 84652 84655 84657 84667 84669 84670 84672 84674 84679 84685 84686 84692 84698 84704 84705 84706 84709 84710 84711 84712 84713 84714 84715 84717 84718 84719 84724 84729 84736 84737 84738 84740 84742 84743 84750 84751 84758 84760 84765 84767 84769 84773 84775 84777 84778 84779 84782 84787 84790 84798 84799 84801 84802 84803 84804 84805 84807 84808 84809 84812 84815 84818 84819 84821 84824 84831 84837 84842 84848 84855 84857 84863 84865 84866 84867 84871 84873 84874 84877 84879 84880 84881 84882 84883 84885 84886 84888 84890 84896 84897 84901 84905 84908 84913 84917 84920 84921 84923 84924 84926 84927 84929 84931 84935 84941 84944 84947 84948 84950 84951 84953 84954 84956 84960 84961 84962 84972 84973 84975 84979 84980 84981 84984 84985 84990 84991 84993 84994 84997 85002 85004 85006 85010 85011 85013 85014 85015 85016 85021 85022 85023 85025 85027 85028 85029 85030 85031 85041 85042 85045 85046 85053 85054 85055 85059 85064 85065 85072 85076 85079 85081 85082 85083 85086 85088 85090 85092 85096 85098 85099 85104 85105 85106 85108 85111 85118 85120 85123 85124 85125 85127 85129 85130 85131 85132 85133 85136 85141 85151 85152 85153 85158 85163 85168 85171 85172 85173 85174 85175 85176 85178 85181 85183 85185 85186 85188 85190 85191 85195 85197 85199 85200 85202 85206 85210 85211 85212 85213 85215 85217 85219 85220 85223 85224 85226 85230 85231 85232 85236 85244 85245 85246 85248 85256 85257 85260 85262 85265 85268 85272 85273 85274 85279 85284 85286 85292 85293 85298 85302 85304 85309 85311 85312 85317 85319 85321 85330 85332 85334 85335 85337 85341 85342 85343 85345 85351 85352 85357 85358 85360 85361 85362 85364 85368 85369 85371 85373 85374 85376 85377 85384 85388 85398 85399 85402 85404 85405 85407 85410 85412 85413 85418 85420 85422 85424 85428 85429 85433 85438 85441 85443 85448 85449 85450 85453 85458 85459 85461 85470 85472 85476 85480 85482 85489 85494 85496 85497 85498 85499 85503 85510 85512 85514 85519 85521 85522 85523 85526 85528 85530 85534 85540 85541 85548 85549 85554 85557 85561 85562 85563 85564 85569 85570 85573 85574 85575 85576 85579 85580 85587 85588 85590 85594 85595 85601 85606 85608 85609 85610 85613 85614 85616 85618 85622 85623 85625 85628 85629 85634 85635 85636 85642 85644 85652 85653 85654 85658 85659 85661 85662 85663 85666 85668 85669 85671 85672 85675 85679 85680 85681 85683 85685 85688 85689 85693 85694 85697 85702 85703 85709 85710 85712 85713 85715 85716 85717 85718 85722 85727 85728 85732 85733 85734 85737 85738 85739 85743 85750 85752 85756 85759 85760 85761 85769 85775 85781 85782 85785 85789 85790 85791 85793 85796 85797 85798 85799 85802 85805 85807 85817 85818 85822 85826 85827 85828 85829 85830 85832 85833 85835 85844 85845 85848 85850 85851 85853 85854 85855 85860 85861 85862 85863 85869 85877 85880 85882 85884 85886 85890 85892 85894 85897 85898 85899 85900 85901 85910 85916 85917 85921 85922 85923 85926 85927 85929 85930 85935 85937 85940 85942 85943 85949 85950 85953 85955 85956 85961 85966 85967 85968 85969 85970 85973 85975 85976 85978 85981 85984 85987 85988 85990 85991 85996 85997 85999 86001 86007 86008 86011 86015 86017 86019 86022 86023 86027 86028 86032 86036 86039 86042 86043 86048 86050 86053 86058 86061 86062 86063 86065 86069 86072 86073 86074 86081 86084 86092 86093 86096 86099 86101 86105 86108 86111 86116 86117 86120 86121 86124 86125 86126 86127 86129 86132 86134 86139 86140 86144 86147 86148 86150 86152 86158 86159 86162 86163 86164 86167 86168 86170 86171 86172 86174 86177 86179 86180 86181 86183 86184 86187 86188 86193 86198 86199 86200 86202 86203 86207 86209 86213 86217 86218 86219 86221 86222 86223 86224 86228 86229 86231 86234 86236 86237 86238 86239 86240 86242 86249 86251 86252 86253 86255 86256 86258 86261 86263 86266 86268 86270 86274 86277 86279 86281 86282 86283 86284 86288 86289 86292 86298 86299 86302 86309 86313 86318 86320 86321 86326 86328 86332 86336 86341 86347 86348 86350 86352 86361 86363 86364 86365 86367 86368 86369 86370 86376 86381 86384 86386 86392 86393 86394 86397 86399 86402 86403 86409 86412 86413 86416 86420 86422 86426 86427 86430 86434 86435 86442 86445 86446 86447 86449 86450 86452 86456 86457 86460 86461 86462 86463 86466 86467 86471 86475 86480 86482 86483 86485 86488 86489 86490 86491 86492 86493 86495 86496 86497 86498 86499 86503 86504 86505 86506 86507 86510 86512 86515 86516 86519 86521 86522 86523 86529 86530 86531 86532 86533 86534 86536 86542 86546 86550 86556 86559 86560 86562 86563 86565 86571 86572 86576 86578 86580 86581 86585 86587 86590 86592 86595 86596 86597 86601 86602 86604 86606 86608 86610 86619 86620 86622 86624 86627 86628 86629 86633 86637 86640 86642 86646 86648 86658 86663 86664 86665 86667 86671 86674 86675 86676 86677 86680 86681 86684 86686 86688 86691 86692 86693 86698 86702 86704 86706 86709 86711 86713 86714 86718 86724 86727 86728 86730 86731 86736 86738 86743 86750 86751 86757 86759 86761 86763 86764 86767 86774 86777 86779 86781 86782 86784 86789 86793 86797 86798 86804 86805 86807 86808 86813 86818 86819 86823 86824 86825 86827 86829 86831 86832 86833 86835 86836 86839 86844 86851 86854 86858 86862 86868 86869 86870 86872 86874 86875 86876 86877 86878 86880 86881 86885 86887 86888 86889 86893 86894 86899 86904 86905 86907 86909 86914 86916 86917 86922 86923 86924 86925 86928 86933 86934 86939 86941 86944 86946 86947 86954 86961 86962 86963 86964 86966 86967 86978 86980 86981 86982 86983 86988 86990 86993 86994 86998 87000 87001 87002 87004 87005 87006 87011 87014 87017 87020 87024 87030 87036 87041 87042 87046 87051 87052 87054 87059 87061 87062 87066 87070 87072 87073 87074 87076 87078 87080 87082 87085 87086 87089 87092 87093 87094 87097 87099 87101 87104 87105 87106 87108 87112 87113 87115 87116 87117 87118 87127 87129 87130 87132 87138 87139 87140 87141 87144 87146 87147 87148 87149 87153 87154 87158 87159 87162 87168 87170 87172 87173 87175 87176 87177 87179 87182 87185 87186 87194 87201 87202 87204 87207 87208 87209 87210 87211 87212 87214 87216 87219 87221 87226 87227 87228 87232 87238 87239 87242 87247 87248 87249 87253 87254 87259 87263 87266 87269 87276 87280 87281 87283 87285 87286 87290 87292 87294 87296 87297 87298 87304 87305 87306 87307 87308 87310 87312 87315 87316 87317 87322 87325 87332 87333 87338 87341 87342 87343 87345 87346 87348 87350 87352 87354 87358 87359 87360 87364 87365 87369 87370 87371 87373 87375 87376 87378 87379 87381 87382 87383 87387 87388 87390 87392 87395 87396 87403 87404 87405 87406 87410 87418 87422 87423 87425 87427 87431 87432 87433 87434 87436 87439 87442 87443 87445 87446 87449 87453 87459 87460 87463 87464 87465 87469 87471 87473 87474 87477 87478 87486 87487 87489 87492 87494 87497 87501 87502 87503 87507 87508 87509 87513 87514 87515 87517 87518 87521 87523 87525 87530 87533 87534 87536 87537 87542 87544 87548 87552 87555 87556 87557 87558 87559 87562 87567 87568 87570 87571 87573 87579 87584 87585 87586 87587 87591 87599 87602 87607 87608 87609 87617 87618 87620 87621 87627 87628 87629 87635 87636 87638 87644 87645 87646 87651 87657 87659 87663 87666 87667 87668 87669 87670 87673 87676 87680 87683 87687 87688 87689 87691 87692 87695 87697 87698 87700 87707 87714 87720 87721 87726 87727 87728 87730 87732 87734 87737 87741 87742 87750 87753 87755 87758 87759 87761 87762 87763 87767 87769 87770 87772 87773 87774 87775 87776 87777 87781 87782 87783 87786 87787 87790 87791 87792 87793 87797 87801 87802 87803 87804 87805 87806 87809 87811 87814 87817 87820 87824 87828 87830 87831 87832 87836 87837 87840 87841 87848 87851 87852 87853 87855 87856 87857 87859 87863 87867 87871 87875 87877 87883 87887 87891 87896 87900 87902 87903 87904 87906 87908 87909 87910 87914 87915 87916 87917 87920 87922 87925 87926 87928 87930 87932 87940 87941 87943 87948 87953 87956 87957 87958 87961 87962 87963 87965 87967 87968 87969 87971 87973 87979 87982 87983 87984 87987 87989 87994 87997 88006 88007 88008 88013 88017 88018 88022 88024 88025 88026 88030 88035 88036 88037 88038 88045 88052 88056 88057 88058 88062 88063 88064 88067 88071 88072 88074 88075 88077 88080 88081 88082 88085 88086 88090 88091 88093 88094 88101 88103 88104 88105 88106 88107 88109 88115 88117 88119 88122 88124 88126 88130 88131 88134 88135 88137 88138 88140 88142 88143 88144 88150 88151 88156 88157 88158 88159 88160 88161 88162 88165 88170 88171 88172 88174 88181 88183 88184 88185 88187 88190 88192 88194 88195 88199 88200 88202 88207 88208 88211 88220 88222 88231 88232 88237 88242 88245 88250 88253 88258 88259 88261 88262 88263 88264 88265 88268 88271 88273 88275 88276 88277 88278 88281 88282 88294 88295 88298 88299 88302 88303 88304 88306 88307 88308 88310 88313 88314 88315 88318 88321 88324 88329 88335 88339 88340 88343 88347 88348 88352 88354 88356 88361 88365 88367 88375 88376 88377 88378 88379 88380 88384 88388 88393 88401 88406 88407 88408 88411 88413 88420 88421 88430 88432 88439 88440 88441 88443 88449 88450 88451 88456 88457 88458 88459 88460 88466 88467 88469 88471 88474 88476 88477 88478 88480 88482 88483 88484 88490 88493 88497 88498 88505 88507 88508 88511 88513 88515 88517 88521 88525 88526 88529 88530 88533 88534 88536 88538 88543 88547 88549 88550 88553 88555 88556 88557 88558 88565 88566 88567 88569 88571 88572 88573 88576 88577 88578 88581 88583 88589 88595 88599 88603 88605 88610 88612 88613 88614 88616 88622 88623 88625 88626 88627 88631 88637 88640 88642 88643 88645 88647 88649 88651 88655 88657 88665 88666 88667 88669 88673 88679 88680 88682 88684 88685 88687 88689 88691 88693 88695 88696 88698 88707 88711 88714 88717 88723 88724 88726 88728 88731 88732 88734 88735 88736 88739 88740 88741 88744 88745 88748 88750 88752 88753 88756 88761 88762 88763 88764 88765 88768 88771 88772 88776 88780 88782 88788 88798 88809 88812 88814 88820 88821 88822 88823 88824 88826 88827 88831 88832 88833 88834 88837 88841 88845 88850 88856 88858 88862 88863 88864 88865 88866 88867 88869 88870 88874 88877 88882 88883 88888 88893 88894 88896 88900 88901 88902 88904 88907 88913 88914 88915 88918 88921 88923 88924 88929 88934 88936 88938 88939 88940 88948 88949 88951 88952 88960 88962 88964 88966 88970 88974 88975 88977 88980 88982 88983 88984 88986 88988 88991 88992 88994 89000 89001 89004 89006 89012 89013 89015 89018 89019 89023 89024 89026 89027 89030 89033 89035 89039 89041 89043 89044 89046 89047 89053 89054 89058 89060 89062 89064 89066 89075 89078 89079 89080 89081 89088 89090 89091 89095 89096 89100 89103 89111 89112 89113 89117 89121 89123 89124 89129 89130 89131 89132 89135 89136 89137 89139 89141 89142 89144 89149 89150 89152 89164 89170 89171 89173 89174 89175 89176 89177 89178 89180 89181 89184 89185 89187 89194 89208 89209 89210 89215 89217 89218 89220 89221 89225 89231 89237 89239 89241 89243 89247 89252 89253 89257 89258 89262 89263 89266 89267 89268 89269 89271 89272 89273 89279 89281 89282 89288 89290 89297 89298 89300 89306 89308 89310 89311 89315 89318 89319 89322 89327 89332 89333 89335 89341 89342 89343 89346 89348 89349 89351 89353 89356 89360 89362 89363 89364 89367 89368 89372 89375 89381 89382 89383 89393 89400 89406 89409 89410 89413 89415 89419 89420 89424 89425 89430 89432 89433 89434 89437 89438 89439 89440 89443 89444 89445 89446 89450 89452 89455 89461 89462 89463 89464 89465 89468 89469 89474 89476 89477 89482 89483 89485 89486 89487 89492 89493 89494 89495 89496 89498 89499 89500 89501 89502 89503 89504 89505 89506 89507 89508 89509 89510 89513 89514 89516 89517 89519 89521 89522 89523 89526 89528 89533 89534 89535 89538 89544 89545 89546 89550 89558 89560 89562 89565 89568 89569 89571 89573 89574 89576 89577 89579 89581 89586 89587 89589 89590 89592 89593 89595 89597 89600 89603 89604 89605 89610 89613 89614 89618 89623 89630 89631 89633 89635 89638 89640 89645 89647 89648 89649 89650 89657 89660 89662 89663 89667 89668 89670 89671 89672 89676 89677 89688 89689 89690 89693 89694 89697 89699 89701 89702 89706 89708 89709 89710 89711 89715 89719 89720 89724 89727 89730 89731 89736 89740 89741 89745 89746 89748 89749 89758 89761 89762 89763 89764 89765 89766 89768 89771 89772 89774 89776 89778 89782 89783 89786 89787 89791 89794 89796 89802 89804 89807 89813 89815 89819 89821 89822 89824 89825 89830 89832 89833 89834 89838 89842 89845 89850 89851 89854 89859 89872 89873 89877 89880 89885 89888 89891 89895 89898 89899 89900 89901 89902 89905 89907 89908 89909 89912 89916 89918 89919 89926 89927 89931 89933 89934 89935 89936 89938 89939 89942 89948 89951 89952 89954 89956 89957 89961 89962 89963 89964 89965 89966 89967 89969 89970 89972 89974 89977 89978 89979 89980 89982 89983 89985 89987 89991 89994 89995 89996 89998 90001 90002 90003 90005 90007 90009 90010 90013 90015 90017 90018 90021 90023 90024 90026 90027 90030 90031 90032 90033 90034 90035 90036 90037 90039 90041 90042 90043 90047 90050 90051 90052 90053 90054 90055 90056 90061 90062 90066 90068 90069 90071 90072 90077 90088 90092 90095 90096 90099 90100 90101 90102 90103 90107 90116 90117 90118 90119 90122 90123 90125 90128 90135 90136 90142 90144 90145 90148 90150 90152 90155 90164 90165 90166 90170 90172 90173 90175 90177 90179 90180 90182 90184 90185 90186 90189 90191 90192 90196 90197 90198 90199 90202 90205 90206 90209 90211 90213 90214 90219 90227 90228 90229 90233 90234 90235 90239 90240 90242 90247 90248 90250 90251 90259 90263 90264 90265 90268 90276 90281 90284 90285 90287 90291 90296 90298 90300 90308 90309 90315 90317 90327 90329 90330 90331 90332 90333 90337 90338 90339 90345 90348 90350 90351 90354 90358 90364 90368 90369 90370 90372 90373 90375 90379 90381 90384 90387 90394 90400 90402 90403 90405 90409 90410 90412 90415 90417 90419 90421 90423 90427 90428 90436 90441 90445 90448 90449 90450 90451 90454 90457 90460 90465 90466 90468 90471 90472 90475 90478 90480 90481 90485 90487 90489 90490 90492 90494 90498 90500 90505 90508 90510 90511 90515 90516 90517 90521 90522 90527 90531 90533 90538 90541 90544 90545 90550 90552 90555 90557 90558 90559 90560 90565 90567 90569 90572 90576 90578 90579 90586 90587 90588 90592 90595 90598 90603 90605 90606 90609 90612 90614 90618 90620 90623 90624 90625 90626 90634 90635 90637 90639 90640 90642 90643 90644 90646 90647 90650 90652 90653 90655 90659 90665 90667 90670 90672 90674 90675 90676 90677 90678 90679 90680 90681 90682 90684 90685 90686 90687 90688 90689 90692 90701 90703 90704 90706 90708 90716 90719 90723 90724 90726 90728 90729 90731 90732 90739 90741 90742 90744 90747 90750 90752 90754 90756 90759 90761 90762 90766 90767 90769 90770 90771 90772 90774 90777 90778 90780 90781 90782 90783 90788 90793 90799 90804 90805 90808 90809 90811 90815 90816 90817 90818 90821 90824 90826 90827 90828 90829 90837 90838 90845 90846 90847 90850 90851 90853 90857 90860 90861 90865 90866 90868 90870 90871 90874 90875 90876 90877 90883 90884 90885 90887 90890 90893 90896 90898 90901 90905 90908 90910 90912 90916 90917 90918 90920 90926 90928 90930 90935 90939 90940 90942 90944 90951 90954 90955 90957 90961 90963 90966 90967 90968 90970 90973 90979 90980 90986 90988 90991 90992 90993 90995 90997 90998 90999 91000 91003 91006 91007 91013 91014 91015 91017 91018 91024 91030 91033 91034 91038 91041 91042 91043 91049 91050 91052 91053 91055 91058 91062 91063 91065 91067 91073 91074 91075 91076 91077 91082 91085 91090 91093 91095 91096 91104 91108 91112 91114 91118 91121 91125 91128 91129 91134 91135 91137 91139 91142 91143 91144 91154 91155 91157 91161 91163 91164 91168 91171 91172 91176 91177 91185 91186 91189 91191 91194 91195 91196 91200 91202 91206 91207 91209 91210 91211 91215 91218 91220 91221 91222 91225 91227 91228 91229 91230 91232 91238 91241 91244 91246 91247 91248 91250 91255 91262 91265 91266 91268 91273 91279 91280 91281 91288 91290 91291 91292 91294 91297 91298 91301 91303 91304 91308 91309 91311 91312 91313 91316 91318 91322 91323 91327 91330 91332 91340 91345 91350 91351 91352 91354 91358 91359 91360 91361 91366 91367 91372 91375 91377 91379 91380 91393 91395 91396 91405 91406 91407 91408 91411 91414 91422 91423 91427 91428 91429 91431 91437 91438 91441 91445 91446 91448 91449 91453 91454 91455 91456 91458 91460 91464 91465 91471 91474 91476 91477 91482 91483 91486 91488 91489 91490 91501 91503 91504 91510 91515 91517 91518 91520 91521 91526 91528 91534 91538 91539 91540 91542 91546 91549 91554 91558 91561 91562 91567 91569 91570 91572 91573 91574 91575 91576 91579 91584 91585 91587 91590 91592 91593 91597 91598 91600 91604 91606 91608 91612 91613 91616 91620 91621 91622 91625 91626 91627 91633 91637 91638 91639 91641 91645 91647 91648 91652 91659 91662 91667 91669 91672 91675 91679 91681 91686 91688 91689 91691 91692 91697 91698 91699 91700 91702 91704 91706 91709 91710 91714 91715 91717 91720 91721 91722 91725 91727 91728 91730 91731 91732 91734 91738 91739 91744 91745 91748 91749 91750 91753 91759 91761 91762 91774 91775 91778 91782 91784 91789 91791 91792 91795 91797 91798 91799 91800 91802 91804 91806 91807 91809 91810 91816 91819 91821 91823 91824 91825 91830 91831 91833 91834 91836 91841 91843 91849 91852 91856 91857 91861 91862 91869 91873 91875 91878 91879 91881 91882 91883 91884 91886 91891 91893 91894 91895 91896 91898 91904 91907 91909 91912 91914 91916 91924 91927 91928 91929 91930 91932 91933 91935 91936 91937 91942 91944 91946 91947 91951 91954 91958 91961 91965 91970 91971 91974 91979 91980 91983 91987 91989 91990 91991 91996 91998 91999 92002 92003 92007 92010 92015 92018 92019 92020 92021 92025 92028 92031 92032 92037 92045 92046 92047 92050 92051 92052 92053 92054 92057 92059 92063 92064 92066 92068 92069 92072 92073 92083 92086 92087 92092 92098 92100 92107 92110 92113 92117 92118 92121 92122 92126 92127 92128 92132 92136 92139 92142 92143 92144 92148 92152 92153 92156 92161 92163 92165 92168 92170 92171 92172 92173 92174 92176 92177 92179 92180 92181 92182 92187 92189 92190 92191 92195 92200 92211 92212 92218 92221 92222 92223 92224 92226 92228 92229 92233 92234 92235 92238 92241 92243 92244 92246 92248 92249 92252 92253 92255 92258 92265 92267 92272 92277 92278 92280 92281 92282 92284 92287 92288 92295 92296 92298 92300 92301 92302 92303 92304 92306 92308 92313 92315 92316 92318 92321 92329 92330 92334 92335 92336 92342 92343 92344 92352 92355 92360 92363 92365 92372 92373 92379 92381 92385 92386 92391 92393 92394 92395 92397 92402 92407 92414 92418 92423 92424 92425 92427 92429 92436 92439 92440 92442 92444 92445 92447 92448 92453 92455 92456 92457 92458 92461 92462 92463 92469 92470 92471 92474 92475 92478 92479 92481 92483 92488 92491 92495 92497 92498 92503 92508 92509 92511 92513 92518 92524 92531 92532 92533 92535 92537 92542 92544 92545 92548 92549 92551 92552 92554 92559 92562 92563 92564 92565 92567 92572 92574 92575 92577 92578 92581 92582 92585 92586 92592 92595 92596 92599 92600 92602 92603 92604 92606 92607 92612 92614 92619 92620 92621 92622 92623 92625 92628 92630 92632 92633 92637 92638 92639 92640 92642 92650 92652 92654 92661 92664 92667 92668 92675 92676 92679 92683 92686 92689 92692 92694 92696 92697 92700 92701 92702 92703 92705 92706 92707 92708 92711 92714 92715 92718 92722 92725 92728 92730 92731 92737 92743 92746 92747 92749 92752 92754 92755 92756 92758 92759 92760 92762 92763 92765 92766 92767 92769 92771 92772 92775 92776 92778 92779 92783 92784 92789 92791 92792 92793 92795 92799 92806 92807 92808 92809 92811 92813 92817 92820 92821 92822 92823 92824 92827 92831 92832 92833 92838 92844 92845 92848 92849 92860 92861 92862 92864 92865 92867 92870 92873 92878 92880 92884 92894 92897 92902 92903 92904 92905 92907 92908 92909 92912 92922 92928 92930 92935 92936 92939 92944 92946 92949 92951 92953 92956 92958 92960 92962 92964 92966 92968 92970 92972 92974 92979 92987 92989 92991 92994 92996 92997 93001 93008 93009 93011 93016 93017 93021 93023 93026 93037 93040 93045 93046 93049 93052 93053 93055 93058 93063 93064 93068 93075 93080 93082 93083 93084 93085 93095 93097 93099 93101 93105 93108 93109 93112 93113 93115 93119 93120 93121 93122 93128 93129 93130 93131 93135 93137 93138 93144 93150 93152 93156 93159 93160 93163 93169 93170 93171 93173 93175 93179 93183 93186 93187 93195 93205 93207 93210 93212 93214 93216 93217 93219 93223 93224 93225 93226 93229 93231 93233 93242 93245 93247 93252 93258 93260 93261 93262 93263 93269 93273 93274 93278 93280 93282 93286 93288 93294 93297 93301 93303 93305 93308 93311 93312 93315 93319 93320 93323 93326 93327 93328 93331 93332 93335 93340 93342 93347 93348 93349 93351 93353 93356 93358 93359 93360 93366 93368 93373 93374 93380 93381 93383 93384 93386 93388 93396 93397 93399 93402 93403 93404 93405 93406 93407 93409 93415 93416 93420 93423 93424 93426 93427 93428 93429 93431 93436 93437 93440 93441 93444 93447 93457 93458 93461 93463 93464 93467 93468 93472 93475 93476 93479 93483 93485 93486 93487 93489 93490 93491 93497 93499 93502 93503 93504 93505 93508 93510 93514 93517 93519 93520 93521 93523 93525 93526 93527 93529 93530 93531 93533 93535 93541 93548 93550 93551 93556 93558 93563 93565 93566 93568 93570 93573 93576 93580 93581 93582 93584 93587 93590 93600 93601 93603 93604 93606 93611 93613 93615 93617 93619 93621 93625 93627 93632 93634 93636 93638 93644 93646 93648 93650 93652 93653 93655 93660 93661 93665 93667 93674 93676 93678 93680 93681 93683 93684 93685 93686 93687 93688 93691 93697 93698 93704 93709 93710 93718 93722 93723 93728 93729 93734 93735 93737 93739 93743 93744 93746 93749 93751 93754 93757 93761 93764 93766 93767 93769 93771 93772 93773 93780 93781 93783 93787 93789 93790 93793 93796 93797 93798 93799 93800 93802 93804 93805 93806 93809 93811 93812 93813 93814 93816 93822 93824 93827 93829 93831 93832 93834 93835 93836 93839 93840 93841 93844 93845 93847 93849 93850 93851 93853 93854 93855 93858 93859 93860 93861 93864 93866 93867 93870 93875 93876 93881 93882 93887 93890 93891 93895 93897 93899 93905 93909 93913 93916 93920 93924 93925 93926 93927 93937 93938 93943 93944 93945 93948 93949 93950 93951 93954 93955 93961 93962 93964 93965 93966 93968 93974 93976 93978 93985 93986 93990 93993 94002 94003 94005 94008 94010 94012 94013 94016 94017 94020 94021 94028 94031 94032 94037 94038 94041 94044 94057 94062 94066 94071 94074 94078 94081 94082 94084 94087 94088 94091 94092 94093 94095 94096 94100 94101 94108 94110 94113 94114 94115 94117 94118 94123 94124 94132 94133 94134 94135 94136 94137 94138 94148 94150 94152 94156 94157 94160 94162 94167 94168 94169 94171 94172 94173 94176 94178 94179 94180 94181 94185 94187 94188 94189 94190 94191 94192 94194 94195 94198 94199 94205 94209 94213 94214 94215 94219 94220 94222 94227 94234 94235 94237 94238 94242 94245 94248 94249 94252 94253 94256 94257 94258 94261 94262 94263 94266 94268 94269 94271 94276 94277 94279 94280 94281 94288 94291 94293 94299 94302 94305 94306 94309 94310 94314 94316 94318 94321 94326 94328 94329 94330 94334 94336 94340 94341 94345 94346 94350 94356 94359 94360 94362 94364 94370 94372 94374 94378 94383 94384 94389 94390 94391 94396 94398 94405 94406 94407 94408 94412 94414 94415 94417 94425 94429 94431 94432 94440 94441 94449 94450 94451 94455 94460 94464 94466 94469 94472 94474 94475 94481 94489 94494 94496 94497 94500 94503 94504 94511 94514 94517 94518 94519 94521 94522 94523 94524 94529 94530 94531 94533 94536 94538 94539 94540 94542 94545 94548 94549 94553 94555 94559 94560 94562 94563 94565 94566 94568 94569 94570 94571 94576 94577 94580 94582 94584 94587 94588 94591 94596 94598 94600 94605 94612 94615 94616 94621 94625 94627 94629 94631 94634 94635 94636 94640 94641 94644 94645 94646 94647 94648 94652 94656 94658 94661 94662 94665 94673 94678 94680 94683 94684 94688 94689 94690 94694 94698 94699 94700 94701 94704 94712 94713 94718 94719 94728 94729 94731 94736 94741 94743 94745 94747 94750 94752 94759 94761 94764 94765 94766 94767 94769 94771 94774 94778 94781 94793 94799 94802 94803 94804 94808 94810 94812 94813 94818 94819 94820 94822 94825 94833 94835 94837 94839 94840 94841 94842 94843 94846 94847 94849 94851 94852 94853 94856 94857 94858 94860 94861 94864 94867 94872 94873 94874 94882 94884 94886 94891 94893 94896 94904 94909 94911 94914 94915 94916 94919 94920 94921 94922 94929 94933 94935 94936 94944 94945 94946 94948 94949 94950 94951 94954 94961 94964 94967 94972 94980 94990 94991 94993 94998 95000 95002 95003 95005 95008 95013 95014 95015 95016 95017 95019 95021 95022 95025 95029 95030 95033 95034 95037 95038 95047 95049 95051 95053 95054 95058 95060 95065 95066 95067 95069 95075 95076 95081 95082 95088 95089 95091 95092 95093 95094 95099 95101 95103 95104 95105 95107 95108 95113 95114 95116 95119 95121 95125 95132 95134 95137 95142 95143 95145 95147 95158 95160 95166 95168 95175 95177 95181 95183 95184 95185 95189 95192 95193 95195 95196 95198 95201 95205 95208 95218 95221 95222 95226 95228 95240 95241 95242 95247 95248 95249 95255 95258 95259 95260 95261 95262 95265 95266 95269 95278 95284 95285 95287 95288 95292 95304 95306 95307 95309 95314 95316 95318 95319 95322 95330 95331 95334 95335 95336 95339 95340 95342 95345 95346 95350 95352 95355 95359 95360 95361 95362 95364 95366 95368 95374 95379 95380 95381 95382 95383 95386 95387 95388 95390 95391 95392 95394 95401 95402 95403 95405 95407 95412 95413 95417 95418 95421 95422 95429 95430 95431 95432 95435 95436 95441 95444 95445 95447 95453 95455 95457 95458 95460 95461 95462 95469 95474 95475 95478 95481 95485 95486 95489 95499 95501 95502 95503 95507 95514 95515 95521 95525 95526 95528 95530 95531 95533 95535 95536 95539 95541 95544 95546 95551 95552 95555 95558 95559 95562 95564 95565 95571 95576 95578 95582 95587 95588 95593 95594 95596 95597 95599 95600 95601 95604 95609 95610 95613 95614 95616 95617 95621 95622 95625 95629 95635 95637 95638 95639 95640 95647 95649 95650 95651 95652 95657 95664 95665 95668 95672 95677 95681 95687 95689 95691 95693 95694 95696 95700 95709 95711 95712 95713 95715 95717 95719 95720 95722 95725 95729 95732 95733 95736 95737 95739 95740 95741 95746 95748 95752 95757 95759 95761 95763 95766 95768 95773 95776 95777 95781 95782 95784 95786 95787 95789 95790 95791 95800 95804 95806 95807 95815 95818 95831 95832 95833 95835 95844 95846 95848 95851 95852 95857 95858 95860 95861 95863 95866 95868 95870 95871 95876 95879 95885 95886 95888 95889 95890 95892 95893 95895 95900 95902 95912 95914 95918 95920 95925 95928 95929 95933 95934 95935 95940 95941 95942 95943 95948 95953 95955 95956 95957 95958 95964 95965 95966 95968 95971 95976 95980 95983 95989 95990 95995 95998 96001 96002 96009 96016 96017 96019 96020 96021 96025 96026 96027 96028 96029 96031 96033 96036 96040 96041 96043 96044 96045 96047 96051 96052 96053 96056 96058 96059 96060 96064 96066 96067 96070 96071 96081 96082 96085 96088 96093 96096 96097 96098 96100 96102 96104 96109 96111 96112 96113 96115 96117 96126 96130 96131 96132 96137 96138 96139 96140 96141 96142 96149 96155 96156 96158 96160 96162 96166 96170 96171 96172 96173 96181 96182 96184 96185 96190 96191 96192 96193 96195 96196 96204 96205 96207 96209 96211 96212 96214 96215 96221 96225 96226 96228 96234 96237 96245 96246 96250 96251 96252 96253 96259 96261 96269 96276 96277 96279 96282 96287 96291 96292 96295 96297 96298 96301 96312 96313 96316 96318 96324 96329 96330 96331 96332 96333 96334 96335 96336 96337 96340 96342 96348 96350 96354 96357 96358 96360 96361 96364 96365 96366 96368 96371 96372 96375 96379 96382 96385 96386 96391 96392 96393 96397 96400 96406 96407 96409 96411 96413 96417 96420 96421 96422 96423 96424 96425 96426 96427 96428 96432 96433 96439 96440 96443 96446 96448 96450 96452 96455 96459 96463 96464 96467 96469 96471 96473 96474 96475 96478 96479 96481 96482 96487 96488 96489 96491 96492 96498 96499 96500 96510 96512 96513 96514 96520 96524 96527 96528 96530 96532 96534 96536 96538 96540 96542 96545 96547 96549 96553 96554 96556 96557 96563 96565 96571 96572 96574 96576 96579 96580 96581 96584 96589 96590 96591 96596 96600 96605 96611 96617 96618 96623 96625 96626 96627 96633 96640 96641 96642 96647 96648 96649 96650 96651 96652 96653 96654 96662 96664 96666 96669 96679 96684 96685 96688 96689 96691 96692 96696 96697 96700 96703 96704 96706 96709 96711 96713 96719 96722 96732 96733 96737 96738 96739 96740 96742 96745 96753 96762 96765 96766 96767 96768 96770 96772 96773 96776 96777 96783 96784 96787 96788 96789 96791 96792 96798 96799 96801 96806 96809 96812 96813 96817 96820 96823 96824 96827 96829 96835 96838 96840 96841 96843 96845 96848 96849 96850 96851 96854 96862 96863 96865 96868 96869 96880 96888 96891 96892 96895 96897 96899 96903 96906 96907 96914 96916 96919 96920 96921 96923 96924 96927 96928 96933 96935 96936 96937 96940 96943 96945 96947 96949 96957 96960 96963 96965 96972 96973 96979 96981 96983 96985 96986 96988 96989 96990 96999 97001 97006 97008 97009 97012 97017 97021 97022 97027 97028 97033 97035 97036 97037 97038 97042 97045 97047 97050 97052 97055 97056 97061 97065 97066 97067 97071 97075 97076 97077 97082 97085 97089 97090 97092 97093 97100 97103 97105 97109 97110 97111 97119 97120 97121 97124 97126 97127 97129 97135 97138 97139 97143 97144 97150 97151 97154 97156 97157 97158 97159 97162 97167 97173 97178 97179 97180 97184 97189 97190 97192 97201 97202 97204 97209 97210 97212 97215 97217 97219 97221 97222 97226 97230 97232 97238 97247 97251 97254 97256 97263 97269 97271 97278 97280 97281 97284 97285 97286 97287 97288 97292 97294 97297 97298 97299 97300 97303 97304 97305 97306 97308 97310 97312 97313 97314 97316 97317 97319 97320 97321 97322 97325 97329 97331 97334 97335 97337 97338 97341 97342 97343 97344 97346 97347 97348 97353 97357 97360 97361 97362 97365 97367 97370 97371 97380 97381 97386 97395 97400 97402 97405 97411 97413 97414 97418 97423 97426 97433 97435 97437 97439 97444 97452 97453 97459 97465 97466 97467 97471 97472 97474 97475 97478 97481 97486 97492 97496 97497 97498 97500 97501 97505 97507 97509 97510 97512 97513 97518 97521 97522 97523 97524 97525 97527 97528 97530 97531 97532 97533 97534 97538 97543 97547 97548 97549 97550 97552 97555 97556 97557 97559 97562 97564 97566 97572 97573 97576 97577 97578 97579 97580 97582 97583 97584 97585 97591 97593 97595 97596 97599 97602 97603 97607 97611 97612 97615 97616 97619 97621 97625 97626 97627 97631 97632 97638 97639 97640 97643 97644 97646 97647 97649 97652 97654 97657 97658 97659 97661 97664 97665 97668 97670 97673 97674 97681 97684 97685 97687 97694 97695 97701 97702 97703 97704 97705 97706 97708 97711 97712 97713 97715 97718 97720 97725 97727 97730 97742 97743 97747 97750 97754 97756 97762 97764 97766 97770 97776 97778 97779 97780 97781 97784 97785 97788 97792 97793 97797 97799 97809 97811 97814 97815 97816 97817 97819 97821 97831 97833 97838 97839 97843 97844 97847 97851 97857 97859 97860 97861 97866 97867 97868 97872 97874 97877 97878 97880 97882 97884 97885 97898 97900 97903 97904 97908 97914 97915 97916 97917 97919 97920 97921 97926 97927 97936 97938 97940 97941 97946 97947 97951 97953 97957 97960 97963 97965 97966 97967 97970 97974 97975 97976 97977 97978 97980 97981 97984 97985 97989 97990 97993 97995 98003 98006 98012 98017 98021 98022 98027 98029 98033 98034 98035 98037 98038 98039 98042 98044 98045 98047 98048 98049 98050 98052 98072 98073 98074 98076 98082 98083 98086 98090 98091 98093 98097 98099 98102 98105 98110 98114 98117 98123 98125 98127 98130 98131 98132 98135 98136 98137 98138 98139 98140 98142 98143 98146 98148 98150 98153 98156 98166 98167 98168 98170 98171 98174 98175 98179 98180 98181 98184 98186 98189 98192 98194 98196 98200 98204 98206 98208 98209 98210 98211 98213 98216 98217 98220 98222 98226 98227 98228 98236 98240 98241 98244 98245 98246 98247 98251 98252 98253 98254 98255 98260 98261 98264 98266 98268 98270 98275 98278 98281 98290 98291 98294 98297 98299 98301 98302 98303 98304 98308 98309 98312 98319 98321 98322 98323 98325 98327 98328 98332 98334 98339 98340 98341 98342 98343 98345 98347 98352 98355 98356 98357 98358 98368 98370 98374 98376 98377 98378 98380 98382 98388 98392 98395 98398 98401 98403 98404 98406 98408 98411 98414 98419 98425 98428 98437 98438 98440 98441 98442 98445 98453 98454 98456 98458 98460 98463 98464 98466 98469 98484 98485 98486 98488 98493 98495 98499 98501 98503 98507 98509 98510 98511 98514 98516 98519 98520 98521 98522 98524 98525 98529 98530 98532 98534 98535 98538 98539 98548 98550 98551 98552 98553 98555 98557 98558 98559 98560 98563 98564 98567 98571 98572 98574 98577 98578 98579 98580 98581 98583 98586 98587 98589 98592 98593 98594 98595 98596 98597 98599 98601 98603 98605 98606 98609 98614 98615 98617 98618 98620 98625 98626 98628 98630 98636 98639 98642 98643 98649 98650 98657 98658 98661 98669 98674 98681 98684 98686 98697 98704 98706 98708 98710 98719 98720 98725 98726 98730 98732 98733 98735 98737 98741 98743 98745 98746 98747 98752 98754 98757 98760 98762 98763 98765 98767 98769 98771 98772 98776 98781 98783 98786 98789 98793 98795 98796 98797 98799 98802 98804 98807 98811 98812 98815 98817 98822 98825 98826 98827 98828 98829 98832 98836 98837 98840 98845 98848 98849 98851 98855 98859 98861 98866 98873 98874 98875 98876 98884 98885 98886 98887 98893 98896 98898 98900 98902 98905 98907 98910 98911 98913 98915 98917 98918 98921 98922 98924 98926 98930 98932 98934 98935 98936 98942 98944 98946 98947 98950 98952 98953 98956 98959 98960 98962 98968 98969 98970 98972 98974 98975 98976 98979 98980 98982 98983 98988 98989 98990 98992 98995 98996 98997 98998 99000 99002 99007 99008 99011 99013 99016 99017 99020 99023 99025 99027 99034 99035 99039 99041 99043 99052 99053 99054 99056 99060 99061 99064 99065 99067 99068 99069 99070 99071 99072 99074 99078 99081 99087 99090 99091 99092 99094 99104 99105 99112 99117 99118 99122 99127 99131 99133 99134 99136 99141 99147 99148 99149 99150 99154 99161 99165 99174 99177 99182 99184 99185 99187 99193 99194 99197 99201 99204 99205 99212 99214 99217 99225 99228 99235 99236 99240 99241 99244 99245 99246 99247 99251 99252 99253 99257 99259 99261 99262 99263 99264 99267 99271 99276 99277 99286 99287 99291 99296 99301 99302 99310 99311 99313 99314 99315 99316 99321 99325 99327 99330 99331 99332 99334 99339 99340 99341 99343 99344 99349 99352 99359 99362 99363 99366 99372 99374 99376 99378 99380 99381 99384 99385 99389 99390 99394 99396 99402 99403 99406 99413 99416 99424 99425 99427 99428 99437 99438 99439 99440 99446 99448 99450 99453 99454 99455 99456 99457 99458 99461 99463 99465 99468 99469 99470 99471 99474 99475 99476 99477 99479 99481 99486 99489 99494 99497 99502 99503 99507 99508 99513 99517 99519 99522 99526 99527 99528 99529 99531 99532 99533 99537 99539 99547 99549 99551 99552 99553 99556 99558 99566 99574 99575 99576 99580 99582 99583 99584 99587 99595 99596 99597 99603 99609 99614 99619 99620 99623 99624 99627 99630 99631 99635 99636 99638 99641 99642 99644 99650 99654 99659 99660 99662 99663 99667 99669 99673 99674 99676 99678 99682 99688 99690 99695 99696 99697 99699 99707 99708 99710 99712 99716 99720 99723 99726 99729 99735 99736 99741 99742 99744 99749 99750 99753 99755 99759 99760 99761 99771 99775 99783 99786 99787 99790 99794 99795 99796 99798 99799 99803 99804 99808 99814 99815 99818 99819 99824 99833 99836 99840 99841 99843 99857 99861 99867 99868 99869 99886 99887 99889 99891 99893 99894 99895 99896 99897 99898 99899 99900 99905 99908 99909 99914 99915 99916 99923 99927 99930 99931 99936 99937 99940 99943 99944 99948 99949 99950 99951 99952 99954 99955 99956 99958 99962 99965 99967 99970 99971 99973 99976 99979 99982 99983 99984 99986 99987 99989 99992 99995 99998 27918 94278 46097 29132 56787 66536 20894 24978 58792 77318 92227 32031 72964 7321 57758 86867 32310 3619 35403 84727 66086 24784 52304 16365 2342 78352 15306 75105 54518 30297 78585 96744 63214 39813 4781 67221 52896 26261 26898 88033 24915 1525 36097 80529 92662 46687 15885 548 61309 88049 58484 34379 15533 98381 92684 13592 31484 68780 47003 22908 82791 47108 52770 43652 83345 64270 31994 23805 9231 9455 95068 65978 11870 46047 13791 90610 6574 6879 16798 35942 63882 99831 37783 25484 66261 125 45637 65032 93672 68003 73137 34701 17666 70278 60578 45394 32997 69098 33271 52994 76536 25888 16218 68125 10315 78660 60851 83280 1565 75017 60639 61077 85445 16655 96604 1777 56836 8054 9404 19611 2100 94601 2915 49013 46933 61855 75128 22721 39416 30116 76256 48371 48033 54598 12720 39733 65193 59404 12945 10454 92027 728 38006 26243 67598 22775 43250 97442 23997 39780 92794 27523 96208 61394 83919 75636 93821 20943 53010 77089 28780 26305 80569 11699 12812 98868 99816 85227 58207 77101 67428 62310 71953 62272 99764 93941 27136 24100 82186 34138 98659 13620 83786 16856 36888 10035 81581 89547 47442 57940 57909 73476 84044 71218 83969 76524 86543 16696 53718 19125 38023 95039 96844 11719 39223 9247 5028 48648 85749 22119 72017 36561 99415 30068 13829 79839 16677 42575 84137 85730 40187 17819 22039 86311 24854 93892 8886 40050 74347 63873 34305 34530 90195 7192 69099 63977 54997 26335 12577 66928 37840 49821 99709 50074 27924 68813 50617 52262 27184 62698 25053 88196 70208 51435 40369 88686 42132 88995 769 11249 83903 28139 33169 61832 63168 37094 59642 36399 41644 2223 25100 56509 91644 57031 34853 7723 61332 45149 18652 83898 26284 78929 53095 76320 7763 37353 65106 58131 19054 19339 33144 57126 41819 55828 61590 68240 13501 36744 64550 17313 99171 75457 85326 93594 57991 3427 54263 25117 15966 49286 30757 65649 70374 85777 81920 85682 8537 17298 45629 14084 42686 979 95579 8190 38814 58288 56967 90246 8550 9232 42855 77130 16749 29180 79934 10414 7616 73004 70495 60968 50505 39913 54827 2724 80366 20848 74582 11358 39671 78349 49551 39493 55739 49135 51478 24893 11253 13604 85430 41181 1136 20623 58913 25486 73027 81950 46277 2791 72522 80857 15812 76344 92454 80867 27404 63856 73534 40818 25739 94223 62508 81360 90220 47790 64604 82068 59040 33806 60240 91400 19498 87524 96781 75806 12504 90464 40748 24818 10325 56715 30248 19668 12770 50864 29975 82496 97044 18147 16114 96122 77746 88548 19341 79989 55552 10668 13018 8393 66978 30493 65333 79925 91412 57953 29266 67365 64304 32087 40075 29307 13127 56759 49909 50441 82573 92291 18418 60422 36919 77037 54755 33861 40772 84746 4345 53554 58022 17981 36812 7020 40420 26601 66500 80828 95161 61401 56141 28940 32869 92719 67518 34812 27937 88799 37716 68260 15327 60690 64634 75699 8959 22005 9464 48062 30343 65905 65643 41333 11571 91059 16202 80488 64678 13283 62762 73385 57282 13121 19790 14012 41252 87712 69391 71768 19724 55128 1458 69711 31173 73532 76190 59392 2194 33062 93856 47761 12033 74751 19882 99031 68773 77172 56239 21842 19458 87991 64222 56109 41913 67432 93133 98568 9981 17420 51653 79574 88254 48586 4327 6418 33571 45534 59443 22389 48029 82341 42763 2214 74732 15749 91642 63205 26890 26460 57868 715 80338 70216 72333 49429 36114 67422 45072 69765 47530 28216 42904 47103 76163 77550 24874 96758 24469 77288 8321 33276 23418 20802 35231 61331 29508 22742 39902 10850 18171 84588 79006 49777 6378 75926 88539 28703 51281 2701 6085 53278 97004 95824 43569 42857 64561 33379 62247 82541 52216 45427 57705 37785 38475 67884 20515 98427 8179 38684 48427 29438 69382 69745 49303 12092 67767 47535 23515 57719 78161 94342 39575 41679 10343 10584 95123 69165 18361 14395 42658 66105 53913 73583 93930 78171 33111 42443 37048 83947 41798 39178 32989 61911 38879 13547 49426 29802 71766 60340 63520 38909 4095 76841 93375 89157 35004 76091 69460 12242 16747 9212 7397 61868 87843 67515 34675 44620 48238 97774 72136 97805 84639 57680 18889 96116 60132 20750 8697 64902 73397 68783 36362 48316 35161 13184 64133 2127 34666 85582 7566 83175 91064 80201 26714 36059 10928 55034 23673 55559 38652 59453 51467 48515 4820 30158 36640 97906 70617 66553 21092 19918 28732 46917 6134 67339 78737 90661 36803 10177 76802 96708 17835 39049 21468 11496 69807 28825 26252 61347 20874 97633 32624 24832 69456 11334 34119 92713 9669 67551 85069 99320 93589 88433 53200 966 21531 47931 47149 69327 42667 19504 69191 52767 44742 68223 41249 76809 94541 45114 34583 75733 78066 35933 38623 65817 854 75533 65552 76999 57503 15171 88514 26790 86890 12907 15179 24192 65482 5632 45776 66583 59058 92914 64726 91548 8126 89402 59474 86044 68511 96314 93067 78155 2307 77295 34932 62341 44464 4830 11295 99981 89893 11854 83672 55519 50757 5562 42197 50878 11499 58570 52471 93826 66644 50528 90561 54923 92852 11956 45514 83005 9224 40176 69750 75493 35662 94079 28093 54823 23092 16683 60989 93284 6571 98987 69325 45388 15538 54395 7092 194 95146 44110 56439 30225 1837 49465 47621 6214 58108 74789 38120 79810 95480 73590 22759 1239 26647 64466 51762 38308 7122 42684 74335 97020 92573 77904 40715 48831 59874 39208 21202 43941 44226 4704 41691 27784 68541 16788 21877 87752 29014 69489 32750 55974 57283 50223 9834 91356 83751 53287 13078 11446 40207 97912 17532 76350 85527 38021 15783 71301 42399 10853 5649 99828 16819 19214 86469 49810 75647 38557 38479 37446 20068 78394 43173 77169 97752 73897 20948 39699 45940 9076 71427 55035 93631 59136 79716 65453 78750 92005 90439 34197 30229 17721 90730 69965 19465 278 69332 42562 84181 10239 59295 64018 85637 37508 6818 3748 31808 16560 55517 44782 19106 11531 75540 91632 72936 26039 69600 9399 76487 92215 92433 75363 10262 272 58441 49083 86211 72432 46167 1220 39608 90607 9191 40621 33934 13042 69386 14597 41511 50015 3616 19547 78571 78295 12944 18839 60687 33949 4102 88791 56761 68802 39007 24977 8149 75352 23814 26055 9236 53407 97896 50636 31263 99312 25591 27020 95358 54669 80683 73830 61062 936 94413 93960 79535 37460 45956 33985 9861 68640 86593 81850 38798 74982 16654 22999 43899 17674 32225 85087 18852 71262 61186 15221 83614 40610 63560 65557 97172 76967 47597 10096 37535 29253 29539 7780 98256 4218 97309 13331 2143 18634 72981 59466 78866 89385 6241 22407 5477 18529 77035 35946 37475 36031 89361 56415 80425 72896 79066 13269 33151 65330 84439 81589 73843 25173 81905 2449 7464 81414 7604 65812 55429 83446 38365 93669 73522 81457 92583 6926 88597 67290 32266 78683 11139 25387 62532 48297 26105 30161 76974 12022 41051 62584 31674 67163 90859 52060 68923 92259 9306 87519 50073 28667 72911 2766 40967 92520 66506 26257 50446 40595 5798 50072 93453 19711 32164 39254 31656 24707 58624 29257 74493 62978 72252 70402 54868 93792 98778 12441 70115 76261 46078 73613 63963 28746 37261 16760 45307 75989 8897 44285 91643 89316 68388 75034 28778 44981 50105 67453 79714 17269 70589 97520 34840 12973 93066 54983 13495 70323 45989 18747 39647 61819 40641 59193 69178 58113 14939 69231 13766 42984 78500 27028 45612 56735 74503 59920 24225 7363 26230 66139 22016 54163 75255 81363 46171 61943 89879 36752 42971 53041 63976 75998 73951 26264 5045 22495 78047 40592 30125 79488 6242 14634 43365 44197 42591 13866 52788 21171 69134 69823 51525 77637 53700 40132 11989 33183 2557 83206 52491 43136 64253 29226 51000 97765 78884 46981 3759 77097 76235 5658 9213 92213 90718 33146 84817 49460 43679 96629 89394 14554 33009 74213 43752 90216 36217 26298 37077 16515 77380 13053 25309 9587 89990 84131 71948 59942 8568 59878 5722 63297 22203 88674 78395 93500 1838 75646 90447 33281 99997 47126 84822 39437 26794 16153 749 5396 575 50427 53653 20255 66472 50110 33512 88998 64610 8526 12460 23671 82863 98061 85871 95351 73232 24134 52454 89988 3289 22599 4119 57180 27148 41839 7482 69336 75615 73066 23629 53609 67642 26431 39654 57814 46130 97923 81365 37494 53124 31169 48333 17671 73506 94732 93412 7075 76170 83935 28035 30762 34727 3654 62214 96504 66538 87674 30855 70536 52078 87438 66648 63973 38741 13371 24025 41994 2211 52455 27186 22736 70007 30309 24560 30139 87236 25004 19359 21374 1605 4332 52271 55240 64371 90525 32086 43282 54567 42491 78299 96493 91435 4840 48070 2710 20860 68963 8812 82661 9440 63905 84571 59548 65473 60576 34267 87912 19238 63321 62270 33573 13110 90022 97663 35758 71018 30894 12656 12957 65463 73178 7127 36867 18110 92193 78932 42396 37222 738 61731 38880 3888 35153 4301 39321 74454 43863 54028 61510 61648 18917 97840 34680 87035 82281 76561 26248 21783 71899 4272 57199 4311 31380 86678 34432 70639 84661 34650 20646 6177 47271 40482 97808 79677 20923 81725 87630 65145 81886 67856 55252 68411 25198 56253 61036 21361 19623 94632 83874 43599 24783 83967 97224 82005 52704 45471 80459 98562 24364 72749 90776 91235 20947 26716 17056 64185 33446 21045 42654 83496 66960 85277 14250 85517 30860 43219 82028 12976 42454 1603 53871 93430 39887 84502 38930 93192 5111 33641 31642 98504 72172 70580 38620 88311 98481 7334 31608 24311 69585 87402 39126 31711 5964 70229 51489 31024 85776 78647 55581 85571 69015 48658 15662 9099 6613 48216 23797 41191 75964 59464 76682 967 21204 55909 47463 77817 47140 12345 36073 64386 29483 98860 55365 12749 55988 73799 93775 82062 57395 39705 45880 54599 89883 57927 50314 39155 22167 63641 21676 15587 55092 26877 85946 89312 84683 81273 21763 40537 89291 43741 20060 17054 20873 48786 62418 84095 95972 47085 63838 68188 10066 6540 45773 40945 53902 44267 99902 57542 18088 99847 83880 33647 26147 25941 24967 5763 35513 85084 96807 73620 19706 44201 6138 12247 35478 85674 4109 63926 72824 26270 62649 51914 92209 32796 67911 13351 93608 83782 62963 33586 36284 70314 27458 43720 32992 90120 14114 6939 84716 27207 90294 86647 13205 84785 2713 15585 53050 298 36725 51497 1736 21747 5084 74684 78975 34081 14065 9111 36289 62638 56447 43139 4193 75520 95669 83673 59705 716 44268 9473 98785 66964 67188 95227 19297 55708 54727 89473 79546 10362 26482 16614 74598 31575 58641 60106 98001 67384 74399 65606 67098 29700 8683 68465 11939 64558 76033 54978 93148 6105 33114 12965 78035 16875 14875 9513 64656 69353 7755 69034 59394 11653 59253 69259 86871 45971 54235 98418 18928 66079 21146 27242 23544 12156 32141 97871 98775 42309 17096 47260 8938 60709 14943 11800 63397 99178 49525 95327 16231 1300 56592 42166 43534 79603 44427 26144 98285 47773 37954 33853 42043 50147 19854 90404 56102 77328 34961 42545 33390 13537 41013 56391 42253 89993 64295 65648 65331 64917 20379 33447 10963 56081 31595 27425 91680 54943 32765 90867 19398 73039 18269 84187 54810 35451 33205 34243 15546 95321 45844 21174 86984 70458 43642 34144 50232 70333 89596 33621 55266 59423 30736 51666 68988 87995 25147 57459 58111 80623 88758 10461 7817 17726 4050 18289 97171 23653 25742 22104 2612 12928 84475 53928 57621 41646 81127 70143 8546 72329 6988 57660 66542 22484 11028 90151 64281 40872 11038 96356 11051 45986 76947 54790 64184 56666 22750 69734 33258 80383 12061 47950 44883 40754 19686 45929 616 7757 10555 18735 42019 71714 28044 58480 86257 27124 86030 66023 30956 50070 60328 4897 26191 48479 39033 32942 6538 42079 60815 47346 54752 79013 59447 27491 98399 26120 94667 55948 65728 95239 42318 10802 65564 1810 7739 64783 52258 44448 67398 74097 84343 71146 37449 40039 7221 55658 7733 1090 43211 56825 89531 70035 48312 34715 33074 60218 42903 90863 98965 67893 77168 65961 17429 96663 39649 13140 49627 93065 50433 19206 11472 11335 24058 45399 76062 5422 48506 3048 35653 25121 85711 51687 1044 65565 76548 89625 2252 261 82183 41289 82815 77908 53891 55997 30912 43924 69606 27236 80737 88586 12533 46743 7803 70013 38286 25244 727 53734 90959 22749 71041 79689 7116 31613 33165 32406 66951 38071 27282 35820 27004 26978 10664 80329 4592 76756 6750 78740 34214 67259 66877 94801 51203 6898 14829 84171 76339 21237 46243 51142 53987 20100 86669 97686 17632 27168 92349 32454 68507 84850 74836 10351 78286 45625 41081 63868 28397 27402 18782 15027 10254 62419 5505 70797 91500 97117 47523 91334 54696 78326 72037 27691 63173 48890 13124 52102 12295 37801 58465 27882 75639 75521 47203 39002 16748 52056 57905 31060 77112 87284 10923 91846 40422 3141 89588 60046 90546 62902 58152 89828 64937 31210 31295 84549 59502 12101 15110 51718 7678 32755 13258 28440 40044 85980 40520 71707 14328 96748 50634 36703 2399 72507 8069 93651 80180 52832 13158 49325 15324 65863 45006 91022 44723 86817 62722 30780 11348 37560 49970 95281 23133 29928 49780 14587 52606 41121 52131 84334 10845 32908 20877 48236 60098 60542 30673 29911 21338 56124 55151 37444 14906 7778 3400 95253 37073 24169 76840 8346 30760 64884 22178 8695 71759 77739 60290 32311 7057 31629 1570 65767 35417 4041 4676 49521 60097 63020 89673 64756 87946 3929 87771 45921 4768 84190 13492 98187 52577 81564 59907 56205 99778 26593 41353 36995 5981 5844 27743 85774 79267 30470 4280 54230 62818 74853 77083 79804 43891 2215 51187 57139 88405 34011 15678 15440 75713 59023 33167 80304 26464 33310 29 30265 16060 47298 41930 72285 26630 23084 48443 44374 89249 46373 18058 70255 59590 42461 53860 4276 61880 19336 94201 29088 15786 9876 27187 50896 72866 57504 41338 92657 55882 67878 75125 20565 75245 39619 3363 23878 26722 95126 65532 98744 96305 87114 986 65831 28878 92851 15330 47256 65 35040 91545 89937 41917 98158 54675 66962 58808 13409 11661 31749 13709 13704 91677 45797 95718 41153 88224 35047 83064 65556 84959 26474 73554 29740 88020 30600 96376 92079 77033 63910 24396 91152 48429 54510 16817 80804 25546 41356 86476 43462 90271 22073 64991 84212 91066 66178 39031 95144 6492 92768 57048 25650 95950 59690 69357 84537 65271 12919 44169 1022 91772 21714 88898 39448 24358 82998 67978 45227 96049 60043 74232 68101 29592 29295 30699 10289 12289 44850 59059 97594 18803 17171 62229 87966 93073 62284 61183 88774 83363 33124 15287 84472 89846 72434 29696 61144 29553 65929 9536 14137 8351 20464 78260 3592 3052 3696 81427 89661 87580 53167 53564 73165 56993 48998 69915 95723 5696 76939 47356 23603 3026 4696 15276 56389 52922 69778 99784 72254 92275 27894 80837 79708 950 31154 76283 81501 65496 17614 19002 49204 56246 17990 4207 57206 37730 48165 43676 28979 10982 16775 76793 74249 92761 32342 94221 93732 18882 8759 27911 77930 51947 26723 36618 77874 27571 90903 51894 66759 66869 52967 45271 47130 22305 34245 29840 33452 46669 93995 62424 78857 36153 62080 34258 84907 99233 97128 24543 53079 22558 49397 70099 18861 43251 18016 26321 84642 33499 85119 91368 81712 25940 69860 84466 97016 18468 52090 70859 5769 27608 70459 24990 4575 99848 85957 86128 62280 76529 28990 42538 16901 8882 93275 88386 12764 63492 84899 13081 3029 63943 89458 71943 12852 8822 91485 59625 50364 71238 93182 77860 1876 55281 90237 94611 3947 16465 17082 60800 12463 37902 23606 88708 78265 82997 24441 69615 91796 60614 32729 4733 25211 6702 59610 59345 97723 39833 36121 60972 24103 96660 67454 79250 41478 30311 99407 52512 41425 11006 72158 28342 60210 33907 34835 40617 89212 87531 42676 430 88331 5218 93296 45994 14955 63215 33326 21775 56344 97336 79224 51698 5313 7541 85729 75545 87250 40026 97597 65731 85149 78617 20005 17034 53858 69158 51151 94445 56504 36140 7369 19990 74430 13630 69188 1283 36082 88650 49616 29146 72289 73872 52696 28796 29959 70663 25094 64580 49269 35452 640 99739 41473 95472 62519 95420 35241 14599 31557 14708 80587 13735 72147 52134 64086 81631 67206 49487 51565 41750 72176 14259 26541 43159 43933 92493 18711 22902 44569 52562 15907 88163 72369 2565 83076 72788 64661 33801 48556 46592 82734 5549 74295 53367 46620 65996 15083 17995 28836 46371 27049 10042 44356 32715 72685 74317 90983 23651 123 61687 3541 57817 7547 72003 1953 13772 60531 90322 71516 721 24875 88635 52225 3784 66229 67781 6759 68167 46002 53664 82114 85353 99993 93006 45987 39845 13478 30143 40149 75068 49964 58377 56309 11656 51961 69496 18911 99655 36157 90960 96794 55671 88274 98590 96183 83890 61109 62824 79465 69609 45975 90132 56403 65156 5809 71729 8254 39024 1046 72851 61069 57110 21664 77320 39643 53629 62829 20936 85061 14017 84654 80884 31543 44796 44821 31813 85452 5024 26429 54674 62876 24473 56684 56421 82969 59249 46453 42449 84357 32495 9316 2524 84374 35664 16688 82483 14938 25661 68577 61644 82961 7487 40930 20194 72848 30204 74575 26161 69565 88402 5351 28523 68842 88257 9837 95628 76580 1216 39546 70366 35236 74666 67582 64398 2163 43821 53356 9907 54702 91078 62858 95882 18840 74315 35427 6129 1236 67873 83671 91525 77749 69418 88968 16644 855 21901 1272 57917 45251 86514 11267 64603 90812 31398 14600 33569 33604 10857 32509 60001 69717 29549 6485 2781 28179 80428 75526 80555 59484 17527 59820 62143 37985 46652 44031 16194 83145 11097 10294 42421 30880 29152 4863 30035 93194 16395 59931 65614 93869 96779 80971 34975 10411 69068 62811 54132 83162 34287 62724 26007 67076 13304 83894 6302 38404 3264 5948 44322 59941 90467 29320 22535 56419 65347 54935 99530 29445 56409 97163 85288 17237 72772 76505 7684 40174 43296 44529 82272 18701 41758 47641 36215 1704 4612 76933 65286 39742 91399 22392 4559 54227 57302 61750 3167 97057 31379 93682 1214 53918 70668 5788 46224 74476 24065 65769 7058 55292 8502 81454 6102 62222 12555 1081 57087 86958 18548 10448 55268 63128 21765 93314 72082 94942 95845 55825 64010 27620 97345 33364 81882 32075 49163 23947 54594 65520 40596 19871 26266 20457 85242 93595 72377 74346 68340 55894 4352 48671 375 53348 97864 40561 45250 42169 14478 42409 54333 87377 92026 30325 97973 81562 38583 80930 7357 3085 52414 48657 73229 85581 76753 6943 93102 1168 57444 44516 39157 27316 39620 6422 77578 14692 68870 28779 76204 14355 45327 86845 78051 44926 99500 23591 70428 5553 12026 83539 16328 2533 67915 1198 23403 44391 10444 83063 35868 46858 49256 43048 86145 79757 30799 99478 63035 95483 31262 127 53936 17890 39638 67999 11865 68868 48256 41082 11470 32536 61959 63021 26828 9918 8583 30267 94149 53696 40412 84238 2690 78010 12804 11141 3939 79082 81570 30975 25341 11946 72435 3165 78194 6576 98547 18923 10142 52278 67230 3632 94592 99146 94613 16922 80860 36083 2097 52277 10070 30398 3451 29404 40625 77298 6358 92940 43871 79265 71112 85859 78294 48552 12284 62000 30726 94446 32673 53109 39122 2771 20519 63257 79758 36914 91296 48353 92239 61359 832 65037 849 79111 42065 62146 4916 2139 69387 12517 39868 35100 56552 35098 59161 36811 56650 95498 53937 80988 25725 2396 47960 46034 39252 5704 31888 15502 33908 14336 86314 49252 70177 50197 48425 68680 5375 92358 42605 89598 58116 72554 69285 69918 67822 96759 88871 16322 92660 60768 12299 12759 78574 44509 32789 71081 7875 25671 37272 45480 75215 73455 30235 30020 30151 24049 417 7632 57832 86741 51878 20737 58847 59806 28926 18168 65577 87625 98569 3117 59744 87672 83767 74978 96946 52023 88429 48480 23819 92076 30190 28598 196 49547 64341 19085 9530 37579 27587 90571 96656 7169 68084 67803 42739 9445 36055 11876 6865 28178 10043 94989 87543 40119 15624 91374 37231 39634 69621 49719 1210 92803 82752 11015 54375 35102 96615 34060 26013 39235 44799 41942 56385 96962 89781 60286 54942 44067 94525 8642 95716 56655 48200 24753 27334 34016 50304 70195 51181 42671 60123 37085 82225 88167 44279 88585 50495 78380 17805 77204 59675 96632 61709 57629 79547 76734 40831 6396 35939 97220 54000 7323 64963 2932 35503 41411 73264 55374 23114 98057 51686 8259 64252 98622 949 15004 96419 23792 13036 33538 2604 620 78001 29383 86930 83875 58546 90882 72470 57019 74095 42193 30451 46635 76851 50450 32575 81280 54602 49278 66049 28872 16074 63398 64050 7758 42246 23297 14889 94315 13122 34115 2174 75372 83576 77551 70782 46472 7246 23482 43370 98824 27332 10167 24733 60401 56494 65471 99683 16367 6760 689 99852 5957 1741 71497 23680 63283 87661 98739 49740 95110 87722 92757 25092 40081 44557 7576 61323 33552 67055 73117 65595 78931 93370 86884 76523 68405 29810 98682 89861 37744 17992 95031 17854 49842 5586 57457 82928 21473 49714 29298 63794 10687 73269 6889 99289 24190 67456 22139 30885 30523 3737 92911 84237 26011 73508 74998 53669 363 38294 14505 67645 54609 21123 47195 57848 49651 61338 53368 20220 34382 34470 92727 56101 13906 34074 85883 44412 11626 26326 47669 41745 18169 24281 82036 27781 25524 76641 21091 92906 17770 10866 2779 17536 29785 9665 40571 8554 88012 39249 24951 74175 62067 81327 12133 49241 60485 35331 63107 34010 39141 11072 90438 9672 36603 18804 62032 26874 35159 82236 78514 58156 2745 37239 33235 69095 96396 48821 61926 39323 76169 86100 68667 97095 93639 98872 80104 87313 69587 82276 52673 90070 95494 82965 97945 21055 39758 31100 97182 64618 37738 99645 7898 3611 84338 39580 18048 14756 44977 6506 19095 69789 99588 48974 38320 3763 34181 53094 49863 96683 9381 79275 99866 8233 63274 15388 26060 92421 99928 62895 89681 66924 75492 57406 44788 19754 52707 77604 54317 83036 5240 3977 13174 2233 96387 60396 63311 32727 25673 82963 4484 9900 24806 45450 11813 34577 507 44098 79326 84745 93586 83311 281 2401 91433 74324 80186 42970 13195 78908 48281 86969 41993 66776 27817 28744 93726 42503 79294 6066 34229 68456 8089 98978 63577 32619 32125 55723 29411 69164 35114 27007 24907 87654 82050 86662 29529 1574 66991 32932 45806 67383 35432 51184 45858 1740 68657 39646 7008 87256 66310 3054 88972 17620 50164 66713 41050 6491 97457 17538 38592 27054 35472 6522 87631 92547 83000 80011 67388 21097 5023 27643 17176 3321 2778 80572 10378 8256 78680 16578 2836 98653 3805 11054 39653 5825 99724 372 76725 53494 51262 80611 47784 68593 42899 73637 76432 85819 61655 98863 77568 60436 89246 68268 14571 7946 60239 37953 51193 92490 59197 303 6509 27808 53192 37132 87493 63367 37366 23197 80676 66653 10542 93281 36636 66590 75604 49008 81717 29077 59785 1011 767 94014 64107 14860 58689 78618 36249 97515 22268 53139 30193 16519 77516 91793 57332 5472 66061 17497 92863 93469 19466 67056 42808 71915 60894 76053 63740 9376 86322 43246 91871 66456 38165 57662 64410 45931 39364 10867 95224 27730 93087 43366 36772 21041 76274 40853 65413 81313 39951 28332 9622 48859 55514 73218 60359 29076 23576 68660 21612 78046 42444 50118 66361 51960 66702 15158 38943 20552 73242 41844 66726 82792 61801 67825 36094 11847 71483 61764 28964 48825 12729 99872 90673 41328 19742 8426 48911 58799 76397 48174 94052 85018 46032 47371 1003 87511 93545 82240 94122 44765 76979 621 32836 14698 69151 16216 99657 93132 15428 24723 60055 86343 16588 36348 46675 80588 85431 14579 31121 52439 19096 38220 93716 42144 77613 47756 21010 18288 36343 1590 51335 69891 49018 69420 28268 57979 7411 26010 92910 35809 95954 75651 25980 15947 49800 22850 2373 59877 71225 1145 69507 45813 78008 87181 40717 72307 60560 38552 96271 77721 67519 74379 72350 83093 91278 99328 37530 28763 41682 40263 57601 44942 20089 23155 6914 6692 50361 39192 17276 63881 23940 18668 52947 85994 75584 73047 87658 36954 59985 42103 56672 41508 75730 15882 84122 63096 21840 22422 8978 63162 83625 66412 96502 81291 56490 52985 35785 46674 80633 94917 1778 92616 22342 52379 94424 13529 41846 64174 67829 96515 59812 72080 15584 63911 44016 18454 95064 44875 13370 754 3739 45942 20280 25875 30166 18019 9036 61350 5398 31653 43002 64784 8588 12618 55183 38991 4118 81732 29694 54389 18926 68454 76174 43706 37855 15703 52411 19846 29083 42435 48078 23723 59622 4731 83837 94677 57337 96390 10370 45623 94365 23764 56687 78717 88523 81672 78496 70502 91533 234 76847 44667 33195 84261 62445 34527 450 8253 64041 21632 43988 58430 1938 48707 13209 2013 88360 13082 40109 84932 48318 35950 90160 76215 71786 82391 90104 42924 89287 66296 20333 5626 69917 24098 31881 39307 84114 82146 28933 75760 12245 77452 11861 67142 90900 76586 89448 72494 6718 65522 19303 60958 6133 85757 75888 61640 1627 15021 63110 60163 64367 42937 86246 7038 1994 55492 21451 90573 90929 25745 12780 37964 24276 21433 32377 56963 2569 71284 99782 49566 54536 81022 72352 97928 49512 23177 43539 4706 20019 57722 30216 93745 9181 18895 39056 59894 19418 97391 27188 16996 69816 84081 48624 45172 72647 39927 55707 45957 87686 58239 56862 21119 84397 98677 73388 18577 90589 73375 89862 82638 88046 34499 66855 45912 1894 17278 67872 24101 10582 46768 97825 5443 25214 81527 34935 24073 89889 93249 91401 98064 96007 29330 48612 84068 96216 86366 73492 8009 94755 40981 77969 61140 61982 89025 32367 53824 98565 5499 12993 72538 70479 58863 71929 92724 2344 92726 30743 82816 90178 83499 28650 83540 92517 32212 10317 49249 2937 26756 3483 97290 65847 56401 5574 70753 57818 12264 50577 19185 69076 60247 73192 57373 29449 37911 42414 44570 76370 88213 23712 8800 15770 6888 28700 80090 33345 89678 9505 30391 5263 26655 48199 36976 34409 8811 95293 75591 25074 52318 99637 72013 91636 36920 80801 68695 93602 97043 54182 75997 9063 5938 82812 81046 40195 27617 49388 72632 27120 26500 33449 60873 10618 71523 96902 38859 18625 68785 95808 48578 65027 55976 92656 35395 83735 92309 32550 39380 15972 60603 64548 7564 97667 35600 18204 50646 88186 49937 93616 49477 89082 54955 48223 17070 64337 23226 91976 88658 53048 31104 74491 70012 49526 53133 44004 76364 57895 38730 96235 88699 87717 3554 105 27272 12695 54278 12454 3662 14586 52763 31494 35759 2065 50699 96470 97234 12184 40316 74329 49064 59324 50619 26065 50369 47731 70149 95903 36156 52526 6278 16411 24888 7798 33672 47118 63209 41398 42735 65938 65803 48545 29128 82513 57071 45854 96727 34893 40516 58236 33970 9566 81647 50533 39954 41636 61827 56177 79501 67751 31477 74527 84708 63895 90902 60714 83773 45420 74134 51917 71543 28438 65033 60476 63877 40513 38903 24895 19420 55390 49041 55506 52987 36516 47362 49342 80597 50817 29405 82581 14524 72944 96363 23060 91694 78128 84551 32990 71588 8994 60887 37160 69116 28348 84859 70265 97443 48699 38758 11982 18253 2381 23741 72219 58854 7653 67578 5063 45581 39029 7433 40332 24954 23802 15970 19050 94508 41793 88851 61635 6312 46963 31664 60796 70435 14363 44625 13231 1829 79157 61554 21876 61417 79898 66095 46038 99292 78676 12296 43319 76309 90671 38657 93031 74960 38464 98713 33926 51913 60939 73672 73080 77178 10922 15669 50873 85951 49634 16619 35681 8212 75986 27395 25364 41762 52178 97019 58751 91484 29520 53732 83439 23781 29708 28661 30026 71585 68845 10080 88733 65477 89831 18488 78175 65942 69667 7089 80469 72253 51772 66432 69537 38036 77065 95122 56079 4270 79865 61130 99751 15850 77576 82612 7048 15846 41861 86290 40021 9756 87665 88415 84163 42710 39922 11687 91325 19267 78174 75279 22182 96476 36578 6982 56331 13394 65876 26855 51850 19086 11056 48274 54269 45453 58896 69555 51038 1961 60255 59160 55179 92225 37550 43667 47996 64795 87975 17975 37645 77761 45292 79216 70866 40839 14815 23023 90855 51714 54548 5152 11378 60196 8417 87060 58940 68063 42222 85386 49298 58844 4703 19945 91132 93572 88325 91347 54781 1680 39081 63862 5503 54270 44440 51395 92977 33377 72852 85437 68079 20232 92164 94294 53418 78045 32254 58866 43068 77173 91233 71465 16270 67215 37519 22693 40469 9819 91649 74244 1931 47823 37769 7010 77290 95568 88069 57738 22280 25327 6091 15842 20257 99684 76822 87 57153 94881 4289 45824 29344 62830 88084 40718 6270 26503 67429 57806 93454 84761 77832 33429 16603 50120 28765 48054 82293 333 65515 25338 26401 13242 11917 79961 65203 95512 96213 49904 3584 91519 99691 23959 78279 75115 32265 5005 98869 23880 82618 49157 77330 73157 99335 60292 35622 94207 90537 41782 13344 78678 49995 19777 8305 15056 44164 61525 4212 11306 23142 39904 95301 90312 22568 21056 2893 31596 13063 1589 81152 15645 23141 96159 19417 71334 81972 68111 40636 69674 97722 15266 32339 11922 37951 54450 24959 76073 61349 70214 5684 16774 87339 38723 85583 40791 59514 29366 63744 38729 43563 85143 37522 88795 53423 9510 15416 7336 27417 4895 93493 1790 79186 80397 38107 86389 35431 79019 27656 59452 49945 17474 42941 31660 29279 84933 32262 31564 20524 28427 19585 41340 501 23791 93218 61735 71480 7064 59568 66670 52018 80758 31193 4397 16122 55532 12200 5395 4729 53091 21063 523 37816 78914 69790 74125 44200 51052 64615 70994 60600 66007 85887 33110 1019 57505 225 83068 18309 73173 26114 4908 57473 11712 71204 6635 21989 69749 24591 37329 74882 57854 33751 243 8626 77767 488 11812 67137 71116 6139 71042 56571 6840 11640 4639 44344 9975 5154 11987 12659 47210 68548 20261 78561 91353 51620 29528 14417 2750 82324 99602 45377 49343 53298 53695 14247 388 18536 27774 46796 92738 24612 25535 17665 47467 19988 38359 16990 64579 80264 62271 28683 40890 46212 10652 27111 89056 28735 86185 69502 88644 29679 41144 65786 85604 15914 3836 26487 34992 84949 27497 75666 14810 52556 84209 57753 83528 33371 5703 74822 17942 29775 36468 52460 82110 89941 84085 79832 93191 95041 50252 23388 89626 40340 34806 99254 81254 76182 58301 24956 62675 94547 77239 73817 14629 72763 90212 88636 82124 3869 66767 13106 64995 53784 99942 32533 2178 58565 57609 29087 22934 60866 18552 81311 97971 36684 18771 84666 88289 58160 29219 46135 36370 81163 94727 15108 54005 27164 88973 23640 66245 17129 41025 39152 66097 5902 80722 42510 99859 45721 95203 74264 98373 47714 2617 58538 44484 19946 69604 91899 19555 40782 30643 19953 61630 73511 86004 97751 31298 75092 11944 99449 16549 346 19957 87749 63770 35765 81260 78140 86078 62381 10296 91056 77638 77470 8559 84909 25881 39903 8691 89076 86091 50160 88993 7833 75359 31031 41586 25784 44491 50787 73317 2114 29291 5630 16207 43277 33462 56048 97656 97244 49552 49405 1172 55012 88336 21038 2199 99805 93908 49075 11107 2529 12840 70549 95735 81594 76127 9784 34227 85193 53441 38059 1069 46421 33661 23655 75893 52148 15299 59944 58380 56576 19602 94255 69544 52288 38722 74710 29707 32135 8077 38873 95520 69498 32642 71605 91285 52210 4308 43085 47646 42647 20002 57947 64449 87735 11519 62689 46018 35963 96380 47076 5001 35392 78968 17118 89211 24877 47749 99351 45583 46184 72019 28096 12188 57167 44615 54517 27067 73880 63068 45092 60820 82420 14110 2580 79356 15124 56690 10433 75981 33227 42840 92104 73515 76269 39912 22767 52836 50188 2765 48030 52209 91160 90636 87257 10882 35092 15526 32806 41043 27073 48763 16966 2019 25703 61680 84566 6088 35810 5695 89602 3019 18182 42460 63791 80424 40443 82151 28644 82454 60645 2041 28617 77661 33632 45501 84684 80043 79087 68395 36310 83701 84434 86094 74306 98761 8268 34926 50275 89497 39219 50157 87303 16046 44431 66363 47435 8328 52651 42026 32395 780 93999 38644 88789 32340 95172 94357 75770 71753 85126 16481 74557 67193 96910 38555 96480 72727 22925 38391 30497 25541 12768 31855 17541 4826 19461 29015 67573 45494 39413 89551 55673 30122 13815 84038 72276 77461 50075 30134 15823 24483 34870 53496 68221 85455 45703 12197 1152 49356 51441 81601 73246 60204 27354 24532 79538 15294 53581 41631 69291 71404 50722 19934 85545 97194 73304 30584 58993 26736 74623 12370 81299 17013 60660 84891 35380 64727 30685 70247 76200 14069 237 16537 24399 78432 37264 58773 58496 15321 39290 56051 74368 49058 16716 67021 22288 23828 40681 48608 24628 75951 24391 18726 19402 72390 81108 77612 24206 92530 34622 28364 47101 19454 75553 41827 86631 66162 44114 98931 46724 79751 68457 10809 17656 32724 63599 84133 26732 16844 64283 55819 21371 32537 79122 89459 44948 68794 48877 60539 29957 45330 14365 66197 71264 25044 65745 1140 36294 69289 41136 31580 50933 9415 67149 70991 35611 59450 89847 56886 38316 65830 38712 9107 27713 19885 3505 64712 2919 95550 42846 40575 30995 56656 63025 48044 91609 91859 47067 9420 44522 45124 75673 28146 45337 63536 50857 6156 8281 18393 89539 31835 91765 2244 77466 27958 4141 7503 62665 4933 5248 54794 3603 55150 21399 36505 54525 19073 75333 25647 66299 55863 51425 2459 21720 99256 38546 40693 65928 92634 34021 59468 41596 14695 95580 29626 96 22070 28590 48813 26845 76859 6554 7493 6693 2281 60839 39657 33610 94355 52260 3259 58486 63385 74562 6135 61740 47515 48295 15743 83640 11173 49660 72500 61779 43394 89196 15834 18645 81390 41160 70847 76102 81645 70722 1688 19280 92782 47831 79288 82416 94033 70625 63188 130 77647 83704 65116 47564 69736 21155 43529 40678 29918 60707 562 69075 16022 8713 32320 50039 30061 91386 47880 9835 13973 11537 79914 62457 3608 14801 79837 54516 92158 54380 14537 43420 90252 43352 12969 34716 56061 76863 17227 72393 68074 75318 1332 69204 49511 86312 4446 12701 34534 79056 83279 1792 35023 90700 95062 2455 82707 68535 1480 21992 13087 53677 28318 83289 91543 33460 44107 35938 66353 69290 33690 42709 16736 45247 32507 69266 64149 76665 99844 66069 90580 39846 55587 55627 77998 13726 56276 34414 46827 75450 94476 65975 79339 91409 48420 77758 37983 10776 49887 24632 15851 89156 74131 49049 93300 58370 29361 42018 74840 51238 94697 64981 47078 53059 31150 54192 51826 14407 48435 11053 75610 56159 78271 21281 86431 66487 95908 85753 73443 41512 34687 69539 37998 20308 82876 1725 20215 25526 97236 10503 97924 91252 93886 30618 78214 89451 25265 25569 27347 13953 46465 35246 45298 33234 99190 60769 17683 44316 60285 44444 18407 73122 98756 63714 88722 82471 67595 80763 51028 63551 19302 26489 93020 64234 50090 69767 96925 91943 15832 47708 53622 19657 66797 71136 9645 77307 90352 39790 73757 8041 78069 58603 68572 28953 8807 8662 27023 72502 43930 75206 60686 48673 79892 44787 20871 10525 3218 97272 322 45182 61336 98036 32723 34804 9944 77499 8362 18428 83082 7867 52348 24256 69635 66062 68216 97601 26853 10532 88095 66919 73944 11794 95237 85780 99242 27038 55402 933 43452 57980 53159 88338 29120 89637 69896 54807 95543 53286 15713 82131 12756 36263 1726 61341 43385 51221 96593 23201 21230 60085 10102 75563 8237 15751 58285 32279 90289 32650 26677 80989 57471 88168 52252 18173 52009 68392 51789 10133 73707 88818 90304 86644 3016 22067 81528 78239 5016 98683 74642 54491 2907 84943 14680 18148 42623 7298 58416 86287 41154 31751 71506 54090 34729 22207 64720 32422 43872 84098 27266 33597 74616 6319 99144 95792 35781 31875 74157 25626 27657 39522 4251 94411 40903 86071 37407 36164 89669 12638 76627 33895 12219 84636 19949 78609 95204 55578 52111 63836 88516 3727 23941 16057 60113 2043 60233 25106 94666 26795 54618 40813 97943 80808 67184 92857 19352 92735 39189 52445 44849 71229 31741 66972 13386 77640 40679 98405 59893 60287 37433 79756 25658 23480 8840 56544 18806 79518 81292 25139 12864 38185 93292 21479 4788 43723 48481 6791 6049 47001 23414 95770 84407 47444 98067 80677 27468 20781 92338 65636 80788 69953 31320 2279 47090 2032 29527 43525 76908 90383 2000 43827 82290 98046 1902 90290 96953 90583 61789 29249 37383 54842 26742 19509 15347 27083 17926 53028 30430 99077 38568 77756 86733 47519 79567 80805 21575 78511 31045 58424 74768 69113 20174 80000 91618 22446 18573 45228 25193 85538 83081 70714 31342 88811 75371 36575 80166 10238 68551 21336 21659 94006 51915 72041 11404 42344 55247 28618 20190 86106 53105 3366 29184 27455 1075 93492 75204 85578 49032 68805 33095 68091 98024 88489 80714 71785 99591 45031 9550 43144 99918 58556 42900 57179 62831 89102 95256 2629 99850 56895 69352 8532 88786 50967 60279 2664 20885 43708 99837 53438 95372 53930 93268 90282 503 68347 98363 86950 37963 60152 36002 76788 10827 90628 60850 47043 10242 62447 49845 92681 86054 70129 85676 71423 51579 50748 86952 47432 97199 41824 82916 93612 681 42773 99128 59158 85350 79553 11810 34143 6911 60844 66367 17983 94434 79183 77579 80093 20424 71846 74291 54825 10795 12855 51842 91945 43165 66424 9269 31356 15634 63826 42323 85363 96153 71124 84843 27501 15379 67929 56973 17351 12668 37068 64830 48595 46125 69065 19342 69019 97420 81901 87251 94617 50501 10733 13756 98500 47105 50331 83524 211 50548 47573 2239 6001 46046 70571 42121 12128 46836 77601 63260 63344 84011 69304 51644 6648 34043 77909 49680 40951 81637 67408 94768 97539 57141 3533 45412 83752 80530 21955 64835 89869 10722 25595 8435 32728 74923 6227 52722 88662 21527 7663 6164 59214 2264 4596 17251 37941 69147 68674 28176 59772 92999 55623 78820 73527 30221 84607 85327 85617 93544 8383 95554 10998 35281 93719 85867 83587 66030 26031 31233 91162 19105 27047 25964 98354 42519 64255 94938 47762 8263 44451 95750 97436 51874 50820 97046 94386 98546 9387 30485 58 87701 99323 37167 16091 32574 38898 68974 87026 10960 81128 77287 81030 12237 98948 75715 78463 24373 37866 68743 67366 9122 12825 94537 81087 19815 61321 91130 59231 10336 7690 60102 70023 15815 31244 44508 91763 12365 73624 95087 31383 40843 43572 43442 12674 38115 56260 27195 55530 50832 46973 55964 78449 13040 87415 64744 54748 59569 55074 64737 36105 79522 39937 83 99156 56962 99084 84928 61386 15147 21401 12903 99559 77187 34107 60437 87169 75640 51580 71488 15860 96877 16179 42497 66708 68378 24258 52893 78336 52984 64166 31142 42129 40934 24834 52683 7923 2116 24460 4962 47018 50257 69959 39196 69159 16908 8846 16971 68575 37320 85903 86067 37908 73501 62916 37138 90414 87031 76678 78109 70460 32175 33280 46305 6441 86896 11485 82247 72783 49023 50244 60307 83593 76826 22361 75430 94614 13694 63669 29392 83333 41168 26229 4913 93047 16715 34678 12576 52397 17652 44338 13377 45482 41135 47312 12513 29104 87561 81623 22707 60615 36659 98477 66395 54989 55527 56417 77871 62571 25441 75060 58934 6239 7569 42148 98087 38887 21690 24128 86985 17140 67464 63201 88656 54117 15819 52024 84307 47697 20934 13149 40064 48539 63990 94348 5116 55609 52816 75607 87699 55579 16617 56470 57308 20799 94153 76783 93571 76605 12155 51854 30210 15547 44582 11848 19853 23437 4638 97080 41578 57157 9363 22499 16162 39352 9275 5743 52031 77396 14604 65228 79187 82835 4387 56515 62407 94939 82060 86176 19097 49812 40605 31704 79843 61072 72426 35569 3785 99689 48961 10430 22632 39768 93228 89737 67089 73776 32763 84622 71874 56139 97987 82660 41233 99284 65869 27496 21438 17363 49837 73438 57209 82948 81508 27051 19580 72018 40107 79772 14817 91012 97461 51633 41828 62728 81131 47965 163 17939 59853 42727 66274 55144 12709 75571 20159 22994 94885 49894 42016 90664 26980 28028 78018 35356 83822 23330 98005 60754 83268 7320 28824 17844 63343 35364 9026 55458 50156 19629 81055 25007 67312 40514 52771 21392 66149 3084 83518 80622 63773 87590 80009 5500 35376 98203 18874 31221 5827 24970 14306 49946 10132 72177 895 92331 36523 18555 77981 66386 44298 71628 47182 439 35741 6607 90437 23865 35859 9698 59831 81428 65076 44644 4517 44029 19600 78486 491 29140 2069 820 25829 8580 78804 44102 1406 77523 39374 84144 2102 44010 42750 43722 98103 71553 24239 3560 19161 74327 16168 58738 76729 68682 33848 76420 21144 67179 25530 98298 39005 24060 49003 56700 30531 51112 1036 93143 60230 33834 59545 81440 26499 81505 3485 9301 18516 92009 61950 67913 66725 41721 17032 77133 33846 60746 62065 96101 6450 92074 2212 63728 75280 55748 23075 42602 23551 4943 48742 30690 33454 24117 86780 78814 53503 47055 66076 16952 79638 36044 32820 93033 17430 83729 96803 68277 26501 20891 85467 45148 64487 86226 97002 58872 16678 29232 4334 43733 93747 90382 16809 16279 74987 36581 33713 29119 69333 31550 39627 76362 49516 5955 46604 10427 99006 68530 72286 5208 96804 82709 68225 88796 64300 79734 45873 89696 58921 70592 81024 82241 78624 98576 2572 35864 7987 18308 8005 1438 86613 73855 60363 29345 87996 80453 35061 24917 91421 86291 201 58103 22255 62374 51550 34918 54181 15426 89234 63957 76712 65491 30598 58730 78164 28818 21931 86788 98258 81324 64083 96042 38372 46701 38493 66980 88770 67267 42305 50664 53111 81801 50556 37157 15034 26743 90430 67486 57232 26796 37759 20904 78802 66883 13100 27217 97412 20388 26529 86415 39909 8265 26835 43419 902 68250 56891 72750 68829 79568 21985 13913 45723 9804 92332 67051 94657 73030 30676 21606 5907 98993 36652 54001 6140 88987 26439 30617 69256 29936 26643 47587 28149 84057 48508 83951 74444 86380 44986 35927 89826 47409 77513 22092 80146 9568 73197 81572 72234 6033 42603 21286 96114 12586 19989 32315 16344 31951 25894 80586 9074 28843 39861 44506 62486 39513 58058 59645 38628 79181 85094 46144 69120 14903 3361 47566 58432 72841 63049 15247 2177 6400 81438 37455 37714 57998 13102 32894 59636 88803 71206 9629 73338 2136 58865 88399 94903 36375 99392 14703 21797 6974 50751 88153 70910 1886 18122 41811 33943 87057 55138 18875 8775 85316 49048 65834 69330 42816 71790 3930 55112 78581 64576 76585 82748 41606 91260 83187 50276 52257 91887 91426 17147 18601 98471 29068 44640 7260 29585 45700 56167 88746 33566 90574 97373 17077 64594 95451 41276 12684 29455 2389 72476 19583 49666 23311 13013 83531 78934 43017 70785 59788 10870 11539 76975 33021 6065 52199 35208 48780 56815 87827 51047 84438 85392 6619 59448 3924 60414 81144 37360 78087 99140 36241 94590 21530 9279 81754 88416 66953 20504 26398 98518 16036 74431 1546 96518 39623 45790 69318 80032 18753 59090 57568 84832 13840 93283 85331 44100 77905 75495 18224 25555 45489 15494 70191 21301 55674 15821 57116 3593 92924 36604 53601 52261 15612 57484 39967 99303 37216 38255 62988 7986 43736 6584 88001 86244 26362 66117 41602 24238 8353 84345 15118 31538 17928 99912 80559 59061 48335 48980 47006 51642 5518 11991 28059 86551 92472 15598 3023 3197 55265 15073 65521 57358 23336 40898 32480 28249 12210 19873 83230 47341 18732 43586 91181 23124 96441 55640 54665 52708 79671 39224 810 10418 32025 73450 68426 31290 29834 62361 79074 62694 35731 72348 4342 21764 73665 79998 13700 2973 79214 83465 64570 17133 46128 41496 90949 44111 64065 2550 93763 23856 74486 31377 28004 11112 68587 54742 66339 69025 17039 6673 92038 51750 75850 58153 70900 87647 51904 7788 71003 14170 80875 47678 67029 99514 83915 52112 74310 81660 33526 73088 39573 89734 38958 27678 59366 98361 48862 17375 16152 20629 45318 16277 21310 37313 12256 2722 47354 79304 20920 64715 17744 46168 94746 12813 45287 21161 64117 65654 69195 98544 57339 2473 5383 24616 62845 83462 74334 93459 37797 48986 3106 33627 5366 14100 15487 91198 52344 77571 58705 8630 72803 30379 96751 12553 47675 42673 91343 54051 67613 7661 51727 52255 76684 29569 91668 56489 53888 52977 42210 44592 78578 58314 15790 70 37526 99789 19894 64068 82789 99368 22592 50558 40101 16584 47480 44300 70432 33576 11510 42374 733 85677 12786 330 37413 98526 5839 38558 11641 16812 23899 85504 61355 6399 44975 52520 75824 74745 51899 31378 82697 87267 75190 79687 49924 31600 1925 25982 23058 60943 362 53719 53453 50725 64670 53935 83627 71484 67395 13666 70231 9850 36152 28244 46885 56574 59768 62290 35467 16044 60016 18925 67481 66541 89172 83302 12830 48430 66381 23223 68905 10924 76502 28338 96179 81764 49687 20594 3856 26999 44018 83317 47884 48720 38650 42554 50742 32957 17279 99234 92709 83603 48118 23265 29668 73144 13889 55298 53206 51979 16040 71746 38179 28425 550 36950 86487 63428 11305 73187 70986 97835 61131 73282 8702 71924 44054 38806 23527 97889 16823 48461 25426 88754 33877 58296 86575 17886 40361 8574 1923 87245 68414 94090 40881 9715 73560 41947 70031 15574 98702 35089 49816 45351 95847 52698 1127 84601 81955 69443 789 67424 35895 57654 63783 72984 38586 99485 42726 92876 4927 10991 970 23982 45312 59109 82083 11461 41630 17857 51940 76064 24139 7176 48463 71089 45290 69716 51169 40771 70981 52854 74214 8704 80518 54285 13970 50462 9766 41592 97997 59684 11183 21098 29625 84942 51619 43168 28398 47772 94243 2205 87725 88215 78586 39246 38461 49122 64130 66514 96541 49243 68552 10459 8080 65216 51498 73114 37583 3238 2495 92206 34549 38872 49494 53994 19101 919 8591 1541 75788 67712 83636 8953 41414 5865 22989 18533 73435 98365 88462 82927 41209 25252 80021 60354 45051 18038 63153 62158 14644 46810 67007 34222 5939 66586 9216 11980 45688 41403 2804 19951 43302 8045 55522 77569 3354 32998 59616 1049 15461 48225 80678 17868 86077 2509 83692 6808 34626 87595 29196 40882 72591 56064 44020 34216 3973 79189 57728 62746 37109 68232 4542 6698 33275 86911 71845 22284 63788 70251 66114 26220 14384 13318 11915 61206 95754 36205 91820 72892 3898 17592 67123 14428 80671 18021 22388 8341 69775 42074 35968 84988 26368 53071 6231 90507 39795 71148 20198 53056 50328 10586 28221 29419 15256 39358 33431 47959 38815 70852 66836 26438 33293 89559 33428 21004 96855 85814 72235 65258 29369 21761 10187 86340 47045 1347 24625 39613 62671 92834 67741 45219 30479 56378 55222 18399 25683 92635 41088 76583 24770 71293 99050 64531 43477 36496 37134 47384 84474 39190 60092 74195 6024 93643 77785 54233 97502 67941 10666 24820 27599 68952 46415 81869 24808 15560 67996 27885 15065 14983 37905 17519 24254 14375 80028 23718 81288 68039 16789 7840 89866 81729 54187 432 89371 64191 43615 99577 13161 13336 26991 15896 33063 61812 49791 15565 15844 71053 45393 57714 6660 88668 55194 88197 26960 1183 526 9343 5120 37984 16265 89428 40584 69626 59099 74425 20819 65162 37062 73490 83196 77878 6449 63336 99295 40474 42542 58093 34591 75808 18092 65548 84361 19640 86262 38235 44999 62097 19615 51155 2022 68400 77958 67802 64290 73152 98324 99243 96929 48342 1776 33662 87861 40203 2385 52099 93693 3067 57855 25766 38203 5151 63662 53957 28155 66270 58297 61840 28205 72658 70438 12324 59288 78261 54481 188 5611 82943 47834 10384 9299 92649 32678 51596 28915 53648 44364 43309 48441 76737 39297 82195 65674 99715 6478 25086 92371 82680 83173 82738 22624 94094 1320 41271 39672 67765 21225 22552 27855 41698 84595 2338 87597 28495 19425 99722 28367 88189 23242 21965 4672 78619 60652 88014 83964 51114 98693 56184 9183 84870 77675 31770 27674 31578 54870 36179 65982 53066 637 72159 54937 21613 80999 30829 13957 57576 54435 75326 92886 15392 32691 73779 63157 68071 51092 18441 22402 39495 13673 80245 66935 69077 78707 95675 30946 96796 66839 43140 43966 13302 35450 4650 71885 24712 26280 58100 55421 73208 59410 78961 83228 74663 46763 82345 56443 14745 20355 4382 33614 28986 93989 44816 96693 44558 27447 56817 41385 32463 41879 45445 5521 43765 94000 41354 72330 88588 55889 26869 24643 87890 71996 39936 44663 33401 72966 97565 78162 8375 16566 1755 52726 41021 89858 5719 48833 78034 47752 75959 22075 98939 83585 25118 79360 90736 59096 43934 29360 3064 39181 28089 81060 87125 56029 96971 92464 19535 7403 18390 71856 98443 87330 8758 4418 70751 66319 26015 33053 49334 1291 31902 27975 71388 26080 454 74124 15938 58812 15712 36483 20271 2911 7776 57165 32467 76531 63925 50085 1853 60772 26800 40629 76647 94969 15371 67240 76366 36977 37899 12889 33120 52979 4105 87756 62786 20216 55577 76187 33048 27618 97440 9995 59250 69060 82715 68171 85591 56994 32079 36047 8951 92446 93478 98768 53237 1566 55700 11819 21602 98879 86840 72873 4296 66997 18196 65771 16309 40205 47553 72562 77973 43137 85895 39976 68280 36087 73652 49423 31647 35358 68241 41214 63106 24802 11636 24966 424 86892 57563 45959 81164 30850 68873 5852 78471 87612 22697 49292 14562 41477 99906 58078 47433 23848 64534 68899 9713 3061 78396 51941 38166 85077 6812 37946 65708 42215 76632 70591 313 1343 82010 67998 37830 63820 90 49765 7388 76991 2959 71174 16001 22937 64999 46829 30713 78527 5874 15204 80371 13922 70527 25316 53143 75516 64183 89607 33089 87344 97324 95632 62204 84471 99935 76839 82973 13151 89324 28382 84004 55888 80189 34151 45443 89788 89707 71150 87988 92040 34969 78050 90937 19282 18523 29124 44119 88652 38748 95557 42942 64478 77308 73230 34769 73567 28407 44389 85667 26024 61099 21847 74939 94546 6362 3594 99218 3635 50819 38297 1356 36091 28036 44474 53683 25655 28783 36718 54671 57898 76990 92232 55678 95698 50310 93142 44610 59008 97810 41565 43050 1970 60068 76213 13117 11983 33436 88029 91880 72344 52649 93524 10505 69887 41386 74530 46825 65175 15081 20352 56146 47164 22646 87704 86307 23748 79191 40216 60572 36065 53473 39392 66252 29662 93096 74866 85742 20157 14039 41518 17163 96680 67189 66208 56995 2696 39658 46244 86912 95001 97514 35630 48852 22905 43405 76987 77598 50839 20805 63998 68146 34920 77395 1516 63111 2470 58146 97700 83859 11444 74711 62975 60788 25533 20082 97460 16414 9517 18991 1488 19040 64223 27871 54847 38266 55593 30380 19702 22211 45111 20073 30679 25423 88766 87311 23607 46381 6109 21846 5449 28097 48337 94394 17179 78127 48421 96445 6589 15943 7856 31486 32205 95829 77481 17756 20862 12493 3622 90106 58918 93313 14380 95315 72237 37321 50230 75827 12892 39501 45795 65610 65411 11457 35199 54320 46196 13108 57735 39773 29615 15199 66343 28842 66630 92666 13841 8373 63948 25305 22656 48056 53900 16706 24932 5571 65934 64961 49729 58121 86956 52463 73287 21624 39533 21732 83475 60374 44702 1467 21928 58099 8492 62405 79382 34071 60898 21599 16182 47330 3403 57162 64646 28154 52753 24349 4411 10443 43937 74912 4279 85266 70039 69194 88815 55970 10684 82323 81227 82304 92787 44165 13272 37962 74588 67283 25772 83043 49782 72549 85879 92036 89628 22259 53506 39763 35520 62678 30632 19727 8883 77036 79039 11447 41262 57208 27842 39429 37552 20302 75109 62016 86732 60893 34731 31720 81477 82591 42131 28512 87049 78944 13285 59400 51258 20486 34136 92847 8363 36750 58295 32333 87985 20545 52055 87192 89032 87812 89601 97326 2978 97988 27144 3993 70671 13743 80407 71589 27694 48023 57490 6651 80297 44808 50927 40885 8652 81521 97245 69506 33391 46169 27686 47957 98895 32286 49593 8131 42770 23277 22979 36296 70858 83589 2202 90733 90357 51794 95819 39943 4250 79320 29652 30496 82104 22548 94058 34354 34013 67078 72227 83711 63183 15556 47400 77228 70696 35094 63190 60072 1331 77283 20492 32128 91559 86882 53137 40437 10073 94757 37393 88909 20296 43005 86900 12824 76603 81704 96525 48891 50510 19805 23154 253 22671 12416 35773 45944 5058 58930 87357 7289 35527 43825 72280 87662 21109 67932 8975 54426 17252 69741 17912 25552 28911 66008 51677 90266 4722 24994 17068 7689 63997 1386 82712 89214 38951 30972 45862 99495 40488 43074 50983 50402 39316 81181 48524 29586 23356 43493 41651 78689 30771 6195 20331 61083 41452 33011 10395 62459 44079 50801 22527 13284 6854 78988 66784 15519 68324 85550 72982 57965 11837 49805 20899 25899 41002 34154 96665 36341 305 33509 20427 41541 28253 18819 35154 88472 55625 69435 31729 75235 99706 27779 83001 61538 44253 78108 38129 68064 55445 4530 25301 5639 50198 28226 82550 81691 55762 4211 59678 72169 262 40504 47653 98675 11476 96322 35033 57951 71424 48820 25933 59940 26222 88807 55235 77070 99101 84257 35915 50319 98780 55396 14944 56947 58760 30727 99152 85271 38319 76924 66756 53805 67732 29751 43554 85160 24887 96123 85101 26461 13882 73348 12884 63031 41855 28090 17833 60525 88147 40866 29346 95163 78615 9906 87613 90275 30346 41087 10616 50108 99322 74522 64660 73787 16568 63092 7208 22283 47814 21604 93696 61728 83069 31164 54936 98413 59947 56642 85233 2945 57350 42501 79968 10358 37947 14793 40073 82377 58837 22171 62398 73400 38919 40738 25255 76255 67381 83901 69914 94324 68733 21525 99048 6502 21210 42674 66807 9364 9389 40549 52493 8395 73021 57493 77420 75266 84612 89048 40747 99365 34886 7941 19443 79665 64900 35319 75703 76068 65499 8017 60084 67616 95264 66324 69572 44890 52035 49580 46876 92641 12926 18664 1714 83582 46658 63947 17766 13669 68869 65365 89204 45504 19007 31615 4421 33173 12125 50464 16437 91039 24882 52256 4752 72305 68673 16984 7864 96272 39855 49288 59501 41143 28120 14229 98794 46527 36990 50180 15064 14874 54234 41539 8105 93609 6539 71820 92384 73073 14301 66966 94995 88164 80922 28321 48532 37672 55727 75945 51374 99774 63553 42075 57572 23091 56912 32085 99874 72036 51109 89658 73958 7612 75961 19969 72863 69999 17879 95671 45692 93126 60669 31492 38602 73129 84391 10322 47174 19140 23891 95074 84256 78435 71256 81025 82858 64267 58625 65283 93098 5899 56982 82178 14847 86799 38571 72275 667 24481 5513 54524 70896 41898 4496 63975 973 44370 36207 31490 34202 29429 28546 54283 49503 1277 40309 5616 16030 52147 62766 48271 81347 30802 54511 82392 41878 13722 72812 82215 49872 70437 20756 9218 88959 94620 89624 87934 60585 52006 30063 8356 66124 66556 1665 77788 27349 93629 35534 75804 87566 53830 64887 20027 24497 2763 25427 68127 96622 66712 72204 14075 94353 17312 5098 64347 78184 71882 98300 1738 34578 55452 60619 80543 54337 82319 13717 71491 36228 64328 33880 66240 57306 54521 47644 85740 75086 70431 49387 61936 63165 80845 64475 94572 20884 6265 13874 30103 21660 54605 90663 25320 51288 24851 23948 62 84596 68327 22112 61867 64204 69349 72090 17092 16155 78384 44 3006 14767 41033 13177 829 34310 13469 56764 60703 38505 17265 28169 96124 73988 36727 86715 75239 53362 34942 25711 50374 85026 69156 69510 83841 5237 46935 29958 12067 6081 21425 45961 9362 36724 48302 65042 17271 40814 59685 13028 49764 71564 20 7286 91258 79592 44189 91703 71674 95926 97315 24587 78093 45112 98199 14940 86472 2628 71983 62205 50920 34052 39047 83059 76604 52305 3733 5849 91276 89836 44586 98903 74166 19473 60434 53960 48805 64668 77588 65911 39553 96645 43967 34646 61823 56179 58661 10766 21018 3004 58345 42741 78074 7361 98383 12731 78170 49575 68343 91665 31467 76740 17465 36776 7476 21835 98937 50962 26117 49106 39490 28308 84533 61015 67386 73253 44457 50002 20999 57750 20917 84884 40750 84106 92257 49050 68854 24760 92075 44416 53262 49027 52212 37642 46432 79586 10051 24502 81862 6466 74034 12412 62843 62008 24193 95642 49998 55039 32970 46350 22433 53391 21205 16079 19289 37669 53710 16336 71895 39534 76543 53508 8522 49434 20425 44230 84222 49704 12934 65657 58223 91444 17966 15173 46613 39243 88617 66551 95993 66250 90819 88839 19948 51672 51217 20878 13332 7525 94347 75324 26279 61318 73319 8120 13180 99391 58876 2442 72497 11340 99634 55872 7499 85110 75560 37704 21679 22036 50425 22380 86863 57086 85276 99111 98691 91514 56823 99153 16086 50770 78822 94206 78941 1585 86773 58904 9497 77592 36642 26247 72208 55155 86470 8196 73737 95591 14268 18482 98883 62751 57963 77268 16139 23180 30704 53471 39432 76518 28291 56686 61423 69009 66194 71892 72752 3597 20932 57229 40691 36079 3350 43112 3621 4902 12129 5514 26606 44880 27376 4786 80485 30179 26511 7665 57375 23995 57188 568 20900 46134 37074 2052 79610 92921 29667 51648 9443 98177 15264 66257 79315 10158 20544 73739 32516 88301 10545 17787 78891 80444 26087 37223 14224 34191 39759 3655 35190 46172 61051 91835 83426 4169 72881 14457 76485 18009 46489 37567 11294 13860 8589 83819 1018 1396 90823 68678 80227 59497 14399 18789 91336 86433 97084 69839 64118 99890 71457 88212 73107 93350 20903 22488 39827 69233 76996 174 78516 37294 35386 69131 33616 73544 78741 33176 87324 20289 98389 85425 7389 59220 4713 37826 48009 50228 4746 97772 34889 72963 95356 84823 18811 71639 7459 37806 92943 65742 77400 6605 19274 6494 22663 16718 71640 11878 91439 5737 64827 74229 22181 53964 6773 90087 77689 59585 12854 72796 87123 1267 88808 12457 5277 39440 64888 34148 49505 25828 99309 24424 21355 77093 36265 15729 18561 86770 42023 34561 1496 83488 93700 65720 55760 50823 40751 50325 69302 74792 72441 54134 70165 39766 85868 33658 89536 71532 35415 71297 16928 89063 88055 86656 57190 51129 356 3819 55391 27938 97485 46033 79604 63438 23431 61536 89915 2169 34832 76304 98671 46027 20921 19652 72906 57970 58633 1113 71833 41016 41034 50998 46815 3458 54422 31204 19213 92580 12229 79572 40849 45164 72493 18004 98880 55375 50581 77541 72297 73684 80617 66999 84241 66982 84402 17953 12710 34236 31089 7220 71809 96310 2096 30822 30612 42677 58412 78278 25674 16827 17167 58597 39251 24319 9931 91967 21712 9166 61791 48440 53330 67683 88502 54565 62865 8081 47846 50222 69838 16723 97870 18274 10074 74375 10038 62431 90297 70878 84216 13298 33406 2971 12696 14959 21173 82288 49300 87846 49368 55279 56709 65469 96240 73251 30306 51205 52422 3528 31130 96285 81793 1928 7724 93177 7341 33678 30377 43873 79159 5056 29225 39727 79952 49107 39775 85032 88937 35625 30714 92871 63632 56581 4412 20051 23281 11152 33987 30698 96079 94465 49331 23292 84678 89138 38835 78780 95583 47288 61563 49978 84739 4681 89698 10587 17991 33527 63182 18014 57587 51491 44931 86786 87225 84207 37654 45992 26949 95727 31413 85632 11588 58567 4103 84125 141 36506 49353 41484 23998 11250 44092 9507 19708 70956 53971 30987 84741 98152 14897 89575 37852 80739 18717 26122 81156 92770 70788 53524 33590 632 38786 84656 3008 64912 88653 86391 59765 46183 2103 46573 22160 35381 50931 48404 78989 86006 11494 69949 14552 70656 61066 82713 82434 31747 60448 62760 96194 57771 56042 81107 18960 13287 38050 19875 67466 26751 54120 54308 76243 56432 34436 64833 93714 17459 50934 92598 72776 1530 9140 6086 62161 10286 60215 5498 38954 34565 78257 92341 36076 59089 91031 68325 84564 44616 94323 33076 10129 33671 15676 24068 77175 85218 69087 1371 52126 68916 9802 27669 61236 57100 47720 25337 46063 20203 70087 77074 62344 5137 6173 25719 13273 22136 70206 51074 54996 52394 18933 54457 29357 21470 57289 76428 8670 57431 77924 87461 50385 27138 38790 16147 38081 974 38302 76356 8487 17177 58067 16691 23489 10291 63121 39599 83341 18838 84223 66379 11424 75212 70434 19814 94604 71756 80181 43813 56944 9015 95881 13437 63988 52285 331 30611 50032 74756 14217 33475 26961 72163 82866 48367 15507 93317 96403 19168 67883 81884 81207 49914 98020 76225 15867 89151 53070 24609 89421 20901 18165 95341 421 23800 85184 98809 44454 19722 95098 97161 72486 26297 92029 7019 43325 37993 47302 13497 66486 49685 63724 37975 57345 27793 68926 1521 72686 25538 97901 48072 75569 34408 1936 98955 39819 29968 55644 99830 36924 30578 18277 3531 61010 82273 76535 887 45855 66285 92404 46895 51622 22291 96825 57329 77577 34085 76141 52013 78812 8267 39086 82045 30123 76384 45311 49467 38851 35500 29988 67556 2404 49665 36688 87748 48874 75838 78190 76023 47355 93369 49294 1866 230 61956 81829 69397 84371 79693 30869 25137 55654 3383 99990 58834 6368 72648 56605 53882 79847 78415 44874 33717 74508 94050 38618 86401 52833 4087 83726 83944 40888 15960 21968 62397 57733 22593 93196 83544 74117 94030 40158 98611 43186 42025 47303 11696 24338 87426 12079 85166 90613 25634 65392 22968 73918 32830 67801 10185 48094 83554 71615 56252 23907 40851 19285 83594 32567 54461 88238 44554 39353 90075 51006 96900 52045 62054 37082 90386 53815 34032 69073 12279 94228 26299 89799 85241 75754 1422 88676 9012 66485 35977 42430 95231 44682 95416 12036 78228 18133 89188 43326 46112 19069 90842 49078 47020 53115 30126 46880 85003 21362 71939 41684 74890 6907 27611 79300 42063 48569 11894 33472 42730 14922 72745 15666 35752 98386 27287 77260 21781 43470 56879 58575 21343 32302 42264 8739 60818 33613 37030 11105 72451 16438 16531 23811 45807 85457 65426 33852 18116 17884 30794 66278 25328 95215 98234 24095 79715 23517 78728 47647 61419 84358 89323 75667 52917 7669 57486 10846 5735 18534 25611 75071 10543 9803 32034 19966 28301 4375 54725 5777 69760 48919 67291 66956 48220 78953 38338 44519 60061 97000 99206 94695 90536 46671 88358 75622 51007 24858 76810 48215 87205 53752 89101 30574 96511 44066 97463 31172 19634 95726 18191 53325 90090 24906 72524 59869 70576 28349 88785 89797 93411 62597 5816 18149 72122 29505 2943 80163 77030 15260 56143 30838 63409 60158 43131 22786 96367 31874 18217 22771 66829 56165 22678 33487 15616 48212 18127 53523 12525 85650 44467 67617 68760 55141 78695 14893 12217 53003 71452 9619 29387 58088 81506 67749 98881 63644 35899 28593 33914 98497 51639 12149 28039 45139 87255 48147 35214 83210 57297 20059 73285 13527 9292 91212 98878 77546 68710 59032 379 98986 18602 54874 1295 16744 49674 4601 43593 29473 69343 81179 5830 39828 25428 56091 6349 2029 90362 20113 1930 13580 21521 46582 8282 82412 85907 6226 41689 4395 34704 9097 38503 98077 27410 10504 26469 78888 69388 16709 3877 94184 59037 4461 22960 23521 10356 28270 24556 17603 10658 87071 25764 3522 79107 55078 6079 31614 52506 2476 22690 31175 76193 85537 72722 27744 19486 72986 63384 56938 68477 6523 42712 46934 58860 84964 31758 47445 28859 43671 41028 46776 48359 42990 25357 10981 70578 94863 84811 57856 10986 79106 75820 86301 23850 48832 2811 98850 39676 98864 17863 94573 82023 43998 2985 51400 3234 50055 52015 57720 11860 6391 97258 98496 83136 4392 82769 1848 18480 57422 54424 96908 11318 4680 55336 12631 26018 51861 67833 71604 79095 80598 56645 73497 48674 13716 50131 59010 77309 71209 85645 39521 11690 63009 69783 96286 73997 60776 45661 32097 51494 90344 90210 18876 31941 31462 90453 90627 53911 61800 834 87553 76253 71565 32263 38864 68134 97211 89619 55002 87765 34689 38227 67143 89646 18420 86841 64214 61632 18702 55435 54068 95440 90307 54376 36033 19710 980 51496 78139 49557 92405 89009 70097 53533 96974 28611 55200 81077 17952 61322 83877 59042 58148 25048 30958 42565 40510 17208 44510 85387 95244 75422 55840 67488 56829 95052 72239 57085 28350 48142 69396 20509 46036 6623 82562 40004 21559 37881 86589 2170 45308 81375 76499 31661 7016 72519 66830 74827 48103 25232 23153 74869 19053 77995 67811 40820 2273 99571 95243 70135 42346 5995 12319 80535 91397 63180 44250 86837 96309 9051 85839 34403 43969 32909 18098 32230 20514 17580 13944 63694 22276 72744 50215 74177 53743 79513 56960 14138 40719 91462 14066 26974 13197 89334 41159 59862 11728 45339 31634 49299 21389 24350 15826 62654 7595 29430 64064 41499 94892 98668 5242 12111 33354 50594 92434 22868 43163 36171 79753 99797 43850 66253 20548 59093 24135 70555 14440 52819 70806 88332 22515 14580 47681 33685 1410 23039 25148 90016 82705 26946 1287 58268 56106 89529 46035 55844 21849 88946 43511 96952 5622 43580 13548 74668 35893 71319 33692 83652 39689 59233 85974 74942 99666 48734 73909 3039 26386 64459 89651 87244 29306 34713 16073 41310 47434 79455 48057 90377 17332 12930 71182 81220 16212 42869 75513 29568 20061 8823 68890 71997 68432 48300 13626 36769 53797 92141 87034 25983 91123 24665 10487 96232 92194 73981 82904 1223 44408 97332 65955 58442 62212 56638 67437 74114 4069 28608 33229 6620 924 60096 99763 8590 40169 14135 43007 13375 57111 41155 88790 6439 3254 51782 15582 176 44721 14802 85627 18160 72010 77528 58932 72771 3158 9853 70508 32779 42228 70695 97279 10909 66882 34710 5831 26768 22670 30839 13946 18118 70702 83683 56116 57369 45642 81911 52735 23118 38544 82210 7394 61134 83897 31932 88155 97540 56796 96912 1262 85811 7489 17851 17800 85691 47906 12592 58460 58665 45506 63880 18151 29917 7232 18066 40224 41428 93640 57488 36024 59405 23057 12064 72588 6645 66025 78424 5605 91337 6031 2675 31763 92959 46363 23319 2961 96769 20765 62002 22791 72316 34967 7235 18679 59118 36696 92201 77203 21330 24955 38281 91941 57919 81997 30223 26680 72214 39851 79461 51257 94758 54569 56277 13061 46536 30546 27288 56072 68607 28680 68668 38916 74501 81569 80888 25751 92292 80443 74056 22669 3801 85856 55901 95207 67165 98792 45469 95607 93677 67787 71727 21321 76158 17435 60182 49559 39941 65161 52489 32627 86333 65470 73952 51236 99762 90425 86815 80647 89608 61807 98889 45780 33034 64706 45545 78735 59354 15218 5239 17128 85481 71624 58383 3627 31195 21409 54938 64597 75093 35990 47867 68103 80743 38141 50056 3669 41705 96996 28054 51668 19895 55072 98397 24297 3772 68742 12982 58806 92325 53024 41075 99721 40796 98573 53990 58049 64430 76564 77976 41658 96878 2646 97428 93230 41688 81336 4887 70845 36178 7438 73738 99110 14883 16941 13327 16210 45244 59080 61638 61717 82766 32277 17901 70670 75482 88956 52640 98095 48055 6739 15516 76625 35284 41501 61899 94488 34781 10381 32273 42373 92682 89923 90971 38321 28027 27141 52785 2934 12162 35496 11967 25718 27841 10679 48158 21695 77162 43769 55916 87504 3523 7759 98575 66618 93540 1795 91866 64364 16563 3872 9711 51918 4430 39628 698 68038 26292 56680 47585 94963 20385 49633 11286 61483 10729 65135 57230 18973 98723 70246 13851 30859 14419 42993 12135 54626 21981 56746 78255 95979 444 53633 8379 41189 96405 23574 92198 69005 87870 94289 17438 75502 72862 85875 13994 71 61108 76117 51663 96578 73083 48598 49895 22468 43766 96497 68004 34996 22523 37278 77188 71682 22991 73725 61830 25149 76440 5433 68898 90501 83369 64992 28016 28294 25554 31009 70047 97408 41513 80168 59930 25 76563 61287 11298 63460 51267 39875 32630 23469 59757 72732 3725 79258 66985 25462 27064 20941 61435 3678 40274 37922 75269 56 86856 77454 95606 51459 85748 86424 67607 24840 6208 40507 13275 30853 7603 5519 34291 65055 86026 82278 84753 21233 80439 67818 48201 48109 5750 2881 44287 70763 20647 17741 58402 57137 27247 36174 93421 79591 515 43702 73976 73447 63379 70322 75511 77726 38028 60892 96926 18654 59262 78661 46777 72861 61602 13728 22647 96747 85280 28377 77710 89770 15644 94107 26295 23248 28347 52641 12253 18028 19350 6887 30250 79008 15779 54520 50576 97112 69729 81532 13075 28997 17108 33578 29062 75924 23701 61694 4454 66301 63064 190 57300 29815 2432 77050 5209 29424 77585 72636 27099 98543 80384 69501 2879 97873 71642 2756 18496 6090 21949 7359 63906 23901 38151 99864 62114 71197 61122 87977 56681 1167 59398 89436 71883 45099 80786 41450 68684 7516 84073 9717 77211 400 66067 49506 5364 490 10390 55608 3130 9998 90057 37499 82630 14466 12116 830 65770 48626 21241 94086 18406 35992 19155 22428 16282 72284 80403 85237 18100 12949 89627 88491 54155 33807 14797 84697 60927 86705 618 95443 73411 26271 72207 65696 96091 19496 42273 23980 177 5815 20636 45349 73374 31033 21027 88312 71275 33135 95602 5821 13814 97899 35173 44756 73744 94298 23386 76741 25605 89114 25061 61354 69085 7360 23550 73723 31064 85560 54995 71187 42178 33812 45510 18232 40427 76206 13443 8729 61123 12467 63697 38785 40329 97969 96175 49718 31109 27268 24762 18211 40083 69610 60004 74924 58849 63699 84780 64652 47496 80398 26704 73603 62262 77360 53119 54324 24889 16372 71571 2171 36918 95688 76966 92546 2055 28372 85403 18751 78156 26053 56235 63835 69264 60329 89107 19962 50514 81232 80197 566 42743 20680 60599 97748 77707 73082 42429 91568 43338 46949 91256 28006 28810 64379 28164 82159 12340 17273 56473 58009 87374 15886 98798 44432 88048 11420 55967 43409 24796 55950 67563 26857 5919 34248 81223 35216 37656 20576 24690 74857 15967 3921 76234 84757 42378 98619 67708 20950 54062 6741 86577 65992 25471 80364 9670 5925 75396 4328 47724 98862 35329 45517 40220 10320 29500 51949 4199 95810 39510 85488 66714 80806 81395 26510 27178 10696 57783 760 49746 382 41576 40731 44425 44753 87862 81689 43416 68000 12717 10703 48253 81097 21003 34741 78970 38048 1402 36420 56585 32910 90019 50972 25392 43448 27670 63471 56363 52087 20847 37224 5746 77944 91245 59999 62716 66262 48304 18526 95924 32734 29514 70777 86548 12181 32918 64731 17950 58935 61422 17145 88357 22166 2506 62937 39260 27132 31983 63902 87200 93345 95830 22316 46913 98664 68339 20129 4487 37180 82564 84695 87456 37125 62106 61079 567 76917 19275 24167 45293 55795 29724 53264 55477 63439 45296 85533 91259 82018 22320 65093 66574 48570 95437 61952 92566 88895 53209 44886 59291 12795 62923 21015 19470 25592 30982 72175 35586 62798 36231 55954 98465 78029 53451 34444 34722 54488 31986 72734 35839 65622 5261 37596 73906 95449 7804 50212 70081 75135 49098 67882 84096 6947 26217 4568 45970 79988 61566 2863 46339 81503 16597 67475 71198 21570 38242 32042 52065 91826 70457 98890 80777 97197 62844 21544 25212 11572 24657 14245 55539 27002 75256 40342 2151 32088 38643 22466 66627 28503 42081 629 13769 69028 50309 55966 4168 7129 95263 73893 37758 18057 97108 51415 23585 30792 53238 59386 25401 40399 31245 37657 74554 22758 5796 47127 85062 4511 58405 41697 31003 56418 6903 30445 76302 67156 66199 65245 75637 73225 14876 26657 11796 77214 67084 36494 28410 97393 38157 32355 56935 16200 44997 3251 70294 12408 62825 15838 93241 88403 60045 27712 40260 13411 10149 10256 96217 67318 65927 27880 15871 99980 99679 69293 65087 62356 32178 66943 70394 89104 41676 46359 30277 92323 2853 60579 4743 87955 73657 54122 16570 65794 15989 4604 5557 40462 46202 45977 78850 28737 48458 84659 41401 86615 60909 96311 23172 37853 31265 49950 19163 94607 67718 53405 97724 35282 63171 22107 50763 26750 85221 32692 16651 68867 39315 3797 31403 88801 43379 30954 51139 1426 67885 16383 81914 22042 94905 49341 84413 40737 21751 610 89401 10942 57729 82032 55605 7645 81244 57825 83862 59391 70111 77771 5817 87241 95023 43744 78766 86118 472 34210 60524 50547 3506 53307 7264 18303 40204 29016 24908 37416 22559 35016 61676 84336 88976 58703 56028 56839 72202 25821 75083 99692 2711 18012 10578 71494 85944 70856 22864 32502 28116 68930 44081 30639 73261 59051 8506 67547 58033 26975 98030 91348 9065 93516 72902 63510 72418 6073 56636 55873 88041 52485 6725 47277 42919 33070 5829 21806 40916 27262 46808 11561 97193 8925 76244 83921 49358 94420 38443 7597 19673 95428 20147 73061 11602 76055 19987 85080 15945 76496 12753 14447 438 61141 57803 78957 11536 16530 47084 62395 65618 38448 71630 44414 2559 11853 73539 39962 98055 98842 68732 43789 15190 64230 26744 22420 7463 37920 18199 9210 52272 87833 49955 63433 42455 74028 17565 69280 2780 82142 83566 52915 20752 39040 54855 93259 69706 18915 22849 68553 77840 46442 6185 77765 37724 4402 56750 16267 28497 78715 1203 30050 54453 64875 43003 58269 4526 32207 68258 59229 50652 65562 7623 9643 20762 80355 46623 22880 64286 46874 84179 30481 52824 43004 32100 76821 39688 68317 43746 59338 73428 44039 10150 55008 19290 40704 55933 18419 79776 52496 72773 89839 45220 86766 81946 28317 46021 4802 63615 94001 44536 98528 6583 93213 19916 38582 80754 10026 55187 76578 95236 47253 80491 65866 72856 7679 15289 29464 43022 88989 97403 17105 48712 67621 56916 34607 48775 1816 15214 87161 41133 39864 42279 75627 8693 6606 37748 34431 78465 61971 88088 97155 90633 25141 91771 44794 27361 69247 54832 21648 71999 10814 77116 7911 55254 94681 63046 26131 71867 81185 61865 59290 71795 29594 10346 64694 86945 18636 21448 72724 42516 68872 71188 60212 53688 78702 38615 47261 31621 16694 25281 29258 44944 63226 94170 11843 93752 46646 217 56070 85464 61089 18353 22500 41600 97688 15908 7744 30806 53547 99208 39723 88342 55668 79821 44902 85320 32083 92482 98570 79211 44376 8101 54776 62733 51417 38108 12565 47150 80746 48064 91571 9282 38776 64916 31914 55334 22766 73796 39439 25712 64590 88412 57158 34665 49365 79364 7229 39788 45202 16423 72229 19664 40593 47549 33411 35137 91416 32672 28786 44547 71550 94932 17709 25351 27044 78593 76827 60871 41178 98629 12573 28623 60577 5931 28906 37666 76707 64397 42232 76594 85912 93549 21546 62477 55990 71949 13425 15939 36939 27680 56053 50789 92814 50352 61415 43399 39075 8219 78856 21243 83455 87547 87191 88425 15418 39934 74535 94934 2816 91009 11938 841 55300 69031 98122 9926 12955 33956 32725 31938 61671 75566 45407 95532 44494 4732 3504 1825 9883 97617 19247 82109 76336 91419 22773 94515 16918 71239 89292 67541 21865 26405 51683 29737 85035 67671 75953 36449 59906 23157 42831 37136 51856 85641 66478 87408 96755 6170 31030 62061 15849 32695 81512 50698 83816 32570 7860 38629 25583 40419 65316 39064 79697 69142 77153 13780 57425 65798 9251 46075 39371 96289 28975 56844 53371 61744 54480 95598 60183 96558 97690 15680 87291 58212 50894 89892 43456 94965 83790 45087 25021 81068 18483 70805 93564 24871 94749 22764 74899 62635 77281 8070 87760 57695 24663 882 33644 68468 88593 90283 51375 43310 93322 4047 58225 25740 74348 37346 97407 42 24772 5670 10098 41107 51354 54738 92729 39430 9175 25127 11560 99510 67895 24245 31935 7769 80049 17957 14736 6798 1723 10721 61837 27269 3268 4081 94197 78693 17194 58168 23213 59713 43820 2747 21891 1846 4075 99606 14397 2719 80608 24837 54974 59926 35298 78414 65057 55583 28726 84314 45573 22486 59990 70057 69301 22581 85414 10752 64238 25636 85097 30924 6826 87287 37120 7513 94639 76952 89940 94866 23338 11955 40800 50136 50660 9970 58283 46127 99863 33397 65328 88957 75608 33320 7021 11867 99612 33960 5073 70759 20866 26670 94513 24390 80345 70200 33254 65238 92022 75116 572 90768 59824 53800 13346 16833 35411 13404 90435 17134 57101 1997 7529 60453 88205 58375 84232 51401 96694 23283 68592 51581 26354 5679 945 66766 5002 87719 48918 35576 42719 89158 26062 20785 77668 71880 43334 64273 28850 84898 94642 93201 79948 18509 83882 4831 34767 85665 94687 2302 93465 99211 76576 42914 87340 95419 77202 31602 99169 15984 73398 77409 97030 7710 86374 24422 57038 77906 11189 29804 16975 44113 43158 37677 3424 33289 85259 6868 38155 3446 42952 55826 59591 21831 92217 77841 55478 52118 2369 9641 89431 50491 84875 16874 89475 35541 22543 25695 6317 25470 7734 58069 34106 89223 40464 2340 80554 14522 21996 45289 40054 944 53126 51674 78641 4817 73847 29299 33628 89403 5254 88112 31928 3900 35043 59593 39216 48393 74605 804 97102 71171 18628 76988 7087 11914 62429 37859 57671 19582 47830 51204 8783 47560 59017 67753 19729 4718 9708 60907 90089 2265 55544 93706 56193 94479 1094 13202 66051 78090 41736 82387 24324 80246 70450 64872 95849 2067 96302 8315 92230 61466 61342 38274 65962 18989 7997 16613 16806 31908 19495 22467 14127 4518 81702 30201 4934 52073 45891 96328 21128 37562 23035 64816 36053 11733 27573 75284 25987 67119 20403 69038 6869 33556 18356 18599 69593 91498 99103 56398 79245 96723 9260 47134 30082 14078 86700 70019 67560 93969 38112 61143 40698 77560 76260 34465 29135 3068 81009 4206 19813 8141 27162 78403 44278 98004 49114 57877 2871 43034 6199 70337 73207 21829 98652 77732 83596 28664 73101 19081 87053 67605 67791 52194 84749 71728 76983 58604 43709 39871 89159 5414 64779 31386 93645 7418 89621 46218 36531 37316 40070 31745 14691 38854 8245 20494 21483 61600 7274 76258 71441 60311 79504 65802 70010 78122 16799 86080 97979 2254 8 32435 20460 56685 84937 20604 80185 42978 40277 3527 32374 62138 27244 54331 52997 98585 84103 90994 9961 95106 54145 37600 98541 89449 79175 67863 50274 83204 90668 52605 30510 67797 86936 71092 79763 46050 67783 3878 41027 15848 20121 72367 11181 29422 17602 93038 8243 5470 62058 49553 47320 1843 54701 19411 48272 24648 38678 51146 3477 25758 89071 10730 46266 70500 47110 20451 32616 70972 35260 66911 66091 5601 42302 99005 94177 33372 15269 4291 73306 95654 19071 47841 56569 32718 30642 32095 57827 55295 49203 21884 80436 18592 83918 56701 71331 10499 19500 6874 73530 75313 34627 46888 94457 77910 54271 44045 97699 31309 25556 4734 63834 71311 7194 30112 12202 5060 72311 48765 55486 45054 56699 12373 91832 61808 86189 93641 51907 37287 14223 15720 27807 29296 84675 409 13701 94516 77348 47663 90433 21693 21080 56089 28612 89359 67224 50303 87578 38709 60256 56422 31800 97283 24161 3461 32014 38172 87746 74637 84826 9601 79854 70748 40878 5838 89398 5423 29709 49293 34801 41718 47612 33315 76212 65702 9610 61090 88950 61743 99108 62070 4129 40844 51103 74714 79541 97289 35953 22148 45295 60801 32101 93180 50242 38935 7966 2256 1109 15816 60702 25815 1979 61985 648 79680 35607 44318 76880 65152 6527 77434 60444 78241 75066 55717 82259 18293 56653 91560 38125 49171 87913 72663 15769 14338 71300 27930 68605 50854 8277 30601 35323 67639 14782 88716 91758 40889 70633 19441 68746 74294 72032 75164 63003 6471 44157 9655 63981 83316 62622 30163 34474 75216 93074 91766 74799 38882 48984 85847 91751 4214 26792 13554 42549 10250 18192 50165 93477 83343 13426 93863 65545 13712 77387 8427 16726 48882 49451 10079 36698 79440 920 11346 93304 4284 51835 12862 83242 86987 95365 61025 83940 99238 40808 84186 74884 71189 14320 18795 99509 41319 55152 85426 57309 66971 48012 87589 51673 29381 41666 54107 50902 34077 56150 42853 32720 5610 27742 31495 31457 93382 15630 42297 75154 80300 72990 95572 25123 83912 14739 1900 8139 99051 85155 70277 95793 71453 18067 19955 49968 26864 69491 47782 68464 68814 93509 5911 8722 94870 77422 81000 52456 93879 63127 84083 54013 27589 13476 87033 4039 25998 95373 3582 52982 57214 34973 69416 44523 54439 40848 44918 15414 99388 64237 45323 49127 35881 81768 16066 77258 27322 56689 11454 64032 73834 94597 44815 81743 61360 23957 42489 29570 22888 40102 56444 24853 43162 73826 32004 94879 24562 70358 18250 98165 68616 76705 96548 63782 53637 9873 23905 95827 11671 74614 17295 69192 46736 89427 18879 38774 81368 90131 94283 90143 83705 14867 88419 34224 60628 45276 58510 40450 97609 47704 59175 82804 96210 85001 93758 61786 67393 33057 29640 34774 285 75355 69476 73773 68006 75061 69328 75037 76371 91432 61038 59720 53942 1877 20386 85928 18846 36905 92505 37581 56634 90535 87180 9567 93211 5492 37578 73081 9593 55841 70597 26694 5220 6465 56491 17792 84681 75219 31514 82595 89945 59971 57969 41737 23707 16209 3407 39443 38256 38128 33066 21726 42947 35017 25485 62904 1133 80735 57291 48933 11614 25246 13338 43082 17811 30264 48981 34428 25824 13544 35421 85289 91512 72353 35167 87516 15253 97905 34557 57549 41675 21718 84936 39359 17758 17925 65071 34088 89284 61712 9330 10824 73402 97790 85544 30093 78696 30766 93161 89065 28219 38720 47397 31978 81402 57929 15992 29579 45169 45428 12552 37821 49277 65922 54843 48809 27645 48475 44492 21430 26406 56468 90262 96607 19499 71156 68187 10528 92162 14262 38331 48373 31282 48343 14333 69427 4324 57839 46654 79295 75246 49959 75416 39497 1511 63619 70453 64806 60026 98263 16590 35728 52440 11803 57134 36726 25596 44598 70378 29441 91509 79990 86358 84126 7335 95375 98656 4173 97409 73174 45026 79539 82200 84556 60689 22093 12226 65524 76120 64840 64249 80724 22804 35493 80503 99044 19559 8684 52700 61843 47487 9228 93310 71140 27703 59191 10828 17612 4354 69771 77198 23423 77931 43153 38634 27350 53635 14706 4556 42987 43473 40406 39979 27858 85067 59843 6003 56934 52514 88120 65479 10063 84728 66831 22266 67050 59910 9564 86524 46285 51572 58233 7412 54364 50098 95389 93028 15552 95363 53376 80592 44353 25488 16994 61146 15991 13211 70897 29259 49969 67245 58245 51777 86801 18820 23695 42096 46080 49951 79476 51124 99021 42465 53077 53470 53659 21522 45555 47497 19407 34161 81568 79976 12953 55075 41987 6858 5119 45679 52812 9761 19268 26574 74311 89339 75155 83916 17142 61856 47113 9474 1668 42622 90171 31266 13157 36550 52988 25765 25377 98353 65211 89195 33023 31110 61515 62546 15734 10641 76179 66202 93141 55205 8249 37885 42315 2773 3549 25163 97166 50113 69864 79445 18946 99839 69705 21106 8732 78258 39549 5211 3958 68013 93363 97682 34493 34965 13597 45345 7753 90526 87847 77297 56765 12593 41165 3590 52081 73606 69271 1307 19930 79047 2615 73459 79349 61613 20088 51163 91917 11918 30237 29882 16404 5279 63755 99307 37997 55193 18383 46626 57757 97558 25196 26685 89380 44233 67859 2322 97318 35145 68902 34904 55051 51121 39066 52067 27249 83127 5061 88878 50277 14789 53472 49370 86673 82461 41690 77754 29338 69189 50791 35903 59627 43272 24247 99250 72951 55277 66428 91867 60630 26216 36780 3215 45722 20332 3559 12265 17472 23485 96359 59866 7866 97862 7215 95233 79485 45067 59970 72725 21608 63294 1622 10368 81118 14852 67090 68437 90599 2242 19121 62503 7823 67268 5559 69297 57092 91371 88854 40041 14385 52628 38506 71207 21494 42419 21810 58458 51016 73370 35035 23247 55501 9908 81206 47388 360 38929 89556 85139 42392 24005 35782 81460 9294 39113 10777 53844 90907 24054 16818 34856 69722 85546 55480 45177 23361 21367 36206 82599 11239 5822 18936 78339 63817 45686 32943 59534 21685 86047 53053 25700 76799 3752 86440 22339 93823 82520 12910 91440 97480 42534 69180 90751 37137 13557 7316 15067 99045 61596 82076 76359 10409 48016 31487 9647 64551 8111 19307 84248 14402 62410 25375 33261 20567 15222 72258 39032 1785 63270 3387 16698 70810 69925 27635 28001 24113 21239 50633 11923 88806 27921 30874 31589 16876 33736 56783 25839 67566 48307 44831 49986 77994 19501 34182 93442 94393 79733 60515 1202 44998 87976 36846 83543 81488 97032 73646 24752 45371 41116 11283 2413 3536 5774 37813 81166 86716 18426 15203 86528 91870 39329 34736 65287 78333 57798 75645 63604 1180 46929 1257 97834 67839 34514 31316 95701 58541 83612 80761 56536 76613 45093 32091 5081 20854 91373 20776 32436 74408 72948 22029 67320 43853 20251 42608 45537 38043 64934 76168 30359 27543 81238 47307 71801 68965 52903 8692 22573 87919 71201 27721 58843 5691 40900 99278 75404 66459 95670 21478 11276 61496 97291 12127 36902 95666 11710 1747 72838 11777 19901 96994 5340 30846 91874 71800 90705 54704 49977 88501 57210 66758 77666 91420 33488 27304 1735 92741 72808 67058 58106 30665 20761 79511 78523 93251 26934 99626 99885 15673 95324 75201 53814 4429 44485 56067 50555 4623 71064 34417 56350 44068 33725 3515 11662 56553 30833 40375 59134 8269 53803 57961 29049 20384 52590 27653 76723 82363 19399 92043 15315 29886 33933 45346 16514 13181 58243 85313 60634 18686 35870 73172 90258 99116 95728 45627 27770 37140 30222 71473 74769 36113 50442 71114 88884 73227 15025 57636 34187 67372 56633 68490 61594 874 34876 290 17961 19300 97469 72998 49643 34520 22201 39801 36982 41822 75798 20301 79232 30406 22310 26823 51575 16872 1226 88110 6299 88128 57495 80624 58423 53843 81186 18464 86973 16494 49828 30921 76262 60297 47914 54918 81433 70879 65085 74388 60213 45212 12433 55615 41012 30791 21597 16607 51311 49166 4695 64741 8842 36218 16443 80582 29726 16450 69884 74263 30657 27749 71579 87126 33400 6799 57605 99283 19778 62079 31796 49021 55747 88757 75707 23497 54927 91786 63143 9613 98644 48369 27219 56755 55172 41396 67354 31907 88198 62454 42999 17625 60116 4149 8637 15425 27413 60134 26004 85255 67292 87411 96231 83509 35853 12027 10060 86694 11610 65749 36507 45170 98289 35490 43305 22164 63927 34791 12002 21334 56612 78729 23900 8260 83262 70319 26083 16667 95519 74033 80395 64044 5162 21723 30486 84498 18767 9592 73097 31066 84952 9429 34394 48177 67693 14042 3580 88351 87190 10083 8474 77946 61403 38496 70276 79070 35201 6218 67610 65181 55304 96674 31207 72151 35639 42333 24947 762 44295 53549 95188 68312 51219 82796 18637 77520 15338 15841 86045 19127 77757 94999 79450 28351 79342 68135 12094 63569 40453 8053 83158 62883 9281 61972 81991 95280 81714 27275 71205 45075 66037 55677 8742 46429 74036 12208 59147 24043 36935 82809 86371 98791 51209 81455 66765 9031 75612 79497 82842 82447 40294 67011 75408 13033 599 70454 66258 159 86196 52744 86013 47929 32556 82749 95294 57591 82500 54154 78421 80092 26829 23101 76322 16196 56835 63818 93513 16879 22308 77634 62096 2698 66595 70704 32167 23331 54853 97630 13220 64264 43392 76486 74220 94633 28675 85873 71448 67528 85456 60954 81404 7314 86651 77644 20970 82986 32520 82750 96915 76352 32817 45531 32366 83588 98417 35165 34568 82605 83586 62367 45364 63100 59489 37623 39782 13462 66699 49649 32124 5241 82829 30920 43889 4252 89925 43981 88333 806 93830 62545 17714 71595 78607 70560 91674 35560 69712 79871 85547 77458 67991 54195 95136 43307 73409 8092 81406 61279 56616 93736 94651 96410 26860 53158 57161 88496 17 36808 48678 82484 96670 64200 99281 95468 20974 22253 94848 45064 76749 37674 20980 10564 74438 27017 95623 40626 75839 51722 42292 97998 87472 35065 81473 98026 68203 45541 78022 48761 15342 66690 947 36446 93932 78461 4441 91654 33163 30404 26826 73759 90712 20409 71942 56329 44872 60289 16240 20041 41464 94520 38037 67721 77119 66617 82248 62586 74517 21945 52404 77616 30588 7813 70568 33170 39153 41564 7557 24405 69326 37565 86082 56084 43633 71101 29417 1558 4648 34554 39548 92925 96743 16119 85267 87882 7981 46925 15977 94711 44168 74301 48844 53560 19173 24660 76702 6995 67997 71250 51597 87329 89384 78902 83660 73415 96519 17578 27913 71547 87407 94960 88437 75273 63966 11468 6093 3220 9354 68287 63760 27302 77514 75630 4589 16141 17017 10630 41395 53183 10737 89077 50724 47781 52789 42448 17529 24846 45283 8913 93657 49867 97782 5480 5463 57842 36148 98267 89205 13868 46618 68540 25177 94200 7520 78918 37590 86090 73859 75523 66779 5712 91151 67733 27603 16947 40560 63942 49305 2272 33090 85113 11259 18605 1037 4522 63795 72292 80195 65865 66024 19823 99578 55186 58769 25896 62653 4697 75466 65244 7561 59419 5217 97026 47436 78222 95333 34037 80162 59849 86417 59330 19305 40019 85243 96659 97749 51285 2007 86745 67746 91552 93518 43911 84996 7315 89294 41654 30678 61402 4026 25818 43328 74994 85157 42192 114 175 50561 74215 9989 8286 74336 24640 32437 66106 74303 41128 82190 98941 40591 85920 52049 18254 4488 69829 79912 13196 62987 80367 22209 19360 36778 14616 60990 10137 56905 21649 99120 3301 77724 10911 39147 91088 19523 25705 25099 45049 42613 27353 11723 97735 19581 1643 55512 19215 19345 13583 28919 77978 34709 5758 33154 9891 15888 18551 23845 39799 32669 58403 65712 16188 19228 37487 50089 2952 50696 79312 87512 75711 43905 23641 37568 86186 19143 83092 83418 78430 34688 35947 42345 31234 31956 13410 99563 85931 12625 51066 64434 57697 80749 6517 53850 24700 46136 39174 47184 86771 62159 4209 67072 82130 77147 34055 7712 39656 24559 67358 20214 72959 30866 19570 96690 82017 43199 9996 43421 30842 46749 41544 29144 28962 8536 91355 94367 70285 83367 30270 46932 4316 5623 49065 59478 66719 41904 99096 82269 31404 73578 54045 72398 807 4684 68688 63314 60048 79098 27943 77095 7390 75314 34026 47144 12251 43995 82870 32878 3983 71850 18111 47206 41330 2419 12752 18720 20547 85690 35865 85009 34176 16049 71283 85290 18128 10365 20774 31464 52281 72360 5789 46600 64693 9925 64458 76772 36212 35822 23715 13431 40886 6991 21059 61444 43841 32648 54632 97169 85539 580 60154 41869 38554 67679 28465 99780 34377 15405 66391 73016 91469 34690 11715 60526 16499 5589 59652 2237 5945 80347 37626 74446 89350 62186 24368 23229 31863 57248 4965 2828 9067 56819 94578 27965 74265 86272 58007 68683 84748 24429 19646 81393 79891 88092 34355 58463 52884 68460 24425 80620 60945 2886 56092 92550 37105 77240 35855 54030 37780 84380 74633 90134 93054 76341 98700 10407 9738 50271 76146 1946 69040 61773 47313 72817 16125 78994 7773 89580 74803 52181 39796 87150 75294 19392 73848 26847 37576 49854 6510 59737 86212 41669 69070 20720 10337 9818 20830 32400 66652 28537 40162 1255 88829 11559 35402 29200 9878 52215 61544 80076 64527 26168 96619 7158 31845 68178 75542 73609 17089 99834 33222 40485 31522 4001 82951 81445 10593 38105 55204 76724 54846 27142 96168 897 30414 25493 8833 72506 88015 32506 7551 99809 22611 7826 52038 41638 82265 88470 98818 50603 56288 9465 99482 8640 6780 52418 40463 36184 55986 11058 80612 37095 51289 43105 1675 35371 12389 85074 32996 15915 62225 16589 95303 60091 1256 766 46273 53136 94337 12667 65060 78125 67963 4494 92529 47844 78548 41611 67069 60261 82275 2326 85502 1147 28359 45868 11898 9428 78759 71847 25720 5520 67682 86064 19855 39303 39618 33990 58135 15168 10232 66018 55135 10612 41559 19811 88387 41910 25588 29772 84493 39756 40074 70331 75437 81499 37710 96384 60308 53275 2888 58354 75378 54357 1050 37774 32398 61213 93270 21251 9106 9495 50327 502 21020 9852 18831 36255 49263 26678 18608 62594 94076 99216 34300 30348 4090 34335 31050 20458 162 78024 88580 85572 68895 7916 60369 72102 85655 71371 46980 64680 37646 24552 8443 48428 66854 92398 4776 26000 12180 37186 2812 10396 70224 7670 66138 52357 96826 92041 49129 96710 23542 72625 14895 34938 47738 10511 49259 69577 92417 81233 4370 42675 78889 20872 11587 10274 13208 6626 73790 44654 82827 65003 3399 6261 37238 13407 34162 12236 51310 66822 3348 85567 25794 91149 26164 74855 30465 11124 75831 80024 94416 48943 4473 61450 87981 7834 38357 87974 12215 20259 88670 45328 27045 56322 40134 23167 91234 13937 66244 69003 81929 39129 82139 88320 67579 18381 50449 68896 792 95704 90725 13164 37789 22783 53204 44778 37822 64012 59644 83205 12772 93364 66072 64330 71386 38925 45572 57130 67225 2619 6786 40183 90879 69016 53290 28426 32006 97382 28448 23756 88323 91305 37613 66411 28692 87272 32907 30491 90947 56161 88492 94751 13930 74331 37126 47360 90048 3794 47629 61588 87008 3045 63686 14516 86146 86574 6271 36984 75983 85091 26347 60069 82800 62288 29492 9862 66182 33862 61235 1988 65082 87939 15610 90584 2912 18283 79502 82043 5620 38307 54290 21899 24069 31078 99324 18077 69300 89411 91628 35932 50417 92655 24995 45331 48659 7004 81658 21733 5807 13609 42308 63848 30669 79036 1002 53316 1089 6544 10761 75618 32786 70512 22889 24964 64145 82075 23094 91010 95277 41462 72402 53035 73087 15898 35833 41632 11184 68888 46748 79628 93061 79394 81332 51969 90353 39274 93753 98190 31744 97731 68249 36601 39370 50822 7993 85040 99802 67102 22772 74511 58696 71440 5179 21939 11973 6557 79272 16933 22031 28826 74414 21809 79979 26026 56780 18613 13453 8792 60617 4198 54186 96507 97257 41285 86051 54542 59957 62329 17395 96362 55405 73520 37227 87736 7567 71822 95963 62053 12826 74917 92082 84457 24841 17682 51104 29410 56373 6297 27919 97293 58947 14265 93166 32413 79086 79582 83990 24736 23863 72544 65861 98506 66938 36160 16702 58321 5219 56807 16456 55791 14757 41492 61873 76828 85509 60969 78154 72699 27897 27224 1139 7693 40257 25350 10537 60446 14635 4157 33891 39444 73680 80226 39592 99743 2530 6290 45887 63451 49192 62561 86511 32369 18389 70169 91047 87065 78733 69051 2364 97398 30436 50025 40066 62566 72231 9323 78784 76110 64879 27863 34156 51120 55733 9258 3430 22659 88969 82542 58276 16128 47659 80396 99592 24767 49466 9221 11919 25543 34019 84833 60595 88694 2412 99675 39505 63611 65925 86710 52957 37973 9444 66567 79765 45897 77180 45242 84155 62839 83099 13391 95484 85619 19212 15496 52976 65538 30723 75958 66131 85381 85439 27993 54179 71166 29618 51869 23051 60425 78032 41056 75547 9902 86225 93819 9991 50943 11822 14778 49479 97542 70874 28760 97142 90523 72020 83246 39691 66053 19578 26008 63132 92392 61365 50455 17852 65242 45487 12769 26459 6075 46616 9361 63495 24304 37145 99102 27488 50132 78347 46937 56948 6279 17970 30979 9312 92699 11679 14014 93940 87866 87327 52396 23575 9614 52128 84789 1395 54282 38514 87678 8983 69415 15230 80879 85451 86582 90773 12739 76861 99504 41618 93377 68028 57204 20516 68384 64914 48085 54292 59431 20621 16871 31235 34372 64717 67468 67436 46657 51255 453 13360 44083 30184 23188 19291 42817 85842 56346 37903 88256 10862 86046 15862 82955 83137 91089 67404 49446 48101 92931 27815 41326 81040 95707 46187 25461 74581 56848 2480 31857 52034 53756 31058 1614 46740 37187 90416 82372 60223 83153 60872 9889 2250 57579 3277 85180 25685 11345 93007 6956 71115 32156 24763 37352 90749 56738 46428 87826 52907 45425 44378 38089 67081 60172 89530 81588 80528 97693 6462 94275 39932 97086 17328 98662 34064 43062 74546 81057 55176 36250 63038 52594 28791 60348 34619 29453 59140 67964 27446 84035 57501 3910 95040 80161 98335 83471 63507 66845 85992 24342 87842 83924 41254 57467 42350 28439 47207 16026 12336 70535 74435 25353 81331 38270 22061 58060 17263 91581 68078 20453 70305 12683 16755 44204 76954 28848 94127 87151 62543 94930 99220 74107 69989 71975 52855 60421 14047 8039 34758 62512 23010 27967 23097 39645 41278 81016 71280 47595 71582 11820 56856 97249 26580 78487 40402 20536 85568 29897 78102 68510 36779 87823 62441 36535 44665 99173 39831 64901 95118 61473 5615 39217 38551 39022 83750 94459 71554 57833 71921 85294 46098 14216 38201 62482 56556 93167 77962 89617 63636 64087 58518 63086 42515 7352 12984 96506 13074 11606 62842 19119 61839 48323 36143 26793 23639 70507 32481 80029 93846 80983 18332 11680 19695 23285 84191 37331 77424 79791 96186 26126 7933 26779 75481 64974 37996 35516 57365 57676 63120 46893 49117 75473 20953 17841 59057 47613 44358 763 45878 59487 26187 22429 38494 24521 32668 77781 82659 55936 87156 81200 19416 7774 66344 3652 18955 93081 73777 45860 93810 25996 11872 29113 1635 57205 88836 45591 46448 17457 13307 8098 61901 95798 76843 56827 86814 69975 5727 28739 93387 8657 50344 60635 54679 55463 16206 90502 71104 54183 12417 78355 77690 93794 94740 71169 20987 67129 92627 99498 7072 83171 42797 31769 80985 19848 25601 91885 49270 74174 3607 38777 12399 84582 7046 16342 23129 27170 65117 11453 81485 34799 86455 92452 17149 85395 80484 28451 33818 49212 17593 81945 76457 90880 46304 13884 53978 22125 79679 53240 54442 36646 95220 17739 59997 58729 94859 29921 11979 95939 13600 53300 53512 25228 50507 10789 66623 84428 76554 46640 39148 48613 13525 7707 80642 39685 31532 61157 17256 62754 99189 31548 31330 41892 86938 19060 27290 94871 87528 42954 12597 97992 59168 7005 84723 95272 6578 45817 46477 48861 34099 19394 92250 82700 17090 6470 14953 57723 63186 24354 62770 67967 57690 70342 24795 55003 70100 954 70677 64673 49376 64073 36690 57333 22969 11264 51587 96885 91138 85134 43583 15152 8446 77515 74458 74284 43927 15638 56292 65880 74139 71088 90985 20277 63137 61071 42056 18761 53945 79344 44755 17785 96255 43092 46838 18866 43785 64612 74064 65169 44762 44109 46023 81858 23235 61927 22109 39045 44064 43256 87047 15825 35936 95433 27860 27569 73168 91737 78477 38025 96828 23645 89583 43454 58880 12357 41273 84966 86056 5222 14519 58810 18346 85596 60370 36701 23784 66223 57860 82469 34427 34507 74272 85795 80956 23627 5264 8993 70493 258 53763 98231 69814 46407 12175 30609 71035 26404 64709 200 32593 75344 38291 30596 33752 77929 53006 71958 56911 25844 77996 29269 81397 81314 29513 11574 32903 65763 7749 33132 16457 54219 80927 8096 65558 14237 8064 82758 4408 77975 11724 96731 41692 66633 41202 28112 46706 14927 31882 20028 8121 38589 20441 56017 77887 11096 91450 22551 9555 14844 7667 133 8515 20091 92326 27681 31541 66868 9039 14543 1650 69813 9238 83871 12204 55162 43614 19262 52012 24522 20727 33683 17158 78335 85466 13021 47465 97768 77177 17496 44634 51420 42744 88392 91410 84278 91306 48778 5581 7045 45209 33295 27503 25414 54795 91985 71435 14160 15744 8129 70662 2422 16254 50673 32029 57029 68594 89520 24697 22505 30133 51296 73429 86324 97964 21895 22059 23148 20705 724 68708 47642 56144 52497 99229 72031 3412 15760 69162 77335 24809 89052 9050 99304 11995 32063 46576 95840 7761 17181 75139 10361 75683 90577 67735 58649 50632 63407 52249 28670 32798 60331 11127 82508 40540 10530 56383 57202 67195 18307 21291 1150 15483 54899 8173 48656 47089 77003 64689 81020 23757 51994 76685 55942 22657 18666 26650 40863 25763 93365 927 71831 91117 40581 61698 33233 64533 98925 95549 54967 71945 53660 89072 29515 53445 21565 55511 22863 94395 51174 42165 81242 77312 55484 78718 79873 23846 36201 74012 12963 75441 87850 46389 33928 39593 36900 17356 52697 19016 9662 33892 44627 51363 85771 8899 62562 96468 12038 39420 85478 43520 47380 45810 73819 56720 91240 95305 77925 43014 69704 8699 11099 53998 79134 16245 26697 94823 66837 2387 16318 63028 81577 17233 31868 63796 57692 90710 50522 14536 47422 57514 52584 55634 85731 68226 31571 75229 8731 2738 21317 93997 98949 20880 58254 66006 53870 57052 79930 7126 47544 72867 77849 53676 94452 50155 9345 13603 40947 80056 33426 13954 17509 11713 92438 64882 32887 22644 31217 80607 47124 28626 49437 83340 24064 62853 75240 49700 20199 88279 88607 42765 11166 79600 6827 65016 8429 12922 24711 25479 527 58386 91277 62758 18622 84056 25064 57355 67167 65864 50406 50515 6257 77436 65587 45730 76704 12486 72089 18161 26592 50235 14676 71793 22328 52754 98805 41908 55238 26815 87838 8514 93755 69485 60170 2637 88102 70480 16364 49510 43908 63769 88540 88241 80052 5958 97541 10651 80807 18305 61577 20143 69554 20045 80084 39308 46143 14292 91310 78909 42588 6668 77190 96785 26568 60341 99827 2292 45279 5662 7558 9719 35880 81039 84615 42224 67664 75132 39225 58758 64945 50391 12278 33711 20673 24378 76311 44221 50111 3202 81139 36624 30473 11883 10715 27335 1598 83025 34784 67492 73103 83232 13009 83387 74974 26033 30034 60704 27348 3145 93884 3097 26837 2377 23588 10475 17250 42417 19157 11232 90638 62083 54020 20447 97266 59789 83883 86843 59736 94878 59651 90965 19165 67231 62576 21417 70895 4558 27472 45344 5139 74558 59166 72 46484 20745 32223 55923 35489 61993 81750 68218 80594 75283 67425 49461 82662 5402 34660 11924 65602 98124 91777 73743 63206 76240 84827 32309 32360 97954 23324 27816 95961 60114 78993 55945 11931 68338 49562 66204 72644 3193 95584 23513 24676 98803 88206 32011 54499 72371 36672 19142 87788 62573 36745 23713 80179 58218 13568 33795 27614 96037 81676 49769 14934 47048 24825 99026 93994 22650 99300 9526 62121 61392 74992 36731 2226 13038 24928 29134 42569 21379 45576 39571 67562 58079 76719 47547 78808 33581 38403 46372 61783 15792 77823 20649 27484 42211 49394 89408 68193 32987 75530 97848 87167 76638 90407 22357 40562 52047 92101 43836 79377 9004 80685 96637 63298 38733 30227 31444 70646 34636 33130 78089 84280 44708 38734 13253 2645 545 49432 69104 45515 13683 82325 23360 39777 51314 21036 97186 92160 22687 62357 78942 45484 39574 90602 29731 62443 74981 33837 53083 41114 74761 47567 20608 31923 90844 35517 69685 65308 46774 28295 23018 29925 25957 37243 41377 98041 55131 17788 48314 67559 45254 22769 96145 40979 63822 44347 97438 24980 33325 28646 2218 10972 57 52706 74182 49840 26636 6256 49600 33286 82848 30333 44397 81606 45409 31880 68423 48732 44293 35707 7596 90978 48565 28530 22246 79028 26651 92413 38329 95684 53190 77014 83536 87743 58606 75127 30013 2734 11862 39213 60397 42118 67049 95952 88598 83620 84177 61282 21481 21555 7210 63951 46405 73512 81287 42090 66715 33993 92415 60712 39838 76157 53686 11866 49441 87019 70928 42117 92733 19113 74725 10127 7296 46431 30253 25339 13152 4151 62475 84306 72120 86566 84332 16099 31684 84841 1161 47832 66294 24962 93172 22970 85203 40509 43900 47684 75642 88917 17193 67281 26774 28376 76031 30447 36844 17662 9511 68072 60499 13067 55769 77446 20150 80576 17891 39034 93039 19997 51368 2059 20297 56039 69865 2368 74980 33363 10037 48083 14882 39456 4956 29844 74247 26241 69681 15893 83697 60480 93243 13450 33138 75536 99994 49941 50291 51982 46927 26652 86085 5681 41402 50208 54670 47403 72953 75821 79137 82413 29573 35937 72174 87264 25728 62507 61533 29559 69227 76691 39968 85605 62896 24197 25528 67956 80910 6274 83756 34241 87362 8791 43661 92869 76319 32571 36611 67107 92219 82881 71305 74170 21790 40608 19383 56234 71143 43113 76000 28107 28865 69718 18213 20433 87237 14281 63999 79759 74984 7387 16707 5196 28491 33761 9627 68831 25203 58698 1240 32508 61930 52127 66529 89045 4565 36133 88671 30315 76497 82896 28847 24416 95497 45402 82882 79888 46634 14406 14679 96290 92846 76695 3570 40018 71499 64632 91995 12171 1399 36705 16780 59469 63008 78855 24768 13433 17188 45473 58501 5273 17319 93149 67525 62300 53646 58752 43491 77265 26698 43316 50809 99555 39478 53666 40675 13559 69274 29352 6112 25120 90482 29107 28 30069 56914 24456 89853 72046 36593 41131 55212 55082 17922 25887 64907 75805 46074 11598 58428 68029 84198 73671 3371 29329 82671 53246 7885 22331 98973 959 32112 14935 35278 28890 85249 57155 29771 73991 84665 58357 21162 36078 23447 4147 89682 59954 21675 99269 20480 32579 27327 65056 62338 8452 93000 8309 84583 82179 23006 93324 74111 30098 43024 36377 72720 29102 1484 64978 801 79512 31429 84118 43985 58279 89028 64893 93633 47917 82393 29558 63476 10330 25185 26597 8397 98015 72537 15780 45436 3113 34588 79578 87778 7685 79528 47500 90153 58158 67920 22393 79241 9725 8352 6369 43169 8445 16303 42703 70416 48604 65385 1617 13145 35684 51954 76479 46877 92299 6232 16193 54405 20085 35118 22810 92805 38073 4914 47563 91046 98391 77970 95376 45651 10702 73464 41781 64345 88463 69895 6861 16533 65944 80275 90518 16015 45865 3385 16052 26385 14758 44503 15142 86034 45015 24567 71026 27650 54087 11339 13607 94026 36959 36911 79521 96383 13601 92409 60248 8752 49385 80296 71634 89261 43218 467 21300 46572 10405 51978 18575 7713 24401 55920 46440 44050 2640 91664 36996 56393 29656 44544 64822 21979 33723 51253 35477 44213 33712 37050 76005 72558 86650 22027 63050 66733 59716 96577 95765 17130 95585 88872 98101 67614 15346 37592 99004 58466 54656 36764 53108 18943 9927 80630 6792 70178 13210 1912 24279 80955 3078 50007 21034 46480 94430 35109 99704 58593 50226 72380 86920 21629 54681 23353 60935 50650 91505 17097 76196 83390 81083 81835 79702 39210 79021 54758 8765 76377 97697 80286 37531 57149 17091 82512 47548 54406 36787 9200 23783 38231 79314 35099 33699 59074 70213 46495 36660 3546 95662 57487 37128 90524 53962 11190 2887 91342 54763 88891 76770 4302 20065 53735 6934 29248 21432 45258 62666 30083 135 30334 55564 69183 2133 48806 88175 74805 63184 52525 23570 86133 86153 13682 54101 63823 95323 72996 66039 52345 14405 14607 88868 83548 71294 99767 92716 32805 58893 46967 89984 98385 38911 24260 82380 45096 66327 22114 48262 86097 14812 98173 31312 49453 13247 73542 80040 72133 29852 67079 39848 2238 94821 74478 44046 35531 41928 25070 27673 64006 95202 95772 85945 23087 89884 73337 81963 6285 32958 62293 31542 17946 23374 95199 17563 51640 8106 37043 47461 7449 41463 73482 1895 79956 25594 63056 8489 63803 14432 76458 53954 73804 47014 22223 90260 27824 88096 22242 3299 24664 92203 55115 33378 7721 84518 66286 42490 80991 43605 91270 98871 59299 48640 66268 21051 79172 20001 36903 69211 79487 78863 83226 87768 98749 70651 57446 69993 70801 14547 96461 46723 56031 94083 31393 44774 11921 35637 350 96012 45358 88210 23921 84535 47978 75555 22399 59539 98694 22377 30512 70855 49165 76690 2092 61263 60095 77855 17035 17337 15795 56682 58523 77219 47977 27209 1082 42034 90133 31371 99664 24200 42441 18033 59425 54971 54027 75592 16861 50312 37277 4353 95210 29290 54858 14106 3434 68488 48076 7014 80774 9205 84786 78049 43884 42683 28588 20382 50729 93035 95904 11101 22055 17027 48818 11735 24037 53552 46549 53193 99170 4938 30871 19288 95157 76747 20313 13918 14761 32365 814 26119 69236 94065 47903 43577 96905 5276 19009 56857 8871 31771 62688 69355 78951 84091 89003 97907 66407 11782 36730 31188 99369 5608 83410 37245 14841 41054 16420 5764 72668 92001 88712 29540 7829 40159 34268 73634 74176 79862 51051 69493 27983 96148 68359 53399 37819 79514 36799 67349 4915 76644 48180 92954 57522 4552 69157 10557 4335 34945 44564 12267 13632 37874 41610 64785 80414 4620 53856 5672 1854 12637 68892 16840 61534 25090 30053 964 59517 24007 27469 13294 78393 56721 42314 26945 38325 6043 12614 66747 71863 19150 50979 7639 5461 6992 76681 20490 75999 34127 96055 67816 23309 91619 93279 19784 80655 11108 74876 59030 49802 62660 80103 13939 92060 10763 5592 56846 10614 91100 43568 23254 68170 8850 99917 55354 26990 28215 67047 18093 98920 56151 37445 65949 48499 71670 39621 73900 60399 66187 13598 52913 13854 1998 15272 13221 59114 23903 11814 44946 23744 55161 62873 21864 79273 11417 17596 30339 64259 46292 86953 90513 49146 17131 73719 64775 47062 78480 49179 35296 36818 56318 62501 24549 63812 60888 51392 34307 28966 93512 43972 79899 92882 81507 3995 63366 60320 71745 75982 7154 3730 46585 19404 40025 57305 95476 9088 79723 92609 92502 53610 1229 33329 2427 64601 8178 19626 36945 38685 90483 68838 89109 20267 11674 63115 30856 8650 37818 69190 67004 33250 31177 48551 2776 17960 37909 20724 8471 25757 36036 83975 6022 87637 16183 77340 879 89340 36748 15014 96161 41829 43234 3569 57626 28166 76488 94552 20370 24106 28262 85492 16991 46393 42349 47009 89317 42612 46411 28046 2833 38406 27718 36536 28682 1047 52616 57685 90864 43902 58478 27389 81218 65172 461 38688 27373 4642 57651 43166 71282 40874 77353 35442 6710 95679 38250 55914 69129 67726 95148 53603 81509 77911 44028 23149 78410 45236 23122 43006 81203 18316 85017 75631 64621 64312 95397 29641 96603 21869 2120 1507 16547 26316 86241 62040 30542 39365 41175 3585 24816 16434 10121 45605 34811 43794 94236 75350 23946 92185 10075 35523 60829 64719 20863 1905 11849 14572 62232 42049 44973 21390 32231 91984 5533 90593 12039 92785 30388 46255 73972 90496 37699 71120 48554 12282 13619 90388 68458 95548 51927 54464 67337 40701 42424 24740 27340 21131 27676 260 55126 68972 7342 44751 85400 94410 85148 80990 59817 97115 75490 10749 13010 3163 48799 39311 54036 27627 64101 99856 23896 71577 80113 85463 84452 87217 19515 68200 32195 33947 46190 71228 17238 98359 39908 2489 90617 36234 53955 11873 51237 64437 39971 59855 94499 70052 41112 9374 51305 12567 3260 51577 53901 98914 1881 23849 30992 75883 93707 34672 93318 84449 25761 99100 54714 69652 65774 41959 71097 74938 51433 30144 94447 32877 70925 94733 92340 69663 65839 40646 23581 10237 16405 80208 54034 20285 17373 45028 33777 71593 343 78772 49061 65126 73947 9881 27531 8308 67924 56410 24182 44015 16042 39690 24140 96046 15642 34321 58372 86929 91713 33601 53326 78498 38817 38742 63089 5966 90346 15635 67073 24081 63361 2957 75976 41707 84161 36438 52845 9348 43688 16708 71051 37172 56420 2122 24523 30399 61217 58284 15153 78904 29946 94962 89105 43921 95517 32980 85925 72365 30763 34866 73303 35850 94940 93765 78649 51903 19079 84536 95702 66527 87401 34909 10787 93703 34867 57399 68950 53459 29672 22617 57207 71573 44375 12233 75810 41163 32069 14409 27465 88935 27528 24634 76659 70197 28279 80524 33380 85905 11343 91192 10881 23742 49322 77034 57845 56599 70636 52457 85216 41375 40416 88370 1421 80795 29265 11160 53594 85649 57080 48063 32370 34150 40724 64226 89785 79153 16106 89179 3680 69234 39398 31319 30476 72545 5597 29665 34271 37214 38439 82893 97131 97696 53920 37967 37731 17745 67210 20273 89742 42368 40237 68293 26372 52140 86549 73965 13844 50469 25885 94923 1154 91900 98696 53705 63093 11374 24922 60443 44817 43874 97719 794 92279 17206 28942 46627 80926 51179 86908 42659 23834 11336 46892 3409 84513 1880 79860 45682 91326 77845 46750 8829 50122 68619 93088 24296 31717 22856 6373 52448 25851 7658 3591 69879 42425 8019 63227 99435 94816 54295 73923 65806 43164 89407 96320 91541 72940 4344 63675 49000 81913 20181 97054 96508 1806 30271 8712 10198 80863 21170 69014 52014 60211 43449 59226 91872 7310 87347 14971 93668 60784 10901 35034 71462 1238 29571 98000 80442 75965 63125 95018 49062 10406 13894 89644 56584 15042 7899 4757 32562 95511 53223 48357 96094 13768 43896 41814 72987 1872 49646 27949 47506 73754 49631 79986 66370 12623 10551 29732 14008 25561 52702 91001 40380 95463 53165 35420 73661 42033 28245 59814 72406 73564 72250 41422 81476 85648 4314 19240 38095 68451 25854 35754 93898 32427 53355 96573 37116 58596 74386 32787 80876 99811 82296 31099 74096 17392 72016 75168 68998 35994 15512 18368 31616 81703 33608 24801 59694 27428 68919 48407 3121 56107 70875 27593 18027 44747 28855 24208 87351 8940 85419 7640 69055 14511 55216 27077 47180 21487 76982 28734 98909 14183 42885 37392 1378 32884 21421 45894 53499 70620 1181 58561 24731 36185 5598 39239 90067 46245 15477 5003 49396 14289 73489 57150 27435 19059 4967 32535 99999 63072 49708 57532 50384 14719 78256 38168 43687 2297 57567 53897 60379 62713 16024 67094 55957 59964 5584 61535 75163 86846 27171 18987 71060 22797 97536 49253 4451 46684 9178 46198 75567 92843 68407 63284 36968 91718 42110 54303 20977 33087 50342 29830 53450 74279 91529 68251 35147 46957 42431 13335 52326 78613 22189 42379 62941 70316 46894 25660 10304 12445 8917 30900 56694 18449 52 59179 25722 94795 95197 95141 43327 49622 1729 60881 10891 77346 83174 63145 55166 1194 79433 32094 74482 71344 14821 28856 18476 51983 92196 87299 10031 23687 57388 72051 27550 46262 74896 99447 27951 62463 30945 61173 41072 53575 82773 74833 5185 86264 20074 69576 78249 92837 25716 96887 8015 45839 15053 17407 12700 18326 90452 40989 84150 13555 12255 22796 20246 18582 27248 63757 96121 49093 61966 92739 61207 41433 82203 41779 14688 24042 99535 64653 3037 38843 4032 33790 3423 85071 55900 25762 58066 20986 44658 36064 43212 95703 28031 3359 23502 27995 52591 39027 72113 26644 11515 72664 52479 60165 54115 93872 94072 5509 65357 51885 19491 18285 26296 53248 35491 23077 28105 55516 55245 28366 88800 31582 37700 80591 38051 54579 51037 45610 16416 42624 87723 70742 91145 99926 48005 29174 62108 56507 37512 33435 97791 75696 27243 80143 29961 10894 57312 51839 61098 86102 60373 93125 97642 51153 64962 80702 43204 39286 66392 86037 73263 92672 41999 30968 51168 80178 78315 34141 34230 88953 20518 78071 75002 20721 87336 59790 89666 90366 77015 81204 35984 2206 20841 46164 81636 79649 8749 19827 73728 68942 88730 43404 51774 77463 85056 73294 38251 99106 74564 11121 70326 53691 28844 91274 57393 8007 4005 74465 50831 11462 79849 47531 15985 13567 63470 48382 39737 74358 97544 92055 1115 99248 26276 72875 29916 6891 36626 53569 95788 84023 39636 35532 99411 61528 1353 4932 28485 53614 27273 82821 24515 81921 58356 60721 60472 29900 23001 1412 85247 61080 96011 45003 42766 19755 49939 73044 91977 92986 27131 66384 35400 9783 16163 46910 46308 22600 9590 7098 79922 75075 86076 24177 9718 13628 52473 745 65382 75383 52231 34333 49832 61218 98002 37026 10154 94830 8614 26017 58421 29230 89947 2496 951 7017 37923 74841 8764 65541 83111 78197 44670 56296 20944 19390 42143 66509 40355 67771 63422 12432 11418 9796 17404 51520 99628 71049 72503 23026 26200 84101 26797 94089 90392 67974 15517 79256 62971 68153 6118 15651 12799 59021 73543 53820 1933 7074 79795 41794 63417 88023 75844 5664 34338 11534 83441 15772 37691 8757 13384 47810 21503 33084 23841 99379 45516 54848 71125 32116 40869 28578 651 68495 34218 21254 72349 84557 19717 81904 50386 74819 12391 96588 29117 23031 46846 55585 91911 37932 24211 61429 51137 40977 77248 9638 63725 48449 22202 38914 21165 12088 92934 15532 91760 92920 2080 92049 76801 63522 85063 57565 28494 72178 33540 92801 56799 47015 96086 63023 94453 17001 52815 8658 65088 60770 33149 65566 99224 51175 33779 17030 40242 92487 64831 57967 84830 74888 81471 46491 97175 28715 39802 93628 87243 656 85783 27263 48723 25336 97801 82795 57380 71941 6409 53335 64444 37875 74307 39116 58618 96236 49137 15165 1038 65380 11509 76562 43321 28194 5019 84481 40837 63393 70898 12819 22642 82121 38058 84108 95395 8485 53093 15482 31837 77208 84834 48599 18932 8184 8668 5017 65893 96110 50456 58621 91962 15143 75727 43415 33210 39947 87265 7386 79520 59600 4287 11545 90342 83823 53304 6922 70514 7746 17690 80721 15106 94400 24828 40959 55248 9950 81137 25194 41538 13004 54372 34399 78177 22421 82575 63655 6936 66295 62720 36443 43959 78796 92261 9860 47793 24162 23151 22050 60664 89975 87229 65036 51997 60365 83502 773 74628 38100 6969 28674 17323 92690 41943 70911 28753 63389 68696 35900 64539 6460 24876 36849 74205 31279 47136 89875 27847 41426 62860 4268 12554 35667 87911 18627 55887 78670 1559 51227 7807 32148 62591 33508 18520 49500 78149 33539 65965 27786 33898 86800 10271 1945 15623 71071 78727 20551 47918 49022 19269 67910 11196 9371 78280 80005 51075 95655 35792 99680 11665 55286 5886 97145 87554 78044 10310 69546 84796 13343 1443 38498 14278 35223 74622 53381 17437 26546 96736 52795 12404 83494 75504 33139 81558 71647 27476 40860 35671 12012 69540 56370 93742 72947 27902 12929 70403 51873 13207 49667 79431 69383 60864 98043 38574 24109 18362 78505 7183 65157 93435 89750 41906 81095 74776 44034 46710 18172 58373 54240 67507 36149 3765 87874 4609 65322 14671 55110 37580 25208 14741 96254 17823 61249 88713 4502 60994 36756 15864 51708 72832 2658 68704 35962 80842 21755 36674 23923 73883 67832 96978 73994 55362 17053 8686 62782 67757 55537 29589 69601 49318 9288 68062 54472 26538 2109 25005 35068 42724 63249 92889 24739 61052 99538 57882 43550 52162 99640 1125 83124 86138 85440 94918 32122 89119 52407 81305 19927 16627 869 46728 22476 16185 24291 91092 8963 9508 44236 87954 3195 47039 16191 61229 89944 37364 94421 4860 11280 93200 93151 87945 86425 57841 63458 42184 30682 6671 69693 21919 97181 8674 55898 5466 50984 88742 74372 80140 29525 33822 95880 48354 94166 49011 63732 35401 89881 26193 76207 77375 50731 19109 90424 53101 63169 8892 69535 33941 18730 56570 12643 45648 18862 4025 30664 33333 47835 3059 71772 82214 69761 68274 98423 67926 54801 12680 40950 49391 93057 94557 56153 54142 82135 38459 41364 12751 12252 50856 69309 60435 74146 9134 82330 1596 36800 21099 72633 27964 86296 85804 48422 62019 37114 6952 56339 83041 95959 44337 86617 41802 67552 93705 63033 41637 29175 19669 23927 72425 24798 61484 78082 44222 53491 94403 76145 57799 77954 61311 21698 37835 46412 68611 59867 33735 4632 29979 96678 20118 30544 22582 45138 64730 26179 28532 88859 20778 5594 95641 98695 89849 85066 23586 40911 24153 17733 50382 95426 35851 6167 45883 60186 26379 54910 48045 94015 53293 96585 8162 62800 49538 34589 34978 3066 99880 16462 154 20412 60522 17633 66893 69631 25278 63027 19254 99442 40859 7847 31853 23736 98991 92937 82968 75337 7756 99395 57286 22974 37658 56564 28432 47011 88178 23890 11689 85518 65252 21830 9373 63650 34393 842 34579 97956 86273 92881 12420 83364 95944 11290 57550 17861 49822 99231 45678 86119 17982 35064 9043 24985 51796 49734 34114 26586 63617 16058 39712 91790 20197 28292 79421 84938 18844 62911 58746 84506 48793 84443 70134 32183 59413 82841 73767 24220 15631 62609 83233 48968 34101 13624 81766 21145 24171 93184 39516 51355 15592 51044 76904 2981 48927 82 47476 90849 29856 29498 87972 4088 16239 28712 98566 15114 12805 82507 21818 52200 14627 88284 75392 33991 66422 80047 39426 62785 57065 90737 63091 69430 70538 39977 12364 24118 92146 42629 53073 15028 8810 35335 93977 47973 94233 69346 82559 82099 42313 6070 51013 78653 33851 58933 92477 48022 36210 70162 29038 37988 46497 27037 25081 61155 97829 60848 34632 72340 91495 42782 43645 74426 85253 95916 83972 9688 63041 38603 78778 17667 18020 57673 4202 76164 28399 71241 70635 4710 35399 29821 67935 57003 1985 79916 78797 7441 18565 72464 70940 47507 83622 56703 21827 84456 22718 78493 74749 75698 30236 48843 17102 69203 72309 17972 41716 16652 54003 96598 65752 46837 2861 22844 33068 75731 61955 78138 56667 13993 29983 35592 44556 64366 28209 87898 94602 6482 4180 34046 91889 72818 94776 20682 46160 19243 2386 27908 7258 26596 88760 55676 50153 58750 74852 41359 87451 45447 45714 38749 59582 66235 2583 33180 54099 53389 90393 31695 67286 51406 73762 33507 19660 66773 59589 92900 58379 64965 21188 27396 98191 72362 70321 22638 45154 49530 56749 77313 14503 38504 25542 27821 66419 19321 49419 14730 89700 40032 91002 28085 42141 28281 35735 69176 89552 21190 97789 59984 13711 94888 35088 22550 45457 90157 54648 90429 96638 38847 23095 51318 96013 21180 10497 18460 54576 30255 67860 70680 76977 90566 41070 46610 38292 80785 10596 62223 29154 91530 48663 60908 36773 14734 81847 84353 76845 44689 15847 62525 47838 16000 83071 6715 58259 50401 29028 78409 49609 25663 61280 69992 76759 83130 73709 64053 78492 73358 85095 49938 25942 32733 85794 182 17717 21683 80111 65985 78412 17840 38447 39996 16034 20714 37015 95780 1086 43126 80176 70362 66908 5117 11260 59654 89 5495 75648 86618 31007 4498 42472 56220 13088 71310 3532 41281 14007 10655 89855 13192 12543 78351 17822 29054 44069 9832 59810 79773 94174 22325 3526 74246 31209 72565 60159 89331 48040 31087 11438 58764 90696 19865 43919 17335 28475 92742 95797 55971 74440 426 27375 21894 10561 93522 16165 48854 72611 38992 27530 87495 66537 87682 53729 13282 55085 67280 3439 95997 26392 61343 47490 32238 90473 72444 38469 27029 17535 96451 915 14346 73259 14004 5187 66164 28885 31152 92353 25312 59039 56803 75822 82059 9109 45356 3227 47061 91780 48060 12090 94143 75028 30659 15534 66385 33486 64850 25146 83662 74169 8390 83313 98801 66897 99813 93750 61872 32104 23975 18517 40281 83621 72045 97855 92883 94247 11660 75027 31954 74354 48846 47707 7497 52477 46864 84458 60860 88828 61268 50140 49007 26542 97738 66522 4645 34439 24246 76327 83330 19538 44538 71791 43052 85020 95917 4679 48794 1935 40093 43380 85941 31598 44957 85801 96163 18315 28506 66711 6303 5018 81794 57405 61238 65089 70261 80126 87810 15728 95229 70816 79121 68576 39087 84330 81612 12691 68474 83814 99888 30459 54816 73019 79269 11422 30087 23918 10054 89242 17845 42512 8464 7132 92437 27238 11192 99124 28396 52342 22811 84814 16266 17837 13883 48730 66566 73673 65049 14668 4987 3915 4390 55483 82435 6593 43603 26695 55367 44413 82238 40007 51483 32392 35501 74369 91329 51093 40527 75145 70523 79595 27624 92347 69647 20827 75090 40919 94876 43475 55423 24694 5860 49389 72958 93103 88563 67062 92380 38561 25666 24268 36467 95534 96280 5583 94290 4980 18450 49223 85695 98670 13744 52333 52462 18513 50324 50945 2367 13737 73145 42748 96150 16402 32057 89572 47837 54159 3520 47883 30769 61196 2090 7846 63523 58169 83189 82399 69373 30252 25270 64047 81160 71821 53189 69786 17622 14211 73130 85278 46072 78225 57674 84967 16029 98633 81656 21585 67760 2903 93337 99114 1312 32615 33920 68946 47695 21719 32245 71075 94908 17934 70141 16888 12427 40674 16480 84606 5628 75038 83443 57652 45491 13621 33635 71814 9192 90208 94251 66075 54362 24930 31147 30036 65272 62279 28072 65425 16787 32547 21504 85849 43453 78515 37605 45738 16078 44175 44657 57415 80391 96724 24605 62148 23089 74078 213 37084 66077 79255 19738 63308 30536 41210 17120 98079 32448 5296 33743 45305 15304 24294 13159 87611 9816 93803 97893 1683 2358 56518 32811 1649 54966 92285 94894 39867 54897 21686 82092 66482 50323 83914 59688 12706 19553 73228 1544 76835 83423 4054 11370 35888 37470 87675 21626 70147 38102 76906 41870 41787 81230 35227 53652 49030 50424 10602 96621 56406 49925 9527 84251 80231 69724 11512 99938 85144 34823 40194 66615 22857 60390 17543 34551 8428 63299 43001 55722 47986 60869 17567 5272 80751 24236 2366 26442 13471 23470 55631 58584 86267 3033 90775 65957 8766 49712 8525 57759 37650 73458 24018 92178 73917 90183 25419 44703 81965 92519 36847 91140 56562 59753 43829 44809 12154 53521 92866 5700 14912 11702 32391 81962 34090 23012 88587 61782 50939 43278 73904 29632 43106 62606 75259 32568 40783 30767 52187 26490 47610 88941 93240 76886 99299 50531 40480 65971 47637 36369 49868 36542 2167 85511 44852 46394 3164 55983 16593 36419 5465 99648 61485 226 6694 13928 18603 26001 80866 43815 66158 75062 91028 42992 34065 13050 56456 16783 42485 43753 55792 93782 94267 59276 87897 63843 16490 65904 78245 93975 85902 24155 66347 35924 32105 57334 37376 60007 84702 55404 33322 14569 8909 16253 85754 83860 38980 23302 4911 45697 90802 30099 4543 71243 35193 95838 94702 75292 11705 10484 54545 24479 18233 44729 66922 92695 13684 78328 50838 35122 9694 23250 58483 79674 4407 81591 76216 30435 26407 17246 66502 4166 96896 29273 25681 88394 60923 82633 97678 44195 69062 57447 77492 22443 21197 98865 61119 51493 43957 89008 59663 74499 24681 88677 88561 72372 14996 39139 77506 1497 27182 4545 81951 22790 63815 35613 76649 75811 67211 31687 95491 95764 93623 85598 21209 41491 58237 22744 62151 77385 49392 18431 42319 26512 48690 22607 48908 98640 3744 60229 54784 28508 32651 77206 10165 42120 44505 98698 48526 6722 30929 14321 17286 70263 67205 21874 23237 96388 74236 6904 61432 64218 92131 53422 33410 22664 26505 98467 41341 14000 58526 16620 69390 50498 85908 96378 84362 56119 10224 68987 91105 27179 48579 86025 37086 78290 79737 48839 24667 48328 20069 72118 20989 57564 39063 68792 89722 80184 32794 77236 76381 42405 4986 79274 91827 14230 41911 97458 78836 73780 58542 59409 85115 30189 90044 6735 23646 6783 327 25686 82679 92611 12004 4131 96634 8774 71762 3382 45081 97746 51301 16424 30324 90194 98145 98928 39660 12293 64338 88287 12274 21839 59564 86634 23657 85692 87027 76389 16121 83820 39603 24920 90349 21278 89293 66170 19763 91506 79001 88683 71348 28199 45750 74360 48963 2301 27311 52276 91378 38426 58021 59660 43992 64520 17316 11017 72438 71378 92704 11115 37995 90899 91683 33992 42665 63609 18056 6433 36815 23566 32276 62890 54312 11520 18042 49961 73844 16180 74868 83016 32655 46017 90791 35045 31518 74055 25274 56095 58919 51712 64802 68430 81330 82165 22033 48677 62181 6454 8982 18954 88009 88842 92556 15011 19216 1727 61156 85411 1383 57441 63886 47932 65136 43495 55632 62686 58182 82154 12089 19474 43880 85800 99451 33829 9197 21951 64323 15690 55680 31321 15307 98314 90575 14414 7764 52898 5824 11755 58555 52656 92236 86747 4825 50629 81272 33707 443 6713 62690 84653 11065 5384 99215 4152 64015 38276 39436 61258 90462 33450 52797 84633 469 25814 88100 55725 86436 19674 64423 33478 99166 79328 70834 57203 85047 37461 81384 35352 23454 49886 95697 50852 12254 88418 10657 12138 39406 42862 44781 96325 68912 47711 6410 38193 77493 32372 88784 878 47532 18796 30837 38591 98116 44867 34960 18061 6183 67016 52335 10936 84423 33968 56134 42756 84026 74439 680 61385 27398 62309 55257 71157 57797 30890 77183 32961 15550 65704 40435 90840 14293 65809 83632 37595 87652 11205 94102 92467 75854 38547 11061 2054 42493 28860 43051 56623 86303 1316 34747 23873 13996 23597 83954 16684 55701 47119 63891 67125 58374 86636 83887 6154 78459 89735 67891 16803 84465 26148 25263 4420 41177 28887 84097 79657 39150 15491 4309 5517 47928 38972 70870 30302 22197 82012 46302 75331 61154 69645 80139 55613 62277 78852 51625 21489 73401 19099 24233 66214 35426 92367 95975 1193 17489 27200 30903 51128 51849 5775 15136 7374 28576 71658 5331 88897 13935 41117 92071 88193 84342 2600 59028 57196 71568 82988 38970 47462 65627 14190 97023 76789 49880 64488 11104 42535 71563 57681 86300 12466 53894 86173 35479 14382 44475 60733 42286 7574 27180 68068 19838 53618 81224 49449 32993 54744 89128 79841 97003 28133 81216 8816 40206 83046 12745 97588 91910 33546 25050 67309 56317 81155 20595 58263 29155 28457 72826 30350 33373 31921 22816 11086 62213 44138 33500 23939 86432 92151 25615 11317 96248 99505 13671 24926 91025 30843 34091 66896 33091 36329 75785 22098 6296 85633 15931 24059 98409 69067 67564 31425 19098 50266 87500 74443 41597 32411 86723 58949 53833 84378 13090 28731 14033 7423 41681 23059 2852 711 53383 51503 1148 83861 84104 39215 7980 68303 72287 58717 13119 7416 96353 7161 23337 76504 53218 91964 66984 13982 86811 27355 45441 52758 57679 18977 55230 44074 65005 96267 15432 37639 77023 10753 45042 72448 53673 47871 22757 27764 72905 47074 45930 74973 23119 5588 51356 80271 87745 38343 35349 4064 18672 54641 70313 86707 94490 47636 61061 10940 20589 6529 81986 37854 20517 82217 33516 50589 62364 96613 20942 2665 35866 92917 7396 41315 79305 23503 41094 8152 64984 16522 86605 17815 28938 84524 1187 1278 58943 54901 81013 47545 44904 80085 50054 14286 85501 62603 76375 19956 31544 94877 11727 85621 16892 68487 62673 10114 14282 48048 15159 25653 95960 7765 13631 83889 14520 5479 10410 89856 39361 16902 29749 42945 10389 71680 13565 92460 7629 44260 54438 97671 37058 22174 57070 41301 88648 77780 12584 34922 83433 26322 51964 81492 37378 51711 19654 81596 80062 48409 20681 61399 31073 7771 26982 42568 81162 40255 67314 57292 45264 37147 55258 16995 19432 79059 60786 73469 21332 53507 64804 30226 96898 83811 68996 15652 14735 26391 55607 78015 1196 32706 89491 90302 14512 53519 64017 34503 79032 9674 30740 34958 27671 74261 86753 33129 39703 89165 10387 87102 69527 90763 25733 65334 57363 20189 13773 49709 57211 71080 57224 22628 28566 80943 67944 46265 61438 40209 57946 6814 42653 18417 24348 10638 49378 35247 73575 11255 9293 79670 75327 90743 72555 83146 36392 38795 9752 61163 20937 92093 12600 94354 69929 18286 2891 60631 32844 12190 72200 9745 47848 67907 6054 20348 31257 85495 20122 70463 69575 96076 32041 94484 46012 30301 85100 8192 97106 67131 59309 83679 89068 86169 77474 8223 45423 23587 58075 63191 57822 50930 88709 51795 64346 66848 14347 24421 17284 96672 25280 18953 83863 16870 91939 27139 23960 35716 61553 22230 26157 49912 76277 66698 169 45843 89236 42422 36253 69980 23442 28960 56696 98621 39993 985 56380 90091 99319 204 84422 76858 67569 47411 31410 5504 5323 52071 86775 79212 26598 89863 21268 48620 18281 17331 7585 85786 47976 66968 26369 76544 18659 40759 14374 8805 66173 52802 28673 8874 57438 12164 63938 3293 62177 15094 6016 59586 53292 68322 35829 83563 88629 41279 66449 1766 74224 11117 30939 31002 29948 12882 25585 23950 8482 75795 57897 83460 6284 9700 56266 82070 77651 93451 45997 59846 46733 58398 24702 7358 18574 39797 81157 60216 78651 42815 17495 5347 17135 9130 74031 16498 97575 13764 19199 69602 60250 10825 15195 37755 50443 62413 82922 541 76388 77789 2339 33145 23595 52097 85559 80674 99963 45662 24119 48486 15238 65692 51373 43372 12246 5511 58451 47662 44943 13444 67785 23452 70381 14759 24375 19236 61765 60487 9623 54266 75267 5074 92618 27374 60145 94742 79188 9472 11332 25168 58159 50735 97589 63851 59793 77148 19876 98051 88454 44032 22140 17871 50567 65159 5303 55665 52936 30153 10209 16528 73115 35642 42833 66383 36866 34113 29692 13934 46821 42161 56989 43120 55406 53867 24958 94715 37173 97511 64317 87899 21878 41964 48902 61683 40707 16849 50609 54980 29678 61164 37505 67323 54933 62467 32470 97301 24855 31450 56137 35996 27500 15936 24492 77751 7949 32349 98112 49920 51827 71842 22958 54959 74794 23902 94832 41874 48759 40797 6957 84054 47460 40111 8137 60298 27857 16396 90374 54434 95553 93394 41741 26106 37869 2578 87702 16639 16608 62917 72728 81007 38721 96630 15071 36554 26930 24911 86379 20323 34852 49268 73866 65102 77685 41633 97804 46685 30278 51034 97079 78120 68725 12778 26958 21235 2955 4124 23024 5022 92521 34478 14818 2425 90288 94103 36035 34193 73412 58605 71333 40563 7100 52762 83530 5445 79646 19751 80928 29636 53787 94409 93618 462 21396 39844 78639 93117 86351 76416 4775 6790 20328 3467 10279 47631 55158 17477 60900 37665 62045 52158 3568 45505 80183 17628 34084 29192 89277 41480 99095 81934 41759 20496 50506 59528 18432 42958 6705 27715 63315 59791 1652 679 42488 88775 33141 79483 19492 21121 28393 97225 56771 76507 4162 86740 37178 71226 65077 4399 20654 57790 62881 11069 28429 70474 14642 97430 22658 54614 94022 80001 90709 37028 28041 47533 81536 70974 8815 8678 68195 13105 99029 80281 25586 80457 72083 55814 50373 36360 46161 50620 84485 76335 48938 72929 36964 15993 9171 45778 46166 53535 11583 25962 82251 39287 44121 37966 33115 24602 91754 12263 88926 11564 99652 53001 51521 17085 35699 50901 65270 44296 49721 57569 41842 10374 31780 97729 11769 14584 51369 24052 60366 11839 34674 92950 64096 66820 8610 74312 39000 18336 83472 22911 36248 7618 48776 82554 23420 31098 28162 8864 69817 72736 79626 57725 1053 20782 38370 57649 40502 27276 95438 98751 97041 3709 19435 96938 21398 44445 74885 24918 79939 92721 84987 45434 85078 89789 49775 36880 23450 26182 66898 16657 91960 54558 38143 2517 46606 2141 58938 87581 98288 75220 55619 95749 75200 7234 36680 43013 41130 73607 49876 59543 61986 28173 41410 32711 45616 82250 87314 72943 65611 78334 46798 70913 20270 99599 82294 41724 25292 94126 89792 9454 22634 78656 32039 70132 62255 78592 19203 84037 13477 56939 68747 76730 89524 97503 59557 80118 44117 36307 55207 4877 63501 35129 45186 89233 87947 79252 27479 35258 15055 91122 18951 64958 9640 53321 84594 47896 80852 22485 80023 62539 24394 99598 46258 85251 82675 15311 84399 30983 11360 9482 43441 36981 46565 70167 39298 22157 78867 89800 5229 80916 93378 68901 14442 24921 45361 50601 78291 92543 44402 22367 16992 39739 49518 53065 53412 42102 51946 87142 45566 31697 31190 94327 56396 95706 83743 42223 972 49051 88005 84294 15660 19730 54635 56374 72919 20368 46087 39731 54054 74204 23906 60044 16524 25131 34387 45161 60672 22841 28082 50745 83306 46916 68620 3437 48073 87319 18384 92858 52521 46467 22126 90746 83839 52905 3868 25649 33932 64123 55088 29773 95869 26111 43657 18962 11172 22456 58270 49040 68057 44618 23692 23249 14221 67128 11355 62076 14231 16807 46217 58035 62806 31944 65341 9108 18187 39824 20170 53488 72421 82309 5876 63827 61086 49296 55770 41674 83370 88305 99155 91988 11129 18141 63436 42269 88068 56589 51922 86645 68473 94983 54150 436 91693 55026 36479 14361 87649 72580 85624 67660 93614 64861 60543 55823 84119 13290 67154 79370 98473 35656 63545 94650 19123 46048 77764 4497 26629 79669 70992 4317 1317 86517 37729 73731 51568 18377 74621 52963 24623 35711 4654 11634 36318 85117 33168 40358 61995 3838 85755 74640 62962 84418 48320 84463 92388 14200 23357 27317 97836 73211 74788 34199 72764 37342 21028 53720 87063 50473 94282 73353 31054 44863 55381 69939 90831 17790 33674 69955 80538 88373 49967 50492 89397 32632 87593 76854 49556 84479 41730 68441 95456 9720 50517 85308 40434 44071 80289 56007 4799 18658 86545 72517 11541 96620 65549 59640 7141 93635 50360 80831 156 2975 90886 96939 93176 8372 17414 13786 61128 92205 48179 14744 77554 57774 21457 11774 64016 44462 63122 98957 97432 17520 38472 48605 32323 45319 88792 46280 91845 78563 37139 23048 83965 9673 34323 81408 86378 92984 89206 1771 52564 1310 12350 40229 16695 3281 35267 67928 44927 35891 20245 72183 72109 74017 78572 9604 80908 2115 65317 10118 56999 90964 44958 89540 15957 14803 18510 91081 95080 67976 24313 58419 40799 78436 25840 99143 52376 77649 16554 414 11748 22743 14786 40970 52167 41938 28064 18550 15513 12853 28961 22887 58070 51970 53868 26686 23262 35239 28562 85477 11549 68496 25972 96103 74257 61334 3641 10192 1345 63792 52881 7461 75583 92839 9052 1584 2695 76639 79650 86776 53452 74999 72811 47279 78768 7882 84398 86558 9314 53360 45667 94670 31461 61315 98634 24810 98929 88769 47267 43012 24654 43904 15036 76537 71434 58002 21948 72059 6738 25002 59215 77869 69335 26155 77426 48031 36619 68050 53052 38918 13827 94399 10128 33767 86570 22509 18671 90111 2764 44210 33567 76041 59792 14006 60253 12028 56745 22723 52190 94491 39536 84183 52423 82237 90619 24919 30819 74385 35378 40585 84117 22884 63185 94628 52310 92919 58361 46507 70872 51210 35435 78503 2158 44800 51186 30594 9814 66661 73970 93923 31731 44992 39191 44409 78401 59378 52740 37770 47102 896 37734 27695 79438 54672 30616 78381 16679 38304 5325 69714 4374 29990 31669 29871 80373 6771 47229 22914 52792 33681 43104 91317 89857 5457 81235 94343 51716 43973 42174 47556 56487 537 21581 66416 26389 83006 19429 85137 74047 2706 14242 86999 64037 6251 67914 59056 72057 80379 30145 72815 5252 76833 94682 22462 23506 32636 35091 68659 69447 39461 36111 59986 97837 98736 66102 35544 27146 5881 43292 90554 94655 60779 93106 88947 96106 52459 87043 57508 99073 2806 79140 5105 75097 58214 23698 6984 80078 85602 31898 20312 83639 92432 77151 594 77417 923 81690 22812 3786 49818 44477 88444 29516 34249 2288 52572 64886 16635 72401 2070 26238 60620 64297 6320 7578 44861 51098 38606 44601 14122 45570 89470 6594 38146 59741 26548 55443 65390 55772 47358 77626 12477 7436 75360 54946 12723 87716 55491 99611 97516 52302 84451 89515 5843 19327 11074 34550 42162 86372 5851 64377 78441 41228 786 17645 20183 21450 1712 63044 23789 86149 13138 75042 72088 17426 1355 59995 31818 41024 98120 98834 36015 58581 33137 20529 61829 23953 39268 64942 84999 2916 23003 65796 96687 24209 18712 84436 20672 46569 57943 18695 27973 3480 25095 86599 69080 24330 32564 6477 5563 44390 60553 89803 41663 81648 40414 26287 36694 2034 30041 5705 11087 39595 55924 13738 40857 37296 19960 48019 83236 74669 30178 68498 8946 52183 18119 73747 7641 96958 38751 72184 77075 50021 62014 18364 97277 87616 87738 47852 48512 60983 72295 11234 22449 90820 82477 76636 52160 49433 8475 6905 66907 24974 42290 61257 22903 10622 55925 23832 48536 44848 40899 38724 24708 59025 39769 35599 43772 2631 80868 94845 97223 81545 54073 34580 48935 82625 16280 77537 61885 28040 32056 18396 44668 95762 5954 55641 51563 90137 29439 16949 97104 62173 5947 25257 89229 16320 78882 48108 54981 16956 11436 14435 99097 89946 62432 98750 71027 79548 9533 27419 98468 8905 60447 30623 64528 40280 82818 43446 9606 43172 23307 66625 30500 97354 78858 39344 62748 94404 16373 85075 88738 24102 9844 24305 57103 32347 46269 44711 24821 88990 34014 17012 99913 91624 69405 85952 71542 51233 94158 74194 59766 47692 14888 63767 71267 17329 41412 73654 90895 55397 73098 16527 61615 35575 72602 39749 97569 91634 6308 77987 12227 66979 44707 20283 32780 61778 38244 98019 86901 62265 86329 99561 91057 67599 88641 86041 39555 53431 84690 47311 19010 5575 95841 7043 59362 47213 64342 56295 49345 33766 89641 91752 1100 79618 10091 89029 28785 73209 30681 63172 47338 83235 17552 59380 36591 73405 17333 79920 49502 36315 25693 50773 60372 98833 94979 32306 47452 71001 49330 28684 36560 9466 23958 85483 21354 93432 12730 87733 92134 80704 96800 50976 86192 95648 10447 5647 56283 45690 57407 73985 76236 90249 74483 65793 62164 10865 84484 57370 89186 80965 73788 13045 50408 93484 29437 21419 10326 57873 88639 77358 7794 30089 39234 19103 25294 3925 21563 61825 7677 82143 73170 57356 68705 62013 87321 96095 48140 73350 27568 49749 34971 19919 11405 9937 70942 32699 39997 6695 18101 47723 67075 49852 54849 28561 99752 35342 18833 72901 27163 92890 71978 7697 39590 74599 97351 70916 5833 83791 80313 66853 83355 43214 31922 66847 95682 28547 55927 92965 325 647 11220 46739 7811 23490 48394 77329 37479 69258 14567 93445 94048 54546 44145 56615 4607 19296 23580 39998 32621 12968 67731 15858 49579 46605 18065 76198 53946 73001 86316 73436 85986 47377 12620 25304 52787 48634 82813 53893 95298 74363 79278 76938 22680 88903 82741 95769 93127 33866 53125 67619 70151 93089 47961 54721 52545 62231 17458 19556 87414 21621 33273 28587 73308 58175 67113 33394 38285 72926 97972 92114 90261 5096 64289 75559 73649 27595 71216 72499 93670 39042 50785 76396 36886 57032 20362 18881 48687 96874 80541 95159 17230 74094 69854 5125 21852 69934 6402 11111 35802 49284 23511 91044 42088 50392 31827 15501 95312 37703 77277 40383 70401 29881 38500 27001 72408 10611 32107 62183 79209 24686 42294 35524 64061 55822 97863 15493 91818 22762 63953 92674 71210 21956 38190 15963 78508 63504 79617 95063 29893 12779 86439 21990 30734 47902 23944 25202 17752 40685 36007 90941 68664 61486 28750 43920 14775 76621 3581 99290 53929 16111 37969 75866 48100 90073 77750 94159 13533 85329 40557 69723 76447 35621 6819 50689 14593 4811 98728 69169 13060 95006 38323 72218 13908 19772 9986 95710 83507 86873 11579 94779 62308 44254 25096 87215 21087 30409 31901 25273 94787 82743 48098 47012 42295 60305 84759 48102 14914 35694 44096 78920 59340 49896 52274 4540 26195 11787 68034 23079 20842 33396 17306 51461 10701 73217 4806 40683 10597 31288 54415 4740 37861 3431 8343 71086 18397 79602 71610 20357 49450 26889 45284 44441 68199 39470 88288 36884 33702 41500 22920 33785 89148 28467 55250 71940 65529 87301 85673 79525 98164 86989 99202 56190 18343 70745 66136 28333 32407 74014 81171 4422 63518 34979 79246 48637 92560 41581 73329 4204 52494 3691 65698 75323 89757 85103 14556 48241 58573 38080 83525 65040 80175 88019 73249 25310 195 75254 67023 86721 16606 88688 63574 97721 38569 24322 27477 23284 74635 68798 15184 2507 15301 33323 82952 60988 41332 27748 80730 60062 42260 78685 64319 45389 10799 5868 4996 49987 24298 77159 91032 75013 23555 4458 29680 66063 63595 23583 55260 55576 12085 52630 77532 26353 97982 57156 97875 37181 4493 64644 68445 36823 90277 24387 20610 43355 78862 79942 65509 45708 86621 42052 22101 97948 8659 33420 30115 34348 95251 1188 98839 63236 6549 43433 10259 81603 63313 88873 23135 37850 58512 74087 35779 2591 62861 88531 864 9807 17204 77783 95164 46378 90431 14777 59055 94875 70245 28797 13581 88042 19012 32260 95813 61416 78223 271 76785 44251 43393 6429 86098 31958 75719 54875 40164 59900 36816 43761 38262 55643 42218 79731 30246 23775 91253 42633 84260 94067 46325 51576 2901 15590 23985 33640 14862 12241 62281 30957 5282 33362 39011 61250 61216 89366 97434 62175 63478 37501 41437 94039 81686 5678 91070 13761 79732 41622 17445 64376 65969 7066 38996 11895 63962 4188 92312 70611 1212 25475 13640 8787 63357 64382 61614 98679 95560 52044 82833 27493 36858 2897 92626 98717 83794 57102 7193 81373 27739 13679 35941 20020 14016 77368 66669 22596 34948 67168 66238 17971 20692 95913 21558 4585 75340 45542 62933 84283 63083 77231 68099 60827 94054 87937 82366 38350 99168 75742 10195 64318 29356 41266 35887 58909 2086 76922 3410 58611 23872 67888 79947 8410 62852 34531 95439 83035 87796 2221 80423 76913 70367 62788 99397 16354 53522 1132 46811 97295 60220 31802 39188 80100 68054 4508 45301 45766 913 36498 61505 65828 48392 40788 68816 55781 21461 89197 98292 18135 45752 88880 81426 71688 58585 14650 59111 40030 10211 67136 61208 28881 24546 52764 59609 36515 88422 99542 54353 51519 49830 38490 35608 89227 72573 85427 48710 83029 24127 53179 6910 74130 36930 43254 13214 37968 67001 59561 29274 45256 29690 26536 86787 26426 90314 10088 45375 68086 83097 79672 35845 99554 86049 14129 61507 38894 67680 20479 27714 11514 94987 40690 32518 89852 40734 87349 47407 48914 42583 4307 9854 95561 13238 43103 87876 6447 87058 55030 87107 22572 29746 57886 19450 76731 75012 81864 42048 24385 22517 12157 98272 30349 41642 39205 45230 60465 80125 77291 66474 1190 54723 35589 87088 68350 82547 64854 8999 91457 31501 29960 64301 26901 97660 98162 86696 78973 60028 81979 12783 68985 29398 29358 23867 70499 86478 42509 83849 55220 21862 27310 64708 3256 86660 65684 89904 32594 70553 84638 65546 60493 99703 74072 15982 81968 1595 67943 31972 55694 27040 2236 99534 591 47651 22340 91629 39125 42298 26250 62266 73711 24343 48164 16567 44602 49173 55246 23449 2609 95026 85603 4709 19510 8442 10214 31699 38280 25807 23739 51429 62993 20397 11589 21259 42985 32438 7579 55937 29642 52269 53060 98337 47111 50435 97563 63924 3429 32912 70170 30565 25960 97996 10897 88965 30073 85034 74367 21333 8479 19190 38246 38726 823 34792 55883 61106 21026 16660 20626 49227 43788 74378 33770 62184 31220 58454 59536 94056 96401 19999 21738 33328 34834 44565 8381 33094 74783 61501 4862 89255 97491 48452 10196 52002 81081 37326 76761 62537 73724 97114 88149 51968 80377 24017 79717 38532 80914 18691 43918 57146 57592 88857 85235 56282 96911 62582 415 30787 1515 43436 95165 41546 12788 38695 83681 98940 25614 82071 46232 66547 5923 86638 7440 1446 34480 60953 50187 46287 82395 63320 47764 86915 3337 28568 25378 84370 55154 55111 24738 25643 27259 21252 87252 18434 81361 64643 80050 38040 94368 51702 67379 68748 59933 61470 62349 25210 13720 66866 38989 59875 86598 90398 20555 71141 64812 47098 39809 88542 66365 7555 58438 83238 15475 38941 26091 87289 66700 32280 99062 66613 85885 49290 22730 92819 39692 70885 68964 79900 83248 41769 6912 85142 77234 95450 47546 85370 43809 2456 52724 99904 69788 15252 2417 2894 2964 75749 12941 15803 79668 72698 36530 86744 29805 63286 38353 32032 11635 13054 97939 54351 16704 13071 87849 60049 28165 89189 78962 38022 46286 26579 50144 25346 6356 30585 94638 15980 36949 84120 55682 73621 23255 16886 31618 70723 26312 12301 18778 1340 52746 44546 28414 61171 34391 37397 71119 32472 5656 15390 75277 6444 28831 58994 59437 51726 22156 33972 83267 45818 49923 42202 4145 93012 74837 64343 8512 74523 80236 82844 56974 80871 4698 23334 11200 91701 52962 88292 29233 45691 48311 55902 74538 29857 98235 66349 98819 71517 48229 26872 49221 89275 72938 39194 85687 38961 98109 53604 17900 40762 9204 35337 85177 36881 15933 72215 67400 76125 54912 29567 42104 59798 42717 81335 19881 61102 976 57168 18249 35872 26251 1205 20010 54245 67542 79718 95073 87188 40638 84529 4226 78417 56752 87016 33839 86927 99422 22452 43332 72256 6174 65642 13657 32158 72829 17347 98482 38579 12239 83989 50991 62529 71082 51487 8040 35207 41723 93336 30936 59509 22996 50095 54108 64895 45589 110 43990 5341 50621 42701 9801 94586 36327 5106 76735 81369 86812 1640 19905 70363 58253 15707 41973 70355 73821 88853 31969 71269 35995 79361 97246 69735 36110 4516 28945 86539 73636 22938 53628 84254 51339 51799 9787 75056 95466 92350 57575 55164 33623 55450 9396 46403 78232 78079 67114 24968 5369 14823 64596 71601 44133 54092 17807 21150 4614 41048 34573 66731 2469 48994 7934 77809 38354 78800 69997 21214 3109 55173 80972 80898 67370 56768 55998 99647 8466 64331 38672 70204 75957 2379 96833 84725 47287 84730 418 87893 67828 19437 80682 29657 82258 69408 11426 17186 93877 13339 24764 49181 53049 47505 27596 92406 51690 71737 19993 12878 370 12743 41635 46186 36384 29697 33756 43560 62434 44426 68851 86355 85044 75972 30883 43799 49067 95850 48391 43622 86018 57637 19072 635 71273 95874 48722 89163 63871 11600 50582 25454 79844 37438 57027 43544 11103 39427 70324 70042 14070 92109 61508 35747 97999 45500 10552 65395 932 24721 24603 27692 2727 47660 45372 43244 98945 20753 60019 76058 1794 92538 31576 48068 63356 57497 29835 13762 57341 31817 59018 26170 73688 4393 87475 79088 73237 48500 61320 50881 68346 53016 13859 26672 32080 57702 96858 21029 5456 68753 41664 19067 2485 76825 99444 75728 90512 47374 41248 46795 85250 21921 31442 10965 20432 79557 96699 66561 14638 45485 92588 14700 34703 20651 91324 87235 1452 6599 74060 76419 55316 96355 21545 36806 93030 86997 86010 32986 56869 48114 29275 75393 16027 95805 95867 1594 30506 74450 32899 71442 41765 27999 97198 60054 5321 11984 46941 54011 37723 9137 87550 99817 91892 18484 11474 13487 79696 38267 77367 24976 40744 68296 46071 7287 94232 43030 9702 20678 43698 6210 70176 14835 16518 14785 79044 82492 86286 94663 46762 55454 41845 24670 38170 15018 32740 53854 93579 9320 19528 91595 13330 88309 45241 77512 44035 30463 35578 47557 84048 58140 7432 87789 55508 60962 45225 46294 42596 53086 79949 77220 39917 23161 60751 2568 42514 68389 32484 10769 60683 51879 17585 85301 71671 76049 89021 74512 26314 5751 2394 12961 531 65039 49012 77983 6245 80409 76301 99270 33691 12582 9100 17358 59577 47805 45646 73660 64074 3014 33073 96004 50481 35476 22524 10572 81026 74790 89224 84173 3156 62081 98584 59350 94798 20648 20326 42874 91470 84496 87964 21770 80506 40374 21710 25843 79079 33256 36521 53672 73726 93362 5786 3754 95779 7624 88118 74585 46813 69940 14780 81283 18616 45884 99429 85840 15052 22691 65472 70524 2699 5725 97379 95072 69144 34857 74596 58675 53270 19426 2316 71537 28043 88710 88369 4988 85660 66458 62165 95348 57256 63066 23720 627 77676 62064 45406 94312 37771 6977 19625 81466 82621 54885 83991 83075 18185 5885 61776 84519 54932 77985 7148 2400 95984 13504 58179 32303 10162 87258 36695 12082 3474 73135 533 72527 21353 10398 63688 15096 68766 38229 5987 53611 52760 38575 30634 12560 59476 84372 96537 20804 83057 90243 77982 48221 26728 59733 19698 76028 65896 89278 59512 32451 76901 76338 22326 84567 78464 79938 70715 48192 18980 70652 90305 59613 20711 48929 97679 12693 48355 49474 69412 97376 58531 87959 81383 38160 29686 33869 47921 73110 22835 99978 50509 48655 82097 7671 92476 3535 3931 93092 75241 47382 10382 57525 22400 78497 41366 68447 34831 73878 39256 89780 87931 43530 74459 26184 13531 40705 78287 14646 90158 83584 45367 26871 74046 59156 1811 4804 6379 87872 59094 52353 77609 283 57421 68466 78869 78391 90798 39642 93724 28076 8326 50297 78539 19671 2315 11459 59436 40891 10885 47244 21553 62838 21617 89036 48298 78791 15191 22408 43358 40954 55347 40336 29681 46485 86141 61202 34492 42517 28932 72272 78431 15017 7136 30356 84766 97359 38116 89955 92150 68636 16562 59784 22565 96867 12785 55311 59280 65015 37500 79410 92523 46524 32385 12581 2249 81481 85577 19332 53837 50296 50624 50353 12326 20156 57197 21154 86855 31046 69561 1721 23232 75289 3530 8300 87447 66241 11492 36873 64588 74077 76171 11352 73364 32259 6473 68301 3563 98007 75415 79464 78000 5998 43795 82239 8723 27594 5260 90190 49480 70525 98169 90888 56315 64215 35805 19977 71725 29446 64790 56976 21105 13520 69768 2275 54840 81158 73440 15207 15981 52098 72689 16953 40002 54193 74825 60763 40686 25909 17696 77021 29342 69421 31387 16268 75918 3160 43598 75793 52597 64246 28109 39170 88701 27768 28484 28955 85704 71908 7252 5207 49304 41949 67535 31466 84025 84721 47381 72403 94456 18238 18727 91920 54474 32698 97849 8995 69820 33422 90694 70887 68861 11622 40962 96778 23019 54304 67652 36232 5924 99732 5378 13848 32236 95012 92558 18155 35071 30963 16629 669 94186 66318 1323 49324 24563 97669 45213 79406 32770 36898 66413 4661 82945 13186 59044 3826 14858 26269 48561 42330 54288 9781 80293 47429 33631 95140 57545 45783 43360 76891 45608 42066 38312 59498 94487 4524 75816 87711 61073 45294 4925 69206 43543 22620 86748 99672 46337 87309 69560 4819 82704 4641 1103 54892 36853 6072 67003 16025 80883 93372 45032 62847 42584 91193 11850 38328 71848 26553 48273 84130 98966 43833 49907 93883 494 83855 74238 60361 35244 64280 14687 74854 42473 69542 41239 84265 15944 84400 3180 4535 9658 64849 65401 13052 1548 62368 77253 27772 18493 86719 34968 52528 90391 3375 58023 30626 38306 35203 4419 77419 77582 53227 73096 40644 95872 28944 96757 66356 51939 63824 27506 52236 81435 84792 28290 82390 45226 35155 85558 92501 45451 62602 29318 70598 26809 55312 87137 55364 3649 62595 59124 20171 68621 15752 68712 33864 48018 44688 82357 40600 75107 87165 47981 53265 99829 27079 17907 31317 4728 289 58054 33107 80314 62302 16735 1767 69869 28967 93449 38971 3867 43705 64556 87397 3701 15135 6406 55470 99418 54371 61511 61662 88481 78608 19027 68345 67227 90990 29822 19423 71992 70513 92013 57612 9286 90909 30247 88021 10792 23253 96786 56225 87572 60173 4260 73201 79389 40056 88488 95843 95274 78842 41313 6873 93330 75581 23620 30328 62618 38926 31931 54658 87873 99079 2610 99718 25091 20888 70966 48997 68040 14892 50295 95219 29561 13194 47071 77914 94493 61245 8676 7299 68903 65054 6781 16599 87690 41643 61604 78182 24839 98238 74722 18314 53414 81783 60018 96917 87880 95270 80089 92961 98582 72950 41601 93077 13745 26054 74190 49229 19739 47197 28729 23299 89256 66242 64159 61715 40988 11238 10910 79620 36488 64409 58471 52576 34977 99337 48842 70113 16847 29728 48502 98705 72086 9331 46729 7929 53394 89769 36333 94783 57862 52472 72312 46444 21052 47142 95646 63928 45746 17681 8222 40266 96875 7976 31740 46291 59088 4489 39107 58101 6959 83854 75226 38287 97820 22569 82347 74086 77547 52587 80603 83655 70272 35678 34445 45996 16238 9309 17554 26948 80800 83239 48228 43857 30887 28339 93852 41877 77199 71224 81815 44290 59726 8567 52251 70920 60108 98734 97282 52390 15285 74700 32743 24513 98660 71029 86404 10634 20813 19370 12376 32171 64144 11869 30750 94468 5085 11351 31112 38679 18242 8947 42093 7892 18581 49421 19244 26534 3413 39232 75514 12384 76532 9491 26747 63097 23467 37054 18117 22519 21518 67557 28654 47649 46636 89959 23025 18252 94988 26483 13961 62648 63163 49473 65886 7521 91169 83714 17701 30468 34642 29806 70983 39974 87626 81907 7236 87452 36663 61358 25531 9808 53232 27572 18177 2814 67755 94240 97561 55038 59482 50578 29687 78679 16403 50807 60174 38070 44866 59819 44009 3587 88692 2876 55504 98422 73033 75709 45772 31790 79094 46842 62292 7777 76777 36279 74070 4366 51973 42943 94436 11855 31823 62169 45449 2772 27440 73277 11698 9864 6443 21549 59403 67777 86976 50683 54988 57326 36124 76183 16433 85626 77779 73395 47106 28846 42960 51081 29799 50329 48124 42180 80378 9358 62737 37102 77480 9591 58082 39283 24807 74419 49985 41120 2925 86852 59969 36365 97237 85333 7706 90334 74702 4482 98943 70125 79156 87715 93546 29611 3435 7456 59951 11744 62490 54244 59739 34165 31552 87318 88804 56352 57417 32827 53361 98647 41179 48558 44041 28140 496 94869 32554 11623 80979 45404 15618 5386 13241 86104 40221 50876 78397 12883 77799 22915 9123 25041 25046 52780 84211 86066 55568 52427 83309 81014 47524 85708 74394 34031 18649 7351 25688 73474 38468 3914 70510 17154 41198 87642 37183 55502 39037 80920 99687 61286 23290 38940 79503 87083 47171 17829 96569 49834 9896 81728 74286 69780 54606 40230 39512 18704 27555 43881 61697 55729 86591 27540 2079 48958 35935 50974 2222 48043 30440 43275 64224 55669 25406 11942 83808 81778 45530 2363 24734 33737 12435 10176 36632 5406 4844 60902 24630 33817 54314 17116 42906 78773 55041 60697 76133 77559 71755 43101 44636 95542 39607 57020 57144 80483 66824 26953 59837 53324 15075 52647 47925 23647 72988 13470 78353 64054 46828 23662 91231 90972 34003 38452 21085 33128 29073 45456 55142 7705 34946 22734 10244 81682 15329 17490 7384 98474 10829 91773 81736 2616 54190 88518 59495 30241 93534 10841 61502 94889 80213 55153 92751 63220 93165 65171 22058 76602 3237 58139 10812 40597 51462 17207 73124 61111 98515 89034 68793 71862 66492 4667 5593 62420 33126 4055 95785 25640 20815 1783 61552 55436 5791 33529 39652 11186 48682 40185 1519 90956 32519 67461 4425 33885 72131 31968 80679 17888 29448 31973 43435 83635 9188 23885 44261 24914 58368 52946 80952 93032 72211 23699 22416 76664 54695 44858 15902 86641 27140 56851 25394 8420 36870 76748 85876 61472 46989 56341 90914 30570 31237 33966 54146 56538 56155 50439 43851 75007 37148 67522 165 74810 31167 71651 19364 94361 63503 57184 87834 6071 23239 98727 64477 37561 28992 41534 94912 16272 28191 22142 44047 81657 13017 15288 79769 5837 34280 32185 45526 52384 74141 36429 3273 39302 37845 82228 86233 63745 71438 82558 6160 12877 28379 41856 52337 45903 15765 92283 74050 9142 17248 88681 23076 77261 17513 99318 41284 27851 52971 91851 51022 95257 95070 3498 37292 49323 5354 58409 70551 35734 78943 12223 65792 55786 77529 65430 52356 78939 60963 58820 68754 86414 90548 28331 42042 19130 28011 13055 15777 58507 73785 96668 46487 79533 51377 82497 62579 46850 34661 70377 51574 58025 40429 15167 78262 85305 20025 37390 10281 82846 4629 20910 70547 70669 82745 57701 60345 15085 86327 49641 70624 40448 81762 35830 6658 44086 32722 65872 13569 12512 9463 6850 19391 52920 89423 77877 64676 29415 40579 18812 47323 76015 86685 33572 96560 22286 70727 90504 70750 7676 68734 23328 52420 39639 14776 96795 78955 1898 22056 22839 81092 55832 70189 121 60922 35685 13347 45770 77382 65149 49929 48284 95217 97755 62098 60312 3736 70794 53792 70184 36997 45995 23054 88979 85295 94976 15319 37711 60481 84963 87564 43711 47809 33266 78560 23833 67953 50840 66176 49417 32485 57278 54465 54822 49982 73290 58090 31361 84492 92506 41049 59594 79923 53297 96146 91106 60782 22932 7450 84620 81403 31135 26907 50867 61756 20438 30312 20667 51156 43413 24857 48188 8669 31666 47176 57655 58287 98430 58564 58686 37719 84624 76781 81413 32881 39701 81269 50177 52627 54321 31115 17695 98198 41347 21472 75682 92980 72192 24852 10933 63867 36016 59360 41029 34563 27898 73594 35187 33405 99521 34207 22636 23183 20322 11354 49337 42361 26360 84433 59148 48036 94307 73219 28066 51989 13767 86643 99499 19204 20521 60523 17598 80129 57937 39387 29564 48581 83489 64464 12583 76633 80697 19020 36848 12334 26116 30 21639 9496 7239 20038 12472 34419 94193 79043 93238 31667 89245 48563 71876 23788 19217 62624 50383 15861 38860 33024 68279 67656 86315 75151 83730 31654 86160 86038 66359 31474 92856 97185 7110 57222 37447 45005 54921 1572 6514 59560 37644 25587 26139 31224 73158 36864 15698 55662 32681 16285 88889 44423 91102 86208 92416 30142 92685 38440 31458 14115 92096 33878 64936 86254 30619 93777 1315 62451 91785 4034 25289 30614 43730 96805 6128 56127 15349 46510 27232 52151 9426 21282 22480 14590 78851 2050 14675 74191 94229 44422 78346 39340 31360 77875 65374 95636 20429 51397 655 26578 43090 24847 50260 27331 98265 16862 4763 5609 6795 87025 36520 7340 16784 12506 83445 93585 98221 73714 54898 69345 58693 51655 75664 44896 45320 48086 28181 67516 66264 79161 88945 52154 45981 2382 38269 25260 27829 63506 45863 44993 16096 98753 71252 17882 56660 36394 81458 9119 39781 8862 44553 28185 4240 57424 43943 3041 16426 5363 98852 14931 77092 70325 16903 82594 39062 19542 41865 9990 27926 85415 10758 8852 92688 41355 55918 21426 78658 98759 97894 10816 78418 98178 84752 87270 59411 6076 13226 86607 69249 4009 38635 58988 13483 51815 94165 61597 27418 73280 19433 44132 3735 8962 58304 98 2786 83400 61668 96832 61711 45255 31872 77587 21943 97813 27661 1506 33873 87614 28452 86965 69797 95085 80564 94208 46502 35672 4893 72391 45231 2336 40976 13068 12992 28197 12068 12321 7152 41937 24423 2078 30865 70395 96775 92673 49144 89490 94606 90269 86443 20229 73100 51934 84735 80973 81381 87684 62871 34005 45483 53702 8050 45801 982 14002 88793 96516 30131 65730 69853 97250 32555 57287 27580 7985 45984 1430 40565 29099 23215 23487 82601 66410 42845 14356 89743 50326 72299 39082 99849 68561 74436 10241 92466 99604 13645 72233 87064 46544 45088 19008 88876 97490 46560 41920 18497 52631 87641 47584 56812 17768 74218 32689 17254 61214 8366 29544 95302 95384 48971 62256 29293 57906 70118 81141 31283 97328 74474 22450 40521 52208 78675 32494 70528 56931 91283 89126 29106 76201 32849 71254 39350 52874 68579 77819 20172 53228 65314 20375 15248 51336 81870 2917 21447 21387 94737 78632 92885 68703 68234 20092 36667 63134 22913 45025 1602 96857 94975 2049 87240 50604 88532 68726 17738 5287 12551 33750 54523 78600 1273 23052 21799 65476 737 37871 80944 34509 44988 60854 49201 82152 35964 93838 49741 2241 13340 42745 10508 6035 84495 94063 21784 41077 23169 8095 67391 83079 13459 18641 8593 2487 39457 61191 9764 341 6437 7242 44368 99282 67892 8228 26706 88620 25780 53940 5701 49892 51676 91815 41527 3829 88043 76959 27277 24168 24125 98455 72430 97865 12846 46024 98434 19822 77984 40228 35898 51412 21497 52372 76376 65122 82890 90841 96462 17769 62388 58085 71757 59084 93896 85315 89280 33318 75407 69380 38076 94300 34411 89183 67145 11222 70293 7508 35063 55303 42188 62568 22655 75345 18669 5960 94535 95801 20396 94211 17847 18091 69764 65233 99357 21618 29268 71309 67297 66505 33522 90181 5813 88619 12951 77866 15008 89867 45261 92129 14864 53865 30016 96676 27553 10141 88337 84021 18535 13183 1334 1943 49540 30671 97952 6050 38491 41805 61968 41432 1014 37894 69385 49528 79991 70863 99452 60033 7443 79845 21391 41498 59668 34448 37327 79148 79700 96586 99496 2075 54223 73038 51246 55190 64761 62245 33216 49302 84846 26037 75691 71859 65747 58695 64313 46818 33316 28079 76956 43315 57068 6533 96177 24003 60977 59236 90657 92781 67190 11448 29541 16573 85396 69072 27988 19273 1774 21637 90825 24996 36396 5150 11315 82688 21408 8458 5298 70112 74401 8447 65292 92579 28609 768 23170 74693 96954 71583 65345 23296 1066 30351 5961 457 54786 83379 83033 70405 23472 68932 89389 68846 91187 40395 70735 69486 88464 7143 58527 14470 29052 49820 18847 83616 12103 56063 23915 38418 14204 68231 99125 13219 15137 25055 58262 93801 1490 49766 67229 3578 95296 82936 99714 44696 55418 61179 50354 51391 93953 34956 34711 9579 67448 69018 64767 52467 7942 11663 5814 14279 15824 59882 89704 39391 4507 61992 10662 70032 75878 92812 90534 6835 36330 65319 56332 97854 53385 3448 725 94423 23313 37827 42181 45080 33078 86182 33498 10216 31153 65534 10646 95853 52662 37194 37270 84110 63223 86377 58845 58206 63256 85049 55428 56224 2428 85536 53586 98346 39604 84227 83709 23034 63558 61067 35292 98554 13498 65349 42762 72609 44712 86 94018 57228 12722 50980 30868 9543 29695 33549 73420 13429 41360 36026 64980 98971 68823 5029 87927 62885 23368 57777 87069 74815 10229 83754 37986 30722 52515 86334 41591 21715 73956 76313 16661 58852 64658 56083 55777 13401 49077 50282 63381 21644 27760 55880 18448 22318 70606 42708 89429 15216 17342 76019 7177 53545 14358 81566 2958 70933 72616 31228 21574 70941 68331 78667 36131 84239 9599 28284 55848 15717 19362 87653 57436 84082 7025 23257 93591 72154 69230 9163 76601 6385 71023 7971 55353 57618 97239 25290 77747 88216 25397 53585 11833 16356 6967 68913 85409 3367 21393 91307 3579 86879 80336 47847 69036 9211 45101 22094 90355 25367 36907 97482 76315 58987 87119 71160 38736 31390 78387 92938 81467 59734 71502 95425 71411 46847 60228 67169 1360 76878 89594 56152 16572 40964 92089 77782 85958 90958 60119 10640 12316 60695 54166 98680 51133 32053 77893 76727 54024 38184 74054 69709 6805 59620 82149 15090 97651 831 109 79430 69836 15154 1439 61330 97416 56541 71367 24280 92251 62124 19694 80342 56175 12974 6813 24251 39661 75182 93956 68016 98149 25826 92597 50437 45672 50959 88410 94796 29689 77562 56386 34057 8276 78998 96296 98591 18615 20367 28535 58076 42682 90201 8331 53332 99196 25836 69277 27600 62868 21206 4644 3840 34435 95442 65009 97689 10718 85735 13572 23093 43195 76624 23663 43401 76846 79709 3617 64617 13522 87282 90547 52248 81604 50349 51538 45933 58407 10624 62589 75675 79441 32768 53724 51877 90113 37882 71614 17000 61340 57223 5311 51348 39792 80692 62924 91783 47983 66462 3122 44512 89585 64745 97118 94204 59060 44733 508 98853 5 11523 66735 80265 93471 24411 113 31261 7741 99195 81844 54949 70829 4187 31606 2736 92927 80977 80429 63326 93583 35482 5502 19633 25213 41022 61167 13730 30318 48773 39665 33026 58215 86809 90149 98129 90585 41857 1437 3417 55622 43673 41983 44607 15427 33225 48610 87295 10321 49698 6793 34296 42397 95605 27467 18800 69273 19389 37192 55685 91535 98081 65234 18114 22851 4092 41230 5493 18809 65628 24159 8624 96299 13141 57876 61754 54895 93760 61948 67315 89968 7992 54379 54410 88797 36337 47591 60623 52575 79812 69022 48402 38449 57507 868 88675 52293 12990 50990 62248 35535 84558 77490 18969 70334 90600 79109 28132 67234 77317 52558 32749 36620 37764 64104 69995 99030 95932 79587 52041 71133 65356 94937 74774 91663 22382 4692 35702 16751 82317 71245 54954 11489 30519 90110 36436 48413 11550 55802 62750 57016 11729 55849 77478 78025 65997 6782 16045 84731 32216 68796 55462 8319 64586 55407 99947 67483 31842 12964 56204 68309 60625 47252 81875 10488 884 73231 86331 99387 49573 27093 45347 19560 27175 9748 70832 12561 7490 95493 36017 35925 18728 78594 89806 15088 52189 61181 68261 80669 83535 74133 34058 72337 86375 35561 49431 95731 71599 93972 24407 22111 94618 77847 68379 44619 5880 72971 31093 49254 78542 70915 63425 30422 18766 68121 38671 86974 30443 5991 15131 96108 94369 28710 9198 51294 19598 2933 3881 71155 74892 88251 8449 60343 72236 68058 91959 71650 6696 74531 3912 9024 75230 49730 84416 10709 47100 43805 35750 32981 45761 12735 91026 65988 35641 11947 76270 3307 42107 83225 31273 95020 2150 9182 87430 46086 9521 91719 10573 86783 24579 44795 66691 38560 88633 19211 22281 34618 97267 34226 21229 88911 44339 65408 49209 31659 40058 6844 80105 82640 17808 20598 96831 48791 80263 3676 5123 13952 61215 38811 58037 80244 83218 23238 53834 25850 57647 22963 2708 32336 92830 18029 70107 96118 396 46341 98770 13546 15697 65306 2603 96970 46206 15358 5141 66587 70987 19765 30768 11897 32543 53988 13593 23273 79018 95751 48749 45218 71840 36499 53711 96961 47951 58869 73224 75044 35772 51935 51532 21826 83920 84327 72676 6758 90063 6954 20867 17476 30097 23838 66675 54032 16140 68045 42085 72903 11324 18374 89848 76425 89169 30419 95951 99226 57962 58250 76905 99518 81964 45704 87398 4756 21841 49100 53675 20685 50508 4822 96199 94502 38516 88564 87400 19529 55022 81437 56342 92555 75199 73798 38939 76946 11282 13560 72965 60477 51675 63401 64447 72319 95864 53285 45056 31836 62092 24122 83217 43548 584 92527 47598 49226 5618 4858 45203 99443 23916 10184 18716 75025 78871 65953 19841 6657 64547 37309 62763 77039 78420 1821 14222 64102 26913 55509 2216 96039 64042 50691 17968 65489 35799 6130 54808 9855 56811 25563 16370 12995 20311 13019 18995 46812 21088 70973 58963 77553 748 43395 31733 76228 36130 46713 95619 52895 54687 54839 64079 89525 86834 63160 42155 96717 84701 5078 88426 34921 63515 20988 55010 67886 69000 98219 50116 90215 43989 91687 26325 66205 23325 26920 50961 74297 41185 47821 56521 53202 28200 21542 3455 73820 22805 53886 15928 55352 68509 45540 98777 77792 27722 98053 82267 82637 19753 29999 8845 34361 49124 40023 83809 46547 16151 6642 14412 26205 10852 10671 64781 15429 3144 64578 17005 50457 73399 32560 63304 49125 85347 97130 32938 32288 67249 92411 9226 72379 50889 59251 51084 76963 77752 14986 90008 66011 59316 27299 53464 65920 25125 51739 80759 75817 11063 55628 58320 3980 8979 67648 95825 64131 1137 45706 96995 72317 756 99932 66021 14828 97714 55599 84682 7165 71827 56550 97787 8984 36736 17838 15596 84839 75896 15150 49973 95862 73891 40085 28989 6142 16915 83459 76445 45416 81498 87576 33757 25820 74561 28834 49655 75507 78897 84090 13740 5646 92348 68351 76599 62768 89166 88912 88442 10033 42267 58630 75684 15695 64176 17340 40053 65607 29985 43669 88630 37675 96264 86701 15123 91061 99975 87532 40545 4520 21499 68716 70506 41717 79004 13215 50707 68149 96347 12305 58964 37662 61815 24085 58335 33518 75317 68801 88624 14212 30511 85005 23305 70236 46683 70574 6394 42115 61605 15030 74104 35008 31786 71057 30857 93762 69078 4784 16408 64482 15213 73912 21703 86547 42702 42525 65344 94585 7190 55419 22226 25598 90011 69967 38534 89906 17687 17948 50534 72303 79609 87694 51942 65140 4138 85765 68562 46317 1299 46124 22910 4777 40841 92378 46263 19682 60184 24275 42725 13096 75747 19508 95317 4020 67841 39520 46805 23525 63006 33983 25917 53561 52552 25835 64126 18255 35991 68449 41336 43595 83795 70912 38344 40014 20708 43044 48739 2663 51416 318 67006 95658 22071 78096 92643 49617 30630 41253 41979 34962 79958 58240 82607 59418 41227 44065 82960 52668 17673 14324 46909 43071 42506 10189 55118 61325 76108 51136 27750 7953 60832 92091 39990 27439 97479 51740 69972 60794 26791 93139 47243 42483 53231 76887 13976 85651 32901 96349 55076 26424 14071 57931 37925 65979 99633 39836 4634 36328 83870 11908 9277 35443 49255 91536 46511 8250 96934 46110 44005 11783 20109 52889 70665 96453 32491 65232 36020 65063 29406 2057 70426 90156 59638 57089 36104 41571 48735 50237 73836 50035 32201 76083 46379 86951 51608 90488 97011 30724 13352 14714 52716 12642 94977 664 7099 75400 26034 77603 38084 51692 70090 25889 84726 34788 63603 88316 32528 69952 99677 67092 38526 20043 42852 55606 7197 22826 43267 53736 91148 42398 71479 22270 31937 21591 35930 79129 9893 11621 79507 16234 85140 36042 7402 33399 87037 77052 99164 56022 51802 1432 74040 34042 51076 66439 27515 78004 47389 33593 22425 88890 62918 1403 96369 11049 85348 78147 47008 33077 55963 83667 22557 11607 75973 99745 38984 59598 89814 87022 38208 16315 7654 88383 64690 19902 35918 21068 75123 68527 28070 16102 33826 40465 72394 92327 78528 38094 45253 90807 62859 41575 91219 37537 31510 91072 46632 1156 91249 9541 7063 42757 41100 21603 11788 41058 68356 81957 44453 66681 58494 22695 40292 21196 3263 44857 8941 28050 29777 90621 38648 18068 76921 93495 36934 28659 70811 37773 95131 5048 28392 19481 30183 39630 69713 57200 5856 96024 35388 45567 39226 90925 20767 21277 18755 37404 10930 59833 11273 66787 93059 78439 12450 62466 84276 88434 36872 19675 65804 71036 60995 18930 30276 15677 85524 90222 98094 41813 97063 44161 7214 71405 75962 41091 84854 63576 67482 9353 7818 94116 70685 41660 3127 98307 90025 61436 14813 98366 7754 39986 30023 18593 61821 2031 32465 87498 16458 23617 40803 11329 15474 99399 58195 7594 66466 56097 50389 89374 10778 32576 83696 3034 49320 8569 22897 32587 80339 3731 26633 18494 3306 37177 95859 15240 7067 27107 71006 33828 40775 50710 55371 76582 29622 76043 53433 74513 72729 83258 14710 86557 29085 67470 30927 75252 18372 74858 89683 55400 21378 87708 53221 72574 29532 19158 68484 36623 66987 98954 92204 83361 19891 49517 11791 38570 31942 78254 44326 58074 1632 71416 82401 69411 24898 9576 15091 58173 55297 6647 75720 71234 65427 53274 43783 36426 34109 29849 31083 22440 65443 91068 62960 512 14297 22127 63348 90878 64553 54487 13268 5891 75544 22831 94486 25245 9612 79092 25993 37917 64911 42127 17734 57247 65278 30413 1067 18817 82751 31505 7861 21446 91494 62233 77139 99186 48951 90236 49727 30981 498 90543 46181 32160 88802 64288 37952 72669 51346 30209 27101 74963 72702 13190 9728 69963 70462 84051 49053 52329 28492 81584 9265 32269 15144 54008 91165 15762 2875 20718 85444 43844 41343 41934 53846 22411 80641 70736 40680 95745 17558 73558 3825 43524 25665 78246 78376 67261 34096 59507 79009 95802 86699 89201 93343 97213 82857 22716 19849 18762 20371 38055 92351 99957 79178 63585 15048 21582 65267 3020 23443 60719 72757 11450 78476 52436 26180 3583 19764 60133 19182 43717 49974 77884 36765 50882 58191 28488 4213 96756 52125 49695 24565 60529 68333 23632 58241 43944 44642 78490 38694 95645 34981 994 31232 16771 90938 53182 94986 96657 71952 94467 11761 94974 37649 26304 69323 93808 46117 80060 5360 73153 73493 12294 9823 2284 91496 1032 59876 40958 17364 19521 83106 52939 47975 43670 83553 84328 19898 44594 69676 77344 78529 74620 4531 37039 40415 49855 83656 2268 19424 22123 67949 5270 57401 26433 14214 12224 32898 32920 92610 29953 68196 2546 1228 12986 25777 20996 8028 15402 16388 34215 39750 23557 1028 81709 24793 59073 48469 27443 90858 79992 62347 4628 13373 45125 58992 59573 60176 90081 91707 45315 81824 99329 94392 44350 41912 33018 90340 42021 75463 8604 31844 44885 47437 8530 31211 10062 14456 24380 8615 81094 93910 1296 97890 91389 17065 74201 81049 4238 31572 95705 99001 72474 63896 38655 72339 12587 70822 28235 47785 76574 33938 4217 70873 59395 21148 64736 1352 4323 78665 45546 40706 26071 95300 59212 87816 57578 64838 83976 4176 14495 63293 40315 87081 4051 61017 91801 27308 58346 58038 85870 80830 18908 14083 17175 31965 73570 15845 8708 25873 86033 40670 36590 25417 80210 30182 13293 7155 22245 69582 34746 20294 61469 16580 75172 22945 73626 83188 6414 60316 16670 4764 62343 26778 45458 8635 37379 19102 81229 13507 32110 99109 89561 17572 49758 91275 70354 56641 57984 90922 52924 92273 26162 91487 82339 81902 35259 66879 84203 24817 86977 1529 11338 99223 91035 7185 58656 93036 26504 88721 6361 91098 22765 2328 14746 28023 96089 9489 44704 26985 51256 87869 9391 36822 58192 86002 94130 89726 6046 68625 369 36926 39594 96716 14942 79158 91264 45744 94244 8370 68247 95627 29901 47770 48631 3108 68131 18272 25904 10479 79015 83050 58382 50530 80326 84634 10654 79878 10896 11443 77759 66376 17461 52464 17618 34766 22118 82920 60405 66876 18240 97296 82755 29635 67147 65537 67505 86009 21410 86682 61729 30202 8380 94301 98202 81715 82772 6996 1372 16540 76716 534 68856 74941 84504 57213 62051 28591 25029 22614 9021 31829 25248 16634 35663 36904 51951 77259 12307 7070 22414 96460 66183 62387 89153 48738 95276 36106 94385 65829 13923 65990 18963 81613 46344 66616 71668 45379 67699 44124 81809 60135 45334 26035 75903 73334 71510 44076 97716 34442 86407 35743 74839 96830 98688 5203 19759 15927 77786 54589 67995 3042 17956 58982 7254 53257 28171 17346 38086 11831 65437 52242 64340 55448 34676 56606 50398 32316 96682 58572 16186 9054 30821 18914 26402 41078 72246 17606 47369 34083 93536 17391 87529 86441 72592 51443 89913 86630 8923 45094 40893 89795 37749 73772 57737 41673 38 93178 79208 18050 62674 55789 10813 88942 94246 47211 46140 43016 40125 56056 10723 31170 84293 41400 59827 15940 35255 54722 67038 76039 52289 12273 73556 91993 64909 61276 92317 88961 24173 15039 5552 72590 32138 63533 82771 92210 30150 44099 82486 8501 69282 57805 93154 11018 70575 38322 17648 98938 91338 69146 34987 28323 33977 4900 35013 24504 95267 41369 61152 42980 47370 8056 91918 45755 8130 30703 80784 14753 81123 70093 92119 32788 26884 44033 64320 30492 73266 46914 57773 6099 10355 76395 23567 26416 78875 42574 34250 26833 51388 79419 13822 80418 20821 88559 89943 4670 85820 67553 48269 5834 51361 9029 90707 56369 75288 6030 98981 91170 54862 31831 63358 53042 79437 989 4474 68599 75668 19986 49359 37484 77597 88446 96444 53199 27819 87864 7535 2944 67784 88905 39351 71900 86373 72308 82348 91027 12225 91184 69679 57307 67501 67200 54004 19721 95354 88300 22225 70406 28127 48588 66027 56189 33868 3873 79918 6638 53550 22473 40576 57095 41556 20729 16910 62334 1554 28302 54172 95471 59477 88527 96942 73545 15037 48717 69109 31706 72140 19015 10734 35542 88920 62046 20668 70451 80869 45848 87353 43235 48517 50917 50957 98655 18280 37171 85283 47115 22785 28641 35369 21328 57445 46342 77127 67834 38463 20263 65185 24819 71518 82509 60837 93538 72707 3952 29908 64503 88783 326 16232 55232 31765 83151 45976 20218 12086 5979 37544 82552 2899 85135 94753 78375 11372 36408 76257 40973 97177 74339 84062 92468 49576 98491 9242 6680 208 45796 29533 94897 60427 85684 51996 47755 88512 11385 13496 10364 44595 82382 36533 52937 59190 32163 24082 13839 31627 88236 90363 77663 11526 99493 48079 66517 72909 49577 21777 99191 9545 13445 21880 67795 51004 27205 10476 88445 71817 60231 90411 58545 39667 19719 94550 72466 99433 26631 67087 1893 3773 8036 83675 30048 21142 63692 18298 50605 39543 93554 70145 64523 54413 69215 41458 98310 87731 3469 7265 52141 53965 47602 31456 15125 56499 35018 50219 45645 90463 29213 47254 44158 22993 42996 40792 71851 35441 32948 99348 95683 30127 86949 24758 7080 19758 31535 7295 38495 59015 66470 91605 69522 57536 4275 81683 53531 15355 79889 51011 26971 23726 81903 273 82386 68292 29655 49101 49235 69337 19484 98182 13899 74395 11032 35253 59632 35579 81358 70271 90176 44395 47450 21927 5000 15093 70515 25928 13638 58084 43253 63918 36385 21740 93448 14557 99350 91566 59872 13663 81533 28437 83520 75775 56892 7207 73273 97137 93689 11477 7223 27607 34192 18337 86729 43208 48750 38743 9695 85964 72795 13458 7917 43768 92872 7247 25032 34366 49900 75550 89870 31622 31468 35383 12686 10594 4424 43463 43987 40491 60192 30828 97858 81334 21513 34959 25748 98841 18999 73284 57840 34371 50730 75183 42133 23498 27370 37746 79219 11555 42663 6110 25439 44527 80451 99658 30524 64020 88097 61430 99800 64742 7672 33728 81745 3074 91413 1757 11781 50765 42300 65773 98637 75616 11261 17450 40688 18791 68176 38171 86265 34130 28445 8242 65366 16796 85307 58186 70563 98250 87713 30340 21053 38540 83194 32766 74544 72453 84946 84793 70006 70153 64378 52581 54957 75868 73664 51307 80219 11901 11627 50805 84680 81915 2540 7590 94624 948 73887 9335 13784 57132 32483 36548 11176 16501 8767 53344 43906 55618 55993 26970 81865 32774 91107 37179 73794 17974 10049 77831 73908 12377 74485 77351 14309 9456 89467 78491 40243 80811 3782 60088 98663 47097 47013 25015 47395 89705 52675 85998 92557 75138 96728 92354 40908 55876 40394 7967 72822 59155 36589 45559 4042 57835 14264 11700 80222 12358 49326 77002 40293 65035 49787 64809 63945 42182 702 42704 79346 94128 99082 16675 19802 77057 49493 71007 82053 89886 34939 67233 39891 87389 22877 68138 4736 28948 71302 50454 16120 16353 98329 9022 91166 73792 25476 33870 43740 21913 20846 42067 16643 14219 39167 90455 46537 88887 51868 71345 68259 89695 98487 31998 91286 83040 7282 13512 564 70776 44495 32608 46682 71318 83749 91383 76029 45754 15058 66973 96932 9512 18200 44905 53440 33419 8725 68521 73601 15979 2137 94907 94379 40652 56933 67340 80950 28733 51122 58166 88720 52518 7975 47032 26798 13647 26522 87091 60050 15791 67762 98459 81664 80545 22583 71369 38527 71384 95686 42764 42213 82105 53413 43639 28018 89307 87992 43096 3137 98927 4725 81553 63857 56185 43461 47401 44587 22954 69680 71021 22570 79468 54878 17485 57135 86502 69046 25178 91203 17257 15241 74342 26005 62656 33844 29907 86623 9865 64485 39798 77552 91069 63680 59304 93690 16889 55935 17075 51816 97394 51152 63005 4303 15901 87879 60604 75632 68206 17394 52653 116 20546 4362 32853 80048 82224 46788 2209 44049 87009 93537 94308 29796 28761 93419 16143 43635 34542 90159 25612 51694 97629 57118 98645 80393 80217 95569 7544 48405 64268 84384 5153 82538 57451 24496 35310 2091 22014 11005 6587 59803 24055 69462 31511 76326 53769 31329 53155 38408 83825 36706 27575 15995 19620 53779 96810 99237 43628 25460 3609 21082 79654 8949 29833 95446 31776 20415 75329 78567 58381 32393 87693 23042 43621 1608 46844 62128 31759 61998 20334 70532 10065 12302 59234 39088 60519 30915 31626 67848 90915 18025 73065 62433 74549 81770 42528 34384 82865 24289 91216 45011 45948 88830 72581 34980 70971 67794 80110 64217 58801 21112 79436 31186 65976 90493 63135 75022 81552 60991 67558 38445 68545 78467 45362 21139 54239 93837 82432 90109 87505 63306 73416 7225 43782 16427 2461 23837 43118 85758 60984 16727 96870 54188 44270 9161 18823 64754 34324 47757 46351 32893 6746 86115 75814 48258 12205 33753 81861 71866 42259 67158 81093 30206 85214 36915 68020 97447 41657 68555 98040 65644 54276 26463 27761 94259 1947 15361 15737 59981 95411 63776 34220 98742 4231 97845 76166 39949 92693 46760 31795 61760 14805 45196 46064 76591 97323 46282 37897 9887 17460 93389 34842 2108 79656 10569 4657 17366 35136 45317 27314 82658 77894 15857 44766 74226 11835 9951 59334 55156 53606 85303 19462 44833 71193 62489 56707 59022 98063 2839 46650 15484 19308 98738 22834 60932 76769 9124 5778 41172 61790 22564 26497 21428 66382 13089 44478 97122 72618 26623 5638 96274 27271 18491 5882 30941 92451 50733 87677 20747 79645 30694 80101 45712 82555 27740 18808 32388 69139 62478 43125 35466 57001 82003 82163 46278 19064 12046 47862 37255 78803 57837 64321 23912 84894 1040 76404 14485 59120 39065 88704 73226 57474 62835 15806 12734 72061 84404 57351 11750 74490 45365 77748 50847 53017 47648 69198 58628 73050 52826 67273 73769 53044 46717 93731 68284 31927 54394 1845 59749 90591 39907 66959 82516 88879 31148 14024 4405 92112 64046 78913 91040 83185 41479 73055 80605 35861 41767 30400 10627 51937 85204 43665 39137 3882 45594 32675 93934 49681 19393 20437 62919 55020 44540 56593 22222 98317 71655 18415 2040 19149 93725 66739 89216 27546 18788 40424 20656 45359 25664 42109 98242 67500 79954 28468 45756 90140 32883 40430 57402 81935 87050 6801 8651 2467 31726 28718 5550 25368 98271 82084 51365 7802 24474 89752 68082 46756 38101 49541 6314 91254 97740 77087 40288 77090 76337 44901 76736 68367 36565 81776 55731 64951 24320 4991 73692 22528 26741 80461 36374 90921 56608 64177 81065 45696 63062 58899 6405 40233 26590 71591 40401 84229 47964 2276 5233 29741 3979 88345 10529 12285 8369 51629 61033 96010 73368 30650 66597 77242 72093 83780 27508 22378 73595 42391 55582 83648 12563 94685 80360 89051 46191 35212 15262 77135 70908 38412 53876 30211 88787 30917 52243 58853 58700 15318 2515 19839 89713 78462 1647 66724 87231 92310 73216 99585 26349 24221 35499 6535 54336 59361 77448 93912 3987 79390 31163 93147 11055 52541 51670 86913 31212 94349 65121 47044 67634 68662 32635 95747 27284 13945 66134 90360 48340 47705 30279 87462 77359 10686 98367 49442 55386 38804 38209 76119 16821 6809 68069 39280 33156 77225 18880 50706 56729 2798 62283 57257 29876 22652 58821 912 9560 304 48077 54625 71612 41007 63682 12093 76452 88089 29024 37742 75528 85354 18532 72914 51760 76813 58631 35920 18037 18322 67262 67246 84253 55869 58701 24725 41743 90932 97662 9080 63879 52769 69262 63676 55307 78829 69586 83595 91434 88217 66050 48034 79699 80173 71513 7115 70566 42045 20376 92115 2392 46589 78372 71758 16851 77628 21908 8981 41381 58782 68018 65277 21381 58895 87660 33703 34778 742 76411 33019 30367 70021 38042 29714 69432 97099 81478 96543 67989 52077 66571 94709 4903 92745 62879 31948 58951 33340 43229 47056 82074 46948 61693 11076 84978 49026 4588 48510 38450 12398 74008 51638 23590 99293 96416 72624 78289 44171 97064 65297 4254 20537 86214 19552 77413 97883 7202 88925 86323 62200 27957 21335 99441 51908 42778 410 48351 65492 22964 73258 53114 51534 34524 49971 11393 25393 67351 58198 29612 31841 14314 88817 44870 12849 80071 57040 6659 40234 22229 11380 20123 72111 58446 29912 18940 89887 71987 42004 3596 49975 90872 8753 59881 33755 15442 80462 68107 82289 99581 63118 53655 46154 32629 6039 29000 92826 36992 96575 36482 48352 11066 36470 64925 20142 71121 13434 87724 33047 45156 33923 98654 16189 80340 24443 10807 91272 40770 84052 72076 79597 98844 11704 17954 65483 95086 53598 2892 32247 1813 1078 15511 18422 48162 99600 61796 86464 44147 3147 
FindBestTime: 6102.29
TotalTime: 6102.31
pertimes: 0
