# Supplementary material for: Dynamic thresholding search for the feedback vertex set problem
Source: PeerJ Comput Sci. 2023 Feb 10;9:e1245. doi: 10.7717/peerj-cs.1245 (PMC10280643; doi:10.7717/peerj-cs.1245)
Supplement: Supplemental Information 4 — Each data indicates a series of the best objective values, the ever-found optimal solutions, and the corresponding computation time obtained by our algorithm in the search process. [file peerj-cs-09-1245-s004.zip › results/undirect_graph/RR8.txt]

Instance name is instances1/RR8.dat
Number of vertices: 100000
Number of edges: 800000
Time_Seed: 45688
The optimal objective value = 70292
The Best FVS is :
0 3 5 6 9 12 17 18 20 22 23 26 28 30 33 34 35 37 38 39 41 45 48 49 50 52 56 58 59 61 65 67 68 69 70 73 76 78 79 81 82 83 86 88 89 93 96 99 104 105 110 113 121 123 126 127 132 133 135 140 142 144 146 147 148 149 150 151 154 157 159 162 167 170 172 174 175 177 182 183 185 188 189 190 192 204 206 207 224 225 228 231 232 233 236 238 239 246 248 253 254 261 263 265 268 269 270 271 273 284 285 289 293 297 299 300 302 304 306 308 309 312 313 317 318 322 325 326 327 328 333 334 335 336 340 341 345 346 347 351 353 355 356 358 360 362 363 365 368 379 382 385 392 394 395 398 400 407 409 410 411 412 414 416 418 422 427 432 433 436 438 441 443 447 451 452 453 456 458 461 463 464 472 473 475 476 478 481 486 489 491 496 497 498 499 502 512 514 520 522 524 526 527 529 531 535 537 550 551 553 555 557 558 560 565 567 569 570 572 574 579 580 581 595 597 598 599 601 603 608 609 612 613 614 616 617 623 625 627 628 630 635 636 640 642 646 647 650 653 659 662 665 668 669 670 672 673 676 679 685 689 690 692 695 696 700 702 703 705 706 708 712 714 715 717 722 723 726 728 730 734 736 737 739 740 741 745 747 754 755 757 759 760 762 764 765 766 767 769 770 776 778 779 781 782 788 789 791 792 795 796 798 800 806 812 813 814 815 821 827 828 829 830 834 838 839 840 842 846 847 851 856 861 863 866 867 873 874 878 881 885 888 889 890 891 892 894 897 899 900 902 903 904 905 906 910 912 913 914 917 918 921 924 926 927 928 936 937 939 946 949 950 951 954 955 960 966 973 976 978 979 982 986 988 989 991 995 997 1002 1006 1007 1008 1009 1014 1015 1018 1020 1021 1025 1029 1030 1031 1037 1040 1043 1045 1047 1049 1053 1054 1055 1062 1064 1065 1066 1074 1075 1076 1077 1078 1081 1088 1091 1097 1099 1101 1102 1105 1108 1109 1111 1114 1116 1119 1124 1126 1127 1133 1134 1138 1141 1142 1143 1144 1146 1151 1152 1154 1155 1157 1159 1161 1164 1165 1169 1170 1171 1180 1181 1182 1184 1185 1190 1196 1197 1200 1201 1203 1204 1207 1208 1210 1211 1213 1215 1216 1218 1219 1221 1222 1224 1226 1230 1231 1232 1236 1237 1238 1239 1242 1243 1244 1246 1248 1254 1255 1257 1262 1263 1265 1266 1268 1269 1270 1272 1279 1281 1285 1287 1288 1290 1295 1296 1297 1299 1302 1305 1306 1307 1308 1310 1311 1315 1317 1318 1319 1320 1321 1322 1325 1326 1327 1330 1331 1339 1343 1344 1345 1347 1351 1352 1354 1356 1357 1359 1360 1365 1369 1370 1371 1372 1373 1374 1381 1382 1385 1387 1388 1390 1391 1392 1394 1399 1400 1401 1402 1403 1412 1413 1429 1430 1432 1435 1442 1444 1445 1446 1447 1448 1449 1451 1452 1453 1456 1457 1458 1460 1461 1465 1466 1467 1472 1477 1478 1481 1482 1483 1484 1487 1488 1491 1493 1499 1500 1503 1504 1506 1509 1511 1512 1514 1522 1524 1525 1530 1532 1533 1534 1536 1538 1540 1541 1542 1543 1550 1552 1553 1557 1560 1562 1563 1568 1569 1570 1572 1576 1579 1584 1585 1586 1590 1591 1592 1594 1603 1604 1610 1614 1616 1618 1622 1623 1625 1626 1632 1633 1634 1635 1636 1637 1640 1641 1643 1644 1646 1649 1652 1654 1658 1659 1665 1667 1668 1671 1672 1675 1676 1677 1678 1680 1681 1682 1683 1684 1686 1690 1695 1697 1699 1700 1702 1708 1710 1712 1715 1719 1720 1722 1723 1727 1729 1730 1731 1733 1735 1736 1739 1744 1746 1750 1751 1755 1757 1764 1765 1766 1767 1768 1769 1770 1771 1773 1774 1779 1780 1781 1786 1787 1788 1790 1791 1792 1799 1800 1802 1804 1805 1807 1808 1810 1812 1815 1816 1817 1818 1819 1820 1821 1823 1832 1833 1835 1837 1840 1841 1842 1845 1846 1849 1850 1851 1853 1857 1860 1861 1864 1868 1871 1875 1877 1879 1880 1883 1885 1888 1891 1894 1898 1901 1907 1911 1913 1915 1916 1921 1922 1923 1927 1931 1932 1937 1939 1940 1943 1945 1946 1948 1950 1960 1962 1964 1965 1966 1967 1968 1973 1976 1978 1980 1985 1987 1989 1990 1991 1992 1994 1996 1997 1998 2001 2004 2006 2007 2009 2010 2011 2012 2020 2021 2024 2025 2026 2029 2031 2032 2033 2034 2039 2040 2045 2046 2049 2051 2052 2053 2055 2059 2063 2065 2066 2067 2068 2070 2071 2072 2073 2074 2076 2077 2080 2082 2083 2086 2088 2090 2091 2092 2093 2098 2100 2101 2103 2104 2107 2112 2113 2115 2116 2117 2119 2122 2123 2125 2126 2128 2129 2130 2133 2135 2137 2140 2141 2145 2147 2148 2151 2155 2156 2160 2162 2167 2168 2169 2171 2174 2175 2177 2181 2183 2187 2189 2190 2191 2192 2201 2203 2204 2205 2206 2207 2209 2211 2212 2214 2217 2219 2224 2230 2231 2236 2239 2240 2246 2248 2249 2251 2257 2260 2262 2263 2264 2266 2268 2271 2276 2280 2281 2283 2284 2285 2293 2294 2295 2296 2298 2306 2317 2320 2321 2326 2327 2328 2335 2338 2339 2340 2341 2347 2349 2352 2353 2354 2356 2357 2359 2360 2361 2363 2364 2371 2375 2376 2379 2381 2384 2385 2387 2388 2390 2392 2394 2397 2399 2400 2403 2404 2411 2412 2413 2417 2418 2420 2427 2436 2437 2440 2443 2445 2447 2450 2453 2454 2455 2456 2457 2461 2465 2470 2471 2474 2475 2478 2479 2481 2483 2485 2486 2488 2490 2491 2494 2495 2499 2501 2502 2503 2504 2507 2509 2510 2514 2515 2516 2517 2520 2522 2526 2527 2529 2531 2532 2534 2536 2541 2542 2543 2545 2546 2547 2549 2552 2553 2554 2555 2557 2559 2562 2564 2565 2566 2567 2572 2575 2578 2579 2580 2584 2588 2589 2590 2595 2596 2598 2599 2600 2603 2607 2609 2612 2616 2618 2620 2621 2622 2624 2625 2626 2631 2632 2636 2637 2639 2640 2642 2643 2644 2646 2648 2651 2654 2661 2662 2665 2666 2668 2669 2671 2672 2678 2679 2680 2681 2685 2686 2687 2690 2694 2695 2699 2700 2701 2704 2706 2708 2709 2710 2712 2715 2717 2721 2723 2724 2727 2728 2729 2730 2731 2732 2735 2738 2739 2740 2741 2743 2745 2746 2748 2751 2754 2756 2758 2759 2761 2764 2765 2767 2768 2770 2772 2773 2774 2776 2778 2783 2784 2785 2788 2789 2791 2792 2793 2795 2800 2804 2805 2810 2814 2816 2821 2822 2823 2824 2826 2827 2829 2834 2839 2842 2845 2848 2849 2853 2856 2857 2858 2859 2864 2865 2867 2868 2869 2872 2876 2879 2886 2887 2888 2890 2892 2894 2895 2896 2897 2898 2900 2901 2902 2905 2906 2909 2912 2913 2914 2916 2917 2921 2922 2928 2929 2934 2935 2938 2950 2953 2954 2956 2959 2962 2968 2971 2973 2977 2979 2980 2991 2992 2993 2994 2999 3009 3013 3016 3018 3019 3020 3029 3030 3031 3035 3036 3049 3051 3052 3053 3055 3057 3058 3059 3061 3062 3063 3064 3065 3068 3069 3071 3072 3077 3082 3086 3089 3094 3097 3098 3100 3101 3102 3104 3106 3110 3111 3112 3113 3115 3119 3122 3128 3131 3132 3134 3136 3137 3139 3140 3141 3142 3155 3158 3160 3162 3164 3168 3170 3173 3176 3181 3186 3187 3190 3191 3192 3193 3195 3196 3199 3200 3201 3203 3204 3206 3207 3209 3212 3219 3222 3223 3229 3234 3235 3236 3237 3239 3241 3243 3246 3248 3250 3253 3254 3259 3261 3263 3264 3265 3269 3270 3271 3272 3276 3277 3278 3279 3280 3283 3291 3297 3301 3302 3305 3308 3310 3312 3313 3315 3318 3319 3320 3322 3323 3329 3330 3333 3335 3336 3337 3340 3342 3343 3346 3349 3350 3352 3353 3354 3355 3356 3357 3358 3359 3360 3361 3362 3363 3364 3366 3367 3368 3369 3372 3378 3380 3381 3383 3385 3386 3390 3392 3393 3397 3398 3400 3403 3404 3409 3411 3418 3419 3420 3421 3436 3438 3439 3440 3441 3444 3447 3455 3456 3459 3460 3461 3462 3464 3467 3468 3478 3481 3485 3486 3487 3490 3492 3493 3496 3497 3499 3506 3513 3519 3523 3531 3532 3534 3539 3540 3541 3543 3545 3548 3555 3560 3563 3565 3572 3578 3579 3582 3586 3587 3589 3597 3599 3601 3606 3608 3609 3610 3612 3616 3617 3619 3629 3631 3639 3641 3651 3653 3654 3658 3664 3666 3667 3673 3674 3677 3680 3682 3688 3689 3693 3695 3699 3700 3701 3704 3705 3706 3708 3709 3713 3720 3723 3725 3727 3728 3730 3732 3733 3734 3741 3743 3744 3746 3749 3751 3756 3759 3764 3769 3770 3771 3772 3776 3778 3779 3780 3781 3782 3784 3786 3788 3791 3793 3796 3801 3802 3808 3809 3810 3812 3813 3816 3817 3818 3820 3822 3823 3824 3825 3828 3829 3830 3831 3834 3836 3838 3840 3841 3843 3844 3845 3846 3848 3852 3855 3857 3858 3860 3861 3862 3864 3867 3869 3870 3875 3876 3877 3879 3880 3881 3884 3885 3889 3890 3891 3897 3902 3906 3910 3912 3913 3914 3920 3927 3929 3931 3932 3933 3943 3946 3947 3951 3952 3954 3957 3962 3968 3970 3971 3976 3977 3978 3979 3981 3984 3985 3987 3996 3999 4001 4002 4003 4005 4011 4013 4014 4015 4019 4021 4022 4023 4024 4029 4030 4034 4035 4037 4038 4039 4040 4041 4042 4046 4047 4050 4053 4055 4057 4061 4062 4063 4064 4068 4069 4070 4072 4075 4077 4085 4089 4091 4094 4096 4098 4099 4101 4103 4104 4113 4114 4115 4117 4118 4119 4121 4124 4125 4126 4127 4128 4132 4135 4137 4138 4139 4145 4146 4147 4148 4149 4150 4153 4154 4158 4160 4163 4167 4169 4172 4173 4177 4180 4183 4184 4186 4190 4191 4196 4198 4199 4200 4204 4205 4206 4207 4208 4209 4210 4211 4212 4213 4214 4215 4219 4220 4222 4223 4227 4228 4231 4235 4236 4238 4246 4247 4249 4250 4255 4256 4257 4260 4261 4269 4270 4273 4277 4279 4285 4287 4289 4291 4295 4298 4302 4306 4307 4308 4311 4312 4315 4316 4318 4321 4328 4329 4330 4332 4334 4336 4337 4342 4343 4344 4345 4346 4347 4350 4351 4354 4355 4357 4361 4362 4363 4364 4369 4371 4384 4385 4392 4394 4395 4400 4403 4405 4406 4408 4409 4410 4411 4415 4419 4421 4424 4428 4429 4430 4431 4434 4440 4442 4445 4446 4452 4453 4456 4461 4463 4467 4468 4469 4470 4473 4477 4481 4484 4485 4486 4487 4489 4491 4497 4498 4502 4510 4512 4515 4516 4522 4525 4526 4530 4532 4539 4540 4542 4543 4547 4551 4553 4557 4561 4562 4570 4571 4573 4579 4584 4587 4591 4595 4598 4599 4604 4605 4610 4613 4614 4615 4616 4620 4623 4626 4627 4630 4636 4639 4641 4647 4648 4649 4650 4654 4655 4656 4657 4664 4667 4668 4670 4672 4673 4675 4676 4677 4679 4680 4682 4686 4687 4692 4693 4696 4698 4701 4703 4707 4710 4712 4713 4718 4722 4724 4725 4729 4731 4732 4733 4737 4739 4740 4741 4742 4753 4754 4757 4760 4761 4763 4766 4767 4771 4774 4775 4776 4778 4779 4780 4784 4785 4786 4788 4789 4792 4793 4801 4803 4804 4810 4811 4812 4814 4815 4817 4819 4828 4829 4832 4833 4835 4836 4837 4838 4848 4852 4854 4856 4858 4860 4864 4866 4867 4869 4872 4875 4878 4880 4881 4886 4895 4897 4900 4903 4909 4911 4912 4917 4918 4920 4924 4925 4928 4930 4931 4933 4934 4937 4938 4941 4942 4946 4950 4954 4955 4956 4958 4960 4964 4965 4966 4970 4971 4974 4975 4977 4980 4982 4985 4986 4996 4997 5003 5004 5005 5007 5008 5012 5015 5017 5020 5024 5026 5033 5041 5044 5047 5048 5053 5058 5060 5061 5062 5063 5070 5071 5073 5074 5077 5079 5080 5081 5089 5091 5095 5097 5099 5104 5105 5107 5110 5113 5114 5115 5123 5130 5131 5133 5136 5137 5138 5139 5140 5145 5147 5148 5150 5151 5152 5153 5154 5156 5157 5158 5160 5161 5162 5165 5166 5167 5168 5171 5174 5175 5176 5178 5180 5181 5182 5184 5186 5187 5188 5194 5195 5197 5199 5201 5202 5205 5208 5210 5211 5215 5217 5219 5222 5223 5225 5226 5227 5230 5237 5238 5239 5240 5242 5243 5244 5245 5246 5248 5253 5255 5256 5257 5261 5262 5264 5266 5268 5269 5271 5275 5280 5281 5285 5289 5293 5294 5296 5299 5301 5302 5307 5312 5318 5319 5322 5327 5328 5333 5341 5343 5345 5347 5350 5351 5353 5354 5356 5358 5361 5362 5364 5365 5366 5367 5369 5370 5371 5376 5377 5378 5380 5384 5385 5387 5388 5392 5393 5397 5398 5399 5400 5402 5404 5405 5408 5410 5413 5414 5415 5419 5425 5426 5429 5430 5431 5432 5435 5439 5440 5441 5443 5444 5447 5448 5449 5450 5453 5454 5455 5456 5460 5461 5465 5472 5474 5476 5478 5479 5480 5481 5483 5485 5487 5489 5492 5494 5496 5499 5502 5503 5507 5509 5515 5516 5520 5523 5529 5530 5532 5538 5539 5542 5549 5550 5551 5552 5553 5554 5556 5557 5563 5566 5567 5569 5570 5575 5578 5584 5585 5592 5593 5595 5596 5597 5598 5600 5605 5608 5609 5610 5613 5615 5619 5620 5621 5625 5626 5629 5634 5636 5638 5642 5645 5648 5649 5663 5668 5671 5672 5676 5678 5682 5685 5686 5688 5690 5695 5696 5697 5699 5701 5703 5704 5705 5707 5712 5714 5717 5722 5725 5726 5729 5731 5733 5734 5735 5741 5742 5746 5750 5751 5752 5759 5763 5767 5771 5772 5773 5774 5778 5783 5785 5788 5792 5795 5797 5799 5805 5807 5812 5814 5815 5816 5818 5824 5825 5829 5830 5833 5834 5836 5839 5845 5846 5849 5850 5851 5854 5856 5860 5861 5863 5866 5869 5871 5876 5878 5891 5892 5893 5896 5899 5900 5902 5903 5909 5911 5915 5921 5923 5934 5935 5937 5939 5940 5941 5943 5948 5949 5950 5955 5960 5962 5971 5972 5976 5978 5986 5988 5990 5994 5996 5997 6000 6002 6005 6006 6009 6011 6012 6015 6017 6018 6020 6021 6022 6023 6025 6027 6031 6037 6041 6046 6048 6049 6050 6051 6052 6054 6059 6060 6063 6066 6067 6068 6070 6072 6074 6075 6076 6078 6079 6082 6084 6085 6086 6087 6089 6090 6091 6093 6102 6103 6108 6109 6111 6112 6114 6117 6118 6119 6121 6126 6127 6128 6129 6130 6131 6132 6133 6135 6136 6137 6138 6141 6142 6143 6144 6145 6147 6149 6151 6152 6156 6157 6158 6159 6160 6161 6162 6163 6164 6167 6169 6170 6171 6177 6179 6184 6185 6190 6193 6198 6199 6201 6202 6203 6204 6205 6208 6209 6211 6213 6216 6217 6221 6222 6227 6230 6234 6235 6238 6245 6249 6254 6255 6257 6259 6261 6269 6270 6275 6276 6277 6278 6281 6282 6283 6285 6287 6296 6299 6301 6302 6310 6311 6312 6314 6317 6321 6322 6323 6328 6334 6337 6341 6344 6353 6357 6359 6362 6363 6365 6366 6367 6371 6376 6383 6386 6389 6390 6393 6394 6395 6396 6397 6402 6407 6410 6411 6413 6414 6416 6418 6424 6431 6432 6435 6436 6437 6439 6440 6447 6448 6451 6453 6456 6460 6462 6465 6468 6469 6472 6473 6475 6478 6481 6482 6483 6485 6489 6495 6496 6498 6499 6503 6505 6507 6508 6510 6511 6512 6513 6514 6518 6519 6520 6521 6522 6525 6528 6529 6532 6533 6541 6543 6544 6547 6548 6552 6554 6555 6559 6561 6563 6564 6572 6575 6576 6581 6586 6587 6588 6594 6598 6600 6601 6604 6608 6612 6614 6617 6620 6621 6626 6627 6628 6631 6632 6640 6643 6644 6646 6650 6652 6657 6658 6659 6662 6664 6666 6668 6683 6684 6685 6686 6687 6688 6691 6693 6695 6698 6701 6704 6710 6711 6713 6714 6716 6719 6721 6723 6724 6727 6729 6738 6740 6741 6744 6745 6746 6747 6748 6749 6750 6755 6756 6758 6759 6760 6765 6766 6771 6772 6778 6779 6780 6783 6784 6796 6803 6804 6805 6808 6809 6819 6823 6824 6826 6827 6828 6829 6831 6835 6837 6843 6844 6846 6848 6849 6851 6856 6857 6859 6861 6862 6863 6865 6866 6868 6869 6872 6873 6876 6879 6882 6883 6886 6892 6893 6896 6898 6900 6904 6905 6906 6911 6912 6915 6916 6917 6918 6919 6921 6922 6923 6924 6925 6926 6929 6931 6932 6934 6935 6942 6943 6944 6945 6947 6948 6949 6952 6955 6956 6958 6965 6966 6968 6969 6972 6974 6977 6979 6980 6985 6988 6990 6993 6998 6999 7000 7001 7006 7009 7012 7013 7016 7021 7023 7024 7034 7035 7036 7038 7039 7040 7046 7048 7050 7059 7062 7066 7069 7070 7071 7072 7076 7079 7082 7083 7091 7098 7100 7105 7110 7112 7113 7115 7117 7118 7122 7125 7126 7127 7131 7132 7137 7138 7142 7143 7146 7160 7165 7166 7169 7175 7176 7178 7187 7189 7192 7193 7194 7195 7197 7199 7200 7205 7209 7210 7215 7218 7220 7223 7225 7228 7229 7230 7231 7232 7233 7240 7242 7244 7245 7252 7255 7257 7258 7263 7265 7268 7271 7272 7273 7277 7278 7281 7284 7285 7286 7287 7289 7294 7295 7297 7299 7302 7303 7313 7317 7320 7321 7322 7323 7324 7326 7327 7329 7330 7331 7333 7337 7338 7341 7345 7346 7347 7348 7352 7353 7354 7355 7358 7359 7360 7361 7362 7366 7367 7368 7370 7371 7372 7373 7374 7377 7378 7381 7384 7387 7389 7393 7394 7395 7399 7401 7402 7403 7404 7406 7410 7411 7412 7414 7417 7419 7420 7422 7424 7429 7430 7437 7440 7443 7448 7452 7454 7455 7456 7459 7461 7463 7470 7472 7473 7475 7477 7478 7480 7481 7483 7498 7503 7509 7510 7512 7518 7520 7521 7524 7525 7526 7528 7539 7542 7546 7551 7560 7561 7562 7563 7564 7566 7567 7568 7572 7573 7576 7578 7583 7594 7595 7598 7599 7600 7604 7605 7607 7609 7610 7616 7617 7618 7620 7622 7624 7625 7629 7630 7635 7636 7637 7638 7643 7644 7646 7649 7653 7654 7660 7663 7665 7666 7668 7669 7671 7672 7675 7676 7681 7682 7685 7687 7689 7690 7691 7695 7696 7697 7699 7700 7703 7704 7707 7708 7710 7716 7718 7722 7726 7727 7729 7737 7738 7744 7747 7749 7751 7752 7755 7756 7761 7763 7764 7766 7767 7774 7777 7779 7782 7787 7788 7789 7792 7795 7799 7801 7802 7804 7806 7811 7813 7817 7818 7819 7820 7823 7824 7832 7833 7837 7841 7843 7844 7845 7846 7849 7850 7851 7852 7853 7854 7855 7856 7858 7859 7860 7865 7869 7872 7874 7876 7878 7879 7885 7887 7892 7893 7894 7896 7897 7898 7900 7905 7906 7908 7910 7912 7915 7916 7921 7923 7924 7925 7926 7927 7928 7929 7932 7934 7939 7940 7941 7945 7950 7953 7955 7962 7964 7965 7967 7968 7972 7985 7988 7990 7991 7993 7995 8000 8002 8003 8007 8009 8013 8017 8020 8022 8024 8025 8027 8029 8030 8034 8036 8037 8039 8042 8043 8044 8045 8046 8048 8057 8060 8061 8065 8069 8070 8071 8073 8075 8079 8084 8087 8089 8090 8091 8092 8094 8096 8097 8098 8099 8105 8107 8110 8111 8113 8114 8122 8131 8132 8133 8135 8138 8145 8147 8149 8151 8156 8161 8162 8166 8168 8169 8170 8171 8173 8174 8180 8182 8190 8196 8198 8205 8207 8208 8212 8214 8216 8218 8222 8224 8226 8230 8241 8245 8249 8250 8251 8252 8254 8257 8260 8261 8263 8265 8266 8268 8272 8275 8276 8277 8278 8284 8285 8287 8289 8290 8292 8297 8298 8301 8303 8308 8309 8311 8312 8314 8316 8319 8320 8321 8325 8327 8328 8333 8335 8336 8337 8339 8343 8345 8347 8351 8357 8359 8363 8364 8366 8367 8371 8372 8373 8374 8380 8381 8383 8384 8385 8386 8388 8393 8395 8396 8397 8400 8404 8407 8412 8414 8416 8417 8420 8421 8422 8424 8425 8429 8430 8434 8437 8438 8439 8440 8442 8445 8449 8450 8452 8453 8454 8458 8459 8461 8462 8463 8464 8467 8468 8469 8471 8472 8474 8477 8480 8482 8486 8492 8494 8495 8498 8500 8502 8503 8507 8508 8510 8511 8512 8513 8515 8516 8518 8520 8522 8525 8526 8532 8533 8534 8536 8537 8538 8543 8547 8549 8555 8559 8561 8565 8567 8570 8571 8574 8575 8576 8579 8585 8586 8593 8594 8595 8599 8606 8610 8611 8614 8615 8618 8619 8621 8622 8623 8626 8631 8632 8633 8636 8638 8639 8645 8646 8647 8650 8653 8661 8662 8671 8675 8678 8679 8681 8683 8685 8686 8689 8691 8693 8694 8700 8701 8702 8703 8708 8710 8714 8715 8717 8719 8720 8725 8726 8733 8737 8738 8741 8743 8746 8749 8751 8752 8753 8754 8755 8756 8759 8761 8765 8766 8771 8775 8776 8780 8785 8788 8791 8792 8795 8799 8800 8805 8810 8811 8813 8814 8815 8816 8819 8821 8822 8823 8824 8825 8830 8831 8835 8836 8839 8841 8845 8846 8847 8848 8850 8852 8853 8854 8855 8856 8858 8859 8864 8866 8867 8869 8870 8871 8873 8874 8876 8877 8881 8884 8885 8888 8890 8891 8892 8898 8901 8902 8903 8904 8905 8908 8909 8911 8912 8914 8915 8917 8918 8920 8922 8924 8925 8926 8928 8931 8932 8933 8936 8938 8939 8940 8943 8945 8946 8947 8948 8952 8955 8962 8963 8964 8965 8967 8968 8969 8972 8974 8980 8982 8985 8987 8989 8991 8992 8993 8995 8996 9000 9002 9003 9005 9014 9017 9018 9019 9020 9022 9026 9030 9034 9037 9040 9043 9045 9046 9049 9051 9052 9053 9055 9056 9057 9059 9062 9064 9065 9070 9071 9072 9074 9080 9083 9084 9086 9090 9091 9093 9094 9097 9098 9100 9102 9103 9104 9105 9107 9110 9111 9112 9118 9120 9121 9125 9126 9129 9130 9132 9135 9136 9142 9145 9146 9153 9157 9159 9160 9161 9163 9164 9165 9170 9173 9176 9177 9179 9185 9186 9193 9194 9195 9196 9200 9203 9205 9206 9207 9208 9216 9225 9226 9228 9229 9235 9236 9238 9240 9241 9244 9245 9255 9257 9260 9270 9272 9281 9282 9285 9290 9291 9292 9294 9295 9297 9300 9304 9306 9307 9312 9315 9316 9324 9326 9327 9328 9329 9330 9331 9343 9347 9350 9352 9356 9359 9360 9363 9368 9369 9370 9371 9372 9373 9376 9377 9380 9381 9384 9389 9390 9391 9394 9400 9402 9404 9407 9412 9413 9416 9418 9419 9422 9429 9430 9436 9437 9438 9441 9444 9448 9449 9450 9451 9453 9454 9456 9459 9461 9462 9464 9469 9470 9471 9474 9476 9477 9481 9482 9486 9489 9490 9493 9497 9498 9499 9505 9507 9509 9511 9513 9517 9522 9524 9529 9530 9532 9544 9545 9547 9549 9553 9555 9557 9558 9562 9563 9565 9566 9572 9573 9574 9575 9579 9580 9584 9585 9590 9592 9594 9595 9597 9603 9610 9616 9617 9621 9623 9633 9635 9636 9638 9640 9646 9648 9649 9650 9652 9653 9656 9658 9659 9660 9662 9663 9665 9666 9667 9669 9675 9676 9678 9680 9681 9684 9685 9688 9692 9693 9694 9697 9699 9703 9706 9707 9714 9716 9718 9722 9725 9730 9732 9733 9735 9736 9737 9739 9740 9741 9743 9746 9749 9750 9752 9753 9757 9758 9760 9763 9767 9768 9774 9775 9777 9779 9781 9782 9787 9788 9791 9793 9798 9805 9807 9809 9811 9815 9820 9821 9822 9823 9824 9825 9827 9833 9834 9835 9838 9840 9841 9842 9845 9851 9855 9857 9860 9862 9863 9866 9871 9872 9874 9875 9876 9880 9882 9884 9885 9887 9888 9889 9891 9895 9896 9898 9901 9906 9910 9915 9917 9918 9919 9920 9921 9925 9927 9933 9934 9938 9940 9942 9945 9946 9951 9952 9956 9961 9964 9966 9967 9969 9970 9972 9974 9975 9976 9977 9980 9981 9984 9985 9990 9991 9995 9996 10000 10003 10004 10006 10007 10010 10017 10018 10020 10021 10022 10024 10025 10029 10031 10034 10035 10036 10038 10041 10042 10046 10051 10053 10056 10057 10060 10061 10062 10065 10066 10068 10070 10075 10077 10078 10080 10081 10082 10083 10085 10086 10092 10093 10094 10095 10101 10103 10107 10109 10110 10114 10120 10121 10123 10125 10126 10127 10128 10132 10136 10137 10140 10141 10142 10146 10147 10149 10150 10151 10153 10156 10158 10159 10161 10163 10164 10165 10166 10167 10169 10172 10175 10177 10178 10183 10185 10190 10191 10192 10194 10195 10197 10201 10202 10203 10207 10211 10212 10213 10214 10216 10220 10221 10222 10224 10225 10227 10228 10231 10235 10236 10237 10238 10244 10246 10250 10252 10253 10257 10260 10263 10266 10271 10273 10274 10279 10280 10281 10284 10285 10292 10293 10294 10296 10300 10307 10312 10313 10314 10317 10330 10335 10338 10339 10346 10347 10352 10354 10357 10359 10361 10366 10367 10368 10373 10374 10375 10376 10378 10380 10382 10384 10386 10390 10394 10398 10399 10402 10405 10407 10408 10410 10411 10412 10414 10416 10417 10418 10421 10426 10427 10432 10437 10440 10443 10447 10450 10451 10453 10456 10461 10469 10470 10471 10472 10476 10482 10483 10487 10489 10499 10501 10504 10505 10507 10508 10510 10511 10512 10516 10522 10523 10526 10527 10529 10530 10536 10541 10542 10553 10554 10556 10557 10558 10561 10563 10564 10566 10569 10572 10574 10575 10577 10583 10588 10589 10595 10603 10610 10612 10613 10617 10618 10619 10621 10622 10623 10624 10625 10626 10627 10631 10633 10634 10638 10640 10642 10646 10647 10651 10653 10654 10655 10660 10661 10663 10664 10669 10673 10679 10680 10681 10683 10685 10690 10692 10695 10699 10704 10708 10710 10711 10713 10714 10719 10721 10724 10728 10729 10733 10736 10738 10739 10741 10742 10743 10746 10747 10750 10751 10753 10755 10757 10758 10762 10763 10764 10766 10768 10772 10774 10779 10780 10789 10790 10792 10794 10796 10797 10798 10806 10807 10808 10810 10811 10812 10813 10815 10819 10821 10825 10827 10828 10838 10840 10841 10845 10847 10848 10849 10851 10852 10853 10861 10866 10867 10871 10872 10873 10876 10879 10881 10883 10885 10890 10893 10894 10897 10898 10899 10901 10903 10906 10907 10909 10910 10913 10914 10917 10918 10920 10922 10924 10925 10928 10929 10932 10935 10938 10941 10944 10946 10947 10951 10952 10956 10957 10961 10963 10964 10965 10967 10969 10970 10971 10974 10975 10980 10984 10986 10988 10990 10998 10999 11000 11001 11003 11007 11009 11014 11015 11017 11023 11025 11026 11027 11029 11031 11033 11039 11040 11041 11044 11048 11049 11050 11051 11054 11055 11058 11060 11061 11068 11069 11074 11075 11076 11077 11078 11079 11082 11087 11093 11096 11097 11098 11099 11100 11108 11109 11110 11112 11115 11116 11117 11118 11122 11126 11127 11128 11130 11131 11132 11134 11137 11140 11141 11142 11143 11145 11146 11148 11152 11153 11154 11157 11158 11161 11162 11163 11164 11166 11167 11168 11170 11172 11176 11177 11179 11180 11182 11183 11185 11186 11188 11189 11190 11191 11196 11200 11205 11208 11209 11210 11213 11214 11215 11218 11223 11224 11225 11226 11231 11232 11241 11246 11249 11251 11252 11254 11255 11259 11262 11268 11270 11275 11276 11277 11282 11283 11285 11288 11289 11291 11292 11294 11296 11297 11300 11302 11305 11307 11310 11311 11312 11314 11315 11317 11318 11322 11324 11325 11326 11329 11331 11334 11337 11338 11339 11340 11342 11343 11345 11346 11347 11350 11355 11358 11359 11362 11363 11369 11370 11371 11372 11374 11376 11377 11378 11385 11387 11390 11393 11397 11398 11399 11404 11408 11411 11414 11417 11418 11423 11425 11427 11430 11435 11436 11438 11439 11442 11443 11447 11449 11450 11452 11454 11455 11456 11457 11461 11462 11464 11469 11472 11476 11478 11480 11484 11485 11486 11487 11491 11494 11495 11496 11499 11500 11503 11504 11507 11509 11519 11520 11525 11527 11529 11542 11545 11546 11549 11551 11554 11555 11558 11560 11564 11566 11570 11575 11578 11579 11581 11582 11584 11587 11589 11593 11594 11597 11599 11600 11601 11605 11607 11609 11611 11612 11613 11617 11619 11622 11625 11631 11632 11633 11634 11636 11639 11640 11645 11653 11655 11658 11664 11667 11668 11672 11674 11675 11677 11680 11681 11682 11684 11688 11689 11693 11696 11699 11700 11702 11708 11713 11716 11717 11718 11719 11720 11722 11729 11730 11731 11732 11735 11736 11737 11738 11745 11748 11749 11750 11751 11757 11759 11761 11763 11765 11766 11768 11771 11774 11775 11776 11779 11782 11787 11789 11792 11794 11802 11814 11817 11818 11822 11824 11826 11827 11828 11829 11830 11832 11842 11847 11848 11849 11854 11857 11860 11865 11866 11868 11870 11871 11873 11874 11878 11879 11880 11882 11886 11890 11896 11897 11899 11900 11901 11905 11906 11908 11910 11912 11913 11915 11922 11923 11924 11925 11928 11929 11931 11932 11933 11935 11939 11940 11941 11944 11945 11946 11947 11949 11952 11957 11961 11963 11965 11966 11968 11969 11974 11976 11978 11979 11981 11983 11984 11985 11986 11987 11988 11989 11994 12000 12002 12004 12005 12006 12007 12008 12009 12010 12013 12015 12018 12021 12022 12024 12025 12028 12029 12031 12034 12035 12039 12042 12043 12044 12045 12049 12050 12051 12065 12067 12071 12073 12074 12077 12078 12079 12080 12083 12084 12085 12087 12089 12094 12099 12104 12108 12112 12117 12118 12122 12125 12130 12131 12133 12141 12142 12143 12144 12145 12146 12151 12153 12158 12160 12161 12162 12165 12166 12167 12168 12171 12174 12176 12178 12180 12181 12187 12189 12192 12193 12194 12196 12198 12202 12203 12207 12210 12215 12217 12218 12220 12222 12224 12226 12229 12232 12233 12234 12237 12238 12239 12241 12242 12245 12246 12247 12248 12250 12253 12254 12256 12257 12260 12263 12264 12266 12268 12269 12270 12271 12277 12278 12282 12283 12284 12292 12294 12298 12301 12302 12305 12306 12307 12308 12310 12312 12317 12318 12322 12324 12326 12328 12329 12331 12332 12335 12336 12338 12341 12343 12348 12349 12351 12354 12355 12357 12358 12359 12361 12362 12367 12375 12379 12381 12384 12388 12390 12391 12393 12397 12399 12400 12401 12406 12407 12410 12412 12415 12416 12417 12419 12421 12422 12424 12425 12428 12431 12432 12433 12434 12437 12443 12446 12448 12449 12450 12456 12457 12458 12459 12463 12464 12465 12466 12470 12472 12473 12474 12475 12476 12481 12482 12483 12484 12485 12487 12488 12490 12497 12498 12501 12508 12510 12511 12513 12514 12524 12530 12533 12535 12538 12541 12542 12544 12545 12547 12548 12549 12550 12552 12553 12555 12560 12562 12563 12567 12569 12570 12571 12572 12575 12578 12579 12580 12582 12589 12591 12593 12594 12599 12602 12608 12609 12618 12619 12621 12623 12627 12628 12637 12640 12641 12643 12644 12647 12649 12650 12651 12652 12653 12656 12660 12661 12666 12669 12670 12673 12675 12676 12677 12679 12680 12683 12686 12688 12690 12691 12692 12693 12695 12704 12707 12708 12715 12717 12718 12719 12720 12722 12724 12726 12727 12728 12729 12731 12732 12736 12738 12739 12740 12745 12746 12748 12749 12752 12753 12754 12755 12757 12764 12765 12766 12767 12768 12769 12772 12774 12775 12779 12783 12786 12788 12789 12790 12794 12796 12798 12799 12802 12811 12812 12815 12819 12820 12821 12824 12827 12828 12831 12833 12834 12836 12842 12845 12847 12850 12857 12861 12862 12867 12872 12875 12877 12878 12881 12883 12885 12886 12887 12891 12897 12898 12899 12900 12901 12905 12906 12908 12910 12911 12915 12916 12925 12929 12931 12933 12935 12941 12942 12945 12947 12949 12955 12958 12959 12963 12964 12966 12968 12970 12972 12973 12978 12980 12983 12986 12993 12995 13000 13005 13008 13010 13013 13014 13016 13021 13023 13026 13027 13028 13030 13033 13034 13035 13036 13041 13042 13045 13046 13047 13048 13050 13051 13054 13055 13056 13057 13060 13062 13065 13074 13076 13077 13078 13081 13084 13086 13087 13093 13099 13101 13103 13108 13111 13114 13115 13117 13122 13129 13135 13140 13141 13142 13144 13145 13147 13148 13151 13156 13158 13162 13165 13166 13168 13170 13171 13174 13175 13176 13185 13187 13188 13189 13193 13194 13196 13198 13201 13203 13207 13212 13213 13214 13216 13221 13222 13225 13226 13227 13228 13230 13231 13234 13235 13238 13240 13241 13242 13244 13248 13249 13250 13253 13256 13258 13262 13263 13264 13269 13276 13285 13286 13288 13289 13292 13297 13299 13300 13302 13310 13311 13314 13315 13316 13321 13322 13323 13324 13325 13327 13328 13332 13336 13340 13343 13345 13348 13351 13353 13355 13357 13358 13359 13360 13361 13362 13366 13367 13368 13370 13372 13374 13376 13377 13382 13384 13386 13387 13388 13391 13392 13395 13397 13400 13401 13405 13407 13408 13411 13412 13413 13415 13419 13420 13421 13423 13424 13427 13430 13433 13438 13440 13452 13456 13458 13460 13461 13462 13463 13465 13466 13468 13471 13474 13476 13480 13483 13484 13486 13490 13495 13503 13504 13505 13507 13508 13516 13520 13522 13525 13529 13530 13534 13537 13543 13545 13551 13553 13556 13559 13560 13561 13564 13565 13568 13569 13571 13573 13574 13576 13577 13579 13585 13589 13590 13592 13594 13599 13603 13605 13607 13611 13612 13613 13614 13615 13619 13622 13626 13628 13629 13632 13638 13644 13645 13648 13650 13653 13654 13657 13659 13660 13663 13664 13667 13672 13675 13678 13682 13690 13693 13697 13699 13701 13706 13707 13708 13709 13710 13712 13714 13715 13717 13718 13719 13721 13723 13724 13725 13726 13727 13730 13732 13735 13736 13743 13748 13750 13751 13753 13756 13759 13767 13768 13771 13772 13773 13774 13776 13778 13779 13781 13786 13787 13790 13793 13796 13802 13805 13807 13809 13810 13814 13819 13821 13822 13823 13825 13826 13829 13831 13833 13835 13839 13840 13841 13843 13846 13850 13854 13855 13859 13860 13866 13867 13870 13871 13874 13875 13879 13881 13882 13883 13888 13889 13895 13904 13911 13912 13913 13914 13915 13919 13921 13922 13924 13925 13926 13927 13928 13931 13933 13934 13935 13936 13937 13939 13940 13944 13947 13948 13949 13951 13953 13956 13958 13959 13960 13963 13964 13965 13966 13967 13968 13971 13975 13976 13977 13981 13983 13990 13994 13999 14000 14001 14004 14007 14008 14009 14010 14014 14015 14017 14018 14019 14020 14021 14025 14029 14031 14036 14041 14044 14045 14046 14047 14048 14050 14056 14057 14058 14059 14060 14063 14066 14070 14071 14072 14074 14077 14079 14081 14082 14083 14087 14088 14089 14090 14091 14093 14096 14098 14099 14102 14104 14118 14119 14122 14125 14128 14129 14131 14132 14133 14134 14135 14141 14142 14144 14145 14146 14147 14148 14149 14152 14154 14155 14158 14159 14160 14161 14162 14165 14166 14167 14169 14170 14172 14174 14177 14180 14181 14183 14184 14185 14186 14187 14190 14194 14195 14200 14201 14204 14205 14207 14208 14209 14211 14212 14216 14217 14218 14219 14221 14222 14224 14225 14227 14229 14231 14233 14234 14241 14246 14247 14249 14251 14252 14256 14257 14259 14260 14261 14263 14266 14268 14271 14272 14275 14278 14279 14280 14282 14284 14287 14288 14289 14296 14299 14303 14304 14305 14307 14309 14312 14314 14316 14318 14319 14321 14322 14323 14324 14325 14326 14333 14339 14341 14343 14344 14346 14347 14348 14351 14352 14358 14361 14362 14363 14364 14366 14370 14372 14373 14375 14376 14378 14380 14381 14382 14384 14388 14390 14391 14393 14395 14396 14397 14401 14404 14405 14407 14408 14410 14413 14416 14419 14423 14426 14427 14429 14434 14435 14436 14439 14440 14441 14442 14443 14448 14450 14452 14457 14458 14460 14461 14463 14464 14465 14466 14467 14468 14469 14471 14474 14479 14481 14483 14487 14488 14489 14491 14493 14497 14500 14502 14504 14505 14506 14507 14508 14511 14517 14518 14523 14525 14526 14530 14531 14535 14536 14540 14542 14543 14544 14545 14546 14548 14550 14551 14552 14555 14561 14562 14565 14570 14578 14584 14585 14589 14592 14594 14598 14605 14606 14608 14609 14610 14613 14615 14620 14622 14623 14624 14627 14629 14630 14632 14635 14637 14639 14640 14641 14648 14650 14651 14653 14656 14657 14658 14660 14662 14663 14665 14666 14668 14673 14674 14679 14680 14681 14684 14686 14687 14690 14691 14692 14694 14697 14699 14700 14701 14702 14703 14705 14712 14713 14714 14715 14717 14718 14720 14723 14724 14733 14734 14737 14741 14742 14744 14745 14749 14750 14751 14754 14755 14758 14759 14761 14762 14764 14766 14768 14770 14771 14772 14773 14775 14776 14777 14788 14791 14792 14796 14800 14802 14804 14808 14810 14811 14812 14814 14817 14819 14821 14822 14823 14824 14828 14831 14832 14833 14835 14838 14840 14844 14847 14853 14854 14855 14856 14857 14860 14862 14863 14866 14871 14874 14875 14882 14883 14885 14887 14888 14893 14897 14904 14906 14907 14910 14915 14917 14919 14921 14923 14926 14928 14931 14935 14936 14942 14943 14948 14953 14954 14955 14960 14962 14965 14967 14972 14974 14978 14979 14985 14987 14992 14995 14996 14999 15000 15001 15002 15003 15004 15005 15007 15010 15012 15013 15015 15017 15019 15020 15022 15023 15026 15027 15028 15033 15034 15038 15040 15041 15042 15043 15046 15048 15050 15051 15053 15055 15057 15060 15062 15064 15069 15070 15074 15076 15083 15084 15086 15089 15090 15091 15094 15095 15096 15098 15101 15102 15114 15115 15120 15122 15127 15128 15132 15137 15138 15143 15144 15145 15146 15147 15148 15150 15152 15155 15159 15161 15162 15163 15165 15166 15169 15171 15173 15174 15175 15177 15179 15180 15182 15189 15190 15191 15196 15197 15198 15202 15207 15209 15211 15212 15214 15217 15218 15223 15225 15228 15229 15230 15232 15233 15235 15237 15240 15241 15242 15243 15244 15248 15249 15251 15255 15256 15257 15258 15259 15264 15266 15270 15271 15273 15275 15276 15277 15278 15279 15280 15281 15282 15284 15285 15287 15288 15294 15295 15298 15301 15303 15308 15309 15310 15312 15313 15316 15317 15318 15319 15320 15322 15325 15327 15334 15337 15338 15343 15346 15348 15352 15353 15354 15356 15358 15360 15361 15364 15365 15367 15368 15369 15372 15373 15375 15377 15379 15380 15383 15384 15385 15389 15392 15394 15396 15403 15404 15406 15407 15410 15411 15414 15415 15418 15423 15426 15428 15429 15430 15432 15433 15435 15437 15440 15442 15444 15445 15451 15453 15455 15458 15459 15465 15469 15470 15471 15472 15473 15474 15475 15480 15482 15486 15490 15491 15492 15493 15495 15498 15504 15508 15513 15514 15515 15516 15519 15520 15521 15522 15523 15524 15527 15528 15532 15535 15539 15540 15544 15549 15554 15560 15563 15564 15566 15567 15568 15569 15572 15574 15576 15583 15584 15587 15589 15590 15591 15594 15595 15599 15600 15602 15603 15604 15605 15606 15607 15608 15611 15614 15621 15622 15625 15626 15630 15631 15633 15638 15643 15644 15646 15647 15648 15649 15651 15653 15655 15657 15659 15662 15666 15667 15668 15674 15675 15678 15679 15684 15686 15688 15691 15700 15704 15710 15712 15713 15714 15716 15721 15722 15723 15724 15725 15726 15729 15736 15744 15748 15749 15752 15753 15758 15759 15762 15763 15764 15768 15769 15770 15773 15774 15775 15776 15779 15781 15784 15786 15787 15797 15800 15801 15802 15803 15808 15809 15810 15814 15815 15816 15818 15819 15823 15824 15825 15828 15835 15838 15839 15840 15842 15844 15848 15853 15854 15857 15859 15861 15865 15868 15869 15875 15876 15877 15880 15884 15886 15887 15888 15889 15892 15896 15897 15898 15905 15915 15920 15922 15927 15930 15931 15932 15933 15935 15936 15937 15941 15943 15944 15945 15947 15948 15951 15954 15957 15959 15960 15963 15965 15968 15970 15973 15974 15975 15976 15978 15980 15982 15987 15989 15994 15995 15997 16002 16004 16005 16006 16010 16014 16016 16020 16021 16022 16024 16026 16035 16036 16037 16040 16045 16047 16049 16052 16054 16055 16056 16057 16058 16060 16061 16062 16063 16066 16068 16076 16078 16079 16083 16085 16086 16089 16094 16097 16098 16099 16100 16103 16105 16106 16109 16110 16111 16112 16113 16117 16118 16119 16121 16125 16126 16128 16129 16130 16131 16137 16142 16144 16146 16148 16149 16150 16156 16159 16162 16164 16166 16169 16170 16174 16175 16176 16178 16179 16185 16190 16198 16200 16201 16204 16206 16209 16210 16213 16214 16217 16218 16219 16224 16225 16227 16228 16231 16232 16235 16238 16240 16244 16245 16249 16253 16254 16257 16258 16261 16267 16268 16271 16273 16277 16279 16283 16284 16285 16289 16292 16293 16294 16297 16303 16307 16312 16315 16317 16320 16321 16322 16324 16326 16331 16332 16335 16336 16337 16338 16339 16340 16342 16347 16350 16353 16354 16357 16358 16362 16366 16368 16369 16372 16373 16374 16375 16379 16381 16383 16385 16387 16388 16390 16391 16394 16395 16396 16398 16399 16402 16403 16404 16407 16410 16411 16412 16416 16417 16418 16422 16423 16424 16426 16427 16428 16429 16430 16431 16433 16436 16437 16441 16444 16446 16447 16449 16451 16453 16455 16457 16460 16464 16467 16468 16469 16472 16473 16474 16475 16476 16477 16478 16481 16483 16484 16488 16495 16499 16501 16503 16508 16512 16513 16514 16515 16516 16518 16519 16520 16522 16523 16525 16526 16531 16534 16537 16538 16539 16541 16543 16544 16551 16552 16553 16554 16555 16557 16558 16559 16562 16563 16564 16565 16566 16568 16569 16570 16573 16574 16582 16583 16584 16589 16590 16591 16593 16594 16595 16598 16603 16605 16607 16608 16609 16610 16612 16614 16615 16616 16618 16620 16623 16626 16627 16628 16630 16634 16636 16637 16638 16641 16645 16646 16647 16654 16655 16656 16658 16660 16661 16662 16666 16672 16673 16674 16675 16676 16677 16678 16679 16680 16683 16684 16685 16692 16697 16700 16703 16717 16718 16719 16726 16728 16729 16731 16740 16742 16743 16745 16754 16756 16759 16762 16763 16764 16766 16771 16772 16774 16780 16781 16782 16785 16786 16788 16790 16791 16792 16793 16794 16795 16796 16797 16799 16802 16803 16804 16805 16806 16807 16812 16813 16817 16818 16819 16824 16826 16830 16831 16832 16835 16842 16844 16845 16849 16850 16851 16855 16859 16862 16866 16867 16869 16872 16874 16875 16876 16878 16879 16881 16885 16887 16890 16895 16898 16909 16913 16915 16918 16919 16921 16923 16925 16928 16930 16932 16934 16935 16936 16937 16938 16939 16945 16947 16950 16951 16952 16953 16954 16955 16957 16966 16967 16968 16969 16970 16971 16972 16973 16975 16976 16980 16981 16982 16986 16987 16989 16990 16996 16997 17000 17001 17004 17005 17006 17007 17008 17010 17020 17024 17025 17026 17027 17029 17033 17034 17035 17036 17038 17043 17045 17051 17052 17054 17056 17057 17061 17067 17069 17077 17082 17087 17088 17090 17093 17096 17099 17102 17104 17109 17112 17113 17115 17120 17125 17126 17130 17131 17132 17134 17140 17141 17142 17144 17146 17147 17150 17151 17159 17161 17168 17169 17171 17172 17175 17183 17186 17187 17191 17194 17196 17198 17199 17200 17204 17206 17207 17209 17212 17214 17215 17216 17217 17220 17221 17224 17226 17227 17229 17232 17235 17238 17239 17241 17243 17244 17245 17247 17251 17253 17254 17258 17261 17262 17263 17264 17268 17269 17272 17286 17289 17292 17293 17294 17295 17296 17301 17302 17304 17308 17312 17314 17323 17326 17327 17328 17337 17340 17341 17342 17343 17346 17349 17350 17351 17353 17354 17355 17360 17361 17364 17365 17367 17369 17371 17374 17375 17377 17382 17384 17385 17386 17388 17389 17390 17394 17398 17401 17402 17406 17410 17412 17414 17415 17418 17422 17424 17425 17430 17432 17436 17437 17441 17443 17445 17447 17449 17451 17454 17455 17457 17465 17468 17469 17472 17476 17478 17481 17483 17484 17488 17489 17490 17492 17495 17500 17501 17502 17503 17504 17507 17509 17511 17512 17513 17516 17517 17518 17519 17520 17521 17522 17523 17530 17531 17533 17534 17535 17536 17537 17539 17540 17541 17544 17546 17547 17548 17551 17552 17554 17555 17556 17557 17558 17559 17560 17561 17563 17567 17574 17576 17577 17580 17583 17584 17586 17589 17590 17591 17592 17593 17594 17596 17597 17600 17605 17606 17608 17609 17610 17612 17613 17614 17615 17617 17619 17620 17623 17624 17628 17632 17635 17636 17638 17639 17640 17642 17645 17646 17648 17651 17652 17653 17654 17657 17658 17660 17661 17662 17663 17668 17669 17672 17677 17680 17683 17687 17688 17695 17696 17697 17700 17701 17702 17704 17705 17706 17709 17711 17713 17715 17716 17717 17718 17724 17725 17727 17728 17729 17731 17732 17734 17735 17741 17746 17747 17749 17750 17759 17763 17765 17768 17769 17771 17775 17776 17781 17782 17783 17787 17788 17790 17791 17792 17796 17798 17800 17801 17804 17808 17809 17810 17812 17813 17820 17822 17823 17824 17827 17834 17835 17838 17839 17840 17845 17848 17849 17852 17853 17856 17860 17865 17868 17876 17884 17886 17887 17888 17893 17898 17899 17901 17903 17913 17918 17921 17923 17927 17933 17934 17936 17937 17938 17939 17940 17942 17946 17947 17949 17950 17951 17952 17953 17954 17955 17956 17957 17958 17960 17961 17962 17965 17966 17967 17968 17975 17978 17979 17980 17981 17983 17990 17992 17993 17998 17999 18000 18002 18006 18007 18009 18011 18014 18016 18017 18025 18027 18029 18030 18032 18033 18034 18035 18037 18040 18042 18046 18047 18048 18051 18056 18057 18063 18064 18065 18069 18079 18080 18082 18084 18086 18087 18088 18089 18091 18097 18098 18099 18100 18101 18104 18106 18107 18110 18111 18113 18115 18121 18123 18127 18131 18132 18136 18142 18143 18147 18148 18149 18150 18151 18152 18153 18154 18155 18158 18159 18160 18165 18166 18168 18169 18170 18171 18182 18186 18187 18191 18192 18193 18197 18201 18202 18203 18204 18207 18209 18210 18212 18213 18215 18216 18218 18223 18224 18225 18228 18229 18232 18233 18241 18243 18244 18246 18248 18249 18252 18257 18260 18261 18265 18268 18274 18276 18279 18280 18281 18283 18284 18285 18287 18288 18292 18293 18297 18298 18299 18301 18307 18310 18312 18314 18316 18317 18318 18322 18326 18327 18330 18333 18335 18337 18338 18339 18342 18343 18347 18349 18351 18352 18355 18357 18359 18360 18361 18362 18366 18368 18370 18372 18374 18376 18378 18380 18381 18382 18384 18386 18390 18394 18398 18399 18400 18403 18405 18415 18416 18418 18421 18422 18423 18431 18432 18434 18435 18438 18439 18441 18444 18448 18450 18451 18452 18454 18455 18456 18457 18458 18459 18461 18462 18465 18471 18478 18479 18480 18481 18482 18486 18494 18496 18498 18501 18502 18506 18508 18514 18517 18519 18522 18526 18527 18531 18534 18535 18536 18539 18540 18541 18544 18545 18546 18547 18548 18553 18554 18556 18557 18558 18561 18563 18564 18565 18568 18576 18582 18583 18586 18587 18588 18589 18591 18592 18593 18596 18601 18605 18606 18611 18612 18615 18617 18618 18621 18622 18626 18630 18631 18632 18633 18643 18645 18649 18651 18653 18657 18658 18659 18660 18661 18663 18664 18667 18670 18672 18683 18686 18690 18691 18692 18693 18694 18699 18700 18705 18709 18710 18712 18716 18718 18719 18722 18723 18724 18725 18728 18729 18730 18731 18733 18734 18737 18738 18745 18746 18747 18748 18749 18752 18753 18754 18755 18756 18761 18762 18766 18767 18768 18773 18777 18779 18781 18782 18783 18789 18792 18793 18798 18801 18804 18806 18808 18810 18811 18812 18813 18816 18817 18818 18819 18825 18827 18828 18831 18835 18836 18840 18842 18847 18848 18852 18854 18855 18859 18865 18866 18868 18873 18874 18875 18877 18881 18883 18888 18889 18890 18891 18896 18901 18902 18903 18906 18907 18908 18917 18923 18924 18927 18935 18936 18937 18939 18940 18941 18944 18945 18946 18949 18950 18951 18959 18962 18964 18965 18972 18975 18977 18978 18981 18982 18985 18988 18990 18991 18997 18999 19000 19003 19004 19006 19007 19010 19012 19013 19015 19016 19018 19021 19022 19023 19032 19034 19037 19039 19043 19045 19046 19054 19056 19059 19060 19063 19064 19065 19067 19068 19069 19071 19072 19075 19076 19078 19079 19083 19084 19086 19088 19089 19091 19092 19095 19099 19101 19104 19105 19109 19110 19111 19114 19116 19122 19125 19126 19130 19134 19138 19140 19141 19142 19143 19148 19155 19158 19159 19160 19162 19164 19173 19174 19175 19180 19185 19186 19188 19192 19195 19197 19203 19205 19206 19207 19208 19213 19215 19216 19219 19220 19225 19226 19227 19232 19234 19237 19242 19248 19249 19250 19255 19256 19257 19259 19262 19263 19264 19267 19268 19269 19272 19273 19275 19276 19280 19285 19286 19289 19291 19295 19297 19302 19304 19306 19307 19308 19310 19312 19317 19318 19321 19325 19327 19328 19334 19336 19338 19346 19348 19349 19351 19352 19361 19363 19365 19369 19377 19378 19379 19380 19381 19383 19384 19385 19386 19387 19394 19396 19398 19400 19401 19402 19403 19407 19408 19409 19411 19415 19416 19421 19423 19424 19426 19430 19431 19432 19433 19434 19435 19436 19441 19444 19447 19449 19452 19459 19462 19465 19466 19467 19468 19469 19470 19471 19473 19477 19478 19482 19483 19485 19486 19489 19492 19493 19496 19498 19499 19501 19502 19504 19506 19507 19509 19510 19512 19514 19515 19520 19522 19524 19526 19528 19529 19530 19534 19535 19536 19542 19548 19549 19551 19552 19555 19556 19560 19563 19564 19565 19566 19567 19574 19575 19580 19581 19583 19584 19586 19587 19590 19591 19592 19593 19594 19596 19597 19598 19599 19600 19601 19603 19604 19605 19606 19607 19609 19613 19615 19619 19621 19622 19623 19626 19630 19633 19636 19639 19642 19643 19644 19647 19649 19651 19657 19658 19659 19660 19662 19663 19666 19668 19669 19672 19673 19674 19675 19676 19681 19682 19685 19687 19689 19690 19696 19699 19701 19705 19708 19710 19712 19714 19716 19719 19722 19723 19728 19731 19736 19737 19739 19742 19746 19749 19752 19753 19754 19756 19758 19759 19763 19764 19768 19769 19770 19772 19777 19779 19780 19782 19783 19784 19786 19787 19788 19790 19792 19796 19797 19798 19801 19803 19807 19810 19812 19813 19815 19817 19824 19827 19828 19829 19830 19833 19834 19837 19840 19843 19846 19847 19851 19852 19855 19856 19857 19861 19864 19865 19869 19870 19871 19875 19880 19887 19889 19891 19892 19894 19897 19898 19900 19902 19903 19904 19906 19908 19910 19911 19912 19915 19917 19918 19919 19922 19929 19931 19932 19935 19937 19938 19947 19950 19953 19957 19958 19959 19961 19963 19964 19966 19970 19972 19975 19978 19981 19983 19986 19991 19994 19995 19996 19998 20003 20005 20006 20008 20009 20012 20013 20018 20019 20022 20023 20031 20032 20033 20034 20038 20039 20047 20049 20051 20052 20055 20057 20058 20060 20063 20064 20066 20068 20074 20084 20085 20089 20091 20093 20095 20096 20102 20104 20108 20111 20113 20114 20117 20118 20123 20124 20127 20130 20131 20133 20134 20135 20136 20138 20145 20146 20149 20151 20155 20156 20157 20161 20162 20163 20166 20170 20174 20177 20180 20183 20184 20185 20186 20189 20191 20200 20202 20203 20205 20206 20207 20209 20211 20213 20214 20215 20221 20224 20226 20228 20229 20231 20232 20233 20234 20237 20239 20242 20245 20246 20251 20254 20258 20259 20260 20263 20264 20265 20268 20270 20272 20274 20277 20278 20280 20281 20285 20290 20300 20301 20302 20309 20311 20313 20317 20320 20321 20322 20324 20330 20338 20341 20342 20343 20346 20347 20350 20354 20357 20358 20359 20361 20362 20364 20368 20370 20371 20375 20379 20380 20381 20382 20387 20393 20394 20395 20398 20399 20400 20403 20406 20409 20410 20414 20418 20421 20422 20425 20426 20427 20429 20432 20435 20439 20440 20444 20450 20454 20455 20456 20458 20459 20460 20462 20464 20465 20469 20470 20471 20472 20473 20475 20479 20481 20484 20486 20488 20490 20491 20493 20494 20497 20502 20503 20506 20508 20509 20512 20514 20515 20517 20518 20519 20521 20531 20533 20534 20535 20544 20545 20546 20548 20549 20551 20552 20554 20555 20556 20557 20558 20559 20561 20564 20565 20567 20569 20570 20571 20572 20574 20579 20583 20585 20587 20593 20596 20598 20604 20611 20612 20613 20615 20617 20618 20619 20620 20623 20625 20627 20629 20630 20631 20632 20633 20634 20639 20640 20643 20645 20648 20650 20651 20652 20656 20657 20661 20665 20667 20668 20669 20670 20671 20672 20679 20682 20686 20687 20690 20692 20695 20699 20701 20706 20707 20709 20710 20712 20713 20715 20716 20717 20724 20725 20726 20727 20728 20729 20743 20747 20748 20752 20759 20760 20762 20763 20765 20766 20767 20769 20770 20771 20773 20776 20777 20779 20781 20783 20788 20793 20795 20797 20798 20799 20800 20802 20804 20805 20807 20809 20810 20814 20815 20818 20819 20821 20825 20826 20829 20831 20833 20835 20837 20838 20844 20848 20849 20851 20852 20853 20856 20857 20858 20859 20861 20864 20867 20871 20874 20877 20878 20879 20881 20882 20886 20892 20894 20896 20897 20899 20902 20905 20907 20911 20915 20918 20919 20920 20922 20924 20929 20930 20934 20936 20938 20941 20942 20943 20945 20946 20952 20954 20958 20963 20969 20970 20973 20976 20977 20983 20986 20987 20988 20992 20994 21006 21007 21015 21017 21019 21021 21023 21028 21030 21033 21034 21035 21036 21041 21044 21046 21050 21051 21054 21057 21059 21061 21062 21063 21064 21065 21066 21068 21069 21070 21081 21083 21084 21085 21086 21087 21088 21090 21091 21093 21095 21096 21098 21099 21105 21106 21107 21108 21110 21111 21112 21113 21116 21120 21122 21124 21125 21126 21128 21130 21132 21134 21138 21140 21147 21148 21152 21156 21157 21162 21163 21164 21168 21170 21171 21172 21175 21178 21183 21190 21191 21193 21196 21197 21206 21209 21210 21212 21213 21215 21216 21217 21218 21219 21221 21222 21225 21226 21228 21230 21231 21234 21235 21239 21242 21243 21245 21247 21248 21249 21251 21256 21258 21260 21261 21263 21264 21270 21271 21274 21277 21284 21287 21292 21293 21294 21296 21297 21299 21302 21305 21306 21309 21311 21312 21313 21316 21318 21320 21321 21322 21324 21326 21327 21328 21329 21334 21335 21340 21343 21346 21353 21355 21356 21357 21360 21361 21364 21365 21366 21370 21374 21375 21378 21379 21383 21392 21393 21394 21397 21399 21401 21403 21406 21408 21412 21413 21414 21415 21416 21417 21421 21423 21424 21425 21426 21433 21434 21435 21437 21444 21446 21447 21448 21449 21450 21451 21453 21456 21457 21460 21463 21465 21469 21474 21476 21478 21481 21482 21483 21484 21487 21489 21491 21492 21493 21496 21498 21499 21500 21501 21503 21504 21506 21509 21510 21513 21514 21516 21517 21521 21522 21529 21532 21533 21538 21540 21543 21546 21547 21550 21551 21552 21557 21558 21559 21561 21563 21565 21566 21571 21576 21582 21583 21586 21587 21589 21590 21592 21594 21596 21597 21598 21602 21604 21606 21615 21617 21618 21621 21622 21623 21625 21627 21630 21631 21632 21633 21634 21635 21641 21643 21644 21646 21650 21651 21653 21654 21656 21658 21661 21662 21664 21665 21666 21670 21671 21673 21674 21675 21680 21684 21687 21690 21691 21697 21698 21703 21706 21709 21710 21711 21716 21718 21720 21721 21723 21726 21728 21729 21733 21735 21736 21739 21740 21741 21742 21743 21744 21746 21747 21751 21756 21757 21758 21760 21762 21763 21766 21768 21774 21776 21778 21785 21786 21788 21789 21791 21794 21795 21796 21798 21807 21808 21814 21817 21818 21820 21821 21827 21830 21831 21835 21836 21837 21839 21840 21841 21844 21846 21847 21848 21852 21856 21858 21860 21863 21865 21868 21869 21871 21872 21877 21879 21882 21883 21885 21887 21889 21890 21894 21896 21899 21900 21901 21904 21911 21912 21913 21914 21917 21918 21919 21923 21925 21926 21928 21930 21931 21934 21935 21936 21938 21941 21942 21951 21956 21960 21961 21962 21972 21980 21981 21982 21984 21985 21986 21988 21989 21990 21994 21995 22002 22004 22005 22008 22009 22011 22013 22014 22016 22017 22018 22019 22020 22023 22025 22029 22030 22040 22041 22042 22043 22046 22047 22048 22052 22054 22055 22056 22057 22058 22059 22061 22062 22063 22064 22065 22067 22068 22071 22075 22076 22077 22078 22079 22082 22083 22085 22086 22091 22093 22094 22095 22098 22101 22105 22108 22110 22111 22113 22114 22117 22118 22124 22128 22134 22135 22137 22138 22142 22145 22149 22154 22155 22157 22158 22159 22161 22162 22163 22164 22170 22176 22180 22181 22182 22183 22187 22189 22190 22191 22192 22199 22203 22208 22213 22214 22215 22216 22217 22220 22223 22224 22229 22231 22233 22234 22235 22236 22238 22240 22242 22243 22246 22253 22255 22257 22258 22260 22263 22264 22267 22270 22271 22273 22275 22277 22279 22280 22281 22282 22287 22290 22291 22295 22299 22301 22304 22305 22307 22309 22312 22313 22318 22319 22320 22321 22322 22327 22331 22332 22335 22337 22339 22341 22345 22346 22348 22350 22351 22353 22355 22356 22357 22361 22364 22366 22367 22369 22375 22376 22378 22380 22381 22382 22386 22387 22388 22389 22390 22394 22396 22400 22401 22402 22404 22405 22406 22407 22409 22410 22411 22412 22414 22415 22416 22419 22420 22426 22428 22431 22432 22433 22434 22436 22439 22442 22444 22447 22448 22449 22450 22451 22459 22461 22462 22467 22468 22469 22473 22474 22476 22477 22478 22480 22482 22483 22485 22492 22493 22494 22495 22499 22500 22504 22506 22507 22514 22515 22516 22519 22520 22523 22527 22528 22529 22533 22534 22536 22538 22540 22542 22543 22545 22548 22549 22551 22559 22562 22565 22567 22573 22574 22575 22578 22579 22584 22586 22590 22595 22597 22600 22602 22603 22608 22610 22612 22614 22615 22616 22617 22618 22619 22621 22622 22623 22628 22632 22634 22635 22636 22644 22645 22646 22651 22654 22658 22662 22664 22665 22666 22667 22668 22669 22672 22673 22676 22677 22679 22680 22683 22684 22685 22686 22688 22689 22691 22692 22703 22706 22710 22711 22716 22717 22718 22720 22723 22727 22728 22729 22732 22735 22737 22746 22747 22751 22754 22758 22761 22768 22771 22774 22779 22780 22781 22783 22786 22790 22793 22795 22800 22801 22804 22807 22810 22811 22812 22813 22814 22817 22820 22821 22822 22823 22825 22828 22835 22836 22838 22839 22845 22846 22848 22852 22853 22857 22858 22861 22863 22864 22868 22869 22875 22876 22878 22883 22884 22894 22896 22897 22898 22899 22901 22904 22905 22906 22909 22913 22914 22916 22919 22920 22921 22922 22923 22924 22926 22927 22929 22930 22933 22942 22943 22946 22947 22948 22951 22953 22959 22967 22969 22971 22974 22976 22979 22980 22982 22985 22986 22989 22992 22993 22994 22995 22996 22998 22999 23001 23002 23003 23007 23008 23010 23015 23019 23027 23034 23040 23041 23044 23051 23054 23059 23060 23061 23063 23064 23065 23066 23067 23068 23069 23071 23075 23079 23080 23081 23082 23084 23085 23087 23088 23091 23093 23094 23100 23101 23103 23104 23110 23112 23113 23114 23116 23125 23127 23128 23129 23131 23134 23135 23136 23137 23139 23141 23142 23144 23145 23146 23149 23151 23152 23153 23161 23162 23163 23167 23169 23170 23171 23172 23174 23175 23178 23182 23185 23189 23190 23192 23193 23196 23204 23207 23208 23212 23213 23214 23216 23217 23219 23222 23226 23227 23231 23235 23236 23239 23240 23245 23246 23251 23253 23254 23256 23258 23261 23262 23267 23268 23270 23273 23275 23277 23278 23281 23283 23284 23285 23287 23292 23293 23297 23299 23301 23303 23312 23313 23314 23319 23321 23326 23330 23331 23334 23340 23341 23343 23346 23348 23351 23354 23356 23360 23363 23370 23371 23376 23378 23385 23387 23388 23389 23391 23397 23398 23399 23400 23402 23404 23405 23406 23407 23408 23412 23413 23414 23415 23416 23418 23420 23427 23433 23435 23436 23438 23447 23449 23451 23455 23460 23462 23464 23465 23466 23470 23475 23480 23481 23484 23486 23487 23488 23491 23492 23493 23498 23499 23500 23501 23502 23507 23508 23511 23516 23522 23526 23545 23547 23550 23551 23552 23554 23556 23558 23561 23564 23565 23568 23569 23571 23573 23584 23586 23587 23591 23594 23595 23597 23599 23602 23603 23605 23608 23611 23616 23620 23624 23625 23626 23627 23630 23631 23633 23635 23636 23644 23645 23646 23648 23649 23651 23652 23654 23655 23660 23663 23664 23665 23670 23672 23673 23677 23678 23680 23681 23682 23683 23684 23686 23687 23688 23691 23697 23699 23701 23702 23703 23704 23710 23712 23717 23725 23726 23729 23730 23731 23734 23737 23738 23739 23741 23743 23747 23748 23749 23750 23752 23753 23763 23765 23766 23769 23775 23784 23789 23791 23794 23796 23797 23799 23802 23803 23804 23811 23812 23814 23815 23818 23819 23821 23822 23824 23825 23826 23828 23829 23831 23835 23836 23837 23841 23847 23848 23849 23854 23855 23865 23867 23868 23870 23871 23878 23879 23880 23883 23885 23886 23889 23890 23891 23895 23896 23897 23901 23908 23911 23913 23915 23920 23924 23925 23926 23930 23931 23934 23935 23936 23939 23941 23943 23945 23946 23955 23962 23963 23965 23967 23970 23971 23972 23974 23980 23982 23983 23984 23986 23990 23994 23998 23999 24000 24001 24003 24006 24007 24008 24012 24014 24015 24016 24022 24025 24026 24030 24031 24032 24037 24040 24045 24057 24059 24060 24062 24066 24069 24072 24073 24074 24076 24077 24078 24080 24084 24089 24092 24094 24095 24097 24098 24100 24101 24103 24106 24107 24111 24112 24113 24114 24116 24117 24120 24121 24122 24124 24125 24129 24130 24131 24132 24134 24135 24137 24138 24139 24142 24144 24145 24148 24156 24157 24160 24161 24162 24163 24164 24165 24166 24168 24169 24171 24172 24176 24177 24178 24179 24180 24184 24187 24188 24190 24192 24193 24197 24201 24206 24209 24210 24211 24214 24219 24223 24224 24225 24230 24231 24233 24235 24236 24237 24238 24241 24245 24246 24248 24250 24253 24254 24258 24262 24264 24265 24266 24267 24273 24275 24276 24280 24282 24283 24286 24288 24293 24297 24298 24302 24304 24307 24312 24313 24315 24317 24319 24321 24327 24333 24334 24335 24338 24339 24346 24347 24350 24356 24357 24360 24362 24364 24368 24371 24372 24373 24374 24375 24381 24383 24391 24392 24394 24396 24398 24399 24403 24404 24406 24409 24414 24415 24418 24421 24422 24424 24426 24427 24430 24437 24438 24439 24440 24443 24444 24450 24451 24453 24455 24460 24461 24464 24468 24473 24475 24482 24484 24486 24488 24492 24494 24500 24503 24504 24505 24507 24523 24525 24526 24527 24528 24536 24539 24541 24543 24544 24548 24550 24553 24555 24556 24558 24560 24562 24564 24571 24572 24576 24577 24580 24585 24586 24589 24596 24599 24601 24605 24606 24610 24613 24618 24620 24621 24625 24626 24627 24628 24630 24633 24636 24641 24645 24646 24647 24650 24655 24657 24658 24661 24662 24670 24672 24673 24684 24689 24690 24692 24693 24696 24698 24700 24704 24707 24709 24712 24717 24719 24722 24728 24729 24730 24732 24735 24739 24740 24742 24747 24750 24751 24754 24756 24758 24769 24770 24772 24777 24779 24783 24784 24785 24786 24788 24789 24793 24794 24795 24801 24805 24806 24807 24809 24812 24816 24818 24820 24822 24823 24831 24834 24835 24836 24839 24840 24842 24846 24850 24852 24855 24859 24862 24863 24867 24870 24874 24875 24878 24879 24883 24887 24897 24898 24904 24905 24907 24908 24910 24911 24912 24913 24915 24916 24918 24921 24922 24926 24930 24932 24933 24935 24938 24940 24941 24942 24944 24946 24947 24948 24949 24950 24953 24956 24957 24959 24966 24970 24974 24976 24978 24980 24981 24987 24988 24994 24999 25002 25003 25006 25011 25013 25016 25017 25020 25021 25022 25025 25028 25031 25032 25033 25038 25039 25040 25042 25043 25044 25045 25046 25048 25049 25056 25057 25058 25059 25061 25062 25063 25064 25066 25067 25069 25071 25073 25075 25077 25080 25084 25085 25090 25091 25092 25097 25102 25105 25108 25109 25110 25116 25118 25121 25127 25128 25129 25130 25134 25135 25137 25138 25139 25140 25142 25143 25144 25147 25151 25152 25154 25157 25166 25169 25172 25173 25178 25179 25195 25196 25198 25200 25202 25203 25205 25211 25213 25214 25217 25218 25219 25223 25224 25225 25228 25232 25236 25240 25243 25247 25248 25250 25251 25255 25257 25258 25260 25261 25273 25274 25276 25278 25284 25285 25286 25287 25288 25289 25290 25292 25293 25298 25301 25308 25311 25313 25316 25317 25318 25319 25321 25324 25328 25331 25333 25334 25335 25337 25338 25339 25344 25348 25349 25350 25358 25359 25362 25363 25365 25367 25370 25373 25374 25375 25380 25382 25383 25384 25385 25389 25390 25392 25394 25396 25397 25399 25402 25404 25405 25406 25407 25408 25415 25417 25424 25425 25428 25431 25432 25433 25437 25443 25444 25446 25448 25452 25456 25468 25471 25473 25476 25477 25478 25485 25486 25488 25489 25490 25492 25495 25499 25500 25501 25504 25508 25510 25513 25518 25519 25521 25523 25526 25527 25532 25535 25537 25539 25542 25543 25544 25546 25548 25552 25554 25557 25559 25562 25567 25570 25571 25574 25575 25577 25579 25580 25581 25586 25588 25590 25591 25596 25598 25601 25602 25608 25609 25611 25616 25617 25619 25623 25628 25629 25632 25633 25636 25637 25639 25642 25643 25647 25653 25654 25655 25656 25660 25661 25662 25663 25664 25665 25668 25669 25670 25671 25676 25677 25678 25680 25681 25682 25683 25684 25685 25686 25687 25689 25690 25691 25693 25695 25696 25697 25701 25703 25704 25709 25712 25714 25716 25719 25720 25721 25726 25727 25729 25730 25731 25732 25733 25738 25742 25743 25744 25747 25756 25758 25760 25762 25763 25766 25767 25772 25774 25775 25778 25779 25781 25782 25784 25789 25792 25793 25794 25799 25800 25802 25803 25806 25815 25820 25821 25826 25827 25828 25830 25831 25832 25833 25837 25840 25847 25851 25852 25853 25854 25855 25856 25857 25859 25860 25863 25864 25874 25876 25883 25884 25885 25893 25899 25902 25904 25910 25913 25914 25918 25920 25926 25928 25930 25932 25936 25946 25947 25948 25950 25955 25957 25958 25959 25961 25963 25965 25968 25969 25970 25972 25980 25984 25985 25986 25987 25988 25989 25990 25993 25994 25995 25997 26000 26001 26002 26004 26006 26007 26011 26013 26014 26018 26020 26022 26028 26029 26038 26040 26042 26044 26047 26048 26049 26050 26053 26054 26056 26057 26059 26062 26066 26067 26071 26074 26079 26081 26082 26083 26087 26089 26090 26093 26095 26096 26098 26099 26100 26101 26102 26106 26107 26108 26109 26111 26113 26116 26119 26121 26122 26128 26129 26130 26135 26138 26140 26143 26144 26145 26147 26148 26149 26152 26153 26154 26156 26157 26159 26160 26162 26164 26166 26167 26168 26169 26174 26175 26176 26177 26178 26187 26191 26192 26195 26196 26197 26198 26199 26202 26205 26215 26216 26221 26222 26231 26233 26234 26238 26240 26241 26246 26247 26252 26253 26255 26256 26257 26260 26262 26263 26264 26269 26276 26277 26280 26282 26283 26287 26290 26292 26293 26295 26297 26299 26300 26321 26322 26327 26328 26336 26337 26342 26343 26350 26353 26359 26360 26361 26363 26364 26365 26366 26368 26372 26375 26384 26385 26386 26389 26390 26391 26392 26395 26397 26399 26402 26403 26408 26410 26411 26415 26421 26423 26424 26426 26429 26430 26434 26435 26436 26439 26440 26441 26447 26449 26452 26454 26456 26457 26459 26460 26461 26462 26465 26466 26468 26469 26472 26477 26478 26481 26482 26487 26493 26494 26498 26499 26501 26503 26505 26509 26510 26511 26513 26516 26518 26521 26525 26527 26529 26530 26531 26532 26537 26539 26541 26542 26543 26546 26547 26551 26557 26559 26564 26565 26569 26570 26573 26575 26581 26583 26584 26585 26588 26589 26592 26596 26600 26604 26605 26606 26609 26610 26611 26612 26616 26620 26621 26622 26627 26628 26630 26631 26635 26639 26640 26641 26644 26645 26653 26654 26655 26656 26661 26662 26666 26668 26673 26674 26678 26682 26684 26685 26688 26692 26697 26698 26701 26702 26705 26707 26710 26711 26713 26717 26719 26721 26728 26729 26733 26734 26735 26739 26741 26743 26744 26745 26747 26750 26751 26752 26753 26756 26758 26761 26762 26767 26768 26769 26770 26775 26776 26780 26781 26784 26789 26790 26792 26793 26794 26795 26796 26801 26802 26804 26807 26811 26815 26821 26822 26831 26832 26833 26836 26837 26841 26844 26845 26846 26847 26851 26852 26853 26855 26861 26862 26863 26865 26866 26869 26870 26874 26875 26876 26877 26879 26881 26882 26885 26888 26889 26893 26894 26895 26897 26908 26909 26910 26913 26920 26921 26924 26925 26934 26938 26940 26942 26945 26946 26947 26950 26952 26953 26956 26957 26959 26960 26961 26964 26965 26966 26967 26972 26974 26975 26976 26977 26981 26983 26986 26987 26990 26991 26992 26997 26998 26999 27001 27002 27003 27004 27007 27008 27010 27011 27017 27021 27023 27024 27025 27026 27029 27030 27033 27034 27037 27038 27041 27042 27043 27044 27045 27048 27050 27053 27054 27056 27057 27058 27060 27064 27065 27068 27069 27072 27076 27078 27079 27080 27083 27085 27088 27091 27092 27093 27095 27096 27099 27100 27109 27110 27112 27113 27114 27116 27117 27121 27122 27124 27127 27128 27129 27130 27132 27138 27140 27143 27144 27146 27149 27155 27160 27161 27165 27168 27169 27172 27175 27178 27181 27183 27188 27190 27192 27197 27198 27201 27202 27205 27206 27208 27213 27217 27218 27221 27222 27226 27228 27231 27232 27233 27237 27238 27240 27241 27243 27244 27245 27246 27252 27258 27259 27260 27262 27264 27265 27266 27269 27271 27273 27274 27275 27281 27289 27294 27295 27296 27298 27299 27300 27303 27305 27306 27310 27312 27313 27319 27320 27321 27322 27324 27325 27331 27335 27338 27339 27342 27343 27344 27345 27346 27348 27349 27352 27356 27357 27360 27361 27362 27363 27367 27369 27371 27372 27377 27378 27379 27380 27381 27382 27385 27387 27392 27393 27394 27396 27398 27399 27403 27405 27407 27408 27414 27415 27418 27421 27422 27428 27432 27434 27435 27436 27437 27440 27446 27448 27450 27455 27457 27463 27464 27465 27467 27470 27471 27474 27475 27477 27480 27482 27483 27486 27490 27493 27494 27498 27502 27503 27507 27508 27510 27513 27515 27516 27522 27523 27524 27536 27540 27542 27545 27549 27551 27553 27554 27556 27561 27562 27569 27570 27571 27573 27575 27578 27579 27581 27589 27593 27595 27596 27597 27599 27605 27606 27607 27611 27613 27614 27615 27616 27618 27623 27627 27632 27633 27635 27638 27639 27642 27645 27650 27655 27659 27662 27668 27669 27671 27674 27676 27680 27682 27683 27684 27685 27687 27688 27689 27693 27694 27699 27702 27707 27710 27714 27716 27718 27719 27720 27722 27723 27726 27728 27729 27731 27737 27746 27747 27750 27755 27758 27763 27764 27765 27767 27769 27773 27778 27780 27781 27782 27783 27786 27789 27793 27794 27800 27803 27806 27807 27808 27814 27816 27817 27820 27821 27823 27825 27826 27829 27831 27836 27837 27838 27840 27841 27842 27844 27845 27847 27852 27854 27855 27859 27862 27865 27866 27869 27873 27879 27882 27883 27884 27888 27889 27890 27892 27894 27895 27896 27897 27899 27901 27902 27903 27904 27906 27907 27908 27909 27911 27912 27919 27921 27923 27924 27926 27928 27931 27933 27934 27941 27944 27948 27950 27951 27952 27957 27958 27965 27967 27968 27970 27971 27973 27976 27982 27985 27986 27988 27991 27992 27994 27995 27997 28000 28007 28010 28012 28015 28017 28021 28022 28025 28026 28027 28030 28032 28036 28043 28045 28047 28049 28051 28053 28056 28057 28064 28067 28068 28076 28080 28082 28083 28086 28088 28089 28090 28091 28092 28093 28094 28097 28100 28105 28108 28110 28112 28113 28115 28116 28119 28120 28122 28123 28125 28126 28127 28133 28143 28144 28146 28147 28148 28149 28157 28163 28166 28168 28170 28171 28172 28176 28177 28179 28182 28187 28188 28192 28194 28198 28202 28203 28204 28209 28212 28214 28215 28216 28218 28220 28221 28222 28223 28227 28228 28237 28238 28240 28242 28243 28245 28250 28252 28256 28257 28258 28259 28261 28262 28264 28266 28268 28270 28272 28273 28275 28276 28279 28280 28281 28282 28291 28295 28298 28301 28302 28305 28309 28311 28312 28314 28317 28321 28324 28326 28327 28332 28333 28337 28341 28343 28347 28349 28351 28354 28355 28357 28358 28359 28360 28361 28365 28366 28367 28368 28369 28371 28375 28376 28377 28378 28383 28384 28386 28387 28391 28397 28398 28399 28403 28405 28410 28413 28414 28415 28421 28422 28425 28426 28429 28430 28431 28432 28435 28437 28441 28443 28449 28450 28451 28452 28454 28458 28463 28466 28468 28470 28472 28477 28480 28481 28482 28483 28484 28486 28488 28491 28492 28494 28498 28505 28509 28510 28511 28512 28513 28515 28516 28518 28519 28523 28526 28528 28529 28531 28532 28535 28537 28538 28540 28541 28544 28545 28550 28551 28553 28554 28556 28557 28559 28561 28562 28564 28565 28566 28567 28568 28573 28575 28576 28577 28579 28580 28582 28583 28590 28593 28594 28596 28600 28601 28609 28612 28613 28615 28616 28618 28619 28620 28621 28627 28631 28632 28634 28635 28636 28638 28639 28645 28647 28648 28653 28655 28659 28666 28667 28669 28670 28672 28673 28676 28677 28678 28680 28681 28687 28690 28691 28696 28700 28701 28703 28704 28706 28710 28711 28712 28713 28717 28720 28722 28724 28725 28726 28730 28731 28736 28740 28741 28742 28743 28744 28745 28746 28750 28753 28755 28756 28757 28758 28760 28761 28766 28767 28768 28769 28771 28772 28774 28776 28778 28779 28780 28783 28784 28790 28791 28792 28793 28794 28795 28796 28797 28798 28799 28800 28803 28805 28806 28807 28812 28813 28815 28818 28822 28824 28825 28828 28829 28833 28836 28837 28843 28844 28845 28858 28860 28861 28863 28864 28865 28867 28868 28869 28873 28875 28878 28879 28880 28882 28884 28891 28894 28896 28897 28898 28902 28903 28906 28908 28909 28912 28913 28920 28921 28923 28925 28926 28928 28929 28930 28932 28936 28937 28939 28946 28949 28951 28953 28954 28955 28958 28959 28965 28967 28969 28971 28972 28979 28980 28981 28982 28983 28985 28987 28989 28991 28992 28995 28997 29002 29004 29009 29010 29012 29014 29017 29020 29021 29022 29023 29030 29031 29036 29037 29038 29044 29049 29051 29052 29055 29060 29061 29064 29065 29066 29067 29068 29069 29071 29073 29074 29076 29082 29083 29091 29092 29095 29099 29112 29114 29116 29120 29126 29130 29131 29134 29137 29138 29139 29141 29143 29145 29147 29148 29150 29153 29154 29156 29158 29161 29163 29165 29167 29170 29174 29179 29182 29183 29184 29190 29191 29194 29195 29203 29204 29205 29206 29209 29213 29217 29218 29219 29220 29222 29223 29225 29230 29236 29239 29241 29243 29244 29245 29253 29255 29257 29262 29263 29264 29265 29272 29273 29275 29276 29278 29279 29281 29282 29283 29286 29288 29289 29291 29293 29294 29295 29298 29301 29304 29307 29308 29309 29311 29315 29316 29320 29322 29326 29327 29335 29339 29341 29343 29345 29347 29348 29353 29354 29356 29357 29359 29364 29370 29371 29373 29379 29381 29383 29384 29385 29386 29389 29390 29397 29399 29401 29402 29403 29407 29408 29409 29412 29414 29418 29422 29423 29424 29426 29427 29428 29430 29431 29432 29433 29434 29435 29436 29437 29438 29439 29440 29443 29445 29446 29447 29448 29449 29450 29451 29452 29457 29458 29459 29460 29463 29465 29467 29468 29470 29473 29476 29477 29478 29479 29482 29484 29485 29487 29488 29492 29493 29495 29496 29498 29501 29503 29504 29506 29507 29508 29510 29513 29514 29516 29520 29524 29525 29526 29528 29534 29535 29538 29540 29541 29544 29545 29547 29550 29551 29552 29555 29557 29558 29565 29566 29567 29571 29573 29575 29579 29580 29581 29584 29585 29586 29589 29596 29601 29604 29605 29606 29609 29610 29611 29612 29613 29614 29617 29618 29623 29628 29631 29634 29638 29641 29642 29644 29646 29651 29653 29654 29660 29662 29663 29669 29670 29671 29673 29674 29678 29680 29685 29688 29694 29698 29702 29705 29706 29709 29715 29716 29719 29725 29726 29728 29732 29737 29741 29742 29746 29749 29750 29751 29752 29753 29754 29756 29761 29770 29771 29773 29774 29778 29779 29780 29783 29786 29791 29794 29797 29798 29801 29802 29804 29805 29807 29808 29810 29813 29817 29818 29819 29821 29825 29827 29830 29832 29837 29839 29840 29843 29849 29852 29853 29854 29858 29859 29863 29867 29868 29870 29871 29874 29876 29878 29879 29882 29884 29886 29889 29892 29895 29898 29900 29902 29904 29905 29909 29910 29912 29919 29920 29922 29923 29924 29929 29931 29932 29934 29936 29938 29939 29941 29943 29944 29947 29949 29950 29952 29953 29955 29956 29957 29960 29963 29964 29966 29967 29972 29978 29979 29980 29982 29983 29987 29990 29993 29996 29997 29999 30000 30002 30004 30006 30009 30013 30018 30019 30025 30026 30027 30029 30030 30033 30035 30037 30041 30042 30044 30045 30049 30057 30061 30065 30068 30071 30072 30073 30074 30075 30077 30080 30082 30083 30086 30087 30088 30090 30092 30095 30098 30103 30105 30107 30110 30114 30115 30117 30120 30124 30128 30131 30133 30135 30138 30139 30140 30141 30151 30153 30157 30158 30161 30162 30165 30166 30167 30173 30175 30180 30184 30187 30188 30189 30190 30196 30197 30198 30203 30206 30209 30210 30211 30212 30214 30218 30219 30221 30222 30228 30230 30231 30237 30238 30242 30243 30247 30248 30253 30255 30264 30268 30271 30272 30273 30274 30275 30285 30288 30289 30291 30292 30293 30296 30298 30299 30300 30301 30302 30303 30307 30313 30315 30316 30319 30321 30322 30325 30327 30329 30333 30337 30339 30345 30353 30354 30358 30359 30360 30361 30363 30364 30368 30371 30373 30377 30380 30384 30386 30387 30388 30389 30391 30392 30394 30395 30396 30397 30400 30402 30405 30406 30408 30409 30413 30415 30416 30418 30419 30421 30426 30430 30431 30438 30439 30448 30449 30450 30452 30454 30456 30458 30460 30462 30464 30466 30469 30474 30475 30484 30485 30486 30495 30497 30498 30501 30505 30506 30507 30517 30519 30520 30521 30522 30523 30524 30532 30535 30536 30538 30539 30541 30545 30547 30548 30550 30551 30552 30559 30564 30567 30568 30569 30572 30574 30586 30588 30589 30590 30593 30595 30596 30597 30598 30601 30602 30603 30605 30608 30609 30611 30615 30616 30617 30618 30620 30622 30623 30624 30631 30632 30635 30636 30641 30645 30646 30647 30648 30650 30651 30653 30655 30657 30666 30671 30672 30675 30677 30678 30680 30684 30685 30686 30688 30691 30692 30693 30694 30696 30697 30698 30703 30704 30706 30707 30712 30716 30717 30720 30725 30727 30729 30732 30739 30740 30743 30751 30752 30753 30760 30761 30763 30767 30770 30771 30772 30773 30775 30777 30780 30781 30786 30787 30788 30789 30793 30795 30796 30804 30805 30808 30809 30810 30812 30814 30818 30819 30820 30822 30824 30826 30837 30838 30840 30841 30842 30844 30849 30853 30854 30856 30859 30860 30861 30868 30869 30872 30876 30880 30882 30884 30885 30887 30889 30892 30893 30895 30902 30908 30910 30911 30913 30915 30916 30922 30929 30932 30935 30936 30939 30942 30944 30945 30946 30950 30951 30952 30956 30958 30963 30964 30969 30972 30973 30974 30975 30983 30986 30987 30989 30992 30993 30994 30997 31000 31001 31004 31005 31008 31009 31010 31011 31014 31017 31018 31024 31029 31037 31038 31039 31040 31044 31045 31046 31049 31051 31056 31057 31058 31059 31060 31063 31064 31065 31075 31076 31078 31079 31080 31081 31082 31083 31084 31085 31095 31096 31098 31104 31108 31109 31111 31117 31120 31121 31123 31124 31125 31137 31138 31140 31141 31143 31144 31147 31150 31153 31154 31155 31158 31159 31161 31162 31163 31170 31172 31178 31184 31185 31186 31187 31189 31193 31194 31201 31204 31209 31212 31213 31215 31219 31221 31223 31224 31228 31230 31231 31232 31237 31240 31241 31244 31245 31248 31250 31253 31256 31258 31259 31261 31265 31266 31267 31268 31269 31272 31273 31275 31278 31279 31280 31286 31291 31294 31296 31297 31300 31305 31309 31310 31311 31312 31313 31314 31316 31318 31319 31320 31321 31322 31323 31324 31325 31331 31335 31336 31339 31340 31343 31345 31346 31348 31350 31354 31357 31359 31361 31363 31364 31365 31369 31373 31374 31375 31376 31379 31381 31382 31383 31385 31389 31390 31392 31394 31396 31398 31403 31407 31409 31411 31416 31418 31419 31420 31422 31423 31425 31431 31432 31434 31435 31437 31440 31442 31444 31449 31451 31452 31455 31459 31463 31465 31468 31469 31481 31482 31483 31487 31491 31492 31495 31497 31499 31504 31507 31508 31509 31510 31514 31516 31517 31518 31519 31520 31529 31530 31534 31535 31536 31538 31540 31541 31543 31545 31548 31550 31552 31557 31563 31565 31567 31568 31575 31577 31578 31581 31582 31583 31584 31585 31590 31592 31593 31594 31597 31598 31600 31601 31602 31607 31611 31612 31613 31614 31616 31617 31620 31621 31623 31624 31625 31626 31637 31638 31639 31648 31649 31650 31651 31653 31654 31658 31660 31661 31663 31664 31665 31669 31670 31671 31672 31673 31674 31675 31677 31681 31682 31685 31692 31698 31699 31701 31704 31707 31712 31714 31716 31718 31719 31720 31723 31724 31731 31732 31735 31739 31741 31742 31744 31748 31750 31751 31752 31757 31759 31760 31763 31765 31769 31772 31775 31777 31778 31781 31783 31784 31787 31789 31792 31793 31794 31796 31797 31798 31799 31800 31801 31804 31806 31812 31813 31815 31819 31821 31822 31825 31827 31833 31836 31839 31842 31843 31847 31848 31851 31852 31853 31864 31865 31866 31867 31869 31871 31872 31874 31876 31877 31878 31879 31880 31882 31884 31885 31886 31888 31889 31892 31894 31897 31898 31901 31902 31903 31905 31906 31910 31919 31922 31924 31925 31927 31928 31930 31934 31938 31939 31940 31941 31943 31950 31951 31952 31953 31955 31956 31957 31958 31961 31962 31963 31965 31966 31968 31969 31970 31972 31979 31987 31988 31989 31990 31992 31995 31997 31998 32001 32010 32011 32016 32018 32019 32020 32022 32023 32027 32030 32031 32032 32034 32036 32037 32038 32048 32050 32052 32054 32059 32060 32061 32063 32064 32065 32066 32068 32069 32073 32075 32076 32081 32083 32085 32086 32087 32090 32096 32097 32098 32100 32104 32105 32107 32108 32110 32111 32115 32117 32119 32121 32127 32128 32129 32130 32132 32134 32135 32138 32140 32141 32142 32143 32148 32149 32151 32158 32161 32162 32163 32167 32169 32171 32173 32174 32175 32176 32180 32181 32182 32183 32184 32186 32187 32188 32191 32192 32194 32195 32197 32203 32205 32207 32208 32209 32210 32211 32212 32216 32218 32221 32222 32223 32224 32225 32228 32232 32233 32235 32236 32239 32240 32244 32246 32250 32254 32260 32261 32263 32266 32267 32272 32273 32274 32278 32279 32283 32284 32285 32288 32289 32291 32295 32296 32298 32302 32305 32311 32312 32313 32314 32315 32318 32322 32324 32326 32327 32331 32334 32335 32337 32339 32346 32350 32352 32353 32354 32355 32358 32359 32363 32364 32366 32369 32371 32378 32380 32381 32384 32387 32388 32391 32392 32396 32397 32398 32399 32403 32404 32407 32409 32410 32415 32416 32417 32418 32420 32421 32422 32423 32424 32425 32426 32427 32428 32429 32434 32439 32440 32441 32443 32445 32446 32447 32448 32450 32451 32453 32455 32458 32460 32461 32463 32466 32470 32473 32479 32482 32487 32488 32492 32496 32500 32501 32503 32504 32506 32508 32511 32513 32516 32517 32518 32519 32520 32522 32523 32529 32530 32534 32537 32538 32541 32544 32546 32547 32550 32551 32552 32556 32557 32561 32563 32567 32568 32570 32572 32573 32577 32578 32579 32580 32581 32583 32587 32589 32595 32597 32600 32602 32605 32608 32612 32618 32620 32625 32631 32633 32634 32637 32638 32641 32645 32647 32649 32652 32653 32654 32655 32656 32657 32658 32661 32662 32663 32668 32670 32672 32675 32676 32677 32678 32679 32681 32682 32683 32684 32686 32692 32695 32696 32697 32700 32701 32702 32705 32707 32708 32709 32713 32714 32716 32717 32719 32720 32722 32729 32731 32737 32739 32740 32743 32744 32745 32748 32751 32753 32754 32757 32758 32759 32764 32765 32767 32769 32770 32772 32773 32779 32780 32781 32782 32790 32792 32793 32794 32797 32804 32806 32808 32809 32811 32812 32815 32817 32818 32822 32824 32825 32828 32831 32834 32836 32838 32839 32840 32841 32845 32846 32848 32849 32851 32854 32855 32856 32857 32858 32861 32862 32864 32868 32869 32871 32872 32875 32877 32880 32884 32886 32890 32891 32892 32893 32894 32895 32896 32898 32899 32900 32902 32905 32908 32909 32911 32912 32913 32915 32916 32920 32922 32924 32925 32929 32930 32931 32936 32937 32939 32940 32941 32944 32948 32950 32952 32953 32955 32957 32961 32963 32966 32970 32973 32976 32977 32981 32985 32989 32990 32993 32994 32995 32998 33005 33006 33007 33008 33021 33024 33025 33027 33029 33032 33034 33044 33045 33048 33050 33052 33055 33056 33059 33064 33070 33073 33074 33075 33077 33078 33079 33081 33083 33084 33085 33086 33087 33090 33091 33092 33100 33104 33106 33107 33108 33109 33115 33120 33123 33124 33126 33128 33129 33134 33135 33140 33141 33144 33147 33148 33150 33152 33155 33158 33160 33161 33163 33165 33166 33167 33168 33169 33171 33172 33173 33180 33182 33183 33185 33190 33191 33195 33196 33197 33198 33201 33203 33209 33211 33218 33224 33226 33227 33228 33230 33233 33235 33236 33237 33238 33244 33247 33248 33249 33253 33256 33258 33259 33260 33261 33262 33265 33266 33270 33271 33275 33276 33279 33280 33284 33285 33287 33290 33292 33294 33296 33297 33300 33301 33302 33304 33310 33312 33313 33314 33316 33320 33323 33326 33327 33332 33333 33334 33340 33343 33345 33348 33350 33351 33352 33353 33355 33356 33360 33361 33362 33366 33369 33370 33373 33374 33380 33384 33385 33386 33387 33389 33390 33391 33392 33393 33394 33396 33397 33398 33399 33400 33402 33404 33405 33412 33414 33416 33419 33421 33422 33426 33428 33430 33431 33432 33433 33441 33442 33443 33444 33445 33448 33449 33450 33452 33458 33459 33460 33461 33462 33465 33466 33467 33473 33474 33475 33476 33480 33483 33484 33485 33490 33493 33494 33495 33500 33501 33502 33506 33507 33513 33514 33515 33516 33517 33522 33530 33531 33538 33540 33541 33542 33546 33547 33548 33549 33553 33557 33560 33561 33566 33569 33571 33572 33578 33579 33583 33584 33585 33590 33591 33595 33597 33598 33601 33603 33605 33610 33611 33612 33613 33615 33617 33618 33619 33620 33627 33628 33630 33631 33636 33638 33639 33641 33647 33649 33653 33656 33657 33659 33660 33661 33664 33666 33667 33668 33671 33673 33674 33675 33676 33678 33679 33682 33684 33686 33687 33689 33690 33694 33696 33698 33699 33701 33702 33705 33707 33708 33709 33711 33712 33714 33719 33720 33721 33723 33727 33728 33729 33732 33733 33734 33741 33746 33749 33750 33751 33752 33755 33758 33759 33761 33763 33764 33766 33771 33772 33773 33774 33777 33782 33784 33787 33792 33795 33799 33800 33801 33804 33806 33807 33811 33816 33818 33820 33822 33823 33826 33827 33828 33829 33832 33833 33835 33836 33839 33842 33843 33845 33846 33847 33849 33851 33853 33855 33858 33859 33861 33865 33867 33870 33872 33873 33875 33881 33883 33886 33887 33890 33891 33894 33897 33907 33908 33909 33910 33913 33914 33915 33917 33918 33920 33921 33923 33924 33925 33926 33927 33929 33930 33938 33939 33945 33950 33954 33957 33962 33964 33969 33970 33975 33977 33978 33979 33980 33981 33984 33987 33992 33993 33996 33997 34002 34003 34004 34006 34013 34014 34022 34023 34033 34034 34035 34036 34043 34044 34045 34047 34048 34050 34051 34052 34055 34057 34058 34061 34066 34069 34070 34073 34079 34080 34082 34085 34087 34089 34091 34096 34099 34100 34103 34105 34106 34109 34121 34124 34125 34129 34130 34131 34132 34133 34134 34144 34146 34148 34149 34150 34151 34152 34155 34161 34163 34165 34167 34172 34176 34178 34179 34181 34182 34188 34189 34192 34193 34196 34199 34200 34204 34209 34213 34217 34218 34220 34222 34225 34227 34228 34234 34235 34241 34246 34249 34250 34252 34253 34255 34262 34265 34267 34268 34269 34270 34271 34272 34278 34279 34280 34283 34284 34287 34290 34291 34296 34297 34298 34299 34302 34309 34310 34313 34315 34317 34319 34322 34323 34325 34327 34328 34329 34332 34333 34334 34336 34337 34345 34347 34348 34350 34354 34357 34358 34359 34361 34364 34365 34368 34370 34373 34375 34376 34377 34379 34380 34381 34384 34389 34391 34401 34402 34403 34404 34406 34411 34412 34414 34415 34416 34417 34418 34419 34420 34423 34427 34431 34435 34436 34440 34443 34444 34445 34448 34451 34453 34454 34457 34458 34460 34462 34463 34466 34468 34472 34475 34476 34477 34483 34488 34492 34493 34494 34499 34502 34503 34505 34507 34513 34514 34517 34518 34519 34523 34525 34530 34532 34535 34537 34538 34539 34540 34544 34545 34546 34551 34552 34553 34554 34561 34562 34563 34565 34567 34573 34577 34580 34582 34586 34587 34588 34590 34595 34597 34599 34602 34603 34609 34610 34612 34615 34617 34620 34622 34623 34625 34629 34635 34641 34642 34644 34647 34651 34657 34658 34660 34661 34668 34672 34675 34677 34680 34683 34684 34685 34686 34687 34689 34690 34692 34695 34698 34704 34706 34708 34710 34712 34714 34716 34718 34719 34720 34721 34722 34723 34727 34731 34732 34735 34736 34739 34740 34743 34744 34745 34746 34752 34753 34756 34757 34758 34759 34760 34762 34763 34766 34770 34774 34776 34779 34782 34783 34786 34788 34790 34791 34794 34795 34796 34799 34801 34804 34806 34807 34808 34812 34815 34816 34817 34819 34824 34825 34828 34829 34830 34832 34833 34835 34838 34839 34841 34842 34844 34845 34847 34850 34851 34852 34856 34857 34858 34860 34861 34864 34866 34867 34869 34871 34872 34873 34874 34875 34876 34879 34882 34884 34885 34886 34887 34891 34892 34893 34894 34897 34898 34900 34901 34905 34906 34907 34911 34912 34918 34920 34921 34922 34923 34924 34927 34928 34929 34931 34932 34935 34938 34942 34943 34944 34949 34951 34952 34955 34962 34963 34965 34966 34969 34973 34975 34976 34977 34982 34983 34986 34988 34989 34990 34992 34993 34994 34996 34997 35006 35007 35009 35010 35011 35012 35013 35018 35019 35021 35025 35032 35036 35038 35042 35043 35048 35049 35050 35053 35055 35056 35057 35060 35062 35065 35070 35076 35077 35079 35082 35085 35087 35090 35091 35092 35095 35097 35098 35099 35101 35103 35105 35106 35109 35110 35112 35113 35114 35115 35116 35117 35118 35119 35123 35124 35128 35132 35135 35137 35138 35141 35147 35149 35151 35152 35156 35157 35164 35167 35169 35170 35172 35173 35174 35180 35181 35184 35185 35188 35190 35195 35198 35201 35202 35205 35206 35207 35209 35210 35211 35212 35216 35219 35220 35222 35227 35228 35235 35240 35242 35243 35244 35245 35251 35256 35260 35261 35264 35269 35272 35280 35281 35282 35284 35288 35291 35296 35298 35300 35302 35307 35311 35312 35315 35316 35318 35322 35327 35332 35336 35341 35346 35347 35350 35351 35354 35355 35356 35357 35358 35360 35363 35367 35368 35369 35370 35377 35378 35379 35383 35386 35387 35390 35392 35395 35399 35402 35403 35404 35405 35408 35411 35412 35415 35416 35417 35419 35421 35422 35423 35429 35431 35432 35434 35435 35437 35441 35444 35445 35447 35448 35449 35454 35456 35457 35459 35460 35461 35464 35465 35469 35473 35475 35476 35477 35478 35480 35481 35482 35484 35485 35487 35491 35494 35499 35503 35508 35510 35512 35513 35514 35516 35517 35519 35521 35522 35525 35526 35532 35533 35537 35545 35549 35550 35551 35552 35556 35558 35559 35560 35565 35566 35569 35570 35571 35573 35578 35582 35583 35584 35585 35586 35588 35589 35590 35600 35604 35609 35613 35615 35619 35621 35622 35625 35627 35629 35633 35635 35636 35637 35638 35642 35643 35644 35651 35652 35658 35661 35666 35668 35672 35675 35681 35690 35693 35694 35698 35699 35700 35701 35702 35703 35705 35710 35712 35713 35722 35727 35728 35730 35731 35733 35734 35735 35737 35738 35739 35740 35750 35751 35754 35756 35758 35760 35764 35765 35766 35768 35773 35774 35775 35777 35778 35783 35784 35785 35786 35787 35791 35795 35799 35800 35801 35806 35807 35808 35811 35812 35814 35815 35819 35820 35824 35826 35830 35834 35835 35837 35845 35848 35849 35852 35854 35862 35866 35876 35878 35879 35880 35881 35882 35883 35884 35892 35893 35895 35896 35897 35899 35902 35903 35905 35906 35910 35912 35913 35917 35919 35921 35924 35926 35929 35930 35933 35941 35942 35944 35949 35960 35966 35968 35969 35971 35973 35975 35976 35980 35981 35983 35986 35987 35988 35990 35995 36003 36004 36007 36009 36012 36019 36020 36022 36025 36026 36027 36031 36034 36035 36038 36043 36047 36050 36056 36062 36064 36065 36068 36069 36070 36071 36072 36074 36077 36078 36080 36082 36083 36084 36085 36088 36090 36093 36095 36097 36098 36104 36109 36111 36113 36116 36117 36118 36119 36124 36125 36126 36127 36130 36133 36134 36138 36139 36140 36141 36142 36143 36144 36145 36147 36148 36149 36150 36151 36154 36160 36165 36169 36170 36171 36174 36176 36180 36181 36191 36193 36197 36200 36202 36204 36207 36208 36209 36210 36212 36213 36214 36215 36217 36218 36219 36220 36221 36223 36227 36229 36230 36233 36237 36239 36241 36242 36243 36245 36246 36247 36248 36249 36250 36252 36253 36263 36264 36266 36270 36275 36281 36287 36292 36295 36296 36299 36301 36303 36305 36306 36308 36320 36321 36322 36328 36329 36331 36335 36337 36345 36354 36357 36360 36361 36364 36365 36366 36371 36372 36373 36374 36376 36377 36379 36380 36381 36382 36383 36385 36386 36387 36388 36394 36397 36398 36400 36402 36404 36406 36408 36410 36411 36414 36416 36417 36418 36419 36420 36422 36423 36426 36431 36432 36433 36437 36440 36441 36443 36449 36451 36452 36453 36457 36460 36461 36464 36467 36473 36474 36476 36477 36478 36479 36480 36482 36483 36484 36485 36487 36490 36493 36497 36498 36500 36505 36509 36510 36515 36519 36520 36521 36522 36529 36531 36532 36534 36535 36540 36542 36543 36544 36548 36550 36551 36556 36559 36562 36563 36564 36565 36566 36568 36570 36579 36580 36581 36584 36588 36592 36593 36595 36598 36612 36613 36615 36616 36619 36620 36623 36624 36625 36626 36627 36628 36630 36632 36633 36635 36636 36637 36638 36640 36643 36646 36648 36650 36655 36656 36659 36660 36661 36662 36669 36670 36671 36672 36673 36676 36677 36678 36680 36681 36687 36688 36689 36693 36694 36697 36698 36702 36703 36708 36709 36710 36711 36714 36715 36716 36717 36718 36720 36721 36722 36723 36724 36725 36728 36730 36732 36733 36734 36735 36736 36737 36741 36742 36746 36748 36749 36751 36752 36753 36754 36755 36759 36763 36764 36769 36770 36773 36776 36779 36780 36786 36787 36792 36794 36798 36799 36802 36804 36808 36813 36814 36820 36821 36822 36823 36825 36826 36829 36832 36835 36837 36838 36840 36842 36845 36850 36851 36852 36858 36861 36866 36869 36870 36871 36872 36874 36880 36881 36882 36890 36892 36894 36898 36899 36903 36905 36906 36911 36914 36915 36916 36921 36927 36930 36937 36938 36939 36940 36941 36943 36946 36952 36953 36955 36956 36958 36959 36960 36963 36964 36966 36968 36970 36971 36972 36975 36976 36979 36981 36983 36984 36985 36986 36989 36991 36992 36993 36997 36999 37004 37014 37015 37016 37017 37018 37020 37022 37025 37029 37030 37032 37036 37040 37041 37045 37047 37052 37061 37064 37065 37070 37074 37076 37077 37080 37081 37085 37086 37089 37091 37093 37096 37098 37100 37103 37106 37111 37113 37115 37118 37120 37121 37123 37124 37125 37127 37128 37130 37131 37135 37138 37143 37144 37147 37148 37149 37150 37152 37154 37160 37163 37168 37169 37170 37171 37172 37173 37175 37176 37177 37179 37181 37186 37187 37192 37196 37198 37199 37201 37202 37208 37209 37210 37211 37215 37218 37223 37224 37227 37230 37231 37233 37237 37238 37241 37243 37245 37248 37250 37251 37252 37254 37255 37256 37259 37260 37261 37263 37265 37266 37270 37273 37274 37275 37283 37285 37287 37290 37291 37292 37293 37295 37304 37306 37307 37311 37315 37317 37320 37321 37323 37324 37326 37327 37328 37329 37330 37331 37332 37334 37336 37337 37338 37345 37347 37351 37352 37356 37358 37359 37361 37363 37367 37368 37369 37371 37372 37373 37377 37381 37382 37383 37385 37388 37390 37394 37396 37399 37400 37401 37402 37404 37405 37408 37413 37414 37417 37420 37423 37425 37426 37429 37436 37439 37440 37444 37445 37447 37449 37452 37454 37458 37459 37464 37465 37469 37470 37482 37483 37484 37486 37490 37493 37496 37498 37499 37500 37503 37506 37507 37508 37510 37516 37521 37522 37523 37524 37527 37533 37538 37539 37540 37544 37545 37546 37547 37548 37553 37556 37562 37563 37564 37566 37567 37572 37574 37577 37578 37580 37582 37583 37584 37585 37586 37588 37589 37595 37597 37601 37605 37607 37608 37612 37613 37614 37615 37618 37620 37622 37626 37628 37629 37632 37642 37643 37644 37645 37651 37652 37656 37659 37660 37661 37662 37667 37668 37671 37672 37675 37676 37678 37680 37682 37683 37684 37685 37686 37687 37693 37694 37698 37701 37702 37704 37705 37706 37708 37711 37712 37713 37714 37716 37720 37721 37724 37726 37727 37731 37733 37734 37735 37737 37739 37741 37742 37744 37745 37749 37750 37752 37754 37755 37758 37759 37760 37762 37766 37767 37771 37773 37774 37775 37778 37780 37781 37783 37785 37792 37793 37794 37799 37802 37803 37805 37807 37808 37813 37815 37816 37819 37820 37821 37822 37823 37829 37830 37834 37835 37836 37837 37840 37841 37842 37846 37847 37848 37849 37850 37854 37857 37861 37866 37872 37873 37875 37876 37877 37880 37881 37882 37884 37888 37889 37890 37891 37892 37895 37897 37899 37902 37904 37905 37907 37910 37912 37913 37914 37915 37918 37919 37921 37925 37927 37932 37933 37935 37936 37938 37939 37940 37942 37943 37945 37947 37949 37950 37952 37954 37959 37960 37963 37965 37966 37969 37971 37975 37976 37977 37978 37980 37982 37984 37986 37987 37989 37990 37996 37999 38000 38001 38002 38005 38012 38014 38016 38017 38019 38022 38025 38026 38028 38033 38035 38036 38038 38039 38041 38043 38044 38045 38048 38051 38052 38053 38054 38055 38058 38062 38064 38065 38066 38068 38070 38072 38075 38079 38080 38083 38084 38085 38086 38088 38089 38090 38091 38092 38093 38094 38097 38098 38107 38115 38122 38127 38128 38129 38132 38134 38135 38136 38137 38139 38140 38142 38143 38146 38147 38150 38152 38154 38155 38156 38158 38161 38163 38165 38166 38167 38170 38171 38172 38175 38176 38177 38179 38181 38182 38185 38186 38187 38189 38191 38193 38197 38201 38203 38204 38205 38208 38210 38211 38213 38216 38218 38219 38221 38229 38231 38232 38233 38236 38239 38240 38241 38242 38253 38254 38257 38261 38263 38264 38267 38268 38269 38272 38273 38274 38276 38280 38281 38282 38284 38287 38288 38293 38296 38298 38306 38308 38311 38314 38316 38320 38321 38322 38325 38326 38327 38329 38330 38331 38333 38335 38336 38339 38340 38341 38348 38349 38352 38354 38357 38359 38360 38361 38363 38364 38368 38374 38377 38382 38383 38385 38386 38388 38389 38395 38397 38399 38400 38401 38404 38405 38406 38409 38410 38413 38414 38416 38417 38418 38421 38423 38427 38429 38430 38432 38433 38434 38435 38437 38438 38443 38444 38455 38456 38457 38465 38466 38467 38468 38469 38471 38472 38473 38480 38482 38486 38487 38490 38491 38492 38493 38496 38499 38505 38507 38508 38510 38513 38524 38525 38528 38529 38530 38531 38533 38535 38537 38543 38544 38545 38546 38548 38550 38551 38554 38555 38556 38558 38560 38561 38563 38568 38570 38571 38572 38575 38576 38578 38581 38582 38584 38585 38586 38587 38588 38593 38596 38597 38601 38602 38603 38605 38607 38609 38610 38612 38615 38618 38620 38621 38622 38627 38631 38632 38635 38637 38640 38642 38645 38646 38648 38651 38655 38658 38659 38662 38663 38667 38670 38671 38673 38677 38678 38679 38680 38684 38685 38686 38687 38688 38691 38696 38697 38702 38704 38705 38706 38707 38708 38709 38710 38712 38713 38714 38715 38716 38717 38719 38721 38726 38727 38729 38730 38733 38735 38742 38744 38749 38751 38752 38755 38757 38760 38761 38763 38766 38768 38769 38772 38775 38777 38779 38783 38786 38790 38792 38794 38795 38797 38798 38799 38800 38803 38804 38806 38808 38817 38821 38823 38824 38825 38826 38829 38831 38834 38835 38837 38839 38841 38842 38844 38846 38856 38865 38867 38868 38869 38871 38872 38880 38882 38885 38886 38892 38893 38894 38896 38899 38902 38904 38909 38912 38913 38916 38917 38920 38924 38925 38927 38930 38931 38933 38940 38941 38942 38943 38947 38950 38952 38955 38957 38960 38964 38967 38968 38971 38972 38973 38974 38975 38978 38983 38986 38987 38989 38992 38995 38997 39000 39001 39002 39003 39004 39005 39007 39008 39011 39012 39015 39016 39018 39022 39024 39025 39030 39031 39034 39035 39036 39038 39041 39044 39055 39058 39059 39062 39063 39067 39069 39070 39076 39078 39080 39081 39082 39086 39087 39088 39089 39092 39093 39095 39097 39100 39104 39105 39107 39111 39112 39113 39116 39118 39119 39122 39123 39124 39128 39129 39130 39134 39135 39136 39137 39139 39140 39143 39149 39153 39155 39158 39159 39161 39162 39164 39167 39169 39170 39171 39173 39177 39178 39180 39181 39182 39183 39184 39185 39189 39192 39194 39196 39200 39201 39206 39207 39209 39210 39211 39217 39219 39220 39221 39225 39226 39227 39229 39231 39232 39236 39238 39244 39245 39246 39248 39250 39253 39255 39256 39257 39262 39263 39264 39265 39268 39272 39276 39277 39278 39280 39282 39285 39286 39288 39289 39295 39300 39302 39303 39305 39307 39311 39315 39316 39317 39320 39321 39330 39333 39337 39341 39342 39347 39348 39349 39351 39355 39356 39358 39360 39362 39363 39364 39366 39370 39372 39374 39375 39376 39377 39379 39381 39383 39391 39392 39393 39395 39396 39397 39399 39400 39405 39407 39416 39418 39426 39435 39436 39437 39438 39440 39441 39442 39443 39448 39454 39455 39456 39457 39458 39459 39461 39463 39466 39467 39469 39472 39473 39476 39478 39480 39481 39485 39492 39493 39495 39496 39497 39502 39503 39504 39505 39509 39512 39522 39527 39528 39529 39532 39534 39535 39539 39549 39554 39557 39560 39561 39564 39568 39569 39575 39576 39577 39579 39580 39581 39582 39583 39584 39585 39587 39588 39591 39594 39596 39599 39603 39607 39610 39611 39612 39614 39618 39623 39627 39631 39632 39637 39638 39639 39643 39645 39655 39660 39661 39668 39672 39673 39675 39681 39694 39696 39698 39699 39700 39705 39710 39712 39715 39717 39719 39720 39723 39725 39728 39732 39733 39737 39740 39742 39743 39745 39749 39756 39758 39759 39760 39761 39763 39769 39770 39773 39774 39775 39776 39778 39779 39780 39785 39787 39789 39791 39792 39795 39797 39798 39802 39805 39807 39809 39812 39815 39816 39819 39824 39826 39827 39828 39829 39832 39838 39841 39842 39843 39844 39849 39852 39853 39854 39859 39861 39862 39863 39865 39867 39868 39872 39875 39878 39880 39883 39885 39886 39888 39892 39894 39896 39897 39898 39899 39902 39903 39906 39909 39910 39911 39913 39914 39917 39919 39923 39924 39925 39926 39931 39932 39933 39934 39940 39941 39943 39944 39945 39948 39949 39952 39953 39955 39958 39959 39961 39963 39965 39969 39970 39973 39974 39980 39982 39986 39987 39988 39989 39993 39994 39995 39996 39999 40000 40001 40004 40005 40006 40008 40010 40011 40012 40014 40021 40022 40025 40026 40029 40032 40033 40034 40037 40041 40042 40045 40046 40048 40051 40052 40053 40055 40056 40057 40058 40060 40061 40062 40065 40068 40069 40072 40073 40076 40077 40078 40081 40082 40086 40087 40093 40098 40099 40107 40109 40114 40115 40121 40124 40126 40127 40129 40134 40136 40137 40139 40140 40144 40150 40153 40154 40161 40164 40171 40172 40175 40176 40177 40179 40184 40190 40193 40194 40195 40196 40198 40199 40202 40205 40206 40208 40216 40217 40218 40219 40220 40222 40223 40225 40226 40227 40228 40231 40237 40241 40244 40245 40246 40249 40251 40252 40257 40258 40259 40261 40268 40270 40273 40274 40277 40278 40279 40285 40290 40291 40292 40293 40294 40296 40299 40302 40305 40307 40312 40314 40317 40319 40320 40323 40324 40331 40332 40333 40334 40335 40338 40341 40343 40347 40348 40349 40351 40352 40353 40355 40357 40359 40360 40361 40362 40363 40368 40369 40371 40372 40374 40376 40378 40381 40385 40386 40388 40389 40390 40393 40396 40397 40401 40402 40404 40407 40408 40409 40411 40413 40416 40418 40421 40423 40425 40426 40428 40432 40433 40434 40435 40436 40439 40441 40442 40444 40445 40447 40448 40449 40452 40459 40460 40461 40463 40464 40467 40468 40469 40470 40471 40472 40474 40476 40479 40480 40481 40483 40489 40491 40493 40494 40495 40498 40504 40507 40509 40512 40514 40515 40517 40520 40526 40529 40530 40533 40534 40538 40539 40542 40543 40544 40547 40548 40549 40550 40552 40553 40558 40560 40561 40569 40570 40575 40576 40580 40581 40583 40585 40587 40592 40594 40598 40601 40603 40604 40605 40606 40607 40608 40609 40614 40617 40619 40622 40623 40624 40625 40632 40636 40639 40642 40643 40644 40648 40652 40653 40656 40658 40664 40665 40669 40672 40673 40675 40676 40679 40684 40687 40689 40695 40704 40706 40707 40712 40713 40714 40715 40719 40720 40725 40728 40733 40735 40737 40738 40741 40742 40743 40746 40747 40750 40752 40753 40757 40758 40759 40760 40762 40764 40770 40771 40772 40774 40779 40781 40785 40786 40788 40792 40803 40804 40805 40807 40809 40811 40812 40813 40814 40815 40816 40817 40818 40822 40824 40827 40828 40830 40834 40840 40843 40846 40847 40851 40855 40856 40859 40860 40863 40864 40865 40866 40867 40868 40871 40874 40878 40880 40883 40885 40889 40890 40891 40892 40902 40903 40904 40907 40909 40912 40916 40918 40920 40924 40925 40926 40927 40928 40933 40939 40943 40946 40949 40950 40954 40957 40958 40959 40960 40963 40964 40965 40971 40972 40974 40976 40977 40978 40979 40983 40987 40991 40992 40993 40995 40998 41000 41002 41003 41004 41005 41007 41008 41013 41014 41017 41018 41019 41020 41024 41027 41028 41032 41033 41037 41041 41042 41044 41045 41046 41049 41050 41051 41055 41059 41062 41064 41070 41073 41074 41077 41080 41081 41082 41084 41088 41089 41091 41093 41094 41096 41097 41099 41105 41106 41108 41116 41117 41118 41122 41123 41125 41131 41138 41143 41151 41152 41155 41157 41163 41165 41167 41169 41173 41176 41177 41179 41181 41188 41189 41190 41194 41195 41196 41203 41210 41214 41215 41218 41219 41220 41224 41225 41234 41238 41239 41241 41242 41244 41246 41250 41254 41256 41258 41259 41261 41271 41279 41280 41282 41285 41287 41288 41289 41291 41299 41300 41305 41308 41309 41310 41312 41313 41314 41317 41319 41324 41329 41332 41334 41336 41338 41339 41340 41348 41350 41355 41357 41358 41359 41360 41362 41365 41366 41371 41373 41375 41376 41381 41382 41383 41384 41385 41388 41391 41393 41395 41397 41403 41408 41417 41419 41424 41430 41432 41433 41437 41440 41441 41443 41444 41446 41453 41455 41457 41461 41463 41464 41465 41466 41468 41469 41470 41475 41477 41480 41481 41482 41485 41490 41492 41493 41497 41499 41500 41504 41505 41506 41507 41510 41514 41515 41517 41521 41524 41526 41527 41529 41530 41532 41533 41534 41535 41537 41543 41550 41553 41554 41557 41561 41562 41568 41573 41574 41575 41584 41586 41591 41592 41595 41597 41599 41603 41604 41609 41610 41611 41613 41615 41618 41620 41622 41625 41628 41634 41636 41639 41640 41643 41648 41651 41654 41658 41661 41663 41667 41671 41672 41676 41682 41685 41687 41695 41697 41700 41701 41704 41705 41713 41714 41716 41717 41719 41720 41721 41727 41730 41732 41733 41735 41737 41738 41739 41740 41747 41748 41753 41760 41762 41769 41772 41773 41774 41775 41776 41778 41780 41783 41784 41788 41791 41792 41793 41794 41799 41802 41813 41814 41816 41819 41820 41821 41822 41823 41824 41826 41829 41836 41840 41841 41842 41843 41844 41847 41848 41853 41856 41858 41862 41867 41869 41870 41872 41875 41876 41879 41883 41884 41890 41891 41892 41895 41896 41898 41900 41906 41909 41911 41912 41913 41917 41924 41926 41931 41933 41935 41936 41942 41943 41944 41945 41946 41948 41949 41950 41951 41954 41956 41957 41964 41965 41966 41969 41974 41977 41980 41982 41984 41985 41986 41987 41989 41991 41997 41998 41999 42003 42006 42008 42009 42010 42011 42013 42015 42016 42022 42023 42026 42027 42028 42029 42030 42034 42036 42037 42039 42040 42046 42047 42048 42052 42055 42056 42057 42060 42061 42065 42067 42068 42070 42072 42073 42074 42076 42078 42082 42088 42091 42095 42097 42103 42110 42111 42117 42118 42119 42122 42124 42125 42126 42130 42131 42134 42135 42137 42139 42142 42145 42152 42153 42155 42156 42157 42160 42161 42162 42165 42166 42167 42168 42170 42172 42176 42177 42179 42181 42182 42189 42193 42195 42196 42197 42198 42199 42210 42216 42217 42218 42219 42224 42227 42229 42230 42232 42233 42234 42239 42241 42242 42248 42250 42252 42254 42258 42264 42265 42266 42269 42271 42273 42279 42280 42281 42282 42285 42286 42291 42294 42297 42298 42301 42302 42303 42306 42309 42310 42313 42315 42317 42318 42324 42326 42327 42328 42333 42338 42340 42341 42343 42344 42345 42346 42347 42351 42353 42355 42359 42363 42366 42371 42373 42376 42382 42385 42386 42388 42389 42391 42393 42396 42398 42404 42405 42407 42411 42414 42420 42421 42423 42424 42425 42427 42433 42434 42436 42437 42438 42442 42443 42444 42445 42446 42450 42453 42454 42458 42459 42462 42463 42465 42466 42467 42469 42471 42472 42476 42481 42484 42485 42486 42487 42494 42495 42499 42500 42504 42505 42508 42510 42514 42516 42517 42520 42522 42523 42530 42531 42534 42537 42538 42541 42543 42547 42548 42551 42553 42554 42555 42556 42557 42560 42561 42563 42564 42566 42567 42568 42570 42573 42576 42581 42583 42584 42585 42587 42590 42591 42592 42593 42598 42601 42602 42604 42605 42608 42609 42610 42611 42616 42618 42622 42623 42625 42632 42636 42638 42639 42642 42644 42645 42648 42651 42653 42654 42658 42660 42661 42662 42665 42668 42670 42673 42674 42679 42680 42681 42682 42683 42684 42686 42687 42690 42694 42696 42697 42700 42702 42704 42711 42714 42715 42717 42718 42719 42720 42721 42723 42724 42725 42727 42728 42729 42731 42734 42735 42738 42741 42742 42744 42748 42749 42750 42751 42752 42756 42757 42766 42767 42768 42769 42771 42773 42776 42778 42779 42780 42781 42788 42790 42794 42796 42799 42800 42801 42802 42803 42804 42805 42808 42810 42811 42812 42815 42816 42818 42819 42821 42822 42825 42826 42827 42831 42832 42835 42838 42840 42841 42842 42845 42847 42848 42851 42852 42854 42855 42859 42862 42864 42867 42871 42876 42877 42878 42879 42880 42884 42885 42886 42888 42889 42892 42895 42897 42898 42899 42902 42904 42907 42910 42912 42915 42920 42924 42925 42926 42929 42931 42934 42937 42938 42940 42941 42942 42944 42945 42947 42949 42951 42952 42953 42957 42958 42959 42961 42962 42963 42966 42967 42968 42976 42977 42980 42985 42986 42990 42994 42999 43000 43001 43003 43004 43005 43006 43007 43008 43010 43011 43012 43015 43016 43017 43025 43026 43027 43028 43029 43036 43037 43038 43039 43041 43042 43043 43044 43045 43049 43050 43053 43054 43060 43062 43063 43066 43067 43068 43069 43079 43081 43082 43084 43087 43090 43091 43093 43094 43095 43097 43100 43102 43103 43104 43105 43107 43111 43112 43113 43115 43117 43118 43121 43127 43129 43132 43133 43134 43137 43139 43142 43146 43149 43150 43153 43154 43156 43157 43158 43160 43161 43162 43163 43165 43166 43167 43171 43176 43177 43179 43186 43187 43190 43194 43196 43200 43203 43208 43209 43213 43219 43221 43222 43224 43226 43227 43228 43235 43238 43241 43248 43249 43250 43254 43255 43256 43257 43259 43260 43262 43263 43264 43267 43268 43269 43270 43272 43273 43276 43277 43278 43281 43282 43284 43286 43288 43289 43294 43295 43296 43298 43299 43303 43313 43316 43319 43325 43326 43327 43334 43335 43337 43338 43342 43344 43345 43346 43348 43350 43355 43358 43360 43362 43363 43364 43367 43368 43374 43376 43377 43378 43380 43384 43385 43388 43389 43390 43391 43392 43393 43394 43405 43407 43411 43413 43414 43415 43419 43420 43422 43427 43432 43433 43438 43441 43442 43443 43445 43450 43452 43453 43454 43455 43456 43460 43461 43463 43466 43469 43471 43473 43474 43476 43480 43482 43485 43487 43488 43490 43493 43494 43497 43499 43501 43502 43503 43505 43506 43510 43513 43514 43515 43516 43517 43520 43522 43523 43525 43529 43530 43534 43535 43539 43544 43545 43549 43550 43552 43553 43555 43557 43559 43560 43561 43562 43569 43570 43571 43575 43576 43577 43580 43589 43594 43597 43600 43601 43603 43604 43605 43606 43607 43608 43609 43620 43626 43627 43629 43630 43631 43632 43633 43637 43638 43639 43640 43641 43642 43643 43645 43646 43647 43648 43649 43650 43651 43654 43655 43656 43658 43660 43664 43666 43667 43669 43671 43672 43673 43675 43677 43680 43681 43684 43685 43688 43689 43690 43693 43695 43696 43699 43701 43703 43705 43706 43707 43709 43713 43714 43717 43723 43726 43730 43731 43734 43735 43736 43739 43740 43744 43748 43750 43751 43752 43754 43755 43758 43759 43762 43765 43767 43771 43772 43774 43777 43779 43782 43787 43788 43791 43793 43794 43795 43796 43797 43805 43806 43807 43818 43821 43823 43826 43827 43829 43830 43831 43836 43839 43841 43845 43846 43849 43850 43851 43852 43853 43858 43859 43860 43864 43867 43869 43872 43875 43876 43877 43879 43887 43889 43892 43896 43899 43902 43905 43906 43908 43909 43911 43913 43916 43918 43919 43920 43925 43926 43928 43930 43933 43936 43937 43940 43945 43948 43950 43951 43954 43956 43957 43962 43966 43967 43968 43969 43970 43972 43973 43974 43976 43980 43982 43986 43987 43990 43991 43992 43993 43996 43997 43998 43999 44003 44008 44011 44018 44019 44020 44032 44036 44041 44042 44047 44050 44056 44059 44063 44065 44068 44070 44074 44076 44078 44079 44083 44084 44085 44087 44088 44091 44095 44096 44098 44099 44100 44101 44102 44105 44106 44107 44110 44112 44114 44117 44118 44122 44123 44130 44134 44139 44140 44148 44151 44153 44156 44160 44161 44165 44168 44170 44172 44173 44175 44179 44186 44187 44188 44190 44192 44193 44197 44199 44208 44216 44219 44221 44222 44224 44227 44228 44231 44233 44245 44247 44250 44252 44253 44254 44256 44262 44265 44266 44268 44269 44272 44273 44277 44279 44282 44283 44288 44289 44293 44296 44299 44300 44302 44304 44305 44306 44307 44308 44309 44310 44312 44315 44321 44326 44327 44330 44331 44332 44333 44335 44336 44339 44340 44344 44348 44351 44354 44360 44362 44363 44366 44368 44372 44373 44374 44376 44377 44378 44379 44384 44386 44387 44389 44390 44398 44400 44402 44405 44408 44412 44414 44419 44422 44423 44424 44425 44426 44427 44429 44433 44434 44437 44439 44441 44442 44448 44450 44451 44456 44457 44461 44464 44470 44471 44473 44476 44480 44482 44484 44487 44488 44489 44491 44493 44498 44500 44502 44503 44508 44509 44510 44513 44514 44517 44521 44524 44526 44527 44528 44530 44531 44534 44536 44541 44546 44549 44551 44553 44560 44563 44567 44569 44570 44571 44573 44574 44577 44580 44583 44585 44589 44592 44596 44598 44599 44600 44602 44603 44606 44607 44613 44616 44618 44619 44622 44625 44629 44631 44635 44638 44642 44643 44645 44647 44650 44652 44655 44657 44659 44662 44668 44670 44672 44681 44684 44689 44691 44692 44693 44696 44700 44701 44703 44704 44708 44711 44713 44715 44717 44719 44721 44724 44726 44727 44730 44734 44736 44738 44741 44744 44746 44754 44755 44756 44757 44758 44759 44760 44761 44762 44766 44767 44770 44771 44772 44781 44782 44786 44787 44788 44791 44794 44796 44799 44801 44803 44805 44806 44807 44808 44810 44815 44816 44818 44822 44823 44825 44828 44829 44836 44840 44841 44842 44843 44848 44850 44854 44856 44857 44858 44859 44861 44865 44866 44869 44872 44873 44874 44876 44877 44878 44881 44884 44886 44889 44890 44893 44895 44898 44899 44900 44904 44906 44910 44912 44913 44914 44915 44917 44922 44923 44925 44927 44929 44940 44941 44942 44946 44950 44951 44952 44955 44960 44961 44962 44964 44969 44971 44974 44976 44978 44981 44982 44987 44988 44989 44992 44994 45000 45005 45007 45009 45011 45018 45019 45021 45024 45025 45026 45027 45031 45033 45035 45037 45038 45044 45045 45049 45051 45052 45056 45057 45059 45061 45062 45064 45065 45066 45069 45079 45081 45083 45085 45086 45087 45088 45089 45090 45093 45094 45096 45098 45099 45100 45101 45103 45106 45107 45108 45111 45112 45113 45117 45119 45120 45122 45123 45127 45129 45130 45131 45132 45134 45138 45139 45140 45141 45142 45144 45145 45146 45149 45151 45153 45154 45155 45156 45157 45159 45164 45166 45169 45170 45179 45181 45183 45184 45187 45192 45194 45196 45197 45200 45206 45208 45209 45213 45214 45215 45217 45219 45220 45223 45225 45227 45229 45230 45234 45235 45236 45240 45241 45246 45247 45253 45254 45259 45260 45264 45266 45268 45277 45278 45279 45280 45282 45284 45285 45289 45290 45291 45292 45294 45296 45298 45302 45303 45305 45307 45311 45313 45314 45317 45320 45321 45324 45325 45328 45329 45330 45338 45339 45343 45345 45346 45348 45350 45353 45360 45365 45368 45371 45381 45383 45384 45385 45386 45387 45389 45390 45391 45392 45397 45398 45402 45404 45407 45412 45413 45416 45417 45420 45424 45425 45427 45428 45430 45434 45436 45438 45441 45443 45446 45449 45453 45457 45462 45463 45464 45465 45466 45467 45468 45469 45470 45471 45476 45478 45482 45483 45484 45486 45488 45489 45492 45499 45503 45509 45510 45524 45525 45528 45533 45538 45539 45545 45546 45547 45553 45557 45559 45563 45564 45566 45571 45573 45576 45578 45579 45580 45582 45587 45589 45591 45592 45598 45600 45601 45602 45604 45605 45610 45611 45613 45614 45616 45620 45623 45624 45627 45630 45631 45635 45639 45642 45644 45646 45651 45652 45653 45658 45661 45664 45665 45668 45670 45671 45673 45675 45676 45678 45680 45681 45682 45686 45691 45692 45696 45697 45700 45701 45706 45708 45709 45711 45712 45714 45719 45723 45724 45726 45729 45730 45731 45732 45736 45740 45741 45745 45749 45750 45753 45755 45759 45760 45761 45764 45765 45766 45767 45769 45773 45775 45777 45781 45782 45786 45787 45790 45791 45792 45793 45794 45799 45800 45807 45809 45811 45812 45813 45814 45816 45821 45822 45823 45829 45836 45837 45840 45841 45844 45846 45847 45848 45851 45854 45855 45856 45857 45859 45861 45862 45863 45864 45865 45866 45867 45872 45875 45876 45881 45883 45884 45885 45887 45888 45891 45893 45894 45895 45901 45902 45905 45906 45908 45916 45920 45921 45923 45924 45931 45933 45936 45939 45942 45947 45949 45951 45955 45956 45957 45958 45961 45964 45965 45966 45967 45969 45970 45972 45977 45978 45980 45982 45983 45984 45987 45988 45993 45998 46000 46001 46002 46007 46008 46010 46011 46012 46016 46018 46019 46022 46025 46026 46027 46030 46032 46035 46036 46037 46047 46049 46050 46051 46052 46054 46055 46057 46059 46061 46062 46067 46069 46071 46072 46073 46074 46076 46078 46080 46081 46086 46091 46094 46098 46103 46106 46107 46108 46111 46113 46115 46119 46122 46123 46124 46125 46127 46131 46132 46133 46134 46136 46138 46140 46142 46144 46146 46147 46148 46150 46151 46153 46156 46159 46160 46164 46165 46166 46169 46170 46172 46175 46176 46180 46182 46183 46184 46185 46186 46187 46189 46192 46194 46195 46198 46201 46205 46206 46214 46217 46220 46224 46225 46233 46237 46238 46239 46244 46247 46249 46250 46252 46256 46258 46260 46261 46265 46267 46270 46273 46277 46278 46282 46285 46286 46287 46288 46291 46292 46293 46294 46297 46299 46301 46305 46306 46311 46312 46315 46324 46329 46332 46336 46340 46343 46345 46347 46349 46351 46356 46357 46359 46361 46362 46363 46364 46373 46376 46377 46382 46384 46385 46387 46388 46394 46399 46400 46401 46402 46404 46405 46409 46414 46415 46418 46421 46423 46427 46429 46432 46433 46434 46437 46438 46441 46442 46447 46448 46454 46456 46457 46460 46462 46464 46474 46476 46477 46478 46481 46485 46488 46492 46493 46494 46498 46500 46501 46503 46508 46512 46513 46519 46521 46524 46526 46528 46530 46531 46533 46534 46537 46539 46544 46546 46551 46552 46559 46560 46563 46564 46567 46571 46572 46575 46582 46585 46588 46589 46590 46591 46594 46595 46603 46605 46609 46610 46611 46615 46616 46620 46621 46622 46623 46627 46628 46629 46631 46632 46633 46635 46640 46641 46643 46645 46647 46656 46657 46659 46660 46661 46663 46667 46672 46675 46677 46684 46689 46692 46693 46694 46695 46696 46697 46698 46700 46706 46707 46711 46712 46713 46715 46716 46722 46723 46724 46725 46727 46730 46731 46733 46736 46740 46741 46743 46745 46746 46749 46750 46751 46752 46753 46755 46757 46760 46762 46764 46765 46767 46768 46771 46772 46773 46774 46777 46778 46779 46788 46791 46792 46793 46796 46798 46801 46802 46805 46809 46812 46813 46822 46823 46830 46831 46833 46835 46837 46838 46839 46844 46847 46850 46853 46860 46862 46865 46866 46870 46871 46873 46875 46877 46878 46879 46880 46883 46884 46887 46891 46894 46898 46902 46903 46904 46908 46909 46911 46914 46916 46917 46918 46920 46921 46922 46929 46935 46940 46944 46946 46949 46950 46952 46955 46956 46957 46961 46966 46973 46974 46975 46977 46978 46980 46982 46983 46985 46989 46990 46991 46993 46994 46997 47000 47006 47009 47012 47016 47018 47024 47027 47028 47030 47031 47033 47034 47037 47039 47041 47046 47047 47053 47056 47057 47058 47059 47061 47062 47065 47067 47071 47075 47078 47079 47082 47084 47085 47087 47090 47095 47096 47100 47103 47105 47106 47107 47108 47111 47115 47117 47118 47121 47122 47123 47126 47128 47130 47132 47134 47136 47144 47147 47148 47154 47158 47162 47163 47165 47167 47168 47172 47175 47178 47179 47180 47187 47191 47192 47195 47197 47200 47203 47204 47205 47206 47207 47211 47214 47215 47216 47217 47218 47219 47223 47224 47228 47230 47232 47235 47241 47244 47246 47250 47252 47256 47257 47258 47262 47266 47269 47271 47273 47275 47277 47282 47283 47284 47286 47289 47290 47291 47292 47293 47295 47296 47298 47300 47301 47302 47306 47309 47311 47312 47314 47315 47317 47318 47321 47324 47325 47326 47330 47334 47337 47338 47340 47341 47347 47348 47349 47353 47355 47356 47357 47358 47359 47361 47364 47371 47373 47377 47378 47379 47381 47383 47387 47392 47395 47397 47398 47399 47400 47401 47402 47403 47405 47408 47410 47414 47417 47420 47421 47422 47423 47427 47431 47435 47436 47437 47438 47443 47447 47454 47455 47456 47459 47460 47463 47466 47467 47468 47471 47473 47474 47477 47480 47482 47485 47487 47491 47495 47496 47498 47499 47501 47502 47503 47506 47512 47513 47516 47518 47520 47521 47522 47524 47525 47527 47531 47532 47536 47538 47540 47541 47544 47546 47549 47556 47559 47561 47562 47565 47567 47568 47569 47573 47575 47579 47580 47581 47583 47589 47590 47591 47592 47596 47597 47598 47601 47602 47603 47605 47610 47614 47615 47617 47619 47623 47626 47629 47631 47635 47636 47638 47639 47641 47642 47644 47650 47653 47654 47655 47656 47657 47659 47661 47663 47667 47671 47675 47676 47678 47679 47683 47684 47688 47689 47690 47694 47695 47696 47698 47699 47700 47702 47705 47707 47713 47716 47718 47721 47723 47724 47725 47729 47731 47732 47733 47738 47739 47741 47743 47745 47746 47747 47751 47753 47754 47755 47756 47757 47762 47767 47770 47771 47772 47773 47777 47779 47781 47787 47788 47789 47790 47791 47792 47793 47794 47798 47801 47803 47806 47807 47808 47810 47811 47813 47814 47815 47818 47824 47827 47832 47835 47837 47838 47839 47842 47851 47852 47854 47856 47857 47860 47862 47863 47864 47865 47867 47871 47872 47880 47881 47882 47883 47885 47886 47887 47890 47891 47898 47902 47904 47908 47909 47910 47911 47915 47917 47923 47924 47925 47926 47927 47930 47931 47932 47935 47938 47940 47942 47946 47947 47949 47950 47954 47956 47960 47962 47964 47972 47975 47976 47978 47982 47983 47984 47985 47986 47988 47990 47993 47995 47998 48001 48002 48004 48008 48011 48012 48013 48014 48018 48020 48021 48022 48023 48028 48029 48031 48032 48035 48036 48039 48040 48041 48042 48043 48045 48049 48050 48055 48056 48057 48058 48062 48065 48066 48068 48070 48073 48074 48075 48077 48078 48079 48081 48082 48084 48089 48091 48092 48093 48094 48095 48096 48097 48107 48109 48110 48111 48112 48114 48119 48120 48121 48123 48124 48126 48127 48128 48130 48131 48132 48133 48135 48136 48138 48142 48144 48149 48152 48155 48157 48158 48161 48167 48168 48173 48174 48176 48177 48179 48183 48185 48187 48189 48190 48193 48194 48198 48199 48200 48203 48204 48205 48207 48210 48211 48213 48216 48217 48225 48227 48229 48230 48231 48232 48238 48241 48242 48243 48244 48245 48246 48249 48253 48256 48259 48265 48267 48270 48271 48278 48280 48283 48288 48289 48290 48291 48292 48293 48295 48296 48299 48300 48304 48312 48313 48315 48317 48318 48320 48321 48322 48325 48326 48327 48332 48338 48341 48343 48344 48345 48346 48347 48348 48349 48350 48353 48355 48357 48360 48362 48366 48367 48368 48369 48371 48372 48373 48375 48383 48386 48388 48389 48392 48393 48399 48402 48405 48409 48412 48413 48418 48422 48424 48425 48426 48429 48430 48432 48436 48437 48440 48441 48443 48444 48446 48447 48450 48452 48453 48454 48459 48461 48464 48468 48469 48473 48474 48476 48478 48480 48481 48482 48484 48486 48488 48489 48490 48500 48501 48502 48503 48504 48505 48507 48508 48514 48516 48517 48518 48520 48523 48525 48526 48530 48531 48535 48536 48537 48538 48540 48542 48544 48547 48549 48552 48562 48563 48564 48565 48567 48569 48571 48575 48576 48579 48581 48583 48587 48589 48590 48592 48595 48600 48602 48609 48611 48612 48614 48615 48616 48618 48620 48622 48625 48627 48628 48634 48638 48640 48644 48649 48650 48652 48657 48659 48661 48668 48669 48670 48673 48674 48676 48677 48679 48682 48683 48684 48688 48689 48690 48692 48693 48694 48698 48702 48703 48705 48707 48708 48710 48711 48712 48714 48715 48716 48719 48720 48721 48724 48726 48727 48730 48731 48732 48735 48743 48745 48747 48749 48750 48751 48752 48753 48757 48764 48765 48766 48769 48775 48781 48783 48785 48786 48787 48790 48793 48795 48799 48801 48802 48803 48805 48811 48814 48815 48816 48817 48819 48820 48824 48829 48830 48832 48834 48835 48839 48840 48843 48845 48846 48853 48854 48856 48860 48863 48864 48865 48866 48867 48869 48876 48877 48879 48883 48884 48887 48888 48890 48892 48897 48898 48901 48902 48906 48907 48909 48910 48911 48914 48916 48920 48923 48924 48927 48928 48931 48933 48934 48935 48936 48939 48944 48948 48951 48953 48955 48959 48960 48961 48962 48963 48966 48968 48969 48971 48973 48975 48978 48982 48984 48985 48991 49001 49007 49008 49012 49013 49017 49021 49031 49032 49036 49040 49042 49043 49045 49047 49049 49051 49052 49053 49054 49055 49058 49059 49063 49064 49066 49067 49069 49071 49072 49075 49076 49077 49078 49079 49084 49085 49086 49088 49097 49099 49103 49104 49108 49112 49114 49117 49119 49120 49121 49122 49123 49124 49126 49127 49128 49130 49134 49135 49138 49140 49143 49146 49149 49152 49153 49154 49158 49159 49162 49163 49164 49167 49168 49169 49172 49173 49181 49184 49188 49191 49192 49195 49205 49207 49208 49212 49218 49219 49224 49225 49226 49228 49230 49231 49238 49239 49242 49243 49244 49247 49249 49250 49252 49253 49254 49257 49258 49261 49262 49263 49265 49266 49267 49268 49269 49271 49273 49274 49275 49276 49277 49278 49284 49285 49287 49292 49294 49296 49298 49299 49300 49301 49302 49303 49304 49306 49308 49310 49312 49313 49314 49315 49317 49319 49321 49324 49325 49327 49328 49330 49334 49335 49336 49341 49342 49345 49346 49347 49348 49349 49352 49353 49358 49359 49361 49364 49365 49366 49371 49372 49375 49381 49384 49385 49386 49387 49388 49389 49394 49395 49398 49399 49400 49403 49405 49409 49410 49415 49418 49419 49420 49424 49428 49429 49430 49433 49438 49444 49445 49446 49449 49454 49455 49457 49458 49460 49461 49462 49463 49465 49467 49469 49472 49475 49476 49477 49478 49479 49480 49482 49483 49484 49486 49487 49489 49492 49494 49495 49496 49498 49499 49501 49502 49503 49505 49509 49511 49513 49517 49518 49521 49522 49523 49526 49527 49533 49537 49541 49543 49544 49546 49549 49551 49553 49558 49559 49562 49563 49564 49567 49570 49574 49577 49579 49582 49584 49587 49588 49590 49596 49601 49602 49604 49606 49614 49616 49617 49619 49621 49624 49627 49628 49629 49631 49632 49633 49636 49638 49639 49649 49650 49651 49652 49659 49660 49663 49665 49667 49670 49671 49676 49677 49679 49680 49681 49682 49687 49690 49691 49693 49694 49696 49706 49707 49708 49712 49717 49720 49727 49728 49729 49731 49734 49736 49739 49743 49744 49745 49749 49750 49751 49752 49755 49758 49759 49763 49764 49765 49767 49768 49774 49776 49778 49780 49781 49782 49789 49790 49791 49793 49794 49796 49800 49801 49803 49804 49805 49806 49807 49810 49811 49812 49817 49818 49820 49821 49822 49823 49826 49828 49831 49832 49837 49838 49840 49841 49842 49843 49845 49847 49850 49851 49855 49857 49861 49862 49865 49868 49870 49875 49878 49880 49882 49883 49889 49890 49893 49895 49897 49898 49899 49900 49902 49907 49908 49910 49911 49915 49916 49919 49923 49927 49928 49937 49941 49945 49947 49948 49951 49953 49955 49958 49963 49965 49966 49968 49970 49976 49977 49979 49980 49982 49987 49989 49999 50006 50011 50012 50015 50017 50018 50019 50020 50021 50026 50027 50031 50034 50036 50037 50041 50051 50052 50059 50060 50061 50067 50068 50069 50070 50071 50076 50077 50081 50082 50083 50084 50085 50088 50091 50092 50094 50099 50105 50108 50111 50118 50119 50121 50122 50123 50126 50127 50130 50131 50132 50135 50140 50143 50150 50151 50153 50159 50164 50165 50170 50175 50176 50181 50182 50183 50187 50189 50190 50192 50195 50196 50197 50200 50201 50202 50208 50211 50212 50214 50217 50219 50221 50222 50223 50226 50227 50229 50231 50235 50237 50238 50239 50245 50253 50254 50255 50256 50257 50258 50259 50260 50261 50264 50269 50270 50271 50279 50280 50283 50285 50289 50294 50299 50300 50305 50306 50308 50310 50311 50312 50318 50319 50321 50322 50324 50328 50329 50330 50333 50335 50338 50340 50342 50343 50346 50347 50349 50350 50352 50355 50356 50358 50363 50365 50366 50367 50374 50377 50381 50385 50386 50389 50390 50393 50396 50400 50403 50404 50405 50406 50408 50409 50414 50415 50416 50417 50419 50420 50424 50427 50429 50431 50437 50438 50439 50440 50441 50443 50444 50447 50448 50451 50452 50453 50455 50456 50458 50459 50460 50465 50466 50468 50471 50473 50474 50475 50476 50477 50478 50484 50485 50486 50487 50489 50493 50498 50502 50503 50509 50512 50515 50516 50518 50519 50520 50526 50527 50534 50536 50538 50541 50542 50545 50546 50548 50549 50555 50556 50559 50560 50564 50569 50571 50573 50574 50575 50577 50580 50581 50584 50588 50590 50591 50592 50600 50601 50603 50607 50613 50614 50615 50619 50622 50623 50630 50632 50635 50636 50637 50640 50642 50643 50646 50647 50648 50651 50654 50656 50663 50667 50671 50673 50676 50678 50685 50688 50690 50691 50692 50693 50700 50701 50702 50710 50711 50716 50717 50721 50725 50726 50728 50732 50738 50739 50740 50741 50742 50743 50749 50750 50751 50754 50759 50763 50765 50770 50773 50776 50778 50779 50782 50783 50786 50788 50790 50795 50798 50799 50800 50806 50810 50813 50817 50818 50823 50826 50829 50830 50832 50833 50838 50840 50841 50843 50844 50848 50852 50855 50856 50857 50869 50871 50872 50873 50875 50877 50879 50880 50881 50883 50884 50888 50892 50893 50900 50901 50903 50905 50906 50907 50908 50910 50912 50920 50921 50923 50924 50925 50926 50931 50933 50934 50935 50936 50940 50942 50943 50944 50946 50947 50948 50949 50950 50953 50954 50957 50958 50959 50963 50966 50967 50968 50972 50973 50982 50983 50986 50990 50991 50995 50996 51001 51002 51003 51004 51008 51009 51013 51019 51021 51025 51026 51029 51031 51032 51037 51039 51040 51042 51043 51044 51053 51054 51055 51056 51057 51061 51064 51068 51069 51070 51072 51074 51075 51077 51079 51085 51092 51094 51097 51098 51100 51101 51104 51105 51107 51110 51115 51118 51126 51127 51128 51134 51135 51138 51141 51143 51144 51146 51148 51154 51155 51156 51159 51160 51162 51165 51168 51172 51173 51176 51178 51180 51181 51182 51183 51184 51190 51192 51195 51199 51202 51204 51205 51211 51212 51215 51216 51217 51218 51219 51221 51225 51229 51232 51239 51241 51242 51246 51248 51250 51252 51259 51260 51261 51263 51268 51270 51272 51275 51276 51277 51279 51282 51284 51286 51287 51290 51291 51297 51298 51304 51307 51309 51313 51314 51315 51320 51325 51326 51328 51329 51331 51333 51334 51336 51339 51340 51342 51344 51345 51346 51347 51349 51351 51354 51360 51361 51362 51363 51366 51368 51369 51370 51374 51375 51377 51379 51380 51382 51384 51385 51389 51390 51392 51395 51396 51400 51401 51407 51408 51409 51410 51413 51417 51418 51419 51423 51425 51433 51435 51438 51439 51440 51445 51447 51448 51450 51451 51452 51453 51458 51460 51461 51462 51463 51464 51467 51468 51469 51472 51476 51478 51480 51483 51484 51485 51486 51490 51493 51497 51501 51502 51504 51507 51508 51511 51513 51517 51518 51519 51520 51521 51524 51525 51526 51528 51534 51541 51544 51545 51547 51548 51551 51552 51554 51562 51563 51564 51566 51570 51573 51574 51575 51578 51580 51581 51582 51584 51585 51586 51591 51594 51603 51606 51609 51614 51615 51618 51619 51622 51623 51626 51627 51628 51629 51630 51636 51637 51639 51640 51642 51643 51645 51646 51648 51649 51650 51654 51656 51658 51659 51660 51663 51665 51666 51667 51673 51675 51677 51680 51683 51687 51692 51695 51697 51698 51699 51700 51702 51705 51706 51708 51709 51716 51718 51723 51724 51725 51729 51730 51731 51734 51735 51738 51739 51740 51741 51746 51748 51749 51751 51755 51758 51759 51760 51761 51762 51765 51768 51770 51772 51777 51785 51786 51788 51792 51793 51797 51798 51800 51804 51806 51807 51811 51812 51814 51817 51819 51825 51827 51828 51829 51831 51834 51839 51840 51841 51845 51847 51848 51851 51852 51856 51857 51858 51859 51861 51863 51865 51866 51867 51871 51872 51873 51875 51880 51881 51886 51889 51890 51891 51892 51893 51897 51898 51902 51905 51906 51908 51912 51914 51916 51919 51922 51927 51928 51932 51934 51935 51937 51938 51945 51949 51957 51962 51965 51968 51969 51970 51974 51975 51982 51983 51987 51988 51991 51992 51995 51997 52000 52001 52005 52010 52013 52014 52016 52017 52023 52024 52028 52030 52038 52039 52040 52042 52043 52045 52046 52049 52052 52053 52056 52057 52058 52061 52066 52070 52071 52072 52073 52077 52080 52085 52086 52087 52088 52089 52091 52094 52095 52096 52098 52103 52104 52108 52109 52111 52112 52115 52116 52117 52119 52120 52125 52126 52127 52128 52132 52133 52135 52136 52137 52139 52141 52144 52147 52151 52152 52153 52155 52156 52159 52162 52167 52169 52170 52173 52176 52178 52180 52181 52182 52183 52187 52188 52190 52193 52195 52196 52198 52207 52213 52214 52218 52219 52221 52222 52225 52227 52228 52229 52231 52232 52238 52240 52244 52251 52254 52255 52257 52264 52266 52268 52270 52271 52274 52276 52281 52284 52289 52291 52296 52297 52301 52302 52305 52308 52309 52310 52314 52315 52317 52324 52325 52326 52330 52331 52333 52334 52340 52341 52342 52346 52347 52349 52352 52354 52358 52361 52362 52363 52367 52373 52374 52375 52379 52380 52383 52385 52390 52393 52394 52397 52400 52401 52406 52410 52411 52412 52417 52420 52421 52425 52427 52430 52431 52434 52437 52438 52440 52441 52446 52447 52451 52454 52455 52456 52457 52458 52459 52461 52462 52463 52466 52467 52470 52471 52472 52474 52477 52479 52480 52483 52484 52486 52487 52488 52489 52490 52491 52492 52493 52495 52504 52507 52509 52514 52515 52521 52525 52531 52532 52534 52535 52536 52542 52554 52558 52559 52561 52564 52569 52571 52573 52579 52580 52581 52582 52583 52586 52588 52589 52590 52594 52596 52597 52602 52603 52607 52612 52615 52616 52619 52621 52623 52626 52630 52632 52635 52636 52637 52642 52643 52650 52654 52655 52656 52660 52664 52665 52668 52677 52679 52680 52681 52682 52685 52686 52688 52690 52691 52694 52697 52699 52701 52702 52705 52707 52709 52710 52711 52713 52715 52722 52724 52726 52727 52728 52729 52731 52733 52734 52735 52736 52738 52739 52741 52742 52744 52745 52750 52753 52754 52762 52763 52764 52767 52768 52774 52775 52776 52777 52778 52780 52781 52782 52783 52785 52786 52790 52796 52797 52799 52800 52801 52803 52808 52810 52811 52813 52818 52820 52822 52824 52825 52830 52835 52836 52839 52840 52842 52843 52844 52845 52846 52848 52849 52851 52853 52854 52855 52856 52858 52862 52864 52867 52870 52871 52874 52881 52883 52884 52890 52891 52892 52895 52896 52898 52903 52904 52905 52906 52907 52908 52909 52910 52912 52916 52918 52922 52923 52929 52932 52938 52940 52947 52951 52957 52958 52960 52961 52963 52966 52967 52968 52970 52971 52978 52979 52981 52984 52985 52986 52989 52990 52991 52993 52998 52999 53001 53002 53005 53009 53014 53015 53016 53017 53019 53026 53027 53030 53034 53035 53036 53039 53040 53044 53046 53050 53052 53053 53055 53056 53057 53058 53059 53060 53062 53064 53066 53067 53069 53072 53073 53075 53076 53080 53081 53082 53084 53086 53088 53089 53091 53093 53095 53096 53100 53103 53105 53106 53107 53108 53111 53112 53113 53116 53118 53119 53120 53121 53123 53129 53130 53131 53132 53133 53134 53135 53136 53142 53143 53144 53146 53148 53150 53152 53155 53156 53157 53160 53161 53167 53169 53170 53171 53172 53173 53174 53180 53185 53190 53191 53194 53196 53198 53199 53207 53208 53210 53212 53218 53222 53228 53234 53235 53244 53246 53249 53250 53251 53252 53254 53258 53265 53268 53269 53271 53273 53277 53278 53279 53283 53284 53285 53286 53293 53295 53300 53301 53302 53307 53312 53313 53315 53316 53318 53319 53320 53323 53326 53328 53330 53333 53335 53336 53341 53343 53346 53350 53352 53353 53369 53370 53372 53374 53375 53376 53377 53382 53387 53389 53391 53392 53393 53400 53401 53402 53403 53404 53405 53406 53409 53414 53416 53424 53427 53429 53430 53431 53434 53437 53440 53442 53444 53447 53448 53450 53451 53453 53457 53458 53462 53463 53465 53468 53470 53471 53472 53474 53476 53477 53479 53480 53481 53484 53487 53489 53491 53492 53494 53497 53504 53507 53508 53510 53517 53520 53521 53522 53527 53530 53532 53534 53539 53540 53543 53547 53552 53553 53554 53555 53556 53557 53561 53562 53563 53564 53566 53567 53568 53571 53574 53575 53581 53582 53588 53593 53598 53600 53601 53602 53606 53608 53609 53612 53613 53614 53618 53620 53621 53622 53627 53629 53633 53634 53642 53645 53650 53653 53654 53658 53665 53666 53670 53672 53673 53676 53679 53682 53683 53686 53691 53692 53697 53700 53703 53705 53706 53707 53711 53712 53714 53721 53723 53724 53729 53731 53736 53738 53739 53741 53747 53748 53751 53755 53756 53761 53764 53767 53769 53772 53773 53776 53777 53778 53780 53788 53790 53792 53793 53794 53796 53797 53799 53800 53801 53802 53803 53805 53807 53808 53810 53811 53812 53813 53816 53820 53822 53827 53835 53838 53839 53841 53842 53843 53844 53845 53848 53850 53851 53853 53855 53857 53862 53863 53869 53875 53877 53882 53887 53889 53892 53894 53896 53898 53899 53900 53903 53907 53908 53911 53913 53915 53916 53920 53928 53932 53934 53936 53937 53938 53941 53943 53950 53953 53955 53957 53960 53962 53964 53970 53971 53974 53976 53977 53978 53979 53981 53982 53984 53986 53987 53988 53989 53990 53991 53994 53997 53998 53999 54001 54002 54003 54008 54009 54012 54013 54014 54017 54019 54020 54022 54024 54025 54027 54031 54032 54035 54036 54040 54043 54044 54047 54055 54056 54058 54060 54061 54063 54069 54073 54076 54085 54086 54088 54089 54091 54094 54095 54096 54098 54099 54100 54101 54104 54105 54106 54108 54112 54114 54118 54121 54122 54123 54124 54126 54128 54132 54133 54140 54141 54144 54150 54151 54153 54155 54158 54163 54166 54171 54179 54181 54182 54185 54187 54188 54189 54192 54193 54195 54197 54198 54199 54200 54203 54205 54208 54215 54226 54227 54228 54229 54230 54233 54237 54244 54245 54250 54252 54253 54254 54255 54256 54258 54259 54260 54265 54266 54271 54274 54278 54281 54283 54285 54288 54290 54292 54293 54294 54296 54304 54306 54310 54311 54312 54313 54314 54318 54322 54323 54324 54325 54330 54333 54335 54336 54341 54342 54343 54345 54348 54349 54350 54351 54354 54355 54356 54357 54359 54360 54361 54365 54366 54371 54372 54377 54379 54380 54381 54386 54388 54391 54397 54399 54401 54403 54404 54406 54409 54413 54416 54417 54419 54424 54426 54427 54430 54432 54433 54436 54437 54441 54442 54443 54450 54453 54457 54458 54467 54469 54470 54471 54472 54473 54475 54476 54477 54478 54480 54481 54484 54486 54493 54495 54499 54500 54506 54512 54521 54523 54526 54527 54528 54530 54531 54532 54533 54535 54538 54539 54541 54542 54543 54544 54545 54548 54551 54555 54556 54557 54558 54560 54562 54563 54570 54571 54581 54585 54589 54591 54592 54593 54597 54600 54601 54602 54604 54607 54608 54610 54613 54615 54616 54621 54622 54624 54628 54630 54631 54632 54634 54636 54637 54639 54641 54648 54652 54654 54657 54658 54660 54663 54664 54669 54673 54676 54677 54679 54680 54684 54689 54690 54692 54695 54699 54700 54701 54702 54706 54707 54708 54709 54717 54720 54727 54730 54732 54733 54734 54735 54736 54737 54738 54739 54740 54742 54749 54750 54751 54755 54759 54760 54769 54770 54772 54774 54779 54780 54785 54788 54789 54790 54792 54793 54795 54796 54797 54799 54800 54801 54802 54803 54804 54806 54809 54812 54814 54819 54820 54821 54825 54829 54830 54834 54835 54837 54838 54843 54845 54852 54853 54854 54855 54856 54857 54862 54863 54867 54869 54871 54873 54878 54879 54880 54881 54882 54884 54886 54888 54890 54891 54892 54894 54895 54896 54899 54900 54901 54907 54911 54912 54913 54914 54920 54922 54923 54924 54930 54931 54932 54933 54937 54941 54942 54943 54945 54947 54948 54950 54951 54952 54954 54956 54957 54959 54961 54962 54965 54966 54967 54971 54973 54976 54980 54985 54988 54989 54992 54993 54994 54998 55005 55007 55008 55011 55012 55013 55017 55018 55020 55021 55022 55023 55024 55027 55029 55034 55037 55038 55040 55043 55048 55049 55059 55062 55067 55071 55073 55075 55077 55078 55083 55085 55086 55089 55090 55094 55097 55098 55101 55103 55104 55105 55106 55107 55109 55113 55114 55116 55119 55120 55122 55125 55127 55128 55129 55131 55132 55136 55138 55139 55141 55145 55146 55147 55148 55151 55152 55155 55156 55159 55162 55163 55165 55168 55171 55172 55173 55175 55179 55180 55181 55182 55183 55186 55190 55192 55195 55198 55199 55202 55205 55208 55210 55211 55212 55213 55215 55223 55224 55225 55229 55230 55237 55238 55243 55244 55245 55247 55249 55251 55254 55255 55257 55258 55261 55263 55269 55270 55271 55278 55279 55283 55284 55288 55292 55296 55298 55300 55305 55307 55308 55310 55311 55312 55314 55317 55319 55323 55327 55329 55331 55338 55340 55344 55346 55347 55348 55351 55352 55353 55354 55355 55358 55359 55360 55362 55364 55366 55367 55368 55369 55370 55371 55375 55378 55379 55381 55384 55386 55387 55388 55390 55394 55395 55396 55397 55398 55399 55400 55403 55405 55408 55414 55416 55420 55422 55424 55427 55428 55430 55431 55432 55434 55435 55438 55440 55441 55442 55444 55446 55449 55450 55451 55452 55453 55456 55458 55461 55462 55463 55468 55469 55470 55472 55473 55474 55477 55479 55481 55483 55486 55487 55492 55498 55502 55504 55509 55510 55512 55514 55515 55519 55522 55525 55526 55533 55534 55537 55542 55543 55544 55545 55548 55550 55552 55556 55559 55561 55565 55567 55569 55571 55573 55579 55581 55584 55585 55586 55587 55588 55589 55590 55591 55592 55594 55596 55598 55600 55605 55606 55619 55621 55622 55623 55624 55626 55628 55631 55635 55638 55644 55645 55646 55648 55653 55655 55657 55659 55661 55663 55666 55668 55669 55675 55677 55678 55679 55682 55686 55688 55690 55691 55692 55693 55696 55697 55705 55709 55710 55712 55713 55718 55721 55723 55727 55728 55729 55732 55733 55734 55735 55739 55740 55744 55749 55751 55752 55757 55759 55762 55770 55771 55773 55777 55779 55781 55784 55785 55787 55791 55792 55799 55800 55801 55802 55803 55806 55807 55811 55812 55814 55820 55821 55823 55826 55827 55828 55829 55831 55840 55841 55844 55846 55848 55850 55852 55854 55855 55864 55867 55870 55872 55873 55874 55877 55879 55881 55882 55885 55886 55888 55889 55897 55899 55900 55901 55904 55905 55907 55908 55909 55912 55913 55914 55918 55922 55927 55928 55929 55931 55933 55934 55938 55940 55944 55949 55955 55961 55962 55963 55967 55970 55971 55973 55978 55983 55987 55990 55993 55996 55997 55998 55999 56002 56004 56005 56011 56012 56013 56021 56023 56028 56029 56031 56033 56034 56036 56037 56038 56042 56045 56046 56047 56048 56049 56051 56058 56059 56060 56061 56063 56064 56068 56069 56070 56071 56074 56079 56081 56082 56085 56086 56087 56092 56095 56097 56102 56107 56108 56111 56115 56121 56122 56123 56127 56128 56129 56130 56131 56136 56139 56140 56141 56143 56145 56146 56150 56152 56155 56156 56158 56161 56163 56170 56173 56176 56177 56178 56181 56182 56186 56190 56194 56195 56196 56198 56201 56202 56203 56206 56210 56211 56212 56216 56217 56218 56219 56220 56222 56223 56224 56226 56228 56230 56236 56239 56240 56246 56250 56251 56252 56256 56257 56258 56261 56262 56264 56268 56270 56271 56273 56275 56276 56278 56279 56284 56288 56291 56293 56302 56303 56306 56307 56308 56309 56311 56312 56313 56315 56316 56323 56324 56325 56332 56333 56334 56337 56338 56343 56345 56346 56349 56350 56353 56358 56359 56360 56361 56364 56367 56369 56371 56372 56374 56375 56378 56380 56384 56387 56388 56389 56391 56395 56396 56403 56404 56408 56409 56422 56423 56425 56430 56433 56434 56435 56437 56439 56442 56445 56446 56449 56451 56453 56456 56460 56465 56466 56469 56472 56479 56485 56486 56489 56491 56496 56498 56499 56500 56504 56510 56517 56520 56524 56525 56526 56527 56528 56533 56535 56536 56537 56539 56541 56542 56546 56547 56548 56549 56553 56557 56558 56561 56562 56564 56568 56573 56574 56576 56577 56578 56579 56583 56585 56589 56592 56593 56599 56601 56603 56604 56607 56608 56609 56610 56611 56612 56613 56615 56616 56618 56622 56624 56625 56628 56629 56632 56633 56634 56635 56636 56637 56641 56643 56647 56654 56657 56658 56659 56660 56661 56662 56665 56666 56669 56676 56683 56694 56695 56696 56698 56702 56703 56705 56707 56711 56713 56714 56715 56716 56719 56722 56725 56728 56729 56733 56734 56737 56738 56742 56743 56744 56745 56746 56747 56748 56753 56756 56757 56758 56759 56760 56761 56762 56763 56766 56770 56773 56774 56779 56781 56782 56785 56787 56789 56790 56793 56797 56799 56801 56802 56806 56808 56810 56813 56816 56823 56825 56826 56831 56833 56834 56835 56839 56843 56845 56846 56848 56849 56850 56851 56852 56854 56864 56865 56867 56872 56874 56875 56883 56885 56886 56888 56891 56893 56894 56904 56906 56907 56908 56912 56914 56921 56922 56925 56929 56931 56939 56940 56941 56944 56945 56952 56953 56954 56956 56957 56960 56965 56968 56969 56970 56971 56973 56974 56975 56976 56982 56984 56986 56987 56990 56991 56994 56999 57000 57002 57003 57004 57006 57007 57008 57012 57013 57015 57017 57018 57022 57023 57024 57025 57028 57032 57033 57035 57037 57042 57043 57047 57051 57052 57057 57058 57060 57063 57067 57068 57075 57080 57082 57084 57088 57095 57096 57098 57101 57102 57103 57106 57109 57111 57114 57116 57120 57129 57136 57139 57144 57145 57151 57152 57155 57161 57163 57166 57168 57170 57171 57175 57176 57178 57182 57183 57184 57188 57189 57190 57194 57206 57207 57208 57210 57211 57213 57216 57217 57224 57225 57228 57230 57238 57241 57243 57244 57245 57246 57249 57250 57252 57254 57255 57259 57263 57264 57265 57266 57274 57280 57284 57288 57289 57292 57296 57297 57298 57301 57302 57304 57305 57306 57307 57308 57309 57310 57314 57315 57317 57318 57319 57324 57327 57330 57331 57332 57334 57335 57336 57343 57344 57345 57350 57351 57357 57359 57360 57361 57362 57365 57370 57371 57375 57378 57380 57381 57382 57383 57387 57389 57392 57393 57395 57396 57398 57401 57403 57405 57406 57407 57409 57410 57411 57412 57416 57418 57422 57423 57424 57425 57426 57431 57432 57434 57437 57438 57439 57440 57441 57442 57446 57447 57449 57450 57455 57456 57459 57460 57462 57465 57467 57468 57471 57475 57476 57481 57482 57483 57486 57487 57491 57492 57494 57496 57497 57500 57501 57502 57507 57509 57514 57515 57517 57522 57523 57526 57527 57529 57532 57535 57538 57539 57544 57545 57547 57548 57554 57558 57564 57565 57566 57568 57570 57572 57578 57581 57582 57585 57586 57587 57592 57596 57597 57598 57599 57600 57604 57605 57610 57613 57615 57618 57619 57621 57623 57624 57629 57634 57637 57641 57643 57644 57645 57648 57651 57653 57654 57657 57661 57666 57671 57676 57684 57687 57689 57690 57691 57694 57697 57698 57700 57701 57702 57703 57705 57706 57709 57711 57712 57713 57716 57719 57723 57724 57725 57729 57731 57742 57749 57751 57752 57753 57762 57765 57767 57768 57772 57773 57776 57777 57779 57783 57788 57790 57793 57796 57799 57801 57803 57811 57812 57813 57815 57816 57819 57820 57822 57828 57833 57834 57835 57837 57844 57847 57848 57852 57856 57858 57865 57868 57869 57870 57873 57874 57875 57878 57880 57886 57887 57888 57899 57903 57904 57907 57910 57911 57914 57915 57917 57921 57928 57934 57936 57939 57941 57944 57945 57948 57949 57951 57956 57957 57959 57961 57962 57967 57968 57971 57972 57975 57978 57979 57984 57985 57986 57989 57990 57995 57996 57998 58000 58004 58005 58008 58011 58013 58022 58023 58030 58033 58034 58036 58038 58040 58041 58042 58043 58046 58047 58050 58052 58054 58060 58062 58065 58072 58076 58077 58078 58080 58083 58086 58087 58090 58091 58093 58095 58096 58098 58099 58100 58102 58103 58105 58108 58109 58113 58118 58119 58122 58124 58126 58130 58132 58133 58134 58140 58154 58156 58157 58159 58161 58163 58164 58165 58167 58169 58171 58172 58175 58178 58179 58181 58182 58183 58188 58194 58195 58196 58198 58200 58202 58203 58205 58210 58211 58218 58222 58223 58225 58228 58230 58231 58232 58233 58236 58237 58239 58240 58241 58242 58244 58245 58246 58250 58251 58252 58256 58257 58260 58261 58264 58266 58272 58273 58283 58293 58294 58296 58297 58300 58301 58306 58307 58310 58312 58314 58315 58318 58319 58320 58321 58323 58324 58326 58328 58331 58335 58338 58343 58346 58349 58351 58355 58356 58361 58363 58367 58370 58372 58374 58375 58380 58381 58383 58384 58386 58387 58394 58395 58398 58401 58403 58406 58408 58411 58414 58416 58418 58420 58422 58423 58424 58428 58435 58437 58438 58443 58446 58451 58461 58462 58464 58465 58466 58467 58470 58474 58475 58478 58479 58480 58487 58488 58493 58495 58498 58501 58503 58504 58508 58510 58514 58515 58516 58519 58520 58521 58522 58524 58527 58530 58532 58533 58534 58536 58538 58540 58542 58543 58545 58549 58550 58552 58553 58555 58563 58564 58565 58567 58571 58572 58574 58582 58584 58591 58592 58594 58598 58606 58607 58608 58610 58611 58612 58615 58616 58617 58621 58622 58626 58627 58634 58639 58640 58641 58644 58645 58646 58650 58658 58660 58664 58665 58667 58668 58670 58674 58676 58677 58679 58680 58684 58687 58693 58696 58698 58703 58710 58712 58713 58719 58720 58722 58723 58724 58727 58728 58730 58731 58732 58734 58736 58738 58739 58740 58744 58746 58747 58750 58752 58756 58759 58760 58761 58763 58764 58765 58769 58770 58771 58772 58775 58781 58782 58787 58788 58790 58792 58793 58795 58798 58799 58801 58803 58807 58808 58810 58811 58812 58813 58815 58816 58817 58820 58822 58823 58825 58826 58828 58830 58831 58832 58834 58835 58837 58838 58839 58844 58847 58849 58855 58856 58857 58858 58860 58861 58862 58864 58865 58866 58870 58872 58873 58875 58878 58880 58883 58885 58888 58889 58892 58893 58895 58896 58901 58904 58908 58912 58913 58915 58916 58918 58919 58924 58926 58927 58928 58929 58930 58933 58935 58940 58943 58944 58946 58952 58953 58954 58956 58962 58963 58964 58965 58966 58967 58969 58972 58974 58975 58976 58978 58979 58984 58988 58989 58990 58992 58994 59009 59014 59015 59022 59026 59029 59030 59031 59032 59034 59037 59038 59040 59041 59042 59043 59044 59045 59046 59047 59051 59052 59056 59057 59058 59060 59062 59063 59065 59067 59069 59070 59072 59081 59082 59084 59086 59088 59089 59090 59091 59092 59093 59094 59095 59098 59099 59100 59106 59110 59114 59116 59118 59125 59127 59129 59131 59135 59137 59141 59149 59153 59154 59157 59159 59165 59166 59167 59168 59170 59171 59174 59175 59181 59182 59183 59184 59189 59190 59194 59195 59197 59198 59200 59204 59205 59210 59211 59214 59229 59231 59232 59235 59236 59239 59243 59244 59246 59251 59252 59253 59254 59256 59257 59258 59259 59260 59261 59262 59264 59268 59269 59271 59273 59279 59281 59283 59289 59293 59294 59295 59298 59299 59302 59303 59304 59305 59306 59308 59310 59311 59314 59315 59316 59318 59321 59322 59323 59326 59327 59331 59333 59334 59339 59344 59346 59348 59349 59353 59355 59356 59359 59361 59362 59364 59365 59366 59371 59373 59374 59375 59376 59378 59387 59391 59393 59398 59399 59400 59404 59407 59408 59416 59418 59422 59423 59429 59430 59434 59439 59440 59441 59443 59445 59447 59448 59449 59458 59462 59468 59470 59473 59475 59476 59477 59478 59480 59481 59482 59486 59488 59491 59493 59494 59499 59501 59502 59506 59508 59511 59512 59513 59516 59519 59523 59524 59526 59527 59538 59541 59542 59543 59546 59547 59548 59550 59551 59552 59563 59565 59566 59567 59571 59572 59574 59575 59576 59581 59586 59587 59588 59591 59594 59597 59598 59599 59602 59603 59604 59605 59610 59613 59614 59620 59621 59624 59625 59628 59630 59633 59634 59636 59641 59643 59644 59649 59651 59653 59660 59661 59664 59666 59667 59668 59673 59674 59675 59676 59678 59679 59681 59682 59683 59694 59696 59697 59700 59701 59702 59704 59706 59707 59708 59709 59710 59712 59714 59715 59716 59718 59720 59722 59723 59724 59725 59727 59730 59731 59732 59733 59738 59739 59745 59747 59749 59750 59752 59754 59755 59756 59758 59759 59761 59762 59763 59765 59767 59768 59769 59770 59774 59775 59777 59778 59781 59782 59783 59787 59789 59790 59792 59795 59796 59798 59804 59805 59808 59809 59813 59819 59820 59821 59822 59823 59824 59826 59828 59831 59832 59834 59839 59841 59845 59848 59850 59851 59852 59853 59854 59856 59857 59858 59860 59861 59863 59864 59865 59866 59867 59869 59873 59875 59876 59883 59885 59889 59890 59891 59896 59897 59898 59900 59901 59902 59904 59905 59910 59913 59915 59920 59921 59923 59926 59927 59930 59931 59937 59938 59939 59941 59942 59944 59945 59948 59952 59953 59954 59959 59960 59961 59963 59966 59967 59968 59969 59973 59980 59983 59985 59987 59988 59989 59991 59992 59993 59995 59997 59999 60001 60003 60006 60012 60015 60016 60019 60026 60028 60029 60032 60035 60037 60038 60039 60043 60053 60057 60059 60061 60063 60066 60067 60068 60069 60072 60073 60074 60077 60079 60081 60085 60088 60093 60095 60096 60098 60100 60101 60102 60107 60110 60112 60113 60119 60128 60131 60133 60146 60147 60152 60155 60156 60158 60160 60163 60164 60166 60167 60169 60171 60174 60177 60178 60179 60180 60181 60184 60188 60189 60190 60191 60192 60194 60203 60204 60210 60211 60215 60217 60219 60225 60227 60233 60235 60241 60243 60246 60248 60249 60251 60252 60255 60258 60259 60260 60261 60263 60265 60267 60268 60269 60271 60272 60275 60276 60278 60283 60285 60287 60293 60294 60295 60296 60298 60301 60302 60305 60306 60307 60311 60315 60316 60320 60322 60324 60330 60338 60341 60342 60345 60347 60350 60351 60352 60354 60355 60360 60362 60363 60364 60365 60366 60368 60369 60373 60377 60378 60379 60381 60384 60387 60389 60394 60396 60397 60398 60400 60401 60408 60409 60410 60411 60418 60423 60424 60429 60430 60431 60432 60433 60435 60436 60437 60438 60441 60442 60443 60444 60445 60448 60452 60453 60460 60461 60462 60463 60466 60467 60469 60470 60471 60472 60476 60479 60484 60488 60489 60490 60491 60492 60493 60495 60498 60501 60502 60503 60507 60508 60512 60518 60520 60521 60522 60525 60526 60528 60533 60537 60538 60543 60544 60546 60547 60551 60553 60554 60555 60556 60558 60561 60567 60568 60569 60570 60574 60577 60583 60585 60594 60595 60597 60598 60601 60602 60612 60614 60615 60618 60619 60621 60622 60624 60631 60632 60634 60635 60636 60639 60642 60646 60648 60652 60653 60654 60655 60660 60663 60665 60666 60667 60672 60673 60674 60675 60678 60679 60683 60684 60685 60686 60687 60689 60693 60694 60696 60697 60698 60702 60703 60705 60707 60711 60712 60713 60717 60718 60721 60722 60724 60725 60726 60730 60734 60738 60739 60742 60745 60746 60750 60751 60752 60753 60754 60755 60756 60759 60769 60770 60775 60778 60779 60782 60786 60787 60790 60795 60796 60798 60799 60802 60806 60809 60810 60815 60817 60818 60822 60823 60826 60827 60830 60831 60834 60835 60836 60837 60839 60845 60846 60847 60848 60850 60851 60853 60856 60858 60859 60861 60862 60863 60865 60866 60867 60868 60870 60879 60880 60884 60885 60886 60889 60891 60898 60899 60905 60906 60907 60913 60914 60915 60918 60920 60921 60924 60928 60931 60932 60933 60934 60935 60937 60939 60940 60942 60944 60945 60946 60947 60948 60949 60950 60951 60953 60954 60956 60957 60964 60965 60966 60968 60970 60973 60976 60977 60978 60979 60981 60983 60984 60985 60986 60989 60994 60998 61008 61017 61020 61022 61023 61024 61025 61029 61030 61033 61034 61035 61036 61038 61041 61042 61045 61047 61048 61049 61051 61054 61055 61059 61060 61061 61062 61067 61069 61072 61077 61079 61081 61083 61093 61094 61095 61096 61102 61104 61105 61107 61108 61112 61113 61116 61119 61123 61124 61126 61129 61130 61131 61132 61133 61138 61141 61149 61150 61151 61154 61155 61159 61164 61165 61169 61172 61178 61183 61187 61188 61189 61193 61195 61196 61200 61203 61205 61206 61208 61214 61217 61220 61221 61223 61224 61230 61236 61237 61238 61239 61243 61244 61245 61246 61256 61260 61261 61263 61265 61268 61272 61274 61275 61277 61279 61280 61285 61290 61293 61294 61296 61301 61302 61310 61311 61312 61313 61316 61319 61321 61324 61328 61333 61335 61337 61339 61341 61343 61344 61345 61347 61349 61358 61359 61361 61362 61363 61364 61365 61367 61368 61374 61375 61377 61379 61381 61383 61384 61390 61392 61398 61402 61406 61412 61413 61416 61417 61418 61419 61421 61422 61425 61428 61429 61431 61432 61433 61434 61439 61443 61445 61446 61447 61450 61455 61459 61461 61463 61465 61471 61472 61473 61474 61477 61481 61484 61486 61491 61492 61493 61495 61498 61500 61501 61503 61505 61508 61510 61511 61513 61514 61516 61517 61518 61521 61524 61525 61526 61527 61528 61530 61533 61537 61539 61540 61543 61545 61553 61554 61556 61557 61558 61559 61562 61565 61569 61572 61573 61576 61577 61578 61582 61583 61584 61586 61587 61589 61591 61598 61601 61604 61605 61608 61609 61610 61616 61618 61619 61620 61625 61626 61628 61629 61635 61637 61638 61641 61642 61643 61645 61646 61655 61660 61661 61662 61665 61669 61671 61675 61676 61677 61679 61683 61687 61688 61689 61693 61695 61696 61699 61703 61706 61708 61709 61716 61717 61719 61723 61726 61727 61728 61729 61732 61733 61735 61746 61747 61749 61751 61753 61759 61762 61763 61766 61767 61768 61775 61776 61777 61779 61784 61785 61787 61788 61794 61799 61800 61803 61806 61811 61813 61817 61820 61821 61822 61823 61826 61827 61831 61833 61834 61837 61838 61839 61840 61844 61845 61847 61850 61856 61857 61858 61862 61866 61867 61868 61872 61875 61879 61881 61883 61884 61885 61886 61892 61894 61895 61896 61900 61903 61904 61905 61908 61909 61910 61912 61914 61921 61923 61924 61925 61926 61929 61934 61937 61940 61942 61943 61947 61948 61949 61951 61952 61953 61954 61955 61958 61960 61961 61967 61970 61971 61973 61974 61975 61978 61980 61981 61982 61988 61989 61990 61991 61992 61993 61997 61999 62000 62004 62005 62007 62011 62017 62019 62020 62022 62023 62025 62029 62031 62034 62039 62042 62043 62045 62046 62047 62049 62054 62057 62058 62059 62060 62064 62067 62069 62076 62078 62080 62086 62087 62090 62091 62094 62096 62097 62100 62102 62104 62107 62109 62111 62112 62113 62116 62117 62118 62119 62120 62121 62124 62127 62129 62133 62135 62136 62137 62138 62140 62142 62147 62148 62150 62153 62154 62160 62161 62166 62167 62169 62170 62171 62172 62175 62176 62178 62180 62182 62183 62185 62187 62188 62191 62192 62197 62200 62202 62205 62206 62212 62216 62217 62221 62222 62223 62226 62230 62231 62234 62237 62238 62239 62241 62242 62243 62245 62247 62251 62254 62256 62258 62261 62263 62264 62265 62268 62274 62275 62279 62283 62285 62288 62289 62290 62292 62293 62295 62296 62298 62302 62303 62305 62306 62307 62309 62312 62313 62314 62316 62317 62321 62325 62327 62332 62333 62343 62344 62349 62356 62361 62362 62363 62365 62368 62370 62373 62375 62376 62378 62381 62382 62385 62391 62392 62395 62397 62400 62408 62411 62412 62419 62420 62426 62428 62433 62434 62435 62439 62440 62443 62444 62445 62446 62448 62449 62451 62452 62455 62457 62459 62460 62462 62466 62467 62469 62472 62475 62482 62486 62487 62489 62493 62495 62499 62500 62501 62503 62504 62505 62506 62507 62508 62509 62510 62512 62514 62515 62522 62530 62531 62536 62537 62543 62546 62550 62552 62554 62560 62564 62565 62567 62571 62572 62575 62579 62580 62582 62583 62584 62587 62588 62589 62592 62594 62595 62599 62601 62603 62606 62607 62608 62609 62610 62611 62612 62613 62614 62615 62617 62619 62622 62625 62627 62629 62630 62632 62633 62634 62636 62637 62642 62644 62645 62647 62649 62650 62655 62656 62659 62662 62664 62669 62670 62671 62672 62673 62674 62677 62679 62682 62684 62686 62688 62689 62694 62695 62697 62699 62700 62701 62703 62707 62710 62712 62715 62716 62719 62720 62721 62724 62726 62729 62730 62731 62732 62733 62738 62739 62740 62745 62750 62751 62757 62760 62762 62764 62769 62770 62772 62776 62779 62780 62781 62782 62783 62787 62790 62794 62797 62799 62802 62808 62810 62812 62816 62820 62821 62822 62823 62828 62832 62836 62837 62839 62840 62841 62843 62844 62851 62854 62856 62857 62858 62860 62863 62865 62868 62869 62870 62872 62875 62886 62887 62890 62892 62893 62894 62897 62898 62900 62902 62905 62910 62911 62916 62917 62920 62921 62922 62924 62925 62932 62934 62935 62936 62942 62944 62951 62952 62953 62958 62959 62961 62966 62967 62968 62969 62970 62972 62975 62977 62980 62981 62983 62984 62988 62991 62994 62996 62997 62998 62999 63002 63003 63004 63008 63009 63010 63011 63014 63016 63018 63019 63022 63023 63026 63028 63033 63035 63038 63039 63040 63042 63047 63049 63052 63053 63054 63056 63058 63062 63063 63068 63071 63077 63081 63082 63084 63090 63096 63097 63103 63104 63105 63106 63107 63108 63110 63111 63112 63113 63114 63115 63118 63119 63120 63121 63125 63133 63135 63136 63139 63140 63144 63145 63146 63147 63148 63149 63152 63153 63154 63155 63157 63159 63164 63167 63169 63172 63174 63183 63185 63189 63192 63195 63196 63198 63200 63201 63203 63206 63207 63208 63209 63210 63211 63212 63213 63216 63217 63224 63226 63227 63228 63229 63230 63232 63234 63236 63237 63238 63242 63246 63248 63253 63254 63260 63261 63262 63264 63269 63270 63272 63274 63276 63277 63278 63279 63281 63282 63284 63287 63288 63289 63292 63293 63296 63297 63299 63304 63306 63316 63317 63318 63319 63320 63323 63325 63329 63342 63347 63348 63350 63355 63357 63360 63361 63362 63364 63367 63369 63375 63376 63382 63385 63386 63395 63398 63400 63402 63405 63407 63408 63412 63413 63414 63415 63417 63419 63420 63423 63428 63429 63431 63434 63437 63439 63441 63442 63444 63446 63448 63450 63456 63458 63463 63466 63467 63468 63469 63471 63472 63475 63476 63478 63481 63489 63491 63493 63494 63495 63496 63497 63503 63504 63505 63508 63511 63512 63513 63515 63521 63522 63524 63525 63526 63527 63531 63533 63535 63536 63538 63541 63543 63547 63549 63552 63553 63556 63558 63563 63565 63566 63567 63570 63573 63574 63575 63576 63577 63581 63582 63584 63587 63589 63591 63593 63595 63600 63601 63604 63606 63609 63611 63614 63617 63620 63622 63625 63629 63633 63634 63635 63636 63638 63641 63642 63643 63644 63645 63647 63649 63650 63652 63654 63656 63659 63664 63667 63669 63670 63673 63674 63676 63678 63681 63683 63688 63689 63690 63699 63700 63703 63707 63708 63715 63716 63718 63719 63720 63721 63722 63723 63728 63729 63730 63731 63732 63733 63743 63745 63746 63747 63748 63753 63757 63759 63761 63763 63765 63766 63768 63769 63770 63773 63774 63777 63781 63782 63785 63788 63790 63792 63793 63794 63795 63798 63800 63802 63803 63805 63809 63810 63815 63816 63819 63822 63829 63830 63834 63836 63841 63842 63844 63849 63854 63855 63857 63861 63862 63865 63868 63869 63873 63874 63876 63882 63886 63888 63893 63895 63898 63899 63900 63903 63904 63907 63908 63909 63912 63914 63919 63922 63923 63924 63925 63927 63932 63937 63940 63941 63942 63947 63948 63955 63956 63958 63960 63961 63967 63968 63970 63977 63979 63980 63985 63986 63987 63988 64000 64002 64005 64006 64008 64010 64012 64014 64020 64021 64022 64024 64026 64027 64028 64029 64030 64031 64032 64033 64034 64037 64040 64041 64043 64047 64050 64054 64058 64060 64064 64067 64069 64070 64071 64072 64075 64082 64086 64089 64094 64095 64098 64104 64105 64106 64108 64110 64111 64113 64117 64118 64121 64123 64128 64130 64132 64133 64136 64138 64141 64144 64149 64152 64153 64154 64158 64161 64162 64163 64168 64172 64176 64179 64181 64184 64186 64190 64192 64193 64194 64196 64206 64208 64209 64211 64215 64216 64220 64221 64226 64233 64235 64236 64237 64238 64239 64241 64243 64244 64248 64249 64251 64260 64262 64264 64267 64268 64269 64270 64271 64273 64274 64275 64278 64279 64282 64290 64291 64295 64297 64298 64299 64303 64309 64310 64311 64312 64313 64324 64325 64329 64332 64337 64338 64339 64340 64342 64351 64358 64360 64361 64367 64371 64378 64379 64380 64385 64389 64390 64391 64392 64394 64396 64397 64398 64399 64417 64420 64424 64425 64429 64430 64431 64432 64433 64434 64435 64436 64437 64441 64442 64445 64446 64447 64450 64451 64454 64456 64457 64460 64461 64462 64464 64467 64473 64483 64485 64487 64489 64490 64491 64492 64493 64495 64501 64502 64504 64506 64508 64511 64512 64514 64517 64521 64522 64523 64524 64525 64529 64530 64531 64532 64533 64539 64541 64542 64544 64545 64548 64549 64553 64556 64557 64564 64565 64567 64571 64572 64575 64576 64579 64580 64581 64584 64591 64594 64595 64598 64599 64607 64610 64612 64615 64616 64617 64625 64626 64627 64633 64635 64637 64638 64640 64643 64644 64647 64652 64661 64663 64668 64670 64671 64672 64673 64674 64675 64676 64677 64679 64682 64684 64685 64686 64688 64690 64691 64692 64693 64694 64696 64697 64699 64700 64701 64706 64707 64708 64709 64710 64712 64715 64716 64717 64719 64721 64722 64723 64724 64725 64732 64733 64734 64736 64737 64740 64741 64742 64745 64749 64750 64751 64753 64754 64757 64758 64759 64760 64762 64763 64765 64766 64769 64770 64772 64776 64777 64779 64781 64782 64788 64789 64795 64798 64800 64801 64804 64807 64812 64815 64816 64818 64821 64825 64826 64827 64830 64833 64834 64835 64837 64841 64845 64847 64849 64851 64853 64856 64858 64859 64860 64861 64863 64864 64867 64868 64871 64874 64880 64884 64888 64889 64891 64892 64893 64894 64899 64902 64903 64905 64908 64910 64911 64918 64920 64923 64925 64926 64928 64933 64935 64936 64937 64938 64941 64943 64945 64946 64947 64950 64951 64952 64954 64957 64959 64964 64968 64970 64971 64973 64974 64978 64979 64982 64985 64987 64990 64991 64992 64993 64994 64995 64996 64998 65000 65003 65005 65007 65012 65016 65017 65020 65021 65023 65027 65030 65031 65033 65036 65042 65047 65050 65051 65054 65056 65060 65061 65064 65067 65069 65071 65078 65079 65083 65085 65086 65089 65097 65098 65099 65101 65103 65105 65106 65109 65110 65114 65117 65118 65119 65123 65125 65128 65129 65130 65134 65136 65138 65139 65140 65141 65143 65144 65146 65150 65157 65159 65165 65167 65169 65180 65181 65183 65187 65191 65192 65193 65196 65199 65200 65201 65202 65205 65209 65210 65217 65231 65232 65233 65234 65235 65236 65237 65240 65243 65247 65248 65250 65251 65255 65258 65265 65266 65268 65273 65274 65276 65279 65281 65283 65285 65290 65294 65297 65298 65299 65301 65302 65303 65307 65308 65309 65315 65319 65322 65323 65324 65327 65340 65345 65346 65347 65348 65349 65351 65354 65357 65358 65359 65363 65365 65369 65372 65376 65379 65380 65381 65386 65388 65395 65399 65402 65403 65404 65409 65410 65411 65414 65415 65417 65418 65420 65421 65426 65429 65432 65433 65435 65442 65444 65446 65449 65453 65454 65455 65456 65457 65458 65459 65461 65462 65465 65469 65473 65475 65476 65478 65480 65482 65487 65491 65495 65497 65501 65502 65504 65505 65506 65510 65511 65514 65516 65517 65524 65526 65528 65529 65531 65532 65533 65535 65536 65540 65546 65556 65557 65558 65559 65560 65561 65564 65569 65571 65572 65573 65577 65578 65579 65586 65587 65588 65589 65590 65591 65592 65594 65595 65596 65599 65600 65601 65604 65605 65606 65610 65617 65619 65621 65622 65623 65624 65625 65626 65628 65631 65633 65635 65636 65639 65640 65641 65645 65646 65647 65648 65649 65652 65654 65657 65658 65659 65662 65663 65673 65675 65679 65680 65683 65684 65688 65690 65691 65692 65693 65694 65695 65698 65700 65702 65705 65706 65709 65710 65714 65717 65718 65723 65725 65727 65730 65732 65735 65736 65738 65741 65743 65745 65747 65749 65751 65753 65757 65759 65760 65761 65763 65766 65767 65769 65770 65777 65778 65779 65784 65785 65786 65787 65788 65790 65793 65796 65805 65806 65807 65811 65813 65814 65816 65820 65821 65823 65824 65828 65829 65830 65831 65832 65833 65835 65836 65840 65843 65844 65846 65847 65848 65851 65852 65855 65859 65862 65864 65865 65868 65869 65871 65876 65879 65881 65882 65883 65887 65889 65892 65893 65895 65897 65899 65901 65905 65906 65907 65908 65909 65910 65913 65917 65921 65922 65923 65925 65928 65929 65930 65933 65935 65936 65938 65941 65946 65948 65952 65961 65963 65966 65968 65969 65972 65973 65977 65979 65981 65984 65987 65989 65992 65993 65994 65999 66000 66002 66005 66006 66007 66009 66011 66012 66015 66017 66018 66019 66021 66024 66033 66034 66035 66036 66037 66038 66039 66040 66041 66045 66046 66047 66048 66050 66052 66053 66057 66059 66060 66061 66069 66072 66073 66077 66078 66079 66085 66087 66090 66091 66092 66093 66097 66098 66104 66105 66106 66107 66108 66119 66122 66124 66128 66129 66132 66133 66135 66136 66137 66139 66141 66145 66153 66155 66158 66160 66163 66164 66165 66167 66169 66171 66175 66176 66177 66178 66182 66184 66185 66189 66190 66194 66199 66200 66203 66207 66208 66211 66212 66214 66217 66218 66220 66222 66224 66225 66226 66229 66230 66232 66233 66240 66242 66243 66244 66245 66246 66249 66256 66257 66260 66271 66273 66275 66276 66277 66281 66284 66290 66293 66296 66299 66300 66301 66302 66303 66305 66308 66309 66310 66311 66312 66315 66316 66317 66320 66322 66324 66326 66329 66331 66332 66333 66335 66338 66345 66348 66351 66352 66353 66357 66358 66364 66366 66369 66370 66372 66377 66378 66380 66383 66387 66388 66389 66390 66392 66399 66406 66408 66410 66411 66412 66413 66417 66419 66421 66423 66427 66430 66431 66432 66435 66440 66441 66443 66444 66446 66448 66449 66451 66460 66467 66469 66470 66475 66477 66478 66487 66489 66494 66495 66498 66500 66503 66504 66505 66515 66521 66522 66524 66525 66532 66533 66535 66537 66540 66541 66542 66543 66544 66545 66546 66551 66552 66557 66558 66561 66564 66568 66569 66577 66578 66580 66582 66584 66587 66588 66594 66597 66598 66599 66602 66604 66607 66611 66616 66618 66620 66626 66627 66630 66636 66637 66638 66641 66642 66645 66653 66655 66656 66657 66658 66662 66663 66664 66665 66666 66667 66668 66676 66677 66680 66683 66684 66685 66686 66687 66691 66694 66696 66698 66699 66701 66706 66707 66708 66709 66710 66711 66716 66718 66722 66727 66729 66731 66732 66741 66743 66747 66748 66751 66752 66754 66755 66761 66763 66764 66770 66772 66773 66774 66775 66777 66778 66779 66781 66783 66786 66788 66789 66796 66798 66800 66802 66804 66805 66806 66807 66809 66812 66818 66819 66820 66821 66825 66827 66829 66830 66831 66833 66836 66837 66840 66841 66842 66846 66847 66852 66855 66859 66860 66862 66863 66864 66868 66870 66874 66875 66877 66878 66879 66886 66888 66902 66904 66905 66910 66914 66916 66920 66922 66924 66928 66930 66932 66934 66935 66937 66938 66940 66941 66942 66943 66945 66950 66951 66952 66954 66955 66956 66959 66960 66962 66966 66968 66972 66973 66978 66979 66980 66982 66983 66984 66987 66990 66991 66992 66995 66997 66999 67001 67002 67011 67014 67018 67022 67027 67029 67033 67034 67037 67041 67042 67049 67053 67054 67057 67059 67062 67068 67072 67074 67075 67077 67078 67080 67081 67085 67087 67090 67092 67093 67095 67096 67097 67101 67104 67108 67110 67115 67117 67118 67119 67122 67126 67128 67129 67130 67132 67136 67137 67145 67146 67147 67150 67151 67158 67165 67171 67172 67173 67174 67176 67183 67185 67186 67188 67189 67193 67199 67204 67206 67207 67208 67209 67213 67215 67217 67222 67228 67230 67240 67241 67243 67244 67251 67253 67255 67256 67260 67271 67272 67273 67276 67281 67282 67284 67286 67292 67293 67295 67300 67301 67302 67303 67304 67309 67310 67311 67319 67321 67322 67324 67325 67329 67330 67334 67336 67339 67340 67342 67343 67345 67348 67352 67355 67356 67363 67366 67368 67369 67370 67372 67375 67376 67377 67378 67380 67382 67383 67387 67388 67396 67399 67402 67403 67405 67406 67407 67408 67412 67413 67414 67417 67420 67421 67422 67423 67430 67431 67432 67433 67436 67439 67440 67442 67446 67448 67450 67454 67455 67458 67461 67463 67464 67465 67466 67468 67473 67474 67477 67480 67481 67485 67489 67492 67495 67502 67512 67514 67517 67518 67519 67520 67521 67523 67524 67525 67526 67528 67529 67532 67535 67539 67541 67542 67544 67546 67547 67548 67549 67550 67552 67553 67554 67558 67566 67568 67577 67578 67580 67581 67584 67588 67589 67590 67591 67592 67593 67594 67598 67599 67602 67603 67606 67607 67613 67617 67619 67621 67622 67624 67628 67629 67631 67632 67633 67637 67638 67644 67648 67649 67655 67656 67658 67664 67665 67670 67671 67673 67675 67677 67678 67679 67681 67682 67684 67685 67686 67688 67692 67693 67694 67695 67696 67699 67706 67710 67711 67714 67718 67723 67724 67725 67726 67729 67734 67735 67737 67738 67739 67740 67741 67743 67744 67746 67748 67749 67754 67755 67756 67757 67758 67760 67763 67765 67766 67769 67770 67771 67772 67774 67776 67777 67778 67779 67781 67782 67783 67785 67786 67787 67788 67790 67791 67794 67800 67802 67803 67805 67806 67808 67814 67815 67818 67822 67825 67828 67829 67839 67841 67844 67845 67847 67848 67849 67850 67853 67856 67862 67864 67865 67866 67867 67871 67876 67878 67881 67885 67890 67891 67892 67894 67897 67899 67901 67904 67905 67912 67913 67914 67915 67916 67917 67918 67919 67920 67921 67922 67924 67925 67931 67935 67941 67948 67950 67951 67952 67955 67956 67963 67967 67969 67973 67974 67975 67977 67978 67985 67988 67989 67997 67999 68000 68005 68006 68008 68009 68010 68012 68013 68014 68016 68017 68019 68020 68024 68025 68026 68027 68031 68032 68035 68037 68038 68042 68048 68050 68052 68053 68054 68055 68057 68060 68061 68063 68066 68078 68079 68081 68084 68086 68091 68093 68095 68097 68098 68099 68101 68102 68106 68108 68110 68112 68113 68116 68123 68125 68129 68135 68136 68137 68138 68140 68141 68147 68150 68151 68152 68154 68155 68157 68161 68163 68165 68166 68170 68171 68175 68178 68184 68185 68186 68188 68189 68191 68192 68193 68197 68208 68217 68218 68222 68226 68229 68235 68236 68237 68238 68239 68241 68242 68246 68249 68251 68255 68256 68257 68258 68260 68261 68265 68267 68269 68270 68271 68272 68274 68277 68286 68287 68289 68290 68291 68294 68295 68296 68297 68299 68309 68310 68313 68316 68317 68319 68320 68323 68327 68328 68329 68330 68333 68334 68336 68337 68340 68342 68344 68346 68347 68354 68356 68360 68361 68364 68368 68372 68378 68379 68380 68382 68383 68386 68389 68390 68391 68393 68396 68400 68404 68405 68406 68410 68412 68414 68417 68421 68423 68424 68425 68429 68432 68435 68443 68444 68445 68446 68450 68453 68456 68457 68459 68462 68469 68470 68472 68476 68477 68478 68480 68481 68482 68486 68489 68490 68491 68493 68498 68502 68505 68506 68507 68509 68511 68519 68522 68525 68527 68528 68529 68536 68538 68547 68549 68561 68566 68567 68568 68569 68571 68574 68575 68577 68578 68580 68582 68586 68587 68588 68590 68592 68593 68595 68602 68609 68611 68613 68620 68629 68630 68635 68636 68638 68639 68640 68643 68644 68645 68646 68647 68649 68650 68652 68653 68654 68660 68664 68666 68668 68671 68674 68675 68676 68677 68678 68679 68682 68683 68688 68690 68692 68693 68697 68699 68701 68702 68704 68707 68710 68711 68716 68723 68724 68727 68732 68733 68739 68741 68744 68747 68751 68755 68758 68760 68767 68771 68772 68777 68778 68780 68781 68783 68788 68790 68792 68794 68795 68801 68803 68804 68809 68810 68811 68813 68814 68815 68819 68820 68821 68822 68824 68826 68827 68831 68832 68836 68837 68838 68840 68841 68843 68847 68850 68851 68859 68860 68869 68874 68875 68877 68878 68883 68885 68887 68888 68892 68897 68898 68899 68905 68907 68908 68910 68912 68913 68915 68917 68919 68920 68928 68929 68930 68936 68937 68940 68942 68943 68944 68945 68950 68953 68955 68956 68960 68966 68971 68978 68980 68981 68984 68985 68992 68995 69003 69004 69005 69006 69017 69020 69021 69022 69023 69024 69028 69032 69034 69035 69036 69043 69047 69049 69050 69053 69054 69055 69056 69059 69062 69064 69066 69071 69078 69079 69084 69086 69087 69088 69091 69093 69094 69097 69102 69105 69111 69112 69113 69114 69116 69118 69122 69126 69128 69129 69132 69136 69143 69147 69148 69151 69152 69155 69156 69161 69162 69166 69167 69168 69169 69175 69176 69178 69186 69191 69192 69193 69197 69198 69201 69203 69209 69211 69213 69215 69216 69219 69221 69222 69228 69233 69234 69240 69248 69249 69251 69253 69256 69257 69258 69259 69260 69262 69263 69267 69268 69276 69277 69282 69283 69284 69285 69287 69288 69293 69297 69299 69302 69304 69305 69307 69312 69313 69315 69318 69319 69320 69321 69325 69327 69328 69329 69335 69336 69338 69339 69341 69348 69349 69352 69356 69358 69361 69362 69363 69365 69368 69370 69371 69372 69376 69381 69391 69392 69393 69395 69398 69399 69400 69401 69403 69404 69406 69410 69412 69414 69415 69416 69418 69419 69421 69422 69423 69424 69426 69428 69439 69440 69441 69442 69444 69450 69451 69455 69460 69465 69468 69469 69471 69472 69473 69475 69478 69481 69491 69493 69497 69498 69500 69502 69503 69504 69505 69507 69510 69511 69512 69515 69519 69526 69537 69541 69544 69545 69550 69551 69554 69556 69557 69558 69559 69565 69568 69573 69574 69575 69576 69578 69579 69582 69583 69584 69585 69587 69588 69590 69591 69593 69594 69595 69603 69605 69607 69609 69614 69615 69616 69617 69618 69628 69631 69632 69636 69637 69638 69639 69645 69647 69648 69650 69651 69654 69655 69656 69659 69660 69666 69668 69670 69674 69677 69680 69681 69683 69685 69686 69690 69691 69695 69697 69699 69706 69707 69708 69711 69714 69716 69717 69718 69719 69721 69723 69727 69728 69732 69733 69735 69738 69743 69745 69747 69749 69753 69754 69756 69757 69760 69761 69764 69765 69767 69770 69774 69776 69778 69782 69784 69787 69790 69792 69794 69798 69800 69801 69802 69804 69807 69809 69811 69819 69822 69823 69828 69829 69831 69832 69834 69837 69838 69841 69842 69844 69846 69848 69849 69850 69851 69856 69857 69859 69863 69865 69866 69868 69869 69870 69872 69873 69874 69875 69880 69881 69883 69884 69892 69893 69896 69898 69899 69901 69902 69903 69904 69910 69912 69913 69916 69919 69920 69921 69925 69927 69928 69930 69931 69932 69933 69934 69935 69939 69940 69943 69944 69945 69956 69962 69964 69970 69973 69977 69980 69981 69988 69990 69992 69994 69997 69999 70000 70003 70004 70005 70006 70008 70010 70020 70021 70023 70025 70026 70029 70030 70035 70039 70040 70043 70044 70045 70046 70047 70049 70051 70053 70054 70055 70057 70063 70066 70068 70072 70073 70075 70076 70078 70081 70083 70086 70091 70093 70098 70101 70104 70108 70109 70112 70113 70114 70115 70116 70118 70119 70120 70121 70125 70127 70128 70131 70136 70142 70143 70144 70155 70157 70158 70159 70161 70162 70168 70170 70174 70175 70178 70183 70186 70187 70196 70197 70202 70203 70205 70211 70217 70220 70221 70223 70226 70228 70230 70232 70233 70236 70239 70243 70248 70252 70253 70254 70256 70257 70258 70260 70261 70264 70268 70269 70270 70271 70272 70273 70274 70275 70278 70279 70282 70284 70287 70288 70289 70290 70291 70295 70297 70298 70299 70303 70305 70308 70311 70312 70313 70314 70315 70316 70318 70322 70325 70326 70333 70339 70341 70342 70348 70354 70355 70358 70359 70362 70363 70365 70368 70369 70374 70375 70384 70387 70390 70394 70396 70401 70402 70403 70407 70411 70412 70414 70415 70417 70422 70424 70426 70427 70428 70429 70432 70434 70436 70438 70440 70444 70446 70451 70452 70456 70458 70459 70460 70461 70462 70464 70466 70470 70474 70476 70477 70479 70481 70482 70484 70487 70488 70492 70498 70500 70503 70504 70505 70506 70508 70510 70511 70514 70525 70528 70530 70534 70536 70538 70540 70541 70542 70544 70550 70551 70556 70557 70559 70560 70561 70562 70564 70567 70568 70570 70571 70574 70576 70577 70578 70580 70583 70584 70587 70588 70589 70592 70593 70595 70598 70599 70600 70603 70606 70607 70608 70611 70618 70619 70622 70628 70631 70633 70637 70638 70646 70647 70648 70650 70654 70655 70656 70657 70658 70663 70665 70667 70668 70669 70670 70674 70675 70677 70678 70680 70682 70683 70684 70685 70687 70688 70691 70694 70696 70700 70701 70703 70704 70706 70707 70712 70716 70718 70721 70725 70726 70727 70729 70730 70731 70733 70735 70737 70743 70744 70746 70749 70753 70754 70757 70759 70761 70762 70763 70765 70767 70770 70773 70774 70775 70782 70783 70786 70792 70794 70796 70799 70800 70802 70803 70808 70809 70815 70817 70819 70821 70823 70827 70828 70829 70832 70833 70834 70836 70837 70843 70846 70850 70851 70858 70859 70860 70876 70878 70879 70883 70885 70887 70888 70890 70896 70897 70899 70907 70910 70912 70915 70916 70920 70921 70924 70925 70928 70930 70931 70932 70933 70934 70936 70937 70939 70944 70951 70952 70954 70957 70963 70969 70971 70973 70975 70977 70979 70980 70983 70985 70986 70987 70991 70992 70993 70995 70999 71003 71005 71006 71007 71008 71009 71010 71016 71018 71019 71026 71027 71028 71031 71036 71038 71039 71042 71043 71044 71046 71051 71054 71055 71057 71058 71061 71064 71067 71074 71075 71079 71080 71082 71086 71087 71088 71090 71091 71094 71096 71097 71098 71099 71100 71102 71103 71106 71108 71109 71110 71112 71114 71115 71116 71117 71118 71119 71121 71124 71125 71127 71129 71132 71133 71137 71138 71139 71140 71143 71147 71152 71153 71155 71157 71158 71159 71160 71163 71166 71169 71170 71171 71172 71173 71174 71176 71177 71178 71183 71184 71185 71186 71188 71189 71190 71192 71193 71194 71198 71201 71207 71208 71209 71213 71216 71218 71225 71227 71230 71231 71234 71236 71238 71239 71240 71241 71242 71243 71247 71250 71251 71252 71254 71258 71262 71266 71267 71269 71273 71275 71277 71281 71285 71288 71294 71297 71298 71299 71304 71306 71308 71314 71318 71320 71324 71325 71330 71332 71334 71335 71336 71339 71344 71346 71347 71348 71351 71354 71359 71360 71361 71362 71366 71368 71370 71372 71376 71380 71381 71383 71384 71385 71386 71395 71398 71402 71406 71410 71412 71413 71414 71417 71418 71419 71422 71424 71426 71428 71430 71432 71445 71446 71447 71449 71450 71452 71453 71460 71462 71463 71464 71468 71469 71474 71476 71477 71478 71479 71480 71481 71483 71486 71488 71494 71497 71500 71504 71506 71509 71514 71517 71518 71519 71521 71523 71525 71527 71531 71533 71534 71535 71541 71542 71543 71549 71550 71554 71555 71557 71558 71560 71561 71562 71565 71567 71570 71577 71581 71584 71585 71588 71592 71593 71595 71598 71599 71603 71609 71614 71616 71620 71621 71623 71625 71626 71627 71629 71636 71639 71642 71646 71647 71648 71651 71652 71653 71656 71659 71664 71665 71668 71669 71670 71675 71676 71677 71678 71681 71682 71688 71696 71701 71708 71709 71712 71714 71716 71717 71719 71720 71721 71724 71726 71728 71730 71731 71733 71734 71737 71738 71739 71742 71743 71744 71748 71750 71751 71754 71755 71757 71760 71761 71762 71763 71768 71769 71770 71771 71773 71775 71782 71783 71786 71787 71790 71797 71799 71802 71804 71808 71810 71814 71815 71817 71818 71820 71821 71825 71830 71832 71833 71844 71846 71849 71850 71851 71852 71853 71855 71857 71860 71861 71863 71867 71868 71872 71876 71878 71880 71881 71882 71884 71885 71887 71888 71895 71897 71898 71900 71903 71907 71908 71912 71913 71914 71916 71918 71919 71922 71923 71925 71926 71932 71936 71939 71940 71941 71944 71945 71947 71950 71954 71956 71957 71960 71961 71964 71968 71969 71971 71974 71975 71976 71978 71982 71984 71988 71989 71993 71998 72000 72003 72005 72006 72007 72008 72009 72010 72014 72015 72021 72023 72024 72025 72026 72028 72029 72030 72031 72032 72038 72039 72040 72041 72044 72046 72049 72051 72055 72060 72061 72064 72065 72068 72069 72071 72072 72075 72077 72078 72081 72082 72084 72087 72088 72089 72092 72094 72099 72100 72101 72106 72109 72111 72112 72113 72114 72115 72117 72118 72123 72124 72125 72126 72127 72133 72141 72144 72147 72148 72149 72150 72151 72152 72159 72161 72163 72167 72170 72174 72176 72177 72181 72182 72187 72195 72201 72202 72204 72205 72210 72211 72215 72217 72219 72220 72221 72222 72223 72226 72227 72228 72229 72230 72233 72235 72236 72237 72242 72243 72244 72245 72250 72252 72254 72257 72258 72259 72260 72261 72264 72265 72270 72271 72278 72289 72300 72301 72304 72308 72309 72311 72318 72319 72322 72325 72327 72328 72335 72336 72337 72338 72340 72346 72347 72349 72352 72356 72358 72359 72360 72362 72365 72369 72372 72374 72375 72377 72382 72383 72387 72389 72390 72392 72394 72395 72397 72404 72409 72412 72413 72415 72416 72417 72418 72422 72424 72428 72431 72435 72437 72438 72440 72441 72445 72446 72450 72452 72453 72456 72458 72461 72468 72469 72471 72473 72477 72478 72479 72480 72481 72482 72484 72486 72489 72491 72493 72494 72496 72498 72501 72508 72509 72511 72513 72514 72515 72518 72520 72522 72524 72526 72528 72533 72536 72537 72546 72550 72559 72561 72563 72565 72569 72570 72571 72573 72582 72585 72586 72588 72589 72593 72594 72595 72596 72597 72599 72601 72603 72607 72608 72610 72611 72613 72614 72615 72618 72621 72625 72628 72634 72635 72638 72640 72642 72644 72647 72648 72652 72654 72657 72658 72660 72662 72663 72665 72669 72672 72673 72674 72677 72680 72684 72685 72686 72689 72692 72694 72695 72696 72699 72700 72701 72702 72704 72705 72707 72709 72710 72712 72713 72714 72716 72720 72721 72724 72726 72728 72730 72731 72733 72738 72741 72745 72749 72752 72753 72754 72755 72757 72761 72764 72765 72769 72771 72772 72776 72777 72778 72780 72783 72790 72791 72792 72793 72794 72798 72799 72804 72807 72808 72812 72813 72814 72815 72816 72817 72820 72824 72826 72829 72831 72832 72833 72834 72835 72837 72838 72839 72842 72843 72847 72849 72850 72851 72853 72854 72856 72858 72865 72868 72870 72871 72874 72878 72882 72883 72884 72885 72887 72896 72898 72900 72904 72906 72908 72910 72913 72915 72916 72918 72919 72920 72922 72925 72926 72927 72928 72929 72939 72943 72945 72948 72950 72951 72953 72957 72959 72961 72970 72975 72977 72979 72980 72983 72984 72986 72992 72993 72994 72997 72998 73000 73001 73003 73007 73009 73011 73012 73016 73022 73023 73025 73029 73031 73032 73033 73034 73035 73036 73037 73039 73041 73042 73043 73046 73047 73048 73051 73052 73058 73061 73065 73069 73070 73071 73072 73077 73078 73079 73087 73088 73089 73092 73093 73094 73096 73101 73108 73109 73111 73112 73114 73116 73123 73125 73127 73130 73132 73135 73136 73142 73143 73146 73147 73149 73152 73154 73156 73157 73158 73159 73161 73162 73165 73166 73171 73172 73174 73175 73178 73179 73180 73187 73188 73190 73193 73194 73197 73200 73207 73211 73212 73214 73215 73217 73219 73220 73226 73227 73231 73236 73237 73238 73239 73245 73247 73249 73250 73255 73256 73257 73259 73260 73262 73265 73269 73271 73274 73275 73282 73283 73284 73288 73291 73298 73302 73304 73305 73306 73308 73310 73311 73318 73319 73321 73323 73327 73328 73331 73335 73336 73337 73338 73339 73340 73341 73349 73350 73351 73354 73355 73356 73357 73358 73359 73360 73363 73365 73366 73373 73377 73379 73380 73388 73389 73395 73396 73398 73400 73407 73409 73413 73415 73423 73424 73425 73427 73436 73437 73442 73443 73444 73445 73446 73447 73449 73450 73451 73452 73456 73462 73468 73472 73473 73475 73476 73479 73480 73482 73484 73487 73492 73493 73495 73496 73497 73498 73499 73505 73506 73508 73510 73511 73513 73515 73518 73520 73522 73523 73525 73527 73530 73531 73534 73536 73537 73538 73539 73542 73543 73549 73555 73556 73558 73562 73563 73564 73565 73566 73568 73570 73571 73574 73575 73576 73579 73581 73583 73590 73591 73594 73597 73603 73607 73610 73615 73619 73620 73625 73626 73627 73628 73629 73630 73631 73632 73633 73634 73636 73639 73642 73643 73648 73649 73650 73651 73652 73656 73659 73661 73664 73666 73667 73672 73673 73674 73675 73677 73679 73680 73689 73690 73691 73693 73694 73695 73697 73699 73700 73701 73702 73703 73704 73705 73706 73707 73710 73711 73712 73713 73719 73720 73721 73723 73724 73726 73729 73730 73732 73734 73735 73736 73737 73738 73739 73741 73744 73747 73748 73749 73750 73754 73757 73758 73764 73769 73770 73771 73773 73779 73780 73784 73785 73787 73791 73799 73800 73804 73807 73808 73809 73813 73823 73824 73831 73832 73835 73837 73839 73844 73847 73848 73850 73852 73855 73858 73859 73860 73864 73866 73868 73870 73872 73875 73876 73877 73879 73881 73883 73884 73885 73886 73888 73890 73896 73897 73900 73904 73906 73910 73913 73915 73916 73918 73921 73923 73929 73930 73934 73938 73939 73943 73944 73947 73948 73954 73958 73959 73960 73961 73963 73966 73967 73970 73971 73972 73974 73975 73976 73977 73978 73980 73982 73983 73984 73988 73989 73992 73993 73997 74001 74003 74013 74021 74025 74026 74031 74034 74036 74037 74040 74041 74044 74048 74049 74054 74064 74065 74068 74069 74070 74073 74074 74075 74083 74084 74086 74087 74092 74093 74094 74096 74100 74101 74102 74107 74109 74110 74112 74113 74114 74115 74117 74118 74119 74120 74123 74132 74134 74136 74141 74146 74147 74150 74151 74156 74157 74161 74162 74165 74167 74169 74172 74173 74175 74176 74177 74178 74179 74180 74184 74185 74187 74188 74193 74195 74196 74198 74199 74202 74203 74208 74209 74210 74215 74216 74219 74221 74223 74224 74227 74228 74229 74230 74231 74233 74239 74240 74241 74243 74244 74245 74247 74250 74251 74254 74255 74260 74261 74263 74265 74266 74267 74272 74275 74277 74280 74281 74282 74283 74289 74292 74294 74295 74296 74297 74301 74303 74304 74306 74314 74318 74323 74325 74326 74327 74328 74331 74332 74333 74334 74335 74337 74339 74342 74343 74345 74346 74347 74348 74351 74352 74353 74354 74356 74357 74359 74366 74368 74369 74370 74371 74373 74379 74381 74382 74384 74387 74388 74389 74390 74392 74394 74397 74404 74406 74408 74409 74410 74416 74420 74426 74427 74435 74436 74437 74438 74440 74443 74444 74451 74453 74454 74456 74457 74462 74464 74466 74467 74470 74474 74480 74481 74487 74494 74496 74499 74502 74504 74506 74509 74510 74513 74515 74516 74518 74519 74523 74524 74526 74527 74535 74536 74537 74538 74539 74541 74543 74547 74549 74550 74551 74552 74553 74554 74555 74560 74561 74562 74564 74566 74568 74570 74571 74574 74575 74577 74579 74580 74582 74586 74587 74590 74591 74592 74593 74598 74599 74601 74603 74605 74606 74609 74614 74617 74623 74628 74629 74631 74632 74634 74639 74642 74645 74648 74649 74652 74653 74655 74656 74657 74666 74668 74669 74673 74674 74675 74683 74684 74685 74687 74692 74695 74696 74697 74700 74705 74706 74708 74709 74713 74714 74717 74720 74721 74722 74723 74726 74727 74729 74730 74731 74733 74735 74738 74744 74746 74748 74749 74750 74754 74755 74758 74761 74762 74763 74764 74765 74766 74767 74771 74776 74777 74781 74782 74784 74786 74787 74791 74793 74794 74798 74800 74803 74807 74808 74813 74816 74817 74818 74819 74820 74821 74824 74827 74828 74829 74830 74833 74836 74837 74839 74845 74846 74847 74850 74851 74853 74855 74860 74862 74863 74866 74869 74871 74874 74875 74876 74878 74880 74889 74891 74892 74895 74903 74910 74914 74917 74920 74921 74922 74923 74924 74928 74930 74931 74933 74935 74937 74938 74940 74942 74943 74947 74951 74952 74955 74959 74960 74961 74964 74968 74972 74974 74975 74977 74979 74980 74981 74982 74983 74984 74985 74986 74988 74989 74991 74992 74993 74994 74995 74996 74999 75000 75003 75008 75010 75011 75014 75016 75018 75019 75021 75023 75024 75032 75033 75034 75036 75037 75038 75039 75040 75041 75045 75047 75048 75049 75050 75051 75056 75060 75062 75063 75067 75069 75071 75075 75076 75077 75080 75081 75082 75084 75085 75090 75091 75093 75100 75101 75103 75104 75107 75108 75109 75112 75113 75118 75122 75124 75125 75128 75129 75132 75136 75137 75138 75144 75147 75148 75149 75151 75155 75156 75157 75161 75163 75166 75168 75170 75171 75173 75178 75182 75183 75185 75187 75191 75193 75197 75198 75203 75204 75206 75207 75210 75211 75218 75220 75224 75227 75228 75229 75235 75236 75239 75242 75245 75246 75247 75249 75250 75252 75254 75258 75261 75266 75268 75270 75271 75272 75277 75282 75283 75288 75291 75292 75293 75295 75296 75303 75305 75306 75309 75310 75311 75315 75321 75328 75329 75331 75339 75341 75345 75347 75348 75354 75357 75358 75359 75361 75364 75367 75370 75371 75372 75374 75377 75378 75380 75381 75385 75389 75390 75392 75401 75403 75404 75411 75415 75416 75418 75421 75423 75427 75431 75432 75433 75435 75437 75438 75445 75446 75447 75448 75452 75456 75460 75461 75463 75465 75467 75469 75471 75475 75477 75479 75482 75484 75486 75488 75491 75494 75496 75497 75499 75501 75504 75505 75507 75509 75512 75513 75517 75520 75521 75523 75526 75529 75531 75536 75538 75541 75543 75544 75545 75546 75551 75552 75557 75560 75567 75569 75573 75575 75577 75581 75583 75584 75586 75587 75589 75590 75591 75594 75596 75599 75600 75601 75602 75603 75605 75615 75616 75617 75618 75619 75620 75621 75622 75623 75626 75628 75630 75631 75639 75641 75644 75647 75651 75652 75653 75654 75655 75660 75661 75673 75674 75675 75676 75678 75682 75683 75693 75695 75697 75699 75702 75704 75707 75709 75710 75716 75718 75722 75723 75724 75725 75728 75732 75736 75743 75747 75748 75749 75750 75753 75754 75758 75765 75768 75772 75775 75776 75778 75780 75785 75790 75791 75796 75798 75799 75801 75802 75806 75811 75812 75816 75821 75824 75825 75826 75828 75831 75836 75837 75838 75845 75847 75850 75851 75861 75863 75864 75865 75868 75869 75871 75874 75876 75878 75879 75880 75881 75885 75886 75890 75895 75896 75897 75901 75902 75903 75904 75905 75906 75909 75911 75915 75917 75920 75923 75924 75928 75929 75930 75932 75936 75941 75942 75945 75947 75948 75949 75951 75953 75955 75956 75960 75962 75964 75966 75967 75968 75971 75974 75979 75983 75984 75985 75988 75990 75992 75993 75995 75999 76000 76001 76002 76004 76005 76008 76010 76013 76017 76018 76019 76020 76021 76023 76024 76028 76030 76031 76034 76041 76044 76046 76048 76049 76051 76061 76062 76063 76064 76066 76074 76075 76076 76077 76078 76082 76084 76090 76092 76095 76098 76099 76101 76102 76103 76109 76110 76113 76114 76115 76117 76120 76124 76126 76130 76132 76134 76135 76136 76139 76142 76147 76149 76150 76151 76152 76153 76154 76158 76159 76163 76164 76167 76170 76171 76172 76173 76174 76176 76178 76179 76180 76187 76188 76192 76194 76201 76203 76204 76205 76206 76207 76208 76212 76213 76215 76218 76222 76223 76225 76226 76228 76230 76231 76232 76234 76238 76239 76241 76251 76253 76256 76261 76262 76264 76267 76268 76272 76273 76274 76277 76281 76284 76285 76286 76289 76291 76293 76299 76302 76305 76307 76310 76314 76322 76329 76330 76331 76332 76335 76336 76340 76342 76343 76350 76352 76354 76359 76361 76364 76365 76366 76369 76371 76375 76377 76381 76383 76384 76388 76389 76390 76392 76396 76397 76398 76399 76404 76405 76408 76409 76416 76420 76421 76424 76427 76428 76433 76438 76440 76442 76443 76444 76449 76451 76453 76456 76457 76460 76464 76467 76472 76481 76485 76486 76489 76491 76495 76496 76497 76505 76506 76507 76512 76513 76514 76516 76525 76526 76528 76530 76533 76535 76538 76540 76541 76544 76545 76547 76548 76549 76552 76555 76559 76561 76562 76564 76565 76573 76575 76576 76577 76582 76583 76584 76588 76589 76593 76598 76602 76605 76607 76614 76615 76616 76617 76620 76624 76626 76627 76637 76640 76643 76648 76651 76652 76654 76655 76656 76657 76658 76661 76663 76665 76666 76667 76670 76672 76673 76675 76676 76677 76680 76682 76683 76686 76688 76691 76692 76693 76694 76695 76696 76700 76701 76702 76703 76705 76707 76708 76710 76714 76717 76723 76726 76728 76729 76730 76732 76736 76737 76739 76740 76742 76746 76749 76751 76759 76761 76764 76768 76769 76773 76776 76779 76781 76786 76791 76793 76796 76797 76798 76801 76802 76805 76806 76808 76809 76811 76818 76820 76824 76826 76831 76832 76833 76835 76838 76840 76843 76844 76849 76852 76853 76857 76863 76866 76867 76870 76871 76872 76873 76877 76878 76882 76883 76887 76889 76890 76892 76893 76894 76898 76901 76902 76903 76904 76910 76911 76914 76915 76921 76930 76934 76938 76940 76941 76942 76945 76946 76948 76949 76950 76951 76958 76961 76963 76964 76969 76974 76976 76978 76979 76982 76984 76989 76991 76992 76994 76997 76998 77002 77003 77005 77006 77009 77012 77015 77016 77017 77022 77023 77027 77030 77031 77033 77034 77035 77039 77045 77048 77049 77050 77051 77052 77053 77054 77055 77058 77061 77063 77065 77066 77067 77070 77071 77073 77074 77077 77078 77079 77082 77085 77087 77088 77089 77090 77092 77093 77094 77096 77097 77099 77100 77101 77102 77105 77106 77109 77114 77115 77117 77120 77123 77124 77126 77129 77132 77133 77137 77138 77140 77143 77157 77159 77161 77164 77165 77169 77170 77171 77176 77181 77183 77184 77185 77186 77189 77191 77195 77196 77198 77201 77203 77208 77211 77212 77214 77215 77216 77218 77219 77231 77233 77236 77240 77244 77245 77251 77254 77261 77268 77272 77273 77277 77280 77281 77282 77286 77287 77288 77290 77292 77293 77294 77297 77299 77300 77308 77312 77313 77316 77318 77319 77322 77324 77325 77327 77331 77333 77335 77336 77338 77340 77341 77345 77347 77348 77349 77354 77355 77357 77360 77363 77364 77365 77367 77368 77370 77374 77375 77389 77390 77392 77396 77397 77398 77399 77401 77402 77407 77411 77413 77416 77419 77425 77428 77431 77433 77439 77440 77441 77443 77452 77453 77456 77459 77461 77462 77464 77466 77467 77468 77470 77473 77483 77487 77491 77494 77495 77497 77498 77501 77503 77504 77510 77514 77515 77516 77517 77521 77526 77531 77534 77535 77541 77543 77544 77546 77547 77548 77551 77552 77553 77555 77556 77559 77561 77562 77567 77571 77572 77575 77577 77578 77579 77580 77581 77587 77589 77591 77592 77593 77594 77595 77600 77601 77605 77606 77607 77608 77611 77612 77616 77617 77621 77625 77626 77628 77630 77631 77635 77636 77637 77638 77639 77641 77645 77646 77652 77654 77659 77663 77665 77666 77667 77670 77673 77674 77680 77681 77683 77684 77686 77688 77690 77692 77700 77706 77707 77710 77711 77713 77714 77717 77721 77722 77724 77725 77726 77741 77745 77748 77754 77755 77761 77763 77767 77768 77772 77773 77774 77777 77780 77781 77788 77794 77795 77797 77798 77800 77801 77802 77803 77804 77806 77810 77814 77815 77816 77817 77823 77825 77826 77827 77831 77836 77839 77841 77842 77843 77844 77846 77847 77850 77853 77854 77855 77857 77858 77859 77860 77862 77866 77867 77870 77878 77880 77882 77885 77889 77890 77891 77892 77893 77894 77895 77896 77899 77901 77904 77907 77909 77910 77913 77914 77916 77918 77919 77922 77923 77925 77926 77927 77928 77929 77934 77935 77936 77939 77942 77943 77947 77948 77951 77953 77954 77956 77960 77966 77967 77973 77977 77978 77980 77981 77983 77985 77986 77989 77991 77993 77995 77997 77998 77999 78001 78011 78012 78013 78016 78018 78019 78020 78022 78025 78029 78030 78031 78033 78034 78038 78040 78041 78045 78051 78054 78055 78057 78058 78059 78060 78065 78066 78068 78070 78072 78073 78079 78080 78081 78082 78086 78087 78089 78092 78096 78097 78098 78099 78108 78111 78112 78115 78117 78120 78123 78124 78125 78126 78128 78130 78132 78134 78139 78141 78142 78146 78151 78152 78158 78159 78164 78165 78166 78170 78171 78175 78176 78178 78179 78189 78190 78191 78192 78193 78195 78196 78197 78198 78208 78210 78211 78214 78215 78216 78218 78219 78220 78222 78225 78231 78233 78238 78242 78243 78245 78247 78248 78249 78251 78252 78253 78260 78261 78265 78266 78267 78268 78272 78273 78277 78278 78281 78282 78285 78287 78288 78291 78293 78298 78300 78301 78302 78305 78307 78310 78311 78315 78316 78321 78322 78323 78324 78334 78336 78338 78339 78341 78346 78348 78350 78351 78354 78355 78356 78357 78358 78361 78369 78374 78375 78376 78379 78382 78385 78387 78391 78392 78396 78397 78398 78400 78403 78411 78414 78420 78423 78424 78425 78426 78429 78430 78431 78434 78437 78439 78441 78442 78443 78444 78447 78449 78450 78451 78452 78455 78457 78460 78461 78462 78466 78467 78468 78469 78470 78472 78473 78476 78477 78478 78479 78480 78481 78482 78483 78485 78488 78489 78490 78491 78494 78495 78496 78497 78498 78499 78500 78501 78503 78504 78506 78508 78509 78510 78511 78512 78515 78516 78518 78519 78520 78522 78523 78524 78525 78527 78528 78529 78530 78535 78538 78539 78540 78541 78542 78543 78545 78547 78548 78549 78552 78553 78554 78557 78558 78559 78561 78565 78567 78568 78569 78571 78572 78580 78581 78584 78585 78586 78588 78589 78592 78595 78600 78601 78602 78603 78604 78608 78610 78611 78612 78613 78615 78616 78617 78623 78624 78626 78629 78630 78634 78637 78639 78641 78646 78650 78655 78656 78657 78659 78660 78661 78662 78663 78664 78665 78666 78670 78673 78679 78682 78687 78688 78696 78699 78703 78706 78709 78710 78714 78716 78717 78718 78719 78724 78726 78727 78728 78730 78731 78733 78738 78739 78740 78741 78743 78745 78748 78751 78755 78757 78758 78759 78760 78762 78765 78766 78767 78768 78769 78770 78771 78775 78780 78781 78783 78784 78788 78791 78794 78795 78798 78801 78802 78803 78805 78807 78808 78812 78813 78814 78815 78819 78823 78829 78831 78835 78838 78841 78842 78843 78851 78852 78853 78864 78865 78866 78867 78868 78872 78875 78876 78878 78881 78882 78884 78885 78886 78887 78892 78893 78894 78896 78897 78898 78899 78903 78906 78909 78910 78914 78917 78918 78920 78921 78922 78923 78925 78926 78928 78930 78931 78932 78933 78936 78940 78941 78943 78945 78947 78949 78950 78958 78966 78967 78969 78970 78973 78974 78981 78987 78989 78991 78993 78995 78996 78997 79000 79003 79005 79010 79011 79013 79014 79020 79022 79025 79029 79031 79034 79036 79039 79042 79048 79050 79052 79053 79055 79056 79064 79067 79069 79070 79071 79072 79074 79075 79080 79081 79092 79093 79095 79096 79097 79098 79100 79102 79104 79106 79109 79110 79111 79114 79116 79118 79119 79121 79122 79124 79126 79127 79128 79133 79134 79135 79138 79141 79142 79143 79144 79148 79149 79152 79153 79155 79156 79159 79161 79164 79168 79169 79172 79173 79174 79181 79183 79193 79198 79201 79203 79206 79208 79211 79213 79215 79217 79218 79226 79229 79230 79235 79236 79237 79239 79241 79242 79243 79245 79246 79247 79248 79249 79250 79256 79258 79263 79266 79268 79270 79275 79276 79278 79279 79281 79282 79288 79291 79296 79302 79303 79306 79307 79313 79315 79316 79320 79322 79323 79324 79325 79327 79331 79332 79334 79337 79339 79343 79345 79347 79348 79349 79352 79353 79355 79358 79362 79371 79372 79373 79374 79376 79379 79384 79385 79387 79388 79389 79392 79394 79395 79396 79398 79399 79400 79402 79403 79405 79406 79407 79408 79409 79413 79414 79418 79422 79426 79427 79431 79435 79437 79438 79442 79443 79450 79451 79452 79453 79454 79456 79457 79458 79459 79465 79466 79467 79470 79473 79475 79477 79479 79483 79484 79485 79486 79488 79490 79493 79494 79495 79497 79498 79501 79502 79503 79504 79505 79506 79510 79512 79515 79516 79517 79519 79521 79522 79526 79527 79529 79531 79540 79542 79545 79550 79551 79556 79557 79558 79559 79560 79561 79562 79564 79565 79569 79573 79575 79578 79580 79581 79583 79587 79589 79590 79591 79592 79597 79598 79600 79603 79604 79605 79606 79611 79618 79621 79623 79624 79625 79628 79634 79635 79639 79643 79647 79648 79654 79658 79660 79661 79662 79664 79665 79666 79669 79670 79675 79676 79680 79682 79687 79691 79697 79699 79700 79701 79702 79703 79705 79706 79708 79710 79712 79713 79716 79717 79721 79723 79727 79730 79735 79737 79741 79745 79746 79749 79750 79751 79754 79757 79758 79759 79760 79761 79763 79764 79765 79767 79770 79778 79781 79784 79785 79787 79788 79791 79792 79796 79797 79799 79803 79810 79812 79813 79818 79819 79820 79821 79823 79825 79826 79830 79832 79833 79834 79845 79849 79855 79856 79857 79859 79860 79864 79866 79867 79875 79876 79879 79886 79887 79888 79889 79892 79894 79896 79897 79898 79899 79901 79903 79906 79910 79912 79913 79914 79919 79925 79926 79929 79931 79932 79936 79937 79941 79942 79943 79945 79946 79947 79948 79952 79956 79958 79959 79960 79961 79962 79966 79967 79969 79972 79973 79975 79982 79983 79986 79987 79989 79990 79992 79993 79995 79998 80003 80005 80007 80010 80019 80021 80022 80023 80028 80029 80030 80032 80034 80035 80038 80039 80040 80044 80045 80046 80048 80050 80052 80054 80059 80060 80062 80063 80064 80065 80066 80069 80071 80076 80078 80079 80085 80087 80092 80095 80098 80100 80103 80104 80106 80108 80109 80112 80113 80114 80115 80117 80119 80125 80126 80127 80131 80133 80134 80136 80138 80139 80140 80144 80147 80149 80156 80157 80160 80161 80166 80168 80174 80176 80177 80178 80179 80182 80187 80191 80192 80193 80203 80206 80209 80210 80212 80213 80215 80218 80220 80223 80225 80234 80235 80238 80243 80244 80246 80247 80250 80251 80257 80259 80264 80266 80267 80270 80272 80274 80275 80276 80278 80282 80283 80284 80286 80288 80289 80292 80293 80294 80297 80298 80301 80303 80306 80309 80312 80313 80316 80319 80324 80327 80329 80332 80333 80335 80337 80341 80342 80343 80345 80346 80347 80350 80354 80355 80356 80357 80358 80364 80366 80367 80371 80373 80377 80379 80384 80385 80388 80389 80390 80391 80392 80396 80398 80400 80402 80403 80404 80406 80408 80409 80411 80413 80416 80426 80427 80429 80431 80432 80433 80436 80439 80442 80444 80445 80448 80450 80452 80455 80459 80462 80465 80467 80469 80470 80471 80472 80480 80485 80486 80487 80489 80490 80492 80495 80496 80497 80498 80503 80504 80506 80507 80510 80511 80514 80517 80520 80528 80531 80533 80534 80535 80537 80539 80542 80544 80548 80549 80550 80551 80553 80554 80555 80556 80558 80559 80562 80563 80565 80566 80567 80569 80570 80573 80580 80581 80582 80583 80586 80597 80598 80602 80603 80604 80605 80607 80608 80611 80613 80614 80616 80618 80622 80627 80629 80630 80634 80636 80638 80639 80641 80643 80645 80646 80647 80648 80654 80655 80658 80660 80662 80663 80665 80666 80667 80672 80676 80679 80680 80681 80682 80683 80685 80687 80688 80689 80693 80694 80697 80698 80699 80703 80706 80711 80713 80716 80718 80719 80723 80724 80725 80726 80727 80729 80730 80731 80732 80735 80737 80739 80742 80743 80744 80746 80749 80751 80753 80754 80755 80756 80758 80760 80762 80767 80769 80770 80772 80773 80777 80778 80780 80781 80782 80786 80787 80788 80790 80792 80793 80794 80796 80799 80800 80804 80805 80810 80813 80814 80816 80817 80819 80820 80823 80826 80831 80832 80833 80837 80838 80840 80842 80847 80851 80856 80858 80859 80862 80863 80865 80867 80870 80878 80879 80884 80887 80888 80897 80899 80900 80902 80903 80906 80907 80909 80914 80920 80924 80926 80928 80931 80932 80934 80935 80939 80942 80944 80954 80955 80960 80961 80962 80964 80965 80968 80969 80970 80975 80978 80981 80982 80986 80991 80996 80997 80999 81000 81004 81005 81009 81010 81011 81012 81017 81020 81023 81024 81027 81030 81032 81033 81035 81037 81040 81041 81042 81045 81047 81049 81050 81051 81052 81054 81057 81063 81064 81066 81067 81068 81069 81070 81071 81078 81081 81082 81083 81090 81093 81098 81100 81105 81106 81109 81111 81113 81116 81118 81119 81120 81123 81124 81130 81133 81136 81138 81142 81146 81147 81148 81150 81152 81156 81160 81161 81165 81170 81172 81173 81176 81180 81183 81186 81189 81192 81196 81198 81200 81202 81204 81206 81207 81208 81210 81211 81218 81219 81221 81223 81229 81235 81237 81241 81246 81249 81251 81256 81258 81259 81263 81266 81267 81268 81269 81271 81274 81279 81281 81284 81286 81287 81289 81290 81291 81293 81296 81301 81302 81303 81304 81307 81308 81311 81316 81317 81319 81322 81323 81330 81331 81332 81333 81336 81337 81340 81342 81343 81351 81353 81354 81355 81359 81362 81363 81364 81365 81371 81375 81380 81387 81391 81393 81394 81395 81397 81398 81403 81404 81406 81407 81413 81419 81420 81421 81423 81427 81429 81430 81434 81436 81437 81439 81446 81448 81449 81453 81454 81463 81464 81466 81468 81471 81474 81475 81476 81479 81480 81481 81484 81485 81486 81487 81490 81493 81497 81502 81506 81515 81518 81519 81520 81522 81523 81524 81525 81527 81530 81533 81534 81536 81537 81541 81544 81546 81548 81550 81554 81558 81562 81566 81577 81579 81583 81585 81588 81589 81590 81592 81594 81596 81600 81602 81603 81604 81605 81606 81607 81612 81617 81619 81622 81623 81628 81629 81633 81639 81643 81644 81645 81646 81650 81651 81653 81654 81655 81657 81659 81660 81664 81665 81666 81667 81669 81670 81671 81674 81675 81682 81686 81687 81689 81695 81702 81703 81704 81708 81709 81710 81711 81712 81713 81717 81718 81728 81740 81743 81744 81748 81749 81751 81752 81753 81754 81755 81765 81767 81769 81771 81774 81778 81779 81781 81788 81789 81791 81792 81794 81795 81797 81798 81800 81803 81808 81811 81812 81816 81817 81818 81823 81826 81828 81833 81838 81841 81844 81847 81849 81852 81854 81855 81856 81857 81858 81859 81861 81865 81869 81873 81879 81880 81882 81883 81886 81887 81888 81890 81893 81894 81897 81898 81900 81901 81906 81907 81909 81913 81921 81922 81929 81935 81936 81937 81939 81940 81941 81942 81946 81949 81950 81951 81954 81955 81957 81958 81959 81962 81964 81972 81974 81978 81979 81980 81982 81983 81984 81990 81993 81999 82007 82009 82010 82013 82018 82020 82021 82023 82025 82027 82028 82029 82035 82039 82042 82043 82046 82052 82054 82055 82057 82059 82061 82064 82065 82069 82071 82073 82075 82077 82080 82081 82083 82085 82086 82088 82089 82091 82092 82093 82094 82095 82096 82097 82101 82102 82103 82110 82112 82113 82116 82118 82123 82127 82129 82130 82131 82134 82140 82141 82144 82147 82150 82152 82156 82159 82161 82164 82167 82169 82170 82174 82179 82181 82191 82192 82201 82202 82205 82206 82208 82210 82215 82217 82218 82219 82232 82233 82238 82240 82242 82243 82249 82255 82256 82260 82265 82268 82271 82272 82274 82277 82278 82280 82281 82284 82286 82291 82293 82294 82296 82297 82298 82302 82303 82304 82307 82309 82310 82311 82312 82314 82315 82321 82323 82325 82326 82330 82337 82340 82343 82345 82346 82347 82349 82354 82357 82358 82359 82368 82371 82372 82375 82379 82385 82387 82397 82398 82401 82405 82408 82410 82411 82414 82417 82418 82420 82422 82423 82430 82432 82434 82435 82436 82439 82440 82441 82442 82443 82444 82445 82446 82447 82456 82459 82460 82463 82464 82467 82468 82469 82471 82473 82475 82476 82477 82478 82479 82480 82481 82483 82485 82489 82494 82495 82501 82502 82507 82508 82510 82512 82514 82519 82521 82523 82524 82526 82527 82530 82531 82532 82533 82534 82537 82540 82541 82548 82549 82550 82553 82555 82559 82562 82568 82569 82570 82571 82572 82573 82575 82577 82579 82580 82582 82585 82588 82591 82593 82596 82597 82601 82604 82605 82606 82607 82611 82613 82617 82618 82619 82623 82625 82628 82632 82639 82640 82641 82643 82644 82648 82656 82658 82660 82662 82665 82666 82667 82669 82671 82673 82677 82679 82689 82690 82691 82692 82693 82698 82703 82706 82708 82709 82710 82714 82716 82721 82723 82724 82726 82729 82730 82731 82734 82735 82736 82737 82740 82741 82743 82746 82747 82749 82753 82754 82758 82762 82763 82765 82766 82767 82773 82776 82778 82780 82782 82783 82785 82787 82789 82791 82793 82795 82797 82798 82799 82802 82804 82807 82809 82810 82811 82812 82814 82823 82825 82826 82829 82834 82835 82836 82844 82845 82854 82856 82857 82863 82864 82868 82871 82874 82876 82877 82879 82881 82882 82883 82884 82885 82887 82889 82890 82891 82893 82894 82895 82897 82902 82903 82908 82910 82912 82913 82916 82917 82918 82922 82925 82926 82928 82929 82933 82935 82936 82937 82940 82945 82946 82948 82949 82950 82951 82954 82955 82957 82967 82972 82976 82977 82978 82979 82981 82982 82984 82987 82991 82992 82993 82996 83002 83003 83005 83007 83009 83012 83014 83015 83016 83017 83018 83020 83021 83022 83023 83025 83026 83034 83040 83045 83048 83049 83050 83051 83053 83054 83056 83060 83067 83071 83073 83074 83075 83076 83077 83079 83082 83083 83084 83087 83088 83090 83091 83093 83095 83098 83100 83101 83102 83105 83112 83113 83116 83118 83119 83121 83122 83123 83124 83125 83127 83129 83130 83132 83133 83134 83135 83136 83144 83146 83150 83151 83155 83156 83159 83160 83162 83165 83166 83170 83171 83172 83173 83175 83176 83182 83184 83185 83188 83192 83193 83196 83200 83202 83203 83204 83207 83211 83213 83218 83224 83225 83227 83231 83233 83234 83235 83237 83248 83250 83251 83252 83257 83259 83260 83263 83264 83265 83267 83269 83272 83274 83276 83278 83283 83284 83285 83286 83289 83290 83293 83301 83302 83305 83306 83311 83313 83315 83316 83317 83318 83322 83324 83325 83326 83328 83329 83330 83331 83332 83333 83335 83337 83339 83345 83348 83349 83351 83352 83353 83354 83359 83360 83364 83367 83369 83371 83372 83373 83377 83381 83383 83385 83387 83390 83391 83394 83395 83401 83404 83405 83406 83407 83408 83409 83411 83412 83415 83417 83419 83420 83428 83432 83433 83435 83440 83450 83452 83454 83455 83456 83457 83458 83459 83460 83461 83465 83466 83467 83470 83471 83472 83473 83474 83476 83480 83482 83483 83484 83485 83486 83487 83488 83489 83490 83491 83496 83498 83499 83502 83504 83509 83513 83515 83516 83520 83521 83522 83523 83524 83525 83529 83530 83531 83534 83535 83536 83537 83547 83548 83551 83552 83555 83562 83564 83565 83567 83569 83571 83574 83575 83577 83578 83581 83582 83583 83584 83586 83588 83595 83596 83601 83602 83604 83606 83612 83613 83615 83616 83620 83624 83627 83629 83631 83634 83635 83636 83637 83639 83640 83642 83644 83645 83646 83647 83648 83652 83653 83654 83660 83661 83663 83668 83669 83673 83675 83676 83686 83687 83689 83690 83691 83693 83695 83696 83698 83699 83700 83701 83702 83708 83711 83712 83713 83714 83717 83719 83720 83721 83723 83726 83727 83729 83735 83740 83742 83743 83750 83752 83755 83756 83760 83761 83762 83764 83768 83770 83771 83772 83774 83776 83777 83780 83782 83784 83786 83791 83793 83796 83799 83800 83804 83807 83808 83809 83812 83821 83824 83825 83826 83827 83828 83829 83830 83831 83834 83835 83838 83839 83841 83844 83845 83846 83848 83850 83852 83861 83865 83867 83875 83876 83881 83883 83887 83889 83891 83894 83896 83898 83899 83901 83907 83913 83914 83915 83917 83918 83919 83922 83924 83929 83931 83932 83933 83934 83935 83938 83943 83946 83949 83954 83955 83957 83958 83969 83972 83978 83980 83983 83984 83987 83993 83994 83997 84000 84001 84002 84013 84016 84022 84028 84029 84030 84031 84032 84037 84040 84041 84044 84046 84058 84060 84061 84062 84063 84064 84065 84071 84072 84073 84074 84075 84076 84077 84079 84081 84082 84084 84085 84086 84088 84107 84108 84110 84111 84112 84115 84116 84117 84119 84123 84125 84126 84128 84130 84133 84137 84139 84140 84141 84142 84145 84146 84147 84148 84150 84152 84156 84157 84159 84160 84162 84164 84165 84169 84172 84174 84175 84179 84181 84182 84184 84185 84188 84189 84191 84192 84193 84195 84198 84201 84203 84206 84209 84210 84211 84212 84213 84218 84223 84224 84225 84227 84229 84230 84232 84234 84235 84236 84237 84239 84245 84246 84247 84249 84250 84251 84253 84256 84259 84260 84262 84269 84272 84273 84277 84287 84289 84290 84291 84296 84299 84301 84302 84304 84307 84308 84311 84312 84313 84319 84321 84323 84324 84325 84326 84328 84329 84332 84333 84334 84335 84337 84338 84339 84340 84342 84343 84349 84352 84356 84359 84360 84361 84362 84364 84366 84367 84369 84373 84374 84375 84376 84380 84381 84385 84390 84395 84398 84399 84405 84406 84407 84408 84409 84411 84413 84414 84418 84420 84421 84422 84427 84429 84432 84433 84434 84438 84439 84442 84444 84445 84447 84448 84449 84451 84452 84458 84459 84463 84464 84468 84470 84477 84482 84489 84491 84494 84495 84497 84500 84504 84506 84507 84511 84513 84515 84516 84517 84518 84520 84521 84522 84529 84532 84534 84535 84540 84542 84543 84547 84549 84555 84559 84560 84561 84562 84567 84569 84570 84571 84573 84580 84582 84585 84586 84588 84589 84592 84594 84596 84597 84601 84602 84603 84606 84607 84609 84613 84614 84618 84619 84621 84623 84624 84625 84626 84627 84633 84635 84638 84640 84649 84651 84655 84657 84659 84661 84662 84665 84666 84669 84670 84674 84676 84677 84678 84679 84681 84682 84684 84686 84687 84693 84699 84701 84702 84704 84707 84710 84711 84715 84717 84723 84725 84729 84734 84736 84737 84738 84740 84742 84743 84745 84748 84749 84754 84755 84759 84760 84761 84764 84765 84772 84777 84778 84780 84781 84782 84784 84787 84789 84791 84793 84801 84803 84805 84809 84812 84814 84820 84823 84824 84829 84833 84837 84844 84845 84848 84850 84851 84856 84857 84858 84861 84863 84864 84865 84867 84870 84871 84874 84881 84883 84890 84896 84897 84901 84903 84905 84906 84909 84910 84913 84916 84917 84918 84920 84921 84924 84925 84926 84928 84934 84935 84937 84938 84939 84940 84941 84942 84944 84945 84947 84950 84954 84955 84960 84961 84962 84970 84974 84976 84979 84982 84983 84984 84986 84988 84991 84993 84995 84997 84998 85001 85002 85004 85005 85008 85010 85013 85014 85016 85024 85025 85028 85029 85036 85039 85040 85042 85043 85045 85047 85048 85051 85054 85057 85062 85063 85066 85068 85069 85070 85075 85076 85077 85078 85080 85082 85087 85088 85095 85096 85099 85100 85101 85103 85106 85115 85119 85120 85121 85123 85125 85127 85128 85129 85131 85134 85136 85139 85144 85145 85147 85148 85152 85156 85157 85158 85159 85161 85162 85163 85165 85166 85168 85169 85170 85171 85173 85176 85178 85179 85183 85188 85192 85196 85197 85198 85199 85200 85205 85207 85210 85211 85213 85214 85216 85217 85220 85224 85225 85226 85227 85228 85230 85234 85235 85236 85237 85240 85242 85247 85248 85249 85250 85251 85253 85254 85256 85257 85258 85269 85272 85273 85276 85277 85278 85280 85283 85289 85291 85294 85301 85302 85306 85307 85309 85311 85312 85315 85320 85322 85325 85328 85329 85330 85333 85334 85336 85338 85340 85343 85346 85347 85348 85350 85353 85355 85358 85360 85367 85368 85369 85370 85372 85373 85374 85375 85376 85377 85378 85379 85381 85384 85385 85390 85391 85392 85397 85398 85402 85404 85405 85406 85407 85410 85411 85412 85417 85419 85420 85421 85423 85427 85428 85430 85431 85434 85440 85441 85451 85452 85455 85457 85461 85462 85465 85468 85469 85470 85471 85472 85473 85481 85482 85483 85485 85486 85487 85489 85491 85492 85495 85496 85497 85499 85500 85502 85505 85506 85510 85511 85512 85520 85527 85531 85532 85533 85534 85537 85540 85541 85542 85544 85552 85553 85554 85556 85559 85564 85565 85567 85569 85572 85575 85576 85578 85582 85584 85587 85590 85591 85597 85599 85600 85606 85608 85610 85611 85613 85615 85616 85617 85622 85623 85626 85630 85632 85633 85636 85637 85638 85639 85640 85641 85643 85646 85649 85651 85654 85655 85657 85659 85661 85662 85666 85669 85670 85675 85681 85682 85683 85685 85686 85691 85696 85698 85699 85701 85702 85705 85707 85708 85710 85711 85716 85717 85723 85724 85727 85729 85737 85738 85739 85740 85742 85743 85744 85745 85747 85749 85750 85752 85754 85755 85756 85757 85758 85760 85763 85764 85765 85766 85767 85770 85771 85772 85779 85780 85782 85783 85784 85785 85786 85788 85793 85795 85797 85800 85801 85802 85806 85807 85816 85819 85820 85822 85823 85829 85830 85832 85835 85836 85839 85841 85845 85846 85847 85848 85849 85853 85856 85858 85859 85860 85866 85867 85873 85876 85877 85880 85881 85882 85887 85892 85895 85896 85898 85899 85900 85902 85908 85909 85910 85913 85918 85922 85924 85932 85933 85936 85938 85942 85943 85944 85946 85947 85949 85950 85955 85956 85959 85960 85969 85970 85972 85973 85974 85975 85976 85977 85978 85979 85980 85981 85984 85987 85990 85992 85995 85996 85998 86001 86002 86003 86004 86007 86010 86011 86012 86016 86018 86022 86026 86027 86028 86029 86032 86036 86039 86041 86042 86043 86044 86045 86051 86054 86060 86062 86065 86068 86075 86076 86079 86082 86085 86086 86089 86090 86091 86092 86093 86098 86102 86103 86104 86109 86111 86113 86116 86119 86123 86127 86129 86131 86135 86137 86138 86139 86140 86141 86142 86144 86147 86152 86153 86155 86157 86159 86160 86161 86164 86165 86166 86167 86169 86171 86172 86174 86175 86180 86183 86184 86189 86191 86192 86194 86195 86197 86200 86202 86203 86206 86208 86209 86217 86219 86221 86223 86229 86230 86233 86235 86237 86240 86241 86243 86246 86247 86251 86252 86257 86262 86263 86264 86269 86270 86274 86275 86277 86281 86284 86291 86292 86295 86297 86298 86299 86301 86302 86309 86313 86315 86316 86318 86319 86323 86327 86328 86330 86332 86335 86341 86343 86344 86345 86349 86352 86353 86354 86360 86361 86369 86372 86373 86374 86375 86376 86377 86382 86384 86385 86387 86391 86392 86397 86400 86401 86402 86404 86405 86408 86409 86412 86417 86418 86420 86421 86425 86426 86427 86429 86431 86432 86435 86442 86445 86446 86447 86452 86456 86457 86459 86460 86462 86465 86468 86474 86476 86477 86478 86479 86480 86485 86486 86487 86488 86491 86492 86493 86496 86499 86503 86505 86506 86507 86508 86511 86512 86513 86515 86516 86522 86524 86525 86528 86531 86532 86533 86539 86542 86543 86544 86545 86546 86547 86548 86551 86554 86555 86558 86561 86562 86563 86564 86565 86566 86569 86572 86573 86574 86575 86576 86583 86584 86587 86589 86590 86595 86599 86603 86608 86611 86613 86614 86620 86622 86623 86626 86631 86632 86635 86638 86639 86640 86641 86642 86643 86646 86647 86649 86652 86653 86657 86658 86659 86664 86666 86667 86668 86669 86670 86671 86672 86677 86678 86681 86682 86688 86690 86697 86698 86699 86701 86702 86706 86707 86708 86712 86713 86718 86720 86721 86722 86723 86725 86728 86729 86733 86734 86740 86741 86743 86746 86748 86750 86752 86755 86758 86760 86763 86765 86772 86774 86775 86776 86777 86780 86781 86783 86784 86788 86790 86791 86794 86795 86797 86798 86799 86800 86802 86804 86806 86807 86810 86812 86814 86816 86821 86824 86829 86830 86831 86841 86842 86843 86845 86846 86847 86848 86849 86850 86851 86853 86856 86859 86860 86862 86863 86864 86865 86866 86871 86872 86879 86881 86882 86886 86887 86890 86895 86898 86901 86902 86903 86904 86906 86909 86911 86912 86915 86919 86922 86924 86928 86931 86938 86941 86945 86947 86952 86954 86956 86957 86959 86966 86968 86969 86970 86974 86978 86979 86980 86983 86990 86991 86992 86993 86994 86995 86996 86997 86999 87002 87004 87011 87012 87017 87018 87019 87022 87025 87027 87034 87035 87036 87038 87049 87050 87055 87062 87063 87068 87070 87076 87077 87078 87082 87086 87089 87090 87100 87102 87105 87109 87113 87116 87118 87124 87125 87127 87130 87135 87140 87143 87146 87149 87154 87156 87158 87160 87164 87165 87166 87167 87168 87169 87171 87172 87174 87175 87176 87178 87179 87180 87183 87189 87191 87194 87195 87202 87207 87210 87211 87213 87215 87217 87218 87219 87222 87228 87233 87235 87236 87239 87240 87242 87246 87250 87252 87256 87261 87265 87266 87267 87268 87271 87274 87277 87278 87279 87283 87286 87290 87295 87300 87301 87302 87304 87305 87314 87315 87318 87319 87322 87323 87324 87326 87327 87328 87329 87332 87338 87340 87342 87344 87346 87347 87349 87352 87354 87356 87360 87362 87363 87364 87366 87368 87369 87370 87375 87376 87377 87381 87382 87384 87385 87386 87388 87389 87396 87398 87401 87404 87406 87407 87408 87409 87411 87412 87413 87415 87416 87417 87418 87419 87421 87422 87425 87426 87428 87430 87432 87436 87437 87438 87441 87443 87446 87447 87448 87449 87450 87451 87452 87454 87457 87462 87464 87470 87471 87472 87475 87476 87477 87479 87480 87482 87483 87485 87490 87491 87493 87494 87495 87500 87505 87509 87511 87512 87513 87516 87517 87519 87522 87524 87527 87528 87529 87541 87542 87547 87552 87555 87557 87559 87560 87561 87562 87563 87565 87569 87574 87575 87578 87585 87589 87590 87591 87594 87599 87604 87610 87611 87616 87617 87619 87623 87626 87629 87630 87631 87632 87633 87635 87638 87639 87641 87645 87647 87652 87655 87656 87658 87660 87662 87663 87665 87669 87671 87674 87675 87677 87678 87679 87688 87690 87691 87692 87693 87694 87696 87702 87705 87707 87708 87711 87712 87713 87715 87718 87719 87721 87722 87723 87726 87730 87731 87734 87736 87737 87738 87741 87742 87748 87752 87753 87761 87762 87763 87765 87768 87769 87771 87772 87775 87778 87779 87781 87782 87783 87785 87788 87791 87797 87798 87799 87800 87801 87805 87806 87808 87811 87812 87813 87814 87815 87816 87817 87818 87819 87821 87834 87838 87839 87841 87843 87845 87851 87852 87854 87855 87859 87861 87865 87866 87867 87868 87870 87871 87877 87879 87881 87882 87884 87886 87890 87891 87892 87893 87895 87896 87901 87902 87904 87905 87907 87909 87911 87912 87916 87918 87919 87920 87923 87924 87926 87930 87934 87936 87937 87938 87940 87941 87942 87944 87947 87953 87954 87961 87966 87967 87975 87979 87982 87983 87984 87985 87988 87991 87994 87995 87996 87998 88001 88003 88004 88008 88009 88010 88011 88017 88019 88021 88022 88024 88027 88029 88031 88034 88035 88036 88037 88038 88039 88042 88043 88044 88045 88048 88056 88059 88060 88061 88063 88066 88068 88071 88072 88074 88076 88077 88078 88081 88084 88085 88087 88088 88089 88091 88092 88094 88095 88096 88097 88099 88100 88104 88107 88108 88109 88111 88113 88114 88115 88117 88118 88119 88120 88121 88122 88123 88124 88127 88130 88131 88132 88137 88139 88140 88143 88147 88149 88152 88153 88155 88165 88166 88168 88172 88176 88178 88182 88183 88185 88186 88188 88189 88191 88198 88199 88201 88214 88215 88218 88219 88220 88221 88229 88234 88236 88238 88239 88241 88242 88244 88245 88246 88247 88248 88249 88258 88260 88263 88265 88266 88267 88270 88272 88274 88279 88280 88282 88285 88288 88293 88298 88299 88303 88306 88312 88313 88315 88320 88325 88327 88328 88335 88336 88339 88341 88343 88344 88346 88347 88348 88349 88350 88352 88356 88361 88363 88364 88365 88367 88368 88369 88370 88371 88380 88381 88385 88386 88389 88391 88392 88393 88399 88402 88405 88411 88418 88420 88421 88422 88428 88429 88430 88432 88439 88442 88443 88444 88446 88447 88449 88453 88457 88459 88460 88461 88463 88472 88475 88476 88477 88482 88488 88489 88493 88495 88499 88501 88503 88504 88507 88508 88509 88511 88513 88514 88515 88518 88527 88528 88530 88534 88536 88537 88538 88539 88544 88553 88555 88557 88559 88560 88563 88564 88566 88567 88571 88574 88575 88576 88583 88585 88588 88589 88592 88594 88595 88602 88611 88612 88615 88617 88619 88620 88621 88623 88626 88628 88633 88634 88636 88640 88641 88642 88651 88654 88655 88656 88657 88659 88661 88669 88670 88671 88672 88673 88676 88678 88679 88681 88682 88687 88690 88692 88695 88697 88700 88703 88706 88707 88711 88714 88717 88718 88721 88722 88727 88728 88730 88731 88737 88738 88739 88740 88744 88748 88750 88751 88755 88756 88757 88762 88766 88767 88769 88771 88772 88773 88774 88780 88781 88783 88784 88785 88787 88788 88790 88791 88792 88794 88796 88800 88805 88807 88811 88812 88813 88815 88816 88817 88819 88820 88821 88826 88827 88828 88830 88831 88832 88836 88837 88839 88840 88842 88843 88849 88853 88855 88857 88861 88862 88863 88865 88866 88869 88873 88874 88879 88880 88881 88888 88892 88893 88896 88897 88902 88904 88908 88909 88910 88912 88914 88915 88918 88920 88922 88923 88926 88937 88939 88940 88941 88943 88944 88946 88952 88954 88957 88966 88967 88970 88971 88973 88974 88975 88978 88980 88981 88982 88993 88994 88995 88998 89000 89002 89009 89010 89012 89013 89014 89015 89016 89018 89019 89023 89024 89025 89028 89039 89042 89045 89046 89049 89053 89054 89060 89061 89062 89063 89064 89065 89066 89067 89068 89072 89074 89075 89077 89081 89082 89083 89091 89094 89095 89100 89103 89106 89108 89111 89112 89113 89119 89122 89123 89124 89131 89132 89134 89135 89136 89140 89142 89144 89145 89147 89148 89149 89150 89151 89154 89160 89161 89165 89167 89168 89173 89174 89176 89178 89181 89186 89187 89188 89189 89190 89194 89197 89199 89203 89206 89208 89209 89213 89216 89217 89219 89221 89225 89226 89227 89228 89231 89235 89239 89242 89244 89246 89255 89258 89263 89264 89266 89268 89271 89273 89274 89275 89276 89277 89281 89282 89286 89287 89288 89289 89291 89292 89297 89299 89300 89302 89306 89307 89308 89309 89310 89320 89323 89324 89326 89327 89328 89329 89331 89333 89335 89339 89345 89346 89348 89351 89355 89362 89364 89367 89368 89369 89370 89371 89372 89381 89382 89386 89387 89391 89394 89395 89398 89399 89402 89405 89406 89407 89412 89414 89416 89417 89426 89429 89430 89432 89439 89442 89443 89446 89448 89451 89453 89458 89459 89461 89462 89465 89466 89470 89471 89473 89477 89482 89485 89488 89489 89490 89495 89497 89498 89501 89503 89506 89510 89511 89514 89516 89518 89519 89520 89521 89522 89524 89526 89527 89528 89530 89531 89533 89534 89536 89542 89543 89545 89547 89550 89551 89553 89555 89557 89558 89560 89562 89574 89575 89576 89578 89582 89585 89589 89592 89593 89594 89595 89600 89604 89606 89607 89611 89615 89616 89617 89618 89619 89620 89622 89623 89624 89626 89631 89632 89633 89634 89637 89640 89641 89643 89648 89649 89653 89656 89658 89664 89667 89673 89676 89679 89681 89682 89683 89685 89686 89687 89688 89689 89692 89693 89694 89696 89701 89703 89704 89706 89711 89717 89718 89723 89726 89728 89731 89733 89736 89738 89742 89743 89744 89747 89751 89752 89754 89756 89758 89759 89764 89768 89769 89776 89779 89783 89794 89795 89800 89801 89802 89805 89806 89808 89809 89810 89811 89812 89818 89819 89820 89824 89827 89829 89830 89831 89838 89839 89840 89841 89842 89843 89844 89851 89852 89853 89856 89857 89860 89861 89863 89864 89875 89876 89877 89879 89882 89884 89885 89888 89889 89890 89891 89893 89895 89896 89899 89900 89901 89902 89909 89911 89913 89914 89915 89924 89925 89928 89929 89932 89933 89935 89937 89939 89941 89946 89951 89952 89953 89959 89960 89964 89966 89967 89968 89970 89974 89976 89991 89993 89994 89997 89999 90000 90001 90004 90006 90007 90013 90015 90018 90022 90024 90025 90030 90033 90037 90039 90042 90045 90046 90048 90049 90051 90053 90056 90060 90061 90066 90070 90071 90080 90082 90086 90088 90089 90092 90093 90096 90098 90100 90101 90102 90103 90104 90105 90106 90109 90110 90121 90128 90129 90130 90133 90135 90136 90137 90138 90139 90140 90144 90145 90147 90148 90149 90151 90152 90154 90157 90159 90161 90163 90164 90169 90170 90176 90177 90179 90185 90187 90194 90196 90198 90201 90202 90204 90206 90207 90208 90212 90214 90222 90223 90225 90226 90227 90229 90230 90233 90236 90243 90245 90247 90249 90252 90253 90265 90266 90267 90269 90271 90272 90274 90277 90278 90279 90282 90285 90286 90287 90288 90289 90291 90294 90295 90298 90300 90302 90304 90312 90313 90314 90316 90318 90319 90320 90321 90322 90323 90324 90326 90329 90330 90331 90332 90334 90336 90338 90339 90342 90347 90348 90349 90351 90358 90363 90364 90368 90373 90376 90377 90381 90383 90387 90392 90393 90394 90396 90399 90400 90401 90406 90407 90411 90413 90414 90415 90418 90421 90422 90423 90427 90428 90433 90438 90439 90440 90441 90448 90449 90454 90455 90456 90461 90462 90465 90466 90467 90468 90469 90472 90473 90474 90476 90487 90490 90492 90494 90496 90497 90498 90505 90509 90510 90516 90519 90520 90521 90524 90529 90530 90542 90549 90553 90554 90556 90561 90563 90565 90566 90567 90568 90569 90571 90575 90580 90582 90583 90586 90603 90604 90607 90608 90609 90610 90618 90621 90629 90630 90631 90636 90637 90638 90640 90641 90644 90646 90647 90648 90650 90651 90658 90660 90663 90668 90672 90673 90676 90686 90687 90688 90689 90690 90692 90693 90699 90701 90711 90714 90719 90720 90722 90723 90724 90728 90735 90738 90745 90747 90749 90750 90751 90752 90754 90755 90758 90759 90760 90770 90771 90773 90775 90781 90782 90783 90784 90785 90788 90792 90793 90795 90799 90800 90801 90802 90803 90804 90806 90809 90810 90811 90813 90814 90821 90828 90830 90831 90832 90833 90839 90840 90843 90848 90850 90859 90862 90865 90867 90868 90871 90873 90876 90878 90879 90881 90882 90884 90888 90889 90890 90891 90892 90894 90895 90897 90901 90903 90904 90905 90907 90913 90919 90922 90924 90931 90932 90934 90938 90939 90941 90942 90945 90946 90947 90950 90951 90957 90958 90959 90961 90963 90964 90969 90970 90971 90978 90980 90984 90989 90990 90992 90993 90995 90998 91000 91002 91003 91004 91005 91009 91017 91019 91020 91022 91023 91026 91028 91029 91031 91033 91036 91038 91039 91041 91042 91043 91047 91048 91050 91051 91055 91059 91061 91065 91066 91068 91069 91076 91077 91082 91083 91084 91086 91088 91093 91096 91097 91098 91101 91102 91103 91104 91106 91107 91113 91116 91117 91119 91123 91125 91127 91129 91133 91135 91137 91138 91140 91143 91145 91147 91150 91160 91161 91165 91169 91172 91173 91175 91177 91178 91179 91182 91183 91185 91192 91193 91196 91198 91199 91200 91201 91203 91205 91208 91209 91211 91214 91215 91216 91217 91219 91221 91222 91226 91228 91230 91232 91235 91239 91240 91243 91245 91246 91250 91251 91252 91255 91259 91260 91261 91263 91265 91271 91272 91275 91276 91277 91278 91281 91282 91287 91288 91289 91290 91300 91307 91310 91315 91316 91317 91318 91319 91322 91324 91328 91329 91331 91332 91334 91335 91339 91340 91342 91343 91348 91349 91350 91352 91357 91358 91362 91365 91367 91369 91370 91374 91379 91381 91383 91384 91385 91386 91387 91389 91390 91392 91393 91394 91398 91399 91400 91410 91411 91412 91414 91415 91416 91419 91420 91425 91427 91431 91432 91433 91434 91437 91441 91444 91446 91448 91449 91451 91456 91461 91462 91464 91465 91468 91469 91472 91475 91479 91481 91483 91488 91490 91493 91496 91507 91508 91511 91514 91515 91516 91523 91524 91527 91528 91530 91531 91533 91534 91538 91539 91540 91542 91543 91544 91545 91548 91550 91552 91553 91555 91557 91558 91560 91566 91567 91570 91571 91572 91575 91580 91586 91591 91592 91595 91596 91597 91598 91599 91603 91606 91608 91615 91618 91619 91620 91621 91623 91624 91625 91628 91630 91631 91632 91633 91635 91636 91637 91642 91644 91647 91648 91650 91654 91656 91657 91661 91662 91664 91665 91667 91668 91672 91678 91679 91681 91683 91684 91685 91687 91689 91690 91691 91694 91698 91700 91702 91705 91706 91710 91714 91715 91718 91720 91722 91730 91736 91739 91742 91743 91746 91756 91758 91759 91763 91764 91765 91766 91767 91770 91773 91774 91775 91778 91779 91784 91785 91788 91792 91794 91795 91798 91799 91803 91804 91805 91808 91810 91811 91816 91818 91821 91825 91829 91832 91834 91840 91842 91848 91849 91850 91851 91858 91862 91864 91866 91868 91870 91871 91875 91878 91879 91883 91885 91888 91889 91891 91892 91894 91897 91898 91899 91904 91907 91908 91909 91910 91911 91912 91914 91915 91918 91920 91921 91922 91929 91930 91940 91944 91949 91951 91953 91955 91958 91962 91963 91964 91967 91968 91971 91973 91975 91976 91979 91980 91981 91983 91984 91986 91987 91990 91991 91992 91995 91996 91997 91998 92001 92002 92003 92007 92017 92019 92021 92022 92024 92031 92032 92038 92039 92040 92043 92044 92045 92048 92050 92051 92052 92055 92059 92060 92061 92063 92064 92065 92070 92071 92074 92077 92081 92083 92084 92086 92087 92091 92096 92097 92098 92099 92100 92106 92108 92110 92112 92116 92119 92121 92122 92123 92125 92126 92127 92128 92131 92135 92136 92139 92145 92146 92149 92150 92152 92156 92158 92159 92162 92163 92167 92169 92171 92172 92177 92178 92179 92182 92184 92185 92187 92188 92189 92190 92194 92195 92197 92198 92199 92201 92202 92203 92204 92207 92208 92209 92210 92211 92213 92215 92217 92218 92222 92224 92226 92227 92233 92235 92236 92238 92240 92243 92247 92249 92250 92252 92255 92256 92257 92260 92261 92265 92266 92267 92270 92275 92276 92277 92278 92279 92282 92283 92288 92289 92290 92292 92293 92294 92295 92296 92303 92304 92305 92307 92312 92313 92315 92320 92321 92322 92326 92327 92328 92329 92331 92333 92334 92335 92336 92341 92343 92344 92345 92346 92347 92351 92352 92353 92354 92359 92360 92362 92363 92364 92366 92369 92370 92371 92372 92373 92374 92376 92378 92383 92385 92390 92391 92392 92394 92396 92398 92400 92401 92402 92403 92404 92405 92407 92410 92413 92414 92415 92416 92420 92421 92426 92427 92432 92434 92435 92437 92439 92440 92442 92443 92444 92446 92450 92454 92455 92458 92459 92460 92476 92479 92480 92481 92483 92485 92487 92488 92490 92492 92495 92496 92500 92501 92505 92507 92508 92510 92513 92517 92518 92520 92521 92522 92525 92527 92528 92529 92530 92532 92533 92534 92537 92542 92544 92545 92550 92552 92557 92558 92559 92561 92564 92567 92573 92574 92575 92577 92579 92580 92582 92583 92588 92591 92593 92594 92597 92598 92603 92606 92612 92613 92614 92615 92622 92624 92625 92634 92636 92638 92641 92648 92650 92658 92660 92661 92662 92664 92665 92666 92668 92672 92676 92678 92680 92683 92685 92693 92694 92695 92699 92704 92705 92708 92712 92715 92716 92718 92719 92720 92722 92725 92728 92732 92733 92736 92741 92743 92746 92750 92754 92758 92763 92766 92767 92768 92769 92776 92780 92781 92783 92785 92787 92788 92790 92792 92793 92796 92797 92798 92800 92801 92802 92803 92805 92806 92810 92811 92812 92815 92816 92820 92821 92822 92823 92826 92827 92829 92830 92835 92836 92839 92842 92844 92845 92846 92847 92850 92852 92853 92854 92856 92857 92858 92860 92861 92865 92866 92867 92869 92875 92879 92882 92883 92884 92886 92887 92889 92892 92895 92896 92899 92900 92904 92905 92906 92907 92908 92912 92915 92920 92928 92932 92935 92936 92942 92945 92951 92952 92953 92957 92959 92961 92962 92964 92965 92978 92979 92980 92981 92984 92985 92987 92989 92995 92997 93003 93004 93005 93006 93007 93008 93011 93013 93015 93016 93017 93019 93020 93022 93023 93025 93026 93027 93032 93035 93047 93050 93051 93053 93055 93056 93057 93059 93060 93066 93067 93071 93079 93082 93084 93088 93090 93091 93092 93094 93095 93096 93099 93100 93101 93102 93106 93110 93116 93121 93122 93123 93126 93130 93135 93138 93143 93146 93147 93149 93150 93157 93158 93162 93163 93166 93168 93169 93174 93175 93178 93179 93181 93182 93184 93193 93194 93195 93197 93198 93202 93204 93205 93213 93223 93224 93225 93226 93229 93233 93236 93239 93240 93242 93243 93244 93245 93247 93251 93256 93261 93262 93263 93265 93266 93270 93278 93279 93283 93295 93296 93297 93298 93302 93307 93310 93311 93312 93314 93315 93317 93319 93320 93325 93327 93331 93332 93333 93334 93335 93339 93340 93341 93343 93347 93352 93354 93357 93361 93363 93365 93366 93368 93369 93372 93373 93374 93378 93379 93380 93382 93383 93384 93387 93388 93392 93393 93395 93397 93398 93401 93404 93408 93410 93412 93417 93419 93421 93422 93425 93426 93427 93428 93433 93434 93436 93441 93444 93445 93447 93451 93454 93456 93460 93464 93471 93474 93476 93477 93478 93479 93482 93485 93486 93491 93492 93496 93498 93503 93512 93513 93514 93518 93519 93523 93526 93527 93528 93529 93530 93531 93535 93537 93538 93541 93542 93545 93546 93548 93556 93561 93563 93568 93569 93571 93573 93574 93576 93577 93580 93582 93584 93585 93590 93591 93592 93594 93598 93599 93603 93605 93606 93607 93611 93612 93615 93618 93619 93620 93621 93622 93624 93625 93626 93628 93630 93635 93637 93640 93641 93642 93644 93645 93646 93648 93650 93652 93655 93658 93660 93662 93663 93664 93667 93669 93671 93672 93675 93676 93677 93678 93680 93681 93683 93684 93686 93691 93696 93698 93700 93702 93703 93704 93705 93710 93712 93714 93718 93721 93725 93728 93729 93733 93734 93736 93739 93743 93744 93747 93748 93752 93753 93755 93756 93758 93760 93763 93766 93771 93774 93776 93779 93780 93782 93785 93789 93790 93796 93797 93799 93802 93811 93815 93821 93822 93823 93831 93832 93836 93838 93839 93844 93845 93847 93848 93849 93851 93853 93857 93863 93864 93868 93870 93872 93876 93886 93892 93893 93896 93898 93899 93901 93902 93903 93904 93907 93908 93910 93913 93915 93916 93918 93921 93922 93925 93929 93930 93933 93934 93938 93939 93942 93943 93944 93945 93946 93947 93949 93950 93951 93963 93966 93968 93972 93974 93975 93978 93982 93983 93984 93987 93989 93990 93991 93994 93999 94004 94005 94007 94012 94014 94018 94019 94022 94023 94029 94032 94033 94034 94035 94039 94040 94042 94045 94053 94056 94057 94059 94062 94065 94069 94070 94072 94075 94078 94084 94086 94087 94088 94090 94091 94099 94103 94107 94111 94112 94113 94114 94116 94117 94122 94126 94127 94129 94131 94136 94137 94138 94143 94146 94147 94150 94152 94155 94157 94158 94160 94165 94166 94167 94170 94172 94174 94175 94176 94177 94181 94182 94186 94188 94189 94192 94193 94195 94197 94201 94204 94208 94212 94215 94216 94217 94219 94224 94225 94228 94230 94232 94234 94235 94242 94243 94252 94256 94261 94263 94264 94269 94270 94275 94279 94281 94282 94283 94286 94287 94288 94289 94291 94293 94299 94300 94301 94302 94303 94305 94306 94307 94309 94310 94318 94319 94324 94326 94328 94330 94332 94333 94335 94336 94339 94341 94342 94344 94345 94346 94348 94349 94354 94355 94356 94357 94360 94361 94363 94370 94373 94374 94376 94381 94383 94384 94387 94388 94389 94391 94394 94396 94398 94402 94403 94404 94407 94408 94411 94417 94418 94419 94423 94424 94425 94426 94427 94429 94430 94432 94434 94435 94436 94437 94438 94441 94442 94443 94446 94447 94452 94455 94456 94467 94470 94473 94474 94476 94477 94483 94485 94486 94490 94491 94492 94494 94495 94496 94497 94500 94502 94503 94505 94506 94507 94508 94509 94510 94513 94518 94519 94521 94526 94530 94531 94538 94540 94542 94544 94546 94549 94551 94552 94553 94556 94559 94567 94568 94569 94572 94573 94575 94580 94581 94583 94590 94593 94594 94601 94603 94605 94607 94612 94616 94622 94623 94625 94628 94629 94632 94633 94634 94636 94637 94638 94642 94643 94646 94650 94652 94656 94657 94660 94662 94667 94669 94670 94672 94673 94675 94676 94677 94679 94680 94682 94683 94685 94686 94691 94693 94698 94699 94702 94705 94707 94713 94715 94716 94717 94718 94719 94720 94725 94731 94733 94734 94735 94736 94737 94741 94744 94746 94750 94751 94753 94754 94755 94756 94757 94759 94760 94772 94773 94775 94777 94778 94779 94780 94781 94786 94791 94793 94795 94797 94798 94799 94800 94802 94808 94809 94814 94815 94817 94818 94828 94829 94837 94840 94845 94847 94848 94849 94850 94852 94853 94857 94858 94859 94862 94863 94866 94867 94874 94875 94880 94882 94884 94885 94887 94890 94894 94895 94897 94899 94901 94905 94906 94912 94913 94914 94916 94918 94921 94922 94923 94924 94925 94926 94927 94929 94932 94935 94937 94938 94943 94944 94953 94954 94959 94961 94965 94968 94971 94972 94975 94976 94979 94983 94985 94988 94989 94995 94996 94998 95002 95003 95005 95006 95007 95011 95012 95013 95019 95022 95023 95024 95027 95028 95029 95030 95031 95034 95036 95037 95040 95041 95042 95045 95047 95049 95051 95056 95057 95058 95060 95061 95064 95065 95067 95070 95071 95072 95073 95075 95081 95084 95089 95091 95093 95094 95095 95097 95101 95102 95105 95110 95112 95113 95116 95118 95120 95121 95122 95123 95124 95130 95131 95134 95135 95136 95138 95141 95144 95146 95149 95153 95156 95158 95159 95161 95162 95166 95167 95170 95171 95174 95178 95180 95181 95183 95184 95185 95188 95189 95191 95196 95197 95201 95203 95205 95208 95209 95210 95211 95212 95215 95216 95218 95222 95228 95233 95234 95235 95238 95240 95241 95246 95247 95249 95250 95251 95252 95256 95263 95264 95265 95266 95270 95272 95273 95274 95276 95277 95279 95280 95281 95283 95285 95286 95287 95289 95290 95293 95294 95297 95301 95303 95304 95307 95313 95315 95316 95317 95318 95320 95321 95325 95326 95328 95331 95332 95334 95335 95337 95338 95340 95341 95342 95343 95348 95349 95350 95354 95358 95359 95360 95362 95363 95364 95366 95367 95368 95369 95376 95377 95381 95382 95384 95385 95386 95388 95391 95392 95395 95398 95403 95404 95407 95410 95411 95412 95414 95422 95423 95424 95427 95428 95429 95430 95431 95433 95439 95445 95450 95453 95455 95456 95460 95461 95466 95470 95473 95474 95477 95479 95480 95484 95485 95489 95490 95493 95495 95497 95501 95505 95507 95508 95516 95521 95522 95523 95524 95525 95526 95527 95528 95530 95536 95540 95541 95542 95546 95547 95550 95555 95559 95560 95562 95563 95566 95568 95570 95572 95575 95577 95579 95582 95583 95590 95594 95595 95598 95599 95601 95603 95612 95613 95614 95616 95617 95619 95620 95622 95623 95624 95625 95632 95638 95643 95647 95649 95651 95652 95654 95656 95657 95658 95659 95661 95662 95663 95666 95669 95671 95673 95674 95676 95678 95679 95681 95682 95683 95685 95687 95688 95690 95693 95694 95695 95696 95697 95700 95702 95708 95713 95716 95717 95720 95723 95728 95729 95730 95732 95733 95736 95743 95744 95748 95749 95750 95751 95755 95758 95765 95766 95770 95771 95772 95775 95777 95781 95782 95787 95790 95792 95794 95798 95799 95800 95801 95803 95809 95810 95812 95815 95818 95823 95824 95831 95832 95835 95836 95840 95842 95843 95846 95848 95849 95850 95852 95856 95857 95858 95860 95862 95863 95868 95871 95873 95875 95877 95881 95882 95884 95885 95888 95890 95894 95895 95896 95899 95900 95907 95908 95909 95912 95916 95918 95920 95921 95923 95924 95926 95928 95935 95937 95940 95941 95942 95944 95949 95953 95959 95962 95964 95967 95969 95971 95972 95973 95974 95975 95976 95977 95981 95982 95984 95991 95992 95993 95997 95998 96004 96007 96009 96013 96015 96017 96019 96025 96026 96027 96035 96039 96041 96043 96048 96051 96053 96057 96062 96068 96072 96073 96076 96077 96078 96080 96082 96085 96086 96087 96088 96089 96092 96094 96095 96097 96100 96102 96104 96106 96109 96110 96111 96117 96119 96128 96129 96130 96131 96138 96139 96140 96141 96142 96144 96145 96146 96147 96148 96152 96156 96157 96158 96159 96161 96163 96164 96167 96169 96172 96175 96176 96178 96180 96183 96186 96188 96189 96190 96193 96197 96200 96201 96202 96203 96212 96215 96216 96218 96220 96224 96226 96229 96230 96235 96237 96239 96240 96243 96248 96254 96257 96258 96260 96261 96262 96265 96267 96271 96274 96279 96282 96287 96290 96292 96297 96298 96301 96303 96309 96311 96313 96320 96323 96325 96327 96328 96331 96334 96336 96341 96342 96343 96344 96347 96348 96350 96352 96354 96356 96357 96359 96360 96361 96363 96365 96372 96373 96379 96382 96383 96385 96387 96388 96391 96393 96396 96397 96398 96401 96408 96409 96411 96413 96414 96415 96417 96419 96420 96423 96426 96429 96435 96436 96438 96439 96447 96448 96450 96453 96454 96457 96461 96468 96474 96477 96479 96480 96481 96482 96485 96493 96495 96497 96501 96502 96504 96505 96506 96508 96511 96515 96517 96518 96520 96522 96523 96525 96527 96531 96532 96536 96544 96547 96550 96558 96562 96563 96564 96566 96569 96570 96571 96572 96575 96578 96580 96586 96587 96588 96592 96594 96595 96598 96600 96601 96605 96609 96610 96611 96612 96616 96619 96623 96624 96625 96626 96627 96629 96630 96631 96634 96635 96636 96639 96643 96644 96649 96651 96652 96654 96655 96656 96659 96660 96662 96663 96669 96671 96673 96674 96675 96676 96680 96681 96682 96683 96688 96692 96695 96696 96698 96703 96707 96708 96709 96713 96714 96716 96717 96723 96725 96726 96729 96730 96732 96733 96734 96737 96740 96741 96743 96745 96753 96755 96757 96760 96766 96771 96772 96773 96775 96776 96784 96785 96789 96794 96797 96798 96799 96801 96802 96803 96804 96805 96817 96818 96819 96821 96829 96830 96831 96832 96834 96836 96837 96839 96841 96845 96849 96851 96852 96856 96858 96860 96863 96869 96870 96872 96877 96878 96880 96883 96886 96887 96888 96889 96894 96895 96896 96901 96902 96906 96907 96908 96911 96920 96924 96925 96928 96930 96933 96935 96936 96938 96939 96940 96942 96944 96945 96952 96953 96957 96958 96960 96961 96963 96964 96965 96966 96967 96968 96969 96973 96977 96980 96982 96983 96987 96988 96991 96992 96993 96994 96996 96998 97000 97004 97008 97009 97010 97011 97014 97018 97022 97023 97024 97027 97032 97033 97035 97036 97037 97039 97042 97043 97044 97046 97047 97048 97049 97050 97051 97056 97057 97060 97062 97067 97075 97076 97077 97081 97082 97084 97086 97089 97092 97097 97105 97107 97108 97109 97111 97117 97118 97119 97122 97125 97129 97131 97134 97137 97141 97142 97143 97145 97146 97147 97150 97151 97152 97155 97156 97160 97162 97164 97166 97167 97170 97175 97177 97184 97187 97190 97193 97194 97197 97198 97201 97202 97203 97210 97211 97212 97213 97219 97220 97224 97226 97232 97233 97234 97239 97242 97244 97245 97246 97247 97250 97251 97255 97260 97261 97262 97263 97264 97265 97267 97268 97270 97272 97273 97274 97275 97277 97279 97280 97281 97283 97284 97288 97290 97291 97292 97293 97295 97296 97297 97299 97301 97303 97307 97308 97311 97313 97314 97315 97318 97321 97323 97324 97325 97330 97333 97334 97336 97342 97343 97345 97346 97347 97353 97355 97357 97358 97364 97366 97369 97370 97373 97375 97383 97384 97385 97389 97392 97395 97396 97402 97405 97407 97409 97418 97419 97421 97423 97425 97426 97428 97430 97432 97435 97436 97443 97444 97449 97450 97451 97452 97455 97458 97468 97469 97471 97473 97474 97476 97477 97478 97479 97480 97483 97489 97493 97494 97496 97497 97498 97499 97501 97505 97508 97509 97511 97518 97520 97522 97523 97525 97529 97532 97539 97549 97553 97556 97557 97559 97562 97566 97567 97568 97571 97572 97573 97574 97576 97578 97579 97580 97581 97582 97583 97584 97585 97586 97587 97591 97593 97601 97602 97604 97605 97611 97612 97613 97614 97615 97616 97621 97633 97637 97638 97639 97647 97649 97653 97654 97656 97664 97676 97677 97678 97683 97686 97688 97690 97693 97696 97699 97701 97702 97703 97708 97712 97715 97717 97718 97719 97720 97723 97724 97726 97732 97734 97735 97737 97739 97746 97748 97749 97750 97751 97759 97763 97766 97767 97768 97769 97771 97774 97775 97776 97777 97778 97779 97782 97783 97785 97790 97796 97797 97798 97799 97800 97801 97803 97807 97808 97810 97812 97814 97815 97818 97820 97823 97831 97833 97834 97835 97840 97845 97847 97848 97849 97850 97851 97852 97857 97858 97861 97864 97865 97867 97869 97871 97872 97876 97879 97882 97883 97886 97887 97892 97893 97895 97897 97898 97901 97903 97906 97910 97912 97919 97924 97926 97928 97932 97934 97936 97940 97941 97942 97945 97950 97952 97954 97955 97956 97957 97958 97963 97965 97966 97967 97968 97970 97971 97977 97980 97981 97983 97985 97988 97989 97990 97991 97992 97994 98001 98002 98009 98010 98014 98016 98018 98020 98021 98023 98024 98025 98027 98029 98031 98032 98035 98036 98038 98040 98041 98046 98047 98048 98049 98053 98055 98056 98058 98060 98061 98065 98066 98068 98079 98081 98085 98091 98093 98094 98097 98100 98102 98104 98113 98114 98117 98118 98119 98123 98124 98125 98126 98130 98132 98137 98140 98146 98148 98149 98150 98153 98154 98156 98159 98163 98164 98167 98168 98170 98175 98181 98187 98188 98192 98193 98198 98201 98202 98203 98211 98213 98215 98216 98219 98222 98223 98228 98231 98232 98235 98236 98237 98238 98239 98240 98244 98246 98252 98255 98256 98257 98258 98259 98260 98262 98263 98265 98271 98273 98274 98276 98282 98287 98289 98291 98294 98296 98297 98298 98299 98302 98303 98306 98315 98320 98322 98328 98329 98332 98336 98338 98341 98342 98343 98344 98346 98348 98349 98352 98354 98355 98357 98358 98359 98362 98364 98365 98370 98373 98375 98387 98389 98390 98391 98392 98393 98394 98395 98396 98398 98399 98402 98404 98409 98411 98412 98413 98414 98415 98417 98420 98426 98428 98430 98432 98434 98436 98437 98438 98439 98444 98445 98446 98447 98448 98449 98451 98452 98453 98455 98456 98459 98465 98466 98468 98469 98470 98472 98475 98477 98479 98483 98485 98486 98487 98490 98494 98502 98503 98507 98508 98509 98510 98517 98518 98524 98525 98529 98533 98536 98540 98542 98543 98545 98550 98552 98559 98560 98564 98568 98569 98571 98572 98573 98574 98579 98580 98581 98583 98588 98592 98594 98596 98598 98599 98601 98602 98603 98604 98608 98612 98614 98616 98618 98619 98620 98621 98624 98627 98631 98635 98636 98638 98639 98641 98644 98645 98647 98650 98654 98656 98659 98661 98662 98666 98670 98671 98672 98673 98675 98677 98679 98682 98684 98685 98689 98693 98694 98698 98699 98702 98708 98712 98715 98717 98718 98719 98720 98721 98728 98729 98731 98733 98735 98736 98737 98741 98745 98747 98750 98755 98756 98759 98766 98769 98770 98771 98773 98774 98775 98776 98777 98788 98790 98791 98793 98794 98797 98799 98802 98803 98809 98810 98811 98816 98818 98819 98821 98822 98823 98827 98828 98829 98832 98833 98838 98839 98842 98846 98854 98861 98862 98864 98865 98869 98872 98873 98875 98876 98877 98880 98881 98884 98888 98889 98890 98899 98901 98902 98903 98905 98908 98909 98912 98913 98916 98917 98919 98922 98926 98927 98928 98931 98934 98936 98938 98942 98944 98945 98946 98951 98953 98956 98957 98960 98961 98962 98968 98970 98973 98975 98977 98978 98980 98984 98989 98990 98992 98995 98998 98999 99000 99001 99002 99003 99004 99007 99011 99014 99018 99020 99024 99026 99029 99030 99031 99032 99035 99036 99040 99041 99044 99045 99049 99051 99052 99054 99056 99058 99062 99065 99066 99068 99069 99070 99071 99072 99073 99074 99075 99078 99086 99088 99089 99092 99097 99102 99103 99104 99105 99108 99114 99116 99121 99128 99135 99137 99138 99140 99142 99144 99147 99150 99152 99157 99158 99160 99161 99164 99168 99173 99174 99179 99180 99181 99182 99183 99184 99191 99193 99194 99196 99197 99199 99200 99202 99204 99208 99210 99212 99213 99214 99215 99217 99223 99226 99227 99229 99230 99232 99237 99240 99245 99247 99248 99250 99254 99255 99258 99261 99262 99263 99266 99267 99268 99269 99275 99276 99277 99280 99283 99285 99287 99288 99290 99291 99293 99296 99298 99300 99303 99304 99305 99306 99307 99308 99309 99310 99311 99312 99319 99321 99322 99325 99328 99338 99345 99346 99351 99352 99353 99357 99360 99364 99369 99371 99373 99375 99378 99379 99380 99384 99390 99393 99396 99401 99402 99403 99404 99406 99408 99409 99412 99413 99414 99415 99416 99417 99419 99423 99425 99426 99427 99432 99434 99435 99436 99437 99443 99444 99446 99447 99451 99453 99454 99463 99465 99467 99468 99469 99471 99472 99473 99474 99477 99479 99483 99484 99486 99493 99494 99496 99498 99499 99501 99503 99505 99508 99510 99512 99513 99515 99520 99523 99525 99530 99531 99541 99545 99548 99551 99552 99558 99560 99562 99563 99564 99570 99571 99572 99574 99576 99577 99580 99583 99584 99588 99589 99592 99593 99594 99600 99601 99606 99609 99618 99619 99620 99621 99625 99628 99635 99636 99638 99639 99643 99644 99645 99646 99649 99652 99653 99654 99656 99658 99659 99668 99670 99671 99673 99674 99679 99680 99683 99686 99691 99694 99699 99700 99702 99704 99707 99708 99711 99713 99714 99715 99717 99718 99724 99725 99734 99735 99738 99740 99747 99748 99753 99754 99756 99759 99764 99767 99768 99769 99776 99779 99782 99787 99790 99791 99792 99796 99800 99801 99803 99805 99809 99813 99819 99820 99821 99823 99824 99828 99829 99830 99833 99835 99839 99840 99841 99842 99844 99846 99847 99849 99850 99855 99857 99858 99861 99862 99864 99865 99868 99869 99871 99872 99873 99884 99885 99888 99891 99905 99906 99907 99908 99909 99910 99914 99916 99919 99921 99922 99930 99931 99934 99935 99939 99941 99942 99943 99944 99946 99947 99948 99949 99950 99951 99952 99958 99961 99962 99963 99965 99966 99970 99971 99973 99978 99979 99980 99981 99982 99985 99986 99989 99990 99992 99995 99996 99997 65422 14765 98241 80141 30119 83477 70659 25352 78956 17167 29042 65508 29597 2154 79404 71203 7969 89823 62326 99411 20405 35052 55093 91090 44894 34902 82513 84713 49863 85046 2862 21409 69974 61044 31973 13808 86310 37946 80895 63691 79663 92617 245 77668 52982 54211 13266 17003 26046 63218 38332 79140 58277 33803 31776 2592 43106 39292 95510 50715 80532 24861 32693 78262 75284 52646 20000 84953 78205 84465 58531 26595 96380 74608 88294 18417 21541 82779 72430 40823 98683 22724 31643 42045 84647 44152 54107 35504 28197 96232 66854 40915 19544 3503 53419 93988 178 96275 5918 67067 80992 48106 41248 62805 9912 42441 85776 21078 31119 39922 54489 77968 450 32264 42913 10072 4297 14976 99449 33311 50566 45178 33510 97596 98556 28893 37043 45410 63280 896 42594 93969 91355 41065 46139 99879 55495 15245 11083 72881 48384 6092 33785 40039 8807 30079 71211 48460 46229 54263 75797 85206 20195 70224 5822 51220 19629 35818 80317 44863 10372 87928 32067 75957 41422 65676 71901 60572 8506 4826 33330 73221 29374 27341 49547 59354 70094 65107 51943 64916 54554 69174 9336 26133 48206 56656 4899 83128 582 32159 27708 8770 62280 98765 37988 35214 91075 31945 59971 70865 83878 51963 209 51601 10365 58614 81188 34236 69701 32718 93749 90268 74386 99933 870 71260 30736 10802 54975 58402 83416 86808 69722 47458 64516 12863 13110 75638 33406 54154 40884 70760 96234 20603 88133 59629 75774 89918 20978 74214 14509 90116 12860 39279 60841 44907 32879 93406 65853 71265 22184 10234 8552 30811 71059 69739 64624 10193 50781 20496 21167 44094 45609 17587 30499 1587 31768 39689 87978 77021 32526 97531 26127 89958 41981 56680 92592 30640 13608 12839 11395 10939 31142 84295 4353 70539 37031 84386 71683 28838 98141 24567 78858 32835 24619 61026 45743 78399 49757 65416 283 20843 36541 25464 94681 76266 82796 11993 79769 6797 61253 36994 72867 90733 22714 39738 95816 43898 61016 10730 74507 41035 77990 40118 66933 29743 20990 23031 1274 40132 230 77723 63726 70294 90976 28195 81140 80061 81135 63044 63506 563 45308 8560 42106 28883 87317 64355 69090 4441 80803 37903 74844 15984 42409 65452 44162 42360 72655 30001 86050 91262 81197 4028 85327 30816 49178 45878 35832 40901 75290 47272 9500 86106 26200 36679 49921 69662 18861 98433 4157 75396 52277 97855 55026 27441 69466 76789 88516 95828 99527 32776 49678 99428 11147 14739 316 1510 11458 1358 99507 61663 21991 5500 78685 17969 14611 23327 5236 46670 11723 51017 32949 33554 68526 39309 33423 57165 35308 97148 54130 54221 75072 87606 91569 40557 47878 28063 39900 36312 8697 14781 78077 45717 82416 43584 12884 25347 93133 81252 64438 314 87458 45458 88379 64112 65256 61171 33456 58151 41508 36254 90540 7866 56688 44644 99386 40989 39114 9004 45543 90311 89170 82236 28781 97153 56741 56035 35568 47664 40986 35486 76121 89702 65500 70478 65269 84911 92578 96456 72622 36658 76970 38935 32345 80330 4134 83885 39790 14138 37384 94130 2611 28763 40135 98316 59984 17730 27409 63804 1961 69291 92425 7827 46242 33573 33341 46789 86634 60758 30905 59013 89529 4433 87644 60605 68564 34046 28278 95223 30281 17866 45507 89109 99061 257 2790 783 80463 65206 21754 48633 56754 64403 50683 26330 12418 69470 4715 67333 95458 26860 1523 76036 57953 91546 89544 14912 22604 96299 71327 70317 76939 69389 65163 52618 32628 82878 65182 48494 57732 19009 29602 31633 36475 62128 81132 43890 76609 16330 48223 932 38114 47080 63219 45250 96449 37126 2860 60967 59451 22298 23012 17319 71871 79341 37520 12101 81101 35364 19570 15934 67807 60447 91826 59187 57964 57955 66925 66215 57892 25480 48438 49316 72935 61438 47868 23881 41675 75671 62425 55035 12996 1056 22984 24344 35794 76106 83539 48891 81970 94930 23892 18841 22423 29915 12209 96294 10562 33685 37887 84727 48175 99604 19388 72671 92700 14027 16671 72542 86501 49376 97682 36225 46295 63519 16948 71937 64305 86083 68656 16389 92608 75684 75146 14625 67064 44189 90835 97923 11220 81273 89654 38843 77315 12792 69867 81232 2930 16640 96521 26021 70947 36342 75044 13695 440 98152 31619 48952 92541 1087 801 95361 42597 60757 57215 76193 28330 48379 47138 14649 42379 396 95200 79062 9463 14490 66625 25422 90335 58595 9405 125 88025 82267 67616 91249 15578 58609 93271 54893 8238 46137 58558 38542 46811 72555 4272 1944 21714 82269 77507 52640 41399 65697 92080 20666 40097 40009 96319 83028 73068 13898 76698 61466 21214 32715 21752 22034 8465 25740 6062 95155 78578 88568 85091 74768 79429 99037 52329 4031 98403 633 2114 13255 37509 86605 17631 19538 42507 41644 98155 26591 1862 38030 61848 39028 17607 59510 34025 22358 8370 56838 49913 27787 3960 29887 19954 30177 50411 41678 89886 70286 50505 65812 81128 70788 99487 45962 65406 72269 32619 61602 68124 9172 27051 50699 89788 84709 27049 12011 9435 19093 79255 44718 40528 40050 91584 44648 93221 59929 13550 6582 2655 55687 40453 8767 92397 20436 92148 61720 91120 65343 78953 70632 91790 97440 35345 38999 29793 78904 99355 69987 75848 5568 87393 82424 727 5117 255 57174 38592 18993 93659 99903 31572 68812 99185 71248 53872 69330 91738 48842 56866 75260 96975 30356 74679 69456 41536 13381 90359 52090 58016 60995 9478 82082 63921 45679 37448 69533 44045 3948 77945 50709 67767 36314 4264 49701 98501 32046 56336 47744 81891 22097 10002 76770 96269 45713 78042 93754 47 77656 43719 29111 1852 73909 83709 60911 81226 68419 57477 26309 72156 92132 13803 47268 18538 30991 88083 82852 49003 1366 32906 6589 81015 62414 18616 84314 17977 39709 19814 53513 25900 4310 76328 60331 25498 3696 25587 13090 21620 8758 9812 89487 81028 23832 64063 84492 90453 36554 17773 85414 17086 8095 86509 52321 12110 82813 53980 73767 58579 16355 57541 91382 26672 38356 41364 9375 70874 14514 97687 33468 82849 87745 19848 38595 41243 43653 12494 30217 99976 59622 94804 53473 30216 66099 9039 41356 55033 85140 69979 26760 74621 72012 77752 74439 14175 23124 70772 13531 77353 211 28487 13106 1342 85504 29224 70106 29280 19005 23533 47409 97071 92916 97266 22607 86495 92068 84054 36926 243 92314 77139 23650 57214 7247 6274 51632 95557 80302 23577 96788 41302 84419 98196 9305 83715 40419 7575 38996 81056 58991 46770 81997 91675 12100 52872 68608 51644 444 75588 22798 53831 47042 76981 2832 17573 74374 42612 50467 87074 24423 99752 86388 98269 68254 28439 62529 92706 57593 99856 40680 84605 45115 20397 67210 72272 55392 93086 27724 73229 42019 79543 33011 74425 34157 96603 8728 37109 47393 58597 16270 94595 38362 55046 13131 12610 48629 25728 50668 37282 8428 95874 37182 85437 2378 95230 51846 31689 70198 49914 84220 83195 74005 91872 37063 37997 17210 79304 22391 23490 47242 98207 81877 34624 10336 85690 74678 57832 37038 62698 80393 38734 2342 7558 96862 92339 45216 78839 28229 11733 6165 75691 59779 43941 64009 39071 38206 61781 49599 37294 9936 86601 52020 77373 86844 886 14112 57973 53337 69266 73611 26356 4738 33838 27784 22900 48277 85941 69814 90242 78388 22417 24041 17184 77057 7545 37057 96999 19491 88561 15616 20119 20434 38442 94008 42354 16659 92448 57807 10960 69993 48381 1011 40554 91699 70397 50975 38838 95854 69908 53834 92355 56432 64799 45810 62006 42401 52163 68223 17064 71442 7350 73698 2311 43532 84068 40761 5919 88936 14769 19405 35691 82702 89479 27686 15168 9637 87910 99441 88278 73645 46117 65782 27270 86918 5801 86078 49390 92873 34939 46987 27314 26306 98739 12350 83741 20901 46570 74512 81001 97873 42617 88610 94428 76828 55689 91602 75464 69748 94529 75613 58061 18674 96548 19368 75679 84493 23728 47574 38939 92974 96948 3878 44716 66356 41209 39235 79786 66554 66239 85386 58907 23713 84977 98407 89858 52081 56880 3739 79346 25088 78061 38112 91258 4594 57196 55943 88161 88050 22558 18914 80190 38023 55531 38390 71839 24714 46969 82722 59893 41736 32383 32230 23583 40836 97728 57110 74431 67467 67105 72796 28684 61456 39193 2533 26602 59001 73414 19345 83611 84248 5841 78436 44525 14747 24082 86914 12770 79219 83519 27812 63091 11536 63936 63205 28390 62399 63848 65976 91078 60114 18464 23788 89507 77838 76868 23248 93801 77513 31840 44586 6661 51994 31708 87357 94520 69294 12392 46116 29108 23424 54507 64373 14719 87339 96657 35134 67982 26766 28078 29216 36587 54204 81174 41462 62931 36159 18942 8014 5693 14196 33869 71162 52018 37276 56876 51799 45612 68600 36706 93850 12826 46450 58214 97326 87043 36904 63032 5858 89437 68775 25872 75731 38921 38990 88192 71618 844 24669 39150 45595 40101 70263 36925 66001 12526 76936 81203 421 15864 34497 37308 14587 34450 55768 48071 23062 74710 64726 1172 9987 99006 64986 49196 1887 45494 44540 70262 62955 44159 64842 46196 53580 32213 29730 24205 42846 13439 92130 44820 72857 50479 13293 22262 34697 34064 67197 37517 8144 15680 74190 25810 83798 977 20644 86661 509 50024 20944 74164 83870 18968 33043 28811 82631 55231 68961 35851 81309 80855 13547 90825 12023 29261 10688 18992 15037 22775 34187 71959 26012 70373 75792 30385 48431 3245 53993 45167 35617 77418 28344 39553 38866 96460 98064 1410 91467 71210 10286 29122 86598 97972 23581 1914 83928 98578 88232 95731 55951 96768 6762 48930 42483 68854 82759 32569 27612 54236 65014 2373 81361 53688 8961 12868 80425 60980 78905 77505 57747 13616 56476 46344 19461 31554 17545 92111 36610 13920 40503 2362 40566 38591 97622 96113 78343 11844 95637 89837 4383 86837 93457 96533 57530 62899 96712 43593 84479 62717 29811 30425 34247 69773 42930 42475 22446 11998 46020 61819 87939 44428 7911 92686 38700 45950 19113 77849 84722 39845 12405 11135 17862 4873 26023 76459 45541 78723 59705 44447 55518 81494 64018 86716 96893 90063 56283 10181 2787 16012 79411 37788 82768 47182 63392 802 10996 58317 95018 44213 71999 9433 3887 9672 79033 94522 11831 12888 12914 5433 40437 76527 45177 57261 12711 97694 7427 82587 20540 47247 3370 30461 83357 36790 73067 39439 33202 41079 26681 39540 53674 35343 75409 58797 74595 54212 16511 5657 43599 99284 96715 637 85673 40197 13698 63596 55445 69210 89435 94919 46141 22784 22903 63738 59300 19360 93218 84344 96179 65271 10275 32449 4583 108 72035 4067 62423 75582 46085 85831 68460 94347 44790 25369 15547 83164 62835 50383 61373 69131 83739 24945 96512 35317 59940 43123 41809 51602 42628 66553 32614 32486 86273 64198 46167 76502 43820 21640 85549 92656 31652 26217 109 17283 6619 2837 95010 13371 40473 17909 26450 32189 94967 39870 47763 71187 4818 2227 72989 4472 21870 17195 82412 73941 40562 37112 20823 27887 60449 37114 79216 67335 4820 9559 67224 87579 87657 60385 95157 88311 76280 42077 11850 39976 96455 71343 89709 14438 57988 98557 21534 75940 89579 54398 80089 1013 19488 16977 73153 38873 48048 11809 56427 92062 13996 36682 69380 56041 70449 25976 92035 4144 37316 78162 34306 6434 97544 5475 37666 56837 75194 38552 65080 72102 84590 3325 10818 3151 51373 7688 26165 7010 44292 20303 68779 91629 17136 63838 12152 8553 4572 76088 63500 14973 97133 51664 22028 41342 25100 96835 77111 70781 63487 12440 58961 11919 47760 42449 50698 48247 21352 36309 9804 96470 19026 97838 89597 76778 80696 86663 46992 91536 71111 67623 36503 2657 12186 80491 85551 63551 87945 3909 62225 37322 63993 79423 12340 75055 46130 33434 16856 94151 60664 80447 21436 88822 77881 13422 26982 34140 57445 12251 98186 96400 47913 43300 76734 71556 19252 58139 94671 17754 91218 32045 87094 56340 94947 20575 49836 8600 19867 83950 5954 1072 90195 16344 54139 98288 37715 60105 15304 61396 84322 63779 56441 25818 94893 4844 9504 9421 33143 17039 83672 2915 5021 54206 59780 16392 31146 75337 266 57390 96368 45918 41087 79924 93679 86745 39224 24695 11982 45426 23076 49431 75629 62830 1601 6737 76347 78046 96900 28289 5128 46039 35904 40235 88163 80620 56649 41325 73075 84049 95432 15044 65687 15300 27910 99440 50144 91941 86008 68350 99476 59401 93467 82155 58629 14049 89240 69492 56671 99462 79807 70517 74682 9242 97486 27649 38629 48941 17944 5193 86694 46536 43728 37188 54617 5331 29971 76301 53586 29918 28548 68736 50762 54275 24506 91015 30831 57739 75223 32554 7030 85692 50859 33395 22641 98734 53245 94214 63384 47508 31254 5372 41757 12849 67437 22950 17674 95243 11349 71749 29815 96997 52794 97603 47543 2781 20376 2416 60168 51701 52819 14616 41061 21745 8745 64423 20541 78229 91011 88899 2374 37624 93504 65866 52549 6290 76690 76419 71575 55074 64134 28533 82969 13512 97809 47517 69730 32999 25221 95897 52050 12600 2269 24856 74747 72130 95375 75440 39651 59233 33898 47929 64704 33071 98059 12195 57838 15534 98435 56015 22708 7251 24509 6536 10916 9299 98500 63249 54982 56900 76300 81714 77554 86101 84080 98253 84512 71693 29415 69275 36700 26937 86333 91159 29018 78053 59671 72941 66911 40875 38318 67076 85529 70382 40276 10449 68142 56551 14710 37122 90003 32316 1876 84350 67798 65776 98711 29363 469 48467 86592 61470 63380 37868 65492 97294 33041 49722 99050 85270 8237 12882 96678 96484 38392 79321 93632 42950 2951 77469 18579 43541 46626 30202 61426 76629 47997 73471 98859 42461 24158 5288 83909 36827 78722 82472 87963 89356 72583 32373 10982 8334 88187 34128 90779 20080 65874 24034 17438 76955 84899 32548 10210 28249 28109 82014 80423 32432 99542 63821 21071 28028 6994 54173 25353 45193 70835 47492 61998 63692 84305 45974 73030 56289 6838 10442 58748 42828 37299 19525 75970 4377 69459 4373 8919 48148 53640 9634 98224 17236 87298 18273 5279 15850 79729 31206 42378 90386 20900 90661 97565 80132 18887 70886 53625 95213 98607 56650 24837 19562 87962 94649 40123 26706 83767 93532 29136 68725 50038 81598 41983 38109 95394 13700 36036 94991 38791 17091 71287 86380 96273 40337 56877 13641 17110 35665 18010 13105 80848 88436 32002 2178 66674 85925 23959 83951 93391 9117 90933 23942 3021 44935 49091 55330 89418 43614 67484 90409 71645 49697 66436 84490 51034 87946 21177 34682 6356 63598 93610 28962 50621 38312 31975 54818 65355 11193 23428 10578 69170 83591 19971 40007 79018 29105 81735 18830 63705 55736 86550 25849 40038 25010 21043 90683 66172 92911 84118 71333 63889 71582 17137 23709 71065 24416 71526 85174 35732 9893 29132 94732 11741 18574 3738 99429 5706 49996 80575 94351 87544 11328 18511 60649 44705 3827 28968 77190 90099 17922 488 6242 46465 45409 56879 84104 98371 4979 43917 73512 27846 6731 77818 68967 56025 48664 16207 84396 64509 77648 86820 57352 720 92502 29772 54248 57805 58357 71694 34717 19108 35580 52506 295 72483 76888 48233 24649 43722 62244 59974 94081 88736 55052 59496 33871 83592 57187 84802 66187 87921 26232 71655 18577 513 16995 81036 51198 67362 14115 18765 48639 12944 1724 78907 67993 38381 6153 52114 48585 96351 35763 47294 60900 93509 62286 46703 82711 8604 45162 50035 23809 82409 17786 26597 31211 24341 21864 93762 46634 31174 80170 76258 67608 14924 73019 76585 65799 78136 89177 83275 63965 99582 18570 55039 94371 57826 99755 561 82282 16023 57882 91887 99611 65986 41034 7246 68168 69871 66152 19358 7516 5970 55817 9748 43874 63839 32454 47493 72932 33767 90379 23864 12780 12030 21535 63975 50598 79280 21189 50863 70361 69402 5497 26560 26914 90584 71408 50735 55032 78715 57046 19873 42163 44322 75394 49787 41193 17784 92036 76741 12468 54334 58146 86858 90115 98971 82220 41662 47785 21578 71540 15220 51312 18108 84698 67923 47800 17579 52730 74421 19028 30843 193 2348 46573 29639 60056 46483 3950 1361 51231 99802 32996 66986 29992 60310 51966 48165 89912 87746 63971 71053 98142 77898 16466 51550 5957 41031 51853 77900 46407 26618 25798 44235 39548 77332 72952 87759 65555 11413 39634 36501 70513 70662 21700 95441 2022 44132 5599 99211 53746 75199 81385 1273 17092 61832 26383 16287 61028 96582 86190 48435 35270 71784 33762 61414 25845 77182 60588 97658 8491 46976 72543 20903 8981 54218 84878 36758 93345 59000 34142 60669 93288 6382 62638 78521 59934 44943 34136 55157 22379 79638 47389 63568 87993 77764 55782 12818 64119 96596 16528 56857 73303 10209 18987 88410 15550 9298 8722 78309 13716 96750 47137 17310 51131 1186 79783 50529 15205 21278 67498 35659 31 77647 86254 85182 60960 95714 87922 83903 21291 6800 70881 32376 44166 71041 55342 99926 82860 48282 26649 44 89990 49436 31916 96697 79261 60104 79026 39555 98658 9601 23339 45172 39249 38910 12396 27771 53240 82308 43369 82001 40506 51976 12913 92649 38307 4592 58981 97640 50049 17121 46804 35528 81075 84565 3872 65583 35769 17875 11073 99749 71353 43761 35867 40071 41958 81260 13591 786 983 12313 49926 17622 6852 16072 97079 74804 97528 35790 81239 96251 2448 43057 78110 72931 45418 82602 54704 73205 54339 78658 43733 41512 95535 44773 67306 9250 292 75269 50889 39304 74925 96552 43243 19579 24798 7581 65651 71017 54079 632 50988 87943 98806 91152 90742 96956 92623 40797 57993 99832 19156 63351 70768 73405 36136 72958 27410 7499 20909 27830 95327 40798 48748 79747 29328 54729 66644 31149 21683 49539 56899 98894 28578 91095 97278 15636 5495 14513 35577 44417 34273 6422 58071 91139 41352 80708 80904 40955 33013 11056 79965 2582 88761 72165 15129 7544 76047 57451 76355 82226 60450 85901 89762 27690 38459 13281 89684 45860 88281 56992 33537 24352 58805 8074 81641 15136 71126 88414 95333 14785 52723 27426 19738 15834 18020 8 34510 67449 87088 75017 14706 31828 54092 49406 17941 82892 25846 19476 40417 44827 38260 27798 64806 55016 56114 25216 95740 76962 83137 34755 3547 33001 58593 39881 59055 93002 52889 63006 3698 41237 4018 37303 61731 18839 76608 84231 98709 72519 25783 90527 48316 19299 59556 13970 23952 51117 26324 81402 27035 79918 77779 91529 56751 59784 28164 15846 38776 41396 37722 66115 39966 338 1160 21286 50902 77915 89621 71613 29829 60645 38370 42064 73440 68849 46367 4847 77492 56873 74693 31551 9099 58661 71493 21530 80295 21012 83356 82455 48899 51488 67888 99732 59609 76659 24958 17178 92206 67650 88465 33505 58434 79971 50057 68483 65116 12590 29365 54033 4870 1906 89379 3622 12169 12682 28624 36489 51499 48394 99627 96432 42357 94729 76687 26334 21013 85940 24833 73411 48465 54693 48828 36642 15181 77307 89674 18129 87224 75121 82841 52955 98855 2957 46515 12058 90299 20876 15326 35030 47919 2677 85833 48083 72004 68927 13702 36000 90503 63343 86943 67389 70923 62618 45734 74222 14634 84591 79524 49080 65827 16979 20086 40829 56243 80320 74505 66076 95413 17372 33192 6735 1083 25299 95742 42260 11095 62559 36675 4577 58166 5436 98461 6569 13020 19748 81483 32042 53298 97878 47253 23409 22592 28668 23862 88765 96560 79046 16276 58632 40496 95722 15448 78395 42807 50767 54781 30573 2696 50847 26259 32349 87931 79160 9115 50142 7097 1571 42529 20658 78753 23291 22454 59216 34653 51078 93159 70535 88075 6039 51868 93350 34937 32303 98422 5470 16894 48848 24281 66453 43431 34784 85264 67386 47310 19569 27777 87310 53275 79120 88834 36948 16059 56824 62502 66418 76973 85993 22524 80995 39359 98632 33245 63665 64242 82563 28604 37798 56179 45778 51206 87803 86645 1728 47594 48685 30803 16220 75527 13917 41972 77339 41278 24989 88658 27796 12427 35816 87134 18235 52482 39294 41903 84190 86482 89931 12921 4339 36469 82246 22197 98109 57508 59426 14501 67245 90197 82194 23557 36965 27956 91917 63995 80255 47742 25892 29323 74246 36815 64787 52242 47726 30338 90276 91873 70013 2111 53443 15206 83114 17906 66659 44864 22200 83042 5883 53710 35831 32494 29767 92760 51884 88664 40935 49673 35218 67082 76387 23693 92779 63514 79681 21567 18073 93554 2367 22522 79871 67527 98785 8050 87026 46790 3755 46089 5966 59179 60749 29933 81185 90460 65602 28496 85507 75106 68411 80001 95437 33019 9531 22503 41937 69985 6466 28041 53901 86753 93852 68757 14859 40917 88660 82305 90005 74469 39806 89038 13116 26335 65701 33119 12573 80183 45299 29603 88496 60901 16758 66147 8820 785 35130 67100 20190 62995 32177 11838 77917 71290 62896 24287 4629 58537 96346 47319 70148 77377 69134 78599 53386 98923 39625 46190 77687 24199 18239 84014 35744 68503 3006 88200 74125 37862 14780 71375 58620 2308 73951 27717 86958 75102 80305 80348 33683 91627 81627 67400 43424 87139 53815 64659 97608 44505 36527 80083 30852 35838 18012 56473 67350 18067 7529 12654 59564 84480 47846 22681 99151 7680 17223 69665 69911 37050 76975 34664 14726 81738 63098 86836 11416 82801 95202 73477 27537 2880 68090 61659 61325 37617 63824 12554 26643 7740 134 6120 71342 10413 35160 83295 25929 75819 83194 42663 21192 30587 3722 39328 11548 34396 48359 9339 70984 41818 94498 15506 10027 27539 66635 77474 40722 28698 80949 36290 41808 91006 75784 51430 93281 67610 70184 96608 6188 15739 60990 21939 96843 80825 48269 5673 9671 79078 85817 48252 31145 4439 76446 99452 62542 49906 77955 20328 18966 45796 17670 3953 50997 303 20413 75344 98764 74814 20860 24408 39247 96018 37560 27351 11950 49934 72781 97533 5912 25572 70988 56882 32590 15798 70989 20383 78432 25282 10148 48323 64406 78275 89294 41728 169 16345 46785 57231 76684 5325 42066 78256 81876 15283 68463 56699 93976 62586 63831 45265 57821 85501 33911 98220 78669 97188 70475 39223 35022 11107 3593 26219 19301 55096 17021 90600 27850 35916 94295 7028 62432 63311 14377 82786 50193 72105 51795 5338 86549 79773 18687 8011 47802 84205 67933 80239 31298 56482 21075 95504 36496 3450 31302 57147 72863 95008 66507 51776 7534 23966 51066 26055 47858 58874 97538 98686 29258 98098 5284 18666 88851 5820 82971 38583 16649 2571 41607 20608 60348 86331 7903 98138 9198 87259 28476 62219 69740 671 12903 92838 35093 60515 79015 66614 56652 94678 51624 43359 14884 98245 62666 8240 74285 51850 21010 85221 92659 55000 72326 53611 86395 84753 53814 28503 9431 15771 35268 36350 43483 5135 26380 41276 34301 94584 87933 1982 78562 85509 55818 14473 54744 17248 58429 89248 72208 83288 9503 81652 76402 2568 274 7190 41262 44902 41566 88604 1795 41326 20890 55629 98279 19451 70717 97007 6963 56596 24804 94613 15378 83183 31202 6220 85635 26463 56807 38633 79269 66944 56339 51946 75402 41322 70861 50744 56093 72331 80088 88979 59010 58457 66466 67713 23905 77029 40383 67106 25419 86179 99539 60312 3084 505 90181 78984 64981 55758 94413 8116 78787 35331 39578 23715 63991 62535 20208 199 79158 19014 42595 98266 37893 7585 60336 61911 63677 63131 12678 43051 50712 53687 32910 36561 95083 14412 79740 99895 88572 51015 20607 78978 92027 58685 37044 64527 86280 91600 26470 73333 22292 44548 53526 84143 66510 75755 78044 77477 76316 63298 90591 27249 66591 62946 34728 67159 43317 47994 97442 89813 71938 90766 29814 74262 94054 27927 7958 29988 77615 44438 80657 92379 56955 20975 7363 58577 43567 98762 92673 87827 6625 95556 24420 62016 62352 53248 45684 86773 66156 86355 11415 35687 7590 92556 65890 83089 21146 85477 50359 18778 71283 80321 57341 23108 90470 82142 49809 10433 8499 935 4857 32763 59583 65537 89662 23237 39387 97091 3663 7196 49925 40456 13190 2180 28039 79915 6789 41054 18504 95968 69333 29284 20813 47703 44176 10607 35736 54431 68494 64151 9916 23647 69204 1156 38194 8409 10547 64256 40744 28539 2434 21025 81300 55301 79199 94115 27022 27061 32219 37871 39708 18122 75986 23807 7952 33934 19191 93727 41197 64977 59139 26203 56458 23315 54756 64727 30553 70990 66835 52997 13275 23598 38305 59917 43470 92910 58958 71869 49307 23567 8548 80435 33974 40142 59203 84163 62098 908 23396 16848 77961 66765 33809 64074 15610 91901 81782 76425 98891 95419 40749 48722 89107 75898 69852 29043 54483 64183 17285 56457 23979 13002 45929 91643 34395 39766 78464 67379 61490 67030 46581 37591 57287 62763 30846 42133 67879 14150 73969 23191 98368 49873 14914 66534 59584 52224 86607 57863 63860 67551 45886 63263 73624 61202 13112 37197 79007 73385 75412 90952 2944 83810 82184 50469 54062 91024 62308 64988 23614 19540 67184 78380 44385 56098 99155 19571 3754 27316 70138 62908 40454 41973 62923 3669 89198 79083 5835 89318 74956 42247 52262 11740 39605 97727 86073 53498 17629 82288 47829 9713 82511 20839 21200 98974 22069 46279 833 16648 28663 41148 8080 20550 52850 5922 44695 52516 23200 49491 26086 71673 70242 7356 36458 16397 12866 7217 43837 60610 59224 46213 71070 79336 38248 46308 85208 75965 80892 70919 51616 1748 41894 91768 54844 40565 47514 42473 62962 69755 69120 75468 31700 24487 37060 44334 81139 32008 64611 18428 57339 20408 6996 7701 20441 83205 24336 2330 35145 25736 72037 79688 65175 2675 97140 81347 53524 92409 91771 47554 48577 40214 18807 13080 17514 21323 68684 43430 14537 18341 82980 18388 9643 30985 40147 76782 654 64896 20225 96465 73459 41979 33896 93415 98526 60070 94385 65945 7074 47996 82190 99901 22765 2438 84476 83209 45725 78533 87138 8426 71806 9468 6044 91576 2108 91925 3607 43878 75770 66485 48791 92 23639 21201 4432 29975 76895 31915 57617 50488 63949 3116 74773 31136 67877 65096 87200 97918 59589 41605 15201 82361 85061 25672 15841 53518 4799 89588 24796 66398 48880 78043 71104 49096 76762 57707 32035 64630 69742 74908 56410 2402 68545 75528 38516 21199 81405 74377 75325 32227 68244 68115 30070 67889 88223 4719 60780 99733 71202 66906 55324 37565 5420 22136 63339 38948 32907 41307 85945 86049 14315 72305 10908 83858 88373 41882 99902 66030 50492 35150 69264 32514 34020 33813 87888 27063 82769 36472 21102 26302 71068 73668 32370 6381 58410 59019 2002 27730 23504 43216 96568 14253 81613 56368 8672 70034 90572 97306 61722 19458 23410 97905 59265 19816 34211 96378 64301 37797 75276 33648 7621 72907 64475 35647 85526 63480 98356 98893 2003 59156 20917 25882 70692 95513 89261 62533 26824 89517 94393 66810 51567 2855 45377 96602 23458 58390 69752 67392 64929 78329 64828 12645 92221 28400 46245 41344 99190 17095 40325 61180 29690 35314 28764 17016 94782 14392 61001 86000 43210 66769 16237 90014 89420 85113 74672 5411 59976 61504 29890 28388 26236 19907 19344 20840 70585 74105 6715 58600 82100 27643 89245 19654 99392 43718 97620 83953 3646 41361 42033 7805 81278 5359 97929 13029 9152 56736 92142 51684 13501 65808 65396 97362 9696 42525 88321 69560 15029 96579 84690 81868 44089 67537 93072 26650 30487 68852 98955 80874 7226 6855 93264 95257 74059 96079 73099 13676 77175 61317 12430 25927 96658 78622 44144 33972 22806 28586 21822 68030 99282 50425 15400 87898 87371 54042 52765 52704 20332 41202 10446 23976 22977 97961 73806 7536 78832 30728 91653 7047 73458 97881 38849 83436 41412 36362 40574 8793 73601 27451 96666 19340 50864 44204 45258 61630 92004 65490 33837 95956 23909 44350 34257 86571 35868 49839 56488 73465 57797 73230 34190 8706 91402 35861 17667 48566 35671 93280 36575 80984 49432 15058 58636 66206 9032 78169 72541 78121 58628 52003 54996 70367 29911 7222 57070 25325 21345 11770 24917 7236 96362 14317 29313 27832 13728 87190 54449 72852 50023 8505 50000 74848 16042 70124 82239 22854 4862 7153 30512 76727 21857 74057 97761 21580 38396 68901 57349 42342 27164 29640 62661 72189 5905 23147 90481 38813 38303 14707 78206 99924 26371 16090 72762 72103 88233 13539 75031 85238 84486 76073 12586 21969 54822 2446 45400 98929 45233 74468 17850 89334 83475 62351 18350 27878 60486 84595 88517 34392 93046 68461 46161 18648 68963 35653 39120 33137 8557 29251 96535 87150 23306 92868 37894 22232 24196 12601 38323 20811 59871 70364 54687 89938 86873 80933 21916 25981 92436 81039 20925 7547 59103 55240 9795 50962 99387 19795 43491 57205 71992 78793 43868 22408 46679 37691 26387 2707 23257 89979 44391 15807 76007 98337 84455 14809 9302 17528 61742 80307 11577 793 79538 59212 90854 26358 46638 62492 88116 52948 81557 84196 26294 86443 43800 95596 85593 25801 44731 42943 52054 15619 65158 87636 94206 74362 85400 77799 868 2798 72175 7821 71904 99692 90072 86215 63694 2047 52468 83106 33895 79902 70167 59309 9986 75001 72897 51913 44303 58716 36795 69803 30113 55695 19755 13900 78335 11777 8456 27223 98701 19053 75593 27216 59489 14035 75669 63697 24685 67653 61452 78145 22652 17760 36260 28881 39550 95915 91609 27203 37669 74825 84397 26134 17318 5700 8127 21850 34330 94627 94825 4564 5119 7080 35631 37281 31610 52671 42650 64013 69467 14037 19881 52220 93353 68447 38123 96116 10342 51941 36839 9374 83421 998 34709 80107 10788 87733 25594 20957 11698 74854 5764 23846 93396 52445 26382 76085 32152 65019 19667 25458 41502 41755 30031 57963 48170 55972 53110 90763 10650 1761 65468 29883 19760 96390 66733 68322 24617 15014 7501 57943 24380 86461 56044 55076 85503 35509 89963 84330 74445 54049 93128 58413 70872 46576 37051 13155 56438 84264 89097 48455 60328 35641 33117 47668 44558 79789 64246 91013 30866 25563 30442 11754 87716 12595 3039 30746 86067 13811 91881 10551 78419 60506 60800 78698 36344 88510 99400 9644 12987 96910 14815 6173 10863 92976 52841 43119 41392 17664 99543 34059 89725 44855 5680 97630 84331 3328 38266 96126 90010 43674 81489 45662 29169 57823 49488 27819 66963 2164 89862 23148 30806 58110 80957 23535 61636 13896 55538 26298 8346 70058 95641 75111 58217 9492 25427 99739 25624 72225 83818 46379 18334 53070 40716 14350 25361 89253 85843 19818 54370 21114 35857 29266 59191 77590 47441 32114 50882 16202 62992 40180 15467 98290 30570 96425 74704 98135 84280 30606 68914 25891 53858 81918 47127 87648 5864 22393 91809 36486 75251 29489 3583 34948 47368 95324 52804 55061 84496 98204 8157 10063 32674 18304 25942 97635 37244 36291 4175 74338 139 50653 20999 24757 63324 27152 64984 8478 73091 84166 31659 82224 6669 70950 35696 6599 70516 84023 43444 54958 31053 45899 35841 25300 72090 89745 20388 60099 63256 33724 35757 65221 35581 91500 47944 16091 67219 89251 4465 46178 38628 54177 69763 74320 14522 59743 68434 1118 75585 27219 49565 40482 46819 51301 88173 81719 19019 20198 4325 72577 58971 86834 77346 33047 47606 10902 43764 2258 87269 88271 74950 72567 55426 78269 55429 92497 33825 20705 65750 86742 38739 61658 78618 66585 54522 7864 14818 68173 35564 91518 99863 98418 12323 57809 38040 80709 85794 75472 8192 41665 41752 90188 97930 70100 44698 3298 28493 79194 90599 89474 47451 94338 82832 11406 54382 41156 60236 45109 24614 86430 44729 64618 85609 37193 68555 37348 37948 23524 56755 22753 55480 68957 3024 12598 20498 26085 24936 1954 10791 26979 24675 36348 49322 99511 49766 27617 1147 44975 9215 82838 22742 13153 25551 70129 39390 67344 32025 24216 73122 91686 50777 29318 27533 74145 19081 805 63123 97237 10645 46717 98780 32484 8243 38919 89185 38966 56418 38440 29093 50521 60376 83996 13173 96090 58115 47604 79617 59593 93487 17111 88146 8677 39144 38833 87720 76080 99125 72574 6665 28401 1865 19693 68371 62 21826 49147 72786 86559 18702 24021 33956 88522 11212 46191 78816 84714 85321 56602 93253 61830 96052 76327 36980 34693 45395 81944 58932 843 39145 56073 93860 94365 76649 43742 75670 27753 36686 14983 71217 38993 49903 66237 62008 60428 13437 36016 68700 75322 19558 41938 74116 64307 59843 54223 27749 86787 91190 10520 82742 9764 2109 24277 76252 16278 73798 11591 41204 72043 47553 83930 78427 50562 82331 10945 95425 61932 98532 94198 68846 7533 83138 96091 92784 35313 24871 75884 70624 50819 4241 7493 98948 4705 76242 68793 40932 8609 95979 9674 16348 22757 46577 75020 91750 2344 4116 22988 69806 4240 35946 13333 51802 81390 15111 6364 9341 9828 87216 89825 72690 72185 14593 24681 86594 5658 50040 71492 63043 38518 4447 22972 86245 56832 24185 51536 31758 9700 40921 91593 69383 36591 82839 14683 96238 66947 56686 87481 12409 85382 34338 55455 29679 13630 61388 5743 2674 90107 97547 14117 84216 66891 43013 41694 88632 7312 58221 10485 1578 54787 77520 96916 24118 3591 17487 65443 58376 1793 91118 89006 30011 31477 86984 66643 91016 31770 44939 54510 33713 51737 10981 73384 77381 42676 6343 63943 85894 49746 93191 21439 49867 45367 63204 35575 32255 17166 17409 57233 8784 59892 30847 84093 28901 68606 12551 61917 44388 81832 49037 77828 68782 44298 42775 89695 6889 80265 59479 80925 82380 68973 96565 99538 56651 91757 26615 27863 93211 62993 85838 2194 24996 36267 43061 79191 47719 64459 31539 73802 58691 14232 32259 71589 30050 21875 47322 77131 28605 71777 79923 39609 59053 49098 86112 45522 97921 85296 22501 39772 6244 566 66719 32576 47011 84436 84026 34953 16108 92724 10833 12784 4317 11790 51065 43437 67044 90118 15315 38222 73911 52408 13597 26132 22340 90649 62474 31180 88894 59689 13500 77301 35865 98209 44795 72539 67270 30334 67962 85935 65194 60421 9599 50828 3309 86220 36013 80937 55684 33306 70518 32611 52481 20673 16665 58070 55960 58673 76475 27062 23772 42262 13519 95082 80387 55133 12017 15366 27174 41741 26614 85018 31115 79970 67709 44048 31069 33496 44831 61523 74124 5234 64620 58069 53426 45747 99118 52950 59484 56606 22907 26916 73718 67419 61424 64969 61736 20373 57616 16269 28956 84009 9605 8569 98077 8233 99459 74412 49329 25595 51381 92046 98039 55871 71062 33973 83549 61946 71628 27200 30023 98528 74941 1933 67435 7895 6250 92176 70472 63182 60137 78680 41272 11201 34098 70371 4305 58780 59206 2487 65332 71002 87488 27159 4 14574 60747 3628 95374 24173 97054 5533 47533 39983 93588 26239 99573 50634 76621 40117 32297 2343 85821 66294 25560 71641 64819 92309 51235 68418 57273 97441 7780 15715 5622 44301 52876 835 18070 36356 4195 58295 95397 49002 30159 6033 39237 71331 23570 21508 65174 70839 47102 57540 39430 25474 2976 19683 63931 18447 1282 11661 78579 15592 4323 938 35047 90382 40122 942 20025 16619 20098 97381 87514 83527 95989 80449 42627 64589 51910 89422 22639 90057 1176 17046 23316 77042 57329 89969 22456 64077 96345 83365 77024 82448 73578 30957 15505 60262 61199 87010 63801 14743 26864 26850 67869 83223 90306 77720 70457 79113 15999 10955 83749 80185 93808 26797 52118 47153 6224 15804 32118 3135 45161 85314 67359 86963 1174 20738 59143 57413 74779 79831 31007 53043 92671 13364 27304 82719 9670 17976 62227 52954 1267 10678 52857 55789 58853 96177 92078 1386 70825 61639 15741 91732 71326 19691 48102 24110 56794 60468 32301 41160 85219 99219 59096 18785 73081 56901 26577 79880 94712 33726 93775 81625 95864 7279 8913 24243 88867 70965 2736 81392 43126 10555 89834 72423 77229 7121 43048 90626 1132 71249 53125 55063 6651 3647 53362 24043 2267 36791 5766 76069 83321 10641 75761 96353 61986 93824 66601 68996 23798 29891 99339 6638 84891 3955 92983 55001 99581 90893 55763 51909 4496 38006 14682 55982 70088 74965 52140 46207 18543 19218 47040 86705 48855 49166 94558 71388 28345 90451 27520 14534 94528 10723 6069 95232 33633 92621 75286 15795 48396 12927 3785 65120 8067 61393 38173 11867 36256 40563 39052 45333 1341 36607 85308 96108 23336 80890 93087 60327 87120 91158 78199 28348 32646 83657 61284 26969 10953 57240 20697 25931 883 60221 23874 52631 79006 28292 64622 79843 66150 39706 94162 44244 39889 25368 38060 48851 96650 7989 13100 22374 84712 58509 39874 69968 71774 51147 25125 86838 60511 72722 69188 43856 76283 52942 1920 10045 34703 799 77490 10632 76374 68381 2439 82947 19178 73895 48597 22693 52791 93129 42491 42284 98885 6313 74826 2138 85628 28915 12120 89796 31912 70945 65009 95817 55547 36608 19839 301 4474 31086 84194 74020 73266 21464 26574 56299 80853 92968 39388 30737 73124 91719 57546 50589 2184 73998 94868 8886 1069 61064 61464 51612 3980 32406 54068 40938 9409 33438 27173 94695 58605 44572 53485 81807 53569 65318 95892 26788 6539 15215 6354 91153 73815 98988 65611 60207 26303 21548 68231 6907 86118 54327 93840 88778 89675 50134 45763 64600 81685 99259 30713 5618 89947 14313 76635 12895 10196 78855 32101 52661 31006 8578 21688 14805 85815 89093 66581 33550 67715 46836 37280 91645 13800 8797 44722 56677 24624 22555 6767 15751 30094 55700 51498 48825 35234 87862 32341 93177 21272 93692 35089 33798 23176 79513 89332 95939 91838 79736 65173 176 35045 8072 91559 68051 2237 39126 56521 37084 65325 83163 36895 63532 2355 57603 61225 45914 76144 53366 73991 92620 87573 75793 92399 20865 30453 60517 78405 87572 71146 34691 98585 33464 79908 52644 22895 25104 87399 6265 38936 90691 79978 19734 50808 27673 81783 10559 83201 49089 28457 62705 71161 41217 40405 81584 46905 64062 22594 88928 35648 10422 6842 56357 82051 53168 99220 44009 33582 52387 5519 60303 8139 14909 41164 82421 69164 83651 48929 28543 38736 53380 58776 53766 47823 72656 82761 98165 40059 56554 87670 35678 2186 76996 75086 68598 64035 66263 36883 78276 30304 28592 55286 2208 46246 81693 99887 28694 42 74831 25197 35567 49657 35520 59250 97149 90856 87624 36726 23203 52099 860 50660 64261 21432 97819 48772 42558 48546 45003 41555 89910 35420 6304 97312 2996 98022 69768 82806 64148 27813 44082 9526 44234 13979 94578 62320 73021 77069 93502 54129 28826 52047 70569 62322 99911 9139 26094 22403 66026 71697 46915 5719 21902 27827 68918 51280 23674 80733 68879 66198 77558 76068 30032 33371 45249 82213 36806 22496 23764 35805 45358 46953 63225 38227 30689 29708 23009 87627 69217 45640 36089 20120 97368 16542 14736 37924 9246 54655 21279 7486 54291 69172 91676 36284 20796 31203 72419 37920 44852 3414 74191 89375 6540 92147 86977 39840 83801 72253 49500 59662 13220 60013 72840 60111 28851 61153 99335 47621 91521 17419 66913 75094 63580 85231 6524 82247 19762 77557 13073 6309 32585 13593 83232 44949 39290 82132 66231 30069 88154 67274 74302 28023 29378 26839 86013 62759 39519 26896 79383 94626 31329 54977 94073 79147 72675 99744 30096 91423 38599 75681 36876 42408 17858 14338 75413 21853 87609 3898 68658 17139 86130 4608 81680 17797 79180 70145 4863 43046 34355 79285 57577 5904 42079 9894 46614 61802 43140 3258 64738 50224 70810 23973 91613 15302 59617 46924 13177 32785 66375 31016 86306 5172 81705 43977 34011 56933 54082 4292 51947 1872 8790 33186 54559 26759 80461 95756 97005 34547 39619 53661 91703 77610 6228 40842 41849 41542 5875 19694 68750 4846 36235 5040 16163 78846 3294 53954 5806 38854 82026 53693 21211 94835 97998 93740 54517 73891 35507 17076 12537 33742 8125 31160 8994 20827 83103 58247 64962 22696 30008 77738 94454 9543 63631 56550 72436 63127 45849 8052 60008 50392 18995 32795 79047 73516 61808 94545 10689 90065 4989 38355 61331 17305 60772 30091 91669 15996 66634 53930 68999 48798 97189 17464 31890 90217 1797 94812 57281 56477 63233 69108 32465 87234 85426 25310 81531 10084 77751 27366 14752 22589 6847 51679 1080 41963 11171 17799 11481 35936 14455 98768 31199 94049 47691 12327 49585 72157 83181 32340 72564 65124 80328 89130 33477 75789 35894 31022 99590 98939 43439 17515 50784 42370 11695 19144 35673 65126 67567 51224 8588 49101 62778 96277 80720 20372 19190 77682 58014 59080 81097 31412 95945 6387 90317 43440 19320 74613 32997 45780 60172 73507 88768 51371 67657 2477 50886 39586 84730 23179 55293 6697 81168 14767 50915 91583 94063 18429 71631 9395 85083 90002 13782 37696 67275 21077 67235 62604 50272 2124 48495 66849 78056 30446 89215 89030 42903 46619 68376 6578 40630 55892 50166 31036 97561 6583 91651 59151 1286 992 94375 57125 44845 76662 38855 64414 79900 87056 13206 98072 29057 76490 17345 31042 26422 47170 30344 59596 95046 55651 30034 50345 11615 47758 5100 81504 76033 96253 80765 20816 7623 44485 85768 35940 41423 93081 30347 31807 28467 58511 77342 6667 89138 59245 34711 68969 54429 58920 92523 8056 20314 88715 12806 95098 97595 69795 49613 85352 30127 15545 47052 31668 99122 97191 31944 31195 60922 54808 70855 32131 53732 52886 11806 59753 74810 16034 68023 87980 51750 65135 88644 41066 8295 1949 76216 86946 37095 54573 54833 48178 21150 2030 8101 54940 63808 4230 74760 11543 93708 60952 50661 73163 76190 19835 35397 4366 36893 65162 21049 68886 95610 27355 6777 73973 26286 56017 50326 31603 43052 20168 59859 81080 44181 65400 29564 88752 89230 21418 59981 11016 91725 81846 38436 32979 69038 58666 33840 79019 77791 14891 2667 55685 11271 19163 28517 20908 76493 31480 48624 19844 98707 33753 30490 62960 83446 89954 742 49886 12364 27788 87390 51404 46511 14607 37262 71571 65008 12813 61437 10288 70764 28293 87197 48631 11641 80821 38956 22038 20443 44780 9831 89156 60129 13251 14042 88562 92389 90385 17675 89570 63220 82391 47537 81313 90551 41577 96340 61816 60288 33127 15910 39108 74225 30297 69309 2813 3365 75889 97236 49777 67494 84317 51979 60371 15463 46938 2406 43302 78116 10591 21737 98779 29792 37203 48499 40380 55413 4320 97243 27375 35259 3498 83430 77394 82647 82033 22776 31811 10978 59337 18468 15767 86637 36967 57435 31500 54633 23823 9717 10011 20967 58648 23950 76091 24340 32536 22957 98442 42205 40100 71893 60816 40367 22964 97138 25841 53573 52645 69786 55578 97888 23234 66254 22479 53849 65733 86081 37380 57493 5207 56286 11379 44706 74651 25052 76756 89625 1130 63542 31041 52555 18251 86710 38876 92646 19635 84732 61560 54974 19845 61515 97126 29211 26348 54186 83153 33655 3394 42637 76523 14738 79382 83679 32077 12286 948 81195 85316 19367 78105 73490 90052 16471 10674 62765 81418 58025 61283 98943 46228 20638 74789 4281 83976 23056 14539 16211 58945 25307 29168 10778 12420 98406 38256 18173 44137 78859 87955 88629 16732 6606 58445 26015 49531 35782 92509 99334 71221 60120 3129 12737 61563 54315 96386 92944 72636 76434 99890 81510 57094 65915 13978 69535 97040 58758 15562 91581 61920 86867 90926 88317 63516 93322 67073 27532 26270 97780 72287 68805 28300 197 8535 40379 32726 29549 70621 41323 5373 38625 70140 98738 24792 48463 38926 85688 41777 81428 96607 81555 52060 75857 50792 40070 67601 17089 89499 56039 11662 9366 72507 51553 34910 75882 95182 81732 5796 78837 49157 96853 77950 15263 28219 91408 15261 89085 56998 86818 23785 47091 10570 37246 37442 93105 63859 54561 8786 41085 96285 62570 49459 42511 71328 11174 99347 22744 57452 14034 49118 14418 64363 58497 15683 71263 44972 44483 38765 8447 84221 10064 43064 91305 52452 32721 81731 72171 65263 3479 84706 62766 24688 13448 9148 63797 53584 49510 57756 66032 54716 18190 36285 18477 90210 81919 48400 34439 63594 27487 50014 71095 73392 90579 40559 80446 58337 48069 89671 90254 24289 21376 18294 17058 43924 88847 78912 97731 17626 70880 12147 91202 34738 63267 94839 40671 98758 55002 70404 90544 24274 6480 47895 31696 88885 32603 71156 69652 15077 32481 11567 10297 2235 99331 57983 31687 264 16266 27236 25496 26076 47625 78406 75275 94055 65538 11488 58879 92248 34662 7977 8634 94811 89898 36756 58313 20271 79103 52965 91406 51993 2722 18688 16689 49022 70319 32636 66292 45500 99750 95830 55520 62174 66396 96403 16669 68581 51604 35136 47280 17644 66514 54346 54741 20147 80154 26571 6733 87556 38252 56791 44418 30931 79445 28048 3290 61536 99536 52537 8293 56153 96268 25751 30630 5754 49062 96677 86255 72604 25566 41630 70926 19154 31353 33098 49015 29079 91345 49829 21371 96466 79999 53466 71766 79539 83683 13580 30459 43321 5897 36982 29045 12624 23759 16761 54925 55081 55087 46424 91972 10496 15265 48222 78445 41363 21678 8279 75134 63534 40794 96098 78368 35230 35978 93521 5981 35407 88112 9308 52944 17847 22631 51455 38378 82642 74884 84880 6262 80774 25933 482 61480 35084 89822 81352 96208 32565 37492 51048 8748 78704 99897 36060 1941 59446 38954 71303 34559 24554 52894 52919 52675 68952 70911 28382 60727 91727 7397 47968 72495 49082 4159 46644 81575 44353 44325 91148 61322 40174 55936 31773 97393 53104 91537 90034 66702 79877 42578 99815 56197 37647 86490 20828 51129 29008 5961 17399 2659 29681 51774 59160 74448 42364 18696 51341 75935 45163 25897 62641 3198 86336 16033 73024 42213 48457 30331 46342 11692 48534 4074 7944 99156 1070 99094 9035 66486 61809 75273 43035 99915 59776 23077 41092 1440 7946 941 10568 9337 19419 86880 73599 3334 17671 81288 50074 58032 27761 42865 20236 76275 34221 97527 41029 15955 67647 54691 31820 78628 69206 9973 49422 8479 40429 68298 55654 80656 82818 53186 40110 87683 70309 42837 12066 98285 2838 55030 95345 65057 42496 60080 73225 57417 73110 73545 40084 32783 49552 93210 45143 12304 88479 73095 99795 31023 7935 51102 92090 31983 71977 23503 55488 4527 8863 56691 78598 22230 25233 12504 89182 92994 81647 49392 89212 71699 35982 4751 48568 6100 57818 32659 17277 71578 47388 24755 87287 22978 97439 15793 58425 75632 34500 81701 35860 57675 17081 65775 2278 28224 26647 96722 25493 14262 24227 16540 44793 89344 44862 61043 66785 96995 85149 41629 50097 24354 34216 39704 26125 65947 41552 50553 48637 74268 12170 36935 70251 68773 71315 66675 60388 29499 26033 60025 63099 57131 96500 30132 74463 55262 55946 87666 67701 80684 2028 97795 41001 82452 55466 33525 42726 15632 67156 10113 6061 53871 20513 6187 93151 74446 84758 35385 6910 33315 90186 72633 8957 17742 4769 64079 14250 18628 13849 22081 51087 18717 90987 87030 72093 54568 5894 58286 23353 678 63307 93871 16226 68880 80560 12808 71076 64452 92692 77213 70337 22704 1350 11053 40872 16319 60086 37374 298 52772 54307 3956 3056 1647 54125 57363 21895 62494 89260 93579 96537 70283 20655 23845 74859 24220 26491 20654 64914 60892 54981 39204 45703 89957 85282 81199 65091 97964 534 73893 35676 23549 99500 18303 62755 74567 95052 17794 5276 81874 684 43308 68085 87379 7554 22653 56932 91579 61812 44779 90184 35040 6253 34461 11306 51882 63963 66405 2197 50266 25618 543 7043 43745 28248 10677 79566 38539 2401 10732 733 97665 90142 29197 32321 69952 52980 49668 40254 63341 12135 24964 25065 71407 33214 79099 19017 34489 51531 80977 38875 17692 48397 81212 10950 66196 63061 36310 78475 27412 46859 68706 26051 35267 71490 86724 44092 8120 35907 64419 80612 89058 55720 25514 38067 71300 86238 5298 55794 76509 70349 6568 3662 52817 6553 64604 20621 60044 38991 86726 37679 91744 40466 81127 78902 52757 72172 3326 75043 32039 63070 39818 13671 85429 7553 57234 91863 83375 39507 83936 879 14566 8286 7942 97997 87564 14633 71245 78421 64277 80410 25925 81335 42314 27456 30798 28129 57513 21363 30995 77719 27307 22633 27586 95870 33587 13204 61346 9230 9814 16896 99203 40546 3224 77352 14086 27960 63461 97144 55417 89032 49235 64409 89826 83802 21180 17826 49528 82299 68763 41260 99719 56054 16751 81019 75910 2322 82490 44637 60604 1398 66536 14786 61232 79326 99967 66894 99356 98144 82627 2315 92408 76879 15349 60317 23539 8849 56645 23048 85931 13731 7020 20453 75395 89195 92406 81725 9538 71803 41101 43964 54251 54474 18162 81488 37853 42626 55954 68439 3033 59068 71015 15397 88409 88397 16393 42909 790 6660 23546 10839 15677 92759 45973 85989 74699 71394 63080 18406 5656 7768 6449 96559 99207 96421 57179 5755 16295 33650 84083 76057 96976 30020 8837 31908 43844 57039 33567 98484 16071 72578 72683 92269 50003 37008 55356 95950 71510 21194 32865 19741 32362 62156 5028 6035 42908 92482 22080 45423 53187 14560 84293 46858 59064 63334 10052 4203 82674 83085 19235 40027 93248 66328 79798 4059 35078 44702 99703 95115 75916 49383 68198 86885 57404 41992 95199 84705 33889 50714 30234 60807 74104 7835 41249 69180 16341 37195 28748 56523 96546 40023 61987 87311 29497 58951 72727 16715 31859 84767 50093 90420 33710 34430 66140 71141 70391 83444 26742 71181 91926 10817 77840 25842 13828 44817 40255 53351 67297 18954 46907 46231 16984 13383 92563 85268 81297 52041 7786 34007 29652 45574 32281 16384 3351 61854 98321 78593 40736 71967 80383 23020 1428 82074 9829 28159 55991 42021 2692 34491 15512 94533 13880 26598 14476 93429 40858 83778 95779 28244 78691 18920 67980 23969 81973 30765 15061 114 88400 82707 66365 50895 622 32245 4582 28362 39160 93940 38226 44646 5501 63473 61588 67911 10639 32437 13973 94077 30610 55206 39299 588 57559 19821 75097 29441 22198 13862 3375 52751 24778 31410 40723 66760 37818 80757 25698 60033 2820 71605 54921 17225 45054 80872 19397 60182 16852 38982 18529 34638 9802 7103 58657 93450 50582 76639 14898 43847 58753 10854 82914 2762 72284 35348 41689 84583 89456 46686 66123 21861 60011 20299 45475 57421 67194 40573 69076 83396 47261 60854 7826 91713 26428 62563 58262 22630 15517 6452 33216 40768 77699 99422 44318 41631 13184 2250 93360 51780 49474 70801 1957 26755 89424 16974 35330 68745 73987 90780 53906 40962 5890 93636 43621 76463 67218 14276 97491 10435 80818 49710 94910 35273 60075 64463 76524 17996 99630 73655 79351 49246 7822 11284 86840 72760 25934 19707 18076 76647 56626 59104 7307 83346 66082 17874 65780 44115 74600 10096 77076 56708 79677 54536 23429 68941 72869 33677 37515 9211 2873 2242 71568 30619 9965 30708 78700 38653 31522 45136 89007 40613 6813 29035 60062 65393 34549 82880 80368 22695 88235 32810 45493 5601 43760 96428 98311 57912 4106 88532 31066 92153 39460 66767 80527 75745 78347 82388 41253 92773 17578 87232 56328 39275 29396 99877 86609 97870 136 65822 88554 71484 14421 86023 43815 92311 61916 48979 41491 88340 67824 34362 8958 36793 33796 68784 89638 89869 77537 11506 7848 81026 10767 43942 43610 68015 18956 44812 12262 44538 27334 73577 73168 60771 30679 41970 22880 39531 27805 81415 53774 56798 52200 43574 39703 99106 10976 28819 95309 85111 63344 80763 11228 51711 3580 6983 57720 55060 23186 18741 70381 90182 18259 87673 56318 1301 30417 25776 45636 69858 45655 28911 81910 32735 19859 68864 60566 8596 7960 16305 80967 81411 76554 16161 57859 5421 16721 93390 75167 13414 94743 20974 62346 30769 59287 44651 62198 61906 31183 3509 74270 36803 87394 57489 69279 12275 41240 69521 48655 64942 29202 32507 28440 70784 64415 32013 4691 42470 56057 9596 5769 61740 25463 24723 29172 37129 42041 48339 90695 65026 69296 13410 63045 3686 95999 50185 20056 34434 56265 67504 52476 43500 85870 26207 58284 43625 57353 2726 56166 22997 11614 5623 3125 61622 8197 13623 78280 50199 36599 58957 28839 61748 9924 79446 86801 74954 97204 70485 64036 96761 81312 37083 55849 35440 13307 36590 91568 82688 80420 68473 25122 39857 28156 56010 62938 56103 92109 52593 62164 20721 72805 90886 69157 41767 22207 92894 5120 75274 68159 76534 518 37370 51321 332 89033 11869 38082 54041 36167 24858 98551 87546 44458 25230 41725 94769 38071 98541 2835 73801 28485 39939 93711 35900 40698 61423 94238 4095 8324 70605 89761 2610 578 5383 96467 18250 90028 64924 95917 70328 78454 90974 50679 3797 25206 86875 83281 48470 70852 86339 1409 99391 7319 96972 13179 48218 34960 8530 53411 99143 2245 59657 73623 69427 90628 43960 78806 4294 51247 6392 3814 92412 152 60103 57269 91405 62541 2908 35490 70807 68199 55719 9494 50252 43927 63509 50955 77736 30213 38371 92381 82019 84691 39251 20121 12243 1476 7124 51140 85006 42374 48522 87876 82995 91640 73743 1539 4131 11893 98488 1291 5250 5537 91210 49962 48016 53260 82670 90141 68829 96096 36311 50461 7626 26039 12932 7202 6913 21564 82137 33860 48240 47609 42085 57391 26774 37434 17162 73853 6474 7796 76860 30059 85857 9432 40945 28285 80980 53860 87469 40187 69833 15658 4262 9582 41702 6880 81853 36606 80623 61288 64092 55460 32829 50146 39873 85003 68616 62663 45808 3748 23562 31171 97099 51027 76462 62372 58917 70579 83862 7522 55124 77160 94948 15176 76988 15743 82598 26843 28584 6300 54390 26060 12228 14151 90837 71835 45361 85105 29411 28970 50657 84685 50267 84593 34946 89011 20412 4026 37634 87637 37039 13481 70195 14451 2173 56979 83766 74498 73399 53436 45517 41547 91231 84900 31978 88945 4517 39684 64253 59844 90355 18157 15267 69963 34569 27853 17400 69969 51849 27288 42664 72982 99762 5173 3752 46919 31767 15676 60048 70868 11239 96058 52964 79038 56529 50480 73082 96321 81074 20247 53192 58173 93326 37119 9149 79342 44120 64872 41428 84908 62347 15398 93805 855 62702 18138 41052 68366 2324 10958 68500 47345 80552 69694 57561 6791 90991 95648 95571 69729 53296 38183 79333 93653 88275 34369 99257 10180 3311 12710 72472 6833 38827 42540 94465 97772 6776 768 41878 18820 81292 26576 27989 34438 33427 36470 65115 1427 62281 97558 52511 20764 15390 10856 27248 73828 41805 88142 28671 28682 95295 38574 38504 21014 75900 27473 55911 11428 66318 59464 74664 41439 35144 62099 53865 81556 79340 62436 67854 59320 69435 29391 84887 66817 58566 71666 80784 79673 33156 88734 89247 35471 31441 48889 5974 44608 38295 63363 77119 78371 23985 87221 34108 86071 89438 40801 13127 86415 85104 33111 14900 69039 2808 87330 77565 20740 93285 90178 95239 77220 63498 91936 46446 22659 5853 35563 96300 16602 2225 57453 54807 27136 96672 1565 9847 9023 7628 11392 92604 74724 99848 52165 18175 52792 53968 87526 70917 78785 72646 18050 19165 13578 80077 29872 57683 71405 49689 22481 25450 92302 97916 5843 84358 42432 77020 5259 90123 41668 72464 62163 66337 86308 84875 6316 98530 90050 71807 83697 70596 55977 67238 7084 79547 9154 37502 25553 99033 56812 13988 54864 64655 96308 2300 35669 71063 12404 75189 568 27916 95291 45336 34054 49441 58637 6656 2424 85545 50758 48151 98837 69479 15571 34479 77532 62722 96211 33293 78274 71796 25824 78697 82615 17764 39724 36504 68517 96873 99793 60014 45516 82560 56653 59711 64890 84170 17466 88743 5083 99663 55137 53972 17817 92755 97503 71369 88996 48266 66964 7735 66255 34729 42267 81610 90246 48352 44529 39042 67169 67538 65311 78948 44203 99968 93494 58127 10831 49715 87350 32847 31569 94200 17475 15140 92093 2990 39551 86644 54546 57932 39050 35655 91309 92553 70526 33454 60359 75829 27759 95478 4602 68659 54816 84646 94589 24284 48485 39960 7152 97947 62597 93165 23098 57726 13655 83423 2581 55410 9266 72306 47054 92651 31257 1917 31914 76510 73641 42927 89591 24808 46006 24115 55184 9957 90619 35725 68264 60244 87032 27452 14647 87792 31087 26281 97404 60732 88520 27756 86053 52252 72183 38265 39338 88040 94554 16727 33062 92231 63451 65253 31733 79777 62576 99187 6636 49655 34995 45406 89026 17395 57789 75595 12990 70244 4151 71990 48896 76763 1166 59403 75230 78050 69598 43612 73253 85840 33706 86577 38174 86987 32247 33942 62353 36533 48034 53541 89647 38815 90296 12026 33688 7552 5403 69827 90808 38419 7982 46100 48632 36053 75741 78410 70745 34592 57503 57642 67954 65338 79602 23305 79068 39929 44728 63275 52359 22518 64822 98189 48950 50046 48777 24038 51763 34447 20663 35044 93558 18134 40105 3777 53153 58914 57072 30155 40793 19632 19572 11420 85954 46268 44584 50669 95726 86593 84967 75922 40443 19773 66367 34138 32179 47245 75991 50242 9364 80285 45039 48586 26323 95581 77568 63180 39620 24458 2851 98826 98642 78790 95416 1935 92996 78474 86832 11755 20914 41692 12730 81569 27654 15942 41925 19171 31942 21442 33697 51010 78319 44416 73731 14311 51611 28599 34570 895 55099 49656 93508 47901 88331 22285 8628 31238 96011 87453 6597 24508 67817 18124 6374 43711 23211 80477 22571 39521 33725 68726 54848 48994 44157 66740 56814 1679 39199 8554 87253 21002 57609 69029 54498 81969 19992 29087 63321 8834 44077 99329 1260 92323 6420 86953 86893 260 38881 18137 96866 15511 99550 85658 77000 94824 43349 23187 76458 6806 93834 31595 68614 67582 92461 72819 51090 74042 94767 20241 28927 9854 97180 66724 86069 36704 15894 30687 99124 80228 24997 58243 6155 79608 45633 8353 75231 9620 47572 94079 76822 2530 1016 36512 40240 72806 64551 22073 59498 48643 89775 30233 42132 59172 44291 15117 84393 86897 3590 19656 28916 84675 92472 9134 11034 39739 3232 70994 10176 57612 62209 71024 71113 22860 72598 20576 220 6124 18270 74780 13191 75397 86526 68848 16670 71854 57079 91749 14068 78752 68428 4546 94986 53098 57113 46687 77545 68540 71433 47628 51921 61502 27449 90199 77523 96462 15335 93887 55349 13696 49156 17625 19926 23642 84992 24489 59351 13092 13972 19194 18893 15299 19239 29758 71942 71340 35120 87312 19243 57929 68045 55743 4360 91800 2771 42368 90712 3427 31645 38879 74391 67515 29198 77693 43214 29333 34572 51386 61984 31715 32768 52674 27802 59234 98182 23840 42858 30309 56189 6073 59277 58044 96597 87620 91626 32938 9385 14946 85647 53722 50210 80405 62777 72911 92094 71740 9686 17450 97631 28029 95788 21405 67753 40275 78337 88521 2121 57897 63477 87873 74529 36359 80025 92418 19128 10936 56792 24379 92698 71148 44554 21139 85679 94738 40272 53949 1979 67008 59540 14763 11621 66066 29176 14950 14365 72729 7698 23937 72290 82650 24029 11515 33030 39707 66064 6613 97215 57295 18436 94321 53217 77147 26030 11332 77770 4378 83431 83246 98570 76320 32515 85811 77884 49724 44287 39417 36933 76447 89484 53742 99368 26213 35804 738 57444 39652 28236 32178 98178 72408 18392 65306 37782 53809 95000 22465 79023 48171 80577 41952 80783 77661 1657 22247 37673 91769 75436 41351 14026 88859 88415 63835 69246 29657 20267 21932 30342 77570 93506 83746 43233 56600 19670 25679 73210 47382 64839 87703 63285 11707 20152 14073 24600 94659 29787 11227 77632 14064 87001 94139 95236 929 64802 97695 67056 47415 76612 40692 65394 19951 7541 31271 51787 97535 92170 66161 45603 95537 50412 22675 77225 77224 30971 21398 75524 22221 35442 34809 9900 42797 80941 53717 49858 45558 15551 8341 62735 59474 12516 43110 5030 93544 39517 81373 9690 3163 88485 2127 15546 83546 93289 91716 54650 93854 79612 62201 93835 31112 63640 76202 96487 93480 55670 43958 38774 12698 42320 69909 10130 4056 53467 99927 74611 67560 16963 84278 24441 6670 10682 32988 6077 51610 25099 61197 54138 75376 74038 76986 57861 14599 69255 38034 71078 37663 91938 13192 29838 43310 65752 4078 7 545 3157 97805 40641 93613 97072 65045 40451 65863 71963 91695 82474 58950 19793 94792 74667 44627 11250 96752 64245 16141 75766 65885 25482 36690 2844 23304 73854 45772 36058 8988 63425 67021 34826 3963 30052 74311 61066 57829 56512 66286 70194 56247 2309 55260 99466 81967 86450 7107 82685 36812 82045 47385 21611 84109 79911 31982 7468 53824 85825 56958 46272 85769 80118 91692 5967 39125 75281 73332 56664 20069 66471 10424 7224 73344 98270 48000 68621 89532 20158 32798 48007 16530 70306 58768 55833 91876 13836 88648 70285 29277 52428 72268 87580 66355 54686 35409 87558 88638 17986 75805 24024 60151 20279 13416 95353 68119 52065 86248 60047 60692 11072 8248 78227 18206 79841 87155 63129 11490 22682 92342 10760 78052 74544 42100 97859 14274 66426 77502 4443 86813 50633 25605 82684 39664 87830 1038 88779 88193 17575 87992 51299 11643 53704 15985 7256 89431 36609 90447 90562 40207 87605 4356 71415 12613 14848 8436 47989 24363 75795 8118 56331 85528 61773 24888 67148 81499 4894 39606 46280 43116 81923 20139 34123 94444 96763 5870 5718 22209 1827 68691 24565 54661 23448 83141 93370 21000 64484 87294 62338 46319 95054 21391 91254 57271 31566 4234 39325 48141 68970 29267 77603 87423 94651 73189 2069 12920 16408 61520 31225 93376 64472 48072 33336 70450 84956 11272 82509 13952 72756 34318 96123 7966 249 93905 82997 94267 24369 1709 75502 70639 52131 85092 2380 74563 35226 92423 26351 78742 74349 92395 34084 34679 16815 66692 35748 10786 53211 15386 35716 10749 26819 35870 72999 80421 95014 90667 29287 82120 82227 46083 55201 35779 1959 92642 2889 40102 3529 28353 77500 71034 67328 68233 65781 536 75815 78818 62725 22796 39077 6104 27648 84668 25765 99244 67486 97041 1035 38453 96567 64314 74622 61936 68253 59136 64808 63215 44341 54794 82621 14248 23166 69600 15496 33324 94164 67046 47709 82777 60451 99825 31448 61880 45536 66219 12954 15782 15553 65058 77025 12303 95573 14368 52749 95660 57108 60677 13061 78024 72558 79739 82327 51193 14103 32160 3434 98318 30898 75612 26413 45625 77762 99242 25713 76848 19543 6888 83389 63291 91372 91634 42533 83378 54046 43834 20510 93730 75324 61291 12992 6464 37297 7917 39747 18837 24202 99526 4283 58923 1763 89771 98206 22429 81153 30324 3983 97902 20201 93581 90557 11274 47670 60897 17689 69592 77255 23783 26686 52282 36668 57198 88887 33018 11513 43583 19804 80287 19494 93323 36358 68565 94783 7182 72575 88548 94334 84835 6377 86536 80162 51109 9523 46087 7877 24901 963 57775 29973 22544 92628 77566 81996 80258 92368 8959 68911 31002 98655 76581 88334 65638 10543 64623 9518 42995 17532 53090 68308 65215 19236 18499 57074 869 3911 10245 31034 88929 24343 3530 57974 67125 47470 29666 53162 33877 33130 7931 39741 70797 38394 13499 10473 96979 73887 45834 83556 40898 824 30705 77152 94052 94463 15370 75426 27929 6492 90872 82816 24889 61650 27119 71204 1414 86411 88596 37796 35094 90743 8199 25467 30370 97300 86936 35792 47893 80722 83641 46664 16965 97987 26183 99149 76287 32943 20691 15355 8887 34633 86557 76465 80766 15085 61551 72828 80747 86416 59301 32146 87440 54156 94602 20217 8106 43616 2432 71191 20148 49464 12173 25919 94902 60647 39450 61497 66977 39258 87270 52062 64817 62714 66280 31055 53078 33401 5035 45989 87535 73546 92599 19503 50599 87303 36471 67212 49150 57097 82567 43416 58415 49607 45737 65259 88105 33136 76977 49180 32960 77328 83208 11264 34945 71951 86290 67898 51883 20128 29490 92955 81244 70711 62207 54791 19709 81458 76255 84102 10912 57817 39755 89114 5993 79653 28587 39465 16632 46386 35339 37407 24718 92742 41589 7266 72490 32299 73403 85393 21109 80717 66814 50205 15689 923 70702 15039 20344 41431 27220 34351 50364 50899 9618 71650 23028 72363 50686 9997 33288 64832 68585 70219 94550 494 30828 83031 68402 76943 25497 69052 9853 19761 74932 63966 28044 93666 62131 81635 76935 29961 89724 34473 11902 16251 85912 94021 32475 27658 40732 45519 93416 4528 37325 70077 32558 35632 19145 85888 11043 47278 88652 7090 93043 17650 66512 6446 75336 43275 48182 69496 28679 17066 11725 26480 17072 50861 2647 49217 55676 9960 21485 14529 37200 35711 94068 94903 2649 67721 11253 14911 93497 57614 73170 89774 33815 69741 39154 83320 46346 19735 54915 19545 39676 76244 59806 47734 15883 99047 62692 8806 68375 12231 13267 62943 59054 31725 32078 50539 22204 54934 31558 24827 96181 67836 85357 44356 31523 66753 23055 9837 56670 46965 37649 60715 31999 85668 36463 12890 50787 46264 71440 50013 25558 91495 97416 88758 85612 90365 19695 30977 65382 47833 95457 13271 27962 62048 38732 93473 88506 35286 57770 70594 36712 48104 60857 75642 23173 42288 73005 54048 42367 79287 61836 13510 37183 19980 84309 30534 54170 39326 88170 41229 21957 3871 66697 96228 28225 18669 43472 24469 10888 24773 90016 35822 60153 79567 32103 67907 44948 38945 65447 17745 721 53905 47845 27795 51113 51512 81681 41539 33951 49367 77933 11441 87065 35285 76379 46200 77833 99506 90921 60214 45508 60941 69092 78370 68583 42202 22849 27768 60374 33841 73777 65880 82547 19808 20702 751 23771 50964 4073 46232 53660 763 2955 86021 76386 84378 36600 31177 15794 97074 53917 88290 54102 83666 32736 9303 89166 97762 5198 84255 29252 56819 40985 90869 85746 20447 14930 62652 244 15393 59217 26890 3804 7963 1115 91760 74355 65341 73928 47425 47051 11388 66166 56538 26724 6884 87128 13760 28585 66921 49081 31655 68120 87751 1017 17373 83298 72715 63807 60616 10265 85094 92264 94592 83991 18623 92813 2505 4901 65896 69144 61357 87276 85957 18323 96120 93912 18066 55775 31132 92679 44225 24881 23859 16749 1620 47662 50774 87359 15105 7870 18933 62754 7909 82970 84003 12568 7150 2883 25345 73609 51167 546 92703 52517 55702 61271 77987 11666 35591 51753 53274 67418 58512 60253 75823 52935 33133 76157 68543 30432 76954 97482 64263 4102 93685 55209 43009 43370 25649 30099 91519 41978 4952 45002 80530 86312 27861 56124 95438 45310 32575 75643 88426 40391 25004 16352 95757 86378 9283 98727 9772 55570 1194 80572 25270 77830 76712 58897 4511 86927 58921 93196 54668 32539 20681 93493 64649 92540 4617 38895 61160 8772 92018 44686 68044 8270 37392 20749 77230 18698 86096 485 16713 46900 74725 67283 40475 2594 42607 66527 17755 3401 82373 55703 23733 79571 8742 76011 27594 39274 46395 76932 41275 60222 9525 2833 72964 76572 89241 36622 6207 61046 10269 12259 21315 57792 66826 72643 87282 23723 28121 97466 97670 90765 99159 43178 45803 45315 25978 24891 54030 62224 42488 48874 2498 9704 69698 90866 35606 5828 46784 64376 16695 99431 10240 78976 70798 55158 70050 10249 37133 52396 78763 87123 65849 74154 85359 56101 48510 11407 55253 12797 89748 37046 34915 78845 90807 21974 93183 3731 78453 45394 66539 58557 66051 8165 83671 81377 68300 60199 84265 33250 1926 89419 9712 27336 63850 88580 98900 82713 40952 61111 40849 30978 63239 21707 46425 39023 91905 47335 52253 16485 35458 51316 96381 60094 85805 52312 82915 14937 53880 80519 180 55274 73102 44905 98924 39406 57185 41624 95913 95808 31118 2325 55774 80593 82635 73192 99130 16009 70323 80600 70679 51364 31234 63177 59453 83561 67462 37962 25357 41076 57505 81299 2801 63646 15399 69620 89092 82911 89917 98424 1608 3993 58271 20653 27433 22466 2989 35121 95534 21829 42120 16710 10013 93172 83803 79267 8294 507 81683 6964 47752 30968 83619 17570 79766 11659 30583 33545 49658 25561 17391 11360 19153 69627 62940 11260 66897 30669 57636 84927 1408 98831 88601 19849 3153 48580 75739 77614 40173 372 88905 83099 71834 6380 8627 119 70238 32687 71672 53321 46283 20522 77376 9162 90849 43848 19337 166 74953 7862 14895 39677 76055 98907 78103 22911 60591 23722 23662 93524 75244 11380 67089 60607 65445 32733 22699 48248 66112 37412 2085 74528 98498 72213 87024 57278 96295 65065 6115 27858 2433 50508 16958 5749 49083 43694 26828 47210 90954 3306 96168 41868 95514 65423 11530 94666 22885 88055 87684 63982 2301 98026 23195 93777 65392 51917 73315 45168 82600 72296 71467 91677 54362 53912 96165 54492 1256 13096 1507 14841 20428 46304 29215 74691 64590 66538 3484 47370 41919 51189 13813 54067 11531 12681 2689 10155 11795 75839 43802 39541 4058 3707 25381 91269 4166 91989 68977 33850 18068 16929 53008 81356 67247 25237 60475 15939 36805 10658 43477 2664 15806 17152 63328 59078 73829 42426 73027 22488 6038 27332 19119 26268 61571 46203 76518 53511 75068 46882 83960 93604 98495 33568 37532 13838 61769 29175 78035 47404 31151 93453 65728 27429 87914 57100 5914 56584 98722 27961 92789 59847 41247 73561 18979 65254 73637 52384 77550 7495 96001 81213 6150 97589 48686 57146 76461 60083 60603 39916 56040 95957 41267 92469 153 72767 88850 12985 91857 21574 73765 52249 51311 24463 53281 22099 548 86030 96410 15208 97298 88073 51422 54645 84671 26887 89163 53282 67354 3338 40096 62065 22250 6591 27922 45913 39656 51722 74978 95418 94571 5273 75708 3964 56655 8282 55339 23188 54627 51608 28727 34198 53439 89614 37034 19094 54219 77329 84306 51473 11477 65898 19884 31788 82968 97975 58430 82143 18678 12592 42062 13987 18922 16343 13827 62544 6325 76260 48427 71638 83399 52641 30241 82919 24195 36108 26120 43507 25000 51153 30100 95390 28299 76123 24715 63928 38319 44286 73670 97745 36945 10088 10139 67669 23530 972 5809 67434 11287 97045 14415 55121 82952 42416 15556 69818 16897 43683 73552 61267 25156 52756 88030 54594 55217 73503 62301 30919 90390 82752 83554 14496 11475 69960 81532 50510 81634 67731 97709 40522 82962 42630 71049 30865 23444 13494 7648 49490 61185 9187 7177 18313 67237 75563 57083 81616 96306 3546 81305 41803 55142 98050 56172 93792 9858 89359 38877 19161 27651 94694 40631 39179 34062 4278 50232 60829 11344 72292 52101 65431 15307 17841 45629 30478 52376 96222 92739 27937 75919 46821 39918 60919 48475 53151 82324 40906 52320 70892 58827 31628 66782 90791 53226 28427 9247 53720 44080 27945 77450 22144 93600 38018 81843 91946 92516 90794 36691 59785 86121 97541 48414 95985 39420 47152 2742 27162 95802 76429 43880 48319 89539 5458 41369 32666 35497 60599 30414 29757 17877 84981 511 86266 69942 81640 37930 16629 29621 7304 21713 42249 99333 83854 18302 55815 23716 81928 95454 59520 47599 67720 15500 5212 61714 62956 79094 85791 77931 59882 171 66110 2945 70014 44297 31802 37450 51058 54917 66382 46662 46729 55154 11356 31103 87950 23634 49256 40690 65342 81933 19877 27134 60142 24652 85809 11895 43464 53297 97322 77742 44413 45301 2410 50684 8658 79940 21303 57640 86329 95396 64288 20578 24252 6743 59248 20778 47505 39398 90790 58142 65486 240 78869 56501 15065 5602 55160 97507 92411 75169 46934 20932 89780 80896 9224 40536 60076 50730 48137 39234 26985 51837 56118 64898 50225 77940 74433 93093 21732 96333 23904 75022 70982 15755 43700 62461 78889 10590 55572 27443 79536 77820 52093 43644 34772 21100 86434 9466 46970 35956 2870 85672 49672 69187 92825 62028 43698 83734 9810 51978 58938 81578 42916 18072 64469 3672 32853 20079 23318 18120 75355 82136 52743 4674 18681 39138 51742 95389 2094 87184 79489 23609 58906 60975 66071 21300 89705 3648 27290 61849 11585 95776 99586 68632 87960 88065 91772 26791 99599 49382 45327 40430 43955 59345 49605 76407 97925 44991 14538 12519 3448 81839 48915 88471 68752 33103 40795 70958 1292 58829 7679 25277 14297 2023 14092 63799 67055 37906 15239 97399 5548 11248 47774 19428 3678 81245 31985 80587 57430 57760 39283 24651 39813 83109 97984 3428 74364 57078 4108 26319 68808 51175 31351 56126 29721 36333 56732 70913 35073 17762 19097 44996 89803 91436 80122 64629 2523 84274 79084 3644 42190 29097 61056 75855 57575 30235 11256 16912 83120 79893 54071 51249 32401 51565 49466 72944 61089 92280 76348 41558 83312 30670 77634 90696 3287 83783 29231 63760 15906 2213 16263 33139 48492 30134 96812 7976 23373 77142 50680 23873 46105 16959 65677 11085 53012 75243 22148 63658 57107 37462 79996 96231 28846 35827 85012 38458 45042 54358 72579 93399 33693 34371 34998 34017 39954 4783 62773 70024 22893 66450 63612 18876 22303 84498 4936 73329 93217 22237 57348 25193 95549 40280 94331 97013 20869 74589 99264 37631 54577 12585 72566 92000 59079 12109 73789 64573 57891 58063 47267 852 68718 72332 31107 69646 68177 10805 15740 11391 55080 11916 93549 57827 43096 70439 47922 15194 67730 10587 68314 90577 96984 40394 9955 86322 79251 37689 76410 64966 71979 98814 37994 3227 18144 82620 8490 19987 54340 3893 46678 57276 33038 54279 217 59986 80700 34425 23437 30628 59255 15967 446 47494 50113 72504 71491 10316 66730 53771 77369 90094 70787 66118 62566 62906 66496 70902 68205 12662 79271 96962 84315 28705 75142 9720 68420 30833 89798 72385 61211 68392 26809 3040 5096 27557 50362 96437 45521 64157 6603 1829 56769 76681 26951 65891 71983 75400 73076 83921 35761 12163 65451 44665 50785 94260 20384 31476 44587 46897 93411 33990 19862 47479 71828 39284 62294 53342 5224 62371 28892 45073 28500 21519 86964 32055 70565 3760 49109 80564 82062 89870 68673 32300 78786 24311 6602 45572 26617 46739 58176 50747 9865 15586 22886 25094 11721 69345 28534 1520 54460 97641 80142 36853 69046 24760 56024 69101 53919 94102 96584 61627 67509 28782 39064 18345 35789 11267 45432 48407 4052 13283 97176 72890 65567 61713 41449 61353 12038 1346 37512 44957 7241 72742 64967 77252 12735 60237 27014 37357 71466 83338 55546 99126 54438 66144 41940 49545 61674 4049 74082 23272 72750 67050 51442 19062 73361 49221 41347 64384 89540 25132 4839 15109 97627 48456 8801 95898 43170 46310 10304 69642 58066 73952 87395 29696 90741 13098 3449 23604 18953 93719 94579 73060 63661 89084 98070 20115 11304 99845 5573 30472 74460 14867 53381 83157 63036 18560 25540 25234 44452 21910 84932 35002 56700 17795 83884 27697 35306 5231 71889 584 41975 40663 13993 40242 55706 31862 7784 54505 60681 6981 65566 29078 50554 82175 65441 94030 12543 77041 29841 30514 82840 72682 69331 9061 35301 34805 12694 26027 92113 85181 10521 69702 86510 67469 3676 77303 6426 25512 56208 84106 41915 15518 72373 14424 39690 18125 62330 88856 9182 81805 10154 30954 51661 41496 55858 5127 86249 54007 86389 96029 46101 26923 46665 68544 62204 40403 56710 80835 74376 79930 6444 21141 29738 35608 9849 67346 53940 6490 33164 78644 45990 7376 99881 83992 49644 16310 7769 77192 47188 25964 61801 12556 84039 82678 48558 64503 77905 97866 26633 88917 82348 58039 64642 52933 40948 64764 27624 60887 64372 91049 87504 65043 16822 19376 92834 22938 26453 84424 12781 16123 51255 88276 11080 31133 88593 24358 81787 3345 84630 50010 29885 37751 391 20736 72616 64965 8271 6973 66839 86908 37611 37791 13482 62747 16435 17756 34049 63020 33498 27046 84207 6428 46593 80761 68474 55500 4994 58439 76070 13844 85953 21898 7661 21777 96338 10611 69360 35236 54565 61162 25377 4882 62718 48560 37957 85033 50106 55616 82199 49529 62232 69704 79852 12896 30955 95544 69202 41010 50655 540 60562 70738 67288 99899 73390 45932 30335 54569 92707 29011 83382 94106 51059 54308 50481 96854 27047 58056 91452 88366 72937 70117 67006 62600 60358 33621 60143 10637 55496 10972 14968 2429 85618 33669 66086 60132 67680 5006 18222 24431 83939 752 11124 91229 50307 19750 42763 19463 30575 30642 46984 35005 5132 6854 22556 55170 28286 40209 117 5467 52293 77409 83307 17761 74137 58463 5604 50528 54214 92973 15696 16172 69705 91256 67411 57325 76628 2586 12453 51253 53576 85108 34522 96881 90026 1258 56502 40282 51621 7634 82931 77782 59906 50464 1071 99301 62339 30129 48956 10528 53149 25227 3934 59471 27309 27458 22147 59615 82322 30436 65189 57133 78487 70060 26354 45479 76679 22179 42791 75221 41222 64931 63997 3761 55916 1175 5407 32282 79954 85594 96030 29736 79836 63684 53883 4464 98586 1596 51899 89352 99292 52084 98218 12265 26407 76016 55433 56267 75398 31703 41927 590 16309 87749 29747 58671 73408 88823 60212 3903 10019 74886 12830 87244 63501 88643 40342 86949 7179 32089 35023 33309 69042 27652 68596 593 45590 73714 60559 21966 67314 98234 67154 63368 79817 57470 14359 37441 43481 51653 4968 24979 29034 52429 99810 91325 75214 34837 50282 39951 60575 32642 60808 16753 31574 57506 9541 41377 4529 26189 48324 30226 33651 52598 27531 30926 69163 75981 39997 83154 98229 36582 88646 89650 43923 80807 19217 77068 65666 37232 33162 11649 25262 67884 15640 49411 50174 15087 72502 67615 6770 94587 18219 64352 87958 1089 97495 75232 83279 53506 8842 69816 5633 13426 45271 76243 42348 76601 49912 58469 26151 57860 19241 92463 36765 58058 29417 29724 62862 49193 81141 53829 6814 71879 84121 55786 97713 44125 56752 85151 7523 27438 79163 90261 88304 93381 33884 40953 81948 19041 28527 70265 12040 809 31443 49144 95804 81450 55778 44057 43934 75278 26786 2332 68324 61869 39957 58455 41411 22130 23690 82290 86097 87157 69386 73428 9408 96815 72719 56137 71023 7396 15382 82036 14941 32456 72399 78883 19684 95176 34584 61241 96302 26251 13957 59414 78895 56000 2697 57122 84254 48192 20832 74644 45137 13136 66304 87668 85020 20071 98350 50941 37551 57699 80184 28649 80219 51832 87262 78764 53347 91988 49748 79933 78732 66678 45833 69194 31883 6110 44465 4734 57126 22550 20336 83081 54264 14475 49904 84832 18267 37810 47327 30040 95021 98310 91670 6840 55295 75899 58778 26608 34274 87900 68845 88686 29013 10933 49142 42882 36878 7775 4907 8910 8762 21384 49578 44883 79816 63247 37410 46699 59846 35058 59817 66192 1276 967 72706 71845 36099 19011 79448 35657 94933 13444 34594 99231 62473 94942 58576 45497 79548 44745 65650 79202 52639 75759 41413 53866 68351 68685 9859 58517 64574 12132 62364 82504 97863 34480 10229 96710 27735 14850 64848 94266 80509 771 95954 42090 56644 87231 29453 65216 47658 1714 62073 93861 72703 24894 884 74823 39642 57981 86056 25449 79277 56847 54978 6726 56983 90761 8202 43840 98798 20140 27424 6959 31105 4601 61158 69226 55126 93877 86618 96483 45256 77832 47360 86455 83240 54582 29189 59956 78062 67634 67124 61012 15049 49714 86934 45322 97085 47406 53314 5781 46199 98221 30148 44171 29776 59764 2725 80018 74248 50045 78286 41494 46758 44026 88907 81981 29759 46158 72020 51152 7890 10816 62145 29102 38448 48276 44515 9251 12032 7087 23479 97135 73822 84551 1732 62593 56910 10604 75285 39530 85351 93443 74143 82652 8004 5263 55939 68558 46721 62817 90896 20711 93996 7108 38004 68622 68573 89865 60651 31493 29180 31387 1027 47840 41801 91474 4865 96585 84822 61257 67900 38008 7164 41233 94478 70071 42739 64458 54268 95861 88795 96868 52502 50323 23471 16504 76504 46910 95499 60465 73121 45173 1304 64173 50719 79724 2247 24345 73232 68374 55797 48101 9077 39768 26490 38402 80280 10769 95725 12191 82756 42960 96989 23453 27402 78689 49991 75950 83725 39630 72467 82498 57021 86300 5756 61682 75480 39937 3735 99381 93825 11489 24320 98979 43324 52575 83294 52576 51038 47595 77622 50141 26131 24402 75294 62631 40686 52959 87699 38278 86962 69958 80196 51378 38820 68735 26929 57226 36327 13536 53356 42923 1441 75487 88988 24367 50802 75473 25597 29556 6003 71092 59274 4916 51222 39056 59005 4123 36998 30982 8059 31100 37931 6957 59659 31388 65153 95020 48651 19347 49984 92655 19456 75694 31485 17280 66797 20885 51672 87023 1060 83682 27980 58709 67832 77958 75490 80998 5667 29635 28310 30343 72698 31526 62814 45293 34534 54147 33626 26906 35233 46352 11144 6639 25027 65137 73464 32351 14708 96738 22146 85813 50552 18787 45699 43953 36262 72153 43857 93874 52316 30063 23310 55683 46440 83974 77888 55597 73463 76803 64480 33625 15637 86483 77314 82875 76087 68617 28165 82377 203 94285 2368 19305 36224 35663 42456 99827 54643 45319 10119 38445 87112 23045 83350 99655 34632 36168 40168 4660 65729 94048 35650 85579 52809 51818 4462 83859 5560 33600 8659 89117 88468 27530 67804 28393 21555 49343 27751 76079 30730 10287 48060 98043 65168 17022 32629 7970 67614 49524 51479 44578 89741 82848 10887 5842 32091 33998 43657 19618 22445 66998 1384 79065 56920 20688 68431 41953 60382 11194 74868 69860 32777 32549 40015 80522 54452 23215 53888 56185 74363 81739 25610 6649 45342 95529 67373 13447 91283 41693 50827 10322 11169 81294 80173 419 95564 72368 66608 15796 69292 58104 95948 5445 43357 17040 63024 51149 45435 97094 66029 96507 98760 79487 65903 50302 6229 794 74434 18679 59240 58259 68273 99878 62771 32435 77436 35836 18437 66454 85604 64999 18510 69604 37346 1886 97843 57710 97096 43351 75561 59372 2828 53247 59943 63251 45815 9253 29562 45078 1869 75314 1574 16114 33814 7435 16809 35828 84183 86114 82574 86438 9233 8300 55436 49453 31528 26208 25189 63579 38497 30473 56980 90307 14328 19240 2176 87600 88451 76642 24269 74557 4523 89236 32419 87974 12667 36244 57925 73768 37664 38195 95704 90666 12300 23011 98283 2492 85588 84268 42997 37318 83226 55232 96557 94946 28235 85648 35992 40657 55242 73370 36018 2720 78972 5694 970 29080 41770 78636 90725 69385 84658 41659 67361 744 61334 20754 16884 5817 90594 14334 13798 49909 81881 96375 34174 92258 92104 84524 562 92657 17900 24386 50524 83940 11471 16524 26136 2585 8692 5655 27365 91396 67113 69534 12588 28656 89577 66186 34303 32003 55555 6181 84197 70235 31967 15401 9379 37006 34831 12063 46676 50179 4902 371 68601 98087 75158 30220 73243 22286 64563 97481 82400 31360 14239 18856 88345 32 32887 68672 65185 41445 80380 25457 25757 81349 9797 79252 27637 16479 96516 66713 55825 30078 43032 33364 59794 65412 49137 63073 4412 45996 77479 8035 61782 72512 63586 22958 76278 32762 5389 79842 46475 27018 52378 67390 90504 74253 58484 56682 3839 30240 85037 87208 15623 8684 61700 12380 26103 56116 73115 87584 39904 69185 16329 85424 42571 50204 4651 63078 65368 55363 48541 16027 53421 20199 91977 68440 59128 6927 36928 62075 83897 36369 40571 23944 50022 52529 51936 88005 3811 30374 58207 15332 46135 59533 69323 60716 90259 10135 74919 50287 96735 23109 87744 5527 46851 77457 80653 51060 65632 1426 72085 30366 24108 30792 32079 72411 56830 49770 37901 81968 30170 78564 10071 57073 97524 55447 7494 35396 48942 85484 25366 85869 48995 55862 30899 32991 21273 66397 56590 23035 90846 24909 24522 52563 28770 78756 39671 46251 84957 12994 31019 98801 30399 18826 60279 30351 5640 85855 10752 24091 63459 1033 66268 60281 95117 39306 79507 20297 52006 68789 87420 18445 52920 68935 43234 64231 48875 94312 25612 59918 89971 70613 66621 78409 85983 36996 91520 9301 23053 5101 53478 10517 87079 70105 13784 78076 35605 13548 86650 79461 20326 28716 1621 29846 1752 32231 58238 229 65241 53503 22715 13863 61778 31128 3103 62476 49695 56154 58111 10596 89361 45422 63990 11876 95198 43798 25155 43089 98054 16877 63560 12999 55523 41149 67394 17926 91673 7243 80946 77187 74358 55566 92272 68266 75002 187 3034 66154 46077 47665 31560 18395 40718 15687 6461 92740 45985 92691 45224 94992 14842 61101 12948 5738 56342 27404 49641 33503 64143 28320 79738 19198 30311 34341 94709 53784 77081 63996 63486 5768 16017 12805 56373 32226 16906 82858 80508 91859 82395 34442 288 35873 46065 76315 56765 31980 66204 22738 9771 55532 77695 29857 21520 55761 91704 2159 19061 54748 9808 72678 86205 37576 53715 90425 31818 32837 57550 857 2482 77811 91450 30136 93842 24044 61979 61444 7936 65856 41723 69000 64142 98011 98045 63372 41467 87521 19354 28363 94231 42292 83688 88136 18059 85295 40315 51208 98629 62194 74689 54726 26579 66673 96604 41023 46545 17525 2983 42319 58581 88033 86534 23223 58846 94596 37415 76415 57202 3457 64537 2910 68830 13521 69982 50729 1082 13418 83506 45832 90578 1389 848 38441 98914 91142 8410 91726 86683 7264 50008 56215 88876 82012 74067 59169 29372 831 53897 92611 81564 83759 91403 55144 61615 5616 98372 85834 52124 53631 27766 3795 49797 90717 11321 73722 34112 57368 36172 63 6506 87908 46668 11084 94654 92023 28196 50816 32962 46502 5607 27835 17828 15452 52560 30284 82853 18800 97248 5590 76619 55268 22003 69950 45274 50398 35557 99622 8663 14298 55652 84527 74905 95947 73294 62438 35869 13318 63529 36908 67109 11279 36120 35950 23938 47199 19726 76200 65391 99781 94861 15409 49189 27291 33153 76953 13877 8172 84008 10676 78138 71496 51836 90192 8564 76479 69080 25839 80261 91257 1942 28547 29186 76600 65401 18916 57991 55064 42429 31505 47855 89272 67579 30735 29744 16139 11460 86527 23593 69012 24242 83605 99120 66531 98597 21790 75782 7994 15344 53238 54711 68080 54136 4178 84363 24973 29790 80521 63734 30200 28442 31077 94083 76237 67742 44259 15363 36801 82425 39079 79868 80194 15395 20137 69489 8990 14852 1004 47816 92438 82428 50090 90727 20792 26320 16779 72262 69629 64348 6825 811 99389 91880 54850 82900 42614 58081 25694 79734 5611 70249 24697 34908 60849 14729 24433 29553 4834 21880 58006 78951 31048 124 78854 38503 85703 82557 64302 13488 52366 29188 77359 49139 67483 75175 67305 97130 94854 45421 85444 39331 67811 66799 65513 66791 88549 26955 52209 97454 95038 90426 97171 95206 3575 50331 91817 27254 64554 86833 90283 29164 17740 68046 61318 19518 13066 75481 19899 81108 56895 84735 57130 4612 38711 33417 69771 17155 29927 168 50216 80734 86689 69160 98051 92833 56518 72315 19212 68083 71644 13685 56030 94934 82058 99797 96632 29146 39026 40399 10055 98301 91837 60974 10722 82622 59554 24270 92377 70630 90632 84860 92365 1090 6166 92610 33368 36076 92259 81055 46259 88023 54389 63142 31923 79283 24295 51016 13815 34663 93375 52669 14579 90410 84294 31571 21153 48118 76876 27818 85117 2 33010 71457 63087 29053 36772 16459 97414 67227 37801 29388 88110 43543 64174 36766 90815 81092 88207 1615 44295 32741 82250 66125 40697 21507 17071 77766 59570 97841 51111 64364 77538 4233 74393 39484 17154 22084 98033 51200 12200 82626 22152 22033 40577 92669 80811 36777 2062 37010 63295 32238 14601 3463 9480 38720 40685 49407 32897 11955 78675 52453 99216 68989 11348 15548 76965 84637 12807 45870 1844 73267 90362 46906 38623 94747 89513 95793 17080 49023 77759 29784 56304 38149 7095 75877 18194 66574 69430 52497 92765 96443 3415 12155 52657 97367 10735 39346 22547 68240 78187 24968 20842 35634 86925 48448 39032 94259 97978 40384 72320 30779 20176 27059 75443 73912 31743 38476 15747 45429 62189 62336 52550 18348 6385 80158 85275 69815 43169 75519 56171 10837 49535 59773 74610 57885 90036 19854 18377 69937 27558 13995 39269 28886 7469 16706 32414 50353 4851 71150 2036 73113 35326 69037 79873 2157 40564 76851 82024 74006 5192 63161 95312 3316 13961 45994 80841 78546 87007 39822 63727 70968 87989 16556 69900 38369 34681 1332 58421 66563 38447 84222 98423 87932 56853 67860 81567 13037 70840 97320 16260 40133 6400 22546 26080 58019 68209 63951 88445 24491 4280 25520 79319 15341 91368 36030 42866 42707 49270 39174 68655 14553 70084 15434 86621 58894 30940 50687 16313 62895 86704 380 78792 53967 56428 64729 59270 36240 44506 3972 72711 91874 27326 62889 80269 96491 30369 390 81884 73128 68281 55036 4333 93668 50620 32786 27267 64561 75225 38656 55204 10308 12054 10481 9687 65262 61286 42012 87341 8291 29103 51145 82861 1929 15613 40941 72294 64160 92319 96412 75190 36324 29268 26204 3242 56233 65024 63870 88212 19511 14916 51337 97217 60912 30830 89481 24733 61468 42582 71866 66127 50993 50428 36843 12363 25809 93155 78840 76468 46592 41724 34761 36028 61648 16301 78573 31729 40248 50874 3185 93932 51870 23095 18397 54916 94570 49507 58074 50760 54524 59635 87099 61127 26037 95114 6763 70357 94366 76417 17897 57794 29691 23377 64505 99585 70126 75565 1044 69173 56429 37658 65320 2550 86819 45104 96647 35596 82539 70552 40705 4045 35670 40973 97563 15926 64585 58737 54051 15727 11807 4998 70335 24687 25391 43085 17920 7873 97377 52975 21207 19588 19490 90354 48264 16371 71735 27811 21948 57607 95859 19645 49859 10457 93746 33063 21502 84600 32617 90009 88587 68365 72855 81314 80930 18892 92066 57980 68214 3184 91285 91985 16140 7063 93127 32690 97222 70736 13309 76298 44833 18396 1784 40696 31283 51933 15990 30639 39990 78979 65867 56594 1249 1486 43215 78202 25174 38540 53449 62082 83880 76394 91457 95795 21060 26613 3268 41126 14998 61863 4418 9252 46355 22201 43322 13040 52987 70853 36044 26963 9836 93475 13011 6026 49116 26458 54423 54519 31722 3526 53063 47943 22620 17211 33181 45340 71660 18096 23115 81346 66873 35614 37071 73725 58876 27544 60000 24452 38853 36190 52365 80163 85516 67981 73950 96236 20599 35529 69887 44281 99964 75351 32833 59646 20887 32328 43341 32413 8200 14554 26594 32464 61394 87897 46820 4708 76566 29502 69344 61329 71842 38699 97675 7400 9340 58618 6558 698 56543 89118 12445 58209 5526 5832 83142 64583 3925 93784 35781 55992 78939 3066 28428 24200 8128 39524 23298 72725 2466 7123 86381 84499 93865 95774 63389 35704 17989 832 64254 98197 23468 62115 51655 91605 68987 36261 35083 6116 83254 30341 45238 41763 72637 53867 75931 4374 32732 73517 42464 49370 19244 58180 13113 73264 65512 5108 5647 29123 38198 6773 57923 89415 11726 30674 75439 27261 36784 71624 7891 837 43292 37909 82244 44501 56259 19925 83593 51712 13120 76660 69567 61483 33095 51427 55153 43725 76646 59505 69577 12344 51405 69839 350 29413 76774 30256 16439 88184 33718 85514 36713 17284 43565 92988 46017 49174 85449 62379 63158 73696 2519 12835 51960 35277 88590 27431 13621 35923 803 49635 88291 33928 89978 29948 957 99461 17426 73273 99685 79294 40243 62044 18036 25263 9625 65574 6459 7234 11785 8735 19187 21386 20036 67120 66917 69184 74676 88164 88618 11533 6832 8695 19374 12518 42928 93432 91070 99270 26958 93858 64786 78901 28103 85603 59766 45575 6210 41120 88934 82964 28364 55604 30181 31478 73903 2601 24301 66759 14834 4755 80738 38611 54964 84087 96599 38534 70435 24140 48009 50413 14335 6415 78393 24961 20989 88512 36491 20594 51514 10592 49530 77155 51557 6774 94774 74076 7889 69106 3159 98304 76401 95299 21959 98401 89125 48987 76083 7163 6705 92239 57044 42474 39666 30483 84404 72747 73368 34511 59833 84731 70103 37463 6992 62511 79636 61135 43343 22829 85141 58067 75267 74232 81956 75079 33239 4083 18597 56731 92511 84825 17203 37146 20784 37650 30836 11057 74867 50087 66613 92348 97371 75859 80952 621 34643 65121 51348 33331 28866 28570 55530 78514 19973 72875 81899 29630 50332 71316 34090 16581 46556 2981 4514 61382 44819 56199 6908 32626 86325 8167 84067 62331 84838 44215 44785 41614 19027 54018 6406 65971 79167 22007 94951 27748 80475 64055 69269 60329 97623 92212 56565 54084 7116 18116 945 71798 72963 1480 52263 42321 50851 39047 61567 79040 88330 66455 74089 42031 24018 47297 85297 55517 52025 18911 7750 33440 9151 15139 81386 28675 95319 42151 98506 44590 53322 19832 13518 9190 59507 67395 81668 22851 91126 96946 51613 92903 99176 88597 70660 93400 88216 62354 50761 70740 44632 94641 59528 74900 8018 25565 57105 25941 19464 94025 65585 60357 8546 27698 37411 65985 78965 32136 48209 19391 18296 86265 56263 99294 23309 78486 52956 21605 56440 74703 18336 44903 68206 56321 76579 82407 65809 45180 87615 81632 16377 93214 2653 91734 87586 64284 77127 9608 27158 34387 5438 66776 4748 29842 67874 56096 75576 10709 8973 98949 61877 97660 19315 33082 36251 20995 85474 59578 63094 27247 18015 969 1701 31328 74122 42143 79231 54023 89835 79393 76511 59925 80947 30981 18321 97536 33471 92982 60819 71284 22532 83271 55583 92531 29921 24971 49814 40578 71279 38675 11972 40800 26123 44016 32919 36216 21806 30580 77207 15131 77323 49133 72083 48064 80877 60878 83266 17837 86366 8929 87863 19193 33760 16840 64810 92232 18369 80601 86307 77267 6785 77808 44628 25505 93970 86433 16028 6781 75025 35041 40886 13182 53360 92702 24741 37961 85133 83441 11544 56462 47717 65481 54387 24378 13038 40382 95883 37073 68073 99632 62635 83966 80145 58887 69324 19589 50281 8280 82453 64559 23096 10074 7639 97789 79420 23525 90067 34585 89047 31326 1167 10174 40929 48477 73090 13138 34126 4521 54057 34344 37301 22001 4313 56771 13233 39101 79328 19878 92144 15357 76521 50422 71029 38262 98383 43939 97448 24359 80990 53782 62761 45518 10662 16730 49935 31405 89017 80776 93065 90156 33900 74493 86212 63621 84872 71310 79511 26258 85435 39601 549 85263 90508 73203 22015 94296 32145 59878 34496 3147 54929 72193 92926 62235 61488 88579 2952 77643 31190 19152 79207 94844 47632 87829 3636 9116 77432 90127 68043 69895 54776 18644 10994 53975 31307 99083 99239 59101 9008 45853 90726 78188 32402 26550 68746 13673 60060 1611 52164 53626 56917 65427 23347 44519 32921 42737 66971 72334 99048 67840 63910 5221 45440 14704 19427 68766 67855 34072 97894 16946 83633 58364 27824 73017 76015 77447 94240 56142 49576 8777 97061 50148 38746 4723 6982 93329 89059 65203 71805 29862 40551 86779 71443 53395 50594 88810 33744 55345 43554 33429 34604 26009 57881 23706 5286 2602 7937 33102 35452 58226 33388 15867 85864 84283 75387 55117 52927 20327 94268 23426 80084 14527 79601 7760 81831 30925 17097 93407 61476 6342 37550 92888 97349 79629 91793 86835 7720 5702 29785 11930 91463 55006 42659 1848 53523 35026 42447 74170 27893 78008 60581 77317 85015 8497 96690 1375 21588 33472 16916 91397 84558 77228 88835 77084 18442 20960 49894 38214 70698 97884 21669 7713 30318 30504 5102 3379 70863 94708 28853 96105 61815 49437 70222 88871 73317 50180 31200 33704 7999 67139 20355 31027 64796 80808 50110 54605 16452 82336 23667 6725 83495 51415 37784 38915 27225 33488 40224 93144 75317 81029 15417 46999 3452 7305 55372 12879 65145 38184 4389 46557 51335 9406 3537 98600 21186 30500 28948 84797 33623 84099 45020 44921 40492 41873 39423 1497 73183 14386 3256 58898 15187 47432 54180 5692 20316 41100 44415 5303 2961 33949 58334 610 5486 16419 43981 53589 29226 19751 40579 67020 62253 30683 25699 22458 16854 56159 98489 59810 58590 19936 38750 45910 44871 54039 76309 79449 32725 3022 44012 77056 13509 26489 60783 72241 92519 41075 37665 78084 80237 52416 75298 31907 31618 7296 27253 37609 24123 39866 77178 93028 11568 33246 72981 82792 38188 80057 73509 53587 34747 68958 16701 51647 8843 41030 40120 22051 934 21008 6799 70864 84101 42954 48361 41746 33489 58427 22937 78230 56685 29016 67460 97933 56255 20626 27700 75703 43448 65721 77886 14053 76743 19985 46817 41133 81965 60159 99491 7538 34964 85064 11660 90391 11553 95631 91688 18183 94027 61210 7301 83449 57966 2613 65282 1581 89546 3296 26254 91371 17890 46339 41098 31090 61397 64660 46652 27974 57738 69342 68862 57036 92173 28239 70581 80334 74872 96727 83481 37312 46636 87507 24445 46895 18195 90458 76874 54273 56718 8833 57099 24511 30776 71045 44174 15817 79865 50578 13662 29592 91961 15669 48741 62653 29193 50129 28974 69812 92337 94730 72632 21781 24943 11992 83757 57193 47101 86099 12909 49481 45770 14572 57625 16096 84568 95492 30891 89708 99822 95448 75633 52885 21927 66579 35543 33737 37505 20898 85863 5753 13018 23323 75611 79541 20636 68597 99279 141 37054 76072 21176 24762 76224 17572 61691 21645 1878 21702 75786 65041 35686 36910 13604 34421 84971 93578 80130 78690 78830 61743 36760 90189 73352 22177 75449 98911 84136 56614 41666 92581 49061 91823 44328 26305 12523 72739 26235 44223 10665 47652 13472 30277 88949 99395 53390 24447 30152 49105 85059 96289 61315 29713 87257 73098 58426 76214 57138 92301 5559 86052 52150 9202 10302 62742 27918 79175 65715 20016 72946 86828 22139 29404 42093 63333 49943 13265 9201 97951 2290 60058 99760 22649 99723 76263 92504 74081 12285 12663 66359 99442 73554 21410 47184 68560 45287 28693 81915 69621 29861 11706 71764 26736 12646 83149 50042 57081 3096 77424 13326 44497 45501 38116 60699 8542 95229 54422 66386 30888 50824 45152 66479 75133 15811 7227 44885 19706 55439 10809 14355 61899 91884 9576 45147 99629 69563 75391 79468 29809 58623 35031 46509 39213 18053 22576 54262 81985 99540 80815 69177 6681 24713 39434 49924 195 34667 4861 33009 75495 78402 25825 97003 90132 46321 74588 82739 96355 76604 64343 89697 44127 61157 487 27496 46763 30305 92933 76632 26519 20451 84336 76166 1518 23894 97995 1436 97354 27603 77549 11063 64465 35016 14472 83442 47255 35674 26347 77807 25060 75201 5929 98630 18272 99954 3904 15476 90965 85466 54936 66682 37012 5412 70090 57064 25525 18311 6557 26077 67066 20154 36183 3692 69480 96032 88558 52285 27905 97124 34822 11711 3940 53229 89995 50032 67289 28697 50361 15238 23198 4716 27423 85644 15728 49688 26332 78994 76869 42820 75369 22027 35362 98250 77756 46015 11739 69432 66610 53412 83590 43375 46226 5057 1740 36282 33012 50268 6335 68537 24826 37058 4425 43732 70372 20761 63194 88745 67531 2210 69518 78849 19247 34665 87467 82248 25819 97853 45034 32199 72891 17581 59220 41846 76650 74088 37534 3896 34598 92843 18023 42276 38723 77863 29214 38722 49354 26171 13868 81763 61332 52568 1981 33146 32867 30229 99814 44229 13777 64844 22698 91965 20495 34827 77311 51676 62334 31524 4545 31981 66824 22072 63007 49337 92489 46810 14678 55299 88289 91824 31317 31235 95988 48598 66646 79895 69601 4027 68397 90827 81730 16810 72969 99612 98668 46443 39142 87487 57512 24919 30067 37833 27913 93439 45267 33509 77883 75994 24595 93358 86320 42290 49853 12946 7471 54926 74770 95987 93995 41495 17665 37501 75894 21117 11773 40019 71953 43914 29945 45283 91952 11637 95175 37216 35229 47068 79839 93024 34277 32469 53243 89554 87502 77285 37719 33882 22918 18463 17188 47607 53216 96914 84297 47687 49785 8602 84788 84019 65970 29254 28617 51086 49612 39444 71465 58642 48434 28607 62485 42141 60185 14677 82815 99241 79891 92918 19080 22102 52205 6099 98805 97073 62152 24222 556 55221 80304 98800 44191 63712 27754 59530 64115 11508 58819 79500 65094 25967 78032 31547 53325 68455 8466 71995 64479 67583 97946 4566 67036 8872 95851 95351 32850 43496 21539 36339 35842 84226 54712 1777 71946 20529 4652 68510 53832 34224 73343 25549 46782 56234 91927 67178 10785 25164 60628 57841 91502 67809 70280 58107 81250 55497 44813 63313 97472 68986 61233 84473 80241 70388 61065 46550 70671 58937 57466 27833 18567 25 5757 75073 43833 33088 70123 1528 56478 61411 90211 39713 91168 78536 60213 12634 19811 10949 36166 97770 89666 20210 8077 24829 42164 11990 10438 20560 45727 78677 25113 62233 42813 25184 41650 47660 56335 55376 81426 49070 98074 41145 35688 70419 8942 19984 96284 45070 46808 54778 93115 15347 15464 57583 16401 33988 39368 64566 78998 10573 8267 50410 98405 16247 11088 37269 59472 99773 12352 17726 69907 3413 64167 2346 90535 84914 62262 50969 32803 98676 80349 7758 38511 89304 20312 20904 50301 61448 84650 46426 10305 12489 70499 95686 98825 35802 45431 31285 76288 75555 83362 12119 29056 46543 9542 43410 22960 45017 81059 84776 98591 58282 90874 44739 35221 45150 86120 24221 52952 8239 42542 71545 32330 20430 83256 51874 81187 21445 20566 92696 66750 56365 1535 50152 25835 14944 42574 99788 2462 10775 98101 77694 61667 84889 15210 78021 91486 79535 98633 23194 57704 74852 92424 70056 72317 67719 56995 64294 65768 22225 39403 28606 56467 30726 80397 42833 69154 97755 12655 30731 53545 29633 24890 80484 93186 64189 52186 34785 64654 77708 23130 76380 7462 32613 18254 84131 93750 14920 35034 47449 90442 13884 39017 91731 79375 25625 70206 84726 53837 93029 21803 35382 47276 50794 45744 79742 29672 36454 29475 38247 24814 55437 36153 51125 70681 72623 18532 1362 98090 39836 64919 30482 57218 3324 44633 291 56822 77851 69374 97537 4772 63243 52002 45506 10506 98982 911 79991 59066 71472 60988 52356 24259 59296 95588 15031 14197 51358 63388 77217 56950 54080 3718 81706 41831 48365 97663 63150 7457 44014 77959 77530 76385 37393 31110 14524 92028 95630 81166 93723 47003 4825 6817 22141 33529 77259 21793 34289 51244 40767 74650 85259 46562 81785 88227 60046 28173 50807 44054 2638 30920 19335 8038 21076 77746 23872 42123 42049 82266 35810 19765 42430 61264 69538 15333 62272 12452 90822 88578 18642 24598 27103 24991 70905 4831 32372 587 6320 97462 12950 27517 17562 13335 19282 42184 6995 72889 56712 37217 86585 79125 91270 39669 63390 44656 46366 42785 5710 80543 4538 6653 17935 53533 86413 20968 86596 50820 16173 49881 58854 36665 45742 23977 56426 85190 79185 60247 75862 9221 87653 82229 16575 46726 58064 61173 14033 78711 61756 47634 22175 99817 81034 86204 39445 1163 99060 46832 1168 95952 79254 82636 82146 13945 16837 47465 50178 51813 89126 52672 44875 30768 96539 73292 87709 71264 24679 86033 77173 64748 21560 90531 71704 34135 44267 26572 87727 78313 55608 85862 11977 55028 9265 41632 54496 27420 20720 51119 8217 61718 26642 30496 13540 97626 31887 34764 21351 14591 16650 39566 94006 23790 64797 30682 40727 19956 1431 27743 81145 90986 77116 47222 91504 55068 72938 64665 35934 37013 66689 15799 38718 76920 54461 29221 34207 65424 96706 81447 57940 85326 69589 29875 37068 74077 89475 4290 2038 88901 52335 31531 40873 38411 68275 96617 78653 60116 86926 33999 8021 51989 80151 33342 96198 42979 42875 57745 53910 17233 28447 32009 7311 66456 64204 63938 3584 40740 58137 64286 59307 35967 94180 48334 49182 47023 69387 48051 42489 31460 54651 87874 2221 13845 41734 39475 87473 2854 54412 7027 3894 14991 15419 16 92576 17907 63021 62199 65719 42390 85017 65772 96020 10112 43865 22306 53220 7492 78342 73137 17133 8121 78100 49560 52587 18240 13390 30758 93536 2963 61950 79651 2096 39600 62061 12943 93565 26690 55505 68303 36268 15110 99957 59559 65886 52760 77792 47313 68627 57933 48604 72894 20855 70903 83115 74559 82004 76813 87272 61935 35961 16039 79917 45286 88300 82790 44028 32760 28999 11197 907 1485 45606 50932 92251 93924 42746 87459 48827 56949 26274 68512 91134 30492 76784 26110 26443 69031 28847 14332 83866 19389 34634 98787 58669 82212 39501 8415 59582 20040 73818 44479 33479 77334 87144 2118 70900 57045 49623 26495 83244 71722 61968 6191 95009 21165 19271 69622 47987 39879 34726 98440 72947 96405 91280 66027 96404 29816 86458 22384 29227 16157 10943 75015 32699 87145 60524 32017 8778 84303 43903 80625 32084 47254 45710 58117 75363 28070 49211 39049 36114 2441 68183 48235 65670 57898 66639 83032 47212 70134 88378 36667 9994 18910 69310 87833 29856 75564 93039 14353 42098 81813 88128 37189 29855 47005 24711 39146 99252 33946 43943 74680 62447 20791 95786 35502 23922 92717 29908 32457 6703 84461 19030 66265 62257 62390 90842 56470 63427 50695 32053 8408 61546 11444 6790 506 64546 99923 86367 17181 94199 48904 84762 90914 72845 23241 1838 4764 44887 44970 90224 9249 32275 23431 43247 36831 1298 62654 20110 35014 62800 27978 99063 88705 93787 54075 59692 88960 73268 5069 69461 45405 61843 44522 18093 64558 74661 29733 81694 97066 18117 9439 57722 25634 86656 97822 45804 22650 75234 66295 45776 17959 50275 46276 78713 60145 48810 52566 20172 4972 12825 80740 77008 97453 32596 66559 85356 1956 3936 27529 99153 67404 60002 96574 9962 88480 36152 47875 87739 95469 91111 96876 67234 19631 67722 71 45399 24306 79696 77564 27074 86303 1890 33344 77246 64645 85792 92701 93187 38157 60904 56399 91923 99189 11273 25613 9867 11532 18061 96402 2750 68651 46601 93344 48838 92734 95626 51939 82645 75406 3657 10459 54165 64147 18550 18483 80795 55041 24604 95059 92818 20401 26978 16768 60176 75241 74402 43429 46685 7683 98544 53154 72137 23860 7954 73816 34904 26800 87014 40128 25414 17694 21689 97338 64439 91509 52996 5179 27505 64488 5342 71196 12529 49795 95476 46296 11244 29701 53759 36446 74091 12841 51428 8930 37479 79032 52976 43315 33521 69971 641 31156 88151 32901 49516 90777 17611 5334 18580 2815 35495 47010 94869 73277 68285 4533 16181 20296 94762 82637 39964 7408 83343 29664 49357 43022 21855 36846 4414 18620 81182 59650 19326 89721 45560 30287 73470 57041 26971 43863 27634 11482 89252 16191 39060 20662 25592 19934 19627 36705 64773 83614 17881 94499 37764 25229 67496 94024 37242 65378 30554 92484 37011 18685 67177 35623 24244 94539 52121 58365 27340 39386 7025 63969 1259 9870 23536 74130 92422 52934 37630 29062 14642 63892 60842 7344 13432 58911 59412 43524 73139 48858 80164 62914 84387 24390 47828 17819 7504 35068 25829 47551 93386 41680 62648 96440 11335 23311 37756 12540 28530 89716 53239 47722 46337 64257 4296 69378 86857 40167 26827 28786 11240 564 98334 99349 86048 5346 32438 20061 97944 39687 95502 50533 46490 49575 4807 23422 47429 45529 72967 83268 45577 32126 16032 33644 96358 52687 99556 98380 6678 8012 86210 70822 42175 85903 80599 1564 3451 57237 89034 25888 31447 5804 81444 86711 31070 39936 1573 22722 349 11943 49995 35398 24828 55226 18885 31695 94532 73334 13223 3489 28591 52259 82661 99917 65466 31263 75844 69235 33283 65541 29834 70871 4372 49009 16500 51397 73293 30627 91054 81995 36407 70974 95190 92848 74321 65932 31047 12773 94909 76324 11149 87793 84050 40990 17019 51041 66235 39810 3416 63188 85818 48594 86014 32200 77729 21971 5491 19036 34678 46923 9944 32265 28597 38056 93070 79433 17553 96056 60457 40104 29330 78534 37795 30112 25009 96473 53983 21638 10579 77417 55822 55110 67107 28754 19721 99892 5163 13677 22089 47020 6501 41677 33149 22424 46416 26954 1454 84604 944 76362 18472 88318 89772 31629 57448 57935 25582 96701 47821 8211 52939 86399 13602 64356 4259 36957 45502 39029 956 29118 43810 59272 79756 3435 76229 34147 29608 35246 66908 83500 37284 60805 73805 86115 30280 81576 82963 99177 6318 17408 54459 80055 59207 22397 24720 67543 86379 6961 63913 50395 50184 13469 28154 38778 56575 26524 29208 37699 84012 86929 81102 23505 30555 28448 33375 87506 36641 22259 63490 48310 23991 28318 14966 17806 46129 25903 75335 76235 88709 89859 22713 3595 67157 55267 13342 53024 36768 38951 59162 39674 6095 57987 35677 94548 63878 30047 66768 6007 97506 41053 10199 36857 31205 27013 87288 99826 59978 40895 19858 43404 75518 25459 29826 16860 12668 22371 43907 35453 60820 64255 63460 71329 84579 11046 48191 53840 73533 69183 3453 634 68335 55326 54344 97401 70188 66892 21527 34145 52752 27148 62874 28128 84446 2476 27204 97548 33878 74715 34556 66858 21295 28823 78000 6347 24547 14213 80204 61387 56844 82837 64087 8960 91562 95689 544 23601 63930 93647 39801 90120 38984 41993 23529 1421 38647 17085 74545 17982 26315 64547 72676 13907 51457 9338 31384 78456 10701 38015 70453 91869 65226 64526 86236 23532 15216 7734 9335 47145 13806 50240 17114 37648 96693 51696 41420 77242 49986 47411 35649 76038 79938 15913 59531 81358 86370 35127 48395 37653 26432 8865 30766 30700 88900 39718 97331 38144 5249 67341 4949 60071 96219 76623 2937 73184 83464 73287 20635 15856 74111 48497 88925 15292 9689 2521 77912 77875 83986 22323 24832 5561 55425 59612 56386 31475 52444 163 71429 51124 7213 26506 37184 14024 28874 43720 4637 44271 90012 18720 36039 75870 78632 40616 29799 50713 41709 24314 67903 44579 14084 448 89284 26514 83692 36110 24174 2630 88903 44403 59284 38981 29007 51310 45628 84628 81496 92338 93009 5660 5543 96424 14486 31461 16492 24597 27915 93878 37748 23917 41789 26939 57270 94597 6042 26338 33791 3396 21388 65370 52949 5973 26446 15702 28381 77677 4493 99358 20525 23995 5887 48387 62596 31413 67705 48220 89934 59558 30923 97791 65551 24962 33824 17352 68190 57950 67751 26798 90857 61944 14602 11429 35165 2061 17997 26311 92193 3747 24972 18775 23929 41228 66401 47248 64210 37985 62211 12258 61142 65854 80189 79863 53029 52398 49141 87181 75843 3553 92447 19168 56739 86883 23808 51264 76606 4913 59735 64218 90936 19612 58031 95214 13624 41655 42381 9632 21753 30513 10700 59178 32093 49534 72240 49956 55318 36106 12536 61242 78209 14206 83965 6739 53927 10878 29569 71789 77478 85884 42050 80008 19573 40424 69281 82599 40602 56245 50423 92449 84843 41129 91286 70166 90328 12230 92727 47967 8601 95551 45617 7861 47396 62538 2871 97874 18383 38387 94547 48642 65296 91241 31012 17699 39615 73086 63336 41479 37235 29951 54297 87650 15570 61014 24683 40721 58327 55986 3554 21581 96042 59444 77321 55302 31749 13337 81179 41486 93687 47086 94253 67960 22510 93550 45944 26858 30851 40477 3945 80365 6897 71698 22525 6584 87804 52280 17721 32196 41683 23993 51080 1271 94229 41708 72238 990 2259 30744 39523 84817 36611 8598 69606 26150 21438 14688 68954 46043 24668 61697 47900 29723 22791 62517 34367 87587 43817 52930 53699 73120 86005 75026 59312 40980 46322 75466 23858 86817 44207 98665 19254 5241 82370 44396 90419 96826 76900 91577 19997 378 88225 59390 1882 19743 20680 25379 94187 3303 92609 65213 33594 17855 1377 39764 23282 40521 19744 22663 52100 75110 43708 77446 81143 43792 70509 56948 12852 72538 48098 41265 82687 37153 96065 38512 23006 78708 52638 20218 27500 60540 21886 90836 44124 85000 96364 44675 34849 44383 57769 18867 36228 33268 5730 78264 19183 7391 92547 46469 97136 71431 38380 71667 8950 75677 6679 82558 86156 22981 96687 2714 40131 94788 54202 98874 49110 79335 11851 39312 99042 56706 20030 5928 4726 72759 3900 37979 21999 20476 83222 25817 76885 25866 1397 55708 76499 15789 76086 15439 55558 8539 59242 15734 76422 64219 53918 48691 73790 91435 71093 24591 58018 60763 86347 20235 53137 23923 46653 17417 49569 7418 45688 5761 59658 54175 95314 4524 99489 52272 18329 39195 46451 17208 89347 32472 31454 10204 35066 23531 45072 70710 93695 88933 52154 87860 7922 77270 97460 98145 76631 69135 78186 81369 3429 97824 41135 92009 58120 77676 50137 76767 50517 50535 60993 81547 9754 70739 14567 51911 8997 54713 29615 76148 11958 25658 85730 35359 11996 2591 41321 25418 46041 3930 17805 78964 57784 35931 87465 50172 8682 15718 90 37581 46542 2658 34314 4506 4007 20466 60744 69443 50531 53327 92317 88375 98935 54898 68853 23107 37455 35844 72143 75976 82317 22368 94745 88630 50850 10251 70350 55980 79847 42259 51688 56937 37718 48687 78118 61137 53886 68680 25706 22561 9830 37838 64065 88466 21018 91789 48946 7334 79259 67507 43329 16053 34399 25956 83247 19860 93735 67428 5247 7185 78418 45838 40717 86472 36435 67643 7089 40662 48572 89710 34870 96754 22687 64402 35628 36389 24442 20504 59454 17904 57093 74319 5326 82930 52773 7280 37234 44150 53876 57402 60910 78223 20912 63653 86163 39691 50814 98499 98704 20054 7930 61399 36888 37253 28141 54466 45388 12674 73843 53021 89027 74329 7306 40301 5052 99561 29233 15588 57708 23711 60343 75721 71020 40586 89037 1527 41743 24876 44313 81002 90353 57118 60549 57900 19949 72042 28855 26638 38522 98166 24538 91512 42713 66197 75327 47299 24061 28924 57333 58836 83813 35020 11812 14519 97240 72553 72421 30612 87187 32400 13130 84694 26517 92571 60106 83177 872 23661 6550 63335 16165 80590 14957 65207 7291 23164 66811 5042 19802 61725 96959 51082 8541 85522 82332 98808 20230 77970 90877 93238 11884 33207 22365 72086 30509 27176 24557 54810 16696 58490 1756 56014 29429 41519 68762 17599 39369 10498 46525 63651 19799 35572 91021 68857 9355 49698 66342 19655 12244 80165 8832 84526 10931 22968 61114 62123 61721 59275 14901 72492 66201 32788 83557 33556 84392 79622 21440 97351 83923 53952 53145 74806 34749 773 16011 59193 95785 99327 70672 79273 48284 63680 54072 85459 63025 89770 24634 46893 89120 31570 63101 22491 88667 20175 30999 78555 74797 25822 39191 23666 68982 93104 96810 15827 56494 93257 25423 56768 59627 63109 75609 68749 35887 12003 45991 28297 38373 15184 2705 57744 71089 93833 50734 38106 72626 85189 86852 65682 61103 75939 88708 1328 2421 7409 92539 80525 34936 54488 25777 97880 50525 62853 9021 24877 51227 93707 75209 6590 93034 56168 4888 91622 96195 14411 34568 83621 89602 66795 62646 28019 29290 11937 6689 85480 5251 29338 80513 69205 53825 42149 95741 96576 23852 61304 25759 83910 27954 3304 82843 30038 12620 53077 17403 23519 66899 74990 76297 4759 94945 13485 64448 49922 68990 50494 52353 11103 29491 93269 87597 57275 70376 36041 1424 23386 30695 27395 47903 68524 57795 48917 96641 78797 23043 72380 72019 18823 69991 88735 52185 36317 17774 79308 66114 86975 28199 35797 62746 46281 98512 60406 2716 84581 58939 55838 6442 37310 41207 97668 38344 92262 88162 93215 62310 47161 66903 70240 99093 9631 68074 64139 55780 54786 91945 1972 64876 44520 34781 27568 16025 77786 41834 62852 56091 50677 52322 28708 73763 12478 41602 5624 21708 90841 15907 67155 23820 24774 29572 90357 50098 73925 86771 84261 53836 96021 70970 66202 71307 71083 32122 17714 16811 77162 29310 36122 15443 35263 83718 34171 61846 75944 70379 55842 2165 55866 37158 74841 73981 65353 10486 67111 89491 79077 94557 4624 95128 138 33131 64126 78810 29906 95133 44013 4618 11237 34771 5382 87325 94378 77038 45210 17439 5977 1153 17743 45451 14951 49241 6295 80494 71313 53730 55527 88950 40074 14367 4621 48767 49884 12027 33252 31091 91094 43065 81433 63806 66142 73587 23921 50155 44406 12014 95837 2473 76071 50450 55252 52300 26170 66476 65548 45722 54753 50970 69682 26675 42236 21455 58899 44046 6645 48578 10363 37926 47765 88103 77649 20739 11106 68696 79073 55926 64319 15456 47783 90704 48556 56416 42762 38238 61977 50846 8999 34231 21166 12347 52865 87214 98293 23441 60282 66452 19418 63896 42599 16841 57055 73882 63863 64681 91164 9131 44664 85097 89223 30621 56522 74009 41751 93941 83705 35607 38428 57164 2766 61680 70036 45356 15899 83587 97999 49848 51112 32826 32072 63265 69089 14889 66062 76250 82909 16415 81417 2614 9941 74584 57594 27242 76758 79234 78296 90124 64873 45535 81452 49573 9031 63616 95219 52578 34408 8688 55847 68109 37776 99206 7339 16443 14784 49318 18973 94827 63944 25372 69483 2313 64662 53305 63124 9287 98843 7949 83453 79722 55264 33622 92085 13985 98136 88635 12062 70151 89267 18673 55454 15324 79509 81766 70454 62195 51084 73080 87554 59536 82488 3966 58049 98958 21477 81318 93077 80262 28190 53572 26418 30867 62591 41311 2480 49591 8966 7847 51324 83722 19559 21495 78312 631 16667 34596 53646 72500 47131 12918 85102 7310 69946 43297 73682 76105 64205 28287 98767 34424 40119 68466 20926 47164 81469 20407 7641 23893 24428 455 13740 78729 11820 52538 4694 89868 6232 38557 53695 65046 49113 99112 51900 75408 57849 3990 68663 62785 74307 10170 49700 14778 92645 31088 61550 36158 52611 30215 9443 34730 58270 69486 53590 46328 48548 11467 70028 87192 98664 18759 87681 76529 95747 16239 12744 97636 68530 50133 41880 65608 98761 13083 20099 47587 45618 96990 9502 16502 38641 16205 15706 90090 52522 46046 5514 45869 68867 26915 6939 28759 7235 76985 70139 7880 53388 93222 27179 41673 41409 24549 10995 12576 48408 18838 76128 122 35745 79441 70742 1383 58599 75451 4416 52798 52988 91506 18052 37000 73150 95773 37916 5760 13394 97408 62480 28641 22832 78605 21660 19429 63685 16737 12956 43702 91833 78289 15052 85463 40287 58322 91189 93472 98267 83732 99925 30186 49170 6858 95311 29256 65964 65515 31139 17190 58404 69783 51931 61469 72788 69446 64534 98906 24584 89357 35594 58851 41790 75883 77435 76622 20248 23037 41541 87054 25564 64170 29962 33614 39882 44595 69758 33936 41026 70884 26437 5129 35833 66993 69382 41488 66882 40392 78250 90513 31287 19364 4935 16820 24902 31035 52166 16927 95580 17252 41627 77060 39682 13441 84572 45205 88977 57312 26901 47963 19457 4859 70708 54784 82517 54270 48378 75690 46702 2819 57061 28024 18957 60055 87875 37481 73050 80363 40999 51929 51838 3114 25395 15756 5306 24886 72188 3012 71530 47897 77906 82934 282 16716 1912 36875 50290 86541 9050 80690 97329 79585 86892 44381 92013 43191 90255 4984 33880 84739 56320 77618 22889 40370 15009 90847 57085 7956 33251 2215 47444 3099 81829 45448 46029 68426 33200 19042 25522 40899 50992 48696 67775 96780 93520 24865 80633 93890 71997 43033 84033 50766 44507 71611 56165 67123 44035 72110 52601 44395 6933 52275 59909 27588 57659 98605 99113 370 38600 1093 92804 58726 39425 89814 48792 44924 63187 42361 70133 59838 46522 99684 10731 61893 21420 64056 63166 49874 18727 38672 86654 13575 18409 61385 76372 76156 54612 5880 51569 55475 17333 58460 66567 70465 39205 46219 41660 94154 27413 67661 90043 68302 61475 26357 77585 62146 63619 93715 86227 98504 95268 88963 45903 89421 33793 10565 80006 87789 28977 65562 68458 80056 39998 48358 68369 54410 6962 23724 66238 81326 57730 41425 87060 68399 71891 27631 79419 27574 24607 12001 58145 36137 87308 23756 46986 84005 8517 67596 16132 3939 62429 66502 73598 12803 6458 80049 69488 90424 65660 27563 56884 74530 87104 50457 23916 58325 39240 78091 43075 7385 4999 25528 76265 33834 44316 16838 13473 47896 11064 21608 56062 59638 47171 67269 87735 76056 24351 22486 31844 83941 20273 287 61786 17571 80399 63945 65292 95096 37911 37300 31837 73569 68589 6895 58269 61410 1519 28943 89202 15106 35796 43109 29297 97646 98538 32309 16050 40169 59292 38988 33770 95086 47002 92862 81885 54289 82905 79922 94161 46607 7446 44345 13876 94776 50805 98121 6306 62789 57059 75842 44113 64127 93438 65671 14028 12936 18258 24047 63814 55365 59797 36128 85917 75318 23126 87245 7421 68034 25939 3856 92466 55599 62568 280 65988 3504 59012 70870 93699 5418 44605 12902 59729 14628 39424 38309 57181 49542 66728 96205 86766 33305 35262 55610 65838 53893 30440 4782 30937 24671 68358 88487 72532 38057 88775 45892 92462 39260 66895 24501 34527 55524 47557 39127 9361 87593 47497 80323 46014 27090 39890 18799 64932 40981 78438 57537 90677 78090 80866 14790 58162 42311 85138 87956 64983 77739 66183 79771 19455 94257 42519 41513 47240 80651 88357 18308 89598 4704 2243 60231 67047 91491 30491 47124 35626 79028 99736 96217 1936 63162 63548 99445 10111 73455 83882 55681 96442 69353 65888 11448 35706 5274 33976 27946 9992 91244 64857 53884 83959 22915 15227 47151 45650 91014 44908 89730 13329 33790 79292 81572 14277 46555 55091 51355 61652 50213 10716 33608 48654 78915 76752 96317 51707 23121 21891 18021 52184 79793 13923 54972 39782 86150 9606 56008 64166 48297 52771 2866 92709 80640 361 22125 36538 1854 60402 81243 15731 86967 84536 45705 43457 7173 61080 89179 85951 28124 69453 92876 52692 58568 45332 99367 25638 67930 37409 42535 38694 44911 33874 99859 2604 32959 39654 145 57734 44938 66250 30784 72366 77047 75219 67573 103 74906 21531 78201 76744 5220 81931 32024 65523 35918 79921 5159 2907 69876 73013 48678 79872 78671 60999 20143 44851 2015 55798 91401 75977 61278 39382 9979 73181 7111 57121 84667 80923 5094 52499 53253 46666 95108 29864 47141 50878 97310 86201 23421 21129 54619 10826 86754 88491 5297 26941 79977 33378 55167 67254 50048 13306 90774 49165 55995 41306 18627 26725 78959 84310 27139 81727 99547 54754 59085 45898 86437 62605 81721 73995 63826 39574 42919 18262 43181 55508 62930 94871 98678 54721 26349 89232 97927 46948 99816 2426 84510 58353 71952 40922 58114 7191 95500 39308 53951 9999 84566 33932 102 37635 49447 14925 41817 36495 41438 11678 32251 34465 7415 67381 71551 97949 40777 48306 46058 84552 38847 13124 11526 86211 69513 17421 8401 9570 59452 70831 9140 59509 61174 58959 68284 66445 69250 11747 62888 15160 52875 23467 47970 68551 39893 34261 27182 56327 38415 52355 37428 27224 37236 56281 18424 18971 19425 25715 52278 69065 85519 73759 18708 53276 54588 19933 28233 82612 46541 38762 56119 78692 36430 29577 84631 40838 39751 86519 26748 81810 81904 26307 50756 65998 70473 3712 45218 6289 72433 35293 1220 99876 26362 31909 72766 41877 41649 17883 82750 23761 99928 79655 79534 4466 89350 7343 55402 83314 4189 21119 33953 31427 41722 14861 99365 24518 90547 46320 28603 90234 72923 681 61458 30493 42987 97650 59424 72274 42399 45043 82682 71392 82225 66596 16843 24882 45023 78929 20433 96272 89269 28006 11216 62337 92515 17758 75053 53475 22585 16186 51393 44033 35994 24594 7413 38031 63717 95481 1924 62360 98930 9127 21285 3172 54758 5126 76412 96890 99053 34780 61099 7674 93507 92807 37002 457 34143 86619 4896 39402 56772 80232 8221 53544 64829 99615 38294 71600 19406 68182 75126 64768 28887 26549 34038 83510 23232 86356 94648 71503 88598 13986 39367 59829 90861 69232 38616 98783 87767 48699 14732 90678 27123 13097 28643 4600 75982 62683 80451 76368 42823 50853 92993 80927 46211 96150 87964 1547 4265 13541 84200 17461 42312 37867 76816 6891 46375 76960 50894 86535 40701 21812 81793 3073 23325 74517 49718 61568 97652 89423 34394 58393 24923 81656 90534 48755 69103 18467 30372 31406 98617 95506 80369 64634 60157 8667 53482 24175 64052 50696 52721 91081 79286 99278 4423 32204 65211 82725 72936 96371 86778 91122 16299 50371 35717 28373 97064 40327 98275 65661 86173 89905 97429 10254 2802 31791 73474 69139 56519 26483 91655 85300 1664 32153 68774 95834 15328 13064 24609 79626 10401 10474 67167 38900 40271 21866 41968 12137 30879 17744 50911 3433 53117 12389 36323 90852 70343 82183 34240 8329 60560 39837 10179 26496 60042 7840 44126 12092 73312 37477 2442 69337 80857 32816 88720 72406 24985 53291 68162 12522 67505 30734 68533 83856 60049 44947 70649 42536 86473 45704 69212 26930 32290 98443 5808 69624 69431 21724 27397 47469 6676 81360 50050 73014 95611 76772 12638 29928 78702 53124 43888 3374 35496 16180 46612 53559 47146 76482 77383 26949 48759 33455 47907 23659 64803 1517 92160 28050 12346 61730 33089 91 60118 10784 31466 59914 49555 8624 68234 11891 36547 50764 88793 7717 17048 4634 43183 42603 45897 75057 79808 79533 21390 46547 28322 53496 73812 15119 4508 35213 38024 44660 64202 7369 62941 1067 90402 81099 85627 99524 85891 76999 99043 39336 12922 97534 3915 71473 84316 92938 28409 72277 78834 84810 4397 67508 17712 22553 73919 26536 41641 32650 75634 79444 4840 45041 31501 20947 16942 41245 41653 83792 59970 45514 99340 81357 28611 90486 1479 90596 79091 4658 40200 36259 96369 81809 28471 35576 11704 10026 67094 48871 59457 82053 23782 87333 53441 90613 70011 70490 37141 3300 79264 24644 28944 89713 71824 66619 83579 43184 54207 56673 50544 58144 57510 34579 63312 70107 91363 62335 20129 87478 13208 90220 60054 11858 52485 25190 55717 5855 41729 33035 92589 9800 12288 55056 53109 9583 43743 38153 36873 74719 3090 8603 18994 6081 97813 14399 69941 91886 72107 69527 67168 17100 3402 17079 85726 23978 71302 34053 41009 62003 24065 10069 493 10311 17383 8103 89568 30668 24260 83630 69437 21704 90493 40628 75525 51028 33905 51657 23745 68870 29648 41520 25838 66209 26715 44765 73665 77110 99662 6412 22736 51625 53348 77062 19868 23720 33188 94956 24849 73842 96016 94609 90680 14839 40151 28394 65208 87400 31756 87971 28020 9968 6391 64377 52547 94611 40600 86108 98625 15909 8851 45550 68748 40501 14067 14157 29039 36647 48145 52319 55989 38009 67540 75457 28374 7948 2398 61219 3041 2703 9029 13075 731 59537 96209 36015 78143 55554 6288 62704 49561 77760 96276 88680 92310 71841 78259 6348 60774 56617 15831 96366 80668 61110 25070 52464 92324 15079 42402 2634 56354 68993 14731 59618 18668 93499 34449 67880 45746 21518 88875 25912 71859 31282 21881 49775 90614 25441 94822 69485 35662 34865 32525 77903 61614 18022 48599 65093 52541 92753 96196 89961 18325 17568 31281 21246 39353 35004 61745 42631 47331 24955 63308 3520 11479 94591 87701 89892 63867 99315 33947 81110 87756 40678 46848 69889 23960 83517 90698 38851 56450 75580 33403 32969 57785 24790 74929 91740 88844 90153 17331 27582 69314 50752 86095 21135 69408 45175 7983 31471 39850 39762 11207 20951 89635 68900 97412 43168 4201 25862 13268 8760 41538 86537 4593 90639 92151 19033 74795 77716 14265 63724 97700 29917 52826 23328 38617 15374 85804 24417 56018 29041 82525 80129 94728 12924 74654 54906 50004 8481 22228 4877 45331 66861 5032 12777 70756 14588 77785 67926 27772 29968 29563 5381 31662 55134 52700 40143 58507 98496 40870 74309 91212 63520 73560 49251 34608 4129 88156 81836 32323 70320 82499 18715 41559 29994 62741 10829 38784 96458 21255 74857 33040 63268 96684 48800 78401 77180 9922 24075 99597 31580 94823 2027 67471 32974 72180 85854 54731 3750 96857 62177 16145 74002 85994 62092 79994 37491 87770 16880 53765 42042 36511 12855 61617 77992 48411 216 27559 50277 8451 78638 57786 61342 16182 369 14672 93885 55193 55333 53219 84501 83238 24524 67995 59450 66606 99361 85718 27447 85032 70074 89390 54411 44238 91204 6351 21947 8617 75441 58037 26625 20192 61457 19611 51033 47194 86122 1589 13126 82554 73635 95901 51538 41153 16755 23767 7004 88194 8862 9038 41056 34930 95886 57688 34039 89735 47183 84298 68349 28099 63000 60356 87374 3992 26996 43712 92358 49666 94915 71862 33778 50209 53 20530 98840 28231 2711 5482 11821 9560 44568 60812 92134 46863 75414 58440 15593 29710 29101 501 55003 57142 3144 96349 41104 45445 143 3007 31033 18735 86289 78804 71085 67556 91233 41060 56401 86955 59325 73433 2964 97114 56692 46486 70216 63499 10295 34201 18055 40940 74718 31003 33747 1131 46070 31931 37958 31182 54299 4060 51944 3251 97059 80253 15149 44276 30821 91830 53959 94480 78303 77518 13133 2975 26339 8690 70553 32348 56513 85927 31097 92349 87223 97937 83975 2846 49176 84721 1117 29237 63300 57124 70300 78255 60420 76971 4436 78913 92674 74927 78674 78594 45954 72960 84186 55459 93458 18420 10389 36699 42099 98652 57531 49048 85694 66705 6623 18163 79460 60586 62318 30060 87704 20216 40499 69959 25875 76931 68174 70489 47899 54305 95066 41048 445 69549 8177 70164 45198 48169 89690 37191 31932 46709 54407 60405 22195 10243 46254 68430 56993 90122 7978 3075 39608 48423 61684 34021 71128 17854 66279 13298 968 98339 57543 99894 7029 24467 73246 89564 14269 10707 21637 42911 35183 20913 89922 10524 57982 19595 9926 54745 17157 62240 94449 23843 85493 43894 54963 47419 16222 88898 54384 76937 57717 65184 4111 61207 94723 84700 21612 31208 49630 95421 87957 42223 56471 30961 65440 73692 48771 98326 10538 88484 62639 1140 44977 8068 67349 43598 36663 34669 30557 59061 45243 95618 18636 22425 42251 20601 33715 88158 60661 32553 98083 50604 19747 84884 62103 9783 33220 47820 3217 46193 93152 9519 49237 71546 81734 94846 77988 5882 5888 59518 93525 36783 47945 2035 99602 84616 80148 24843 50704 58625 48878 11798 49504 97218 41402 25878 58686 46843 95904 12102 15911 52888 54321 29820 2782 30934 51955 11316 17477 73289 37787 68890 20516 53209 25606 11394 49402 3562 79368 97340 42503 13567 9546 75856 27663 25937 5617 66138 50530 46933 99537 16956 23029 1983 98590 55047 89409 58604 96820 59757 36055 60078 14825 89807 73141 83368 5711 73049 30883 30894 31391 38494 70697 54955 79480 39027 69223 94202 77232 74890 57758 82867 5134 6504 28728 58705 93469 78413 98576 12626 25507 55482 43336 8473 43691 92536 86498 81736 6764 28446 67972 59150 39571 90532 68983 30579 70644 11111 34645 77974 16777 36695 76830 11002 1251 81863 47848 89184 55919 53140 85090 95080 81825 7254 22871 19437 74815 92723 47025 99701 75429 38745 20542 49971 50096 84180 86907 17218 91337 72465 63851 11954 10198 32588 77043 64711 51596 88454 34705 15918 28889 29684 66438 31786 57429 81513 5141 98804 36073 45189 41706 98748 23721 50918 33844 61592 1955 23806 39796 29745 23296 4092 13610 25454 37391 63001 91248 50248 82529 68064 77727 9085 35319 27665 6388 50496 59004 48342 52348 22799 63190 34244 61738 27704 53630 27681 48554 68357 33922 12037 48797 86357 69208 75562 76557 33057 59793 80759 1092 34903 94585 69633 43290 4563 10754 72968 50645 26623 2988 17083 97356 23183 15661 17127 52893 21682 58121 55050 96932 36162 22949 55830 80024 74913 71195 44200 46732 13572 50724 58447 10842 41612 71812 88337 33700 41598 52902 83847 30172 55045 30028 74489 12315 14499 15466 76925 93161 65920 51049 81491 30578 10282 61009 70347 20339 97225 9534 27098 41038 71301 58213 97015 13431 61506 28131 96553 96787 98558 68007 12491 3842 53438 92566 54196 90258 80994 11092 99745 50831 9963 74573 18703 89048 69886 77944 3275 14342 18542 50638 7611 47032 90612 63403 29568 65004 95076 59146 56509 36833 68921 76321 77887 34320 58845 8178 82551 97821 37161 74893 71214 85868 61534 20505 80610 39683 37398 33229 73622 29246 6123 71274 67752 50104 20921 16720 95553 4645 17569 23777 63787 61963 41679 69693 79491 48943 17873 66373 92941 90737 14106 64085 66726 48403 38299 84794 2629 47015 89799 11872 96807 65877 49161 29375 23514 95602 48992 22443 11956 72207 10666 11156 27972 80966 23989 37416 15345 11386 81043 83336 67070 40593 68579 96046 38230 86484 53396 50334 1112 66869 40236 68047 63959 22328 43371 94350 76210 83055 55443 17777 13178 10270 14389 96736 76081 27745 29844 37157 59144 15858 9079 1122 87383 49260 74052 86673 28208 37839 3085 65801 87687 7645 60794 66871 70882 18255 21009 43076 66400 43910 96395 85193 43746 73397 37770 24456 45695 70241 52033 43423 73140 31165 30600 22088 98845 59369 53257 54113 44802 88323 47708 9762 37710 63396 58824 80121 85543 5931 43120 86186 75794 84007 84893 93148 50292 14202 15477 36326 3643 14437 25131 96774 94574 52658 70150 57969 66065 2558 85781 36393 42973 29001 96496 36836 8818 81184 89088 99059 99974 80578 96075 44060 90356 62203 91855 37037 11598 94280 63742 45561 23030 53101 75597 13159 34183 38639 36319 86874 10865 17348 2702 60929 41498 40440 85387 77384 67937 25238 28107 57606 76856 30066 56780 65669 90327 35542 60656 30123 29720 98643 94416 430 77202 44792 44027 4940 13406 14676 6445 67318 86072 54440 53224 89455 57757 92274 10105 22983 19222 59276 93495 79297 7073 65483 83044 13763 58073 33435 71662 60959 96691 3202 58821 43230 86792 33786 61378 3633 13270 51431 76233 42331 65518 44747 48557 5203 43526 71180 29181 90430 30294 11070 12534 32342 16064 55380 87378 80481 88637 66409 52250 14075 39297 48025 23510 79415 56080 65581 71021 84990 75996 13001 88261 57347 16864 45698 22601 92242 92200 3038 11123 70785 10602 30254 11909 2279 66803 27779 43893 37657 79733 71004 57997 98835 71958 41039 70824 46033 75213 1704 85555 17023 17707 26091 73103 83398 26304 49849 82230 93258 41184 36526 83970 79869 90767 58263 28077 26962 19637 60557 65437 7709 94527 26803 46223 39318 43710 92538 82831 11999 76246 84978 64131 59868 71539 74870 40751 22769 40523 30055 19329 31774 6408 11278 89887 11357 60478 12129 64666 74428 98522 65664 94169 99874 42853 93553 89090 5258 28610 42501 28079 80650 25050 76520 5335 40186 18269 39644 2737 81435 7033 45490 26180 65563 60623 94704 286 66013 95701 33170 91754 77166 36576 81741 18237 54805 46690 17266 55593 49519 30401 57534 26396 81344 41130 43935 53655 18913 6094 79391 28206 9668 14192 74569 98369 24432 5332 25894 50354 84894 41353 7037 60534 16223 17832 77796 93141 14975 21020 85570 406 72670 72036 51207 81438 95426 3314 74367 45774 98866 2749 64084 85667 14240 64555 17138 56366 99521 23265 2904 76678 57414 50952 18895 22006 30195 99681 33783 33278 77709 22489 9114 53798 18552 743 37983 42569 15902 41251 5989 45344 11364 648 86660 626 47539 8302 89020 45596 77829 95640 48076 4187 66327 761 86481 54859 45531 89746 63426 20109 61891 32621 11330 66461 64940 37110 61031 87474 72619 62050 6308 20950 88693 81257 72279 27495 62179 88284 73794 71985 3614 69891 87602 15305 38676 93651 21254 8927 49240 8130 54257 96749 82592 77122 2538 66823 80229 61058 61702 428 12507 83126 77604 72580 87581 89972 71232 30259 50147 80082 73164 48588 85137 19678 40896 23288 22805 67896 44044 37855 22831 34349 19265 49788 16517 76783 78960 62845 83258 13009 26548 41578 97826 24521 73457 76382 10630 22643 26379 32040 66856 17864 29965 80714 59835 98127 76567 18853 27742 26278 1150 39848 50397 51703 28111 17931 55471 16325 82426 39679 82429 19373 95001 24752 73604 2506 18884 68687 85518 85261 65472 99410 70493 60927 84886 27084 38495 3630 72425 31222 14420 20004 1094 18656 78934 96796 35335 51365 47316 10531 27727 93931 16386 78071 92076 17693 87101 10058 98474 91660 46466 38789 35241 58141 58697 67427 61303 67700 14990 64560 36601 71606 76184 12967 79076 94763 59699 25836 43697 40488 94274 63693 39979 64129 30543 7678 85919 82681 56544 27875 72592 83443 49819 97756 35645 41436 65317 50809 56989 67987 1024 89505 76792 19251 64116 76724 11211 78381 4009 31217 59669 69100 17595 3528 96615 70154 15425 93402 28234 68806 92350 52812 28269 44343 83911 33094 11483 73494 9293 36651 90734 81820 49786 42656 18872 55385 47934 71604 98103 20015 2987 14402 79690 18704 72443 8115 43446 51830 37194 26141 42147 30558 37851 10259 71617 82334 21027 77337 79850 7733 10858 88526 65261 46005 16077 23718 17309 33607 600 19628 66080 10323 34593 3604 41797 68776 87243 61281 21929 1048 51071 45820 76586 6360 99851 65978 24004 51895 29285 56963 59077 94990 88470 61548 98300 6954 13758 93786 77938 34260 38021 91601 9528 24686 18346 48847 99799 84818 32635 78088 21599 5999 9445 72116 73434 98044 9905 88529 16448 89804 84443 95893 17282 88581 7386 54832 96919 59698 807 99165 16434 64317 81691 14032 15112 76037 47391 43961 21092 54284 56821 6920 64785 57005 39013 93038 8802 37021 40936 51961 2807 5665 98695 3721 15314 78389 87289 11410 19778 70160 32986 20329 87199 62842 40589 77448 35886 79027 26250 9362 8860 99765 87434 81862 44539 27839 7914 23230 21992 88309 4358 21317 69936 84474 61919 10268 79520 35193 3988 80538 97464 81121 19261 19184 46855 10598 97692 62383 50207 64046 74659 51052 66376 33469 65112 25269 83078 25907 78101 52313 9348 55642 15427 62667 98531 29362 53635 82833 79637 39053 42761 98110 60548 52287 52567 6425 56448 49107 83299 223 87534 90431 19924 82561 27966 9460 2182 89535 31446 86916 87227 58986 9947 7497 6673 35410 72139 32155 13517 25534 20374 88719 58274 60733 41657 19440 45795 46112 85971 90694 70666 9627 38852 83191 31803 62687 12778 90290 66433 70591 24462 2163 52382 12981 11409 20423 61670 48363 38754 45487 46121 34093 94101 7706 43225 19806 75840 98657 37725 85114 98019 59623 77128 12295 4944 2105 16462 49917 94842 15154 5022 10439 97725 26695 31247 83585 60888 9314 53509 49456 91970 70847 35372 29656 11565 82975 1284 28459 25029 50107 93308 12559 87607 79227 96513 65681 47251 56631 29533 42706 35898 75450 29028 82038 16327 52847 88016 93235 59392 24967 23543 21358 54016 58783 38802 60124 86738 50772 81673 2254 73118 91867 20116 42998 23099 87706 87117 95142 49532 82338 48739 15164 2408 51399 96125 24659 73138 29006 48333 97438 68619 37537 77298 80911 95706 69663 99697 83617 62985 84842 88704 71785 70877 84969 67667 44462 16195 8019 24581 69996 90457 39545 35046 75205 44735 70190 3724 36923 45046 56545 88434 22505 22850 95310 50089 81306 15783 84989 95383 4181 12296 99330 86703 48261 54847 1158 44614 69474 74396 49595 73946 24512 23374 5545 23302 98589 1660 79934 72011 14164 12604 388 59672 77449 81478 24535 43244 30681 87198 69449 92595 87107 83908 57562 78204 82228 90303 77343 75434 50917 35333 52351 56135 97671 97515 10406 61177 34016 48052 22245 76357 60893 50039 76304 78326 14179 75891 15912 71441 6615 99249 6642 79800 98792 72653 87601 59338 34767 62141 79240 69640 81912 20964 61758 72735 99751 34139 2297 56936 68117 6479 69044 56750 77740 69298 97484 31421 45297 94537 87129 54586 45244 67882 75154 10187 38196 78701 83334 40734 41058 81678 2931 69864 98985 73968 37478 74809 2199 42159 22022 43931 30947 71596 39152 30179 37937 21909 27374 96855 7677 94203 85252 23513 12447 23013 70935 67947 70329 9424 15153 96947 99741 87543 7474 53763 2136 20307 74192 17356 38422 97885 320 90962 40204 8899 55025 75687 78157 43459 72723 9930 319 43952 6034 74630 95053 14803 99889 8768 51999 31823 90545 83094 94409 98284 84877 87069 44523 80359 78986 83080 96549 4541 62062 17458 29240 12368 75500 59368 77442 88351 88551 13279 84410 47149 93040 27590 18739 60514 63086 15904 24654 69165 30629 39753 19872 36161 31393 97490 36775 13053 32601 1303 72052 31061 96620 12975 38664 75685 55218 57203 25805 6975 19450 75352 29151 1892 16991 97382 1947 53560 25673 91854 34818 2299 32452 53354 84 91268 34393 91831 91391 962 43193 77519 5723 85342 6215 96067 81759 22697 5352 8629 44809 38408 59626 3458 13633 13765 70546 74378 47234 17307 39037 62555 45873 25705 59380 27598 37602 42793 76400 64953 49297 90403 7901 63095 73213 62249 80169 12365 78203 18371 51510 36884 52620 32043 72775 79964 71890 44007 12069 39313 37247 3501 43131 9447 81374 30614 89222 88542 70964 47850 10100 84688 82824 39794 44495 61690 55377 4642 65076 89401 52337 5653 1918 10049 76713 4976 58491 79950 40535 5666 12743 29658 81924 36455 51203 3615 74344 88058 73066 87676 92452 27870 60286 6237 81911 37049 17177 77227 59117 12937 85803 90452 21976 64720 53214 40524 19201 64486 10727 59059 9923 32560 987 41781 84904 67161 67438 98883 69196 10341 6682 48742 67821 86567 58624 50608 52503 90165 14795 87345 13851 9219 81626 47021 12500 75313 85629 5737 62088 40599 29582 66526 85808 6967 4603 77924 97669 34733 62986 22521 533 15543 59592 69542 25589 13674 53304 41845 21607 48215 35276 76317 76907 95306 41852 82403 91646 15717 68288 23643 55649 61327 35224 11062 51726 5574 40555 35611 97182 38796 72962 78039 694 79951 74546 85720 45534 41583 76012 34531 2997 13600 97387 94598 94534 66111 50054 27282 67051 76227 56508 46411 30144 79719 17452 42613 37164 38506 83068 93643 50376 11510 7041 15946 51801 93587 214 83439 35148 41608 29398 62071 34086 98158 13533 73419 35935 63735 12699 75751 57485 95591 70521 97645 30785 60695 21549 42261 61542 51779 33830 39977 39327 40269 55328 56605 67160 50547 85961 90787 89262 81690 72190 79794 97104 61938 25813 43304 88877 88144 24848 18041 55839 34984 90589 36961 12371 28306 94210 5019 26727 41404 55491 68669 45907 29072 66615 10696 44206 8342 19413 89989 29380 16882 80913 96941 41212 76725 16359 62574 3859 47374 49762 6450 41901 60701 10581 29336 99867 55920 60004 20786 9731 60958 50616 35467 8483 93583 6122 64405 55898 44958 15596 53870 68384 30250 38244 19831 11927 25264 22596 54518 3348 14176 5933 91001 5987 55465 96469 75719 26267 37430 14670 72506 74121 29344 82037 17298 44061 66306 2409 71756 38304 73935 76591 74305 33381 31666 65630 29629 27070 5144 1073 45376 44849 21082 89374 19176 22470 5027 14374 42059 71341 3694 13449 29543 46222 33039 42144 85044 12197 19179 16992 4174 64619 16663 48061 41686 54425 51885 28504 15852 32873 82817 44478 94141 69429 35875 42891 87698 61532 21600 62384 16080 61882 53616 22460 82362 93209 86231 652 8782 35054 61403 4951 9397 32317 80845 72212 69397 42745 19533 68071 99807 13163 67353 6196 24377 3659 68891 5125 93534 18178 22830 77387 38463 49964 83550 64038 46110 83678 53596 80322 79440 34836 24763 50327 35515 72291 8744 42981 29880 5942 26842 13091 76905 88763 74023 31644 98361 83199 67563 88701 51527 76466 1098 49548 34275 74204 51293 40591 62901 21396 47342 88138 57876 41766 5468 39811 71715 94468 70497 680 58931 28008 36644 74976 19653 49356 3991 38077 25737 4254 69808 39783 58458 40596 24680 51281 44023 75510 42894 88388 13312 60587 79416 45882 75542 471 20501 74701 83310 40478 53178 85319 81927 12311 69669 576 80013 88608 95994 60485 6106 13247 95330 73708 64120 55835 40253 52436 43151 18559 13830 93113 41478 31333 76221 86132 97911 56075 74449 34811 94860 79318 36405 26582 33319 84048 76569 46735 68876 16750 77920 45963 30022 96847 20308 73717 61352 64359 9066 86989 36990 87456 44511 18139 44673 50836 14652 50811 32704 82958 91308 55149 25188 94093 46624 64879 34382 45690 59529 25103 46845 46459 11492 4519 44690 43546 68523 49171 58757 15099 15336 21878 92384 48046 70001 99883 88401 65039 80806 44582 99218 1776 78968 50320 17510 73386 1908 74194 45378 72768 46023 64596 88742 364 1783 92493 44783 46491 40028 62523 70370 85167 45419 72921 48335 71131 5534 40410 18440 40130 8028 94710 4883 26124 6491 15866 4226 2241 87087 3581 84985 54231 40063 22591 35353 92630 49798 39688 70366 36685 52107 26892 25657 92969 12503 1760 64042 85389 54142 14449 24860 92729 57908 2850 31473 8040 32609 354 83414 65653 73374 43261 1418 39273 91321 75554 267 2518 64164 11556 45118 67214 91312 14302 23477 59317 42619 40730 29704 94399 20333 85074 22185 31935 57771 32664 87203 53516 24674 18008 5149 72442 11233 48351 8487 40635 38275 48796 25717 90077 73733 93862 25434 18897 64476 20979 29127 28052 8433 17830 21348 9682 36818 42754 27900 27657 46114 73573 10219 16579 21158 76423 31684 39323 11505 98519 72576 37042 88252 42277 47737 60908 76827 81122 27713 26980 39646 1874 65257 40510 68452 34564 86037 73151 9832 51300 26016 74171 62300 13205 6707 73371 90017 47226 23853 93430 55250 75382 43185 36545 42736 34821 76413 87889 71390 45199 56231 68305 74131 42246 62811 89790 71877 6530 85850 42774 99534 30960 4638 64191 56105 55014 73223 38464 88948 83779 47181 50618 11382 11862 14291 75973 96422 85677 80441 15081 44919 69530 30346 74483 40942 96182 73107 90624 65756 21198 69813 81126 28688 59881 18286 45835 31458 42148 33291 13704 61860 69433 73845 18449 93290 92241 88404 43141 85383 23906 86317 97685 41162 64114 72587 97600 9261 30582 27917 32904 38520 25896 61218 21782 54276 40956 32866 90979 68139 55957 74442 36075 98376 52500 49784 77493 6534 80830 50005 40178 91510 20586 84751 96762 23403 97920 13754 63377 40040 67851 68464 19132 80415 55560 97760 98473 81334 92627 29029 68951 87096 15991 49393 21202 55507 99163 19704 5349 46529 82335 94726 68370 34292 55947 76353 56398 50442 43138 2333 89836 57804 72787 25037 98377 87758 40267 60138 17656 68740 81553 26683 9796 72743 91856 27347 36900 2196 38830 16333 72018 25515 54201 2097 62027 6148 47611 49373 75105 53619 17324 87403 45341 20349 80224 67799 52544 86540 62151 26444 25115 25483 26558 83397 64922 98697 25796 99783 82454 35747 11206 96367 18878 58987 60136 45354 78649 36761 27560 70734 71552 80868 73314 87689 80880 51617 2769 13894 63916 47225 68304 46913 68873 23918 75733 56001 62548 43173 17448 44178 14933 98143 68276 53515 17493 96498 40649 46797 32510 78614 74556 89316 76546 77362 34300 69272 85619 9913 19024 27776 88985 44639 93108 62743 20385 51556 8979 65374 7314 57498 89608 13070 29259 63585 8779 28339 22709 17767 57366 69027 70201 38074 49972 8431 20041 14532 47511 89590 79554 48153 21809 62525 66031 1588 61535 99987 83658 96679 70614 93959 45999 85893 77410 84257 16891 63072 96824 54860 78672 4017 52821 74897 58993 81087 13834 80017 47140 87264 33457 2282 72426 28625 28789 71520 78596 24764 18912 54363 93167 43835 97174 33339 15983 40017 54514 31173 94555 39915 38828 62885 87153 32157 37472 4105 61300 30178 5681 50876 88462 67959 96792 16334 23515 11683 5589 96918 47237 59580 74736 56938 58833 21227 41874 41916 42304 89509 3765 43518 54497 95253 73592 66828 52832 99766 88007 7168 49006 62273 45461 39102 36341 87335 37922 97564 4090 69700 35008 99626 17963 82264 59410 66970 88222 87965 25479 57638 3511 66622 35492 26568 47711 6556 90158 54620 2369 50499 69938 12111 90264 55625 30286 99669 70276 8504 13853 11769 63704 24699 59199 33212 43661 61085 59916 23349 64870 44043 49835 19260 78325 99742 73204 74734 18851 8896 7465 56916 61430 46673 66159 6370 22150 17429 78173 92526 17932 10258 82360 13451 38302 64820 66126 67114 54949 38224 76814 37453 48208 62979 72351 7527 72548 62756 42403 8729 68033 54396 10659 72194 58471 99273 19245 23572 79707 43251 17565 30283 17107 23781 89867 79853 40373 31849 4164 40049 75383 26448 877 60300 86937 26137 84888 21810 39670 35610 82383 15620 75547 67052 8732 23210 6001 38859 25651 42747 17105 14595 8496 60230 7684 67141 50288 63454 28444 19311 20751 51142 78217 88419 7579 95865 84020 63762 67291 14971 70281 27373 33221 34967 57639 21104 18815 87612 35436 16738 80374 32253 83503 14379 19121 530 46580 88079 7998 67024 64304 76039 80466 72155 48010 98983 50909 28942 11574 63686 7484 56909 62393 56598 14568 57428 39573 47076 11006 76025 40308 56926 56640 35991 89559 43668 35999 87263 88668 8405 70838 13375 48850 94118 9189 33757 92175 16421 75334 67265 65479 85939 1233 20592 76766 98157 13747 36302 20480 28462 30014 69390 68975 13128 15503 64718 16070 54447 85958 41863 14698 11101 82728 84412 73778 88316 2933 33665 47209 27460 80418 24472 40913 30062 77361 24153 75737 65902 47434 81700 23518 88523 16699 88169 93948 54824 63562 27580 91074 50639 14108 14873 29260 24731 82865 45306 53615 2878 45922 97904 8088 23628 95738 50720 20891 63126 41745 77486 70515 15538 10706 95789 26377 86128 73547 45221 65493 13998 7204 69780 35305 59017 67773 18103 19974 30502 74822 28801 65765 7183 35463 51964 58754 86181 73528 82000 65474 51076 68220 71966 83560 28904 17708 19074 34063 15557 59036 77704 46719 52424 98374 76709 67716 4382 59241 37055 73421 24228 88650 23324 46406 46495 24854 61828 14756 43537 66974 84475 32123 1734 80128 36674 53469 91844 3123 32070 1411 44135 73660 63555 96985 56767 50380 65013 54368 19948 18647 75417 12848 98646 53236 16290 90844 52740 74341 67789 71836 77689 27527 71746 93575 34589 58690 1294 85498 68130 5998 12413 97286 76625 25387 11354 90753 43842 31873 58045 11160 32796 858 97792 74774 58051 21647 39731 56505 26785 95978 50117 9846 89285 18802 54520 70856 38105 45718 71458 50708 99605 4549 55281 69805 89698 51353 64882 54011 50500 80386 97606 34030 45174 62282 13892 36332 90912 1039 93560 57488 48925 38420 33208 14040 70344 29003 42435 51403 51367 31372 42334 42635 4646 89298 99544 66439 23264 23279 91565 61212 73491 27938 77588 85674 20622 34688 15234 61436 89104 64076 45549 61078 11301 62477 75066 38668 25133 58900 69978 2143 9801 89445 22952 70141 44679 80202 6595 8375 88653 73201 37082 63132 74235 54337 13180 70227 12070 41484 21787 61435 19031 38290 29455 72497 22637 44010 4122 42293 82496 4188 43587 56109 44355 93958 24285 66766 28521 1489 89926 24296 12851 97875 87654 29893 84176 32883 37309 65637 33919 54768 63615 23787 88992 19820 96748 33177 63902 77434 7810 56052 47769 39281 17630 93682 33328 42428 60874 88732 22599 64813 49425 16438 72329 31838 50537 91563 98191 84876 1554 49620 46374 54298 25850 50138 74861 22606 45597 65498 47563 4253 53023 15685 76282 57461 56077 79827 11823 83344 90653 99457 11620 82506 66395 32029 17124 1455 804 47048 37433 13546 82384 99222 32028 2563 9393 8016 40693 38367 28254 65245 65212 7018 69229 33189 15698 41111 30604 26244 32532 3417 78861 55942 85476 82543 67487 13785 28132 4156 40850 79732 17197 58494 68657 91294 35425 45798 8055 57664 84587 18850 4842 43451 8704 30412 93153 34065 12096 35033 37419 73228 38461 97372 18404 64408 27230 279 80989 18114 32778 16029 47766 97359 31249 84151 14023 69359 11470 36040 97953 59018 82203 2747 57630 18814 5233 73931 10430 89948 56151 84241 46520 44797 58492 36276 78712 69286 23355 47001 38845 5980 24797 34366 4666 5112 62387 96897 2650 31861 41771 53038 63592 53310 89659 81762 73994 6083 95838 19230 74035 23242 63776 56693 75092 73167 80881 13259 44821 23000 22824 3850 27636 82276 99337 51967 66813 76780 31832 75365 11367 88106 14896 58116 74888 82090 11651 89651 19789 43512 60530 93920 34520 22437 9552 22487 35271 51926 54908 78938 79001 72909 86616 95970 29626 91587 22874 1605 38604 57242 90559 42900 51523 65734 2974 8235 61853 50103 43780 50218 95371 74452 65521 88026 952 30168 22748 63610 45068 32394 47570 48376 68974 90671 3476 84557 7694 53365 74716 20694 20685 58360 35911 93557 20142 13389 48868 60290 51984 62561 3671 99651 32616 29775 91701 90275 13320 34015 58347 25117 3961 51681 93292 87667 36392 27886 70420 93843 29185 45890 79883 84214 38580 65826 11648 68607 71680 34295 37298 8344 88452 61701 22773 7133 26245 65397 54904 99918 98105 81233 87925 13492 37485 96005 49508 56319 24017 34166 22991 21359 95518 21022 18599 47804 3231 64603 13123 89943 88541 93773 86444 46540 49747 97829 21005 22343 61824 33267 94037 49493 68145 7129 22750 94658 26227 89670 46558 88741 94489 74490 69067 88665 1738 58996 13780 27564 10761 24471 17442 75140 37024 99728 64570 11008 70758 86691 80797 21619 25440 78181 35743 22794 11898 42890 84403 589 56397 89629 22782 26970 47259 18211 93516 49213 13601 9506 13052 352 7549 12499 61250 90590 82566 28739 4659 66629 62130 22511 12701 11797 4338 34607 44002 75302 77758 97979 90703 19274 82084 65798 27106 5013 28412 67360 10014 13991 75803 79356 50865 9353 85331 19131 57763 26312 28185 31730 2149 16926 99286 17192 13385 14300 24542 58785 75522 28633 16018 4963 20094 3002 85175 68436 42417 80631 645 98511 38840 85530 88921 97938 70087 53047 1495 43287 89293 29367 20171 92948 57399 14573 98566 36962 63092 91052 52197 25869 22212 23857 55984 30862 9826 96278 20182 75379 72414 57994 63613 54858 57759 35872 52806 64335 35534 68122 45160 57992 64259 87764 35129 32706 18460 12804 96638 23719 20076 5798 42857 18133 79017 71427 10693 59249 65330 41211 22112 15185 78064 53817 68149 71684 27885 62824 10720 28323 88674 53456 61818 72974 39334 66936 61664 35125 45040 88546 84453 38050 41594 17387 5446 91588 16533 17895 35035 19952 17842 35037 69983 56406 3432 75568 66927 84785 29201 89556 15585 70776 82943 36912 61120 75299 34797 69340 58867 27009 35297 61360 28752 41585 42996 30154 8889 14614 47049 75853 50557 99818 9803 33966 92356 62912 46064 36199 39449 67612 76590 22293 41386 13369 53428 24737 46 78681 88531 83952 35829 87334 37900 18484 95605 50540 71767 10425 78651 68311 40330 48337 7453 18963 11269 24203 19617 78415 96099 59221 39799 96330 8124 84648 50568 90906 12287 33944 5956 40610 61531 43220 67007 7731 73372 71056 73346 13199 73002 38061 80901 80171 51808 19246 79668 40446 37239 46482 37142 43265 4552 72166 24342 59736 89191 23996 44375 33695 82176 21715 8441 71547 83573 88175 41227 79366 8378 1602 82275 47819 39477 57143 22308 18886 17971 89205 69746 21849 49282 76093 26871 5848 26779 37446 21705 64331 42104 80861 34814 90975 5632 66679 6531 25215 73430 18290 24533 39967 38961 62210 59209 98078 17480 18094 42521 44545 93770 96825 89200 31303 22973 3043 86768 74011 6633 78847 71123 3169 28072 25573 56620 64185 7816 26210 94222 80834 84371 29574 48105 15822 85209 56260 21142 32876 29483 32746 25787 79016 59600 4437 50387 29334 82493 81345 87531 70007 89571 62904 92010 5724 21373 50497 51089 725 85052 78240 44481 21905 51593 6878 52900 88890 74521 74799 80789 30488 38918 19914 19029 16505 72275 73316 57092 80488 75574 95876 48272 10540 11497 14095 3244 13954 20731 83190 9949 59075 80750 20461 98067 93810 55671 82413 18221 22173 39048 94098 7008 91366 24261 18984 28595 97154 33219 40398 12273 43101 18332 22452 60226 57665 71409 47588 27350 61194 34307 78345 50666 91291 20467 90981 84773 31295 24969 83785 80908 25814 81253 35958 25749 97095 67927 78182 6663 91085 71400 86629 51500 14908 60638 69013 7907 18277 3488 48420 61547 17678 15381 42035 2744 64605 22890 23036 90471 58784 51719 28614 81872 89476 42758 40145 2188 36560 29395 4427 96191 29677 17050 71145 32286 90059 32623 1975 53147 62085 93001 98106 25364 71702 70531 23951 56996 27725 24050 73501 73936 21169 20850 21123 60416 82182 87598 88747 21834 98515 34652 96618 23461 54116 3422 46410 77095 919 25191 94221 3762 72773 48607 8665 58350 30429 84821 40326 23457 44740 50206 86615 45917 95077 4919 94362 51318 34081 5867 97513 73745 596 94171 92506 49815 36316 52243 90064 42549 98813 33781 43659 16450 16783 11801 94821 23679 60308 9691 8185 65214 20087 43824 52307 69482 52591 1378 71305 52613 12712 79469 51103 44075 56298 51296 23452 97470 43301 59138 8315 62132 65839 56370 56413 2998 71837 40731 85446 36390 44006 74298 91796 79596 38848 75407 11938 58248 30710 18266 12685 65794 15203 87201 84839 96581 21975 86304 97625 68703 90054 21458 78911 61070 12917 38478 15552 74015 32165 15412 1516 28941 18862 9028 84656 98005 45372 46648 48298 94315 80545 64885 18967 55336 86136 81930 54537 52608 72376 27736 44653 15862 62562 37009 28325 62602 39446 26771 58922 17260 53000 32673 16486 13215 37072 13167 97391 26765 19204 61097 74422 22166 99955 41871 21575 58525 95408 26763 47550 41427 559 89691 44154 51223 25871 64909 73683 12372 41200 26648 67040 17789 2166 88614 45721 1567 51426 80002 27263 28990 2043 8573 75846 65894 32918 18092 55994 68796 76574 56493 73593 72965 99313 88157 10404 70635 55921 69914 8724 82654 87309 48662 88362 95727 38027 33788 94125 90776 75578 53397 54783 36037 24579 76052 38237 61585 9264 61440 33447 94153 33241 44049 26814 66794 32150 83001 83006 14903 14459 83236 84284 10272 93867 56193 47304 5002 43031 60625 60332 94787 33722 57150 43971 94789 17347 2423 24667 80081 56053 53500 7532 48195 98730 36192 71356 20293 43320 3873 57800 75006 41192 91067 37151 31164 6841 22582 7765 84741 66325 11019 25245 81960 96135 19641 32800 20812 92901 6810 83625 68962 40422 93935 43484 60426 76198 49439 70961 53933 70443 45498 9210 25177 52130 22092 95520 29346 62855 40572 64656 78825 9817 62143 58029 82339 39617 33058 1694 61755 44678 50835 88838 44196 74458 28137 16847 33049 56730 44916 48370 10102 68339 6706 82589 57463 26376 23119 25343 33499 1003 47055 3790 39296 23443 57954 13071 17160 84799 68070 65155 59816 91181 93118 11562 18367 95163 68268 18770 76653 92949 41645 82953 60240 41726 28018 80585 78114 22311 47394 24099 93596 12923 50136 42652 63666 7439 94010 24566 3179 8360 96543 17498 63702 82030 50109 10333 89330 495 4969 77965 33599 19410 66866 65618 11528 85172 98817 96540 92752 26341 66848 84862 32333 50597 3211 21955 56078 15376 91376 40018 84639 72877 23039 84388 3213 61166 51228 22731 41934 92870 18640 17779 55291 34160 36338 11788 89700 49944 18572 72361 86334 73676 80974 27541 70406 99256 90652 33046 76452 16346 72371 43579 37610 87929 11463 57480 35660 52407 28370 7798 92244 74183 71679 71219 8229 10230 35539 31276 40438 23244 72016 64854 55856 71374 92629 59463 89500 62803 52617 31587 99598 24212 33570 64023 40511 59703 81908 26279 73145 78148 95963 95820 538 9317 8193 74095 48849 25283 64535 17303 78977 70200 62623 92230 97253 74414 98340 4959 37466 50167 33217 61654 62965 75393 3717 50407 93112 67491 98386 20822 59760 37827 61018 14512 10544 47285 32505 82594 9427 10643 85676 15992 30762 35466 7651 75297 66603 30871 3286 61175 32630 19106 82847 404 74238 51454 28475 5698 27979 55969 31366 66523 65937 27675 1685 61512 43786 76411 9510 33765 3758 20780 62849 88256 1716 3126 58150 76644 30566 55409 16107 1283 85997 14716 88456 14085 89504 4590 41283 80155 51720 98088 34229 52172 91517 3757 16432 89904 51317 25268 399 34101 73529 61600 81593 47686 90937 8140 24799 909 79035 15450 5627 2752 51682 42698 63421 22557 1545 28379 52828 53165 75680 52747 35294 89096 97757 96376 75287 62947 6787 60392 69599 3175 50009 66969 95938 12353 56175 32276 5826 74479 35719 45940 88545 33347 56213 96093 62553 61441 46154 80938 16833 16203 47577 75012 33852 88053 33848 10824 76823 90887 9158 11964 78140 73922 1501 69877 70156 29712 75648 46744 17378 2042 19697 14932 99729 51505 86920 70566 17846 28263 47519 98003 66919 8674 92229 56417 7597 50870 25674 4499 61596 28961 65575 49290 10385 89295 91364 98681 36848 49179 12320 72737 22045 1515 55200 42332 27125 77732 11691 16599 65387 52899 42964 77330 54161 96622 86213 55306 34000 98460 75705 83111 88032 28313 53594 46816 21908 7467 37035 88478 66340 86762 44612 63037 56287 44147 69026 99690 36465 66690 1910 92498 20100 33033 84132 23755 77001 17119 80199 14797 24743 1405 89325 46742 97410 85116 81431 44814 43055 93139 34487 78971 60658 61002 98593 80075 3621 18525 72795 79848 19372 72079 71317 19001 93772 38249 37700 95763 46786 27039 84096 73662 81587 47507 17633 87571 91032 45014 91156 47221 1899 44407 74330 10309 97422 95405 57920 11845 40213 33892 79804 23919 35424 62926 65942 14011 29100 44104 70766 7692 98972 16861 65974 99642 95644 25556 13149 49985 2383 79086 14331 59397 46241 93446 65949 49932 13338 39168 39474 53604 12477 79806 16757 9276 99134 40659 10534 45941 87439 21155 42007 25226 93566 45201 18757 40645 98441 67315 91040 99806 70555 41286 71255 84546 6734 58279 57693 92808 49993 3577 9313 72902 84866 84584 6596 18983 12880 23538 14356 48059 93741 42053 79683 53966 73532 22955 56981 41768 89784 68515 93909 96700 14711 30933 47640 29271 25991 60407 46841 31521 16073 84892 25531 36391 19137 18004 35200 40103 87162 96207 81038 28130 73519 40919 84770 97 66289 68387 71323 48019 98726 95703 48619 46738 94904 53879 93738 77653 17250 22196 23786 84525 42323 32689 9515 90344 13330 16889 93207 87848 95545 90514 13022 58197 82738 17752 20360 71703 78619 43266 84089 56721 89155 84127 52160 55236 27284 38046 24845 85557 91776 54614 85595 94886 80983 5583 13656 14547 48116 76122 29144 86064 39968 12864 40462 57293 66173 21233 75492 18474 62093 25895 63890 28455 19172 82487 53956 19453 66174 94046 40211 3745 95538 44460 99936 91916 57141 4088 32823 44725 38334 70922 30130 40825 12154 95420 56382 84053 33948 60266 17156 89373 92958 29619 69214 13511 86822 48895 67569 48744 17158 31855 34360 97889 83816 63695 59849 98932 68681 83384 18505 64073 79854 9222 94358 62545 20676 79976 36558 51303 70502 94820 41617 60637 31785 65127 43949 95464 85027 76112 14869 90620 60894 83990 21097 21237 47951 60273 72800 88135 45491 32926 85349 33491 98795 65006 36054 67285 81842 5639 59654 56459 2875 3997 17861 2460 46806 16787 22856 79037 42588 26179 21593 13089 91932 67559 52714 36585 48134 18140 5959 43040 51230 43895 15339 15977 4386 26308 46535 120 56868 11629 13502 45053 19229 95719 14462 71401 95104 82500 85180 27721 65870 95224 64019 60789 67792 48279 26782 6258 644 78754 10318 72693 55701 88647 53181 52901 30467 16104 86368 75688 13720 43436 50837 12182 40221 2497 92555 69751 56072 95796 66880 71072 51896 69274 95119 35153 49374 40036 72789 16497 88458 9626 10532 58212 73394 38566 85814 95491 27287 79151 40745 46872 8142 6976 79537 85904 78983 11308 69917 98915 28191 96223 21692 50672 87427 6793 10355 69242 84428 68594 68893 98108 82006 40967 90902 41908 57727 76674 44543 4065 3384 92186 18996 19330 35163 44518 39907 67945 86346 98116 8562 3982 18610 42932 3442 48268 70296 82109 55968 71454 39175 39322 16510 24516 5687 66044 60064 2641 16413 85734 70601 6345 26778 61269 33810 75208 65316 76483 31489 81396 38190 42289 59132 21954 43372 37395 82022 91554 45370 28169 2733 19166 43965 31260 54329 44839 89393 48340 83249 22252 84219 78212 69394 52247 70495 40157 65364 2170 72661 9087 21480 87040 2256 72893 75226 4141 29342 51201 98382 14310 7260 1205 34798 67236 92871 9715 53969 55988 42308 79378 98680 71917 38758 12214 6175 47026 96066 65842 78049 31954 33592 69458 86744 74018 90875 15629 14922 26261 39697 8078 66288 41779 43223 87137 50987 86553 55042 18523 44743 36211 39536 48224 24546 96555 35366 36024 39520 79212 30625 12633 55191 48593 16075 38337 69463 8935 81776 1300 13642 26063 83872 15601 80124 34071 96646 37543 62483 85030 20227 27453 93385 13344 10321 8941 99146 22300 73325 58449 67026 78155 94179 8878 5451 93795 85203 91044 27082 24436 76633 70259 64621 8305 22566 69625 57256 85098 33017 69649 47669 48675 44752 9420 34694 24857 93301 158 95487 14980 33028 34883 87849 11673 10278 7647 54394 2984 10152 23692 41910 95592 43978 7161 92590 38741 38946 31586 72679 819 21380 77874 85260 37221 87255 1333 31020 72299 68861 38606 47624 70901 79082 97461 58291 90605 11383 39384 40620 57038 13195 49827 19730 63939 48017 15701 91723 15113 94536 69734 27469 67823 52683 94881 73955 37811 16491 83888 96250 58339 79885 32252 92047 23961 30778 8104 66010 7388 65224 64756 94917 32499 3690 45124 931 60767 15269 85926 19414 21187 38898 54213 31157 33281 11892 1749 93252 7031 92431 7099 56229 5504 8696 75078 89301 48239 48885 71135 12471 75997 93820 87152 56796 67857 11810 62498 59343 77028 35901 8721 60141 90983 7642 31899 5776 13475 8894 39378 53525 37561 71962 86627 90062 30563 66264 21512 65804 97773 92008 95442 21336
[truncated: 14,234 more chars]
