# Supplementary material for: Dynamic thresholding search for the feedback vertex set problem
Source: PeerJ Comput Sci. 2023 Feb 10;9:e1245. doi: 10.7717/peerj-cs.1245 (PMC10280643; doi:10.7717/peerj-cs.1245)
Supplement: Supplemental Information 4 — Each data indicates a series of the best objective values, the ever-found optimal solutions, and the corresponding computation time obtained by our algorithm in the search process. [file peerj-cs-09-1245-s004.zip › results/undirect_graph/RR9.txt]

Instance name is instances1/RR9.dat
Number of vertices: 100000
Number of edges: 900000
Time_Seed: 52061
The optimal objective value = 72243
The Best FVS is :
1 3 5 9 10 12 18 20 25 26 28 29 31 34 35 36 38 40 41 42 45 46 47 50 54 58 59 61 66 68 75 81 84 86 94 97 98 99 103 105 107 108 112 114 119 123 125 129 131 133 134 135 136 139 141 144 145 150 152 153 156 157 159 161 167 169 172 175 180 181 182 185 186 187 188 189 190 193 194 196 197 199 200 201 202 203 205 206 212 215 217 219 223 226 232 233 234 235 238 240 241 243 247 248 251 253 254 255 257 260 261 262 265 266 268 270 271 272 276 284 287 290 291 292 293 294 298 301 302 303 307 308 311 312 313 318 321 322 331 332 334 340 342 344 346 349 350 351 356 359 360 362 366 368 369 370 371 376 377 379 382 383 388 389 390 391 393 394 398 399 400 401 403 408 409 410 412 419 423 424 425 426 428 432 433 441 443 446 447 449 454 455 456 457 459 463 465 467 471 472 473 474 475 477 479 482 484 487 489 492 493 494 495 496 497 498 500 507 509 510 511 512 516 521 522 524 525 527 528 529 531 532 533 535 536 537 540 541 542 546 550 553 554 555 556 566 568 571 572 574 575 577 581 582 585 586 587 592 598 602 604 607 610 614 616 622 623 625 626 627 628 631 632 633 634 635 639 640 642 644 645 646 650 652 655 657 659 660 663 672 673 676 678 679 682 683 688 695 696 698 699 701 702 709 712 713 714 719 723 728 730 731 732 737 738 740 742 743 750 751 755 756 761 764 770 780 782 784 787 788 792 796 797 799 803 804 808 811 816 819 820 824 829 830 832 836 838 839 841 844 845 846 847 850 851 853 854 857 859 860 864 867 868 869 870 872 874 877 879 881 883 885 886 890 892 893 895 896 898 903 906 909 910 917 918 921 923 925 926 927 929 930 932 935 939 940 946 952 954 957 959 962 963 964 967 968 973 976 977 981 982 986 987 988 989 990 991 992 993 996 1002 1009 1011 1012 1013 1020 1027 1028 1029 1030 1031 1033 1038 1040 1045 1048 1052 1053 1055 1056 1058 1060 1063 1066 1067 1068 1069 1070 1082 1086 1087 1089 1097 1098 1102 1103 1105 1106 1108 1113 1115 1116 1117 1118 1119 1120 1123 1127 1129 1132 1134 1135 1137 1138 1139 1142 1146 1149 1151 1152 1153 1156 1159 1160 1162 1163 1164 1167 1168 1170 1172 1173 1175 1177 1178 1182 1183 1186 1187 1193 1196 1198 1201 1203 1205 1207 1210 1214 1219 1220 1222 1223 1226 1227 1228 1229 1230 1231 1233 1235 1236 1237 1243 1244 1247 1250 1255 1256 1258 1260 1261 1266 1273 1276 1279 1280 1281 1282 1283 1287 1288 1289 1291 1293 1295 1296 1297 1299 1301 1303 1304 1305 1307 1311 1314 1319 1321 1326 1327 1328 1332 1334 1335 1340 1342 1345 1348 1350 1351 1356 1359 1360 1361 1364 1370 1371 1376 1381 1382 1383 1384 1385 1386 1388 1389 1391 1392 1393 1394 1395 1396 1398 1399 1400 1401 1402 1403 1404 1405 1406 1407 1411 1413 1415 1418 1420 1421 1422 1427 1429 1430 1431 1435 1436 1439 1441 1442 1443 1444 1447 1451 1452 1455 1456 1457 1458 1461 1462 1465 1467 1470 1472 1476 1480 1481 1484 1485 1486 1487 1492 1495 1496 1497 1501 1503 1504 1508 1512 1515 1516 1517 1518 1519 1523 1525 1526 1531 1533 1534 1535 1537 1538 1539 1545 1546 1552 1555 1558 1559 1560 1564 1568 1569 1570 1573 1574 1576 1579 1580 1581 1582 1585 1587 1589 1593 1594 1595 1596 1598 1599 1600 1602 1607 1608 1609 1610 1612 1613 1615 1616 1617 1618 1619 1621 1622 1623 1628 1629 1631 1633 1634 1635 1640 1643 1647 1652 1653 1654 1656 1659 1660 1663 1666 1667 1670 1671 1673 1674 1677 1678 1684 1685 1687 1690 1698 1700 1701 1704 1705 1707 1710 1711 1712 1714 1716 1718 1719 1721 1726 1727 1731 1732 1733 1736 1737 1740 1741 1742 1743 1745 1754 1756 1759 1760 1762 1763 1764 1769 1770 1775 1777 1781 1782 1784 1785 1789 1790 1791 1792 1793 1795 1797 1799 1800 1803 1804 1806 1812 1814 1815 1816 1817 1818 1820 1823 1830 1831 1834 1836 1837 1838 1839 1842 1843 1847 1851 1852 1855 1858 1860 1866 1867 1871 1873 1874 1875 1878 1880 1881 1882 1883 1884 1886 1887 1889 1891 1892 1894 1895 1896 1900 1902 1905 1906 1907 1910 1915 1916 1917 1919 1920 1929 1932 1933 1940 1942 1943 1948 1950 1951 1955 1956 1959 1961 1962 1964 1965 1966 1969 1972 1975 1978 1979 1981 1982 1983 1984 1987 1988 1989 1992 1993 1994 1995 1999 2000 2002 2003 2007 2009 2010 2011 2018 2019 2020 2022 2024 2026 2033 2034 2035 2036 2040 2042 2044 2045 2046 2047 2048 2051 2054 2056 2059 2060 2064 2065 2067 2072 2078 2079 2080 2081 2084 2091 2094 2095 2099 2100 2102 2104 2105 2107 2120 2122 2124 2126 2132 2133 2136 2139 2141 2142 2144 2145 2149 2151 2152 2153 2156 2157 2158 2159 2160 2162 2163 2165 2167 2169 2171 2173 2174 2175 2176 2178 2181 2185 2189 2191 2193 2195 2196 2198 2201 2202 2204 2208 2211 2212 2213 2214 2215 2219 2221 2225 2226 2228 2229 2230 2231 2233 2235 2237 2238 2240 2245 2248 2249 2251 2254 2258 2259 2260 2263 2264 2266 2269 2270 2271 2272 2274 2276 2280 2282 2284 2289 2292 2293 2296 2297 2301 2302 2304 2306 2307 2308 2309 2310 2312 2314 2315 2318 2319 2320 2324 2325 2327 2329 2330 2331 2333 2334 2344 2345 2347 2349 2350 2351 2357 2359 2362 2363 2366 2367 2368 2371 2374 2375 2380 2381 2382 2383 2389 2390 2393 2396 2398 2400 2405 2406 2407 2408 2409 2410 2417 2421 2427 2429 2430 2432 2433 2435 2437 2438 2440 2441 2442 2447 2452 2456 2458 2459 2460 2462 2463 2464 2469 2471 2472 2476 2477 2478 2480 2481 2483 2485 2487 2494 2496 2500 2501 2502 2507 2510 2511 2512 2513 2514 2516 2519 2521 2522 2528 2530 2533 2535 2538 2539 2541 2545 2548 2550 2551 2553 2554 2558 2560 2561 2569 2570 2571 2572 2576 2578 2580 2583 2585 2587 2589 2591 2592 2593 2595 2596 2597 2598 2599 2601 2602 2603 2608 2612 2613 2614 2620 2622 2624 2625 2626 2627 2629 2631 2632 2638 2640 2643 2647 2648 2649 2651 2652 2653 2655 2657 2658 2659 2664 2665 2666 2667 2669 2670 2677 2679 2688 2694 2697 2699 2701 2702 2704 2706 2707 2710 2713 2718 2720 2721 2724 2725 2727 2728 2732 2733 2736 2737 2739 2740 2742 2746 2747 2749 2750 2751 2756 2757 2759 2760 2766 2767 2768 2769 2771 2772 2773 2774 2776 2778 2779 2780 2781 2787 2791 2792 2793 2794 2795 2796 2799 2800 2803 2805 2808 2810 2811 2813 2814 2815 2816 2820 2821 2823 2824 2825 2830 2834 2838 2842 2843 2844 2846 2849 2851 2853 2857 2860 2861 2863 2864 2865 2869 2871 2873 2874 2875 2879 2880 2883 2886 2893 2895 2896 2898 2900 2901 2902 2907 2910 2912 2915 2917 2918 2919 2921 2922 2925 2926 2928 2929 2930 2931 2932 2933 2935 2936 2938 2939 2940 2942 2944 2946 2947 2950 2955 2958 2968 2969 2971 2973 2978 2981 2986 2987 2989 2991 2993 2994 2996 2998 3000 3001 3002 3004 3005 3007 3011 3012 3013 3014 3015 3016 3018 3020 3022 3023 3024 3027 3028 3029 3031 3033 3037 3039 3042 3043 3045 3050 3051 3056 3057 3061 3069 3070 3072 3074 3076 3077 3079 3081 3083 3084 3085 3092 3095 3096 3098 3099 3100 3101 3103 3110 3111 3112 3118 3119 3120 3123 3124 3130 3133 3136 3141 3143 3144 3146 3149 3161 3165 3169 3171 3172 3176 3178 3185 3190 3192 3193 3194 3195 3196 3200 3205 3207 3208 3211 3213 3215 3216 3219 3221 3222 3223 3225 3229 3230 3234 3235 3237 3238 3239 3240 3247 3249 3255 3259 3260 3266 3267 3268 3272 3273 3275 3277 3278 3279 3284 3285 3287 3289 3292 3293 3295 3298 3299 3300 3301 3302 3307 3308 3310 3312 3313 3319 3321 3324 3325 3327 3330 3332 3333 3337 3343 3347 3350 3354 3359 3360 3362 3365 3369 3372 3373 3376 3377 3380 3387 3390 3391 3400 3401 3403 3405 3409 3411 3414 3417 3418 3419 3420 3423 3426 3428 3430 3432 3433 3435 3436 3438 3439 3440 3443 3444 3445 3446 3447 3450 3452 3455 3461 3463 3465 3467 3469 3471 3475 3476 3477 3482 3484 3485 3489 3493 3494 3498 3501 3502 3504 3508 3511 3513 3515 3517 3519 3520 3523 3525 3527 3535 3539 3541 3543 3544 3548 3549 3550 3553 3556 3557 3560 3561 3565 3566 3569 3571 3573 3574 3577 3578 3579 3583 3587 3589 3593 3594 3597 3603 3607 3609 3613 3619 3620 3621 3625 3627 3634 3636 3637 3640 3641 3642 3644 3654 3656 3657 3658 3659 3660 3662 3664 3665 3667 3670 3674 3676 3678 3679 3680 3686 3687 3690 3691 3693 3695 3696 3699 3702 3703 3704 3718 3719 3720 3722 3727 3730 3731 3732 3733 3735 3736 3738 3739 3743 3745 3746 3749 3755 3760 3761 3763 3765 3766 3772 3773 3774 3775 3777 3782 3783 3784 3785 3786 3787 3788 3793 3797 3800 3801 3809 3812 3816 3817 3818 3820 3821 3822 3825 3826 3828 3829 3833 3838 3839 3841 3842 3845 3846 3848 3849 3850 3851 3853 3854 3856 3857 3858 3861 3862 3864 3869 3872 3874 3877 3879 3881 3883 3885 3886 3890 3892 3893 3897 3900 3901 3902 3903 3906 3907 3909 3911 3915 3918 3919 3921 3923 3924 3926 3927 3931 3933 3936 3937 3938 3943 3944 3947 3955 3956 3960 3961 3962 3964 3965 3966 3968 3971 3973 3975 3977 3978 3980 3985 3986 3987 3989 3990 3991 3993 3994 3997 3999 4002 4003 4004 4009 4011 4013 4014 4022 4023 4025 4028 4031 4033 4034 4035 4043 4044 4046 4047 4050 4052 4054 4058 4059 4062 4067 4070 4077 4080 4081 4083 4084 4085 4087 4090 4091 4092 4093 4095 4096 4097 4098 4099 4101 4102 4104 4105 4107 4111 4112 4113 4120 4122 4127 4130 4131 4134 4137 4138 4139 4144 4147 4150 4152 4155 4156 4159 4160 4161 4163 4164 4167 4172 4175 4178 4182 4188 4190 4192 4195 4197 4200 4202 4204 4205 4210 4212 4215 4217 4218 4219 4220 4222 4223 4226 4227 4232 4234 4235 4239 4241 4242 4245 4246 4247 4249 4250 4251 4253 4259 4263 4265 4267 4269 4271 4272 4279 4281 4285 4288 4289 4293 4294 4296 4302 4304 4305 4308 4310 4311 4315 4317 4320 4329 4330 4333 4337 4338 4339 4343 4345 4348 4349 4352 4353 4356 4358 4361 4362 4363 4365 4368 4369 4373 4374 4375 4378 4381 4382 4384 4385 4388 4389 4394 4396 4397 4398 4400 4401 4404 4405 4406 4407 4408 4409 4410 4412 4416 4420 4422 4423 4424 4429 4435 4436 4441 4442 4450 4451 4452 4458 4459 4460 4462 4464 4467 4468 4470 4471 4472 4473 4475 4482 4487 4488 4489 4492 4493 4495 4498 4499 4500 4501 4505 4508 4512 4513 4514 4517 4523 4525 4526 4527 4531 4533 4535 4536 4539 4541 4543 4544 4547 4549 4550 4551 4552 4553 4554 4555 4564 4566 4568 4570 4573 4574 4576 4577 4579 4581 4582 4585 4587 4590 4591 4592 4593 4596 4597 4602 4604 4605 4607 4608 4609 4610 4615 4616 4617 4620 4623 4625 4630 4632 4634 4635 4637 4638 4640 4643 4646 4647 4650 4651 4653 4654 4656 4662 4664 4665 4668 4677 4678 4679 4680 4682 4684 4685 4686 4687 4689 4691 4692 4694 4697 4700 4703 4707 4708 4711 4712 4713 4715 4717 4722 4723 4727 4729 4736 4737 4740 4742 4743 4744 4746 4747 4748 4749 4750 4751 4752 4753 4755 4756 4757 4759 4760 4763 4768 4771 4775 4776 4777 4780 4781 4784 4788 4793 4794 4795 4797 4800 4802 4804 4807 4815 4818 4819 4821 4824 4825 4829 4830 4831 4832 4833 4835 4836 4838 4839 4840 4841 4843 4844 4846 4852 4854 4855 4856 4858 4860 4861 4866 4867 4871 4872 4874 4876 4878 4881 4883 4884 4886 4887 4889 4891 4896 4897 4899 4901 4902 4903 4904 4905 4909 4911 4912 4913 4914 4916 4917 4918 4919 4922 4925 4926 4928 4932 4934 4936 4937 4938 4940 4941 4942 4945 4947 4948 4950 4953 4954 4955 4956 4957 4959 4960 4961 4962 4964 4965 4966 4968 4969 4970 4972 4978 4980 4986 4987 4989 4993 4994 4995 4996 5000 5001 5003 5004 5009 5010 5014 5016 5021 5022 5024 5025 5028 5031 5034 5035 5036 5038 5039 5040 5042 5046 5048 5049 5050 5051 5053 5056 5059 5060 5063 5064 5067 5068 5069 5071 5075 5077 5078 5080 5085 5089 5090 5091 5096 5098 5101 5102 5106 5110 5114 5118 5119 5120 5122 5123 5124 5125 5126 5127 5129 5130 5133 5137 5141 5145 5146 5147 5148 5150 5152 5153 5156 5157 5161 5162 5165 5166 5170 5171 5172 5173 5174 5175 5176 5178 5180 5182 5185 5189 5197 5198 5199 5200 5204 5205 5206 5207 5208 5210 5211 5215 5218 5219 5221 5225 5226 5227 5229 5231 5233 5238 5240 5243 5249 5252 5253 5254 5256 5257 5259 5261 5264 5266 5271 5272 5279 5280 5281 5283 5284 5288 5289 5290 5291 5292 5293 5295 5298 5299 5304 5305 5312 5313 5317 5324 5325 5327 5328 5330 5332 5335 5337 5338 5339 5340 5341 5342 5343 5344 5347 5348 5352 5353 5355 5356 5364 5365 5366 5368 5369 5378 5379 5385 5388 5389 5393 5395 5396 5398 5400 5402 5405 5406 5407 5408 5411 5412 5414 5418 5421 5422 5425 5433 5436 5437 5439 5440 5444 5445 5446 5448 5450 5452 5453 5455 5456 5458 5459 5461 5465 5466 5467 5468 5469 5470 5471 5475 5479 5483 5487 5492 5493 5495 5498 5500 5502 5503 5509 5510 5511 5514 5515 5519 5525 5526 5527 5530 5532 5533 5536 5537 5538 5539 5540 5542 5544 5545 5546 5547 5551 5554 5556 5558 5559 5568 5569 5571 5572 5573 5574 5575 5578 5579 5585 5587 5592 5595 5604 5607 5609 5610 5612 5616 5619 5625 5629 5630 5632 5633 5635 5637 5640 5644 5645 5646 5649 5654 5655 5658 5659 5660 5661 5663 5665 5667 5668 5670 5672 5677 5680 5683 5689 5691 5695 5697 5698 5701 5702 5703 5704 5706 5707 5709 5711 5714 5715 5716 5717 5719 5721 5725 5729 5730 5731 5735 5737 5738 5739 5741 5746 5747 5751 5752 5753 5757 5758 5760 5762 5763 5766 5767 5774 5775 5779 5780 5781 5785 5786 5788 5791 5792 5793 5795 5796 5798 5799 5800 5802 5803 5805 5806 5808 5809 5811 5812 5814 5816 5817 5818 5820 5823 5832 5834 5835 5839 5840 5843 5846 5847 5848 5850 5851 5856 5858 5862 5863 5864 5866 5867 5868 5871 5873 5878 5879 5885 5886 5887 5888 5889 5890 5891 5894 5896 5901 5903 5904 5907 5913 5914 5915 5916 5919 5920 5923 5925 5928 5929 5931 5932 5938 5941 5949 5950 5951 5955 5956 5960 5961 5962 5964 5966 5973 5975 5976 5977 5980 5984 5987 5993 5994 5996 5998 6000 6002 6004 6005 6006 6007 6010 6014 6015 6017 6018 6019 6020 6024 6026 6027 6029 6030 6031 6032 6039 6042 6046 6049 6052 6055 6057 6058 6061 6066 6068 6069 6072 6076 6078 6084 6086 6093 6094 6096 6098 6101 6109 6111 6112 6113 6116 6117 6118 6121 6122 6124 6125 6126 6127 6137 6139 6140 6141 6142 6143 6144 6145 6146 6147 6148 6149 6151 6153 6154 6156 6159 6160 6161 6162 6163 6166 6167 6169 6170 6171 6175 6176 6179 6180 6181 6184 6186 6189 6194 6195 6197 6198 6200 6201 6202 6203 6204 6208 6212 6214 6217 6219 6220 6221 6224 6225 6228 6236 6238 6239 6240 6241 6242 6245 6249 6250 6251 6253 6255 6261 6262 6263 6265 6269 6271 6274 6276 6277 6279 6282 6283 6285 6288 6291 6294 6295 6298 6305 6307 6312 6313 6315 6317 6318 6319 6320 6322 6323 6324 6327 6332 6333 6336 6337 6338 6344 6345 6347 6348 6351 6358 6360 6364 6367 6370 6371 6373 6374 6376 6378 6382 6384 6386 6387 6389 6390 6392 6396 6399 6404 6407 6410 6411 6412 6414 6415 6416 6418 6420 6424 6427 6430 6432 6436 6438 6439 6444 6445 6447 6448 6449 6450 6451 6454 6455 6456 6457 6458 6459 6460 6467 6469 6470 6471 6474 6477 6479 6480 6481 6482 6485 6487 6488 6489 6491 6495 6501 6504 6506 6507 6509 6512 6514 6515 6516 6517 6518 6525 6527 6528 6533 6536 6539 6541 6542 6544 6546 6547 6548 6550 6551 6554 6556 6560 6563 6565 6568 6571 6572 6573 6575 6576 6578 6579 6580 6583 6584 6585 6587 6588 6589 6591 6593 6596 6597 6600 6602 6605 6607 6609 6613 6614 6615 6616 6620 6621 6623 6626 6631 6632 6636 6637 6638 6640 6643 6653 6656 6658 6659 6663 6665 6674 6675 6677 6686 6687 6688 6689 6691 6692 6694 6695 6697 6698 6700 6706 6707 6709 6714 6720 6721 6723 6724 6727 6729 6730 6733 6737 6739 6744 6747 6748 6752 6753 6754 6758 6759 6761 6762 6764 6765 6767 6769 6774 6776 6777 6778 6779 6784 6788 6789 6794 6796 6797 6798 6800 6803 6804 6806 6807 6809 6810 6811 6812 6814 6818 6819 6820 6822 6827 6829 6832 6833 6835 6836 6838 6839 6843 6846 6848 6851 6853 6855 6856 6858 6859 6860 6862 6866 6867 6869 6870 6872 6873 6874 6875 6876 6878 6885 6888 6889 6890 6894 6896 6897 6898 6899 6904 6906 6907 6908 6911 6912 6913 6916 6917 6920 6921 6925 6929 6933 6934 6936 6938 6940 6942 6945 6946 6947 6949 6952 6954 6958 6959 6965 6966 6968 6970 6971 6972 6974 6975 6977 6978 6980 6984 6985 6986 6987 6988 6990 6993 6995 6996 7000 7002 7004 7006 7014 7016 7017 7019 7023 7027 7028 7029 7030 7034 7036 7037 7039 7042 7043 7044 7045 7047 7048 7051 7053 7056 7057 7058 7059 7060 7065 7071 7075 7077 7081 7086 7087 7088 7096 7097 7101 7103 7105 7106 7109 7110 7114 7115 7118 7119 7120 7122 7123 7126 7128 7135 7136 7138 7140 7141 7142 7144 7145 7146 7147 7155 7156 7157 7164 7167 7170 7171 7172 7173 7174 7175 7182 7183 7184 7185 7187 7188 7190 7191 7194 7195 7199 7200 7202 7205 7208 7209 7211 7215 7217 7219 7231 7233 7235 7236 7238 7239 7240 7241 7244 7247 7249 7250 7253 7254 7256 7258 7260 7263 7265 7268 7270 7271 7272 7273 7274 7276 7277 7279 7280 7281 7282 7284 7286 7289 7293 7296 7299 7300 7301 7304 7305 7307 7316 7317 7318 7321 7323 7328 7330 7331 7335 7336 7337 7338 7340 7342 7343 7345 7346 7347 7356 7358 7359 7362 7363 7367 7369 7371 7372 7376 7379 7381 7382 7383 7386 7387 7388 7389 7390 7395 7397 7399 7405 7406 7409 7411 7413 7415 7417 7422 7425 7426 7427 7428 7430 7437 7440 7441 7443 7445 7449 7450 7455 7457 7458 7459 7460 7463 7466 7468 7469 7470 7476 7478 7479 7481 7482 7489 7492 7495 7496 7498 7505 7508 7509 7510 7512 7513 7515 7517 7518 7520 7522 7525 7528 7529 7530 7532 7534 7536 7542 7543 7545 7547 7554 7555 7556 7557 7558 7560 7564 7565 7566 7572 7573 7575 7577 7578 7583 7584 7589 7591 7592 7594 7595 7596 7598 7599 7607 7608 7611 7613 7615 7616 7617 7619 7621 7622 7623 7625 7629 7631 7635 7638 7642 7643 7647 7650 7654 7655 7656 7660 7666 7667 7670 7676 7677 7679 7686 7689 7691 7692 7696 7697 7699 7702 7707 7708 7711 7713 7714 7716 7717 7719 7720 7722 7729 7734 7737 7739 7740 7743 7744 7746 7749 7751 7753 7756 7757 7761 7764 7766 7768 7771 7775 7776 7778 7779 7780 7783 7785 7786 7787 7788 7789 7791 7793 7796 7797 7800 7801 7802 7805 7809 7811 7812 7815 7819 7823 7826 7829 7836 7839 7840 7841 7844 7845 7846 7849 7850 7851 7855 7857 7859 7860 7861 7863 7864 7866 7867 7873 7874 7882 7883 7884 7885 7887 7888 7890 7894 7895 7898 7900 7906 7909 7911 7914 7915 7916 7917 7918 7922 7923 7925 7926 7927 7929 7930 7931 7933 7934 7938 7940 7943 7945 7949 7953 7961 7962 7967 7968 7970 7971 7972 7974 7978 7979 7980 7984 7987 7988 7992 7996 7997 7999 8004 8005 8009 8010 8013 8014 8016 8017 8024 8025 8027 8028 8029 8033 8035 8037 8040 8043 8045 8046 8050 8054 8058 8059 8063 8066 8067 8068 8070 8071 8075 8079 8083 8084 8086 8091 8094 8103 8105 8106 8107 8108 8110 8113 8114 8115 8116 8117 8118 8120 8124 8128 8129 8131 8132 8134 8136 8144 8152 8153 8158 8160 8164 8168 8173 8174 8177 8178 8179 8180 8181 8183 8185 8187 8188 8189 8190 8192 8193 8194 8195 8196 8198 8202 8207 8213 8215 8219 8220 8223 8230 8231 8233 8237 8238 8241 8242 8243 8246 8247 8248 8249 8250 8252 8255 8257 8261 8266 8267 8271 8272 8275 8277 8281 8285 8291 8298 8303 8304 8305 8306 8307 8310 8313 8316 8317 8324 8327 8330 8332 8334 8335 8336 8342 8343 8344 8346 8348 8349 8354 8355 8356 8357 8361 8363 8365 8366 8370 8376 8379 8383 8385 8390 8391 8393 8394 8397 8398 8401 8406 8407 8410 8411 8412 8415 8418 8419 8421 8423 8424 8425 8427 8428 8429 8430 8431 8433 8436 8438 8439 8443 8444 8447 8452 8453 8455 8456 8458 8460 8462 8465 8467 8468 8471 8474 8476 8478 8479 8480 8482 8484 8486 8487 8490 8494 8502 8503 8504 8505 8506 8508 8509 8511 8513 8517 8518 8519 8523 8529 8530 8535 8537 8541 8542 8544 8546 8549 8550 8556 8559 8561 8563 8565 8567 8568 8570 8575 8576 8578 8583 8585 8587 8590 8591 8594 8598 8599 8601 8602 8603 8604 8605 8607 8612 8615 8617 8618 8622 8623 8624 8625 8630 8632 8633 8634 8638 8645 8651 8653 8655 8660 8661 8663 8669 8670 8673 8674 8676 8681 8682 8683 8684 8686 8690 8691 8694 8696 8697 8698 8701 8702 8703 8705 8708 8714 8716 8717 8718 8719 8723 8724 8728 8729 8730 8733 8734 8736 8743 8744 8747 8751 8752 8753 8757 8759 8760 8764 8766 8767 8768 8769 8770 8771 8772 8774 8777 8778 8780 8783 8784 8785 8786 8787 8788 8789 8790 8792 8796 8798 8799 8803 8805 8809 8811 8812 8815 8816 8818 8820 8823 8825 8827 8831 8833 8834 8835 8836 8838 8839 8842 8844 8847 8848 8850 8853 8857 8858 8862 8863 8864 8865 8866 8867 8869 8870 8871 8873 8874 8875 8876 8878 8881 8883 8884 8887 8889 8891 8892 8895 8897 8899 8902 8905 8907 8908 8909 8911 8914 8918 8921 8925 8930 8932 8936 8937 8942 8945 8948 8949 8952 8960 8961 8962 8963 8967 8969 8970 8971 8972 8973 8975 8977 8978 8979 8980 8981 8983 8984 8987 8990 8992 9000 9003 9004 9006 9008 9009 9010 9012 9015 9016 9017 9020 9022 9023 9024 9026 9035 9038 9039 9043 9044 9048 9052 9056 9065 9066 9067 9068 9069 9070 9072 9075 9076 9077 9078 9080 9081 9083 9084 9085 9086 9087 9088 9092 9093 9094 9097 9098 9100 9102 9105 9106 9108 9111 9112 9113 9114 9115 9116 9118 9119 9120 9121 9122 9123 9124 9126 9131 9135 9136 9137 9139 9140 9143 9146 9147 9148 9154 9156 9159 9165 9167 9170 9172 9173 9174 9175 9176 9180 9183 9185 9186 9190 9194 9196 9197 9198 9201 9203 9205 9208 9209 9210 9214 9215 9218 9222 9224 9225 9229 9231 9232 9234 9236 9239 9240 9241 9243 9244 9246 9248 9249 9251 9252 9255 9257 9263 9265 9270 9273 9274 9275 9276 9277 9278 9279 9282 9283 9284 9287 9288 9294 9295 9298 9299 9300 9302 9304 9306 9307 9311 9312 9313 9314 9315 9316 9317 9321 9325 9326 9329 9333 9334 9335 9342 9343 9344 9345 9346 9348 9350 9351 9352 9353 9360 9361 9364 9365 9370 9371 9378 9379 9385 9386 9388 9390 9392 9393 9395 9396 9398 9407 9409 9411 9419 9420 9425 9426 9427 9432 9433 9434 9437 9442 9454 9457 9458 9462 9464 9465 9468 9469 9470 9474 9475 9476 9481 9482 9483 9485 9487 9493 9494 9496 9500 9502 9506 9508 9509 9510 9513 9514 9515 9516 9518 9523 9524 9527 9528 9529 9532 9536 9538 9541 9542 9543 9549 9552 9554 9556 9557 9559 9561 9566 9567 9569 9572 9573 9574 9575 9579 9580 9583 9587 9592 9593 9594 9596 9597 9600 9601 9605 9607 9608 9609 9614 9617 9619 9621 9623 9627 9628 9631 9636 9642 9646 9648 9649 9651 9652 9653 9655 9658 9660 9661 9667 9676 9677 9679 9680 9681 9684 9685 9688 9689 9693 9698 9700 9704 9707 9708 9710 9714 9717 9718 9721 9722 9725 9728 9732 9737 9738 9741 9743 9747 9750 9751 9753 9756 9761 9762 9763 9764 9765 9769 9770 9771 9772 9773 9774 9776 9777 9778 9784 9785 9787 9790 9791 9792 9794 9795 9796 9797 9798 9800 9801 9802 9803 9816 9820 9821 9822 9825 9826 9828 9830 9832 9836 9839 9840 9841 9842 9843 9844 9847 9850 9851 9852 9856 9859 9860 9862 9863 9870 9871 9872 9874 9876 9877 9878 9879 9881 9882 9883 9886 9887 9891 9894 9896 9898 9903 9904 9907 9908 9910 9913 9914 9916 9919 9920 9924 9927 9929 9932 9933 9934 9935 9937 9938 9939 9940 9943 9948 9950 9952 9954 9956 9957 9958 9959 9963 9965 9966 9967 9968 9970 9974 9975 9979 9980 9981 9984 9985 9986 9989 9990 9991 9992 9994 9996 10003 10005 10006 10007 10011 10012 10014 10017 10020 10022 10024 10025 10026 10027 10031 10032 10033 10034 10040 10045 10049 10051 10052 10058 10060 10061 10064 10065 10069 10070 10078 10086 10088 10089 10090 10091 10092 10095 10098 10099 10100 10106 10107 10108 10109 10111 10112 10120 10122 10124 10125 10127 10128 10130 10131 10132 10142 10145 10147 10154 10157 10158 10159 10166 10167 10168 10170 10173 10174 10177 10178 10181 10182 10188 10190 10191 10193 10194 10196 10199 10200 10201 10203 10204 10208 10209 10212 10213 10216 10218 10220 10221 10226 10228 10229 10230 10233 10234 10235 10238 10239 10240 10241 10244 10245 10246 10247 10249 10251 10252 10253 10255 10257 10261 10263 10267 10269 10274 10276 10280 10284 10286 10288 10289 10290 10291 10292 10294 10296 10297 10299 10300 10301 10302 10304 10306 10308 10310 10313 10316 10320 10324 10325 10329 10332 10333 10335 10336 10338 10340 10343 10347 10351 10354 10360 10364 10366 10369 10370 10373 10376 10379 10381 10383 10384 10385 10387 10388 10391 10395 10399 10400 10402 10405 10406 10407 10409 10412 10413 10414 10416 10417 10421 10422 10423 10427 10428 10429 10430 10433 10437 10439 10440 10442 10444 10445 10446 10447 10450 10453 10454 10455 10459 10462 10469 10470 10472 10473 10475 10476 10481 10484 10486 10488 10491 10492 10493 10494 10496 10498 10499 10500 10504 10507 10510 10512 10520 10524 10526 10527 10529 10533 10534 10535 10536 10540 10545 10549 10550 10551 10552 10554 10556 10557 10559 10560 10566 10568 10570 10571 10572 10573 10576 10577 10580 10587 10588 10589 10591 10593 10594 10595 10598 10600 10602 10603 10606 10607 10609 10610 10611 10613 10615 10616 10617 10619 10620 10621 10623 10625 10626 10628 10631 10633 10635 10636 10638 10640 10642 10643 10645 10647 10648 10651 10652 10654 10655 10656 10659 10664 10667 10668 10672 10673 10675 10676 10677 10678 10681 10682 10683 10685 10686 10687 10688 10689 10690 10692 10693 10694 10696 10697 10699 10702 10704 10705 10706 10707 10712 10718 10720 10721 10722 10726 10727 10728 10731 10735 10736 10737 10738 10740 10741 10743 10745 10749 10751 10755 10759 10760 10763 10764 10768 10769 10772 10776 10778 10779 10782 10783 10785 10787 10789 10791 10796 10797 10798 10799 10802 10804 10806 10809 10815 10816 10817 10819 10821 10822 10826 10828 10830 10831 10836 10837 10839 10840 10843 10844 10845 10848 10849 10850 10855 10859 10862 10863 10866 10868 10869 10870 10871 10874 10876 10880 10885 10886 10888 10893 10898 10899 10902 10905 10907 10908 10911 10914 10916 10921 10922 10923 10924 10926 10927 10930 10931 10932 10934 10935 10938 10939 10941 10943 10944 10945 10946 10947 10949 10954 10956 10957 10963 10966 10971 10976 10977 10979 10980 10981 10984 10987 10988 10990 10991 10992 10993 10997 10998 10999 11000 11002 11004 11009 11012 11013 11014 11016 11017 11019 11022 11024 11027 11029 11032 11033 11035 11036 11037 11040 11041 11043 11044 11045 11047 11049 11050 11053 11056 11058 11059 11064 11066 11067 11069 11070 11071 11073 11076 11082 11084 11086 11090 11094 11095 11097 11098 11101 11104 11106 11108 11109 11113 11114 11117 11121 11122 11123 11124 11128 11131 11132 11135 11136 11137 11138 11141 11144 11147 11148 11153 11154 11156 11159 11160 11161 11162 11164 11165 11167 11169 11171 11173 11178 11181 11182 11183 11186 11187 11189 11190 11191 11193 11194 11197 11198 11199 11200 11203 11204 11207 11209 11211 11217 11221 11225 11226 11229 11232 11233 11234 11236 11240 11244 11246 11247 11253 11255 11257 11260 11261 11262 11264 11266 11269 11272 11274 11276 11279 11281 11282 11283 11288 11290 11300 11301 11306 11307 11309 11310 11311 11314 11315 11319 11320 11321 11322 11323 11328 11329 11332 11334 11336 11337 11339 11340 11342 11344 11345 11347 11349 11353 11355 11358 11359 11360 11364 11367 11369 11370 11371 11372 11376 11377 11382 11383 11384 11387 11388 11392 11397 11398 11401 11408 11413 11415 11416 11417 11418 11421 11422 11423 11426 11431 11432 11434 11436 11437 11445 11446 11447 11448 11449 11450 11456 11457 11458 11459 11461 11471 11475 11482 11483 11484 11485 11486 11488 11489 11490 11491 11494 11495 11499 11500 11504 11505 11507 11508 11509 11512 11513 11515 11518 11520 11521 11524 11526 11528 11529 11531 11533 11534 11535 11540 11544 11548 11550 11555 11556 11557 11558 11559 11560 11563 11567 11570 11571 11577 11578 11589 11590 11593 11595 11597 11598 11599 11600 11601 11603 11605 11606 11608 11610 11611 11612 11615 11618 11619 11620 11621 11624 11625 11626 11628 11629 11636 11637 11638 11640 11644 11645 11647 11650 11653 11654 11658 11660 11661 11663 11666 11667 11668 11671 11673 11674 11675 11677 11680 11682 11684 11685 11688 11692 11695 11696 11697 11707 11709 11710 11712 11713 11714 11716 11719 11720 11721 11722 11724 11726 11727 11728 11735 11736 11738 11740 11741 11744 11746 11748 11749 11750 11751 11752 11755 11756 11757 11758 11762 11763 11764 11765 11768 11770 11771 11772 11774 11777 11779 11780 11782 11783 11785 11789 11791 11793 11797 11801 11802 11805 11809 11810 11815 11817 11818 11820 11823 11825 11827 11828 11829 11830 11837 11838 11841 11842 11846 11847 11853 11854 11857 11858 11859 11861 11863 11866 11871 11872 11873 11877 11878 11881 11882 11886 11888 11892 11893 11895 11898 11905 11906 11912 11913 11917 11918 11919 11920 11922 11923 11926 11928 11933 11934 11935 11940 11941 11942 11943 11950 11952 11954 11955 11956 11959 11962 11966 11967 11968 11971 11973 11976 11977 11980 11981 11985 11986 11987 11989 11990 11991 11992 11994 11995 11997 11998 11999 12000 12010 12012 12014 12017 12018 12019 12020 12022 12023 12024 12025 12029 12032 12035 12036 12037 12038 12041 12042 12043 12045 12046 12054 12058 12062 12066 12067 12068 12070 12071 12075 12077 12078 12079 12080 12082 12084 12086 12087 12088 12089 12091 12095 12097 12100 12101 12105 12107 12109 12110 12111 12112 12118 12122 12123 12124 12125 12126 12127 12130 12136 12138 12144 12154 12159 12160 12161 12163 12164 12165 12169 12170 12181 12185 12186 12188 12189 12191 12192 12195 12196 12203 12205 12214 12216 12219 12223 12227 12230 12236 12237 12240 12241 12242 12243 12245 12246 12247 12248 12250 12253 12257 12259 12260 12263 12266 12267 12273 12276 12277 12280 12284 12287 12289 12292 12298 12299 12301 12305 12306 12309 12311 12313 12314 12315 12318 12319 12320 12321 12323 12325 12326 12327 12328 12331 12333 12334 12337 12340 12341 12352 12355 12358 12360 12362 12363 12365 12366 12368 12372 12377 12381 12383 12388 12389 12390 12392 12394 12398 12402 12403 12404 12407 12408 12409 12411 12413 12414 12416 12417 12419 12420 12422 12423 12428 12429 12432 12433 12436 12437 12438 12440 12445 12447 12448 12449 12450 12451 12453 12455 12457 12458 12459 12460 12462 12463 12466 12468 12471 12473 12474 12476 12477 12480 12481 12482 12484 12485 12486 12492 12494 12497 12498 12502 12503 12506 12507 12508 12516 12521 12525 12526 12527 12528 12532 12533 12538 12542 12543 12546 12547 12549 12551 12552 12553 12557 12559 12560 12561 12563 12565 12569 12572 12573 12577 12580 12582 12584 12585 12586 12588 12589 12590 12591 12593 12597 12598 12599 12601 12608 12609 12610 12613 12614 12615 12617 12620 12621 12624 12626 12628 12629 12636 12637 12638 12639 12643 12644 12645 12647 12649 12652 12653 12654 12656 12657 12659 12660 12661 12663 12664 12665 12666 12667 12670 12671 12672 12674 12675 12676 12678 12680 12683 12684 12685 12687 12691 12692 12693 12694 12696 12699 12704 12705 12706 12708 12709 12711 12715 12716 12717 12718 12721 12722 12723 12724 12726 12728 12731 12732 12733 12735 12738 12739 12740 12744 12747 12750 12759 12760 12761 12762 12766 12767 12768 12769 12771 12772 12776 12783 12785 12787 12793 12796 12797 12799 12800 12804 12807 12810 12811 12814 12815 12817 12818 12819 12820 12830 12834 12837 12839 12843 12847 12849 12850 12852 12853 12858 12860 12863 12864 12868 12870 12877 12879 12880 12886 12887 12888 12891 12893 12894 12895 12898 12904 12909 12910 12912 12913 12915 12917 12918 12919 12921 12923 12928 12929 12931 12932 12933 12943 12949 12950 12951 12952 12956 12957 12960 12964 12967 12971 12974 12975 12979 12982 12983 12984 12986 12987 12988 12990 12992 12995 12998 12999 13000 13001 13003 13004 13005 13007 13009 13011 13016 13019 13021 13024 13025 13027 13030 13032 13036 13039 13040 13041 13045 13047 13048 13050 13051 13055 13056 13058 13059 13060 13061 13065 13067 13068 13069 13072 13073 13075 13079 13081 13083 13084 13085 13089 13090 13091 13095 13103 13105 13106 13108 13112 13118 13119 13121 13122 13123 13124 13125 13127 13129 13133 13135 13136 13138 13139 13142 13144 13145 13146 13147 13148 13149 13151 13155 13156 13159 13160 13161 13162 13163 13164 13165 13166 13168 13174 13177 13180 13181 13183 13185 13190 13191 13200 13201 13203 13205 13212 13214 13215 13217 13218 13221 13223 13225 13227 13228 13231 13235 13236 13239 13241 13249 13250 13254 13255 13260 13262 13263 13267 13269 13271 13273 13274 13276 13277 13278 13281 13286 13287 13288 13291 13293 13295 13296 13297 13299 13302 13303 13305 13307 13309 13311 13313 13316 13317 13318 13320 13323 13325 13326 13327 13330 13332 13334 13336 13337 13338 13343 13344 13347 13348 13352 13355 13359 13360 13362 13364 13376 13378 13382 13384 13385 13388 13392 13398 13400 13401 13402 13405 13406 13407 13412 13417 13421 13422 13423 13424 13429 13432 13433 13435 13437 13440 13441 13445 13449 13450 13451 13453 13454 13455 13456 13466 13467 13469 13471 13473 13474 13476 13479 13481 13482 13483 13487 13493 13500 13503 13504 13506 13507 13508 13509 13510 13511 13520 13521 13522 13527 13528 13532 13533 13535 13537 13540 13545 13546 13547 13549 13550 13551 13552 13556 13558 13562 13564 13566 13568 13570 13571 13572 13573 13574 13575 13576 13578 13584 13585 13587 13588 13590 13591 13595 13596 13599 13602 13603 13607 13609 13611 13613 13614 13615 13616 13617 13618 13619 13622 13623 13628 13632 13634 13636 13638 13639 13641 13645 13646 13649 13651 13653 13655 13657 13659 13662 13664 13666 13667 13669 13670 13671 13673 13677 13679 13692 13693 13701 13704 13705 13709 13710 13711 13713 13714 13715 13719 13725 13730 13732 13734 13735 13738 13739 13741 13744 13747 13748 13750 13752 13756 13759 13760 13761 13765 13766 13769 13770 13774 13776 13777 13778 13780 13782 13784 13786 13787 13793 13794 13795 13796 13800 13804 13805 13806 13808 13810 13814 13822 13823 13825 13829 13830 13833 13835 13836 13839 13840 13843 13844 13845 13846 13847 13850 13851 13852 13854 13856 13859 13863 13865 13869 13870 13873 13875 13885 13888 13889 13890 13893 13900 13902 13905 13906 13908 13913 13914 13915 13918 13919 13920 13923 13924 13925 13926 13927 13934 13936 13937 13938 13939 13940 13941 13942 13944 13946 13947 13949 13951 13952 13953 13959 13960 13961 13963 13965 13968 13970 13972 13975 13978 13980 13981 13982 13991 13993 13995 13997 14001 14003 14005 14008 14009 14012 14014 14018 14019 14020 14022 14024 14028 14029 14040 14041 14043 14050 14052 14053 14056 14059 14062 14063 14064 14065 14067 14068 14073 14074 14075 14077 14079 14082 14083 14086 14088 14089 14090 14094 14096 14097 14099 14102 14104 14105 14112 14114 14122 14126 14127 14129 14130 14131 14132 14133 14134 14137 14140 14141 14145 14146 14150 14151 14152 14156 14158 14159 14165 14172 14174 14175 14178 14179 14183 14184 14188 14189 14193 14195 14196 14197 14199 14200 14202 14204 14205 14209 14210 14212 14215 14216 14218 14220 14224 14225 14227 14228 14230 14235 14237 14238 14240 14243 14245 14246 14247 14250 14251 14253 14255 14256 14258 14260 14264 14267 14274 14276 14277 14279 14287 14288 14289 14290 14294 14296 14297 14303 14306 14307 14309 14310 14311 14315 14316 14322 14325 14333 14335 14337 14349 14350 14351 14352 14358 14359 14361 14363 14364 14365 14366 14368 14369 14371 14376 14381 14382 14385 14387 14388 14390 14391 14392 14395 14396 14397 14398 14402 14403 14405 14407 14408 14411 14413 14415 14418 14423 14425 14426 14427 14431 14436 14438 14439 14443 14444 14446 14449 14450 14451 14452 14456 14457 14458 14459 14466 14467 14468 14469 14472 14474 14478 14482 14489 14490 14491 14493 14496 14499 14503 14505 14506 14509 14512 14513 14514 14518 14519 14520 14521 14523 14525 14527 14534 14535 14536 14537 14538 14539 14541 14544 14547 14549 14551 14553 14558 14559 14561 14562 14564 14565 14570 14571 14572 14575 14577 14578 14580 14581 14585 14586 14588 14590 14591 14597 14598 14602 14607 14608 14614 14616 14617 14620 14622 14625 14626 14627 14629 14631 14632 14634 14636 14638 14641 14646 14649 14650 14653 14655 14656 14658 14660 14661 14662 14664 14666 14669 14675 14685 14688 14690 14691 14692 14697 14698 14700 14702 14703 14704 14708 14709 14710 14711 14712 14713 14714 14718 14719 14729 14734 14739 14741 14744 14745 14746 14747 14749 14750 14752 14754 14759 14762 14766 14767 14772 14775 14778 14780 14781 14782 14785 14787 14791 14792 14794 14796 14798 14799 14802 14803 14813 14816 14817 14819 14820 14821 14823 14824 14825 14826 14828 14830 14835 14837 14838 14840 14841 14846 14847 14848 14854 14855 14856 14858 14861 14867 14868 14869 14870 14876 14879 14883 14886 14890 14897 14898 14899 14901 14904 14905 14907 14909 14910 14911 14913 14917 14918 14919 14921 14925 14926 14927 14928 14929 14930 14931 14935 14936 14938 14941 14942 14944 14946 14948 14950 14951 14952 14953 14954 14956 14958 14961 14962 14963 14964 14965 14966 14970 14972 14973 14975 14977 14980 14981 14983 14985 14987 14988 14991 14993 14995 14996 14997 14998 14999 15000 15002 15004 15005 15006 15007 15008 15010 15011 15014 15017 15018 15019 15020 15022 15025 15026 15028 15031 15034 15036 15037 15040 15043 15045 15050 15052 15054 15055 15056 15057 15061 15063 15066 15068 15069 15073 15075 15078 15082 15084 15086 15088 15089 15090 15091 15095 15102 15103 15106 15109 15111 15114 15116 15117 15118 15119 15121 15123 15125 15127 15129 15131 15135 15138 15143 15144 15145 15149 15151 15152 15153 15155 15157 15160 15166 15173 15176 15177 15178 15182 15184 15185 15188 15189 15193 15194 15195 15197 15199 15200 15207 15208 15211 15212 15213 15215 15219 15221 15223 15224 15238 15241 15244 15245 15246 15250 15251 15252 15253 15262 15263 15268 15270 15277 15278 15279 15280 15285 15286 15287 15289 15293 15294 15298 15310 15312 15317 15318 15323 15324 15325 15328 15329 15330 15331 15333 15334 15336 15337 15339 15340 15341 15342 15343 15345 15348 15349 15351 15355 15357 15358 15359 15361 15362 15368 15371 15377 15378 15379 15381 15385 15386 15393 15395 15397 15398 15399 15400 15403 15405 15408 15409 15412 15413 15416 15417 15418 15419 15421 15422 15423 15425 15427 15428 15430 15434 15436 15442 15443 15445 15449 15450 15452 15453 15454 15456 15457 15458 15459 15460 15463 15464 15465 15468 15469 15470 15473 15475 15476 15481 15483 15484 15485 15486 15490 15492 15496 15497 15502 15503 15505 15506 15508 15509 15511 15513 15516 15518 15520 15524 15525 15526 15528 15529 15531 15533 15534 15536 15537 15538 15539 15542 15544 15546 15548 15550 15553 15554 15555 15556 15558 15559 15560 15567 15568 15570 15577 15579 15582 15583 15585 15586 15587 15588 15590 15595 15596 15598 15600 15604 15606 15613 15616 15617 15619 15621 15623 15624 15630 15637 15638 15640 15642 15644 15647 15648 15649 15650 15652 15653 15656 15661 15667 15668 15669 15670 15672 15673 15674 15675 15676 15678 15680 15681 15685 15692 15693 15705 15706 15708 15709 15711 15712 15713 15715 15717 15720 15722 15723 15725 15726 15728 15731 15733 15735 15736 15737 15738 15739 15741 15742 15744 15745 15753 15754 15755 15756 15757 15759 15760 15761 15763 15766 15769 15771 15772 15774 15777 15781 15784 15785 15786 15789 15792 15796 15798 15799 15801 15802 15803 15804 15805 15806 15807 15808 15809 15816 15818 15820 15822 15824 15825 15826 15827 15830 15834 15835 15836 15844 15849 15850 15851 15852 15856 15857 15863 15864 15865 15867 15871 15874 15876 15878 15879 15881 15885 15886 15887 15890 15891 15893 15896 15897 15898 15900 15906 15907 15908 15909 15912 15913 15914 15915 15916 15917 15919 15923 15925 15926 15927 15928 15930 15932 15933 15937 15941 15945 15946 15947 15948 15949 15950 15951 15952 15953 15954 15961 15963 15965 15972 15973 15976 15978 15979 15981 15982 15983 15985 15986 15987 15989 15990 15992 15997 16000 16002 16003 16004 16006 16011 16013 16014 16015 16018 16020 16022 16025 16026 16028 16031 16032 16033 16040 16041 16046 16048 16049 16050 16052 16055 16058 16059 16061 16064 16067 16068 16069 16072 16075 16077 16078 16079 16080 16082 16084 16085 16086 16089 16097 16098 16099 16100 16112 16116 16120 16122 16126 16128 16135 16138 16139 16141 16145 16146 16149 16151 16152 16155 16158 16161 16163 16164 16167 16169 16170 16173 16175 16176 16179 16180 16181 16187 16191 16193 16196 16198 16199 16201 16204 16206 16209 16210 16213 16214 16216 16220 16223 16225 16228 16229 16230 16233 16240 16242 16244 16245 16246 16247 16249 16251 16253 16255 16256 16257 16266 16271 16272 16276 16278 16279 16280 16283 16284 16285 16287 16290 16298 16299 16300 16301 16302 16304 16305 16307 16313 16317 16318 16320 16324 16326 16327 16328 16331 16332 16333 16334 16335 16336 16337 16338 16339 16342 16343 16345 16346 16347 16352 16354 16359 16360 16361 16362 16363 16364 16365 16370 16372 16373 16374 16378 16382 16383 16385 16386 16388 16390 16393 16394 16395 16396 16398 16399 16402 16403 16404 16405 16406 16410 16413 16415 16418 16422 16423 16426 16427 16431 16435 16438 16439 16442 16443 16444 16445 16448 16449 16450 16451 16462 16464 16466 16469 16473 16474 16477 16480 16482 16485 16488 16490 16493 16496 16498 16499 16502 16504 16507 16509 16511 16512 16513 16519 16522 16524 16525 16527 16532 16533 16534 16538 16539 16542 16544 16545 16550 16552 16554 16555 16556 16561 16565 16567 16568 16570 16571 16573 16574 16582 16583 16584 16585 16586 16588 16590 16594 16596 16598 16603 16606 16609 16611 16612 16613 16616 16617 16625 16626 16627 16630 16631 16637 16638 16639 16640 16642 16643 16645 16646 16647 16653 16656 16657 16659 16660 16661 16662 16663 16665 16667 16668 16669 16670 16672 16673 16674 16676 16677 16678 16679 16681 16682 16685 16689 16695 16697 16698 16701 16702 16705 16708 16709 16710 16711 16712 16717 16720 16729 16733 16735 16737 16738 16747 16748 16750 16752 16755 16756 16762 16763 16764 16767 16768 16774 16775 16780 16781 16782 16784 16785 16789 16791 16792 16793 16794 16802 16803 16807 16809 16811 16814 16815 16816 16823 16827 16828 16831 16836 16841 16844 16845 16846 16851 16853 16856 16857 16861 16863 16865 16866 16868 16869 16870 16872 16876 16879 16880 16883 16886 16891 16894 16895 16897 16904 16907 16908 16909 16912 16914 16915 16920 16921 16926 16927 16931 16932 16933 16935 16936 16938 16939 16940 16941 16942 16943 16944 16946 16949 16951 16955 16957 16958 16960 16961 16962 16963 16965 16967 16968 16971 16977 16979 16986 16988 16990 16994 16998 17001 17005 17006 17009 17010 17015 17016 17018 17019 17020 17022 17030 17031 17035 17036 17037 17041 17043 17046 17047 17048 17051 17052 17053 17057 17060 17062 17064 17065 17070 17071 17073 17075 17078 17079 17081 17082 17084 17085 17087 17089 17094 17095 17096 17098 17099 17110 17111 17112 17113 17114 17120 17121 17122 17123 17124 17127 17129 17130 17131 17132 17136 17138 17144 17145 17147 17151 17154 17157 17159 17160 17164 17166 17171 17172 17176 17179 17180 17182 17184 17187 17189 17193 17197 17198 17199 17200 17201 17208 17212 17214 17215 17218 17220 17221 17222 17224 17225 17233 17234 17235 17236 17239 17240 17241 17243 17244 17245 17246 17248 17250 17251 17252 17253 17257 17261 17262 17264 17267 17269 17270 17272 17274 17277 17278 17279 17281 17282 17283 17285 17293 17295 17296 17304 17305 17307 17310 17311 17316 17319 17323 17324 17325 17327 17328 17333 17337 17338 17343 17344 17345 17347 17350 17354 17355 17360 17361 17363 17365 17366 17369 17377 17378 17379 17380 17382 17383 17384 17385 17386 17388 17390 17392 17395 17396 17400 17403 17406 17407 17409 17411 17416 17419 17420 17422 17423 17424 17432 17433 17434 17439 17441 17443 17446 17450 17451 17454 17456 17459 17460 17461 17463 17464 17467 17470 17472 17475 17477 17480 17481 17482 17483 17485 17486 17488 17490 17491 17498 17502 17504 17508 17510 17513 17516 17517 17520 17527 17533 17535 17537 17542 17545 17546 17548 17551 17557 17559 17562 17563 17564 17565 17567 17570 17575 17577 17580 17582 17584 17596 17598 17599 17607 17611 17612 17614 17615 17617 17619 17624 17625 17626 17631 17633 17634 17638 17642 17643 17645 17647 17650 17652 17654 17659 17660 17662 17666 17668 17669 17670 17672 17673 17681 17688 17692 17695 17698 17699 17700 17701 17705 17709 17711 17714 17716 17718 17719 17720 17722 17724 17725 17726 17729 17731 17732 17734 17735 17736 17742 17748 17751 17752 17754 17755 17758 17764 17770 17775 17776 17778 17783 17784 17786 17788 17789 17793 17796 17798 17801 17803 17806 17808 17810 17813 17814 17817 17823 17824 17826 17827 17830 17833 17834 17842 17843 17852 17854 17855 17857 17859 17860 17861 17864 17865 17870 17873 17875 17876 17879 17882 17884 17885 17886 17887 17888 17892 17893 17894 17895 17896 17898 17899 17902 17903 17905 17909 17911 17915 17924 17927 17929 17931 17933 17939 17941 17943 17944 17948 17949 17952 17953 17954 17956 17960 17961 17963 17965 17970 17971 17974 17976 17978 17987 17989 17992 17993 17994 17997 17998 18000 18001 18005 18007 18008 18009 18010 18012 18014 18015 18018 18020 18021 18022 18023 18027 18031 18032 18034 18037 18038 18041 18043 18044 18046 18047 18052 18053 18059 18061 18066 18068 18069 18071 18072 18073 18076 18077 18079 18080 18081 18083 18087 18089 18093 18095 18096 18099 18102 18105 18107 18109 18110 18114 18117 18120 18122 18125 18126 18128 18131 18134 18135 18140 18146 18147 18148 18149 18150 18151 18152 18158 18159 18162 18167 18169 18171 18174 18176 18177 18178 18181 18183 18184 18186 18190 18191 18194 18195 18198 18199 18200 18201 18202 18205 18206 18207 18211 18214 18217 18221 18224 18228 18230 18236 18239 18241 18247 18250 18252 18254 18255 18257 18261 18265 18267 18270 18273 18275 18276 18278 18279 18280 18281 18282 18287 18293 18295 18297 18299 18300 18304 18305 18308 18309 18312 18314 18320 18322 18324 18325 18328 18329 18330 18331 18332 18333 18335 18336 18337 18338 18341 18346 18349 18350 18351 18353 18356 18358 18361 18362 18370 18371 18374 18380 18382 18383 18385 18386 18389 18390 18393 18394 18395 18397 18400 18403 18408 18409 18411 18414 18416 18417 18419 18420 18422 18424 18425 18426 18430 18432 18436 18438 18439 18441 18442 18446 18449 18450 18452 18455 18456 18457 18460 18461 18462 18463 18464 18469 18471 18473 18474 18476 18477 18479 18481 18486 18488 18489 18490 18491 18493 18498 18499 18502 18503 18505 18511 18514 18515 18519 18520 18523 18524 18527 18530 18531 18534 18536 18548 18552 18555 18557 18558 18559 18560 18561 18565 18568 18569 18570 18572 18574 18576 18580 18582 18583 18585 18588 18589 18590 18592 18593 18600 18602 18605 18608 18610 18611 18613 18617 18620 18622 18625 18626 18627 18631 18634 18635 18642 18643 18649 18652 18655 18656 18658 18659 18660 18661 18662 18665 18667 18668 18669 18671 18672 18673 18674 18675 18678 18680 18682 18690 18693 18697 18698 18700 18701 18702 18703 18704 18706 18707 18710 18713 18715 18720 18724 18725 18726 18728 18731 18733 18734 18736 18737 18739 18741 18744 18749 18751 18752 18754 18757 18758 18761 18763 18764 18770 18772 18773 18774 18775 18779 18780 18781 18787 18790 18794 18795 18796 18802 18804 18805 18806 18807 18811 18814 18815 18816 18819 18820 18824 18828 18835 18836 18839 18841 18842 18844 18848 18850 18851 18853 18856 18860 18864 18871 18875 18876 18877 18882 18884 18885 18888 18890 18891 18892 18897 18899 18900 18901 18902 18903 18904 18905 18908 18912 18914 18917 18920 18921 18922 18924 18927 18932 18934 18936 18937 18938 18939 18940 18943 18944 18945 18947 18948 18949 18951 18955 18956 18957 18960 18962 18966 18967 18968 18969 18974 18978 18979 18980 18985 18989 18993 18995 19003 19009 19010 19011 19014 19015 19017 19018 19021 19022 19023 19025 19027 19028 19029 19037 19039 19041 19043 19044 19048 19050 19051 19059 19061 19062 19068 19069 19072 19075 19077 19081 19082 19083 19087 19088 19091 19095 19096 19098 19100 19105 19108 19110 19111 19113 19117 19118 19119 19120 19127 19128 19129 19130 19132 19138 19139 19140 19141 19142 19143 19144 19145 19146 19147 19150 19153 19156 19157 19159 19164 19168 19171 19174 19175 19177 19179 19181 19182 19184 19186 19187 19188 19191 19192 19194 19195 19199 19202 19205 19209 19211 19214 19215 19217 19220 19224 19226 19228 19229 19230 19231 19232 19233 19235 19237 19240 19242 19244 19251 19252 19253 19254 19256 19257 19260 19261 19263 19266 19267 19268 19272 19273 19276 19277 19278 19281 19282 19285 19287 19289 19290 19296 19298 19299 19300 19301 19304 19305 19306 19311 19317 19319 19321 19323 19324 19325 19326 19328 19332 19335 19336 19337 19338 19339 19340 19342 19344 19345 19346 19350 19351 19357 19360 19361 19362 19367 19373 19379 19388 19394 19396 19400 19402 19403 19404 19405 19409 19411 19413 19415 19419 19420 19421 19426 19429 19430 19431 19432 19435 19438 19443 19445 19446 19451 19452 19453 19454 19456 19457 19458 19459 19460 19464 19474 19475 19476 19477 19481 19482 19483 19489 19492 19493 19495 19497 19498 19499 19500 19501 19504 19506 19515 19516 19521 19524 19525 19526 19527 19528 19529 19532 19533 19534 19535 19542 19544 19548 19549 19550 19551 19554 19555 19558 19562 19564 19570 19571 19572 19573 19574 19580 19581 19582 19588 19590 19591 19594 19596 19598 19601 19606 19608 19612 19618 19620 19621 19622 19624 19625 19626 19627 19629 19630 19631 19632 19633 19637 19639 19640 19643 19647 19648 19650 19652 19655 19656 19657 19661 19662 19663 19664 19666 19667 19670 19671 19672 19674 19675 19676 19679 19685 19686 19688 19691 19693 19694 19695 19696 19699 19702 19705 19706 19707 19710 19711 19712 19721 19723 19725 19727 19729 19736 19737 19738 19742 19744 19746 19747 19748 19751 19752 19754 19755 19760 19763 19765 19768 19774 19775 19776 19778 19781 19783 19784 19787 19788 19793 19797 19800 19804 19806 19807 19808 19809 19810 19811 19812 19815 19817 19821 19826 19831 19832 19833 19838 19845 19846 19847 19848 19851 19852 19853 19854 19855 19857 19858 19859 19861 19863 19866 19867 19868 19869 19870 19871 19872 19873 19876 19877 19878 19883 19884 19887 19888 19892 19894 19896 19898 19899 19902 19909 19912 19913 19924 19925 19932 19933 19936 19945 19946 19953 19954 19956 19959 19960 19962 19964 19966 19978 19979 19980 19982 19983 19985 19987 19988 19989 19990 19993 19994 19995 20001 20002 20003 20007 20010 20011 20013 20018 20023 20025 20026 20028 20029 20034 20035 20037 20043 20046 20047 20049 20050 20052 20053 20055 20056 20058 20060 20064 20068 20070 20072 20079 20080 20081 20089 20090 20095 20097 20102 20103 20104 20105 20108 20113 20117 20118 20119 20120 20123 20127 20133 20134 20135 20139 20143 20144 20150 20151 20152 20153 20154 20155 20157 20158 20163 20165 20167 20168 20169 20172 20173 20175 20176 20177 20180 20183 20186 20187 20189 20190 20191 20194 20196 20198 20199 20200 20202 20203 20207 20209 20211 20212 20214 20215 20217 20224 20225 20227 20228 20229 20231 20232 20233 20234 20236 20237 20240 20242 20249 20250 20251 20254 20257 20259 20260 20261 20263 20265 20266 20267 20269 20271 20272 20273 20274 20277 20279 20281 20282 20283 20285 20286 20287 20288 20290 20291 20293 20296 20297 20299 20303 20304 20311 20315 20317 20318 20321 20330 20332 20333 20336 20339 20340 20342 20344 20347 20348 20350 20351 20352 20353 20354 20355 20358 20359 20361 20366 20368 20370 20371 20376 20377 20378 20379 20380 20381 20383 20387 20388 20390 20392 20394 20395 20396 20397 20399 20400 20403 20404 20407 20408 20409 20410 20415 20416 20419 20420 20421 20423 20427 20430 20431 20436 20440 20444 20445 20450 20452 20455 20459 20460 20462 20463 20464 20465 20466 20468 20469 20471 20472 20474 20475 20479 20483 20484 20485 20486 20488 20491 20495 20496 20497 20499 20500 20501 20502 20506 20508 20509 20514 20515 20519 20521 20522 20525 20527 20529 20530 20533 20535 20541 20543 20544 20545 20546 20547 20550 20552 20557 20558 20560 20562 20566 20568 20569 20571 20575 20577 20579 20580 20581 20586 20589 20590 20591 20599 20600 20601 20602 20606 20607 20609 20612 20614 20615 20616 20617 20618 20619 20621 20623 20626 20629 20630 20634 20636 20638 20640 20641 20642 20644 20647 20648 20650 20652 20655 20656 20657 20659 20662 20663 20664 20665 20669 20670 20672 20675 20678 20681 20682 20688 20692 20693 20699 20700 20705 20711 20714 20715 20717 20719 20720 20722 20724 20728 20730 20733 20734 20737 20739 20740 20741 20743 20744 20746 20750 20751 20752 20755 20757 20758 20761 20763 20765 20766 20768 20772 20775 20778 20780 20782 20783 20785 20787 20788 20791 20793 20794 20796 20797 20798 20800 20803 20804 20805 20806 20807 20809 20810 20811 20814 20816 20824 20828 20829 20834 20835 20838 20839 20840 20842 20844 20847 20848 20849 20850 20854 20855 20856 20859 20863 20865 20867 20870 20871 20874 20876 20877 20880 20881 20882 20883 20884 20888 20889 20891 20893 20896 20897 20899 20905 20907 20910 20911 20913 20915 20916 20917 20918 20920 20921 20922 20924 20926 20930 20932 20933 20936 20937 20938 20940 20942 20944 20945 20947 20948 20949 20951 20955 20956 20957 20959 20960 20961 20964 20967 20970 20971 20974 20976 20977 20978 20980 20981 20986 20989 20991 20993 20996 20997 21003 21004 21007 21012 21017 21019 21020 21021 21022 21023 21025 21026 21027 21028 21029 21031 21032 21033 21034 21036 21037 21039 21040 21041 21045 21046 21049 21052 21053 21054 21056 21059 21060 21063 21066 21067 21069 21072 21073 21075 21080 21085 21087 21090 21093 21094 21096 21099 21100 21102 21103 21108 21109 21111 21115 21116 21119 21121 21127 21129 21131 21132 21135 21138 21140 21141 21144 21145 21146 21147 21148 21152 21154 21155 21156 21158 21165 21167 21171 21175 21176 21177 21178 21180 21183 21184 21189 21193 21196 21204 21207 21208 21209 21213 21223 21225 21231 21233 21235 21236 21240 21241 21244 21246 21247 21249 21252 21254 21258 21259 21260 21263 21264 21272 21275 21276 21277 21279 21280 21282 21283 21286 21290 21291 21296 21297 21299 21305 21306 21310 21315 21316 21320 21323 21324 21327 21328 21332 21334 21337 21338 21339 21341 21342 21343 21345 21347 21349 21350 21352 21353 21354 21356 21366 21368 21371 21372 21373 21376 21381 21382 21383 21387 21389 21390 21391 21392 21393 21394 21395 21399 21400 21402 21403 21408 21410 21414 21417 21422 21425 21427 21428 21429 21430 21431 21433 21434 21435 21436 21438 21446 21450 21451 21455 21456 21458 21459 21461 21464 21465 21469 21475 21477 21479 21480 21484 21488 21489 21494 21495 21498 21499 21500 21501 21505 21508 21511 21512 21514 21516 21517 21521 21526 21527 21528 21530 21533 21536 21541 21542 21546 21548 21549 21550 21551 21553 21554 21557 21558 21559 21561 21563 21569 21571 21574 21576 21582 21583 21587 21589 21591 21592 21593 21594 21596 21597 21600 21601 21604 21605 21607 21609 21610 21613 21617 21620 21623 21628 21629 21630 21631 21633 21638 21642 21643 21645 21647 21649 21651 21653 21654 21656 21657 21662 21665 21666 21673 21674 21676 21679 21682 21685 21686 21687 21690 21691 21697 21698 21701 21702 21706 21708 21710 21712 21713 21715 21716 21720 21721 21723 21724 21727 21728 21729 21730 21731 21733 21734 21736 21740 21742 21743 21744 21745 21747 21748 21750 21755 21759 21760 21765 21769 21770 21771 21772 21774 21778 21783 21785 21786 21789 21791 21793 21794 21796 21797 21803 21808 21809 21812 21814 21815 21816 21819 21823 21825 21826 21827 21831 21835 21837 21844 21846 21848 21849 21851 21853 21854 21856 21857 21860 21861 21867 21869 21873 21874 21877 21878 21879 21883 21885 21886 21887 21889 21892 21893 21894 21895 21897 21902 21905 21909 21916 21919 21920 21927 21928 21930 21932 21934 21935 21937 21939 21942 21944 21947 21949 21957 21958 21959 21960 21963 21964 21969 21972 21973 21974 21977 21978 21983 21985 21987 21989 21990 21992 21997 22000 22002 22004 22006 22015 22017 22019 22020 22024 22025 22026 22034 22035 22038 22039 22042 22044 22049 22050 22052 22056 22057 22063 22065 22069 22073 22074 22075 22076 22078 22081 22088 22089 22093 22094 22096 22098 22102 22104 22108 22109 22111 22115 22117 22119 22125 22126 22131 22134 22135 22137 22138 22139 22140 22141 22143 22147 22149 22152 22154 22155 22158 22159 22160 22163 22164 22165 22167 22169 22171 22173 22176 22179 22181 22191 22192 22193 22195 22199 22200 22204 22207 22208 22210 22211 22217 22226 22227 22238 22240 22246 22248 22250 22252 22253 22254 22255 22256 22260 22265 22267 22270 22272 22273 22274 22278 22280 22284 22285 22286 22287 22288 22289 22290 22292 22294 22297 22300 22302 22309 22312 22314 22318 22323 22325 22326 22330 22331 22333 22336 22341 22342 22343 22345 22347 22348 22350 22357 22359 22361 22369 22372 22373 22375 22384 22388 22389 22391 22394 22396 22397 22398 22400 22401 22402 22408 22409 22414 22417 22418 22421 22422 22426 22429 22431 22435 22436 22440 22441 22445 22448 22450 22453 22454 22458 22460 22462 22464 22467 22469 22475 22476 22482 22486 22490 22491 22493 22494 22497 22499 22500 22505 22506 22510 22511 22514 22515 22517 22518 22519 22521 22524 22525 22528 22529 22530 22532 22534 22537 22538 22540 22546 22547 22550 22551 22555 22556 22557 22558 22559 22562 22563 22564 22565 22566 22569 22573 22574 22576 22577 22578 22581 22582 22585 22587 22589 22594 22595 22598 22601 22602 22607 22612 22613 22616 22620 22622 22624 22631 22634 22636 22637 22638 22640 22642 22644 22645 22647 22650 22652 22656 22659 22662 22669 22672 22675 22679 22682 22683 22689 22693 22697 22698 22699 22701 22703 22705 22706 22707 22708 22710 22712 22715 22720 22721 22722 22724 22725 22726 22730 22731 22734 22735 22739 22740 22743 22744 22746 22747 22749 22755 22761 22762 22765 22769 22770 22773 22774 22781 22784 22787 22788 22790 22792 22796 22798 22808 22810 22812 22814 22815 22817 22819 22820 22821 22822 22823 22824 22826 22827 22828 22829 22830 22831 22832 22834 22835 22839 22840 22841 22842 22843 22844 22847 22857 22858 22860 22862 22864 22866 22867 22870 22872 22873 22874 22877 22879 22880 22881 22883 22885 22886 22887 22889 22892 22893 22895 22897 22898 22900 22902 22903 22905 22906 22912 22916 22922 22925 22928 22929 22930 22934 22936 22941 22943 22950 22954 22955 22956 22957 22959 22961 22962 22964 22969 22971 22972 22974 22976 22979 22981 22983 22987 22989 22991 22993 22994 22996 23000 23004 23007 23008 23010 23014 23017 23018 23019 23020 23022 23025 23027 23028 23031 23032 23034 23038 23041 23042 23044 23046 23048 23051 23052 23053 23057 23058 23061 23062 23065 23069 23071 23072 23078 23079 23082 23085 23086 23089 23093 23097 23104 23106 23107 23110 23112 23113 23114 23115 23116 23119 23121 23122 23125 23126 23128 23131 23135 23139 23140 23143 23148 23150 23151 23154 23156 23158 23159 23160 23162 23163 23164 23167 23168 23170 23172 23173 23175 23176 23178 23181 23182 23183 23184 23194 23195 23200 23207 23210 23216 23217 23219 23229 23230 23231 23232 23233 23237 23242 23243 23245 23247 23248 23250 23252 23254 23256 23259 23265 23266 23267 23269 23271 23272 23277 23278 23279 23281 23287 23289 23294 23295 23300 23302 23303 23304 23305 23307 23312 23313 23316 23317 23320 23321 23322 23324 23325 23327 23328 23329 23334 23336 23337 23339 23342 23343 23344 23345 23348 23349 23352 23353 23355 23356 23360 23362 23364 23365 23366 23367 23369 23370 23373 23375 23379 23382 23383 23386 23389 23390 23391 23394 23395 23396 23399 23406 23412 23415 23416 23418 23420 23422 23423 23424 23427 23428 23429 23430 23432 23434 23435 23437 23438 23440 23441 23447 23449 23450 23451 23453 23457 23458 23460 23461 23462 23465 23468 23470 23472 23474 23475 23479 23480 23481 23487 23488 23492 23493 23495 23498 23499 23501 23502 23505 23507 23509 23513 23514 23516 23523 23525 23526 23528 23529 23531 23533 23535 23536 23537 23539 23543 23544 23547 23550 23553 23556 23558 23559 23561 23562 23564 23568 23569 23572 23574 23575 23582 23584 23591 23593 23594 23596 23600 23602 23609 23613 23615 23616 23619 23620 23621 23622 23623 23625 23627 23628 23629 23632 23633 23639 23640 23647 23648 23649 23662 23664 23665 23668 23670 23672 23677 23678 23680 23681 23686 23697 23698 23699 23701 23703 23705 23708 23710 23711 23712 23715 23716 23717 23720 23721 23722 23723 23727 23729 23731 23732 23733 23734 23736 23737 23738 23741 23742 23744 23747 23749 23754 23756 23757 23758 23759 23760 23762 23763 23765 23767 23769 23771 23772 23773 23774 23775 23776 23779 23780 23785 23786 23790 23796 23797 23798 23799 23801 23802 23803 23805 23806 23807 23810 23811 23815 23816 23821 23824 23827 23828 23829 23832 23834 23835 23836 23843 23851 23852 23858 23859 23860 23861 23868 23870 23874 23876 23880 23882 23883 23884 23886 23888 23890 23891 23894 23895 23896 23897 23899 23902 23904 23908 23911 23912 23916 23919 23920 23928 23929 23930 23931 23934 23939 23943 23944 23945 23947 23948 23951 23952 23953 23959 23961 23965 23966 23968 23970 23971 23972 23973 23974 23975 23976 23980 23984 23985 23990 23991 23992 23993 23994 23995 23997 24000 24003 24004 24005 24012 24014 24016 24018 24019 24022 24023 24025 24029 24031 24032 24033 24035 24036 24038 24040 24041 24044 24045 24048 24050 24052 24054 24057 24060 24063 24065 24071 24075 24076 24078 24079 24080 24082 24084 24085 24086 24087 24090 24092 24093 24094 24095 24097 24100 24101 24106 24108 24109 24110 24112 24116 24119 24123 24125 24128 24131 24132 24133 24134 24136 24140 24141 24143 24145 24146 24147 24148 24151 24153 24161 24162 24163 24164 24165 24168 24170 24173 24174 24175 24177 24182 24183 24185 24186 24187 24188 24191 24196 24199 24201 24203 24204 24208 24211 24214 24216 24217 24218 24219 24221 24223 24224 24226 24227 24230 24231 24232 24233 24235 24238 24240 24243 24245 24246 24247 24248 24249 24251 24253 24254 24255 24256 24257 24261 24262 24264 24266 24271 24273 24276 24280 24281 24295 24302 24303 24304 24305 24307 24310 24311 24312 24313 24315 24319 24321 24322 24323 24327 24328 24330 24331 24332 24334 24339 24340 24341 24342 24343 24344 24351 24352 24356 24357 24362 24365 24366 24368 24373 24375 24377 24383 24384 24387 24388 24394 24395 24396 24397 24398 24399 24401 24402 24403 24404 24406 24408 24410 24411 24412 24414 24417 24419 24420 24421 24427 24429 24430 24431 24433 24438 24441 24442 24443 24447 24451 24454 24456 24457 24462 24464 24467 24469 24470 24472 24474 24475 24476 24481 24483 24486 24498 24500 24507 24508 24509 24513 24514 24515 24516 24522 24523 24525 24526 24529 24531 24532 24536 24537 24538 24539 24542 24544 24545 24546 24547 24549 24553 24556 24560 24562 24565 24566 24568 24569 24577 24579 24580 24581 24582 24585 24586 24588 24591 24593 24596 24598 24601 24602 24609 24610 24615 24617 24618 24619 24621 24622 24626 24629 24637 24643 24644 24645 24646 24647 24648 24649 24653 24655 24656 24658 24662 24664 24665 24667 24672 24674 24676 24678 24679 24680 24682 24685 24689 24690 24692 24698 24699 24702 24704 24705 24706 24708 24710 24712 24714 24718 24719 24721 24729 24734 24735 24739 24742 24743 24749 24751 24752 24753 24755 24760 24763 24772 24774 24776 24778 24780 24781 24784 24785 24791 24793 24795 24797 24798 24799 24802 24803 24806 24811 24812 24816 24824 24826 24827 24832 24833 24834 24835 24836 24837 24840 24845 24846 24849 24851 24853 24862 24863 24865 24869 24870 24871 24877 24879 24881 24882 24885 24887 24889 24890 24891 24893 24894 24897 24901 24902 24903 24904 24906 24907 24908 24910 24914 24916 24920 24921 24923 24924 24925 24927 24929 24932 24934 24936 24938 24939 24940 24941 24942 24949 24950 24951 24953 24954 24960 24962 24969 24973 24974 24975 24976 24977 24981 24988 24989 24994 24997 24998 24999 25001 25004 25007 25009 25011 25013 25015 25017 25018 25020 25029 25030 25031 25033 25035 25036 25038 25044 25046 25048 25049 25050 25051 25053 25054 25057 25058 25060 25061 25063 25066 25068 25070 25076 25079 25081 25082 25088 25089 25090 25093 25094 25096 25098 25103 25104 25105 25108 25109 25110 25111 25112 25115 25116 25119 25121 25123 25124 25126 25128 25129 25130 25131 25136 25137 25142 25145 25146 25148 25151 25152 25156 25157 25158 25162 25166 25167 25168 25169 25170 25171 25172 25174 25180 25183 25185 25187 25188 25189 25194 25196 25197 25198 25206 25207 25208 25212 25217 25219 25221 25223 25224 25227 25228 25229 25230 25232 25234 25238 25240 25241 25242 25252 25253 25256 25257 25258 25260 25261 25266 25271 25272 25274 25276 25277 25278 25280 25282 25283 25285 25292 25295 25298 25299 25300 25303 25307 25309 25310 25311 25313 25315 25316 25317 25320 25321 25322 25324 25331 25332 25333 25335 25336 25337 25338 25341 25342 25348 25353 25356 25357 25362 25363 25366 25367 25368 25371 25374 25378 25380 25381 25382 25396 25399 25401 25402 25403 25407 25409 25410 25411 25414 25416 25417 25418 25419 25422 25423 25424 25425 25426 25427 25428 25430 25431 25433 25436 25438 25440 25444 25447 25449 25450 25451 25452 25454 25455 25459 25460 25461 25463 25466 25467 25468 25473 25480 25488 25492 25494 25496 25497 25498 25504 25505 25506 25509 25512 25513 25514 25517 25519 25520 25526 25528 25536 25538 25543 25545 25546 25547 25548 25549 25552 25554 25556 25557 25558 25560 25562 25563 25565 25566 25567 25568 25569 25570 25573 25578 25579 25581 25583 25585 25586 25587 25589 25590 25593 25600 25605 25607 25608 25610 25611 25616 25617 25620 25622 25624 25626 25627 25629 25631 25633 25634 25638 25639 25641 25649 25657 25660 25661 25662 25664 25665 25672 25677 25678 25680 25684 25685 25687 25689 25690 25693 25694 25697 25698 25706 25707 25708 25712 25713 25715 25717 25718 25719 25721 25722 25728 25729 25730 25731 25733 25735 25736 25744 25748 25751 25757 25759 25760 25762 25765 25768 25769 25770 25772 25776 25779 25780 25781 25784 25785 25786 25787 25788 25789 25793 25795 25796 25797 25798 25800 25803 25807 25809 25813 25819 25822 25824 25826 25829 25831 25832 25837 25838 25842 25843 25844 25845 25846 25853 25855 25856 25858 25859 25863 25866 25867 25868 25871 25874 25875 25876 25882 25883 25884 25885 25892 25893 25896 25897 25905 25907 25909 25910 25911 25913 25915 25919 25920 25922 25924 25928 25936 25937 25939 25941 25944 25946 25949 25950 25957 25959 25961 25962 25963 25965 25967 25968 25969 25973 25977 25978 25980 25987 25989 25990 25993 25998 26001 26002 26005 26006 26007 26009 26014 26015 26017 26020 26025 26027 26028 26031 26032 26037 26039 26040 26041 26042 26044 26047 26048 26049 26050 26055 26059 26060 26062 26066 26067 26070 26072 26073 26074 26078 26079 26081 26083 26086 26089 26090 26091 26096 26098 26099 26103 26104 26106 26108 26111 26114 26117 26118 26122 26123 26125 26127 26133 26135 26143 26144 26148 26149 26155 26156 26159 26161 26162 26163 26164 26165 26168 26170 26171 26173 26175 26176 26177 26178 26182 26183 26184 26186 26188 26189 26197 26198 26201 26203 26205 26207 26212 26216 26218 26221 26224 26226 26230 26231 26232 26234 26236 26237 26238 26241 26242 26248 26251 26257 26264 26268 26269 26270 26273 26275 26276 26277 26278 26286 26287 26289 26294 26295 26297 26298 26302 26305 26306 26309 26310 26311 26312 26313 26314 26316 26317 26318 26320 26321 26322 26323 26325 26328 26329 26331 26332 26333 26334 26336 26337 26339 26342 26344 26345 26350 26352 26353 26355 26358 26361 26363 26365 26369 26371 26372 26375 26378 26379 26381 26383 26384 26387 26388 26391 26393 26394 26396 26397 26403 26404 26405 26408 26410 26412 26413 26414 26420 26421 26423 26425 26426 26427 26429 26437 26438 26440 26443 26445 26447 26448 26449 26453 26454 26455 26458 26464 26466 26470 26471 26474 26479 26481 26482 26485 26486 26487 26488 26495 26498 26510 26512 26515 26521 26522 26523 26524 26527 26531 26535 26537 26538 26539 26541 26543 26545 26546 26548 26552 26553 26558 26559 26560 26561 26562 26564 26569 26570 26573 26575 26577 26590 26592 26594 26596 26597 26599 26600 26601 26605 26606 26610 26611 26612 26613 26614 26615 26616 26622 26624 26625 26626 26629 26631 26634 26640 26641 26642 26643 26649 26650 26654 26656 26657 26658 26659 26660 26666 26669 26671 26674 26677 26679 26680 26681 26683 26685 26688 26689 26691 26694 26695 26698 26702 26704 26706 26711 26716 26720 26722 26726 26727 26729 26730 26735 26736 26737 26744 26745 26746 26747 26750 26751 26754 26757 26760 26761 26762 26763 26764 26767 26768 26770 26776 26778 26780 26783 26785 26786 26788 26790 26791 26792 26793 26796 26797 26798 26802 26804 26814 26815 26816 26820 26823 26825 26826 26828 26829 26830 26831 26833 26837 26838 26842 26843 26845 26847 26848 26851 26852 26855 26856 26859 26861 26862 26863 26864 26866 26870 26871 26874 26877 26879 26880 26882 26885 26886 26888 26889 26890 26894 26897 26898 26899 26907 26909 26910 26912 26913 26915 26922 26923 26924 26926 26928 26931 26932 26935 26936 26937 26938 26941 26942 26944 26945 26955 26961 26964 26969 26970 26971 26972 26976 26979 26980 26981 26984 26985 26986 26987 26988 26992 26993 26995 26996 26997 27000 27002 27003 27004 27006 27010 27011 27013 27014 27016 27022 27023 27024 27028 27030 27033 27038 27039 27041 27045 27047 27048 27049 27051 27052 27054 27055 27061 27064 27065 27067 27069 27071 27072 27073 27075 27077 27079 27080 27096 27098 27101 27103 27104 27106 27109 27114 27116 27120 27124 27126 27128 27129 27130 27133 27134 27136 27141 27145 27146 27147 27148 27149 27150 27151 27152 27153 27154 27156 27160 27161 27162 27163 27165 27167 27169 27171 27175 27177 27179 27182 27187 27188 27190 27191 27192 27195 27200 27202 27203 27205 27207 27208 27212 27214 27215 27217 27218 27220 27231 27235 27236 27238 27239 27243 27251 27253 27254 27257 27258 27259 27262 27264 27266 27267 27274 27276 27277 27278 27279 27282 27284 27285 27287 27289 27290 27291 27294 27295 27296 27297 27298 27299 27302 27303 27305 27308 27310 27311 27312 27313 27314 27315 27317 27321 27325 27329 27334 27335 27336 27337 27339 27343 27344 27346 27357 27358 27359 27360 27361 27362 27365 27368 27369 27370 27371 27375 27377 27380 27381 27382 27383 27384 27387 27389 27390 27393 27395 27397 27398 27399 27400 27402 27407 27408 27410 27413 27414 27415 27416 27419 27422 27423 27426 27432 27435 27439 27440 27441 27443 27445 27446 27450 27451 27453 27455 27456 27457 27458 27459 27463 27466 27467 27468 27469 27471 27472 27474 27475 27476 27483 27484 27485 27490 27493 27494 27495 27497 27498 27501 27502 27503 27504 27507 27511 27512 27515 27517 27518 27522 27523 27524 27525 27527 27531 27532 27537 27539 27540 27541 27543 27547 27548 27549 27556 27563 27565 27566 27567 27568 27570 27572 27576 27578 27581 27583 27586 27587 27590 27593 27594 27597 27599 27601 27610 27618 27621 27623 27624 27625 27627 27629 27630 27631 27634 27637 27639 27640 27642 27643 27645 27646 27651 27652 27653 27655 27656 27659 27660 27662 27664 27665 27666 27668 27671 27676 27681 27688 27689 27691 27693 27694 27695 27696 27700 27702 27704 27705 27710 27712 27713 27715 27719 27721 27722 27723 27729 27731 27732 27735 27737 27742 27745 27746 27747 27748 27750 27751 27752 27753 27755 27756 27765 27766 27767 27771 27772 27779 27782 27783 27785 27786 27787 27788 27789 27792 27793 27794 27795 27798 27799 27804 27807 27810 27811 27812 27813 27814 27815 27816 27820 27825 27826 27827 27828 27829 27832 27834 27835 27836 27844 27845 27846 27848 27850 27853 27855 27856 27859 27860 27862 27865 27868 27869 27870 27872 27875 27876 27879 27881 27883 27886 27888 27892 27893 27900 27901 27903 27906 27913 27918 27925 27926 27928 27929 27934 27935 27938 27939 27941 27942 27944 27951 27952 27955 27957 27959 27961 27962 27964 27965 27967 27969 27972 27973 27976 27978 27979 27980 27983 27985 27987 27989 27993 27997 27999 28000 28001 28002 28003 28005 28006 28007 28011 28012 28014 28017 28020 28022 28023 28028 28029 28033 28035 28037 28039 28040 28042 28044 28046 28047 28059 28060 28063 28064 28066 28068 28069 28070 28071 28072 28073 28075 28078 28079 28082 28083 28085 28087 28089 28090 28091 28092 28093 28095 28096 28099 28100 28104 28106 28108 28111 28112 28125 28128 28130 28133 28135 28143 28145 28148 28150 28151 28153 28156 28160 28161 28162 28165 28166 28167 28170 28171 28174 28175 28176 28178 28179 28180 28181 28182 28183 28184 28185 28188 28189 28192 28197 28198 28200 28201 28202 28204 28206 28209 28210 28211 28212 28213 28214 28215 28217 28219 28225 28226 28228 28229 28230 28231 28234 28235 28236 28239 28240 28241 28247 28251 28255 28256 28257 28261 28262 28263 28264 28265 28266 28268 28271 28277 28278 28279 28280 28281 28283 28284 28286 28287 28288 28289 28290 28292 28294 28298 28300 28301 28302 28303 28304 28307 28308 28310 28311 28313 28314 28316 28317 28321 28325 28329 28330 28331 28333 28334 28335 28337 28338 28339 28340 28341 28342 28344 28345 28347 28349 28352 28353 28354 28355 28358 28359 28361 28365 28368 28369 28370 28374 28375 28376 28380 28390 28392 28393 28395 28396 28401 28403 28405 28406 28407 28408 28410 28413 28415 28416 28417 28419 28420 28424 28425 28428 28431 28433 28435 28438 28439 28443 28444 28446 28447 28450 28452 28454 28456 28458 28463 28464 28465 28467 28468 28470 28472 28477 28479 28482 28483 28484 28487 28489 28491 28492 28493 28501 28502 28503 28505 28508 28509 28510 28512 28517 28518 28520 28522 28523 28524 28525 28527 28528 28531 28537 28545 28546 28548 28551 28559 28560 28562 28563 28564 28565 28566 28567 28568 28572 28573 28575 28576 28578 28581 28582 28589 28595 28596 28597 28599 28605 28607 28610 28613 28614 28616 28619 28621 28625 28626 28628 28629 28633 28635 28636 28638 28640 28641 28642 28644 28645 28646 28648 28649 28650 28654 28658 28659 28660 28661 28664 28667 28670 28671 28674 28675 28680 28683 28685 28688 28689 28690 28691 28692 28695 28700 28701 28705 28706 28711 28714 28715 28716 28724 28725 28726 28727 28729 28730 28735 28736 28737 28739 28741 28747 28748 28750 28753 28754 28756 28757 28758 28760 28762 28764 28765 28767 28769 28770 28772 28775 28776 28777 28779 28780 28782 28784 28786 28789 28790 28794 28795 28797 28799 28800 28807 28809 28813 28815 28816 28819 28822 28824 28825 28827 28828 28829 28831 28833 28834 28836 28841 28842 28843 28845 28847 28852 28853 28854 28859 28864 28865 28868 28869 28870 28872 28874 28875 28877 28878 28879 28883 28884 28885 28886 28893 28894 28897 28898 28901 28905 28907 28916 28919 28920 28927 28928 28929 28933 28934 28935 28940 28943 28944 28950 28951 28955 28956 28957 28958 28963 28967 28975 28976 28977 28980 28982 28984 28986 28988 28989 28992 28993 28994 28995 28999 29000 29002 29004 29005 29006 29013 29015 29017 29020 29027 29028 29029 29030 29031 29034 29035 29037 29042 29043 29048 29049 29050 29053 29061 29063 29064 29067 29068 29071 29073 29074 29076 29078 29080 29081 29082 29083 29085 29086 29087 29089 29092 29093 29095 29099 29104 29105 29107 29108 29110 29111 29112 29115 29118 29120 29121 29122 29124 29125 29126 29129 29130 29132 29134 29135 29137 29139 29140 29143 29144 29145 29146 29150 29151 29156 29157 29158 29159 29167 29173 29174 29177 29181 29182 29184 29190 29195 29196 29202 29206 29207 29208 29210 29213 29214 29216 29218 29219 29220 29223 29227 29230 29232 29234 29235 29236 29239 29241 29246 29248 29249 29251 29252 29253 29258 29260 29261 29264 29265 29267 29268 29272 29274 29276 29277 29278 29280 29287 29293 29298 29300 29301 29302 29303 29304 29305 29306 29310 29311 29313 29315 29319 29321 29327 29328 29331 29332 29334 29335 29337 29338 29345 29346 29348 29349 29351 29356 29357 29358 29360 29362 29363 29366 29367 29368 29370 29374 29375 29380 29382 29383 29384 29385 29387 29388 29389 29390 29391 29392 29393 29395 29396 29398 29399 29400 29404 29405 29408 29409 29411 29412 29414 29420 29424 29426 29427 29428 29430 29433 29438 29440 29444 29445 29446 29447 29448 29451 29453 29455 29460 29463 29468 29469 29470 29471 29473 29474 29477 29478 29479 29481 29484 29486 29489 29491 29494 29496 29498 29500 29501 29502 29503 29507 29508 29512 29513 29515 29517 29518 29520 29523 29524 29526 29531 29533 29535 29536 29539 29541 29542 29544 29546 29550 29552 29554 29558 29559 29561 29562 29564 29565 29566 29567 29568 29569 29570 29571 29573 29574 29576 29577 29581 29582 29585 29586 29587 29590 29592 29593 29594 29595 29599 29601 29604 29605 29606 29607 29610 29612 29614 29621 29623 29626 29628 29633 29634 29636 29638 29639 29640 29642 29644 29646 29654 29660 29661 29662 29664 29665 29666 29668 29670 29671 29672 29675 29679 29680 29682 29685 29686 29687 29696 29702 29704 29706 29707 29708 29710 29711 29716 29720 29722 29723 29724 29725 29734 29735 29739 29743 29744 29747 29749 29751 29753 29754 29757 29758 29760 29761 29767 29768 29771 29773 29775 29776 29779 29780 29781 29782 29783 29787 29788 29793 29796 29797 29798 29799 29802 29804 29805 29807 29808 29814 29816 29818 29821 29824 29828 29830 29832 29833 29834 29838 29842 29847 29848 29849 29850 29858 29864 29865 29866 29869 29870 29872 29873 29875 29876 29877 29878 29879 29880 29881 29882 29883 29884 29885 29886 29890 29891 29892 29893 29894 29896 29897 29899 29900 29903 29905 29906 29907 29909 29910 29912 29914 29916 29920 29921 29922 29924 29925 29926 29929 29937 29941 29942 29943 29944 29947 29950 29955 29956 29957 29961 29962 29966 29969 29973 29974 29975 29976 29978 29981 29983 29984 29985 29988 29989 29991 29992 29993 29994 29995 29996 29998 30005 30006 30008 30009 30011 30012 30013 30014 30015 30019 30020 30021 30023 30028 30029 30031 30032 30034 30035 30037 30041 30044 30046 30052 30057 30058 30059 30061 30062 30063 30067 30071 30073 30075 30077 30079 30081 30085 30086 30092 30094 30096 30099 30100 30103 30106 30116 30118 30121 30122 30124 30128 30129 30132 30145 30146 30149 30151 30154 30161 30162 30164 30169 30174 30175 30177 30178 30182 30183 30184 30189 30191 30192 30200 30202 30203 30204 30206 30207 30208 30209 30212 30213 30218 30223 30224 30229 30230 30232 30233 30235 30237 30238 30239 30240 30244 30247 30251 30254 30256 30257 30259 30263 30265 30269 30271 30273 30274 30277 30278 30280 30289 30290 30292 30296 30297 30298 30299 30300 30304 30307 30308 30310 30311 30315 30319 30323 30324 30326 30328 30330 30331 30332 30333 30335 30336 30337 30343 30345 30346 30347 30352 30353 30354 30355 30357 30359 30364 30365 30367 30371 30372 30374 30376 30379 30381 30382 30383 30384 30385 30387 30389 30390 30394 30395 30397 30398 30403 30404 30406 30407 30408 30409 30410 30411 30412 30413 30414 30417 30418 30420 30421 30422 30426 30427 30428 30429 30431 30435 30436 30437 30440 30443 30445 30449 30450 30452 30453 30454 30455 30459 30461 30464 30465 30468 30471 30472 30473 30474 30480 30482 30483 30486 30487 30488 30492 30493 30494 30495 30497 30499 30500 30501 30504 30505 30510 30516 30518 30521 30522 30524 30525 30528 30529 30530 30531 30534 30535 30537 30538 30539 30540 30544 30546 30550 30552 30555 30562 30564 30566 30567 30570 30571 30574 30576 30581 30583 30584 30586 30590 30592 30594 30595 30597 30599 30600 30603 30604 30606 30608 30610 30611 30613 30614 30617 30619 30620 30621 30622 30624 30625 30626 30627 30628 30629 30630 30632 30633 30634 30635 30636 30637 30638 30642 30643 30644 30646 30650 30653 30655 30656 30657 30659 30663 30665 30667 30669 30670 30672 30676 30677 30681 30683 30685 30686 30687 30690 30697 30698 30702 30703 30706 30707 30710 30711 30712 30714 30715 30716 30717 30719 30720 30730 30731 30732 30733 30737 30738 30739 30740 30742 30743 30745 30746 30747 30749 30750 30752 30757 30759 30761 30763 30764 30772 30775 30778 30781 30786 30787 30788 30789 30790 30794 30796 30798 30799 30800 30802 30803 30804 30807 30816 30817 30818 30819 30823 30824 30826 30829 30830 30833 30834 30835 30837 30838 30841 30844 30849 30851 30852 30854 30857 30858 30862 30868 30873 30874 30875 30877 30884 30886 30887 30890 30891 30893 30896 30898 30899 30902 30903 30904 30905 30907 30911 30916 30917 30921 30925 30927 30928 30931 30935 30937 30940 30941 30943 30949 30953 30956 30957 30959 30963 30966 30970 30971 30972 30974 30975 30976 30984 30989 30993 30994 30995 30996 30999 31002 31004 31006 31009 31011 31012 31013 31016 31022 31025 31027 31028 31029 31032 31033 31036 31037 31038 31039 31042 31043 31047 31048 31054 31056 31057 31058 31059 31061 31064 31065 31068 31069 31072 31075 31077 31080 31085 31089 31090 31091 31092 31093 31097 31099 31100 31101 31103 31104 31108 31109 31110 31112 31113 31117 31119 31120 31122 31123 31124 31125 31127 31128 31132 31134 31136 31138 31143 31146 31148 31149 31150 31151 31152 31153 31154 31158 31160 31162 31166 31168 31169 31171 31175 31178 31182 31183 31186 31187 31188 31190 31191 31196 31198 31199 31203 31206 31208 31211 31214 31215 31218 31219 31221 31222 31225 31228 31231 31232 31234 31237 31239 31240 31246 31247 31252 31253 31255 31257 31258 31261 31262 31264 31265 31267 31268 31269 31275 31277 31279 31283 31287 31290 31291 31292 31295 31297 31298 31299 31303 31307 31312 31313 31316 31318 31319 31320 31324 31326 31329 31331 31333 31334 31335 31337 31340 31343 31344 31348 31352 31353 31355 31357 31358 31363 31364 31368 31370 31371 31375 31376 31391 31393 31394 31395 31396 31397 31398 31401 31402 31407 31408 31411 31413 31415 31416 31417 31418 31419 31420 31421 31427 31428 31429 31430 31434 31435 31444 31445 31446 31449 31450 31451 31454 31455 31456 31457 31458 31459 31461 31466 31469 31472 31473 31479 31483 31484 31486 31487 31489 31496 31500 31502 31503 31509 31513 31514 31519 31521 31524 31527 31530 31531 31534 31536 31537 31538 31539 31543 31545 31546 31547 31549 31550 31551 31565 31567 31568 31569 31572 31575 31576 31578 31579 31580 31582 31584 31585 31587 31591 31593 31595 31600 31601 31605 31606 31615 31616 31619 31623 31627 31629 31631 31634 31635 31636 31642 31643 31644 31645 31650 31652 31653 31657 31661 31662 31663 31665 31667 31668 31672 31676 31679 31680 31684 31685 31686 31687 31688 31690 31691 31692 31693 31695 31696 31697 31698 31699 31704 31709 31710 31717 31720 31724 31726 31727 31728 31729 31732 31734 31739 31741 31743 31744 31746 31748 31749 31750 31754 31755 31757 31758 31761 31762 31763 31766 31777 31778 31779 31781 31783 31786 31787 31788 31792 31795 31797 31799 31800 31802 31803 31806 31812 31817 31820 31822 31823 31825 31826 31827 31829 31832 31834 31839 31840 31841 31844 31845 31847 31850 31855 31856 31859 31863 31866 31868 31871 31873 31874 31876 31878 31880 31883 31886 31889 31890 31899 31900 31902 31903 31905 31906 31908 31910 31912 31913 31915 31916 31919 31920 31921 31923 31928 31929 31931 31935 31936 31937 31940 31947 31948 31949 31950 31952 31957 31962 31963 31964 31967 31968 31979 31980 31983 31984 31986 31988 31990 31991 31993 31996 32002 32004 32005 32007 32008 32013 32015 32020 32021 32023 32025 32026 32030 32032 32037 32038 32039 32041 32043 32044 32045 32046 32047 32049 32052 32056 32057 32064 32065 32067 32069 32072 32074 32075 32076 32077 32078 32079 32082 32085 32086 32088 32092 32094 32095 32098 32102 32109 32110 32112 32113 32114 32116 32117 32119 32120 32121 32122 32123 32126 32128 32130 32134 32135 32137 32138 32142 32143 32145 32147 32148 32149 32150 32151 32152 32154 32155 32156 32159 32160 32165 32166 32167 32173 32174 32176 32180 32181 32182 32185 32186 32187 32188 32189 32193 32194 32195 32199 32200 32203 32209 32211 32212 32214 32225 32228 32232 32239 32242 32244 32245 32247 32248 32249 32250 32255 32256 32259 32261 32265 32266 32268 32270 32271 32273 32276 32277 32279 32280 32283 32284 32287 32291 32292 32293 32294 32296 32297 32298 32300 32301 32302 32306 32307 32309 32310 32311 32312 32317 32319 32321 32323 32328 32331 32333 32334 32337 32342 32343 32344 32347 32349 32351 32353 32356 32357 32358 32359 32361 32363 32366 32367 32369 32370 32371 32373 32374 32380 32389 32391 32393 32394 32395 32396 32397 32405 32406 32407 32408 32410 32413 32415 32418 32420 32422 32423 32424 32426 32428 32432 32434 32438 32439 32440 32441 32442 32447 32449 32450 32451 32452 32454 32455 32457 32459 32464 32465 32469 32470 32472 32474 32475 32476 32479 32482 32483 32485 32486 32489 32491 32496 32497 32498 32499 32501 32502 32503 32505 32508 32509 32513 32514 32516 32518 32519 32522 32523 32525 32527 32529 32530 32534 32535 32538 32541 32545 32547 32548 32550 32554 32557 32559 32561 32563 32564 32566 32567 32568 32574 32576 32580 32584 32586 32587 32588 32589 32591 32593 32594 32596 32598 32599 32601 32602 32603 32604 32606 32608 32610 32615 32616 32617 32619 32620 32621 32623 32624 32625 32628 32631 32634 32635 32637 32638 32640 32643 32644 32648 32653 32654 32656 32657 32658 32662 32663 32667 32668 32669 32677 32678 32681 32682 32683 32684 32691 32693 32694 32697 32699 32700 32702 32703 32706 32707 32708 32709 32710 32713 32714 32715 32717 32718 32720 32721 32726 32727 32728 32729 32731 32732 32742 32743 32744 32745 32746 32748 32749 32754 32757 32760 32763 32764 32766 32767 32769 32770 32773 32774 32776 32778 32781 32788 32789 32793 32794 32799 32800 32803 32804 32810 32811 32816 32817 32820 32821 32822 32824 32826 32829 32834 32839 32840 32841 32845 32846 32847 32848 32849 32852 32854 32857 32858 32860 32863 32866 32869 32870 32874 32876 32878 32879 32881 32883 32884 32887 32889 32890 32892 32893 32894 32896 32901 32902 32905 32907 32909 32912 32917 32919 32920 32925 32930 32934 32938 32939 32940 32943 32945 32946 32952 32953 32954 32955 32957 32958 32961 32968 32969 32970 32971 32976 32979 32982 32984 32985 32987 32989 32990 32991 32992 32993 32997 32998 32999 33000 33001 33002 33003 33005 33006 33007 33008 33009 33010 33016 33018 33020 33021 33022 33024 33025 33026 33029 33032 33033 33034 33038 33044 33045 33046 33051 33055 33058 33059 33060 33061 33062 33063 33065 33068 33069 33070 33071 33072 33078 33080 33082 33083 33084 33085 33086 33089 33092 33094 33095 33096 33097 33099 33100 33102 33103 33106 33108 33109 33111 33120 33124 33125 33128 33129 33130 33131 33132 33134 33136 33138 33140 33143 33147 33148 33150 33155 33158 33161 33163 33164 33166 33167 33168 33172 33174 33175 33177 33178 33179 33181 33185 33186 33191 33192 33198 33203 33207 33210 33211 33212 33213 33214 33215 33216 33217 33218 33221 33222 33223 33224 33226 33227 33228 33230 33232 33233 33236 33237 33238 33240 33248 33253 33255 33259 33262 33263 33266 33271 33274 33277 33279 33280 33281 33286 33288 33291 33292 33295 33301 33303 33310 33314 33318 33319 33320 33321 33322 33323 33325 33330 33331 33339 33340 33346 33347 33348 33352 33360 33363 33364 33365 33366 33372 33373 33374 33376 33377 33379 33381 33382 33383 33384 33386 33387 33388 33391 33393 33395 33398 33404 33407 33408 33409 33412 33413 33414 33415 33421 33427 33430 33433 33434 33436 33439 33442 33443 33446 33449 33450 33451 33453 33457 33461 33463 33472 33473 33474 33475 33476 33477 33481 33484 33491 33495 33496 33497 33498 33499 33501 33502 33505 33506 33508 33510 33511 33513 33520 33521 33522 33523 33524 33526 33532 33533 33534 33535 33537 33540 33543 33545 33546 33550 33552 33553 33555 33558 33561 33570 33571 33573 33574 33577 33579 33580 33581 33582 33583 33585 33586 33588 33589 33590 33595 33597 33600 33603 33604 33605 33606 33608 33618 33620 33624 33625 33626 33628 33633 33635 33636 33644 33647 33648 33649 33653 33656 33658 33660 33665 33666 33667 33670 33671 33673 33678 33683 33684 33693 33696 33698 33699 33701 33703 33706 33709 33712 33713 33715 33716 33718 33719 33721 33723 33724 33725 33726 33727 33735 33736 33739 33743 33752 33756 33760 33762 33764 33768 33771 33773 33774 33775 33777 33778 33779 33781 33786 33788 33791 33795 33797 33798 33800 33803 33804 33806 33808 33809 33814 33818 33819 33820 33823 33827 33829 33832 33835 33839 33841 33845 33846 33847 33848 33849 33850 33851 33855 33857 33859 33861 33865 33866 33867 33868 33871 33872 33876 33880 33881 33891 33892 33895 33897 33899 33900 33902 33904 33905 33906 33907 33908 33909 33913 33914 33915 33916 33918 33921 33922 33926 33927 33928 33930 33931 33934 33941 33943 33946 33948 33951 33953 33956 33957 33960 33961 33965 33969 33972 33973 33977 33981 33982 33984 33990 33991 33993 33994 33996 33997 34000 34001 34006 34007 34008 34009 34010 34012 34014 34016 34020 34023 34024 34026 34027 34028 34029 34030 34031 34032 34035 34037 34038 34042 34043 34045 34048 34049 34050 34051 34054 34057 34061 34062 34068 34070 34073 34074 34075 34076 34078 34081 34083 34084 34087 34088 34091 34097 34099 34101 34102 34110 34112 34113 34115 34116 34117 34120 34122 34124 34125 34129 34131 34139 34143 34144 34146 34147 34149 34152 34153 34156 34158 34162 34163 34168 34171 34172 34174 34175 34178 34180 34183 34184 34186 34189 34192 34193 34196 34197 34199 34204 34205 34206 34211 34212 34214 34215 34216 34217 34218 34220 34221 34223 34224 34228 34230 34233 34235 34237 34238 34240 34241 34243 34245 34248 34249 34250 34252 34254 34255 34256 34258 34264 34265 34266 34267 34268 34269 34270 34278 34279 34280 34281 34283 34284 34285 34290 34293 34297 34299 34301 34303 34306 34309 34310 34311 34313 34315 34322 34324 34325 34328 34332 34335 34339 34341 34346 34349 34352 34354 34356 34357 34360 34363 34364 34366 34373 34377 34379 34383 34385 34389 34393 34396 34397 34399 34400 34401 34402 34403 34406 34407 34409 34410 34411 34413 34414 34415 34416 34417 34420 34422 34423 34427 34428 34429 34431 34432 34436 34438 34442 34445 34446 34449 34450 34451 34453 34454 34455 34457 34461 34462 34467 34468 34469 34470 34472 34474 34475 34476 34478 34479 34481 34484 34485 34487 34488 34489 34492 34493 34495 34496 34497 34498 34501 34507 34509 34510 34512 34517 34518 34519 34521 34523 34524 34527 34528 34529 34532 34536 34537 34538 34539 34541 34542 34543 34544 34545 34546 34547 34550 34553 34554 34556 34558 34559 34561 34562 34565 34566 34569 34570 34574 34586 34588 34589 34591 34592 34595 34596 34597 34598 34600 34601 34602 34603 34604 34605 34606 34609 34615 34616 34618 34620 34621 34622 34623 34624 34626 34628 34634 34635 34637 34638 34640 34641 34643 34645 34646 34652 34653 34655 34657 34660 34661 34665 34666 34667 34670 34674 34675 34676 34677 34680 34688 34694 34696 34698 34701 34703 34704 34707 34712 34714 34723 34725 34730 34733 34734 34738 34742 34743 34744 34745 34752 34755 34758 34760 34761 34762 34765 34770 34771 34774 34775 34780 34781 34782 34783 34784 34788 34790 34791 34792 34795 34796 34797 34799 34800 34802 34805 34807 34808 34809 34810 34811 34813 34814 34819 34825 34826 34827 34830 34831 34832 34839 34840 34841 34847 34850 34852 34853 34854 34855 34862 34864 34866 34868 34869 34871 34876 34877 34878 34885 34887 34892 34894 34896 34897 34898 34899 34901 34902 34903 34905 34906 34907 34909 34911 34912 34913 34916 34917 34923 34924 34925 34928 34929 34933 34934 34936 34941 34942 34943 34944 34945 34947 34948 34949 34951 34953 34955 34957 34958 34960 34961 34962 34965 34966 34967 34971 34972 34973 34974 34978 34981 34982 34985 34986 34987 34988 34995 34999 35000 35002 35003 35005 35006 35009 35011 35014 35015 35017 35018 35023 35025 35026 35028 35029 35034 35036 35038 35039 35040 35042 35043 35047 35058 35060 35062 35065 35068 35069 35070 35073 35074 35076 35077 35078 35079 35081 35086 35088 35090 35092 35095 35097 35098 35101 35106 35107 35108 35111 35113 35117 35122 35125 35126 35127 35129 35130 35131 35132 35134 35136 35138 35139 35142 35144 35145 35148 35151 35152 35153 35155 35157 35158 35159 35160 35163 35164 35165 35166 35167 35168 35169 35171 35173 35176 35181 35182 35185 35194 35197 35198 35199 35200 35201 35202 35203 35209 35212 35213 35217 35218 35219 35220 35221 35222 35224 35225 35228 35229 35235 35236 35239 35240 35243 35244 35245 35246 35247 35249 35250 35254 35256 35257 35259 35262 35263 35265 35268 35269 35272 35276 35277 35278 35279 35280 35282 35284 35295 35297 35298 35299 35303 35304 35308 35309 35311 35313 35317 35318 35323 35326 35329 35330 35332 35333 35340 35341 35342 35344 35345 35347 35350 35351 35352 35356 35361 35363 35364 35365 35368 35378 35381 35382 35385 35390 35392 35395 35396 35397 35401 35403 35405 35406 35407 35413 35414 35415 35416 35420 35421 35424 35428 35433 35437 35438 35439 35447 35450 35451 35452 35456 35458 35460 35465 35466 35469 35472 35473 35476 35478 35479 35487 35488 35489 35490 35493 35494 35495 35497 35498 35499 35500 35504 35505 35506 35508 35509 35510 35512 35516 35521 35524 35526 35527 35529 35532 35534 35535 35537 35540 35541 35542 35545 35546 35549 35554 35558 35559 35560 35563 35566 35568 35571 35573 35574 35575 35576 35581 35584 35585 35586 35587 35590 35591 35594 35596 35599 35602 35603 35605 35609 35611 35613 35617 35619 35626 35629 35631 35632 35633 35634 35637 35638 35641 35645 35652 35653 35655 35659 35660 35663 35664 35666 35670 35671 35674 35675 35679 35680 35682 35683 35685 35686 35687 35689 35691 35693 35696 35697 35700 35703 35706 35708 35709 35710 35715 35716 35717 35718 35721 35723 35725 35726 35727 35728 35729 35730 35734 35737 35740 35741 35742 35744 35747 35750 35752 35754 35755 35756 35757 35758 35759 35760 35761 35763 35765 35766 35767 35768 35769 35771 35773 35774 35778 35781 35783 35786 35787 35790 35791 35792 35798 35799 35800 35801 35802 35808 35811 35812 35814 35817 35818 35822 35824 35825 35826 35828 35829 35830 35831 35833 35834 35838 35842 35844 35845 35846 35851 35852 35853 35854 35860 35862 35864 35865 35867 35868 35872 35873 35874 35877 35885 35888 35889 35891 35892 35893 35894 35897 35899 35901 35903 35907 35909 35910 35911 35912 35914 35916 35917 35918 35921 35923 35924 35925 35927 35931 35932 35934 35939 35940 35945 35947 35948 35949 35952 35954 35955 35956 35957 35959 35964 35965 35966 35972 35973 35975 35976 35979 35982 35983 35984 35987 35988 35989 35990 35991 35994 35995 35996 36000 36001 36002 36003 36004 36005 36006 36010 36012 36013 36018 36020 36021 36022 36025 36026 36030 36031 36032 36034 36035 36038 36039 36040 36041 36044 36046 36048 36051 36054 36055 36059 36060 36063 36065 36075 36076 36079 36083 36084 36085 36086 36089 36090 36091 36094 36098 36099 36100 36102 36103 36107 36110 36111 36115 36117 36123 36124 36128 36133 36136 36139 36140 36143 36144 36146 36147 36151 36153 36156 36161 36162 36167 36170 36171 36173 36179 36180 36181 36184 36186 36187 36188 36191 36192 36195 36196 36203 36204 36210 36211 36212 36223 36224 36228 36230 36231 36234 36235 36240 36241 36243 36248 36250 36253 36254 36255 36257 36259 36260 36261 36262 36263 36265 36267 36269 36270 36271 36272 36275 36278 36280 36282 36283 36284 36285 36286 36291 36292 36293 36294 36298 36299 36304 36305 36306 36307 36308 36314 36315 36317 36319 36320 36323 36324 36331 36332 36334 36336 36337 36341 36347 36348 36352 36358 36359 36361 36362 36365 36366 36367 36368 36369 36371 36372 36373 36374 36377 36378 36381 36382 36384 36385 36386 36388 36389 36390 36393 36398 36399 36400 36401 36406 36407 36409 36410 36412 36416 36422 36423 36424 36425 36427 36432 36434 36435 36437 36438 36445 36450 36454 36456 36458 36461 36466 36467 36472 36476 36477 36478 36479 36482 36483 36485 36486 36487 36489 36490 36492 36496 36498 36499 36500 36501 36504 36509 36515 36516 36517 36519 36520 36522 36523 36527 36530 36531 36533 36536 36537 36538 36540 36542 36543 36544 36545 36546 36547 36549 36553 36554 36556 36560 36562 36564 36566 36569 36570 36571 36572 36575 36578 36580 36587 36590 36592 36594 36595 36597 36602 36603 36604 36605 36607 36608 36616 36617 36621 36622 36623 36624 36627 36633 36635 36636 36637 36644 36648 36649 36652 36660 36665 36666 36668 36669 36670 36679 36680 36681 36682 36684 36685 36686 36687 36690 36691 36696 36706 36707 36709 36711 36713 36714 36716 36717 36718 36719 36721 36722 36723 36725 36729 36731 36732 36734 36739 36740 36741 36744 36745 36746 36748 36749 36750 36752 36753 36756 36762 36765 36768 36769 36770 36771 36772 36775 36781 36782 36783 36785 36788 36791 36792 36794 36796 36797 36798 36804 36805 36806 36807 36809 36810 36813 36816 36817 36819 36821 36822 36825 36827 36831 36832 36835 36837 36840 36842 36845 36846 36847 36849 36851 36852 36853 36855 36858 36861 36862 36864 36865 36866 36870 36871 36877 36878 36881 36882 36883 36889 36890 36892 36893 36894 36895 36897 36898 36903 36904 36905 36906 36907 36909 36910 36911 36913 36914 36915 36917 36918 36919 36921 36924 36925 36926 36928 36929 36931 36932 36934 36935 36938 36939 36942 36943 36944 36949 36953 36954 36959 36962 36969 36971 36973 36977 36981 36982 36983 36984 36986 36987 36988 36994 37000 37001 37002 37003 37004 37010 37011 37012 37013 37016 37018 37021 37023 37025 37026 37028 37029 37031 37032 37035 37036 37045 37048 37050 37053 37054 37055 37056 37057 37059 37062 37063 37065 37066 37068 37071 37072 37073 37075 37076 37078 37082 37083 37084 37086 37088 37089 37093 37095 37096 37098 37102 37106 37108 37110 37111 37112 37116 37117 37122 37123 37128 37129 37131 37134 37136 37137 37138 37140 37143 37145 37147 37155 37158 37160 37161 37164 37167 37170 37171 37174 37175 37180 37182 37184 37191 37192 37194 37195 37196 37198 37199 37201 37203 37205 37206 37207 37208 37210 37211 37212 37214 37218 37219 37222 37228 37229 37233 37234 37237 37238 37242 37246 37247 37250 37252 37253 37254 37255 37256 37257 37259 37260 37264 37265 37267 37269 37270 37273 37277 37278 37285 37286 37287 37289 37291 37293 37295 37298 37301 37304 37306 37307 37310 37312 37316 37319 37320 37322 37326 37329 37332 37334 37344 37346 37348 37349 37351 37353 37354 37355 37356 37357 37358 37359 37360 37365 37366 37367 37370 37373 37375 37381 37385 37387 37388 37390 37391 37392 37395 37397 37399 37400 37401 37402 37404 37406 37408 37409 37412 37413 37415 37420 37423 37424 37425 37426 37427 37428 37429 37432 37435 37436 37439 37441 37442 37445 37448 37452 37461 37462 37464 37466 37468 37469 37471 37473 37475 37477 37478 37482 37485 37489 37491 37493 37494 37496 37500 37504 37505 37506 37510 37514 37515 37517 37518 37519 37521 37522 37525 37526 37527 37528 37530 37533 37539 37541 37542 37545 37549 37553 37555 37557 37560 37562 37565 37568 37569 37570 37571 37572 37575 37576 37577 37578 37579 37586 37593 37596 37599 37601 37602 37606 37609 37615 37618 37623 37624 37626 37627 37629 37630 37638 37640 37647 37648 37650 37658 37665 37668 37672 37673 37674 37677 37679 37680 37682 37684 37688 37689 37690 37693 37695 37696 37697 37701 37703 37704 37708 37709 37710 37712 37713 37718 37722 37726 37727 37728 37731 37734 37736 37737 37738 37743 37744 37746 37752 37754 37755 37758 37761 37762 37763 37765 37767 37770 37771 37773 37774 37781 37782 37785 37787 37790 37793 37796 37797 37802 37804 37806 37807 37809 37810 37813 37814 37819 37820 37821 37822 37823 37828 37829 37832 37833 37834 37836 37837 37839 37841 37843 37845 37846 37849 37850 37852 37853 37858 37860 37861 37862 37863 37866 37870 37871 37872 37873 37874 37877 37885 37887 37888 37889 37891 37897 37900 37901 37902 37903 37907 37908 37909 37911 37912 37914 37915 37919 37922 37930 37936 37939 37940 37941 37943 37944 37947 37948 37949 37950 37952 37953 37954 37958 37959 37962 37963 37966 37970 37974 37975 37976 37978 37979 37981 37987 37988 37989 37990 37991 37992 37995 37997 38000 38002 38003 38004 38007 38009 38011 38014 38016 38022 38025 38027 38030 38032 38033 38036 38038 38039 38040 38042 38044 38045 38046 38048 38049 38051 38052 38054 38055 38056 38059 38061 38064 38066 38068 38072 38075 38077 38078 38079 38080 38081 38082 38083 38084 38086 38087 38091 38092 38094 38095 38098 38100 38101 38103 38104 38108 38111 38114 38115 38116 38117 38119 38121 38125 38126 38128 38132 38133 38134 38138 38141 38142 38143 38145 38147 38149 38157 38158 38161 38162 38169 38170 38175 38176 38177 38178 38183 38185 38187 38191 38192 38194 38197 38201 38206 38207 38208 38211 38212 38214 38216 38220 38223 38224 38228 38230 38233 38236 38239 38240 38241 38243 38246 38247 38248 38250 38251 38254 38255 38257 38259 38260 38261 38263 38264 38265 38268 38269 38270 38271 38272 38275 38285 38286 38287 38288 38290 38292 38294 38295 38296 38297 38300 38301 38303 38305 38306 38307 38309 38311 38312 38313 38317 38318 38322 38323 38325 38326 38327 38328 38331 38335 38338 38339 38341 38342 38346 38355 38357 38358 38359 38360 38361 38362 38364 38365 38366 38370 38374 38375 38377 38380 38382 38386 38389 38390 38393 38395 38400 38401 38402 38404 38410 38411 38412 38414 38416 38417 38419 38425 38431 38433 38437 38441 38442 38443 38446 38447 38449 38450 38451 38456 38458 38459 38463 38464 38465 38470 38473 38478 38480 38481 38482 38487 38488 38490 38493 38496 38498 38499 38500 38501 38506 38507 38508 38510 38511 38515 38516 38517 38525 38529 38533 38534 38535 38537 38538 38541 38545 38546 38547 38548 38549 38550 38552 38553 38559 38560 38562 38563 38567 38568 38570 38571 38577 38578 38579 38580 38581 38584 38585 38586 38589 38592 38595 38597 38599 38603 38609 38614 38619 38624 38625 38632 38633 38635 38648 38652 38653 38655 38656 38657 38658 38659 38660 38662 38663 38667 38669 38672 38674 38675 38676 38677 38683 38687 38688 38689 38692 38693 38694 38696 38697 38698 38699 38703 38705 38706 38708 38709 38711 38712 38714 38715 38716 38720 38721 38723 38727 38730 38733 38734 38735 38736 38739 38741 38742 38743 38748 38749 38750 38751 38756 38757 38758 38760 38763 38765 38768 38771 38776 38781 38783 38785 38787 38790 38792 38793 38794 38796 38799 38802 38803 38804 38806 38808 38810 38811 38812 38813 38814 38815 38817 38818 38822 38823 38824 38826 38828 38831 38832 38837 38838 38841 38846 38849 38850 38853 38854 38855 38856 38857 38860 38862 38863 38873 38874 38877 38881 38885 38887 38892 38893 38894 38897 38898 38899 38902 38906 38910 38914 38917 38918 38922 38926 38929 38930 38934 38935 38938 38941 38945 38947 38948 38949 38950 38952 38953 38957 38958 38960 38961 38963 38964 38965 38968 38970 38972 38974 38975 38978 38979 38980 38982 38983 38984 38987 38988 38989 38990 38993 38999 39002 39009 39011 39020 39024 39027 39028 39029 39030 39033 39035 39040 39044 39045 39050 39051 39052 39053 39055 39056 39057 39059 39060 39061 39063 39064 39067 39069 39070 39072 39073 39075 39078 39079 39081 39083 39085 39088 39089 39091 39092 39096 39097 39098 39101 39102 39106 39107 39108 39109 39112 39113 39115 39117 39126 39127 39128 39134 39137 39140 39143 39144 39149 39150 39151 39153 39160 39161 39162 39164 39166 39172 39177 39178 39181 39183 39185 39187 39188 39191 39193 39197 39200 39201 39202 39203 39204 39205 39212 39213 39215 39217 39222 39223 39224 39226 39229 39230 39234 39240 39246 39248 39249 39250 39251 39254 39259 39260 39261 39262 39264 39266 39267 39269 39271 39275 39279 39280 39282 39284 39285 39288 39289 39291 39292 39293 39294 39295 39296 39297 39298 39299 39301 39308 39310 39314 39317 39319 39322 39325 39326 39328 39330 39331 39332 39334 39335 39337 39338 39346 39353 39354 39358 39362 39363 39364 39366 39373 39374 39380 39382 39384 39385 39386 39392 39393 39395 39396 39403 39406 39407 39411 39412 39414 39417 39427 39430 39431 39434 39441 39445 39447 39449 39450 39451 39452 39457 39461 39462 39464 39465 39468 39469 39473 39476 39477 39479 39481 39484 39485 39487 39491 39494 39496 39498 39503 39508 39511 39512 39514 39515 39516 39522 39523 39524 39528 39531 39533 39534 39536 39539 39540 39542 39544 39547 39548 39549 39553 39554 39555 39557 39558 39559 39561 39563 39564 39566 39568 39570 39575 39577 39579 39580 39581 39584 39585 39586 39589 39593 39594 39595 39596 39601 39602 39603 39604 39606 39611 39612 39614 39617 39621 39623 39625 39628 39631 39632 39635 39636 39639 39645 39646 39649 39650 39651 39654 39655 39657 39660 39664 39665 39666 39667 39670 39679 39680 39681 39682 39684 39688 39689 39690 39691 39695 39696 39698 39700 39701 39702 39703 39705 39707 39708 39709 39710 39711 39713 39716 39721 39722 39724 39725 39726 39728 39729 39731 39737 39738 39742 39744 39745 39747 39751 39752 39753 39754 39755 39758 39759 39762 39764 39765 39768 39770 39775 39778 39779 39780 39787 39790 39795 39796 39797 39800 39804 39805 39806 39808 39815 39818 39821 39823 39825 39827 39828 39832 39836 39837 39842 39844 39846 39848 39854 39857 39858 39861 39862 39863 39865 39866 39867 39874 39875 39877 39878 39879 39880 39881 39882 39883 39885 39886 39887 39888 39889 39890 39896 39897 39898 39901 39903 39910 39911 39912 39913 39918 39922 39925 39926 39928 39929 39931 39933 39934 39936 39937 39939 39940 39941 39942 39946 39948 39949 39950 39951 39953 39954 39956 39962 39964 39966 39970 39971 39980 39981 39982 39985 39990 39992 39993 39994 39996 39997 39998 39999 40001 40002 40003 40004 40005 40007 40013 40015 40017 40019 40021 40022 40023 40025 40026 40030 40031 40037 40038 40041 40042 40043 40044 40045 40047 40051 40056 40059 40064 40065 40071 40077 40079 40087 40089 40090 40091 40095 40099 40100 40104 40105 40107 40108 40110 40111 40112 40114 40119 40120 40123 40128 40129 40131 40135 40136 40138 40141 40143 40147 40148 40160 40162 40166 40169 40170 40171 40172 40176 40177 40178 40180 40181 40184 40186 40187 40190 40193 40195 40199 40200 40202 40208 40210 40212 40218 40220 40224 40228 40229 40230 40238 40244 40249 40253 40254 40259 40263 40267 40269 40271 40273 40275 40276 40277 40279 40280 40281 40283 40289 40290 40292 40293 40298 40299 40300 40304 40310 40314 40316 40318 40320 40322 40323 40326 40329 40330 40331 40335 40336 40337 40345 40346 40349 40358 40359 40360 40362 40364 40365 40366 40368 40369 40370 40372 40373 40377 40378 40379 40381 40384 40388 40391 40392 40393 40396 40397 40402 40404 40405 40406 40408 40411 40414 40419 40422 40423 40425 40427 40430 40432 40433 40434 40436 40438 40439 40441 40442 40446 40447 40448 40449 40451 40452 40458 40459 40461 40462 40468 40469 40470 40475 40481 40484 40490 40494 40495 40496 40502 40503 40504 40510 40511 40512 40513 40514 40518 40521 40522 40524 40529 40531 40532 40533 40538 40539 40541 40542 40545 40548 40549 40550 40552 40553 40554 40556 40559 40564 40571 40573 40575 40578 40583 40584 40586 40589 40590 40591 40593 40595 40597 40598 40600 40601 40608 40612 40613 40614 40615 40617 40618 40621 40623 40624 40625 40628 40629 40633 40634 40638 40641 40642 40646 40648 40649 40652 40656 40660 40661 40664 40667 40669 40670 40671 40676 40680 40684 40688 40689 40690 40691 40693 40694 40695 40698 40699 40700 40706 40707 40709 40711 40713 40714 40717 40719 40725 40726 40729 40730 40731 40732 40736 40738 40740 40741 40742 40746 40750 40751 40752 40755 40756 40760 40761 40762 40763 40766 40773 40774 40776 40778 40780 40781 40783 40784 40785 40786 40788 40792 40793 40794 40795 40796 40797 40798 40800 40801 40803 40804 40808 40809 40812 40816 40818 40819 40821 40822 40823 40826 40828 40829 40831 40832 40834 40837 40840 40842 40843 40848 40849 40850 40851 40853 40854 40857 40858 40859 40860 40862 40863 40864 40865 40866 40867 40870 40871 40872 40873 40874 40876 40880 40882 40884 40886 40889 40890 40893 40896 40899 40911 40912 40916 40917 40922 40924 40928 40929 40930 40933 40934 40935 40936 40938 40941 40943 40945 40946 40947 40949 40950 40951 40953 40955 40963 40964 40965 40966 40967 40970 40971 40973 40975 40981 40986 40988 40989 40990 40991 40994 40998 40999 41003 41005 41007 41011 41012 41014 41015 41017 41019 41022 41023 41024 41028 41029 41034 41038 41041 41044 41054 41058 41062 41064 41067 41068 41069 41074 41075 41077 41080 41082 41084 41086 41087 41088 41089 41093 41095 41096 41098 41099 41101 41102 41107 41108 41115 41117 41118 41120 41125 41126 41127 41128 41133 41136 41139 41140 41148 41150 41151 41152 41154 41161 41163 41164 41167 41171 41172 41176 41177 41180 41181 41182 41183 41184 41185 41190 41193 41196 41199 41201 41208 41210 41215 41217 41220 41223 41224 41225 41227 41229 41230 41231 41232 41233 41236 41237 41246 41249 41251 41253 41256 41257 41258 41259 41260 41261 41263 41266 41269 41271 41274 41275 41276 41279 41281 41282 41283 41285 41287 41289 41290 41296 41299 41304 41305 41306 41308 41313 41314 41318 41321 41322 41323 41324 41325 41326 41328 41330 41332 41333 41335 41336 41339 41340 41342 41343 41346 41349 41350 41351 41355 41359 41360 41361 41363 41364 41366 41369 41379 41381 41382 41383 41387 41388 41389 41396 41397 41399 41400 41402 41404 41406 41410 41420 41421 41422 41423 41427 41428 41429 41430 41436 41438 41440 41441 41442 41443 41445 41446 41448 41449 41457 41458 41459 41461 41462 41463 41464 41465 41467 41471 41473 41474 41475 41476 41482 41487 41488 41492 41496 41500 41508 41511 41514 41517 41519 41520 41521 41522 41527 41533 41537 41539 41544 41546 41548 41550 41551 41553 41554 41557 41559 41560 41561 41566 41571 41573 41575 41579 41580 41582 41584 41588 41591 41592 41595 41597 41598 41599 41602 41603 41605 41606 41608 41610 41613 41614 41616 41617 41619 41621 41627 41628 41632 41637 41640 41641 41645 41646 41648 41650 41651 41653 41654 41656 41657 41660 41661 41663 41664 41667 41668 41669 41670 41671 41679 41680 41682 41684 41686 41688 41689 41690 41691 41695 41698 41699 41702 41704 41705 41706 41707 41708 41709 41714 41715 41717 41719 41722 41726 41727 41729 41730 41738 41741 41743 41745 41748 41749 41753 41755 41758 41759 41763 41764 41765 41767 41770 41771 41772 41775 41776 41780 41783 41784 41786 41790 41795 41796 41800 41801 41802 41803 41804 41805 41806 41808 41809 41810 41814 41817 41818 41820 41824 41826 41827 41830 41832 41833 41835 41837 41838 41841 41842 41845 41846 41847 41852 41854 41856 41859 41860 41863 41865 41866 41867 41868 41872 41873 41878 41881 41884 41885 41888 41889 41894 41895 41896 41897 41898 41900 41903 41904 41905 41906 41907 41908 41909 41911 41912 41916 41918 41923 41927 41928 41929 41932 41934 41935 41936 41938 41939 41940 41943 41944 41945 41949 41951 41953 41957 41962 41963 41968 41969 41971 41972 41977 41979 41980 41983 41984 41986 41988 41989 41990 41991 42000 42002 42003 42005 42006 42008 42009 42011 42013 42016 42018 42020 42022 42023 42024 42028 42029 42034 42036 42038 42041 42042 42043 42045 42049 42052 42054 42060 42061 42064 42066 42073 42076 42078 42079 42084 42087 42089 42091 42093 42096 42101 42103 42104 42105 42107 42109 42110 42111 42112 42113 42116 42119 42121 42123 42124 42129 42131 42133 42134 42135 42138 42139 42140 42142 42143 42149 42150 42152 42153 42154 42157 42159 42161 42162 42163 42165 42167 42169 42174 42175 42176 42178 42179 42181 42183 42185 42187 42191 42192 42193 42196 42198 42200 42201 42205 42206 42208 42213 42215 42222 42225 42226 42229 42230 42235 42236 42237 42239 42240 42246 42247 42249 42250 42253 42255 42259 42262 42263 42265 42273 42275 42277 42278 42280 42284 42285 42286 42289 42293 42297 42298 42304 42305 42306 42307 42310 42313 42314 42315 42316 42319 42322 42325 42327 42328 42329 42330 42334 42337 42344 42351 42352 42354 42355 42358 42360 42363 42364 42365 42368 42369 42370 42371 42372 42375 42381 42386 42389 42393 42394 42395 42397 42399 42400 42401 42402 42408 42409 42410 42412 42413 42418 42421 42423 42424 42425 42426 42429 42432 42434 42436 42440 42442 42443 42445 42446 42448 42449 42452 42456 42459 42463 42466 42472 42476 42480 42483 42484 42486 42487 42488 42492 42494 42496 42497 42499 42501 42502 42505 42508 42511 42512 42515 42516 42518 42520 42521 42523 42527 42534 42535 42536 42538 42542 42552 42553 42555 42559 42560 42562 42563 42568 42569 42570 42571 42573 42574 42577 42582 42583 42584 42586 42587 42594 42597 42600 42604 42606 42608 42609 42611 42614 42619 42628 42631 42632 42635 42636 42637 42639 42640 42642 42644 42649 42651 42652 42654 42659 42662 42663 42667 42671 42673 42675 42676 42677 42680 42681 42682 42683 42684 42686 42691 42693 42695 42696 42698 42699 42701 42703 42707 42708 42709 42711 42712 42714 42715 42717 42719 42721 42723 42724 42725 42727 42729 42735 42736 42739 42740 42742 42746 42747 42749 42750 42753 42757 42758 42759 42763 42764 42766 42772 42773 42774 42775 42776 42779 42780 42782 42783 42784 42785 42786 42788 42789 42794 42795 42796 42797 42801 42802 42805 42809 42811 42812 42813 42820 42824 42826 42831 42832 42833 42834 42836 42839 42840 42841 42843 42847 42848 42850 42852 42853 42854 42857 42858 42861 42865 42867 42874 42876 42878 42883 42884 42885 42886 42889 42891 42893 42894 42897 42900 42903 42904 42905 42906 42908 42911 42912 42914 42919 42925 42926 42927 42929 42932 42933 42936 42940 42943 42946 42947 42949 42951 42952 42953 42954 42955 42956 42958 42959 42963 42965 42970 42972 42973 42974 42975 42978 42979 42982 42985 42986 42989 42991 42992 42994 42996 42998 42999 43002 43005 43008 43013 43014 43015 43016 43019 43022 43025 43026 43029 43031 43032 43035 43038 43039 43043 43045 43056 43057 43058 43061 43062 43064 43066 43068 43072 43073 43074 43076 43077 43084 43087 43088 43089 43092 43094 43096 43097 43098 43100 43101 43102 43103 43105 43107 43109 43110 43112 43115 43116 43117 43119 43123 43125 43129 43132 43133 43134 43138 43139 43142 43143 43144 43149 43150 43154 43155 43156 43160 43161 43162 43163 43165 43168 43169 43170 43173 43174 43176 43181 43182 43186 43187 43188 43190 43193 43195 43197 43199 43201 43202 43205 43206 43207 43210 43212 43213 43214 43216 43217 43220 43223 43224 43225 43230 43235 43237 43239 43240 43243 43244 43245 43247 43249 43250 43252 43254 43255 43256 43258 43260 43262 43270 43272 43273 43274 43275 43276 43278 43279 43280 43282 43284 43285 43286 43287 43294 43296 43306 43307 43310 43311 43312 43313 43315 43316 43321 43324 43325 43326 43328 43329 43330 43334 43337 43338 43341 43342 43343 43345 43348 43353 43358 43359 43363 43364 43367 43370 43376 43377 43381 43382 43383 43386 43387 43388 43389 43390 43391 43392 43399 43407 43410 43414 43418 43419 43421 43422 43424 43425 43430 43432 43434 43435 43436 43439 43441 43443 43447 43448 43449 43452 43453 43456 43458 43460 43461 43464 43468 43470 43472 43473 43474 43476 43477 43478 43479 43480 43481 43482 43484 43487 43492 43497 43499 43501 43502 43503 43504 43505 43508 43510 43512 43513 43522 43526 43528 43529 43531 43532 43535 43536 43537 43539 43541 43542 43547 43549 43552 43555 43556 43558 43562 43564 43567 43569 43571 43572 43575 43579 43580 43581 43582 43583 43584 43587 43588 43592 43593 43594 43595 43597 43602 43603 43604 43605 43606 43607 43609 43610 43613 43614 43615 43618 43621 43623 43635 43636 43637 43638 43639 43644 43646 43647 43651 43652 43654 43655 43657 43660 43662 43663 43664 43665 43667 43668 43669 43670 43674 43676 43678 43680 43683 43684 43686 43690 43691 43692 43694 43696 43699 43703 43704 43705 43711 43712 43713 43715 43716 43718 43719 43720 43723 43726 43729 43730 43731 43734 43735 43736 43740 43741 43748 43750 43751 43752 43753 43759 43760 43761 43762 43767 43772 43773 43774 43775 43779 43782 43783 43787 43788 43789 43792 43793 43797 43798 43800 43801 43805 43811 43812 43817 43819 43820 43823 43824 43826 43829 43830 43833 43834 43842 43843 43844 43845 43846 43849 43852 43855 43858 43860 43862 43863 43865 43866 43870 43871 43873 43874 43879 43880 43881 43883 43886 43890 43891 43893 43896 43902 43905 43907 43911 43917 43920 43922 43926 43927 43928 43929 43934 43938 43941 43943 43945 43950 43951 43955 43958 43959 43962 43967 43968 43969 43971 43972 43973 43976 43977 43978 43981 43984 43985 43986 43989 43990 43991 43995 43998 43999 44000 44002 44004 44005 44008 44009 44013 44014 44017 44019 44020 44021 44023 44028 44033 44035 44037 44038 44041 44043 44046 44048 44049 44050 44051 44054 44055 44057 44058 44059 44062 44065 44067 44068 44073 44074 44075 44077 44078 44082 44083 44084 44085 44093 44096 44099 44101 44102 44104 44105 44108 44109 44111 44114 44116 44117 44118 44120 44124 44125 44128 44129 44130 44131 44132 44133 44134 44138 44145 44146 44147 44149 44150 44152 44155 44159 44160 44168 44169 44170 44171 44175 44176 44177 44179 44180 44182 44184 44187 44188 44189 44192 44194 44198 44199 44208 44210 44211 44213 44219 44220 44221 44222 44224 44225 44227 44228 44229 44230 44231 44233 44234 44235 44236 44237 44240 44242 44244 44245 44246 44248 44250 44251 44252 44256 44257 44258 44260 44263 44264 44265 44266 44268 44271 44276 44278 44281 44283 44284 44285 44288 44292 44293 44294 44295 44298 44300 44301 44302 44305 44306 44309 44310 44312 44314 44315 44316 44318 44319 44321 44326 44327 44328 44329 44331 44333 44334 44335 44336 44337 44340 44342 44343 44346 44348 44351 44353 44357 44364 44371 44372 44373 44377 44381 44385 44386 44387 44388 44397 44398 44399 44400 44402 44404 44405 44408 44409 44413 44418 44419 44420 44425 44426 44427 44430 44432 44434 44437 44438 44439 44440 44441 44442 44443 44444 44446 44448 44453 44459 44460 44461 44464 44465 44466 44467 44468 44469 44470 44471 44474 44475 44478 44479 44481 44482 44485 44491 44494 44496 44501 44502 44505 44507 44509 44510 44512 44516 44518 44519 44521 44522 44523 44524 44528 44531 44537 44538 44540 44543 44545 44547 44548 44551 44554 44556 44557 44560 44561 44562 44565 44571 44573 44574 44575 44583 44586 44588 44589 44590 44592 44595 44599 44602 44604 44605 44606 44610 44611 44614 44615 44617 44619 44623 44627 44628 44632 44633 44634 44635 44636 44637 44640 44642 44646 44651 44652 44653 44655 44657 44659 44662 44666 44670 44675 44681 44687 44688 44690 44691 44693 44696 44697 44699 44700 44701 44703 44704 44705 44706 44711 44714 44715 44716 44724 44725 44726 44729 44733 44734 44735 44736 44737 44739 44740 44741 44745 44746 44747 44748 44749 44752 44754 44755 44757 44758 44759 44762 44765 44768 44769 44770 44771 44772 44773 44774 44775 44777 44780 44783 44790 44791 44793 44796 44797 44798 44800 44804 44805 44807 44808 44809 44811 44813 44816 44818 44819 44820 44822 44824 44826 44829 44830 44831 44833 44834 44836 44838 44840 44842 44846 44847 44851 44853 44854 44861 44862 44863 44865 44871 44872 44873 44874 44876 44878 44879 44880 44886 44887 44888 44889 44891 44894 44895 44897 44898 44903 44904 44905 44908 44909 44911 44912 44918 44919 44920 44923 44924 44926 44931 44933 44937 44940 44943 44945 44946 44949 44956 44960 44964 44965 44966 44967 44969 44970 44971 44973 44975 44981 44982 44987 44990 44992 44995 44996 44997 45000 45001 45002 45003 45005 45007 45011 45016 45018 45019 45021 45022 45023 45024 45025 45030 45032 45035 45039 45048 45049 45050 45051 45052 45055 45057 45058 45060 45061 45062 45063 45073 45077 45081 45084 45085 45087 45089 45090 45093 45094 45095 45097 45099 45100 45102 45105 45106 45108 45111 45113 45114 45116 45119 45120 45121 45123 45125 45127 45129 45132 45133 45134 45135 45138 45139 45144 45145 45147 45148 45149 45150 45151 45152 45153 45154 45155 45156 45157 45159 45161 45164 45168 45170 45172 45173 45174 45176 45180 45181 45183 45185 45188 45190 45191 45192 45195 45197 45198 45200 45202 45203 45207 45210 45211 45212 45214 45216 45217 45219 45220 45221 45223 45229 45230 45233 45234 45235 45236 45238 45243 45244 45245 45246 45254 45259 45265 45266 45269 45270 45271 45273 45277 45278 45279 45282 45287 45288 45290 45291 45293 45294 45295 45297 45298 45299 45300 45301 45304 45305 45306 45307 45308 45311 45312 45316 45317 45320 45323 45324 45329 45332 45334 45335 45336 45337 45343 45345 45347 45348 45351 45354 45355 45358 45359 45360 45362 45366 45368 45369 45372 45374 45375 45377 45380 45382 45384 45389 45391 45393 45394 45395 45396 45400 45403 45405 45408 45411 45413 45415 45417 45420 45421 45426 45430 45431 45434 45436 45437 45438 45441 45443 45444 45445 45448 45449 45450 45451 45452 45453 45454 45456 45460 45461 45462 45463 45464 45465 45466 45467 45472 45476 45478 45479 45482 45485 45486 45487 45489 45490 45491 45493 45496 45500 45501 45503 45504 45509 45513 45514 45515 45516 45524 45526 45528 45531 45532 45534 45535 45541 45545 45549 45550 45551 45552 45553 45555 45560 45562 45568 45571 45574 45577 45578 45582 45584 45585 45586 45587 45590 45592 45593 45601 45602 45603 45607 45608 45609 45611 45612 45614 45620 45627 45629 45633 45635 45639 45640 45642 45643 45644 45646 45649 45651 45652 45653 45654 45657 45663 45664 45667 45668 45672 45674 45676 45677 45679 45681 45683 45684 45686 45687 45690 45693 45698 45699 45700 45701 45703 45706 45710 45712 45713 45717 45721 45723 45725 45730 45733 45734 45736 45737 45738 45739 45742 45744 45747 45748 45749 45754 45756 45757 45759 45760 45761 45764 45765 45767 45768 45769 45771 45772 45773 45776 45779 45784 45786 45787 45789 45790 45803 45804 45807 45811 45812 45813 45815 45816 45817 45824 45825 45826 45827 45829 45832 45834 45842 45843 45844 45847 45849 45850 45852 45857 45860 45861 45862 45863 45866 45867 45872 45873 45877 45879 45882 45884 45888 45890 45892 45894 45896 45897 45902 45905 45906 45908 45909 45912 45913 45915 45918 45919 45926 45928 45930 45934 45937 45938 45939 45940 45943 45945 45946 45949 45952 45959 45961 45962 45964 45970 45971 45972 45973 45984 45985 45992 45993 45997 45998 46003 46007 46008 46010 46011 46014 46015 46016 46017 46019 46021 46022 46028 46029 46030 46033 46034 46037 46038 46043 46044 46045 46047 46049 46051 46054 46056 46057 46058 46062 46066 46067 46069 46070 46072 46073 46075 46078 46082 46088 46090 46091 46092 46096 46097 46100 46110 46116 46117 46118 46123 46135 46136 46137 46138 46140 46141 46146 46147 46148 46150 46152 46153 46154 46156 46157 46164 46166 46168 46169 46171 46173 46174 46176 46178 46179 46184 46187 46188 46190 46192 46194 46198 46200 46201 46202 46206 46210 46211 46213 46214 46217 46220 46222 46226 46228 46229 46231 46233 46234 46235 46238 46239 46241 46248 46250 46251 46252 46259 46260 46266 46273 46275 46287 46292 46293 46294 46295 46297 46298 46301 46302 46303 46308 46309 46311 46315 46316 46319 46320 46321 46322 46325 46326 46327 46328 46333 46335 46337 46338 46339 46341 46342 46343 46344 46348 46349 46350 46351 46353 46354 46356 46363 46365 46368 46372 46374 46375 46381 46383 46384 46385 46386 46387 46388 46389 46390 46391 46396 46397 46398 46399 46400 46405 46408 46409 46410 46412 46415 46416 46419 46422 46423 46424 46427 46432 46433 46434 46437 46439 46441 46442 46443 46445 46446 46447 46450 46451 46455 46458 46461 46463 46469 46470 46472 46473 46475 46476 46477 46481 46482 46483 46486 46489 46493 46494 46498 46500 46503 46507 46509 46511 46515 46517 46518 46522 46523 46524 46531 46532 46535 46537 46538 46540 46542 46543 46547 46548 46549 46555 46556 46557 46564 46565 46567 46568 46569 46570 46571 46572 46574 46575 46577 46580 46581 46582 46594 46596 46597 46598 46604 46605 46608 46609 46610 46618 46619 46621 46622 46623 46624 46625 46626 46627 46628 46630 46631 46632 46635 46637 46638 46639 46641 46642 46643 46644 46645 46646 46648 46650 46655 46656 46657 46658 46659 46661 46665 46668 46670 46671 46678 46679 46680 46682 46683 46686 46687 46691 46692 46693 46694 46695 46696 46697 46698 46701 46703 46704 46705 46706 46709 46712 46713 46718 46719 46720 46722 46723 46725 46726 46727 46729 46736 46737 46739 46741 46742 46744 46745 46748 46749 46752 46753 46757 46758 46764 46767 46770 46771 46772 46774 46775 46776 46777 46780 46781 46782 46786 46787 46789 46790 46791 46792 46794 46795 46796 46801 46802 46803 46806 46808 46809 46813 46814 46815 46816 46821 46823 46825 46826 46827 46831 46834 46836 46844 46846 46847 46849 46851 46856 46857 46858 46862 46863 46865 46867 46868 46871 46874 46875 46886 46891 46892 46894 46896 46897 46900 46901 46902 46904 46905 46907 46911 46913 46916 46924 46925 46927 46930 46934 46935 46937 46938 46942 46944 46945 46949 46950 46952 46953 46958 46963 46965 46966 46968 46969 46970 46974 46976 46978 46982 46983 46984 46987 46988 46990 46992 46995 46998 46999 47000 47001 47002 47003 47004 47008 47009 47013 47014 47017 47021 47022 47024 47028 47031 47032 47033 47035 47038 47042 47044 47045 47046 47051 47052 47054 47056 47057 47058 47060 47061 47065 47066 47067 47070 47072 47074 47075 47078 47080 47081 47082 47089 47090 47092 47094 47101 47102 47106 47107 47108 47110 47111 47116 47117 47119 47120 47121 47124 47125 47130 47131 47133 47134 47135 47138 47139 47140 47141 47143 47146 47147 47152 47155 47156 47160 47162 47163 47165 47168 47170 47173 47175 47178 47181 47182 47183 47185 47189 47193 47195 47198 47200 47201 47202 47204 47206 47208 47209 47210 47211 47214 47217 47219 47220 47222 47224 47225 47229 47233 47238 47239 47240 47244 47245 47248 47250 47252 47253 47254 47257 47259 47260 47261 47263 47264 47265 47268 47269 47271 47272 47273 47274 47276 47277 47279 47288 47290 47293 47297 47299 47300 47301 47303 47306 47307 47308 47311 47313 47319 47322 47323 47324 47326 47327 47328 47329 47330 47331 47333 47335 47337 47339 47340 47352 47354 47357 47359 47361 47365 47366 47367 47368 47369 47372 47377 47378 47379 47381 47382 47383 47387 47392 47393 47395 47397 47398 47399 47401 47404 47407 47409 47411 47413 47414 47415 47416 47417 47418 47419 47421 47426 47428 47430 47432 47435 47440 47441 47442 47448 47453 47454 47456 47457 47459 47460 47467 47469 47470 47471 47473 47476 47481 47489 47492 47496 47500 47502 47504 47508 47509 47510 47511 47517 47518 47524 47526 47529 47530 47531 47532 47533 47534 47542 47547 47550 47553 47554 47555 47556 47558 47560 47561 47565 47570 47572 47573 47576 47581 47584 47586 47587 47590 47594 47596 47598 47599 47600 47601 47607 47610 47614 47615 47621 47626 47627 47628 47631 47636 47638 47640 47641 47642 47650 47654 47655 47656 47657 47658 47660 47661 47663 47664 47665 47666 47667 47669 47671 47672 47675 47677 47678 47679 47683 47684 47686 47687 47689 47690 47692 47695 47697 47700 47702 47703 47704 47706 47708 47711 47714 47716 47717 47720 47721 47722 47724 47726 47727 47730 47733 47734 47739 47740 47742 47744 47750 47751 47753 47755 47758 47760 47762 47763 47764 47765 47768 47771 47772 47773 47774 47775 47777 47781 47784 47789 47793 47794 47798 47799 47801 47804 47805 47807 47809 47810 47816 47817 47818 47820 47822 47824 47825 47826 47828 47829 47831 47833 47834 47835 47837 47839 47841 47843 47845 47846 47847 47851 47852 47854 47855 47857 47858 47860 47861 47862 47867 47869 47873 47880 47882 47888 47889 47897 47898 47901 47904 47906 47907 47908 47909 47910 47911 47913 47918 47919 47926 47927 47929 47930 47931 47932 47936 47938 47939 47943 47947 47948 47950 47952 47953 47954 47955 47957 47958 47959 47963 47964 47968 47977 47979 47981 47983 47985 47990 47991 47992 47996 47997 47998 47999 48000 48002 48015 48016 48017 48020 48022 48023 48028 48031 48032 48033 48035 48039 48041 48046 48050 48051 48056 48058 48060 48061 48063 48065 48068 48069 48070 48074 48077 48079 48080 48081 48087 48090 48092 48093 48094 48096 48105 48106 48107 48109 48111 48115 48117 48120 48124 48127 48133 48136 48138 48140 48141 48149 48151 48152 48154 48156 48158 48159 48162 48163 48164 48171 48172 48173 48174 48178 48181 48184 48185 48186 48191 48193 48194 48195 48198 48199 48200 48203 48206 48208 48216 48217 48219 48223 48225 48226 48229 48231 48233 48238 48240 48243 48245 48246 48247 48248 48249 48250 48252 48255 48257 48259 48260 48262 48263 48264 48266 48267 48270 48271 48274 48277 48283 48286 48288 48290 48292 48295 48296 48298 48300 48305 48310 48314 48315 48316 48318 48319 48321 48322 48324 48331 48334 48339 48340 48347 48348 48350 48352 48354 48357 48359 48361 48362 48363 48364 48366 48367 48368 48369 48371 48375 48376 48380 48382 48384 48385 48389 48394 48396 48400 48401 48402 48403 48405 48406 48408 48409 48413 48415 48416 48418 48420 48422 48423 48426 48427 48429 48432 48433 48443 48446 48449 48451 48457 48458 48459 48460 48463 48464 48467 48468 48469 48476 48479 48482 48490 48492 48495 48496 48498 48499 48506 48507 48508 48510 48511 48517 48518 48520 48521 48530 48532 48535 48537 48538 48541 48542 48543 48546 48548 48549 48550 48553 48554 48555 48556 48557 48559 48562 48564 48566 48572 48573 48574 48575 48576 48579 48583 48587 48588 48589 48590 48591 48593 48594 48595 48596 48599 48601 48603 48607 48608 48609 48611 48612 48615 48616 48619 48622 48623 48624 48628 48635 48639 48640 48641 48642 48643 48644 48645 48646 48648 48649 48651 48652 48653 48655 48656 48663 48665 48667 48668 48669 48670 48673 48674 48675 48677 48678 48680 48681 48684 48686 48689 48690 48692 48693 48696 48698 48701 48704 48706 48711 48713 48714 48715 48716 48721 48724 48725 48733 48736 48739 48740 48741 48742 48744 48745 48747 48748 48749 48750 48751 48752 48754 48755 48756 48758 48759 48763 48764 48765 48766 48767 48768 48770 48771 48774 48777 48778 48782 48786 48788 48789 48791 48796 48799 48800 48801 48802 48805 48806 48808 48809 48810 48812 48813 48816 48817 48819 48820 48822 48825 48826 48827 48830 48831 48832 48833 48836 48838 48841 48843 48845 48848 48849 48851 48854 48856 48858 48859 48861 48862 48866 48868 48869 48872 48874 48885 48893 48898 48900 48901 48902 48903 48904 48905 48906 48908 48910 48915 48916 48917 48918 48919 48923 48929 48930 48931 48932 48935 48936 48942 48946 48948 48949 48957 48958 48960 48961 48964 48965 48967 48968 48970 48971 48972 48980 48982 48983 48988 48989 48991 48996 48997 49002 49007 49009 49011 49012 49014 49015 49017 49021 49026 49027 49029 49030 49031 49033 49037 49038 49040 49041 49043 49044 49047 49050 49053 49055 49056 49058 49059 49060 49061 49062 49063 49064 49065 49066 49067 49068 49069 49070 49074 49076 49081 49082 49083 49090 49093 49098 49099 49100 49101 49102 49103 49104 49106 49108 49109 49110 49112 49115 49117 49118 49120 49124 49126 49128 49130 49135 49136 49138 49141 49142 49145 49146 49147 49152 49155 49156 49160 49162 49163 49166 49167 49169 49170 49171 49172 49173 49174 49175 49177 49179 49183 49188 49190 49192 49194 49195 49197 49198 49202 49204 49205 49206 49208 49211 49212 49219 49220 49221 49222 49224 49225 49226 49227 49228 49230 49231 49232 49233 49234 49242 49243 49245 49246 49247 49249 49251 49252 49253 49255 49257 49258 49259 49261 49263 49265 49267 49269 49270 49271 49272 49276 49278 49280 49282 49283 49284 49285 49287 49289 49290 49292 49298 49304 49306 49308 49309 49311 49313 49315 49316 49320 49326 49328 49329 49332 49335 49336 49337 49338 49344 49345 49347 49348 49349 49350 49351 49354 49356 49363 49369 49370 49371 49377 49378 49379 49381 49382 49383 49385 49387 49390 49392 49394 49395 49397 49404 49405 49410 49412 49413 49414 49418 49420 49422 49423 49425 49428 49430 49437 49440 49444 49445 49450 49451 49456 49457 49459 49462 49464 49465 49473 49474 49475 49476 49479 49486 49489 49490 49498 49501 49505 49508 49512 49518 49523 49525 49526 49527 49528 49529 49533 49536 49537 49541 49545 49547 49548 49549 49557 49558 49560 49561 49563 49564 49565 49568 49575 49576 49577 49578 49579 49583 49585 49588 49592 49593 49594 49596 49598 49601 49602 49606 49608 49609 49611 49612 49613 49615 49617 49621 49624 49627 49628 49629 49630 49635 49636 49637 49640 49643 49644 49646 49647 49649 49650 49653 49656 49657 49659 49660 49662 49666 49671 49673 49674 49676 49679 49683 49684 49687 49689 49690 49691 49693 49695 49697 49698 49700 49701 49704 49706 49709 49711 49712 49713 49714 49716 49717 49719 49721 49722 49724 49725 49726 49728 49731 49732 49734 49737 49738 49745 49746 49747 49749 49752 49755 49759 49764 49765 49767 49769 49770 49773 49774 49775 49776 49777 49778 49782 49786 49787 49788 49789 49792 49794 49796 49799 49800 49802 49805 49807 49808 49811 49818 49819 49823 49827 49833 49834 49837 49838 49839 49840 49842 49844 49846 49848 49849 49852 49855 49859 49863 49865 49866 49867 49869 49871 49876 49877 49879 49882 49884 49887 49888 49889 49892 49893 49896 49897 49898 49899 49901 49905 49906 49907 49908 49909 49910 49911 49912 49915 49916 49918 49919 49921 49925 49932 49934 49935 49940 49943 49945 49950 49951 49952 49954 49956 49958 49961 49968 49978 49980 49981 49983 49985 49991 49993 49994 49997 50002 50003 50006 50010 50011 50012 50014 50017 50018 50020 50022 50024 50026 50029 50030 50033 50034 50038 50041 50042 50049 50051 50053 50054 50057 50058 50061 50062 50063 50064 50065 50066 50067 50068 50069 50070 50071 50073 50074 50075 50077 50080 50081 50082 50084 50085 50086 50087 50088 50089 50092 50093 50094 50095 50098 50099 50103 50108 50114 50117 50118 50124 50126 50128 50129 50133 50136 50138 50139 50141 50142 50144 50145 50149 50150 50152 50153 50154 50156 50159 50161 50162 50164 50167 50173 50176 50178 50184 50185 50187 50188 50190 50192 50193 50194 50197 50199 50200 50201 50202 50204 50205 50210 50211 50212 50213 50214 50215 50217 50219 50220 50224 50229 50230 50232 50234 50235 50236 50239 50240 50244 50246 50249 50251 50252 50254 50255 50259 50262 50263 50264 50266 50268 50269 50270 50271 50275 50276 50278 50280 50283 50285 50286 50287 50290 50294 50295 50296 50298 50299 50301 50302 50305 50309 50315 50316 50318 50322 50323 50325 50327 50330 50332 50333 50334 50335 50336 50340 50341 50343 50349 50350 50353 50355 50358 50359 50360 50362 50363 50369 50375 50378 50379 50386 50387 50389 50394 50396 50397 50398 50399 50404 50406 50410 50411 50413 50415 50416 50423 50425 50430 50433 50435 50436 50438 50444 50449 50457 50458 50459 50460 50462 50465 50468 50470 50471 50476 50478 50480 50481 50485 50487 50493 50496 50498 50499 50505 50508 50512 50515 50517 50518 50520 50521 50523 50525 50527 50530 50532 50540 50545 50546 50549 50551 50553 50556 50558 50563 50565 50566 50567 50570 50574 50582 50583 50584 50586 50587 50590 50591 50592 50599 50604 50606 50607 50611 50613 50615 50616 50617 50618 50619 50621 50622 50623 50625 50626 50628 50629 50630 50632 50633 50635 50638 50639 50642 50644 50649 50650 50651 50656 50662 50664 50668 50669 50671 50672 50673 50676 50682 50683 50690 50691 50692 50693 50697 50702 50704 50705 50706 50709 50711 50712 50713 50718 50721 50724 50728 50729 50735 50738 50741 50743 50748 50749 50751 50755 50756 50758 50759 50761 50766 50768 50769 50770 50771 50774 50775 50776 50777 50778 50779 50783 50784 50789 50791 50792 50798 50800 50803 50805 50807 50809 50810 50813 50814 50817 50818 50820 50821 50823 50825 50828 50829 50830 50831 50832 50833 50834 50835 50842 50847 50848 50849 50850 50854 50856 50858 50862 50864 50867 50870 50871 50872 50873 50878 50880 50881 50882 50886 50888 50894 50903 50904 50906 50908 50911 50912 50913 50914 50915 50922 50930 50931 50934 50939 50941 50945 50946 50950 50953 50954 50959 50960 50965 50967 50969 50970 50971 50974 50981 50982 50983 50984 50985 50987 50989 50997 50999 51000 51002 51003 51007 51010 51011 51013 51014 51016 51020 51021 51022 51024 51025 51026 51031 51033 51037 51038 51039 51041 51042 51048 51050 51053 51055 51056 51060 51062 51063 51064 51065 51066 51067 51070 51072 51074 51075 51076 51077 51078 51081 51082 51085 51086 51087 51088 51089 51093 51097 51098 51099 51100 51101 51103 51104 51107 51109 51111 51113 51115 51119 51120 51122 51124 51125 51126 51129 51130 51131 51132 51135 51136 51138 51139 51142 51144 51145 51146 51150 51152 51158 51159 51162 51165 51169 51170 51174 51176 51177 51178 51180 51181 51189 51190 51192 51199 51200 51201 51202 51206 51208 51210 51211 51212 51213 51214 51215 51216 51217 51218 51219 51224 51227 51228 51232 51233 51234 51235 51236 51238 51245 51247 51249 51252 51258 51260 51263 51264 51265 51267 51270 51271 51273 51274 51275 51276 51280 51281 51284 51286 51287 51289 51290 51292 51294 51295 51300 51301 51302 51303 51306 51308 51310 51313 51316 51319 51320 51322 51323 51324 51325 51326 51327 51329 51331 51332 51337 51340 51341 51348 51349 51351 51352 51353 51357 51358 51363 51366 51367 51368 51373 51374 51375 51376 51380 51381 51383 51384 51386 51388 51389 51390 51391 51392 51393 51398 51399 51400 51401 51406 51410 51412 51414 51417 51419 51422 51428 51434 51437 51438 51443 51444 51445 51448 51451 51454 51456 51458 51460 51461 51467 51470 51471 51472 51478 51479 51481 51482 51483 51484 51486 51488 51490 51491 51496 51502 51504 51507 51509 51510 51511 51512 51513 51516 51517 51518 51519 51520 51521 51522 51523 51524 51526 51528 51530 51533 51536 51541 51542 51547 51548 51550 51554 51555 51559 51561 51563 51565 51566 51570 51576 51577 51583 51586 51587 51588 51590 51599 51603 51604 51606 51607 51609 51610 51611 51612 51613 51620 51621 51626 51631 51633 51634 51635 51637 51639 51640 51642 51643 51644 51646 51647 51648 51651 51653 51655 51658 51662 51664 51665 51667 51668 51669 51673 51674 51676 51682 51684 51687 51694 51695 51697 51698 51699 51700 51701 51702 51703 51706 51709 51710 51713 51716 51717 51719 51720 51722 51723 51724 51725 51727 51728 51730 51733 51736 51737 51738 51740 51742 51745 51746 51753 51755 51756 51758 51761 51764 51766 51769 51771 51772 51773 51776 51777 51780 51781 51782 51783 51784 51787 51788 51792 51793 51795 51796 51798 51806 51807 51809 51811 51812 51816 51819 51820 51822 51823 51825 51828 51830 51832 51834 51837 51838 51839 51841 51844 51845 51846 51848 51852 51856 51860 51861 51864 51865 51868 51869 51870 51871 51877 51878 51882 51884 51886 51890 51896 51897 51898 51909 51910 51911 51918 51926 51927 51932 51933 51939 51941 51942 51944 51946 51951 51952 51954 51957 51959 51963 51964 51965 51972 51974 51978 51979 51980 51981 51982 51983 51985 51988 51989 51993 52004 52005 52008 52009 52010 52012 52013 52017 52018 52020 52021 52022 52023 52024 52026 52028 52032 52033 52037 52038 52039 52040 52041 52043 52044 52046 52048 52050 52051 52056 52058 52063 52065 52066 52068 52071 52072 52073 52074 52075 52076 52079 52080 52082 52083 52085 52087 52088 52089 52093 52097 52099 52100 52108 52109 52110 52111 52112 52114 52115 52120 52121 52125 52128 52132 52134 52137 52141 52142 52144 52147 52148 52149 52151 52153 52155 52156 52157 52158 52165 52166 52173 52174 52175 52176 52178 52180 52181 52183 52187 52188 52189 52190 52191 52192 52193 52195 52196 52197 52201 52202 52204 52207 52209 52210 52211 52212 52214 52215 52216 52217 52221 52223 52229 52230 52231 52232 52233 52239 52244 52245 52246 52249 52252 52253 52254 52257 52259 52261 52268 52271 52272 52275 52276 52279 52280 52281 52282 52283 52289 52290 52293 52294 52296 52298 52299 52304 52306 52307 52312 52315 52316 52319 52320 52323 52324 52325 52326 52327 52328 52329 52331 52333 52335 52341 52344 52348 52355 52357 52359 52360 52362 52365 52366 52367 52371 52373 52374 52375 52376 52379 52380 52381 52384 52385 52386 52389 52392 52393 52395 52398 52399 52400 52401 52402 52403 52409 52413 52415 52417 52421 52423 52425 52426 52429 52433 52434 52436 52437 52439 52441 52443 52444 52445 52447 52448 52457 52463 52465 52467 52468 52469 52470 52472 52474 52475 52476 52477 52481 52482 52487 52488 52490 52493 52495 52496 52500 52503 52506 52507 52509 52516 52517 52520 52522 52523 52530 52531 52533 52542 52543 52545 52548 52550 52552 52553 52554 52555 52556 52560 52562 52564 52565 52572 52573 52575 52579 52584 52586 52590 52591 52592 52593 52595 52597 52599 52602 52604 52605 52606 52612 52613 52620 52621 52622 52623 52625 52626 52630 52636 52648 52649 52651 52654 52655 52657 52658 52661 52663 52666 52667 52672 52674 52676 52679 52683 52684 52685 52688 52690 52696 52697 52699 52700 52701 52706 52707 52709 52711 52712 52714 52719 52721 52726 52727 52729 52730 52731 52733 52736 52739 52740 52742 52743 52744 52745 52748 52755 52757 52762 52764 52765 52768 52776 52777 52778 52781 52783 52785 52786 52790 52791 52795 52796 52798 52799 52801 52802 52804 52805 52806 52809 52813 52814 52815 52817 52818 52820 52821 52822 52824 52825 52826 52828 52831 52832 52833 52836 52838 52843 52847 52848 52852 52853 52858 52861 52862 52863 52866 52870 52873 52878 52879 52881 52882 52885 52886 52889 52891 52893 52894 52900 52901 52903 52906 52908 52909 52910 52913 52915 52916 52917 52920 52921 52922 52924 52925 52926 52928 52929 52933 52935 52936 52937 52945 52947 52949 52950 52952 52955 52957 52959 52960 52961 52962 52963 52964 52965 52966 52971 52972 52978 52979 52980 52981 52982 52983 52994 52995 52996 52998 52999 53000 53001 53002 53005 53010 53012 53013 53014 53015 53022 53023 53024 53025 53028 53029 53030 53031 53033 53034 53038 53041 53043 53044 53046 53048 53049 53051 53053 53058 53060 53061 53064 53065 53066 53068 53069 53072 53073 53075 53077 53078 53079 53080 53081 53086 53093 53094 53097 53102 53104 53107 53108 53109 53110 53114 53115 53116 53118 53119 53121 53124 53125 53126 53131 53132 53133 53138 53140 53152 53153 53154 53155 53157 53158 53159 53160 53161 53163 53164 53165 53166 53168 53172 53173 53174 53175 53179 53181 53182 53183 53184 53187 53188 53190 53192 53193 53195 53199 53202 53208 53209 53213 53214 53216 53217 53219 53222 53224 53227 53229 53233 53235 53236 53237 53238 53243 53245 53246 53247 53253 53255 53257 53258 53261 53262 53263 53268 53269 53270 53271 53273 53275 53277 53280 53281 53282 53283 53285 53286 53288 53289 53293 53294 53296 53298 53300 53302 53303 53304 53305 53306 53308 53309 53310 53313 53317 53322 53326 53327 53328 53329 53333 53334 53338 53342 53343 53348 53350 53355 53356 53360 53364 53365 53366 53372 53380 53384 53385 53386 53389 53391 53392 53401 53402 53405 53406 53410 53413 53414 53417 53421 53423 53429 53431 53433 53434 53435 53439 53441 53442 53443 53445 53446 53454 53456 53460 53461 53462 53463 53468 53471 53472 53475 53476 53479 53489 53494 53495 53496 53499 53500 53501 53505 53512 53518 53520 53521 53525 53531 53532 53537 53539 53540 53541 53542 53545 53548 53549 53550 53551 53554 53556 53558 53560 53561 53565 53566 53567 53569 53570 53571 53572 53577 53581 53585 53588 53596 53602 53603 53606 53608 53611 53613 53614 53617 53619 53620 53622 53624 53625 53627 53628 53632 53633 53636 53637 53641 53642 53644 53647 53649 53654 53655 53657 53659 53663 53664 53670 53672 53678 53683 53687 53688 53691 53694 53695 53696 53700 53709 53711 53712 53714 53715 53716 53726 53727 53729 53730 53731 53733 53734 53735 53736 53738 53742 53743 53746 53749 53750 53755 53756 53758 53759 53760 53765 53777 53779 53780 53781 53782 53783 53788 53791 53793 53796 53798 53803 53806 53809 53810 53812 53813 53817 53818 53819 53820 53825 53827 53828 53831 53839 53842 53847 53848 53852 53855 53859 53861 53870 53872 53874 53875 53876 53881 53882 53883 53885 53887 53890 53892 53893 53895 53896 53898 53901 53902 53903 53904 53908 53911 53913 53914 53916 53918 53920 53921 53922 53924 53925 53926 53927 53929 53930 53935 53936 53937 53943 53944 53947 53949 53950 53957 53961 53962 53963 53971 53972 53976 53978 53979 53980 53983 53986 53987 53988 53992 53998 53999 54003 54005 54008 54009 54014 54015 54019 54022 54023 54024 54027 54032 54034 54036 54042 54043 54044 54045 54051 54052 54055 54058 54059 54063 54065 54066 54067 54070 54072 54073 54076 54078 54079 54081 54083 54087 54088 54090 54094 54098 54100 54102 54103 54107 54112 54113 54114 54115 54116 54117 54119 54120 54123 54124 54125 54127 54132 54133 54137 54139 54140 54142 54143 54147 54151 54153 54154 54156 54157 54160 54161 54162 54164 54167 54168 54169 54170 54173 54175 54178 54181 54183 54185 54186 54187 54188 54191 54194 54197 54198 54200 54205 54208 54209 54210 54212 54216 54218 54219 54220 54221 54222 54224 54226 54230 54232 54235 54236 54242 54244 54245 54246 54247 54248 54249 54252 54253 54254 54255 54258 54259 54260 54262 54264 54272 54275 54276 54277 54283 54284 54285 54286 54288 54291 54292 54293 54296 54298 54299 54303 54305 54306 54309 54311 54312 54315 54316 54317 54320 54322 54325 54326 54327 54331 54332 54333 54337 54338 54340 54341 54346 54348 54350 54351 54353 54354 54357 54361 54363 54367 54373 54376 54377 54378 54379 54388 54389 54390 54392 54396 54399 54400 54401 54402 54403 54404 54405 54406 54409 54412 54414 54415 54417 54418 54421 54422 54427 54428 54433 54437 54438 54439 54447 54450 54451 54452 54453 54454 54456 54457 54459 54460 54468 54469 54471 54472 54473 54474 54475 54479 54481 54483 54484 54485 54487 54488 54489 54492 54493 54495 54496 54497 54498 54501 54502 54504 54506 54508 54509 54511 54514 54516 54517 54519 54520 54521 54523 54524 54532 54533 54534 54535 54539 54543 54545 54546 54547 54548 54549 54551 54552 54555 54556 54558 54559 54560 54562 54565 54569 54571 54573 54574 54575 54577 54578 54579 54581 54585 54589 54592 54595 54597 54599 54600 54602 54603 54604 54608 54610 54613 54614 54622 54624 54626 54627 54634 54635 54636 54637 54638 54641 54642 54644 54651 54652 54659 54662 54663 54666 54668 54672 54674 54677 54678 54687 54688 54689 54691 54695 54696 54698 54699 54702 54704 54705 54707 54713 54718 54721 54722 54724 54725 54732 54733 54737 54738 54740 54752 54754 54755 54757 54760 54761 54762 54767 54769 54770 54771 54772 54773 54774 54775 54779 54781 54783 54784 54786 54791 54795 54797 54801 54802 54804 54806 54814 54821 54824 54828 54829 54833 54838 54840 54841 54843 54845 54846 54848 54850 54851 54853 54855 54857 54862 54866 54867 54869 54870 54875 54877 54878 54879 54880 54883 54885 54886 54889 54890 54891 54894 54895 54897 54898 54904 54906 54912 54913 54915 54919 54921 54922 54924 54926 54928 54929 54930 54931 54932 54934 54937 54938 54941 54943 54947 54951 54954 54958 54959 54962 54963 54965 54966 54968 54969 54971 54973 54976 54977 54980 54981 54982 54983 54985 54987 54989 54990 54993 54994 54995 55000 55003 55005 55006 55007 55008 55011 55016 55017 55019 55022 55025 55027 55028 55030 55035 55038 55042 55043 55046 55048 55051 55054 55055 55056 55057 55058 55061 55063 55067 55076 55079 55087 55088 55089 55096 55097 55101 55103 55104 55105 55106 55107 55108 55109 55110 55111 55112 55115 55119 55121 55124 55126 55128 55130 55134 55137 55138 55139 55141 55142 55143 55146 55147 55149 55150 55153 55154 55156 55157 55161 55164 55165 55170 55171 55173 55175 55176 55177 55182 55186 55187 55188 55189 55194 55195 55198 55199 55201 55204 55205 55206 55210 55212 55213 55214 55215 55216 55217 55222 55227 55228 55231 55232 55234 55237 55238 55245 55246 55249 55256 55259 55267 55268 55269 55270 55271 55274 55279 55281 55282 55283 55285 55286 55291 55293 55297 55302 55304 55305 55306 55309 55313 55315 55319 55322 55323 55325 55326 55329 55331 55334 55335 55338 55339 55341 55346 55349 55351 55353 55357 55358 55361 55364 55377 55379 55380 55386 55389 55392 55394 55397 55398 55399 55401 55403 55404 55405 55408 55412 55414 55415 55416 55420 55424 55425 55428 55430 55431 55434 55435 55437 55439 55442 55444 55445 55447 55448 55451 55452 55453 55456 55457 55458 55459 55460 55461 55463 55464 55465 55471 55475 55476 55477 55478 55479 55483 55484 55486 55488 55493 55495 55496 55497 55498 55499 55500 55501 55503 55504 55505 55516 55517 55518 55522 55525 55528 55531 55532 55535 55539 55545 55546 55548 55552 55553 55557 55560 55562 55564 55565 55566 55568 55571 55577 55579 55580 55582 55587 55588 55590 55591 55596 55600 55601 55603 55604 55606 55608 55610 55612 55615 55617 55618 55619 55620 55621 55623 55627 55629 55630 55631 55633 55639 55640 55642 55644 55648 55651 55654 55656 55658 55660 55662 55663 55665 55666 55667 55672 55676 55677 55683 55687 55689 55691 55695 55698 55701 55702 55705 55712 55713 55716 55718 55721 55724 55725 55731 55733 55734 55737 55738 55740 55744 55745 55746 55749 55752 55753 55755 55756 55757 55759 55762 55763 55768 55769 55770 55772 55775 55778 55780 55781 55782 55783 55785 55786 55787 55789 55793 55794 55796 55797 55798 55799 55800 55808 55809 55810 55811 55813 55814 55816 55817 55818 55819 55820 55822 55824 55827 55829 55830 55831 55832 55836 55840 55841 55842 55843 55845 55846 55853 55854 55858 55859 55861 55863 55864 55865 55866 55867 55868 55873 55877 55879 55880 55881 55883 55884 55887 55889 55893 55895 55897 55898 55899 55903 55904 55905 55906 55908 55913 55915 55918 55919 55921 55923 55924 55926 55927 55928 55930 55932 55934 55941 55943 55944 55945 55948 55949 55952 55954 55956 55958 55962 55965 55970 55972 55974 55976 55978 55979 55982 55983 55984 55985 55986 55989 55992 55993 55997 55999 56000 56001 56005 56006 56010 56012 56015 56016 56018 56019 56020 56022 56023 56024 56026 56029 56032 56034 56035 56040 56042 56043 56047 56048 56050 56052 56054 56057 56060 56062 56063 56066 56067 56068 56069 56071 56076 56077 56078 56080 56082 56086 56087 56088 56089 56096 56097 56098 56100 56104 56107 56108 56109 56110 56112 56116 56118 56120 56123 56124 56126 56129 56131 56133 56135 56136 56139 56140 56143 56145 56146 56149 56151 56153 56154 56156 56158 56159 56160 56162 56163 56164 56165 56168 56169 56170 56172 56173 56175 56180 56183 56184 56185 56191 56192 56193 56194 56195 56196 56197 56199 56200 56201 56203 56204 56205 56206 56208 56211 56215 56216 56219 56222 56224 56226 56227 56229 56230 56232 56234 56236 56239 56245 56246 56254 56255 56256 56258 56259 56261 56262 56265 56269 56270 56272 56274 56277 56282 56283 56285 56286 56288 56289 56290 56292 56299 56300 56305 56308 56311 56315 56316 56318 56321 56323 56325 56328 56333 56334 56335 56340 56342 56344 56346 56347 56350 56352 56354 56356 56357 56358 56359 56360 56363 56365 56366 56367 56369 56373 56375 56378 56380 56381 56383 56384 56387 56390 56398 56400 56401 56404 56409 56411 56412 56413 56416 56417 56418 56420 56422 56423 56424 56425 56428 56430 56432 56433 56434 56436 56438 56440 56441 56442 56448 56449 56451 56452 56454 56459 56460 56461 56464 56468 56472 56476 56481 56486 56488 56489 56490 56494 56495 56496 56497 56498 56501 56504 56507 56509 56513 56514 56515 56517 56518 56519 56520 56521 56523 56524 56528 56535 56536 56540 56541 56543 56544 56545 56548 56549 56552 56554 56555 56557 56559 56560 56564 56566 56567 56568 56569 56571 56572 56573 56574 56577 56579 56584 56587 56590 56591 56592 56596 56599 56603 56604 56605 56608 56611 56612 56614 56615 56618 56623 56624 56625 56628 56629 56631 56636 56642 56643 56647 56650 56652 56655 56658 56660 56665 56666 56668 56671 56673 56674 56675 56676 56678 56680 56681 56682 56683 56687 56690 56692 56693 56699 56701 56707 56708 56718 56719 56720 56722 56723 56725 56726 56727 56728 56729 56731 56733 56738 56739 56741 56742 56743 56744 56746 56749 56750 56752 56753 56754 56756 56757 56761 56765 56768 56769 56773 56776 56778 56782 56783 56788 56789 56792 56794 56798 56800 56803 56804 56806 56807 56810 56812 56816 56820 56826 56827 56828 56829 56830 56833 56835 56836 56838 56843 56848 56849 56850 56851 56854 56855 56856 56857 56859 56860 56872 56874 56875 56876 56877 56879 56880 56881 56882 56884 56885 56887 56890 56892 56894 56895 56899 56900 56901 56902 56903 56904 56908 56909 56918 56919 56920 56922 56925 56926 56927 56928 56929 56932 56935 56936 56937 56942 56945 56946 56950 56953 56954 56960 56961 56965 56967 56972 56975 56976 56978 56979 56981 56983 56985 56989 56991 56994 56999 57002 57003 57004 57011 57020 57022 57023 57027 57029 57034 57037 57038 57039 57041 57042 57043 57047 57049 57050 57052 57056 57058 57060 57063 57066 57068 57069 57070 57071 57072 57076 57078 57079 57081 57082 57083 57084 57088 57090 57097 57098 57100 57101 57102 57105 57106 57110 57112 57116 57117 57118 57126 57127 57128 57130 57132 57134 57135 57138 57140 57142 57143 57149 57151 57152 57153 57154 57157 57158 57159 57160 57162 57172 57174 57176 57177 57178 57180 57183 57184 57190 57191 57192 57193 57195 57198 57199 57203 57204 57205 57211 57212 57213 57216 57217 57219 57220 57221 57222 57223 57226 57229 57230 57233 57237 57239 57240 57244 57245 57247 57248 57250 57251 57252 57253 57255 57257 57259 57260 57262 57263 57264 57265 57266 57268 57275 57276 57277 57278 57279 57284 57285 57288 57290 57299 57300 57302 57303 57305 57307 57309 57310 57311 57312 57313 57314 57315 57316 57317 57319 57320 57323 57326 57329 57331 57332 57333 57335 57337 57340 57342 57343 57344 57345 57346 57347 57348 57352 57353 57356 57357 57358 57362 57365 57366 57367 57368 57369 57372 57374 57378 57379 57382 57384 57385 57386 57389 57390 57391 57398 57401 57404 57405 57407 57409 57411 57414 57418 57422 57424 57425 57426 57430 57433 57439 57442 57443 57444 57447 57451 57452 57454 57458 57459 57460 57461 57466 57468 57470 57471 57476 57478 57481 57482 57485 57488 57491 57492 57493 57496 57498 57501 57502 57503 57505 57511 57517 57518 57519 57522 57523 57525 57526 57527 57530 57531 57534 57535 57537 57539 57540 57542 57547 57548 57554 57555 57557 57559 57561 57562 57566 57567 57568 57569 57570 57571 57572 57573 57574 57576 57579 57580 57581 57582 57583 57584 57586 57588 57589 57592 57593 57595 57596 57598 57600 57603 57605 57613 57624 57625 57626 57627 57629 57636 57637 57639 57643 57645 57647 57649 57650 57651 57655 57656 57657 57658 57660 57665 57666 57670 57672 57677 57682 57685 57687 57690 57691 57693 57694 57695 57696 57697 57700 57703 57715 57716 57718 57720 57722 57727 57729 57731 57734 57736 57740 57741 57743 57747 57749 57752 57757 57762 57763 57764 57765 57771 57772 57773 57776 57781 57786 57787 57788 57790 57792 57794 57796 57799 57802 57804 57805 57806 57809 57810 57812 57815 57816 57818 57826 57828 57829 57830 57831 57832 57833 57835 57837 57843 57847 57852 57854 57857 57859 57861 57862 57863 57864 57867 57868 57871 57872 57876 57879 57880 57884 57886 57887 57889 57893 57894 57896 57897 57898 57900 57901 57903 57905 57906 57909 57912 57920 57921 57923 57925 57930 57934 57935 57937 57939 57940 57943 57945 57948 57950 57951 57954 57957 57964 57973 57974 57976 57977 57980 57981 57983 57984 57986 57987 57988 57989 57990 57992 57995 57997 57998 57999 58001 58006 58009 58011 58012 58013 58014 58018 58019 58020 58021 58022 58024 58027 58031 58032 58034 58037 58038 58041 58042 58043 58044 58054 58055 58056 58057 58060 58062 58063 58065 58066 58067 58069 58071 58073 58076 58078 58079 58080 58081 58086 58087 58088 58091 58092 58096 58097 58099 58101 58102 58103 58104 58105 58107 58109 58110 58120 58124 58125 58128 58135 58137 58139 58142 58143 58145 58149 58151 58154 58156 58159 58161 58162 58163 58164 58165 58167 58173 58174 58175 58178 58181 58182 58183 58186 58190 58192 58194 58196 58198 58201 58202 58204 58205 58206 58208 58209 58215 58217 58218 58219 58225 58226 58230 58231 58232 58235 58236 58243 58244 58245 58247 58249 58251 58252 58254 58255 58256 58261 58263 58267 58269 58270 58271 58272 58275 58279 58280 58282 58283 58289 58291 58294 58296 58297 58301 58303 58305 58306 58309 58312 58313 58314 58318 58319 58321 58323 58326 58329 58331 58336 58337 58338 58345 58351 58352 58353 58354 58357 58358 58360 58361 58363 58364 58366 58367 58369 58370 58374 58375 58377 58379 58381 58385 58388 58391 58394 58400 58411 58412 58413 58417 58419 58423 58425 58427 58428 58431 58432 58433 58435 58437 58440 58444 58445 58447 58448 58449 58452 58454 58455 58457 58459 58461 58462 58464 58465 58467 58469 58470 58475 58477 58480 58483 58488 58497 58498 58501 58502 58508 58509 58510 58512 58513 58515 58518 58520 58521 58522 58524 58527 58529 58534 58537 58538 58539 58540 58542 58543 58544 58545 58546 58547 58548 58549 58550 58556 58557 58558 58563 58565 58566 58568 58569 58574 58575 58576 58577 58578 58579 58580 58584 58585 58587 58589 58592 58596 58597 58598 58600 58602 58604 58605 58612 58613 58618 58620 58623 58624 58628 58630 58633 58634 58636 58638 58639 58641 58642 58643 58644 58648 58654 58658 58659 58661 58662 58665 58666 58667 58668 58669 58672 58673 58676 58677 58681 58683 58685 58686 58687 58688 58689 58690 58693 58694 58695 58700 58701 58703 58711 58713 58714 58715 58718 58719 58720 58721 58723 58724 58734 58737 58738 58739 58741 58746 58747 58750 58751 58753 58754 58755 58761 58762 58763 58768 58769 58771 58773 58778 58779 58782 58783 58787 58788 58790 58791 58792 58793 58794 58796 58798 58799 58800 58805 58806 58808 58810 58813 58815 58817 58818 58821 58829 58830 58831 58839 58843 58844 58847 58848 58851 58854 58856 58859 58861 58862 58863 58864 58865 58867 58868 58869 58871 58874 58876 58877 58878 58881 58884 58885 58887 58888 58892 58894 58895 58897 58898 58899 58900 58901 58902 58903 58905 58909 58911 58915 58916 58919 58925 58928 58934 58936 58938 58940 58943 58944 58945 58946 58948 58950 58956 58960 58961 58962 58965 58966 58967 58968 58970 58971 58972 58974 58979 58981 58982 58983 58986 58991 58993 58995 58997 58999 59003 59008 59013 59018 59019 59023 59025 59027 59029 59031 59034 59036 59037 59038 59039 59045 59047 59048 59049 59051 59053 59054 59055 59057 59058 59060 59061 59062 59063 59065 59068 59069 59070 59071 59073 59074 59075 59078 59082 59083 59085 59086 59087 59089 59092 59093 59097 59098 59099 59101 59103 59109 59113 59115 59119 59120 59121 59122 59126 59129 59131 59135 59137 59139 59141 59142 59143 59144 59147 59150 59151 59152 59153 59155 59159 59162 59171 59173 59176 59178 59186 59187 59190 59191 59195 59199 59200 59210 59213 59215 59220 59221 59223 59225 59228 59230 59239 59244 59246 59249 59250 59255 59256 59261 59262 59263 59265 59266 59270 59274 59277 59279 59281 59282 59283 59287 59288 59292 59293 59294 59295 59296 59300 59301 59302 59305 59306 59307 59308 59310 59313 59315 59316 59318 59324 59326 59329 59331 59332 59334 59340 59341 59342 59345 59355 59357 59359 59360 59361 59365 59367 59370 59374 59375 59379 59381 59384 59387 59388 59389 59390 59391 59394 59395 59403 59406 59407 59408 59411 59416 59419 59420 59421 59422 59423 59432 59436 59440 59441 59443 59444 59449 59453 59455 59456 59461 59462 59463 59466 59467 59469 59472 59475 59479 59481 59494 59497 59501 59502 59503 59504 59505 59508 59510 59512 59517 59518 59519 59521 59522 59523 59525 59527 59530 59531 59532 59541 59543 59550 59552 59555 59556 59557 59560 59568 59570 59573 59575 59579 59583 59588 59590 59592 59594 59595 59596 59598 59601 59604 59607 59608 59611 59612 59614 59617 59618 59620 59623 59626 59627 59629 59630 59633 59635 59640 59641 59643 59644 59645 59647 59648 59651 59655 59656 59658 59659 59660 59662 59664 59665 59668 59674 59676 59678 59680 59681 59684 59685 59689 59690 59692 59695 59699 59700 59703 59704 59705 59709 59710 59715 59718 59721 59724 59725 59726 59731 59732 59735 59742 59743 59746 59747 59750 59754 59757 59758 59761 59766 59768 59769 59770 59772 59775 59776 59777 59778 59780 59782 59785 59787 59789 59791 59793 59795 59798 59807 59808 59811 59813 59817 59819 59821 59822 59823 59825 59828 59830 59831 59832 59841 59842 59844 59845 59846 59848 59849 59854 59856 59858 59862 59865 59867 59868 59871 59873 59874 59875 59877 59881 59884 59885 59886 59891 59893 59894 59895 59896 59897 59901 59908 59910 59911 59912 59914 59915 59917 59920 59921 59923 59924 59926 59928 59929 59930 59932 59937 59938 59941 59943 59944 59948 59950 59951 59952 59954 59956 59960 59962 59964 59965 59966 59968 59970 59971 59975 59976 59979 59980 59981 59982 59984 59985 59987 59988 59990 59991 59995 59996 59998 59999 60002 60004 60005 60007 60010 60015 60017 60018 60021 60022 60023 60028 60031 60033 60034 60046 60047 60048 60053 60055 60056 60057 60059 60060 60066 60068 60071 60072 60077 60079 60086 60091 60093 60101 60103 60107 60111 60113 60118 60120 60123 60124 60125 60126 60127 60128 60131 60132 60133 60135 60137 60141 60142 60143 60144 60145 60146 60150 60158 60159 60161 60162 60163 60165 60166 60171 60172 60173 60174 60176 60177 60179 60183 60184 60186 60188 60189 60190 60191 60193 60194 60195 60196 60197 60199 60200 60203 60205 60206 60208 60211 60212 60213 60214 60215 60216 60218 60221 60222 60223 60225 60226 60227 60230 60231 60233 60236 60242 60244 60247 60250 60251 60254 60258 60259 60262 60263 60265 60266 60268 60273 60276 60277 60279 60280 60282 60283 60285 60289 60290 60291 60292 60295 60297 60298 60299 60300 60301 60302 60304 60305 60306 60312 60313 60315 60316 60317 60318 60323 60324 60326 60327 60328 60329 60330 60339 60340 60341 60343 60344 60345 60346 60349 60350 60351 60355 60361 60362 60363 60364 60365 60369 60371 60374 60375 60376 60380 60381 60382 60384 60386 60389 60390 60391 60392 60400 60401 60402 60408 60409 60411 60417 60419 60422 60423 60425 60426 60427 60431 60432 60433 60440 60441 60443 60444 60446 60447 60448 60449 60450 60451 60454 60456 60458 60459 60461 60463 60464 60465 60467 60468 60471 60472 60473 60474 60477 60483 60485 60488 60492 60495 60497 60501 60502 60503 60509 60512 60517 60519 60520 60521 60523 60527 60528 60529 60530 60531 60532 60534 60535 60536 60537 60540 60541 60545 60550 60551 60553 60554 60556 60560 60565 60566 60568 60570 60571 60573 60575 60585 60587 60588 60590 60592 60596 60597 60599 60601 60602 60605 60610 60613 60614 60617 60618 60625 60629 60630 60632 60634 60635 60636 60637 60642 60643 60644 60647 60649 60650 60651 60653 60656 60657 60658 60659 60660 60661 60662 60664 60665 60667 60668 60670 60675 60677 60679 60680 60681 60685 60690 60700 60702 60703 60704 60708 60713 60714 60715 60716 60717 60718 60723 60726 60727 60730 60731 60732 60733 60739 60740 60742 60743 60745 60746 60749 60753 60754 60755 60756 60758 60762 60765 60766 60768 60769 60773 60775 60778 60779 60781 60782 60783 60784 60785 60786 60787 60791 60795 60797 60800 60801 60802 60803 60807 60808 60809 60810 60816 60819 60820 60822 60823 60824 60826 60827 60828 60830 60831 60832 60836 60839 60842 60849 60851 60852 60853 60855 60858 60862 60864 60866 60867 60868 60871 60872 60873 60874 60875 60879 60881 60883 60885 60889 60890 60891 60892 60893 60899 60904 60905 60910 60913 60914 60915 60921 60923 60924 60928 60929 60930 60931 60934 60935 60936 60938 60940 60945 60948 60949 60950 60953 60954 60955 60956 60959 60961 60964 60965 60966 60967 60970 60971 60973 60975 60976 60980 60982 60984 60986 60988 60989 60990 60991 60992 60994 60996 60997 60998 60999 61003 61006 61007 61010 61011 61012 61016 61020 61021 61024 61025 61026 61027 61028 61030 61038 61040 61043 61045 61046 61047 61050 61053 61054 61055 61056 61062 61064 61071 61073 61074 61075 61076 61077 61080 61081 61082 61083 61089 61094 61096 61097 61100 61101 61102 61108 61111 61112 61117 61118 61124 61127 61128 61130 61131 61132 61136 61137 61138 61139 61140 61143 61145 61147 61148 61149 61152 61154 61155 61156 61157 61161 61162 61164 61166 61168 61169 61170 61173 61178 61179 61181 61186 61189 61192 61194 61195 61197 61199 61201 61203 61204 61205 61207 61208 61210 61211 61214 61220 61227 61228 61231 61235 61237 61238 61239 61240 61241 61243 61247 61255 61259 61265 61268 61270 61271 61281 61283 61286 61288 61296 61298 61301 61305 61306 61308 61315 61316 61318 61321 61324 61327 61328 61329 61330 61332 61333 61335 61339 61341 61342 61343 61345 61346 61347 61350 61351 61352 61353 61354 61358 61359 61362 61363 61364 61366 61369 61371 61377 61378 61379 61382 61383 61385 61386 61387 61391 61392 61393 61394 61398 61400 61403 61404 61405 61407 61412 61413 61414 61417 61419 61420 61421 61427 61428 61429 61431 61435 61436 61437 61438 61440 61441 61442 61444 61445 61446 61447 61448 61450 61456 61458 61459 61461 61462 61464 61465 61469 61470 61473 61474 61475 61476 61479 61480 61482 61483 61484 61487 61490 61493 61494 61496 61499 61503 61506 61508 61511 61512 61518 61520 61521 61526 61527 61528 61530 61531 61532 61533 61535 61536 61538 61541 61543 61546 61547 61550 61557 61559 61563 61565 61566 61567 61568 61570 61571 61573 61575 61579 61583 61585 61586 61588 61589 61590 61591 61594 61595 61599 61600 61603 61610 61611 61612 61614 61618 61619 61622 61623 61624 61628 61630 61632 61636 61637 61638 61641 61643 61644 61646 61647 61648 61650 61651 61652 61654 61657 61659 61661 61663 61664 61665 61666 61670 61679 61680 61682 61686 61688 61690 61692 61697 61701 61704 61711 61713 61715 61716 61718 61719 61720 61721 61722 61723 61727 61730 61732 61733 61735 61736 61738 61739 61742 61745 61747 61748 61750 61752 61757 61758 61759 61761 61762 61765 61766 61768 61771 61774 61776 61778 61779 61781 61783 61786 61789 61790 61793 61794 61795 61797 61798 61799 61800 61803 61805 61806 61810 61815 61816 61817 61819 61820 61821 61824 61827 61828 61829 61831 61832 61833 61836 61839 61844 61847 61848 61850 61851 61852 61854 61856 61857 61861 61863 61864 61866 61868 61870 61871 61872 61873 61877 61880 61886 61889 61890 61891 61893 61894 61899 61901 61902 61908 61912 61913 61915 61916 61917 61918 61919 61921 61923 61926 61928 61931 61936 61937 61938 61939 61946 61947 61948 61949 61951 61952 61953 61955 61959 61961 61962 61964 61966 61970 61973 61974 61975 61977 61980 61982 61983 61984 61987 61989 61990 61991 61995 61997 61999 62000 62001 62003 62004 62005 62006 62007 62009 62012 62018 62019 62021 62022 62023 62024 62029 62030 62036 62040 62042 62048 62049 62050 62053 62054 62055 62056 62057 62058 62062 62066 62071 62079 62081 62082 62083 62084 62085 62086 62088 62098 62100 62103 62106 62107 62109 62114 62115 62120 62122 62124 62125 62130 62132 62133 62134 62135 62136 62139 62141 62142 62145 62147 62148 62149 62150 62151 62153 62154 62157 62163 62167 62169 62172 62173 62174 62175 62176 62177 62178 62179 62185 62187 62190 62191 62193 62195 62199 62200 62201 62202 62203 62204 62205 62207 62208 62209 62213 62215 62219 62220 62221 62222 62223 62226 62227 62228 62229 62231 62232 62235 62236 62237 62238 62241 62245 62247 62256 62264 62267 62269 62270 62271 62274 62275 62276 62278 62279 62281 62284 62285 62286 62290 62291 62297 62299 62300 62303 62304 62309 62311 62312 62315 62316 62318 62319 62321 62324 62325 62326 62327 62329 62332 62333 62336 62338 62339 62341 62347 62348 62354 62356 62358 62362 62365 62366 62373 62374 62375 62376 62377 62378 62380 62383 62385 62387 62389 62390 62391 62394 62395 62396 62398 62400 62401 62402 62404 62405 62406 62409 62410 62412 62414 62419 62423 62424 62425 62426 62429 62430 62432 62434 62435 62438 62439 62440 62442 62443 62446 62450 62451 62452 62454 62459 62460 62463 62465 62468 62476 62479 62481 62482 62484 62485 62492 62493 62494 62495 62496 62499 62504 62507 62509 62512 62514 62516 62518 62519 62520 62521 62522 62523 62524 62527 62528 62529 62530 62531 62533 62534 62541 62542 62548 62550 62553 62556 62559 62564 62565 62571 62573 62574 62575 62579 62580 62582 62584 62585 62586 62587 62588 62590 62593 62595 62596 62600 62601 62602 62603 62607 62610 62611 62614 62618 62621 62622 62624 62631 62635 62640 62641 62643 62644 62651 62654 62659 62664 62666 62667 62669 62670 62671 62672 62674 62675 62676 62677 62679 62680 62683 62685 62686 62687 62688 62689 62691 62694 62696 62698 62700 62703 62704 62707 62708 62714 62719 62721 62724 62725 62729 62738 62740 62741 62742 62749 62750 62753 62754 62756 62757 62765 62768 62769 62774 62776 62785 62787 62796 62798 62800 62803 62805 62806 62808 62811 62816 62819 62823 62825 62826 62836 62838 62849 62851 62853 62854 62857 62858 62859 62861 62863 62870 62873 62876 62877 62879 62881 62884 62885 62887 62888 62891 62892 62893 62895 62896 62898 62899 62900 62901 62902 62904 62906 62910 62915 62917 62919 62921 62922 62925 62927 62929 62930 62931 62932 62937 62938 62939 62940 62941 62942 62947 62950 62951 62952 62954 62955 62960 62964 62965 62967 62968 62969 62971 62972 62973 62975 62977 62978 62992 62993 62995 62996 62997 62998 62999 63000 63003 63007 63008 63011 63012 63014 63015 63016 63017 63018 63019 63020 63022 63023 63024 63025 63027 63031 63033 63041 63043 63044 63045 63046 63047 63048 63050 63057 63059 63064 63068 63069 63070 63071 63075 63076 63077 63085 63086 63088 63090 63093 63099 63100 63104 63105 63106 63107 63110 63114 63115 63116 63119 63121 63122 63130 63132 63133 63134 63135 63139 63147 63149 63151 63152 63158 63160 63165 63170 63171 63172 63174 63175 63176 63177 63178 63179 63180 63182 63186 63188 63189 63191 63192 63196 63197 63198 63201 63203 63205 63209 63210 63212 63215 63216 63220 63221 63223 63228 63232 63234 63238 63239 63240 63242 63243 63244 63245 63246 63247 63250 63251 63255 63259 63260 63261 63266 63267 63271 63272 63273 63274 63275 63276 63277 63280 63283 63285 63288 63289 63290 63294 63299 63300 63301 63308 63312 63314 63315 63317 63320 63321 63324 63327 63328 63331 63332 63333 63337 63342 63343 63344 63345 63346 63347 63348 63354 63355 63357 63359 63360 63361 63362 63364 63365 63367 63370 63372 63373 63375 63377 63382 63384 63388 63389 63391 63398 63401 63404 63405 63407 63408 63410 63412 63415 63418 63419 63420 63427 63433 63434 63435 63436 63437 63440 63443 63445 63446 63447 63451 63452 63453 63454 63457 63459 63461 63467 63470 63472 63474 63476 63480 63482 63483 63484 63488 63490 63493 63495 63496 63499 63501 63502 63503 63504 63505 63506 63507 63508 63510 63512 63513 63515 63517 63518 63519 63521 63524 63527 63529 63531 63539 63541 63543 63545 63547 63556 63557 63559 63562 63563 63565 63566 63568 63571 63573 63576 63577 63584 63585 63589 63596 63597 63599 63600 63608 63609 63613 63616 63617 63623 63624 63628 63632 63635 63636 63637 63639 63648 63649 63651 63652 63654 63655 63656 63657 63659 63660 63664 63668 63670 63672 63673 63674 63679 63682 63683 63688 63690 63697 63698 63701 63703 63704 63705 63706 63707 63708 63710 63712 63714 63716 63718 63721 63722 63729 63733 63734 63735 63737 63738 63739 63743 63744 63746 63747 63748 63749 63750 63751 63755 63759 63760 63765 63767 63768 63772 63774 63775 63777 63780 63782 63783 63784 63785 63786 63788 63790 63792 63794 63798 63799 63800 63802 63803 63805 63806 63809 63811 63812 63813 63818 63822 63825 63827 63831 63833 63834 63835 63836 63837 63840 63844 63846 63849 63851 63852 63853 63858 63859 63864 63868 63869 63875 63878 63884 63885 63886 63887 63889 63890 63892 63893 63896 63898 63900 63904 63907 63908 63910 63912 63913 63914 63918 63929 63934 63936 63938 63945 63946 63947 63949 63950 63951 63953 63954 63955 63956 63959 63961 63963 63964 63966 63968 63969 63972 63973 63974 63975 63976 63977 63978 63980 63982 63983 63984 63985 63986 63988 63989 63990 63992 63996 63998 63999 64005 64007 64010 64012 64013 64015 64016 64020 64023 64024 64026 64028 64029 64033 64035 64037 64039 64040 64041 64043 64044 64046 64052 64054 64056 64058 64060 64061 64062 64064 64065 64069 64071 64074 64075 64076 64077 64081 64083 64085 64086 64089 64090 64091 64095 64096 64101 64105 64106 64109 64110 64111 64112 64115 64120 64122 64124 64125 64127 64133 64134 64135 64137 64138 64139 64140 64141 64145 64146 64149 64150 64152 64153 64154 64155 64156 64157 64158 64165 64166 64168 64170 64173 64176 64178 64179 64181 64182 64185 64186 64189 64191 64192 64193 64195 64196 64197 64198 64199 64202 64203 64204 64205 64210 64213 64215 64219 64221 64223 64224 64225 64228 64230 64236 64237 64238 64241 64242 64249 64250 64251 64252 64254 64257 64258 64259 64260 64261 64262 64266 64267 64273 64274 64276 64280 64282 64283 64284 64286 64287 64288 64290 64293 64294 64298 64302 64303 64304 64305 64307 64308 64312 64315 64316 64317 64319 64320 64321 64322 64323 64325 64327 64329 64336 64338 64339 64348 64350 64351 64353 64354 64355 64357 64359 64360 64361 64364 64365 64366 64367 64368 64371 64372 64375 64377 64378 64380 64383 64384 64386 64388 64391 64392 64393 64394 64395 64397 64398 64404 64405 64406 64408 64412 64413 64416 64419 64421 64422 64423 64426 64427 64428 64429 64434 64438 64444 64452 64453 64454 64455 64456 64457 64461 64462 64465 64466 64467 64469 64470 64471 64472 64474 64475 64477 64481 64483 64484 64488 64490 64491 64493 64496 64498 64499 64502 64504 64505 64508 64512 64517 64519 64522 64523 64525 64526 64533 64539 64546 64547 64548 64549 64553 64568 64570 64572 64574 64576 64579 64581 64585 64586 64587 64588 64590 64593 64594 64595 64597 64600 64601 64602 64603 64604 64605 64607 64608 64609 64610 64611 64613 64615 64616 64618 64621 64622 64623 64625 64626 64627 64628 64630 64632 64634 64635 64636 64637 64638 64641 64642 64643 64644 64646 64647 64648 64651 64653 64654 64657 64662 64663 64666 64668 64670 64671 64673 64676 64678 64679 64681 64683 64684 64685 64686 64687 64688 64690 64693 64694 64697 64698 64702 64703 64704 64706 64707 64710 64712 64713 64714 64717 64718 64722 64724 64725 64726 64727 64729 64732 64733 64738 64739 64744 64748 64749 64750 64751 64752 64754 64756 64760 64761 64762 64764 64765 64766 64767 64770 64771 64773 64775 64778 64780 64784 64788 64789 64796 64800 64801 64807 64808 64810 64811 64812 64815 64817 64818 64822 64823 64826 64827 64835 64836 64837 64838 64840 64841 64842 64843 64844 64845 64846 64849 64853 64856 64859 64860 64861 64862 64864 64865 64866 64872 64873 64876 64877 64878 64879 64885 64888 64889 64891 64892 64899 64900 64901 64902 64906 64909 64912 64913 64914 64916 64917 64919 64920 64921 64925 64926 64936 64940 64942 64943 64944 64945 64947 64949 64950 64951 64955 64957 64960 64964 64965 64966 64967 64968 64969 64971 64972 64976 64980 64981 64983 64985 64986 64987 64988 64991 64992 64993 64994 64995 64997 64998 65000 65002 65003 65004 65006 65010 65014 65015 65017 65019 65020 65021 65022 65024 65027 65029 65030 65032 65034 65035 65036 65037 65038 65041 65043 65046 65048 65050 65054 65056 65057 65059 65060 65061 65070 65072 65075 65078 65081 65082 65083 65085 65093 65096 65097 65101 65106 65107 65113 65116 65118 65119 65120 65121 65124 65128 65130 65131 65132 65134 65137 65138 65141 65144 65146 65147 65148 65149 65150 65152 65153 65154 65155 65156 65158 65163 65165 65169 65170 65171 65172 65173 65181 65182 65188 65193 65195 65197 65198 65199 65200 65201 65204 65205 65207 65208 65210 65212 65216 65217 65224 65226 65227 65228 65229 65230 65234 65235 65238 65239 65240 65241 65242 65244 65250 65254 65256 65257 65259 65260 65265 65266 65268 65271 65272 65273 65276 65278 65279 65282 65285 65287 65288 65289 65290 65292 65293 65294 65295 65301 65304 65310 65312 65314 65315 65316 65317 65319 65320 65322 65323 65325 65326 65327 65328 65331 65333 65334 65336 65339 65340 65341 65342 65345 65346 65351 65352 65353 65358 65359 65361 65362 65364 65366 65367 65368 65370 65371 65372 65373 65376 65379 65384 65386 65387 65389 65390 65393 65395 65398 65400 65402 65415 65416 65418 65419 65420 65425 65430 65432 65433 65434 65437 65439 65440 65443 65446 65447 65449 65450 65451 65452 65454 65458 65461 65463 65466 65467 65469 65474 65475 65478 65480 65481 65483 65484 65488 65490 65493 65494 65496 65497 65500 65501 65502 65504 65506 65507 65508 65512 65518 65519 65522 65526 65527 65529 65531 65535 65536 65538 65539 65542 65549 65553 65554 65556 65558 65560 65563 65565 65566 65567 65574 65576 65578 65591 65593 65594 65598 65602 65603 65606 65607 65610 65611 65612 65617 65621 65624 65625 65628 65629 65630 65631 65632 65634 65635 65636 65638 65639 65640 65641 65642 65643 65647 65651 65654 65657 65659 65660 65664 65666 65674 65675 65680 65681 65682 65683 65687 65691 65698 65704 65706 65707 65708 65712 65721 65722 65727 65728 65729 65730 65731 65733 65734 65738 65743 65745 65748 65750 65752 65754 65755 65760 65761 65762 65763 65764 65765 65766 65769 65778 65783 65784 65786 65787 65789 65790 65792 65794 65795 65796 65797 65802 65807 65811 65815 65816 65817 65820 65821 65823 65824 65825 65827 65830 65834 65836 65839 65841 65843 65847 65848 65850 65851 65852 65856 65859 65861 65862 65864 65868 65871 65872 65873 65874 65878 65883 65888 65889 65890 65892 65893 65894 65897 65898 65900 65901 65903 65904 65905 65907 65909 65910 65911 65915 65917 65918 65919 65920 65921 65929 65930 65931 65934 65936 65937 65938 65940 65943 65946 65947 65949 65952 65953 65955 65956 65959 65961 65967 65969 65971 65972 65975 65976 65978 65981 65982 65983 65984 65987 65988 65989 65994 65996 66001 66003 66006 66008 66011 66012 66013 66015 66020 66021 66022 66023 66024 66025 66026 66027 66029 66033 66034 66037 66038 66039 66041 66042 66043 66049 66053 66056 66058 66060 66061 66064 66065 66069 66073 66078 66081 66082 66083 66085 66088 66091 66093 66096 66097 66098 66099 66102 66104 66105 66106 66108 66111 66113 66115 66116 66118 66119 66122 66128 66131 66132 66134 66136 66140 66141 66148 66152 66154 66155 66156 66158 66159 66165 66169 66171 66173 66176 66178 66181 66182 66184 66186 66187 66190 66194 66195 66196 66197 66199 66201 66202 66204 66207 66208 66210 66211 66212 66214 66215 66219 66222 66223 66224 66229 66232 66233 66235 66236 66237 66239 66241 66242 66244 66245 66246 66247 66248 66249 66250 66252 66253 66254 66259 66262 66264 66267 66270 66273 66274 66275 66276 66278 66281 66285 66286 66294 66298 66299 66303 66305 66307 66308 66309 66313 66317 66319 66320 66321 66322 66323 66327 66328 66331 66332 66334 66335 66336 66339 66341 66344 66346 66347 66349 66351 66352 66355 66358 66359 66360 66363 66364 66365 66366 66369 66371 66372 66374 66375 66380 66382 66383 66388 66394 66396 66407 66410 66411 66419 66423 66424 66426 66429 66430 66431 66433 66434 66435 66438 66439 66442 66443 66446 66449 66450 66452 66455 66459 66460 66462 66463 66464 66466 66467 66468 66469 66473 66476 66478 66481 66484 66485 66488 66491 66493 66494 66496 66499 66502 66503 66504 66505 66509 66510 66511 66512 66515 66517 66522 66524 66525 66527 66532 66537 66538 66539 66540 66541 66542 66545 66546 66547 66549 66555 66556 66557 66558 66559 66560 66563 66566 66567 66570 66571 66573 66574 66577 66582 66590 66597 66598 66600 66601 66603 66609 66611 66612 66613 66617 66618 66620 66621 66622 66623 66626 66631 66635 66637 66639 66641 66642 66646 66650 66651 66653 66658 66660 66661 66663 66667 66669 66670 66671 66672 66673 66678 66680 66681 66689 66691 66693 66701 66702 66703 66706 66709 66710 66712 66713 66714 66715 66716 66718 66719 66720 66725 66728 66729 66730 66731 66738 66740 66742 66743 66744 66746 66748 66749 66750 66755 66760 66761 66764 66765 66767 66769 66770 66773 66776 66778 66780 66781 66782 66784 66787 66789 66792 66795 66798 66800 66802 66807 66811 66812 66813 66814 66815 66816 66820 66823 66825 66826 66829 66835 66836 66838 66845 66847 66849 66852 66853 66857 66859 66862 66863 66864 66866 66868 66869 66871 66872 66875 66876 66877 66878 66880 66882 66883 66884 66886 66887 66890 66891 66894 66895 66897 66898 66899 66900 66902 66904 66912 66915 66920 66922 66923 66925 66926 66928 66934 66935 66936 66941 66947 66948 66951 66953 66954 66955 66957 66958 66960 66961 66964 66966 66967 66968 66972 66974 66976 66977 66978 66980 66988 66990 66992 66994 66997 66998 66999 67000 67006 67011 67014 67015 67016 67017 67019 67020 67024 67025 67027 67029 67031 67033 67036 67037 67040 67044 67046 67047 67048 67053 67056 67058 67063 67066 67068 67069 67070 67071 67075 67076 67077 67078 67079 67080 67088 67089 67092 67096 67098 67101 67105 67106 67107 67108 67109 67110 67111 67112 67115 67118 67119 67120 67123 67124 67125 67128 67129 67130 67131 67134 67138 67144 67148 67150 67154 67160 67162 67165 67166 67167 67169 67170 67175 67178 67179 67181 67182 67183 67184 67188 67189 67190 67192 67198 67199 67201 67208 67209 67215 67224 67225 67239 67240 67242 67243 67245 67246 67247 67248 67249 67254 67261 67263 67264 67267 67270 67272 67278 67279 67287 67288 67289 67291 67293 67294 67297 67301 67302 67303 67304 67308 67310 67318 67324 67325 67326 67327 67333 67334 67335 67341 67342 67343 67346 67350 67351 67352 67358 67359 67361 67362 67366 67368 67369 67372 67373 67376 67377 67378 67379 67381 67382 67383 67384 67386 67388 67389 67391 67393 67394 67396 67397 67398 67400 67401 67406 67408 67410 67418 67419 67420 67421 67423 67425 67427 67428 67430 67431 67432 67433 67436 67437 67438 67442 67444 67447 67451 67454 67462 67463 67466 67469 67471 67472 67473 67475 67477 67484 67485 67487 67490 67491 67494 67497 67498 67499 67501 67502 67504 67505 67506 67508 67509 67510 67511 67513 67514 67515 67516 67517 67518 67519 67522 67524 67526 67527 67531 67532 67533 67537 67539 67541 67542 67543 67544 67546 67547 67549 67550 67551 67555 67556 67559 67563 67565 67566 67569 67572 67574 67578 67579 67580 67582 67583 67585 67588 67589 67591 67593 67597 67601 67605 67611 67612 67615 67617 67618 67620 67621 67622 67623 67626 67627 67629 67630 67632 67633 67635 67638 67639 67640 67641 67642 67648 67649 67650 67652 67656 67663 67667 67669 67670 67676 67677 67678 67680 67682 67683 67684 67688 67689 67691 67692 67695 67697 67699 67701 67702 67703 67705 67708 67710 67716 67720 67722 67723 67727 67728 67730 67733 67734 67735 67736 67737 67738 67739 67740 67741 67742 67746 67747 67748 67749 67750 67753 67755 67757 67758 67759 67760 67762 67766 67767 67769 67770 67772 67774 67777 67780 67782 67783 67784 67789 67791 67793 67794 67795 67796 67799 67802 67803 67805 67806 67809 67811 67813 67820 67821 67825 67827 67829 67831 67832 67833 67837 67838 67839 67840 67841 67845 67847 67853 67855 67859 67862 67863 67864 67865 67874 67876 67877 67879 67880 67882 67885 67888 67890 67893 67896 67898 67901 67903 67904 67907 67908 67909 67914 67918 67919 67920 67921 67922 67925 67926 67932 67933 67935 67937 67939 67942 67943 67944 67947 67948 67951 67955 67956 67958 67959 67962 67964 67966 67967 67968 67969 67971 67973 67974 67975 67978 67979 67980 67981 67983 67990 67992 67994 67995 68000 68004 68006 68007 68008 68011 68016 68017 68018 68020 68022 68024 68025 68027 68030 68031 68033 68038 68040 68045 68050 68055 68056 68057 68062 68063 68064 68066 68067 68072 68073 68074 68077 68079 68083 68084 68086 68088 68089 68090 68099 68100 68101 68102 68105 68106 68107 68108 68109 68110 68112 68117 68119 68123 68125 68126 68127 68131 68135 68136 68137 68139 68147 68150 68155 68156 68157 68158 68161 68163 68167 68172 68176 68177 68178 68179 68181 68182 68183 68185 68189 68198 68199 68203 68204 68206 68210 68212 68214 68215 68217 68220 68221 68222 68223 68230 68233 68234 68244 68248 68250 68251 68252 68253 68258 68259 68260 68265 68268 68273 68277 68279 68280 68283 68285 68286 68287 68291 68292 68295 68296 68298 68299 68301 68304 68320 68325 68326 68327 68328 68330 68335 68338 68342 68345 68346 68349 68358 68359 68360 68364 68369 68370 68371 68375 68376 68383 68384 68387 68388 68389 68390 68391 68396 68399 68401 68402 68403 68406 68407 68408 68410 68412 68415 68416 68418 68420 68422 68424 68425 68426 68427 68430 68432 68433 68436 68437 68438 68439 68442 68443 68445 68446 68448 68449 68452 68454 68456 68457 68460 68463 68464 68465 68466 68468 68470 68472 68480 68481 68484 68486 68487 68490 68492 68495 68497 68502 68503 68505 68506 68508 68509 68514 68516 68518 68519 68520 68524 68525 68526 68528 68530 68531 68532 68535 68537 68538 68541 68543 68545 68547 68548 68549 68551 68552 68554 68555 68557 68558 68559 68560 68562 68563 68570 68577 68580 68584 68588 68589 68594 68596 68601 68603 68605 68606 68607 68612 68613 68617 68619 68620 68622 68623 68624 68627 68628 68630 68631 68632 68634 68635 68639 68641 68647 68649 68651 68653 68654 68657 68659 68664 68665 68667 68668 68669 68670 68671 68672 68673 68680 68681 68684 68688 68689 68692 68697 68701 68702 68703 68704 68705 68707 68709 68711 68713 68714 68715 68719 68720 68728 68729 68731 68734 68736 68738 68740 68741 68742 68743 68744 68746 68747 68748 68749 68750 68752 68753 68754 68757 68760 68762 68765 68766 68767 68770 68771 68775 68776 68786 68789 68791 68792 68793 68795 68796 68799 68801 68804 68805 68806 68807 68812 68814 68815 68816 68820 68823 68824 68825 68827 68828 68831 68836 68838 68839 68840 68841 68842 68843 68845 68847 68851 68854 68855 68856 68857 68859 68860 68861 68866 68867 68870 68871 68872 68873 68874 68877 68879 68880 68881 68884 68885 68888 68889 68890 68891 68893 68897 68898 68900 68903 68904 68905 68909 68910 68913 68914 68915 68918 68922 68926 68929 68930 68937 68938 68940 68941 68944 68945 68949 68952 68953 68957 68958 68963 68964 68965 68966 68970 68971 68973 68974 68975 68977 68980 68981 68984 68989 68990 68994 68995 68998 68999 69000 69001 69002 69005 69006 69010 69013 69016 69017 69020 69025 69029 69030 69031 69034 69036 69037 69040 69042 69043 69045 69046 69052 69054 69055 69057 69058 69060 69061 69067 69068 69069 69070 69075 69077 69079 69080 69083 69085 69088 69089 69090 69094 69098 69102 69103 69105 69113 69114 69116 69118 69119 69120 69123 69124 69129 69132 69140 69141 69142 69143 69146 69147 69148 69150 69152 69154 69156 69159 69162 69163 69164 69165 69166 69169 69170 69172 69173 69174 69175 69183 69186 69187 69191 69192 69196 69201 69202 69207 69209 69210 69214 69220 69222 69225 69227 69229 69231 69234 69235 69236 69240 69241 69243 69248 69254 69255 69256 69261 69262 69265 69271 69272 69274 69276 69279 69285 69290 69292 69294 69298 69299 69300 69303 69305 69306 69307 69308 69312 69314 69315 69316 69319 69320 69322 69326 69327 69331 69332 69338 69342 69343 69348 69350 69351 69354 69355 69360 69366 69368 69370 69372 69375 69377 69381 69382 69385 69388 69389 69390 69391 69393 69394 69395 69396 69398 69399 69400 69401 69402 69407 69408 69409 69411 69416 69418 69419 69422 69423 69424 69425 69427 69428 69433 69434 69438 69440 69441 69443 69445 69448 69449 69450 69451 69452 69454 69457 69460 69463 69465 69467 69468 69469 69470 69471 69473 69477 69481 69484 69486 69487 69491 69493 69497 69498 69503 69506 69508 69512 69514 69517 69518 69520 69528 69529 69530 69531 69542 69543 69545 69546 69555 69556 69559 69561 69562 69563 69565 69569 69570 69571 69572 69573 69574 69578 69580 69584 69586 69590 69594 69595 69599 69611 69613 69614 69617 69619 69622 69623 69624 69626 69627 69631 69637 69639 69641 69646 69650 69655 69657 69658 69659 69663 69670 69674 69679 69680 69683 69684 69688 69694 69695 69697 69700 69701 69702 69703 69706 69708 69711 69712 69716 69719 69725 69726 69730 69731 69733 69741 69748 69750 69752 69753 69754 69756 69760 69761 69762 69767 69771 69772 69773 69774 69776 69777 69779 69780 69781 69783 69785 69788 69789 69791 69793 69796 69799 69800 69802 69805 69806 69809 69810 69819 69821 69822 69823 69825 69826 69828 69829 69833 69834 69835 69840 69842 69843 69844 69849 69850 69852 69853 69854 69856 69857 69858 69860 69862 69864 69867 69868 69869 69870 69872 69873 69881 69882 69887 69888 69892 69893 69894 69895 69899 69901 69902 69911 69917 69918 69919 69920 69922 69928 69930 69937 69939 69941 69942 69943 69945 69947 69949 69952 69954 69957 69959 69961 69965 69966 69967 69968 69969 69970 69971 69975 69976 69977 69978 69979 69980 69982 69987 69988 69989 69990 69991 69993 69995 69998 70003 70005 70008 70009 70010 70012 70013 70014 70016 70020 70021 70022 70024 70025 70028 70029 70031 70032 70036 70037 70038 70041 70043 70050 70055 70056 70061 70068 70069 70070 70073 70074 70077 70078 70079 70081 70082 70083 70084 70089 70092 70098 70101 70103 70105 70110 70114 70115 70116 70117 70123 70125 70127 70128 70129 70130 70132 70134 70137 70142 70143 70145 70146 70147 70152 70157 70158 70159 70162 70165 70169 70170 70173 70176 70178 70184 70185 70186 70189 70192 70195 70197 70205 70207 70209 70210 70211 70212 70214 70217 70218 70221 70222 70223 70224 70227 70228 70232 70236 70243 70245 70246 70254 70258 70260 70261 70262 70264 70266 70269 70275 70276 70278 70279 70280 70287 70290 70291 70293 70294 70295 70296 70297 70304 70305 70307 70312 70315 70319 70324 70325 70326 70330 70332 70335 70338 70339 70344 70348 70349 70351 70352 70354 70358 70360 70365 70366 70367 70368 70369 70370 70374 70375 70377 70378 70379 70380 70381 70382 70388 70389 70390 70391 70392 70394 70395 70398 70404 70405 70408 70409 70410 70413 70414 70416 70418 70419 70420 70422 70426 70428 70431 70433 70437 70439 70440 70442 70443 70446 70447 70453 70458 70459 70461 70462 70463 70468 70471 70473 70476 70481 70485 70486 70487 70489 70490 70491 70494 70496 70497 70499 70500 70502 70503 70505 70506 70507 70508 70511 70516 70517 70518 70521 70524 70532 70533 70536 70540 70541 70542 70544 70545 70547 70548 70551 70556 70557 70558 70562 70564 70565 70570 70573 70575 70577 70580 70581 70586 70587 70588 70589 70590 70591 70592 70595 70596 70598 70604 70606 70608 70612 70613 70616 70617 70618 70623 70625 70626 70627 70630 70631 70635 70638 70640 70644 70646 70647 70648 70655 70656 70657 70660 70663 70664 70665 70666 70667 70669 70670 70671 70672 70677 70679 70680 70683 70684 70685 70691 70692 70693 70694 70696 70705 70707 70709 70711 70712 70714 70717 70719 70720 70724 70726 70727 70728 70733 70735 70737 70740 70741 70742 70743 70747 70749 70750 70751 70755 70756 70757 70759 70762 70764 70765 70766 70769 70770 70771 70775 70778 70780 70783 70784 70785 70786 70787 70789 70791 70796 70798 70800 70801 70804 70807 70808 70810 70814 70816 70818 70821 70822 70823 70824 70825 70829 70830 70833 70841 70842 70844 70851 70852 70853 70854 70855 70856 70857 70861 70862 70863 70870 70871 70875 70876 70877 70878 70881 70882 70884 70885 70887 70891 70893 70894 70895 70902 70909 70913 70914 70916 70917 70918 70921 70924 70926 70930 70931 70932 70933 70934 70935 70937 70940 70942 70943 70944 70945 70948 70949 70953 70954 70961 70965 70966 70967 70970 70971 70972 70974 70975 70978 70979 70980 70981 70986 70987 70991 70995 70999 71003 71007 71009 71010 71014 71016 71017 71018 71019 71020 71021 71022 71026 71027 71029 71030 71034 71035 71038 71039 71046 71049 71050 71051 71054 71055 71057 71058 71060 71061 71063 71065 71068 71069 71070 71072 71074 71076 71079 71080 71081 71083 71085 71095 71099 71101 71103 71106 71109 71110 71111 71112 71113 71116 71117 71119 71120 71121 71124 71128 71129 71130 71133 71135 71139 71144 71146 71148 71150 71152 71154 71156 71158 71160 71161 71162 71163 71165 71166 71167 71169 71173 71182 71186 71189 71200 71202 71203 71204 71206 71215 71218 71220 71222 71223 71225 71230 71233 71234 71237 71241 71242 71243 71244 71247 71248 71249 71256 71258 71260 71261 71262 71263 71264 71265 71272 71273 71276 71277 71278 71279 71280 71283 71284 71285 71288 71292 71297 71298 71300 71302 71311 71315 71317 71320 71321 71323 71327 71330 71332 71335 71337 71340 71341 71342 71343 71346 71347 71350 71351 71356 71358 71360 71361 71369 71371 71376 71377 71378 71383 71385 71386 71388 71389 71393 71395 71399 71401 71402 71403 71412 71414 71419 71421 71426 71427 71428 71429 71430 71437 71439 71442 71443 71445 71446 71447 71449 71450 71451 71455 71458 71459 71462 71463 71468 71470 71471 71472 71474 71475 71476 71479 71484 71485 71487 71491 71493 71495 71497 71499 71500 71501 71503 71504 71508 71515 71517 71520 71521 71526 71530 71531 71533 71534 71536 71538 71539 71543 71544 71549 71552 71556 71557 71559 71560 71562 71563 71570 71573 71579 71580 71581 71582 71583 71586 71588 71593 71594 71603 71604 71611 71613 71615 71617 71618 71619 71620 71621 71622 71625 71628 71630 71633 71634 71636 71638 71640 71644 71645 71656 71659 71660 71664 71675 71677 71679 71682 71683 71684 71685 71688 71689 71690 71694 71699 71701 71703 71705 71708 71713 71716 71717 71718 71721 71722 71723 71726 71727 71730 71736 71740 71741 71744 71745 71746 71748 71749 71750 71753 71754 71756 71758 71759 71761 71762 71765 71767 71768 71770 71772 71774 71776 71777 71779 71780 71781 71793 71796 71797 71800 71802 71813 71815 71822 71826 71829 71830 71834 71836 71841 71843 71844 71845 71846 71847 71849 71850 71853 71855 71861 71866 71867 71868 71870 71874 71877 71880 71881 71885 71886 71887 71888 71889 71890 71891 71895 71897 71898 71899 71900 71901 71904 71905 71911 71913 71914 71915 71916 71917 71919 71920 71922 71924 71926 71928 71930 71932 71934 71937 71941 71942 71944 71946 71949 71952 71953 71958 71961 71962 71965 71966 71967 71968 71972 71974 71975 71979 71984 71985 71986 71987 71989 71992 71993 71997 71998 72000 72001 72003 72005 72006 72012 72013 72014 72019 72025 72026 72027 72033 72036 72037 72038 72039 72040 72041 72042 72044 72047 72048 72051 72052 72053 72054 72055 72058 72060 72063 72064 72065 72067 72069 72071 72074 72076 72079 72081 72083 72088 72098 72100 72103 72107 72110 72112 72119 72120 72123 72125 72126 72128 72131 72132 72133 72134 72135 72136 72137 72139 72140 72141 72144 72146 72149 72151 72152 72155 72157 72160 72162 72163 72164 72174 72176 72180 72182 72185 72190 72193 72194 72196 72198 72199 72200 72203 72204 72205 72209 72211 72223 72228 72229 72230 72234 72237 72238 72240 72243 72244 72251 72252 72259 72261 72262 72263 72265 72267 72270 72272 72273 72274 72277 72278 72279 72283 72284 72285 72286 72289 72292 72293 72294 72295 72297 72305 72311 72312 72313 72314 72316 72325 72327 72333 72337 72338 72340 72341 72342 72346 72347 72349 72350 72351 72353 72354 72357 72358 72359 72360 72362 72364 72365 72366 72367 72368 72373 72376 72380 72382 72384 72385 72388 72390 72395 72397 72399 72400 72402 72405 72410 72418 72422 72423 72426 72430 72431 72432 72433 72435 72436 72437 72438 72441 72446 72447 72448 72453 72454 72455 72456 72457 72462 72463 72465 72467 72469 72471 72473 72475 72476 72477 72481 72482 72483 72487 72490 72491 72492 72493 72494 72495 72496 72498 72500 72501 72502 72504 72506 72508 72509 72511 72512 72514 72515 72516 72517 72518 72528 72532 72533 72534 72536 72542 72543 72546 72547 72550 72555 72556 72558 72560 72561 72562 72564 72567 72570 72574 72575 72578 72580 72582 72583 72587 72588 72590 72593 72596 72597 72602 72604 72605 72606 72609 72611 72612 72613 72616 72619 72620 72621 72623 72633 72635 72636 72637 72640 72643 72646 72647 72650 72651 72652 72657 72658 72660 72661 72664 72666 72668 72670 72671 72673 72675 72677 72681 72682 72684 72691 72692 72694 72696 72698 72700 72702 72705 72706 72707 72708 72710 72711 72715 72716 72718 72720 72722 72724 72726 72730 72734 72735 72738 72739 72740 72748 72750 72753 72758 72760 72765 72769 72770 72772 72773 72774 72775 72777 72779 72781 72782 72785 72787 72788 72789 72790 72794 72796 72798 72800 72801 72802 72803 72804 72805 72808 72810 72814 72822 72823 72828 72829 72830 72832 72833 72837 72840 72842 72843 72845 72847 72848 72849 72859 72860 72863 72870 72872 72873 72874 72875 72876 72878 72881 72882 72885 72887 72888 72895 72898 72900 72901 72902 72905 72906 72910 72911 72912 72913 72914 72915 72916 72917 72918 72923 72924 72926 72931 72933 72936 72937 72943 72945 72949 72951 72952 72953 72956 72957 72958 72959 72962 72965 72968 72969 72970 72973 72974 72975 72976 72979 72980 72982 72986 72988 72989 72991 72994 72998 72999 73001 73002 73004 73005 73007 73009 73010 73011 73012 73015 73016 73017 73020 73021 73023 73026 73027 73028 73029 73030 73042 73044 73046 73047 73049 73052 73055 73057 73059 73062 73063 73064 73065 73066 73068 73069 73077 73081 73082 73085 73087 73092 73094 73095 73096 73104 73106 73109 73110 73111 73114 73115 73116 73118 73121 73124 73129 73130 73133 73135 73136 73140 73145 73147 73151 73152 73153 73156 73157 73158 73162 73164 73165 73166 73167 73169 73171 73174 73175 73176 73177 73179 73180 73183 73184 73185 73187 73191 73194 73195 73197 73202 73203 73204 73205 73207 73209 73211 73212 73213 73217 73218 73220 73221 73223 73224 73228 73231 73233 73237 73238 73239 73241 73243 73245 73249 73251 73253 73254 73258 73259 73261 73263 73266 73267 73271 73272 73273 73275 73278 73279 73280 73281 73282 73283 73289 73290 73292 73294 73295 73296 73301 73304 73305 73306 73309 73311 73314 73315 73316 73318 73319 73320 73325 73332 73333 73337 73343 73347 73348 73350 73353 73354 73357 73364 73366 73374 73376 73379 73381 73383 73384 73386 73389 73391 73393 73395 73396 73398 73399 73400 73401 73402 73411 73412 73414 73417 73418 73420 73422 73427 73429 73434 73437 73438 73439 73440 73443 73444 73448 73449 73456 73458 73460 73464 73465 73466 73467 73469 73471 73473 73474 73475 73477 73479 73482 73483 73484 73485 73486 73493 73495 73499 73500 73504 73509 73510 73511 73512 73514 73517 73518 73520 73521 73523 73525 73527 73528 73529 73530 73531 73533 73535 73537 73540 73543 73544 73545 73546 73548 73549 73550 73552 73555 73557 73558 73560 73566 73567 73568 73571 73573 73574 73580 73584 73586 73588 73590 73592 73593 73595 73596 73602 73606 73607 73608 73609 73612 73613 73615 73619 73625 73627 73628 73630 73631 73632 73634 73635 73636 73639 73641 73644 73646 73654 73657 73658 73662 73666 73667 73670 73672 73675 73678 73681 73682 73683 73684 73688 73693 73694 73695 73697 73699 73703 73705 73706 73707 73708 73713 73715 73718 73731 73732 73735 73736 73737 73738 73739 73743 73744 73746 73747 73749 73759 73761 73762 73763 73764 73767 73769 73771 73772 73774 73775 73778 73782 73785 73787 73789 73796 73801 73802 73804 73810 73811 73814 73815 73820 73821 73825 73827 73831 73834 73837 73838 73840 73842 73845 73846 73849 73853 73855 73856 73862 73864 73868 73869 73870 73871 73872 73873 73874 73875 73877 73878 73880 73883 73884 73889 73894 73896 73897 73898 73900 73901 73904 73905 73906 73907 73909 73912 73913 73914 73915 73926 73927 73930 73933 73935 73937 73940 73941 73943 73944 73945 73953 73955 73956 73960 73961 73965 73969 73970 73973 73975 73976 73977 73978 73980 73981 73985 73986 73988 73990 73991 73992 73993 73994 73997 73998 73999 74000 74003 74004 74005 74007 74012 74015 74017 74021 74026 74029 74031 74032 74043 74054 74057 74059 74061 74064 74066 74069 74073 74074 74076 74079 74081 74082 74084 74085 74088 74090 74091 74092 74094 74096 74097 74099 74101 74103 74106 74107 74108 74110 74114 74118 74121 74124 74125 74126 74129 74132 74134 74140 74143 74144 74145 74147 74148 74153 74157 74158 74165 74166 74167 74169 74175 74176 74177 74182 74183 74185 74186 74187 74188 74193 74195 74201 74204 74207 74208 74210 74215 74216 74217 74219 74221 74224 74233 74236 74237 74238 74240 74242 74245 74247 74248 74254 74257 74261 74262 74263 74264 74266 74267 74269 74270 74271 74273 74280 74283 74284 74285 74286 74291 74293 74294 74295 74298 74299 74300 74302 74304 74305 74306 74309 74315 74316 74317 74320 74323 74326 74328 74329 74332 74336 74340 74341 74342 74344 74346 74347 74349 74351 74353 74354 74360 74364 74365 74366 74368 74369 74370 74371 74374 74375 74377 74380 74381 74384 74385 74386 74387 74388 74393 74395 74396 74397 74398 74399 74400 74401 74403 74404 74407 74410 74412 74414 74415 74416 74418 74419 74420 74428 74430 74431 74432 74434 74435 74436 74438 74439 74444 74445 74447 74448 74450 74451 74453 74454 74455 74456 74458 74459 74461 74462 74464 74467 74468 74470 74471 74472 74473 74475 74476 74477 74479 74481 74483 74484 74485 74486 74488 74489 74491 74492 74493 74494 74496 74497 74499 74500 74503 74504 74505 74507 74510 74512 74513 74517 74518 74520 74522 74527 74528 74529 74530 74534 74535 74536 74537 74539 74540 74542 74545 74547 74548 74550 74552 74554 74555 74559 74560 74562 74563 74564 74567 74569 74572 74575 74576 74579 74580 74582 74583 74586 74587 74590 74594 74596 74600 74601 74604 74605 74606 74608 74610 74611 74613 74619 74622 74623 74625 74627 74628 74630 74631 74635 74638 74640 74642 74645 74649 74653 74654 74660 74661 74662 74664 74665 74667 74668 74670 74671 74674 74676 74681 74684 74685 74687 74692 74697 74698 74699 74703 74704 74705 74713 74714 74721 74722 74724 74725 74726 74727 74729 74731 74733 74735 74740 74741 74742 74743 74752 74758 74761 74762 74763 74770 74772 74773 74774 74775 74776 74777 74787 74789 74790 74791 74794 74795 74796 74797 74802 74809 74812 74814 74815 74816 74817 74820 74824 74826 74828 74831 74832 74833 74834 74836 74841 74843 74845 74849 74851 74854 74857 74858 74862 74863 74865 74866 74867 74869 74871 74872 74874 74875 74877 74878 74879 74881 74882 74884 74886 74891 74892 74893 74896 74898 74901 74908 74910 74911 74914 74917 74920 74922 74923 74925 74926 74928 74929 74932 74933 74934 74936 74938 74945 74948 74954 74956 74959 74961 74962 74963 74965 74967 74969 74970 74971 74972 74973 74979 74981 74982 74983 74984 74985 74987 74988 74989 74992 74993 75005 75009 75011 75012 75013 75016 75017 75021 75022 75024 75029 75031 75035 75036 75037 75040 75041 75044 75046 75050 75051 75054 75055 75056 75058 75059 75060 75061 75062 75069 75070 75071 75079 75080 75081 75083 75087 75088 75091 75092 75095 75097 75099 75101 75103 75104 75106 75108 75109 75112 75114 75116 75120 75123 75124 75127 75128 75129 75130 75133 75136 75138 75141 75142 75144 75145 75147 75150 75155 75156 75160 75162 75164 75166 75167 75170 75172 75174 75175 75176 75177 75178 75179 75186 75188 75192 75198 75199 75202 75205 75209 75210 75213 75214 75216 75218 75219 75220 75224 75225 75226 75227 75228 75230 75232 75235 75238 75239 75242 75243 75247 75252 75253 75255 75262 75264 75268 75269 75272 75275 75278 75281 75283 75285 75289 75290 75291 75293 75299 75302 75303 75305 75306 75307 75308 75309 75311 75315 75316 75317 75318 75320 75321 75323 75327 75328 75329 75330 75333 75334 75335 75336 75342 75345 75346 75351 75354 75361 75362 75363 75365 75367 75368 75370 75371 75383 75387 75390 75393 75397 75398 75402 75403 75404 75407 75408 75410 75411 75412 75413 75414 75415 75416 75417 75425 75427 75430 75436 75438 75439 75440 75441 75443 75444 75447 75448 75449 75452 75453 75456 75458 75463 75466 75467 75470 75471 75472 75474 75475 75476 75478 75479 75480 75481 75482 75489 75491 75492 75495 75497 75498 75499 75500 75501 75502 75504 75505 75507 75513 75514 75516 75518 75519 75520 75521 75523 75525 75526 75529 75532 75533 75535 75536 75538 75539 75541 75543 75550 75552 75556 75560 75561 75562 75563 75564 75569 75571 75578 75579 75580 75584 75585 75587 75588 75590 75592 75594 75600 75603 75604 75605 75613 75615 75616 75618 75619 75620 75623 75626 75627 75629 75631 75632 75634 75635 75637 75641 75643 75644 75648 75649 75651 75652 75654 75655 75657 75658 75660 75661 75662 75665 75667 75669 75670 75671 75674 75679 75680 75686 75688 75692 75693 75696 75697 75704 75705 75707 75713 75714 75715 75718 75719 75720 75723 75724 75725 75726 75727 75728 75730 75732 75735 75739 75741 75744 75745 75746 75750 75752 75753 75755 75756 75757 75758 75759 75763 75764 75768 75770 75775 75776 75777 75779 75783 75784 75785 75787 75789 75790 75792 75795 75799 75802 75803 75804 75805 75806 75809 75810 75817 75821 75822 75829 75830 75831 75832 75833 75837 75838 75839 75843 75850 75851 75854 75857 75858 75866 75868 75869 75870 75872 75874 75875 75876 75877 75882 75883 75886 75887 75888 75889 75890 75892 75893 75894 75895 75898 75899 75902 75903 75905 75907 75908 75910 75912 75913 75916 75924 75930 75931 75933 75936 75939 75940 75941 75943 75944 75945 75946 75949 75953 75954 75955 75957 75959 75960 75961 75962 75963 75965 75967 75970 75972 75973 75977 75978 75979 75981 75982 75983 75985 75986 75987 75989 75991 75993 75994 75996 76000 76001 76005 76007 76009 76012 76013 76014 76019 76023 76024 76025 76026 76028 76029 76030 76031 76034 76035 76037 76039 76041 76042 76044 76048 76049 76053 76055 76058 76060 76062 76065 76067 76069 76070 76071 76072 76075 76076 76077 76078 76082 76085 76087 76089 76091 76098 76105 76108 76113 76116 76119 76120 76121 76122 76125 76126 76131 76132 76134 76135 76136 76137 76138 76139 76140 76141 76142 76145 76148 76151 76158 76161 76162 76163 76164 76166 76167 76172 76180 76182 76183 76184 76185 76187 76190 76194 76196 76200 76202 76203 76205 76206 76208 76209 76212 76213 76214 76215 76216 76217 76218 76219 76220 76230 76231 76235 76236 76237 76240 76241 76244 76247 76252 76254 76259 76260 76261 76262 76263 76266 76267 76268 76269 76271 76272 76273 76274 76276 76278 76279 76280 76284 76285 76290 76292 76294 76297 76298 76299 76300 76301 76304 76307 76308 76313 76315 76316 76317 76319 76320 76323 76324 76325 76326 76328 76330 76331 76336 76342 76343 76344 76346 76348 76350 76353 76354 76355 76356 76357 76358 76359 76360 76361 76363 76364 76366 76370 76371 76372 76373 76375 76377 76378 76380 76381 76384 76387 76390 76391 76394 76397 76398 76399 76401 76403 76405 76408 76409 76415 76416 76417 76421 76423 76424 76428 76429 76433 76434 76436 76437 76439 76441 76446 76447 76449 76451 76452 76453 76454 76455 76456 76460 76461 76462 76471 76477 76479 76480 76481 76485 76487 76489 76494 76496 76498 76500 76507 76511 76512 76513 76514 76516 76521 76523 76524 76526 76530 76532 76533 76535 76536 76540 76541 76542 76543 76544 76547 76548 76552 76553 76554 76557 76561 76563 76564 76566 76567 76569 76571 76572 76577 76581 76583 76584 76591 76592 76595 76602 76604 76605 76606 76608 76610 76613 76614 76617 76620 76621 76622 76625 76628 76629 76631 76632 76633 76636 76638 76639 76644 76647 76648 76649 76655 76656 76657 76658 76662 76664 76666 76667 76668 76670 76671 76680 76685 76689 76694 76695 76701 76703 76704 76705 76707 76711 76712 76713 76722 76723 76726 76729 76730 76731 76732 76737 76739 76740 76742 76745 76746 76747 76752 76755 76758 76759 76761 76763 76765 76767 76768 76772 76775 76777 76779 76782 76783 76785 76787 76788 76789 76791 76797 76806 76809 76815 76822 76823 76824 76825 76826 76829 76831 76832 76834 76835 76836 76837 76840 76841 76843 76845 76846 76847 76849 76850 76851 76853 76855 76856 76858 76860 76861 76863 76867 76869 76872 76873 76875 76877 76879 76880 76881 76883 76888 76891 76892 76893 76900 76904 76907 76910 76912 76913 76914 76917 76919 76922 76923 76927 76928 76934 76935 76937 76939 76940 76943 76944 76946 76955 76958 76959 76962 76966 76969 76972 76973 76974 76976 76978 76980 76984 76985 76986 76987 76988 76989 76991 76992 76993 76994 76995 76997 76999 77001 77002 77003 77005 77008 77009 77010 77011 77014 77016 77018 77019 77022 77023 77024 77026 77028 77032 77034 77036 77038 77039 77041 77042 77044 77049 77050 77052 77058 77062 77064 77065 77068 77069 77070 77074 77075 77077 77086 77091 77093 77095 77097 77098 77101 77102 77105 77107 77108 77110 77111 77113 77114 77116 77119 77121 77122 77123 77126 77129 77131 77132 77134 77135 77136 77140 77142 77145 77147 77149 77154 77157 77158 77160 77162 77164 77165 77166 77169 77171 77172 77173 77175 77177 77179 77181 77182 77184 77185 77186 77187 77189 77191 77192 77193 77194 77201 77210 77212 77213 77214 77215 77223 77224 77226 77227 77233 77234 77236 77239 77240 77243 77244 77246 77249 77253 77254 77258 77259 77262 77263 77264 77267 77273 77276 77278 77279 77281 77282 77283 77288 77290 77292 77296 77298 77299 77300 77305 77307 77308 77310 77311 77314 77316 77317 77319 77320 77326 77328 77329 77330 77332 77334 77335 77337 77339 77341 77342 77343 77344 77345 77347 77348 77349 77354 77355 77359 77360 77361 77365 77368 77371 77372 77376 77378 77380 77381 77385 77386 77387 77389 77392 77393 77394 77395 77398 77401 77404 77405 77406 77407 77408 77409 77411 77412 77413 77414 77415 77416 77418 77421 77424 77426 77428 77433 77435 77436 77439 77442 77443 77447 77450 77456 77459 77460 77462 77463 77464 77465 77467 77468 77472 77473 77476 77477 77478 77482 77483 77485 77486 77487 77488 77492 77493 77496 77497 77500 77504 77506 77507 77512 77517 77518 77519 77525 77529 77533 77537 77540 77542 77544 77548 77553 77554 77555 77560 77565 77567 77570 77579 77580 77581 77582 77583 77587 77589 77591 77592 77593 77594 77596 77597 77601 77602 77606 77608 77612 77613 77614 77615 77620 77621 77623 77624 77626 77630 77631 77634 77635 77637 77642 77647 77650 77656 77657 77661 77662 77663 77664 77666 77667 77668 77669 77670 77672 77673 77675 77676 77680 77683 77686 77687 77693 77694 77698 77701 77702 77706 77707 77709 77715 77718 77722 77723 77724 77726 77729 77730 77732 77735 77737 77742 77743 77744 77746 77747 77749 77753 77755 77756 77758 77759 77760 77761 77765 77766 77770 77774 77775 77776 77777 77780 77781 77783 77784 77786 77790 77791 77792 77793 77794 77796 77798 77800 77801 77802 77803 77804 77806 77808 77809 77810 77812 77813 77818 77820 77821 77822 77824 77825 77828 77830 77831 77832 77834 77837 77838 77842 77843 77844 77845 77848 77850 77851 77853 77856 77857 77858 77864 77866 77867 77868 77869 77870 77871 77875 77877 77880 77882 77884 77888 77889 77890 77891 77892 77893 77894 77901 77902 77904 77905 77906 77907 77908 77914 77918 77922 77923 77927 77931 77936 77938 77940 77943 77945 77946 77947 77948 77950 77951 77955 77956 77958 77959 77961 77968 77971 77979 77981 77982 77984 77985 77986 77987 77993 77994 77998 78002 78003 78006 78008 78009 78010 78014 78016 78017 78018 78021 78022 78024 78025 78030 78031 78032 78033 78036 78037 78038 78039 78042 78054 78055 78056 78059 78060 78062 78063 78066 78071 78072 78074 78075 78078 78081 78084 78086 78093 78094 78097 78099 78102 78103 78104 78105 78109 78110 78111 78114 78115 78116 78117 78118 78119 78120 78121 78123 78133 78134 78136 78137 78138 78139 78140 78143 78145 78148 78157 78158 78159 78160 78164 78169 78170 78171 78179 78182 78183 78184 78186 78187 78188 78189 78190 78192 78194 78196 78198 78200 78201 78202 78208 78210 78214 78215 78216 78220 78221 78223 78227 78228 78231 78233 78235 78239 78241 78242 78244 78245 78247 78249 78254 78255 78257 78258 78259 78260 78268 78269 78270 78271 78275 78276 78277 78280 78281 78282 78283 78285 78288 78289 78290 78291 78292 78293 78302 78304 78307 78310 78312 78315 78316 78317 78318 78323 78325 78326 78327 78328 78329 78336 78338 78340 78344 78345 78346 78350 78351 78355 78356 78361 78363 78365 78367 78371 78372 78376 78380 78383 78384 78385 78394 78396 78398 78399 78402 78403 78405 78406 78407 78415 78417 78420 78422 78424 78427 78428 78429 78431 78432 78433 78435 78436 78437 78439 78440 78441 78442 78444 78445 78446 78447 78448 78449 78451 78454 78458 78459 78460 78461 78465 78467 78468 78469 78475 78480 78481 78483 78484 78487 78488 78490 78492 78493 78495 78497 78498 78503 78504 78506 78509 78515 78516 78517 78522 78526 78533 78534 78535 78537 78538 78545 78546 78547 78549 78556 78557 78563 78566 78567 78570 78573 78576 78577 78584 78585 78588 78590 78591 78595 78599 78603 78605 78610 78612 78613 78615 78616 78620 78622 78632 78638 78640 78641 78643 78644 78645 78648 78650 78652 78653 78655 78658 78662 78665 78672 78675 78676 78679 78683 78687 78688 78689 78692 78696 78697 78699 78700 78701 78702 78703 78709 78710 78712 78713 78715 78716 78721 78725 78727 78730 78731 78732 78735 78737 78738 78739 78740 78743 78746 78747 78749 78750 78751 78757 78759 78763 78764 78765 78766 78767 78769 78772 78773 78774 78776 78779 78784 78787 78788 78789 78790 78791 78794 78796 78799 78801 78802 78808 78810 78812 78814 78815 78816 78817 78818 78822 78823 78824 78827 78829 78830 78838 78839 78840 78842 78844 78848 78850 78851 78852 78853 78854 78855 78861 78863 78864 78865 78866 78868 78870 78872 78873 78874 78875 78878 78879 78881 78884 78887 78889 78891 78892 78897 78903 78907 78908 78910 78911 78912 78915 78916 78919 78921 78923 78924 78928 78930 78931 78933 78934 78937 78938 78940 78941 78942 78945 78947 78948 78953 78954 78957 78959 78960 78961 78962 78967 78968 78972 78976 78977 78982 78985 78987 78990 78991 78995 78996 79000 79002 79003 79006 79010 79015 79017 79019 79021 79022 79026 79028 79029 79030 79031 79032 79033 79036 79038 79039 79043 79044 79048 79050 79051 79053 79057 79058 79060 79062 79067 79070 79071 79074 79075 79077 79084 79087 79088 79091 79093 79095 79096 79097 79101 79105 79107 79108 79111 79114 79115 79116 79117 79118 79119 79125 79128 79129 79132 79133 79135 79136 79137 79138 79140 79141 79150 79154 79157 79160 79164 79165 79168 79172 79175 79178 79179 79180 79181 79183 79184 79188 79189 79190 79191 79196 79198 79202 79207 79210 79211 79217 79219 79220 79221 79222 79223 79227 79229 79230 79231 79232 79233 79234 79236 79237 79240 79241 79242 79248 79254 79256 79258 79261 79262 79263 79264 79265 79269 79270 79274 79276 79277 79280 79283 79286 79288 79289 79291 79292 79293 79302 79309 79310 79315 79316 79318 79319 79320 79321 79330 79336 79337 79338 79339 79340 79341 79342 79344 79349 79350 79351 79353 79354 79355 79356 79357 79362 79363 79365 79366 79372 79374 79375 79378 79380 79383 79384 79387 79391 79392 79396 79397 79398 79399 79403 79404 79405 79406 79410 79412 79413 79414 79417 79419 79421 79427 79432 79433 79434 79440 79442 79444 79445 79449 79450 79451 79454 79456 79457 79458 79459 79461 79462 79468 79469 79476 79479 79480 79481 79484 79486 79491 79492 79497 79500 79502 79503 79504 79506 79507 79511 79512 79514 79515 79517 79518 79519 79520 79523 79524 79528 79530 79533 79536 79537 79538 79539 79542 79544 79545 79546 79553 79554 79555 79556 79557 79558 79559 79560 79561 79563 79564 79569 79573 79575 79576 79577 79580 79585 79588 79596 79597 79607 79610 79611 79613 79614 79616 79621 79623 79624 79626 79628 79631 79632 79634 79635 79636 79637 79645 79647 79648 79651 79652 79654 79657 79658 79659 79661 79666 79671 79672 79676 79677 79679 79681 79682 79683 79686 79687 79689 79690 79692 79694 79695 79696 79697 79698 79699 79701 79703 79704 79705 79709 79711 79713 79716 79717 79719 79721 79723 79729 79730 79731 79733 79734 79735 79737 79739 79740 79745 79746 79750 79754 79756 79759 79760 79765 79766 79768 79771 79774 79775 79776 79777 79778 79779 79782 79783 79784 79785 79787 79793 79797 79798 79801 79802 79804 79805 79807 79808 79819 79823 79826 79827 79828 79835 79837 79840 79843 79845 79847 79852 79853 79855 79856 79857 79858 79860 79866 79869 79870 79871 79873 79874 79876 79880 79883 79885 79888 79889 79890 79891 79893 79895 79896 79897 79898 79899 79900 79905 79907 79909 79911 79912 79915 79918 79919 79920 79923 79926 79927 79929 79930 79933 79934 79935 79936 79946 79947 79949 79952 79954 79957 79959 79961 79962 79963 79965 79966 79967 79971 79972 79976 79977 79979 79980 79984 79996 80002 80007 80011 80013 80017 80020 80022 80024 80026 80028 80030 80031 80033 80035 80036 80038 80042 80043 80044 80050 80052 80053 80058 80061 80062 80063 80064 80065 80070 80071 80073 80076 80077 80078 80081 80082 80084 80087 80091 80092 80094 80096 80097 80098 80099 80103 80107 80110 80117 80118 80120 80125 80126 80127 80129 80130 80132 80133 80134 80135 80136 80137 80141 80143 80145 80148 80150 80151 80155 80158 80160 80164 80167 80169 80170 80172 80173 80174 80179 80181 80184 80185 80189 80190 80191 80194 80196 80198 80201 80207 80208 80210 80214 80217 80219 80221 80225 80232 80233 80234 80236 80238 80241 80242 80251 80256 80257 80259 80261 80262 80264 80265 80267 80269 80270 80271 80274 80275 80281 80282 80285 80287 80288 80289 80290 80292 80293 80296 80297 80299 80300 80303 80304 80307 80309 80317 80318 80319 80323 80328 80329 80331 80332 80335 80336 80338 80340 80342 80348 80350 80352 80355 80356 80365 80367 80369 80370 80372 80373 80374 80377 80379 80381 80382 80387 80389 80390 80391 80392 80393 80394 80396 80399 80400 80401 80404 80405 80406 80407 80408 80409 80412 80413 80414 80417 80422 80424 80426 80429 80430 80436 80437 80440 80443 80447 80449 80452 80454 80456 80460 80466 80469 80471 80473 80474 80479 80482 80483 80484 80485 80487 80490 80491 80492 80494 80495 80497 80498 80499 80503 80504 80508 80509 80511 80512 80514 80515 80517 80518 80519 80520 80523 80524 80525 80526 80529 80531 80536 80538 80541 80546 80547 80548 80549 80554 80556 80557 80558 80559 80560 80567 80569 80570 80571 80572 80574 80578 80584 80587 80593 80597 80598 80599 80603 80609 80612 80613 80614 80616 80622 80624 80627 80632 80635 80637 80638 80642 80644 80645 80646 80650 80653 80654 80656 80659 80660 80661 80664 80666 80668 80672 80674 80675 80678 80680 80689 80690 80696 80697 80699 80707 80708 80714 80716 80717 80721 80723 80724 80726 80728 80729 80732 80735 80739 80747 80752 80753 80754 80755 80757 80759 80764 80766 80772 80774 80775 80782 80785 80786 80788 80790 80794 80795 80797 80799 80803 80807 80809 80820 80822 80823 80824 80825 80826 80828 80830 80831 80833 80835 80836 80838 80839 80842 80845 80847 80849 80851 80852 80855 80857 80860 80861 80866 80869 80870 80871 80876 80878 80881 80882 80884 80885 80887 80890 80891 80893 80894 80897 80898 80901 80903 80904 80907 80914 80915 80916 80919 80922 80923 80924 80925 80928 80929 80930 80931 80933 80935 80936 80939 80940 80943 80945 80946 80948 80950 80954 80955 80956 80960 80962 80963 80964 80965 80967 80968 80969 80973 80977 80978 80988 80990 80991 80993 80996 80999 81000 81004 81005 81009 81011 81012 81022 81023 81025 81029 81033 81034 81036 81037 81038 81044 81045 81046 81047 81048 81052 81054 81057 81059 81067 81068 81072 81073 81075 81076 81077 81079 81080 81083 81084 81085 81094 81095 81097 81102 81103 81105 81106 81108 81110 81111 81114 81115 81117 81121 81123 81126 81134 81135 81137 81140 81141 81142 81143 81146 81147 81151 81153 81155 81157 81158 81160 81161 81163 81168 81170 81179 81181 81190 81193 81198 81199 81201 81203 81204 81206 81207 81208 81210 81211 81215 81216 81223 81224 81226 81227 81228 81230 81232 81233 81235 81237 81239 81240 81243 81244 81247 81248 81249 81250 81251 81253 81254 81256 81257 81261 81262 81264 81265 81267 81269 81270 81273 81275 81276 81278 81280 81281 81282 81283 81285 81287 81288 81291 81294 81296 81297 81298 81299 81306 81308 81310 81313 81314 81315 81319 81323 81330 81337 81339 81340 81342 81343 81344 81345 81348 81349 81350 81351 81354 81356 81358 81359 81360 81361 81363 81364 81366 81370 81372 81373 81375 81377 81381 81388 81390 81392 81395 81397 81400 81406 81408 81409 81410 81413 81418 81420 81423 81425 81426 81429 81434 81435 81436 81437 81439 81440 81442 81445 81449 81450 81451 81452 81453 81454 81455 81456 81457 81458 81464 81465 81466 81467 81469 81471 81472 81474 81475 81476 81478 81479 81482 81487 81492 81493 81494 81495 81497 81500 81501 81502 81504 81507 81512 81513 81515 81516 81517 81521 81523 81526 81532 81534 81539 81541 81542 81543 81544 81546 81547 81550 81551 81553 81555 81558 81560 81564 81565 81566 81567 81573 81578 81579 81581 81583 81584 81585 81588 81590 81591 81595 81596 81597 81598 81601 81603 81604 81607 81608 81613 81614 81615 81616 81619 81622 81623 81624 81627 81629 81630 81632 81636 81638 81639 81643 81644 81650 81655 81656 81663 81665 81666 81667 81669 81681 81686 81687 81688 81690 81692 81694 81695 81696 81697 81707 81712 81717 81719 81722 81723 81725 81727 81728 81730 81735 81736 81740 81741 81742 81746 81748 81750 81751 81752 81754 81757 81759 81760 81761 81762 81765 81767 81768 81770 81773 81779 81781 81783 81784 81785 81790 81791 81796 81797 81801 81802 81804 81806 81807 81808 81809 81812 81814 81816 81819 81821 81824 81829 81830 81831 81832 81834 81840 81845 81847 81848 81852 81855 81856 81857 81858 81859 81861 81862 81867 81870 81871 81876 81878 81879 81882 81885 81886 81889 81890 81891 81892 81893 81894 81896 81899 81901 81907 81908 81910 81911 81912 81914 81915 81918 81923 81929 81930 81932 81933 81934 81937 81940 81942 81943 81947 81951 81953 81954 81958 81962 81964 81967 81968 81969 81979 81982 81983 81984 81985 81987 81991 81993 81995 81997 81998 82001 82003 82004 82005 82007 82008 82009 82010 82012 82015 82016 82028 82030 82033 82037 82040 82045 82052 82055 82056 82059 82060 82064 82065 82067 82068 82069 82071 82072 82073 82075 82078 82079 82082 82087 82092 82099 82100 82102 82103 82106 82108 82109 82110 82111 82112 82117 82122 82128 82133 82134 82135 82140 82141 82142 82144 82148 82149 82151 82153 82154 82156 82157 82158 82162 82164 82165 82166 82167 82168 82170 82172 82173 82176 82178 82179 82180 82181 82182 82185 82186 82188 82193 82195 82200 82205 82207 82208 82209 82214 82215 82217 82218 82219 82220 82221 82222 82223 82224 82226 82231 82233 82235 82236 82237 82238 82239 82242 82243 82244 82248 82250 82253 82256 82258 82259 82260 82261 82263 82269 82273 82274 82275 82276 82277 82278 82282 82283 82286 82288 82292 82294 82296 82297 82298 82299 82302 82303 82304 82310 82311 82312 82315 82317 82318 82320 82321 82323 82325 82329 82332 82333 82334 82337 82343 82344 82345 82346 82347 82348 82349 82350 82352 82357 82360 82361 82365 82368 82370 82377 82378 82379 82380 82381 82387 82389 82390 82392 82395 82398 82401 82402 82405 82406 82408 82409 82418 82419 82421 82422 82424 82430 82431 82435 82437 82439 82443 82444 82445 82448 82451 82459 82460 82461 82463 82467 82469 82471 82476 82477 82482 82483 82488 82489 82490 82491 82493 82494 82496 82498 82499 82500 82501 82505 82507 82513 82515 82516 82518 82520 82522 82524 82525 82528 82529 82531 82532 82533 82534 82536 82537 82539 82543 82545 82550 82551 82552 82554 82555 82556 82557 82565 82566 82569 82573 82575 82578 82582 82585 82587 82588 82590 82592 82593 82594 82595 82597 82598 82599 82600 82601 82605 82606 82609 82610 82611 82615 82617 82618 82621 82622 82624 82626 82628 82631 82635 82636 82639 82640 82642 82643 82644 82646 82649 82656 82657 82662 82668 82670 82672 82673 82674 82676 82677 82678 82679 82681 82683 82684 82685 82693 82694 82700 82702 82703 82705 82709 82713 82714 82719 82720 82721 82722 82723 82724 82725 82726 82731 82732 82733 82734 82735 82738 82739 82740 82745 82749 82753 82754 82759 82760 82761 82764 82767 82771 82775 82777 82778 82782 82783 82784 82785 82786 82789 82790 82792 82793 82795 82796 82798 82799 82800 82801 82802 82806 82807 82808 82809 82811 82812 82813 82814 82818 82819 82820 82821 82823 82825 82826 82827 82829 82830 82832 82835 82838 82839 82840 82841 82842 82843 82844 82847 82849 82851 82852 82853 82855 82858 82863 82865 82866 82867 82868 82869 82872 82873 82878 82879 82880 82881 82882 82884 82886 82888 82889 82902 82905 82907 82908 82909 82913 82917 82920 82923 82924 82926 82928 82930 82931 82939 82941 82943 82949 82950 82952 82955 82956 82958 82959 82963 82965 82966 82969 82970 82974 82975 82981 82982 82985 82986 82987 82988 82989 82990 82991 82994 82995 82996 82997 82999 83002 83006 83007 83011 83013 83015 83018 83023 83027 83031 83032 83036 83038 83039 83045 83047 83048 83051 83052 83056 83057 83058 83062 83063 83064 83065 83068 83069 83070 83072 83073 83074 83076 83082 83083 83085 83087 83088 83090 83093 83094 83095 83099 83106 83108 83115 83119 83120 83121 83127 83128 83129 83132 83134 83135 83137 83139 83140 83141 83142 83145 83149 83150 83153 83156 83158 83161 83163 83168 83169 83171 83177 83180 83183 83188 83191 83192 83193 83195 83199 83204 83206 83207 83209 83212 83214 83215 83218 83223 83224 83228 83237 83240 83241 83243 83244 83245 83246 83248 83251 83253 83261 83263 83264 83265 83266 83268 83269 83270 83275 83278 83281 83282 83283 83285 83288 83293 83296 83301 83306 83308 83312 83315 83316 83317 83323 83324 83327 83335 83337 83340 83341 83345 83346 83348 83350 83351 83354 83355 83356 83357 83359 83361 83368 83371 83372 83373 83376 83377 83379 83380 83381 83382 83383 83386 83395 83399 83400 83401 83404 83406 83409 83411 83412 83413 83414 83415 83416 83417 83420 83421 83422 83423 83428 83429 83430 83431 83434 83441 83445 83446 83447 83449 83450 83452 83456 83458 83459 83461 83462 83471 83474 83476 83478 83479 83480 83482 83485 83487 83488 83490 83491 83492 83493 83494 83499 83502 83505 83506 83511 83512 83513 83514 83515 83519 83520 83521 83523 83525 83528 83530 83531 83533 83536 83538 83540 83546 83549 83550 83551 83552 83554 83555 83562 83564 83565 83567 83568 83569 83570 83571 83573 83574 83578 83582 83588 83592 83595 83596 83597 83599 83601 83610 83613 83614 83615 83616 83621 83622 83623 83627 83629 83630 83631 83635 83636 83637 83638 83649 83654 83655 83660 83661 83663 83664 83665 83667 83673 83676 83683 83684 83686 83690 83691 83695 83698 83699 83707 83709 83710 83714 83715 83716 83719 83721 83723 83725 83726 83730 83734 83735 83736 83737 83738 83740 83742 83746 83748 83751 83752 83753 83760 83761 83763 83764 83768 83769 83771 83776 83784 83785 83786 83787 83789 83791 83793 83794 83795 83796 83797 83799 83802 83803 83804 83805 83806 83811 83812 83816 83817 83824 83825 83829 83831 83833 83834 83835 83836 83838 83839 83841 83842 83847 83848 83849 83851 83852 83854 83861 83865 83866 83870 83872 83873 83875 83876 83877 83880 83881 83887 83888 83889 83892 83896 83899 83901 83902 83905 83907 83909 83910 83912 83914 83916 83918 83922 83926 83927 83928 83930 83932 83933 83936 83937 83938 83940 83943 83948 83950 83951 83955 83959 83961 83964 83966 83968 83969 83978 83980 83982 83984 83985 83987 83990 83992 83994 83997 83998 83999 84000 84001 84007 84011 84019 84022 84023 84025 84027 84030 84031 84032 84034 84036 84037 84039 84042 84044 84045 84047 84051 84053 84054 84057 84059 84060 84062 84064 84067 84068 84069 84071 84072 84074 84077 84079 84080 84082 84084 84086 84087 84088 84095 84096 84098 84099 84100 84102 84104 84107 84109 84113 84120 84123 84124 84125 84126 84127 84130 84133 84134 84142 84146 84150 84151 84152 84154 84161 84167 84168 84170 84171 84176 84177 84181 84183 84188 84190 84191 84193 84194 84196 84200 84204 84205 84211 84213 84215 84220 84222 84226 84227 84228 84229 84232 84234 84238 84240 84242 84243 84247 84250 84252 84253 84254 84255 84259 84260 84261 84263 84264 84267 84269 84270 84273 84274 84276 84277 84278 84279 84280 84282 84285 84287 84289 84290 84292 84293 84294 84299 84300 84303 84304 84306 84308 84309 84311 84313 84315 84323 84325 84328 84329 84336 84337 84340 84347 84348 84349 84352 84357 84362 84363 84364 84367 84368 84370 84371 84376 84379 84382 84385 84386 84388 84389 84398 84399 84401 84403 84406 84408 84409 84410 84411 84414 84416 84418 84420 84422 84423 84425 84432 84433 84434 84435 84438 84439 84440 84441 84442 84447 84448 84449 84454 84458 84459 84465 84466 84467 84470 84471 84473 84474 84477 84478 84479 84481 84482 84485 84486 84487 84489 84490 84495 84497 84499 84500 84501 84502 84503 84511 84512 84514 84515 84516 84517 84518 84519 84520 84524 84525 84526 84527 84528 84529 84530 84531 84534 84535 84539 84540 84543 84545 84548 84550 84554 84555 84556 84558 84559 84563 84569 84570 84577 84580 84582 84585 84586 84588 84593 84599 84602 84603 84606 84607 84609 84610 84614 84615 84616 84621 84622 84623 84625 84628 84637 84639 84640 84641 84642 84643 84645 84647 84651 84654 84659 84660 84661 84663 84664 84667 84668 84671 84673 84674 84675 84676 84678 84682 84691 84695 84699 84703 84704 84708 84711 84712 84713 84714 84717 84718 84719 84722 84723 84724 84725 84726 84728 84729 84730 84732 84733 84734 84737 84738 84740 84743 84748 84752 84755 84759 84761 84762 84764 84765 84766 84771 84772 84773 84777 84779 84780 84782 84786 84788 84794 84799 84800 84802 84803 84804 84806 84807 84809 84810 84813 84817 84818 84819 84820 84831 84833 84837 84842 84844 84845 84847 84852 84853 84855 84858 84860 84864 84866 84867 84869 84870 84872 84873 84874 84876 84879 84881 84885 84887 84888 84889 84891 84897 84898 84901 84907 84909 84911 84913 84914 84915 84922 84925 84926 84927 84928 84936 84940 84943 84944 84945 84952 84954 84955 84957 84958 84960 84962 84965 84966 84968 84973 84982 84985 84991 84994 84996 84997 85001 85002 85003 85004 85007 85010 85011 85015 85016 85019 85021 85022 85030 85034 85038 85039 85041 85043 85046 85048 85049 85052 85053 85059 85060 85062 85064 85065 85066 85067 85068 85072 85073 85074 85075 85076 85077 85078 85083 85089 85096 85098 85100 85104 85105 85107 85111 85112 85116 85118 85121 85123 85127 85131 85132 85133 85134 85136 85137 85140 85141 85144 85148 85149 85151 85152 85153 85156 85161 85166 85168 85169 85170 85171 85173 85174 85175 85178 85179 85181 85186 85187 85188 85191 85192 85194 85197 85198 85199 85200 85206 85208 85209 85211 85215 85216 85217 85218 85223 85225 85226 85230 85232 85233 85235 85238 85239 85240 85244 85245 85249 85259 85261 85263 85267 85272 85277 85278 85280 85282 85284 85285 85286 85291 85293 85294 85297 85299 85300 85301 85305 85306 85307 85308 85309 85312 85313 85315 85316 85317 85318 85319 85320 85321 85322 85323 85325 85327 85328 85330 85338 85339 85344 85345 85351 85356 85358 85360 85361 85363 85370 85371 85374 85375 85380 85385 85388 85390 85392 85397 85401 85402 85403 85409 85411 85412 85413 85417 85421 85423 85427 85428 85432 85433 85434 85436 85438 85442 85446 85447 85448 85449 85450 85452 85455 85463 85466 85468 85469 85473 85480 85481 85483 85484 85485 85488 85489 85493 85497 85498 85499 85503 85504 85505 85509 85510 85512 85513 85514 85515 85519 85520 85522 85523 85525 85526 85527 85529 85531 85534 85536 85538 85539 85540 85542 85544 85545 85546 85548 85550 85553 85559 85564 85566 85571 85572 85573 85575 85577 85580 85582 85583 85587 85591 85592 85594 85596 85597 85598 85599 85600 85602 85606 85607 85608 85612 85613 85614 85615 85616 85618 85627 85628 85629 85630 85633 85634 85639 85644 85645 85647 85648 85649 85650 85651 85652 85654 85655 85657 85659 85660 85662 85663 85664 85666 85667 85668 85669 85670 85671 85674 85677 85679 85680 85686 85687 85688 85689 85690 85693 85694 85695 85698 85700 85701 85703 85706 85707 85709 85711 85713 85714 85715 85716 85717 85721 85722 85726 85727 85728 85729 85730 85731 85732 85734 85736 85737 85738 85742 85744 85746 85747 85748 85750 85751 85752 85757 85759 85760 85762 85763 85764 85767 85770 85773 85775 85776 85777 85779 85781 85782 85783 85784 85787 85789 85794 85797 85798 85799 85800 85801 85802 85806 85807 85808 85815 85819 85826 85828 85829 85833 85836 85838 85839 85840 85841 85842 85845 85846 85847 85848 85850 85851 85853 85856 85860 85862 85863 85865 85866 85868 85869 85871 85874 85877 85880 85881 85886 85887 85889 85890 85892 85893 85894 85899 85900 85901 85903 85908 85910 85911 85913 85915 85917 85920 85921 85924 85926 85927 85930 85932 85933 85934 85935 85936 85938 85940 85942 85943 85946 85948 85952 85958 85959 85963 85965 85966 85970 85974 85975 85978 85979 85980 85981 85982 85983 85985 85988 85997 85998 85999 86002 86006 86008 86010 86011 86013 86015 86016 86018 86019 86020 86026 86027 86028 86029 86032 86034 86035 86036 86038 86039 86040 86043 86044 86046 86048 86052 86053 86054 86055 86057 86058 86059 86061 86062 86066 86070 86071 86072 86074 86075 86076 86077 86079 86080 86082 86085 86086 86088 86092 86098 86102 86103 86109 86117 86118 86119 86129 86130 86133 86135 86137 86138 86140 86142 86143 86144 86147 86148 86149 86150 86151 86153 86157 86159 86169 86171 86173 86181 86182 86183 86184 86185 86187 86190 86194 86196 86198 86201 86204 86205 86207 86210 86211 86213 86216 86218 86219 86225 86226 86227 86230 86231 86232 86233 86235 86237 86238 86239 86241 86243 86244 86245 86247 86248 86256 86257 86258 86259 86260 86261 86263 86267 86270 86273 86274 86276 86279 86280 86282 86283 86286 86287 86288 86289 86291 86294 86296 86298 86299 86301 86302 86303 86305 86308 86310 86312 86316 86319 86320 86326 86328 86329 86331 86332 86334 86337 86338 86339 86341 86342 86343 86344 86345 86347 86350 86352 86353 86355 86357 86360 86364 86365 86366 86369 86371 86373 86374 86378 86381 86383 86384 86385 86389 86392 86394 86395 86397 86398 86399 86401 86402 86405 86406 86408 86412 86415 86418 86420 86421 86422 86423 86424 86428 86429 86431 86434 86435 86436 86437 86441 86442 86443 86445 86453 86455 86456 86458 86461 86463 86464 86465 86466 86468 86469 86472 86474 86481 86482 86483 86484 86492 86493 86495 86496 86504 86505 86507 86508 86510 86511 86514 86518 86520 86528 86530 86532 86533 86535 86536 86537 86539 86540 86541 86542 86543 86544 86549 86552 86553 86557 86558 86559 86560 86561 86562 86563 86566 86567 86568 86575 86576 86582 86584 86585 86586 86588 86589 86593 86597 86600 86603 86606 86609 86610 86615 86616 86618 86619 86622 86623 86627 86629 86630 86634 86635 86636 86637 86641 86643 86648 86654 86657 86658 86659 86660 86662 86663 86664 86668 86670 86672 86676 86678 86679 86683 86685 86688 86691 86693 86695 86697 86698 86699 86700 86701 86702 86705 86706 86712 86713 86714 86715 86717 86718 86724 86725 86726 86728 86732 86733 86735 86744 86745 86748 86750 86753 86756 86757 86758 86759 86760 86763 86765 86766 86769 86773 86775 86777 86778 86781 86788 86791 86793 86794 86795 86797 86798 86800 86804 86808 86809 86810 86821 86826 86827 86830 86837 86838 86841 86844 86846 86849 86852 86856 86857 86858 86860 86861 86862 86870 86872 86874 86875 86876 86878 86881 86882 86883 86884 86887 86891 86892 86894 86895 86896 86900 86901 86906 86908 86910 86913 86914 86916 86917 86921 86922 86924 86925 86929 86930 86934 86937 86939 86944 86945 86946 86947 86952 86955 86956 86960 86961 86963 86965 86966 86967 86968 86970 86972 86974 86976 86979 86980 86983 86986 86987 86991 86992 86993 86995 86997 86998 87001 87002 87003 87005 87009 87010 87011 87013 87017 87018 87027 87030 87036 87039 87043 87046 87047 87048 87049 87050 87051 87054 87057 87060 87061 87062 87063 87064 87065 87066 87068 87069 87071 87072 87073 87076 87080 87088 87089 87090 87091 87095 87098 87101 87103 87104 87107 87108 87109 87110 87111 87112 87113 87114 87115 87116 87117 87119 87120 87121 87123 87125 87128 87129 87130 87136 87139 87141 87142 87144 87145 87149 87154 87155 87156 87157 87158 87160 87161 87163 87166 87167 87168 87170 87171 87172 87175 87178 87179 87184 87185 87188 87190 87193 87194 87195 87202 87204 87205 87206 87208 87210 87212 87216 87217 87220 87225 87227 87229 87233 87234 87239 87241 87244 87247 87248 87250 87251 87254 87255 87258 87261 87264 87265 87266 87271 87272 87273 87276 87278 87279 87284 87286 87287 87288 87290 87291 87292 87293 87295 87296 87302 87303 87304 87305 87310 87313 87315 87316 87319 87321 87324 87325 87330 87332 87334 87335 87336 87340 87344 87345 87346 87349 87358 87361 87364 87365 87368 87369 87370 87371 87373 87376 87380 87382 87383 87384 87385 87390 87391 87393 87394 87395 87399 87400 87401 87402 87403 87405 87409 87411 87412 87414 87416 87418 87421 87422 87424 87427 87434 87436 87437 87438 87442 87445 87446 87447 87456 87457 87459 87460 87462 87463 87466 87472 87473 87474 87475 87477 87478 87481 87486 87488 87490 87492 87493 87495 87498 87500 87503 87504 87506 87513 87514 87515 87516 87518 87520 87522 87527 87528 87529 87536 87537 87538 87542 87543 87545 87548 87552 87557 87563 87566 87567 87570 87571 87573 87577 87579 87581 87582 87583 87584 87586 87592 87598 87601 87603 87604 87606 87609 87610 87615 87616 87617 87619 87620 87622 87627 87628 87631 87632 87637 87638 87639 87640 87644 87645 87646 87647 87650 87653 87654 87658 87659 87661 87662 87663 87667 87669 87672 87674 87678 87681 87682 87683 87688 87689 87690 87691 87692 87695 87696 87697 87699 87705 87710 87712 87713 87714 87716 87717 87719 87720 87722 87723 87725 87730 87731 87732 87733 87735 87738 87739 87740 87744 87745 87746 87747 87748 87749 87753 87756 87757 87762 87764 87765 87773 87774 87775 87776 87777 87778 87779 87780 87781 87786 87791 87792 87793 87794 87795 87797 87799 87801 87806 87808 87809 87810 87812 87813 87814 87815 87819 87820 87823 87827 87830 87832 87833 87835 87836 87839 87840 87842 87843 87845 87850 87852 87853 87855 87857 87859 87860 87861 87863 87864 87867 87874 87876 87877 87878 87879 87881 87882 87886 87888 87893 87899 87902 87904 87905 87906 87907 87908 87913 87915 87916 87917 87924 87927 87930 87931 87934 87936 87940 87941 87943 87947 87951 87955 87956 87959 87962 87963 87964 87972 87975 87978 87979 87980 87987 87988 87991 87992 87993 88001 88002 88004 88006 88008 88010 88011 88013 88014 88017 88018 88020 88021 88023 88025 88026 88029 88031 88033 88035 88037 88038 88039 88042 88043 88044 88047 88049 88052 88054 88057 88059 88062 88065 88067 88072 88073 88074 88077 88079 88080 88081 88083 88088 88094 88095 88096 88097 88098 88105 88113 88114 88120 88122 88124 88125 88126 88127 88129 88130 88131 88135 88136 88137 88138 88140 88143 88144 88145 88146 88147 88149 88151 88153 88154 88157 88158 88160 88162 88164 88168 88171 88172 88173 88176 88177 88178 88179 88186 88187 88189 88191 88194 88201 88202 88203 88206 88207 88209 88212 88214 88217 88218 88219 88220 88221 88225 88227 88228 88230 88232 88239 88240 88241 88242 88244 88245 88249 88250 88251 88254 88255 88257 88260 88262 88263 88265 88267 88268 88270 88272 88273 88275 88278 88279 88281 88282 88286 88287 88289 88290 88291 88294 88295 88298 88299 88301 88302 88303 88304 88306 88308 88310 88312 88313 88315 88320 88321 88322 88323 88325 88326 88331 88332 88334 88335 88338 88339 88341 88342 88344 88346 88347 88349 88358 88359 88362 88363 88369 88372 88373 88374 88378 88379 88380 88381 88382 88383 88386 88387 88389 88391 88392 88393 88397 88398 88399 88401 88403 88404 88407 88408 88412 88413 88415 88420 88422 88424 88425 88427 88431 88433 88434 88441 88442 88444 88448 88452 88455 88457 88460 88463 88464 88467 88473 88476 88478 88479 88480 88483 88486 88488 88491 88492 88493 88495 88504 88506 88507 88508 88509 88510 88511 88513 88514 88515 88516 88518 88519 88521 88523 88527 88530 88536 88537 88539 88540 88541 88544 88545 88549 88550 88552 88554 88559 88562 88565 88567 88568 88570 88573 88574 88575 88576 88581 88585 88587 88593 88594 88596 88598 88599 88601 88603 88604 88605 88606 88607 88608 88612 88613 88614 88615 88617 88618 88623 88624 88626 88627 88628 88631 88632 88633 88638 88640 88641 88644 88648 88649 88652 88653 88654 88655 88656 88660 88661 88663 88664 88665 88666 88667 88669 88671 88674 88675 88676 88679 88680 88682 88686 88688 88693 88694 88697 88698 88700 88701 88702 88704 88705 88706 88707 88708 88710 88711 88712 88714 88716 88718 88720 88721 88728 88730 88735 88737 88738 88740 88743 88744 88746 88747 88748 88750 88753 88755 88757 88759 88760 88762 88763 88766 88771 88773 88776 88778 88779 88781 88782 88784 88787 88788 88789 88790 88792 88801 88802 88805 88807 88808 88810 88811 88813 88814 88815 88819 88820 88824 88825 88827 88828 88830 88832 88835 88836 88838 88840 88841 88846 88847 88848 88849 88851 88854 88856 88857 88863 88864 88865 88866 88871 88873 88875 88876 88879 88882 88883 88884 88887 88888 88891 88892 88893 88894 88898 88899 88902 88903 88906 88907 88908 88911 88912 88917 88918 88919 88923 88924 88925 88928 88930 88932 88934 88935 88939 88943 88944 88949 88950 88951 88952 88953 88955 88958 88961 88963 88966 88967 88968 88972 88976 88977 88979 88981 88982 88984 88987 88988 88989 88992 88997 89001 89002 89005 89006 89009 89010 89011 89012 89013 89014 89015 89016 89017 89018 89019 89030 89032 89034 89037 89041 89043 89045 89047 89048 89049 89050 89052 89054 89057 89058 89059 89061 89062 89065 89074 89076 89079 89080 89082 89083 89084 89088 89089 89090 89091 89092 89093 89094 89095 89096 89105 89106 89109 89114 89115 89120 89121 89122 89123 89124 89126 89127 89128 89129 89133 89135 89138 89140 89148 89152 89153 89154 89159 89160 89163 89166 89167 89169 89171 89174 89176 89178 89179 89180 89184 89185 89186 89187 89189 89192 89193 89199 89201 89202 89203 89206 89207 89208 89209 89211 89212 89214 89218 89223 89224 89226 89227 89229 89230 89232 89233 89235 89236 89240 89245 89246 89247 89249 89253 89254 89256 89260 89263 89266 89269 89270 89271 89273 89277 89278 89280 89282 89287 89288 89290 89293 89294 89296 89297 89300 89305 89306 89307 89313 89315 89317 89320 89321 89322 89324 89326 89330 89332 89333 89337 89340 89343 89345 89347 89350 89351 89352 89353 89354 89355 89358 89359 89360 89364 89368 89369 89370 89373 89375 89376 89381 89383 89386 89388 89390 89393 89396 89399 89401 89402 89403 89407 89408 89409 89411 89413 89415 89417 89418 89420 89421 89422 89425 89427 89430 89431 89433 89435 89437 89445 89446 89447 89450 89456 89460 89461 89463 89466 89468 89470 89472 89474 89476 89480 89481 89484 89492 89494 89495 89497 89498 89499 89500 89505 89507 89511 89519 89520 89521 89524 89525 89533 89537 89538 89539 89542 89543 89544 89549 89550 89553 89555 89556 89562 89563 89564 89565 89566 89567 89571 89575 89577 89580 89581 89583 89584 89590 89591 89592 89594 89595 89596 89599 89603 89604 89605 89607 89609 89612 89613 89616 89617 89619 89620 89621 89623 89624 89625 89628 89632 89642 89643 89645 89647 89652 89658 89659 89660 89663 89664 89666 89667 89671 89673 89674 89677 89678 89681 89682 89683 89690 89693 89703 89706 89707 89708 89709 89712 89715 89720 89723 89724 89727 89729 89737 89739 89740 89742 89745 89746 89749 89751 89753 89758 89759 89761 89762 89764 89766 89767 89771 89773 89774 89778 89779 89780 89782 89784 89786 89787 89788 89789 89794 89795 89800 89802 89804 89806 89807 89809 89810 89811 89815 89817 89818 89823 89824 89829 89830 89833 89836 89837 89838 89843 89845 89846 89848 89850 89851 89852 89858 89859 89860 89862 89863 89865 89866 89869 89870 89871 89873 89875 89877 89878 89880 89882 89883 89888 89892 89893 89894 89895 89896 89899 89900 89903 89904 89905 89907 89909 89911 89912 89913 89914 89919 89921 89924 89926 89930 89931 89933 89934 89935 89937 89939 89940 89944 89949 89950 89952 89954 89955 89956 89958 89960 89961 89962 89964 89965 89972 89973 89978 89982 89983 89986 89989 89990 89997 89999 90002 90006 90007 90008 90011 90012 90015 90016 90019 90022 90023 90024 90025 90027 90028 90033 90036 90038 90039 90040 90042 90043 90044 90045 90047 90048 90050 90054 90056 90057 90059 90061 90067 90068 90069 90075 90085 90089 90090 90095 90097 90098 90101 90102 90103 90105 90106 90108 90109 90113 90114 90117 90118 90120 90123 90126 90128 90132 90133 90134 90135 90136 90139 90140 90142 90144 90145 90151 90152 90155 90156 90159 90161 90163 90166 90167 90169 90175 90180 90181 90184 90185 90186 90187 90189 90190 90191 90192 90196 90197 90198 90201 90205 90206 90208 90212 90214 90215 90216 90217 90219 90220 90221 90227 90228 90229 90230 90231 90232 90234 90235 90237 90238 90240 90245 90246 90247 90251 90253 90260 90261 90263 90264 90272 90273 90276 90278 90281 90284 90285 90286 90287 90288 90292 90293 90294 90296 90298 90300 90302 90304 90307 90313 90314 90315 90318 90319 90322 90323 90326 90328 90329 90330 90332 90334 90337 90338 90339 90341 90343 90346 90350 90354 90355 90362 90366 90368 90369 90373 90380 90382 90385 90387 90392 90393 90395 90397 90399 90400 90403 90405 90407 90408 90410 90413 90414 90415 90416 90418 90419 90420 90421 90422 90426 90431 90433 90438 90439 90440 90443 90445 90446 90451 90452 90454 90456 90460 90461 90466 90467 90468 90474 90476 90477 90483 90487 90490 90492 90493 90497 90498 90500 90502 90503 90508 90511 90512 90515 90516 90517 90519 90521 90523 90524 90525 90528 90532 90534 90535 90536 90537 90538 90540 90541 90542 90543 90548 90549 90550 90551 90552 90553 90554 90556 90562 90563 90564 90566 90567 90568 90569 90570 90572 90576 90580 90582 90583 90585 90587 90588 90591 90593 90596 90602 90607 90609 90610 90611 90614 90615 90619 90623 90626 90628 90630 90634 90636 90637 90638 90640 90644 90647 90648 90649 90651 90652 90653 90654 90660 90661 90667 90668 90670 90672 90673 90679 90685 90690 90691 90692 90693 90697 90702 90703 90705 90709 90712 90713 90714 90716 90718 90721 90722 90727 90731 90732 90733 90739 90740 90744 90747 90748 90749 90751 90761 90762 90768 90779 90781 90782 90788 90791 90792 90796 90798 90800 90801 90803 90804 90807 90809 90811 90812 90813 90815 90821 90826 90829 90830 90831 90832 90833 90838 90839 90841 90843 90844 90845 90850 90852 90854 90860 90861 90863 90864 90865 90866 90869 90870 90871 90878 90883 90886 90889 90890 90891 90893 90896 90897 90899 90900 90901 90904 90909 90910 90911 90913 90915 90917 90918 90922 90923 90924 90927 90929 90933 90936 90939 90941 90942 90943 90944 90945 90949 90955 90956 90958 90962 90963 90967 90968 90972 90973 90977 90978 90980 90983 90984 90989 90990 90994 90997 90999 91002 91003 91004 91007 91008 91011 91012 91013 91016 91019 91023 91024 91025 91026 91035 91036 91037 91038 91039 91040 91041 91042 91046 91049 91051 91054 91055 91059 91061 91064 91069 91070 91071 91074 91078 91080 91084 91085 91090 91093 91094 91096 91099 91105 91110 91111 91113 91115 91116 91117 91120 91121 91123 91125 91126 91128 91132 91135 91136 91137 91142 91147 91152 91153 91154 91155 91157 91158 91161 91166 91167 91171 91172 91173 91176 91177 91181 91183 91184 91189 91191 91192 91193 91195 91196 91197 91201 91203 91204 91206 91207 91210 91211 91212 91214 91216 91218 91220 91222 91227 91230 91231 91236 91237 91238 91244 91246 91247 91249 91251 91255 91256 91263 91268 91270 91271 91279 91280 91281 91285 91290 91291 91292 91293 91294 91296 91297 91299 91300 91302 91305 91308 91309 91311 91315 91318 91321 91323 91326 91327 91329 91330 91331 91332 91334 91335 91336 91337 91338 91341 91343 91344 91346 91348 91349 91351 91357 91362 91366 91376 91378 91379 91380 91382 91383 91384 91385 91392 91394 91398 91399 91400 91402 91407 91408 91413 91415 91418 91420 91421 91422 91426 91429 91431 91432 91439 91443 91446 91450 91453 91454 91456 91458 91459 91462 91464 91468 91469 91471 91472 91474 91475 91476 91480 91491 91492 91493 91495 91496 91497 91499 91505 91515 91517 91519 91522 91523 91525 91527 91529 91531 91532 91533 91534 91536 91537 91538 91539 91540 91542 91543 91547 91549 91550 91552 91553 91564 91565 91569 91570 91572 91574 91577 91579 91580 91582 91584 91586 91590 91591 91593 91594 91598 91599 91600 91603 91605 91611 91612 91621 91625 91630 91632 91633 91634 91635 91640 91641 91642 91643 91652 91653 91655 91661 91662 91665 91670 91671 91673 91675 91677 91680 91681 91683 91684 91688 91692 91693 91695 91698 91699 91708 91709 91711 91712 91713 91714 91716 91718 91719 91723 91724 91725 91728 91730 91731 91732 91733 91734 91737 91738 91740 91741 91745 91746 91747 91749 91750 91751 91752 91754 91755 91756 91757 91760 91763 91765 91769 91772 91775 91776 91777 91780 91781 91782 91784 91786 91788 91789 91796 91797 91799 91800 91801 91802 91803 91805 91811 91815 91819 91820 91824 91825 91826 91828 91829 91831 91832 91834 91838 91839 91840 91841 91851 91852 91854 91855 91856 91857 91858 91860 91861 91863 91867 91868 91869 91870 91871 91876 91878 91879 91880 91883 91886 91887 91888 91889 91891 91893 91894 91897 91898 91899 91902 91904 91905 91906 91908 91910 91913 91920 91921 91922 91924 91928 91930 91931 91937 91943 91944 91945 91947 91950 91951 91953 91954 91957 91960 91968 91969 91973 91975 91976 91977 91979 91988 91990 91992 91993 91994 91999 92000 92001 92003 92004 92005 92008 92009 92010 92011 92012 92013 92016 92018 92027 92029 92031 92032 92037 92038 92042 92043 92044 92045 92049 92050 92051 92052 92054 92057 92058 92065 92066 92067 92069 92072 92074 92076 92077 92078 92079 92080 92081 92082 92088 92089 92090 92091 92092 92093 92096 92097 92102 92103 92106 92108 92109 92110 92111 92114 92116 92118 92119 92120 92122 92123 92124 92125 92127 92128 92130 92131 92132 92133 92134 92137 92141 92145 92147 92148 92150 92151 92152 92155 92159 92163 92164 92165 92166 92168 92169 92171 92172 92173 92175 92176 92179 92181 92185 92191 92192 92193 92196 92199 92201 92203 92205 92206 92208 92210 92213 92215 92217 92218 92227 92228 92230 92231 92232 92233 92238 92239 92240 92250 92255 92256 92259 92261 92271 92272 92274 92275 92277 92280 92283 92285 92287 92291 92292 92293 92294 92296 92297 92298 92301 92304 92305 92306 92307 92308 92311 92316 92321 92323 92332 92333 92335 92336 92340 92341 92342 92344 92345 92347 92352 92356 92357 92358 92359 92362 92363 92365 92368 92370 92371 92375 92378 92380 92384 92386 92389 92390 92393 92396 92398 92399 92400 92401 92402 92403 92404 92406 92413 92415 92416 92418 92423 92424 92427 92428 92429 92430 92435 92437 92439 92444 92445 92446 92450 92452 92455 92460 92461 92462 92465 92466 92467 92469 92470 92473 92474 92478 92484 92485 92489 92490 92493 92494 92496 92497 92499 92501 92504 92507 92508 92511 92513 92518 92519 92520 92522 92525 92526 92529 92530 92531 92532 92537 92539 92541 92542 92544 92546 92547 92548 92549 92552 92553 92554 92556 92558 92560 92561 92562 92563 92564 92565 92569 92574 92576 92577 92579 92580 92582 92584 92585 92586 92587 92588 92589 92592 92595 92596 92597 92599 92602 92603 92607 92618 92620 92625 92626 92627 92633 92634 92635 92636 92640 92641 92643 92644 92645 92647 92651 92652 92657 92659 92660 92661 92663 92664 92666 92668 92675 92679 92680 92682 92683 92685 92686 92687 92688 92689 92690 92691 92692 92693 92695 92699 92701 92702 92704 92705 92709 92710 92711 92715 92716 92718 92720 92721 92724 92729 92730 92734 92735 92737 92738 92746 92750 92751 92752 92756 92761 92762 92763 92764 92766 92770 92771 92772 92775 92776 92777 92778 92780 92782 92785 92786 92787 92788 92790 92791 92792 92793 92797 92798 92802 92803 92804 92805 92806 92807 92809 92815 92816 92820 92822 92823 92837 92838 92839 92840 92842 92846 92849 92852 92853 92855 92857 92859 92860 92861 92862 92863 92864 92866 92867 92869 92872 92874 92879 92880 92881 92883 92884 92885 92887 92889 92892 92895 92896 92897 92905 92908 92909 92910 92912 92913 92914 92915 92916 92920 92922 92923 92924 92931 92932 92933 92935 92938 92940 92942 92943 92944 92949 92952 92958 92959 92961 92962 92967 92971 92972 92974 92979 92980 92981 92982 92983 92986 92989 92990 92991 92994 92995 92996 92999 93000 93001 93004 93006 93007 93009 93015 93019 93020 93022 93024 93026 93027 93029 93034 93035 93040 93043 93045 93046 93048 93051 93052 93057 93060 93063 93064 93071 93073 93074 93077 93078 93081 93083 93086 93090 93091 93092 93093 93100 93101 93103 93106 93108 93111 93112 93114 93116 93118 93120 93121 93123 93128 93131 93133 93134 93138 93139 93142 93143 93147 93148 93149 93150 93151 93155 93156 93157 93158 93159 93160 93164 93169 93175 93177 93180 93183 93185 93186 93192 93193 93197 93200 93201 93204 93206 93208 93211 93214 93216 93219 93220 93222 93226 93228 93236 93237 93238 93239 93240 93241 93242 93243 93244 93246 93247 93249 93252 93253 93254 93256 93260 93261 93269 93271 93275 93277 93279 93280 93285 93286 93287 93294 93295 93297 93299 93300 93301 93303 93304 93306 93307 93313 93314 93316 93318 93319 93321 93322 93323 93329 93334 93336 93342 93344 93346 93348 93349 93352 93353 93354 93358 93366 93368 93371 93372 93374 93376 93377 93385 93387 93389 93390 93391 93392 93400 93401 93407 93409 93411 93414 93415 93416 93419 93423 93424 93425 93426 93429 93432 93433 93434 93435 93438 93440 93441 93442 93443 93445 93446 93449 93450 93452 93456 93458 93461 93462 93464 93467 93468 93475 93480 93481 93483 93487 93488 93490 93492 93495 93496 93498 93499 93500 93501 93502 93503 93513 93517 93519 93520 93522 93526 93529 93532 93534 93535 93537 93538 93539 93541 93546 93547 93548 93550 93551 93554 93555 93561 93564 93565 93566 93567 93568 93571 93572 93574 93575 93576 93578 93581 93583 93585 93589 93594 93596 93598 93601 93602 93603 93607 93608 93611 93615 93618 93619 93620 93621 93622 93623 93624 93625 93635 93636 93638 93639 93640 93644 93645 93648 93652 93654 93655 93656 93657 93658 93659 93661 93662 93663 93665 93666 93670 93672 93673 93674 93677 93680 93681 93682 93684 93686 93687 93688 93689 93691 93692 93693 93694 93699 93701 93703 93705 93706 93707 93710 93711 93712 93714 93715 93717 93725 93726 93727 93728 93731 93732 93734 93735 93737 93740 93743 93746 93747 93748 93749 93751 93752 93753 93756 93757 93759 93761 93762 93763 93768 93770 93772 93776 93777 93778 93779 93782 93783 93785 93788 93792 93794 93797 93802 93803 93804 93805 93807 93809 93812 93814 93815 93816 93820 93821 93823 93824 93827 93828 93829 93830 93831 93833 93834 93836 93837 93839 93843 93844 93845 93847 93849 93850 93851 93856 93857 93859 93860 93861 93862 93863 93864 93867 93868 93871 93872 93873 93875 93880 93888 93889 93890 93891 93892 93897 93899 93900 93905 93907 93908 93914 93916 93918 93919 93921 93923 93927 93930 93933 93934 93935 93937 93938 93944 93947 93948 93950 93952 93953 93955 93956 93957 93958 93959 93961 93962 93963 93964 93965 93966 93967 93969 93970 93972 93976 93978 93980 93984 93986 93987 93988 93991 93992 93999 94000 94001 94010 94012 94014 94016 94019 94021 94024 94026 94030 94031 94034 94035 94038 94041 94042 94044 94046 94049 94052 94053 94055 94056 94058 94059 94063 94065 94067 94069 94071 94073 94075 94080 94084 94086 94087 94089 94090 94091 94098 94101 94102 94104 94105 94106 94108 94110 94112 94115 94117 94120 94122 94124 94125 94126 94127 94129 94130 94135 94138 94139 94142 94147 94150 94152 94154 94155 94158 94160 94162 94163 94164 94168 94169 94172 94173 94177 94178 94181 94187 94189 94190 94192 94193 94194 94198 94200 94201 94203 94206 94207 94208 94209 94211 94212 94214 94218 94219 94220 94221 94224 94225 94229 94232 94234 94238 94243 94247 94248 94249 94252 94253 94256 94260 94264 94266 94267 94270 94273 94276 94277 94279 94285 94286 94287 94288 94289 94290 94291 94295 94298 94301 94302 94303 94304 94305 94306 94309 94311 94313 94314 94318 94319 94322 94325 94326 94328 94331 94333 94334 94339 94340 94343 94344 94345 94347 94349 94352 94356 94362 94364 94367 94372 94373 94375 94378 94383 94386 94387 94389 94391 94392 94393 94395 94397 94403 94404 94407 94409 94412 94413 94414 94420 94425 94430 94432 94436 94441 94442 94443 94444 94447 94457 94460 94461 94462 94463 94464 94468 94469 94472 94473 94478 94480 94482 94485 94487 94488 94489 94490 94491 94492 94493 94494 94495 94496 94498 94500 94501 94502 94503 94504 94505 94506 94511 94513 94514 94515 94516 94517 94520 94523 94524 94525 94526 94527 94528 94529 94531 94532 94533 94535 94536 94537 94538 94539 94546 94549 94550 94552 94553 94558 94560 94561 94565 94568 94569 94573 94575 94576 94587 94589 94590 94592 94594 94596 94597 94598 94601 94604 94618 94619 94622 94624 94625 94631 94632 94633 94634 94638 94639 94642 94643 94645 94646 94649 94652 94653 94655 94656 94660 94666 94667 94668 94669 94672 94673 94675 94676 94680 94682 94683 94684 94689 94690 94691 94692 94693 94698 94699 94701 94702 94703 94704 94711 94714 94716 94717 94718 94720 94722 94727 94728 94731 94732 94733 94734 94735 94736 94737 94741 94750 94751 94753 94755 94756 94759 94761 94762 94764 94765 94769 94772 94773 94774 94775 94777 94778 94785 94786 94789 94790 94791 94792 94793 94794 94800 94801 94803 94804 94807 94808 94810 94813 94816 94818 94824 94825 94826 94827 94828 94829 94832 94833 94834 94835 94836 94839 94840 94843 94847 94850 94851 94852 94855 94856 94858 94859 94862 94864 94866 94868 94870 94878 94881 94882 94887 94888 94889 94896 94900 94907 94908 94909 94910 94911 94913 94914 94918 94920 94921 94923 94924 94925 94926 94927 94928 94932 94933 94935 94936 94938 94940 94941 94947 94950 94955 94959 94961 94963 94966 94968 94969 94973 94976 94982 94984 94985 94990 94995 94996 95003 95006 95009 95011 95014 95017 95029 95031 95036 95037 95038 95040 95045 95046 95053 95054 95058 95059 95064 95067 95068 95069 95071 95073 95075 95077 95082 95083 95088 95089 95090 95092 95095 95097 95098 95100 95102 95105 95107 95110 95114 95116 95119 95121 95124 95125 95126 95127 95128 95133 95134 95135 95137 95138 95139 95140 95141 95142 95144 95146 95147 95149 95153 95156 95160 95161 95162 95165 95168 95171 95174 95180 95181 95183 95185 95190 95191 95192 95194 95196 95200 95204 95206 95215 95218 95221 95222 95224 95225 95227 95229 95231 95234 95235 95238 95240 95244 95248 95251 95254 95255 95257 95258 95261 95268 95269 95270 95271 95273 95279 95282 95285 95288 95289 95292 95296 95300 95301 95302 95303 95306 95313 95317 95319 95321 95324 95327 95337 95339 95341 95347 95349 95352 95358 95359 95364 95365 95366 95367 95368 95371 95374 95378 95379 95380 95381 95382 95383 95385 95386 95387 95392 95397 95398 95399 95400 95401 95402 95403 95408 95411 95413 95415 95417 95418 95419 95423 95427 95428 95433 95434 95438 95439 95443 95444 95445 95450 95453 95458 95459 95461 95462 95464 95465 95466 95467 95468 95469 95471 95477 95480 95482 95486 95490 95492 95493 95500 95503 95505 95508 95510 95516 95519 95522 95523 95525 95527 95528 95530 95534 95535 95536 95539 95542 95547 95549 95550 95551 95554 95555 95558 95562 95566 95568 95575 95576 95579 95589 95593 95594 95597 95599 95601 95603 95607 95608 95614 95616 95617 95618 95622 95625 95627 95628 95630 95631 95635 95636 95639 95640 95641 95643 95646 95647 95648 95649 95650 95656 95657 95660 95664 95665 95672 95674 95676 95677 95678 95680 95681 95684 95685 95686 95687 95689 95690 95691 95693 95694 95700 95703 95706 95707 95708 95710 95715 95716 95720 95726 95727 95731 95732 95738 95742 95743 95744 95745 95747 95751 95754 95757 95758 95759 95761 95763 95764 95765 95766 95770 95771 95772 95774 95778 95779 95780 95781 95786 95787 95789 95790 95791 95794 95798 95799 95801 95802 95804 95807 95808 95810 95817 95818 95819 95820 95821 95822 95825 95827 95828 95834 95836 95839 95840 95841 95842 95848 95854 95855 95856 95862 95870 95872 95873 95876 95878 95879 95881 95883 95884 95885 95886 95887 95888 95889 95890 95891 95892 95894 95895 95896 95899 95902 95904 95906 95909 95913 95915 95917 95921 95922 95926 95927 95928 95929 95930 95931 95932 95936 95937 95938 95942 95944 95946 95947 95948 95952 95954 95959 95961 95965 95968 95969 95973 95975 95977 95981 95983 95985 95993 95994 95995 95996 95998 95999 96001 96002 96003 96010 96011 96016 96022 96024 96026 96028 96032 96034 96035 96038 96040 96043 96048 96049 96050 96053 96054 96056 96059 96061 96063 96065 96068 96071 96072 96074 96075 96077 96078 96080 96081 96083 96086 96087 96093 96094 96095 96097 96099 96103 96105 96107 96109 96111 96112 96113 96119 96121 96123 96125 96127 96131 96133 96139 96144 96145 96147 96153 96159 96160 96162 96164 96166 96167 96168 96170 96173 96174 96175 96176 96180 96181 96182 96183 96186 96187 96188 96195 96199 96200 96201 96202 96203 96207 96214 96215 96217 96219 96222 96224 96228 96230 96231 96232 96237 96239 96241 96242 96245 96248 96257 96258 96259 96260 96261 96262 96263 96264 96266 96272 96274 96275 96276 96278 96279 96282 96283 96290 96291 96292 96295 96297 96298 96301 96303 96305 96306 96309 96310 96314 96316 96319 96321 96323 96325 96328 96330 96335 96336 96342 96344 96348 96349 96353 96358 96361 96362 96363 96364 96365 96367 96370 96373 96378 96383 96387 96390 96394 96395 96396 96397 96400 96402 96403 96406 96407 96412 96413 96416 96419 96425 96426 96428 96435 96438 96442 96445 96446 96448 96450 96451 96453 96456 96458 96460 96461 96462 96463 96465 96469 96470 96471 96472 96473 96474 96475 96476 96485 96493 96496 96499 96502 96503 96508 96516 96517 96519 96520 96523 96526 96527 96528 96529 96531 96535 96536 96537 96538 96540 96541 96542 96545 96546 96548 96549 96552 96555 96559 96561 96564 96565 96566 96567 96568 96569 96570 96576 96578 96580 96582 96588 96589 96590 96592 96595 96596 96597 96600 96602 96606 96607 96613 96615 96617 96619 96620 96621 96623 96624 96626 96629 96631 96633 96635 96636 96644 96645 96646 96648 96649 96650 96653 96659 96660 96661 96666 96668 96672 96680 96682 96685 96686 96687 96689 96694 96695 96698 96699 96700 96703 96706 96710 96711 96712 96713 96714 96716 96717 96718 96722 96728 96729 96731 96733 96734 96735 96736 96739 96740 96742 96744 96748 96749 96751 96754 96755 96756 96758 96760 96761 96764 96768 96770 96771 96772 96774 96779 96780 96781 96782 96788 96792 96794 96795 96797 96799 96800 96804 96807 96817 96819 96820 96823 96824 96826 96834 96836 96840 96841 96842 96845 96847 96849 96854 96857 96858 96859 96863 96865 96866 96868 96869 96871 96872 96874 96875 96879 96881 96883 96886 96887 96888 96893 96895 96897 96901 96902 96903 96908 96912 96917 96918 96920 96921 96923 96925 96928 96937 96939 96944 96947 96948 96949 96950 96953 96954 96955 96958 96963 96965 96966 96969 96972 96974 96975 96976 96977 96979 96982 96983 96988 96989 96992 96995 97001 97002 97003 97004 97005 97007 97010 97011 97012 97013 97015 97017 97018 97019 97023 97028 97029 97031 97032 97035 97036 97037 97040 97043 97044 97047 97051 97052 97053 97059 97064 97065 97069 97071 97072 97074 97075 97076 97079 97081 97082 97083 97084 97085 97087 97088 97090 97092 97096 97099 97100 97102 97106 97110 97112 97113 97120 97123 97124 97125 97126 97128 97130 97132 97133 97135 97136 97137 97139 97145 97148 97150 97151 97152 97153 97154 97156 97159 97160 97163 97164 97166 97167 97170 97172 97173 97175 97178 97179 97181 97183 97184 97185 97186 97189 97192 97193 97194 97196 97197 97199 97201 97202 97203 97204 97206 97207 97209 97210 97215 97217 97218 97219 97225 97228 97231 97233 97235 97236 97237 97243 97246 97247 97249 97253 97254 97257 97259 97261 97263 97265 97266 97268 97272 97275 97276 97277 97279 97283 97285 97286 97291 97295 97297 97299 97302 97309 97313 97314 97315 97316 97317 97320 97321 97322 97328 97331 97332 97333 97334 97335 97337 97338 97340 97349 97352 97355 97357 97358 97359 97364 97365 97367 97368 97369 97372 97375 97378 97384 97385 97386 97390 97391 97392 97393 97394 97396 97401 97406 97410 97412 97413 97414 97415 97420 97421 97424 97426 97427 97430 97431 97437 97443 97445 97446 97447 97448 97452 97453 97454 97456 97458 97459 97465 97468 97469 97472 97473 97476 97479 97481 97483 97484 97487 97489 97490 97492 97493 97494 97495 97496 97498 97499 97500 97503 97507 97511 97513 97515 97519 97521 97522 97523 97525 97526 97529 97531 97532 97534 97535 97536 97537 97541 97542 97546 97547 97550 97551 97554 97555 97556 97557 97558 97559 97568 97571 97572 97576 97579 97580 97581 97583 97585 97586 97588 97589 97591 97594 97597 97598 97601 97602 97603 97608 97610 97611 97612 97614 97615 97618 97619 97620 97621 97622 97624 97626 97628 97629 97633 97636 97637 97639 97641 97643 97645 97646 97647 97648 97649 97654 97655 97657 97660 97665 97667 97670 97674 97675 97679 97681 97683 97685 97686 97687 97688 97689 97695 97698 97699 97700 97702 97705 97706 97707 97708 97709 97710 97711 97717 97718 97721 97725 97726 97728 97729 97732 97735 97736 97739 97743 97745 97749 97750 97752 97753 97756 97759 97761 97762 97764 97769 97770 97773 97779 97780 97782 97785 97788 97793 97795 97797 97800 97801 97802 97807 97812 97817 97820 97823 97825 97826 97828 97832 97833 97834 97835 97836 97839 97845 97846 97848 97852 97855 97857 97859 97862 97863 97865 97868 97871 97872 97873 97874 97876 97881 97882 97885 97889 97890 97894 97896 97900 97901 97904 97905 97907 97910 97911 97914 97916 97920 97921 97924 97926 97928 97929 97930 97932 97933 97935 97943 97944 97946 97950 97951 97956 97959 97964 97965 97966 97969 97971 97973 97975 97977 97978 97985 97987 97991 97994 97995 97996 97998 98001 98005 98007 98014 98015 98016 98017 98019 98022 98024 98029 98031 98036 98037 98039 98041 98043 98046 98048 98050 98051 98052 98061 98062 98066 98070 98072 98073 98074 98075 98079 98080 98083 98084 98085 98086 98091 98092 98094 98096 98097 98098 98099 98100 98102 98103 98106 98109 98110 98114 98115 98116 98118 98123 98125 98126 98127 98129 98130 98133 98134 98135 98139 98140 98145 98146 98151 98153 98154 98155 98157 98159 98161 98163 98164 98165 98166 98168 98169 98174 98182 98183 98184 98189 98192 98198 98199 98200 98203 98204 98205 98206 98207 98210 98211 98212 98214 98215 98218 98219 98220 98222 98224 98225 98229 98233 98234 98237 98238 98239 98240 98241 98244 98245 98246 98250 98252 98253 98254 98256 98259 98265 98269 98272 98273 98275 98277 98279 98286 98288 98289 98293 98299 98301 98302 98303 98305 98306 98309 98314 98315 98316 98317 98318 98319 98320 98321 98323 98324 98325 98327 98330 98338 98339 98343 98344 98355 98356 98359 98361 98362 98363 98372 98375 98378 98379 98380 98382 98384 98385 98386 98387 98391 98392 98393 98396 98398 98399 98400 98401 98402 98403 98405 98407 98409 98413 98415 98417 98419 98423 98428 98429 98430 98434 98436 98438 98439 98440 98443 98446 98447 98448 98449 98452 98453 98455 98456 98457 98458 98461 98463 98464 98465 98466 98468 98478 98480 98482 98491 98499 98500 98501 98502 98504 98506 98510 98511 98512 98513 98516 98518 98519 98521 98523 98524 98525 98526 98528 98531 98533 98536 98537 98541 98542 98543 98546 98548 98549 98550 98552 98553 98554 98556 98557 98558 98559 98560 98561 98563 98565 98567 98569 98571 98574 98575 98576 98581 98583 98584 98585 98586 98587 98588 98589 98592 98599 98604 98607 98609 98612 98613 98614 98617 98620 98622 98623 98630 98631 98634 98635 98636 98639 98646 98647 98648 98649 98656 98657 98658 98659 98661 98665 98668 98672 98675 98676 98682 98684 98688 98692 98693 98695 98697 98698 98700 98701 98703 98704 98705 98708 98721 98723 98724 98725 98727 98730 98738 98746 98749 98752 98755 98761 98762 98764 98765 98767 98772 98775 98776 98778 98779 98783 98784 98795 98796 98797 98798 98799 98802 98804 98805 98807 98808 98809 98810 98814 98815 98818 98821 98826 98827 98829 98834 98835 98838 98839 98841 98842 98843 98844 98846 98851 98855 98857 98860 98863 98864 98867 98868 98869 98870 98872 98874 98877 98882 98883 98884 98885 98886 98887 98888 98890 98891 98892 98893 98897 98898 98899 98903 98911 98912 98913 98914 98915 98917 98920 98923 98927 98928 98930 98931 98935 98936 98937 98942 98945 98950 98951 98953 98954 98957 98960 98966 98967 98968 98973 98974 98975 98976 98977 98978 98979 98980 98981 98982 98985 98986 98987 98989 98990 98992 98993 98996 98997 98998 98999 99000 99001 99003 99004 99005 99006 99007 99010 99011 99013 99021 99023 99024 99027 99029 99030 99031 99034 99035 99036 99038 99039 99041 99044 99046 99047 99050 99051 99060 99063 99066 99067 99070 99071 99072 99073 99074 99076 99080 99081 99086 99088 99089 99096 99100 99102 99104 99105 99109 99111 99114 99116 99117 99119 99120 99123 99124 99127 99128 99129 99130 99134 99136 99138 99139 99141 99142 99148 99150 99152 99154 99155 99156 99157 99158 99159 99162 99163 99164 99165 99166 99167 99168 99170 99174 99175 99176 99178 99179 99180 99182 99188 99189 99191 99196 99197 99198 99210 99211 99216 99219 99222 99223 99224 99226 99227 99230 99241 99246 99247 99249 99250 99256 99259 99262 99263 99270 99273 99274 99276 99278 99279 99282 99283 99284 99285 99286 99288 99289 99290 99293 99294 99296 99298 99302 99303 99304 99306 99307 99314 99316 99318 99319 99321 99326 99328 99329 99337 99339 99340 99341 99342 99343 99344 99345 99347 99350 99351 99354 99356 99357 99359 99363 99364 99367 99369 99371 99373 99378 99379 99380 99381 99385 99392 99393 99396 99397 99399 99403 99407 99410 99420 99424 99425 99428 99432 99434 99436 99440 99442 99444 99445 99446 99449 99450 99452 99453 99455 99460 99462 99463 99466 99468 99469 99470 99474 99476 99477 99479 99481 99482 99483 99484 99488 99490 99495 99496 99499 99507 99510 99514 99515 99517 99519 99530 99531 99532 99534 99535 99537 99542 99545 99547 99549 99552 99553 99554 99558 99560 99561 99562 99563 99567 99568 99573 99574 99575 99576 99577 99578 99579 99582 99587 99589 99590 99591 99593 99594 99597 99599 99604 99609 99610 99611 99613 99614 99617 99618 99620 99631 99632 99634 99635 99637 99638 99640 99647 99649 99652 99654 99656 99657 99658 99663 99665 99667 99668 99670 99671 99676 99677 99679 99680 99682 99684 99685 99687 99694 99695 99696 99699 99701 99704 99706 99707 99708 99711 99715 99716 99718 99720 99722 99723 99727 99730 99732 99736 99738 99739 99741 99744 99745 99748 99750 99753 99755 99756 99758 99759 99761 99763 99764 99765 99768 99769 99771 99773 99775 99776 99777 99780 99781 99782 99783 99784 99788 99789 99790 99793 99794 99796 99797 99799 99800 99803 99804 99805 99810 99814 99819 99822 99824 99825 99830 99832 99835 99838 99839 99840 99842 99844 99846 99852 99854 99855 99858 99859 99860 99868 99870 99875 99877 99881 99883 99886 99887 99890 99892 99894 99896 99899 99900 99903 99905 99908 99909 99911 99914 99915 99916 99918 99921 99922 99924 99925 99927 99929 99935 99942 99943 99944 99951 99953 99956 99957 99958 99961 99964 99965 99967 99968 99969 99972 99976 99977 99978 99979 99980 99981 99983 99984 99985 99986 99987 99990 99994 99997 99999 28783 3134 55136 11214 36488 75211 46271 83397 84455 63824 85387 10259 30366 76770 70387 25645 80023 23221 73702 91144 94272 22060 61662 36448 37407 52689 96708 61940 51446 75812 61060 1811 76207 98000 47651 30811 52637 89747 24762 52185 48857 81529 87986 36105 51800 14017 17449 89378 22629 40333 12822 16341 46212 48876 31669 37739 90115 53974 16629 31961 87299 80395 27526 8065 64279 61825 14552 65184 38245 20473 64030 62713 25259 28802 70835 69955 44498 94045 21570 28427 20732 46050 78849 61202 47153 30317 98904 35999 55371 79266 50715 1648 17247 19417 32184 58234 10152 11405 59649 17191 98894 4465 19358 29439 551 72235 66277 19173 66268 85834 83915 74200 56326 85451 31907 64567 85579 41129 12794 70386 64399 19905 41209 26525 29801 19060 6715 67940 47870 84859 94223 60607 41924 68404 12180 66192 74112 74256 98377 59140 66561 53006 95463 59439 18930 45689 99791 53802 28195 44410 47292 48048 15172 24652 2172 75582 32131 75163 33142 23282 72690 35928 56469 4805 38784 38367 42171 30985 32994 65756 74964 54128 51849 90310 91742 19605 99572 18760 41711 5285 34375 41781 73127 21979 40959 52587 61116 59397 22390 38923 95355 89021 46379 30003 13631 53101 64119 92998 57046 70668 46837 54093 61667 15382 91188 36175 24329 76043 89901 19824 47458 35216 3236 83465 96900 10328 25503 34272 1133 70171 41226 14721 17301 86459 86569 53483 97658 8597 50300 87771 51569 76925 24425 35779 15901 8522 91766 57733 56051 48442 19974 21266 86686 89844 32100 92023 35099 8837 78152 22392 88229 37639 33345 34997 52904 39687 17532 4569 79012 91970 56886 94370 10066 24746 17143 14138 34355 27088 96750 86017 34159 17069 80934 79753 53509 92385 1547 90374 95062 81938 31715 72522 89323 72356 66685 74440 20069 72092 4154 28140 6886 17809 81704 63880 58978 95958 80744 9071 30889 98582 44601 39443 36300 64088 52943 60722 22818 92048 36656 78107 77390 32809 66227 86003 12172 11330 30863 47129 7403 98257 57975 74615 76420 55680 14730 63078 16456 62224 52988 87519 61981 52310 43641 57619 74677 14984 8072 62812 91806 27492 700 58307 30954 33440 83945 86068 98242 2705 12204 25870 66487 51598 21071 29325 46113 84839 70903 24839 60666 44452 60342 690 62262 52027 54661 49010 57506 88591 97182 94746 46602 43466 81589 63952 26801 45342 91956 84225 6883 69714 83504 84249 67899 39769 6080 70549 25916 95679 37405 54145 40444 58389 47884 4754 95588 12579 95305 33514 10016 64728 93894 14428 26968 36439 2001 33564 83648 92234 53415 4816 323 76582 71512 54176 66483 18984 48889 88896 43350 27115 70357 67610 69808 97274 21606 6009 97549 94254 64527 72109 35358 19938 18852 47064 14124 26467 30785 79308 25287 88311 9633 31378 15133 59059 19757 58910 41540 49506 76518 48336 17059 34104 8859 45750 89111 95816 47026 69790 14594 55998 96495 55179 98191 57339 12269 58766 34772 71136 41142 19038 77338 72404 27690 35215 45315 337 8532 66903 11079 27166 36674 70599 13841 1488 2250 55638 81120 26588 28588 310 69886 77275 43185 77659 29752 93553 69905 74027 23111 48182 23510 46209 17074 24527 46685 89063 3379 3048 71792 61249 31081 66723 12641 46300 76801 76088 12534 50675 31617 39155 53515 23496 32986 21091 3421 49663 66874 822 44036 72298 85916 53653 1903 34863 68521 32055 99061 12809 99602 21333 76603 13310 44784 94956 29551 83668 80648 8982 11464 1192 78142 85398 93021 8773 16358 52150 12846 73178 32066 70075 83438 70649 80701 62265 3073 38789 30616 89289 70927 52607 84041 55197 89906 6561 93592 88572 59738 45522 10153 59043 62011 29464 58085 99416 78089 39820 43939 84573 47258 37188 95028 78374 38314 68339 41294 79080 24564 18085 25598 72844 19109 3969 63915 43697 44389 51757 12376 22756 83362 98404 8140 80398 30287 47298 7820 91009 53899 81777 13213 71933 43028 45521 84886 49974 88696 8139 46224 10210 71159 15905 39501 66602 23473 53538 27803 10974 3638 56431 948 50579 94323 74222 86411 2062 2111 57755 31892 75100 15902 57510 38109 13565 21013 46236 87818 15299 59156 26354 38606 20494 56502 93504 26360 69739 52670 12057 79998 64509 66879 65882 27224 6718 49113 99853 37509 87281 65906 48860 17133 34298 45080 25716 92760 94237 43033 62242 49744 94477 52890 10314 76422 52098 8290 23186 16044 83369 10163 70843 31742 81612 56217 22986 1853 23818 2491 20349 32828 21195 91187 3832 6951 69431 11172 35048 24505 33488 20432 57993 49436 41079 41816 98336 40078 53923 54975 85658 7349 81645 7212 89107 99133 37884 71589 16389 74127 10539 55980 73431 30519 15770 21911 42920 22086 25226 34483 76204 97248 15543 79937 56510 71334 22444 95426 40454 57724 33516 80109 7770 66090 57383 62763 68652 30217 22623 6967 15645 85625 41222 39873 26034 7374 37047 83277 96784 71336 61486 84464 51534 22487 47098 78965 92870 70951 30513 25814 12168 85508 76275 88439 81559 83367 19944 31107 90478 16675 1954 93274 59737 9402 30188 22541 21618 31173 48228 20425 39893 75998 48043 19180 14494 95299 84709 54620 55467 36129 43211 68459 85425 47086 88405 67804 61514 13074 117 89717 51116 7880 26490 92567 49768 37772 93832 21509 99792 97171 53597 9644 39961 8489 60395 38065 79603 25865 59829 88226 78486 96507 55805 34362 65922 76504 74042 58341 34692 48116 62946 83299 99949 20954 6133 76838 65599 25727 13517 89547 34458 56349 86790 44974 48864 12300 22610 26710 76654 6610 71391 66418 38336 70424 16147 6931 39719 1474 92477 56276 14421 49938 58188 84612 43067 55120 28105 21174 90116 96832 69632 52274 27036 28612 83557 26806 45083 685 13894 30675 85692 6805 73432 19998 75377 13070 49200 26619 59476 24482 19552 57380 54683 30929 91141 36343 89535 2515 77302 99498 47266 64480 8996 99194 94123 64791 11701 9422 1686 46750 38889 89578 41234 22046 26116 77170 53267 10010 37043 9362 41594 33998 16739 74067 41523 89876 6292 39916 1614 56988 10714 21859 1064 69257 75926 15562 8006 9169 5722 67534 87070 72348 77973 33672 41687 69794 28448 33557 59797 63715 82414 12072 29228 2256 15962 22572 29148 77112 596 86324 23407 95155 45833 50533 38801 97760 87585 90165 35085 43018 84744 44743 21078 10397 60011 2130 34071 30938 3262 81017 30801 42855 60591 97311 72224 89614 63678 96813 49718 84078 48528 91442 98425 35320 13356 84318 20367 66690 18451 1005 77206 52578 66942 76425 80311 13052 10282 8737 34937 18506 81527 59992 47974 55543 83060 94681 97561 90223 27919 43469 18791 23222 99923 10897 16664 10082 26835 68247 91982 47791 13943 77455 56294 51824 21421 40214 9759 49949 50110 26167 37985 47960 12623 98412 71569 82017 55871 21008 88681 41447 72256 46804 7827 82246 96134 18878 64871 66040 54858 66080 32705 23926 83860 56984 79018 62591 76251 58153 4699 66470 98529 71502 51553 17231 65771 54582 78558 73457 4787 95645 39924 17479 11672 59580 67824 29051 64347 94379 89640 38455 40771 82358 82018 7079 82116 50793 63368 99564 14113 3507 39495 16481 46128 43738 16862 46975 47394 83662 59922 127 38919 63879 39145 62046 22404 36754 95502 97418 75540 95967 11433 65016 70206 99069 12758 87580 2275 88498 99199 11015 49648 39988 92759 2188 48899 2951 71207 3831 92160 63481 78893 32725 43957 38907 35762 53878 99334 18709 50996 21792 14640 61605 84953 86741 37126 73551 75386 17021 617 79488 30776 53751 74998 12519 77563 16719 13775 36354 95290 47087 38707 72178 31437 33015 76721 77202 47461 37331 56852 10561 81574 61277 18197 20792 10375 27447 83448 96573 51492 34244 20939 23149 90252 62047 61187 73577 68733 41307 75184 66985 63468 15350 74690 99863 3342 45632 72466 51930 95940 95571 2904 15201 63857 77704 54609 98702 69362 18651 43746 67624 70688 49057 98217 16092 43078 69838 16269 61785 61552 33815 34404 73899 49661 11604 56152 76198 21377 11474 3585 6196 56861 62379 52485 12427 25376 60673 76844 55429 97341 54444 41678 41701 46276 90645 9309 18916 51378 47766 84413 14281 13962 32652 11085 76054 42924 90770 6766 79301 50046 9997 52923 10544 79166 71568 97891 77150 46059 94747 92817 44761 73813 10410 41791 98021 61002 13620 19297 71554 59193 15815 67963 74643 15575 4414 14435 84838 52263 33980 25248 17995 8890 77399 1449 89968 57608 49989 94255 87534 38650 83820 12254 61698 28378 52394 68511 27858 78722 52600 89424 76239 30689 24815 82229 29737 31673 43055 87686 6425 95353 3684 36395 73728 26493 40000 11454 43041 76223 71565 49803 29930 11496 93381 61684 13306 57400 89636 22351 59376 27709 80434 74239 51556 33568 16222 6259 52759 39099 48743 16467 99209 71145 53745 53177 23967 73101 6038 53982 92969 96632 40708 41532 50643 69525 3813 68636 43054 83025 96468 75409 87937 62617 82272 82228 55225 50851 93094 50898 78306 66647 69203 13187 63316 65079 33244 51408 89175 59719 23153 61044 12344 21907 22243 52577 37268 69568 46760 9865 96993 79249 72704 85673 96802 92421 6114 79348 26362 59181 91190 80410 7693 11404 52869 38593 44421 7267 563 66995 27728 70237 41501 17881 88395 77403 82717 4983 25233 77072 39983 64376 39979 35032 32009 49134 9674 78197 23638 39347 27839 97327 4165 14507 28665 1126 75158 52969 95265 18482 64542 1161 48626 20952 22315 28580 94670 90970 69656 91562 67349 84342 26663 53601 59827 46151 5138 30369 1662 98641 81127 27283 92758 46848 95262 76661 41876 41526 23469 39071 84993 41481 52205 82374 55490 23614 40520 2537 86545 45604 50008 34118 46087 56784 31776 7921 80827 4114 56527 44457 5801 5131 31414 37827 65559 75375 59080 48977 57396 67731 68924 2544 54001 88577 18142 8200 68216 59040 46928 50855 13930 68049 72793 40875 33824 32670 70065 58767 17872 23417 55559 77727 71852 54782 21531 32555 77060 726 79284 70753 76173 23426 83911 12011 99172 88350 33705 23361 36940 42964 54606 94978 61099 69890 65487 12751 1641 92188 79047 48855 52734 68798 95099 13419 67587 22146 72386 58117 89279 8400 65378 99254 13819 75698 77852 72122 6535 18277 6948 84111 50448 76585 24437 72996 35445 13086 86595 79747 96198 27213 6134 70990 6943 65157 48729 37069 65781 41393 7133 7375 289 83229 94799 98958 37148 73553 54270 93910 26533 59445 45942 24333 32923 70820 21014 97470 90173 92327 20300 15727 54653 43596 88862 6016 55844 32061 70845 32510 67086 54510 33757 15479 8440 37114 61945 66048 31837 8547 24986 99626 63795 9670 19125 37769 22923 9616 21852 48928 73019 52954 65595 69213 74637 58136 17543 98806 78128 10418 23398 66550 45921 30351 63807 7919 54105 42331 71994 75547 80055 71382 18510 24792 49151 5088 7011 31055 8101 41035 67709 66044 44934 10521 97856 88414 68983 83694 3586 87721 91213 84783 4145 46959 79501 21219 54997 68428 80600 53395 18298 14596 37656 23977 61960 52758 59986 89801 44584 62128 71642 77541 68986 68658 93113 95481 60287 89705 91139 96277 52639 11694 2920 33040 8804 9570 20115 71864 15512 5112 75339 45263 27216 43857 2777 40910 44490 51288 38848 77427 61922 74422 79846 50272 33937 80006 56427 75765 48682 21976 21627 73453 75818 16834 91250 21000 95945 84989 11396 71752 71404 9895 74035 24595 57394 32324 76305 94821 30285 7315 72396 7531 785 97838 45289 6708 37283 8323 91501 14497 18601 69096 95264 60269 58908 90730 30602 82859 64201 70407 73150 25966 13974 55251 62210 94119 40610 23996 51073 99865 71807 40562 82291 42491 35628 14949 79011 25640 84310 27770 24535 98831 9349 69557 9179 19161 3296 15866 33817 62678 23978 87769 82177 96079 95606 62488 3038 58418 25251 19163 70675 54925 3416 15296 39196 33247 70436 11795 48317 22218 7095 77268 97923 94191 54899 8658 99869 76597 63097 37589 36029 32376 64558 1500 21173 69662 52527 33122 31879 81018 37753 57327 60712 82039 4193 89557 77909 33115 50500 97161 51164 32024 9699 92414 64082 34843 64263 28387 60 15228 6685 80896 73620 26908 61373 42838 38181 96884 60460 54064 24956 35191 92070 11699 17836 83705 45724 33392 26130 86647 27994 74603 71712 29846 94396 28693 94196 39571 19200 47161 66931 22696 64631 36093 76866 31067 26011 99992 12743 1606 34336 8399 21097 72995 26202 17275 96477 48723 57725 11390 52513 6684 27131 62097 93104 39228 54631 98342 25734 63241 57421 67413 43992 62751 47922 9645 99331 5876 44142 73833 93281 70342 52865 73154 12575 12550 37394 99305 64699 13911 40278 3751 37700 96255 64265 11525 3939 78044 80171 36885 59258 63874 36351 60857 55849 12150 32929 91744 40942 62990 70633 83935 82086 80620 85967 84345 34231 53615 76339 17858 93822 53017 29008 281 31608 89835 21836 67781 92017 6982 67090 23522 58158 6199 45446 70837 28798 63621 24202 97371 72105 69504 74818 79509 56467 57550 1032 28054 87162 89488 67989 17583 13612 71714 90080 77717 66397 91060 99037 31512 83543 10339 65403 21811 50905 79407 6850 65406 96366 59011 38681 84970 73385 68803 65577 87989 33165 41300 81631 23700 61188 70282 31385 72719 12410 93632 27569 1475 89588 92733 66084 85811 99693 80917 98479 47516 28656 17254 61250 40400 21411 10358 39173 55320 33929 46496 99390 2445 2209 92221 90545 41882 12844 8555 30878 72877 66772 89657 56443 59014 95373 63839 26836 18203 32461 35387 71983 59291 74203 85456 7009 76718 55507 39426 20147 34276 89161 41460 87106 57242 47447 38460 56456 28497 10392 45851 31852 54355 82612 5095 65601 16007 5576 77076 18639 61859 84850 22492 44806 38754 5943 79290 16832 65071 10262 7799 20773 58611 66456 76915 51365 41681 4822 32815 29297 4328 67917 41025 43895 18098 57516 90793 10578 75566 58098 47559 12642 24688 43519 87664 69676 81701 85117 41956 75034 70247 37913 27948 16825 35150 94233 87511 66929 55878 91045 57782 58607 38435 72831 2806 80880 72406 85897 54717 41403 63113 85229 70087 23264 49322 7312 88900 99885 17587 20742 70782 92325 13409 12859 29693 88429 54617 17163 90121 38868 73824 24150 18433 95893 32759 84963 87392 12342 72503 58907 21948 24623 95609 90316 2489 27884 93232 48882 4236 44832 82654 23521 96968 28892 15269 60100 8849 90391 7535 86297 36581 66127 76431 66174 7678 82616 124 76790 29945 14244 32027 82540 33396 80450 88440 43894 43624 20830 38379 24606 90226 10883 54988 56295 4132 87275 67271 49291 9448 51619 70253 80403 19976 76899 22738 80040 21163 77535 40735 26513 53994 55184 66101 78860 44143 73885 43611 55191 66400 43037 11215 843 15812 13428 68690 67717 93380 5553 83273 83821 38472 57617 34463 24809 25026 42928 9534 40516 83234 84493 26411 12261 27943 98921 30885 87560 84173 98287 91347 31349 62636 45044 67321 87221 17955 2985 75577 71673 27608 50947 56858 69884 34891 26549 88505 50492 31768 67661 76616 66937 87505 59006 51423 754 83053 42877 20878 27754 68529 22687 91342 53851 70520 60901 68510 27544 60578 59371 13660 26356 82837 89465 30393 94310 96185 62161 25926 72903 5869 60707 22615 84010 62716 78286 61598 81099 18210 97642 96346 22103 81173 7965 86824 36558 12756 67743 58664 96810 18326 85281 89338 21055 89248 97849 17370 67186 86206 11953 72172 20051 66342 50928 6891 24107 90522 40777 98879 40351 47169 41018 71094 88300 52064 91771 10467 80301 90073 17682 96681 77218 55200 81055 51505 95858 46714 90676 88850 12249 23512 76642 78204 63424 91354 82284 78758 83322 10485 9613 39058 81001 94099 43136 96398 7618 32597 5639 67773 55526 27388 86220 25741 82874 80018 37383 65073 54256 53251 3441 51172 79327 48095 6326 90987 47228 69160 62866 36642 84076 22242 28260 96189 23249 58832 75570 27552 11975 98221 99820 96709 28709 89713 25692 38453 38215 88174 55393 68455 95851 46191 63108 31683 19437 41311 18248 98790 18746 47608 50019 36462 47579 44365 72458 69195 33749 97127 51641 4133 59538 47011 41301 16922 55383 63931 7001 53669 18360 48522 81205 71198 30577 36122 69277 31477 72703 95115 86601 58893 78624 21824 92794 46460 65251 73805 11324 69403 15523 96862 14016 89275 79452 15535 35922 4319 82692 15407 46955 6329 49756 37547 16017 94157 27293 59205 8360 89582 36867 70006 14252 53511 73829 73264 85475 63282 5429 70255 34573 16137 63306 434 36375 79069 99094 99405 80149 7664 20988 60217 83126 10567 37715 23813 4997 42172 4806 72584 20391 81732 30678 18437 4999 56839 24512 98896 80060 67228 53591 81091 34201 17230 34003 84701 74117 42146 85265 92789 40361 15569 89440 85809 28436 10186 29247 54287 4048 69414 86828 7218 43333 15487 39959 74641 49458 14945 88370 97796 40665 50083 78064 82342 6567 42468 42525 94583 52116 85310 8217 10646 71990 41147 36576 60122 22752 24557 82934 44976 3351 23099 71506 69376 39840 60751 56964 18359 19364 39945 27509 80895 45046 19611 43765 61942 54423 60895 76641 35374 25406 93356 45634 35468 36281 86754 46095 16628 40972 85222 88247 72676 32689 71175 37189 39772 60421 33435 61753 68523 59969 77434 60333 65582 35354 82701 33598 96250 69250 40977 74068 42873 86269 56508 90533 40063 4428 64875 23863 19568 45728 18013 63297 31412 2532 42902 59610 96945 98364 84230 42427 26288 67099 19410 44535 41913 15 86498 36567 60095 43533 46854 95201 69606 45544 62658 34611 2358 16115 62020 91217 50645 35491 4734 27092 80386 39368 95767 26557 22888 15480 67776 45186 3750 52561 38700 73445 42580 77584 1575 58430 17413 2765 57075 34123 75057 2817 30598 66554 71734 75798 89763 21292 80553 82019 78775 74100 79531 21237 7192 17496 21309 40566 95865 53191 1373 41195 82113 46819 36190 16142 78528 21624 41622 57371 13176 73881 42387 73841 47249 15659 85516 37204 10480 91965 98065 76947 29162 98902 35118 18837 80733 12790 17290 62982 38381 31223 80507 47625 35662 94458 43365 80711 41789 58214 62632 26475 45043 32921 13684 47363 1365 17706 15629 92808 98577 31044 67320 69019 90656 64057 63658 61823 35091 55369 8829 43693 53050 57714 92821 68071 28699 10042 52693 21543 79092 34880 72862 67013 86904 24788 19536 11308 76967 44406 9041 63732 51277 29189 2110 99512 19540 9057 70373 58402 8639 70578 29047 80703 99555 2961 74055 25345 31243 79738 45026 13586 78626 1766 19941 1970 67455 9025 61415 54174 16440 17609 39256 3058 18623 39930 21705 78608 90406 98875 78741 3060 2650 96882 93168 60932 36941 92113 81378 13681 5548 91063 57438 54458 25679 23707 94235 50938 95440 50245 64701 76756 21164 50795 80521 6393 69346 46196 89077 90437 6182 1977 40580 30869 51183 19030 40833 84974 76887 15264 50964 27824 94265 58606 7365 35331 82503 74104 78826 94018 33500 41265 14593 81412 3046 15615 35301 89070 88931 27891 89327 3269 18727 45801 46961 97955 23015 37996 71357 81880 2115 57719 28817 55135 88659 34227 50968 94074 37292 80334 9478 46885 67204 89238 51562 89635 67191 95560 14556 77444 54482 4791 33012 12897 17178 24790 3734 84457 89552 44423 65583 90489 29476 41639 43375 50918 5617 6303 98390 44450 43628 14885 10851 54669 66711 89134 8739 59967 46506 33607 83553 35919 51688 32402 52991 62987 58696 59935 24801 24009 22681 31381 90154 35514 40412 70629 72061 56575 62834 8146 3184 21752 80545 15494 78657 30780 56864 79769 53113 45249 40852 83900 77046 49022 94901 45558 4125 29630 9387 3162 54486 77312 70199 87243 41692 91306 17518 60274 70274 49075 58075 19249 19334 9622 91109 49034 62974 22714 63581 23607 35963 70441 31070 81865 18970 97115 89485 5528 70040 6437 78274 24324 76520 94456 79749 43264 32738 37327 38502 58646 32988 2413 12911 48254 80359 1221 22940 3650 11465 99317 6690 25529 65396 75488 92310 67761 559 95712 82547 40465 1433 84620 22150 40962 84028 48236 21114 46106 71486 91225 69877 2085 86281 83225 30691 50016 13654 63218 33406 41586 34151 20524 89992 863 42623 91822 47280 43836 74767 61005 51628 25615 53279 17707 9719 57483 89735 83297 35162 92572 2517 59254 3867 4126 20323 27460 73088 19227 38013 21186 79566 22626 40357 51960 33599 93474 55233 76090 53854 60108 168 60843 83117 46664 54682 31747 95619 69519 11149 72319 58384 84619 93345 26723 41794 87865 97142 64682 56905 90259 81733 58290 77274 92284 12114 4030 71316 12773 14742 75026 99461 38347 75052 46906 15038 67493 557 70321 13134 15231 92856 78478 83522 59851 6397 91095 52107 39318 79844 90088 28751 55661 76570 37476 18753 8882 89231 93437 92397 10236 80669 62918 4898 42416 96658 33050 99683 88677 80051 25443 10077 437 27778 6937 41033 47187 66854 42761 20776 16726 83891 68813 39136 21412 42634 53845 39972 9073 23942 99975 65510 86799 26228 51307 66283 87526 25508 86707 36415 60609 19090 81236 70393 10215 81536 5521 7755 76232 49890 76495 53416 31140 90555 84827 62298 22580 29624 45870 88758 53919 775 2700 91097 17003 47980 21201 12510 13531 25790 6463 39968 25808 39661 22033 41529 71348 73276 98866 11642 53353 23676 23624 27404 67679 58640 7486 52525 46474 59646 15697 34706 69935 11664 46435 98341 2479 29485 21507 87758 45798 5643 54237 65099 27977 60814 51744 32787 67205 33328 15996 40137 33220 7935 65993 70097 57189 31250 23530 72425 54448 24844 12106 40060 53228 195 8403 12755 8417 21460 37642 60147 65844 55220 26142 6513 62351 4772 5821 70267 89653 17693 40544 28740 70015 44728 71374 75512 52589 36258 43739 53134 58284 3174 13117 92928 35819 49570 98941 17349 80330 28495 63838 80093 7121 19219 2190 1869 86251 96642 25359 34656 27050 14903 91175 56632 60348 97307 12568 93887 34251 50753 57874 59913 6355 43956 53517 77839 97169 39190 21088 84903 57032 12754 12840 31532 8488 70950 59257 40644 77027 80056 49342 2681 12206 43673 43308 6879 74426 33273 65066 25758 25421 10581 69232 42283 5392 72336 20573 56179 83579 78890 8278 29462 16281 97086 13592 14863 85643 44576 30951 26904 4516 65858 49860 90723 2223 84271 15611 74838 67329 72950 83279 75871 44166 179 5836 29764 55426 98871 65710 75593 37942 65927 61545 58990 13120 64850 59507 83249 24673 98010 21704 22741 4260 69797 5594 63572 62102 41491 54743 11902 86673 74506 96009 12006 15148 54499 47114 49454 70412 5875 44001 67 10081 5566 51797 1753 81664 34121 57161 89832 85465 48896 44391 51558 91353 40839 66398 75074 25952 72841 81116 78631 82280 68811 30700 90070 93528 58100 22785 6067 8280 15444 69208 46884 94967 8143 75853 25942 91057 49339 60198 79041 46101 27809 14149 46951 96391 83185 29583 59949 60356 40032 65605 70805 84980 47400 51282 51835 30680 7488 62060 84091 70306 37559 26026 19683 67540 63380 63848 40561 90079 98261 18606 84324 83670 90479 116 29800 43222 61537 42269 3551 1786 98267 78236 92824 15303 21068 40568 13280 98654 77975 40061 16484 44511 9479 21529 86354 32680 92833 61266 39605 1872 43091 8781 40723 636 38843 52019 75157 67976 86450 74077 83309 75185 43909 46533 51791 93750 56178 56821 38363 2642 19377 41097 99411 54763 57179 22016 68035 13154 74960 49262 49743 36289 72260 71091 638 14687 19822 462 97606 46842 49751 72179 78871 31785 10864 57420 81064 83633 93808 88316 38415 10118 36612 94798 94398 91575 40895 33963 40643 64719 8726 73148 91404 45670 75824 80910 99543 26951 16083 99091 55077 48914 22918 97348 34522 50544 96705 58866 74151 82285 70746 40570 95293 44616 9868 42806 46282 12120 43444 57533 88259 21314 14345 64639 50370 56499 53428 24641 98172 63136 16634 29750 65283 39323 97941 5195 53787 80010 88723 75237 3781 71004 69435 41879 6641 24137 57585 61502 64001 3518 53770 54940 87246 12027 87998 5692 15304 71184 99394 61039 91646 29990 30462 82707 88837 12695 11389 84784 17346 59434 76776 98601 58840 17393 37422 49032 74633 4312 48005 31442 68679 46219 85120 63876 99045 72538 74846 76127 48658 65375 55896 16788 61904 13080 6828 45381 99740 9011 52868 19316 13912 17597 32325 27351 93065 15499 5988 95001 16875 50380 32951 93954 34157 52827 39087 52526 22999 28024 3950 34636 4393 39348 83303 49214 10258 26390 96163 15698 96329 12063 64534 76749 83257 45432 70530 54835 36118 98947 67219 7151 57735 27304 28801 29591 86186 46065 98825 25147 10553 595 34689 6595 53090 59383 79251 30987 81764 65102 21487 61066 85995 38607 31737 28429 64255 87711 92229 53314 19222 40247 77084 69237 80459 37157 22214 72806 15271 9823 1197 13008 6110 26911 30378 40398 24691 57676 71108 65196 98972 86309 29283 46997 72413 91620 20677 52871 90504 71066 27040 87605 96981 21732 13379 44202 60962 74446 42545 61963 39791 59520 94795 74014 93221 39826 24687 52732 83906 47215 92992 73032 35019 58536 56868 35531 68348 40117 93730 90805 6115 78832 7055 83226 48224 84241 90680 79832 64669 29678 66520 14733 78112 43778 60525 11632 80502 46155 4439 98632 50660 60278 37725 40085 32581 23795 14136 46829 19739 89881 94332 32162 78423 21369 58300 16212 39757 30755 50896 46182 84366 8299 56586 15239 5134 50490 18996 47386 58127 87790 46145 29527 75030 88365 59405 26579 96927 51681 72821 7334 81376 21801 81734 40476 23060 14118 48125 84590 12229 79430 4709 82241 7748 30832 79428 97255 57055 94572 32665 33668 39421 90049 37487 82363 12283 4690 17595 8510 43598 43394 65739 16787 51436 24639 4633 67284 59631 11930 81062 36833 83496 9757 78314 13861 8994 61813 36923 17771 10256 63516 31958 50631 59833 10103 80972 38304 19856 21287 33027 60622 86454 40375 86317 97758 18459 28250 92021 91615 11170 64745 98740 39794 17515 3563 50125 18822 31738 68755 43837 41175 25613 87056 83544 94004 35785 48430 74345 50717 76222 70429 67158 35548 21326 6044 79078 92868 63103 32355 93895 95960 68159 55411 24945 40868 30671 22072 37347 39133 50998 58920 36290 76165 44080 42012 33296 56084 54313 2376 1147 59509 21113 90608 74050 18831 69462 64816 78474 67253 64544 36672 82729 9339 61996 71810 58111 545 7993 86639 94449 80045 5111 35192 72864 62197 30001 16878 10612 3251 92220 34405 53886 1065 77983 45160 80540 6226 11551 7976 50944 89696 213 14731 92204 17259 81505 59312 93942 7473 86485 27349 89651 74734 58472 52512 78087 52914 88056 89585 28363 17640 79879 91589 45916 87465 23244 90157 61396 46366 36062 87211 80197 29953 51916 32222 77861 80446 49913 93951 6524 61251 11302 20244 40585 19089 6559 32346 41244 62077 94424 58820 70912 99077 59100 60919 44868 13158 88936 4177 86556 85795 50737 2606 78782 95447 17743 28631 35208 21048 62455 8497 9618 18657 37733 17362 71181 54805 1468 22365 48863 41437 37876 58744 41411 18594 65530 39845 32468 90872 36811 24561 79541 72642 61307 63270 33751 38397 837 5181 22924 98495 4567 70085 79572 83313 72220 72045 76970 23330 89458 89173 21030 71605 56421 72078 19860 90266 32671 64299 57500 21800 4879 42469 48533 88132 66402 23049 48921 33528 49826 1649 34989 14087 85937 24574 90372 6490 63307 97222 68237 44161 73067 56823 88678 44254 66226 72189 51429 14560 7624 96331 87159 36199 24492 80700 61374 29373 68794 51624 94043 92629 65515 66599 50548 14529 94368 48146 20065 90976 85213 8699 15853 63971 95223 53021 41744 76796 93989 2073 59698 27718 13171 6648 12426 72307 1336 31849 31167 76780 65404 16842 866 96514 74243 11978 91015 83176 76941 76895 22451 65723 22229 75813 88092 44261 25160 80298 78391 77429 21364 16604 46471 18925 48829 36615 55029 91448 67686 90034 88063 26507 87805 57295 81300 54611 73755 18618 4598 37768 51900 41982 46711 95039 20731 28846 74855 57674 93690 21943 72997 56021 39834 69675 51285 95850 31126 62126 10857 80580 7507 92826 75909 24180 99633 95704 30082 53785 28466 54671 83832 86708 43608 91298 93418 81851 65831 30704 53408 26262 78783 62091 32959 27132 69554 53666 12725 60569 42613 73461 38924 39130 36149 26728 11573 45285 23419 13140 1930 27920 40765 49821 70201 31611 38520 86572 84781 47344 73958 46666 67034 40737 5614 8295 56095 45480 36353 64349 22837 75636 70066 26598 78279 85535 7657 48211 37339 88715 66203 97989 52218 24587 81428 82340 73490 33241 56654 11572 76032 79411 8678 87099 64142 83110 11354 92143 97809 42300 65944 3884 23326 95179 84384 58308 98696 39909 78180 93209 98535 47712 30551 40460 58992 5262 87132 28220 92742 66125 68076 90447 16110 55071 50109 57834 34327 80810 13459 91043 488 74314 47018 41558 46779 60335 73498 32340 64507 53856 23206 58155 60654 46465 25475 19602 59166 33754 72944 13672 50754 37799 2322 72409 57913 83728 57479 41864 25818 59940 39032 12093 16541 18722 51629 9037 56364 70831 8437 89750 76147 55169 52529 51489 19331 15353 88999 92828 6059 35366 44462 91588 6854 22948 31505 98760 89781 98673 3363 80932 72086 93293 6097 75068 98833 60850 79104 73690 50951 90432 39124 71791 28120 28851 63183 93053 12937 95393 34473 6523 37488 56466 90417 31942 30679 87084 15566 62928 33509 65355 45618 92801 75827 70438 90096 79079 34890 66454 27564 59127 17339 73908 1136 28708 71073 51226 82139 9492 82183 32704 21293 49740 11375 21348 83800 71296 50060 27670 77265 9404 89943 89482 58523 70806 84090 79121 45370 62897 33611 8090 68894 69583 11582 80751 59650 49947 68305 18042 36992 42713 5560 70174 88417 1549 88003 87948 4196 37879 64536 51424 69715 31610 22322 8109 38847 86030 78569 87643 60319 35195 99028 21692 80727 52986 16821 99691 27595 84066 94451 11679 61993 77183 33789 16289 85554 41310 72585 6486 63919 74058 95504 85947 92454 99065 36036 86782 13233 94327 15033 47497 32942 79494 76961 4716 91736 8927 2372 85419 89055 7700 17276 33812 44649 89243 16265 27682 2425 60210 68784 91571 9091 23592 85084 75900 36606 24850 61498 21110 85155 90488 71871 9858 43517 59826 89462 96252 12375 96205 13728 9200 2439 66987 46497 6090 91705 95701 98597 10972 19176 60524 19761 75014 82938 4599 51915 66050 24355 41683 53912 62727 36507 9436 64819 54646 29936 5190 81393 38825 31716 74131 70138 12985 36514 63477 64730 58615 81081 30275 27157 4115 32546 57748 75708 64532 99645 97016 58692 68034 18578 48728 78956 71566 40209 75089 92744 94853 94066 60995 54734 10323 18188 34225 7585 89044 17438 29689 50135 47894 90766 89574 12529 92265 78629 53178 77911 45143 81803 30293 65095 75576 60434 43904 72784 60952 62392 26602 84085 21149 23404 58242 67712 17205 43566 18595 90436 80106 69357 73105 51239 52267 36405 32235 46158 55254 73987 13958 31894 99991 68858 93973 20643 53347 80451 61423 59587 50037 37916 85585 32607 78511 13294 87613 79712 7963 26653 41733 43954 20328 21875 10918 99505 22194 36045 73206 882 71632 96515 26193 29697 80806 93262 9819 48057 81503 14473 99742 50836 58933 42966 4453 2070 54430 51480 36763 39537 50600 60771 86101 2252 93613 38839 4868 32132 66973 60038 70187 55261 93669 91102 72034 61609 68582 80074 92945 58857 14389 79990 39733 56444 35147 10479 25890 93041 49123 18232 79743 97382 52763 86632 19302 40074 45564 97514 12225 69301 82129 11216 15842 54104 57712 86284 54336 43251 9082 45107 35232 3794 42015 49664 28965 21062 89641 5269 83780 13373 45136 31049 79906 28534 11196 36215 89680 30839 6884 20156 85027 71033 73501 91389 67659 80671 42224 80552 66873 85472 59448 10842 50237 52551 64277 57575 82765 15156 79958 28571 74265 35513 7074 91647 58414 27373 32281 61635 22177 34505 55888 16535 43086 45072 58519 19653 16718 58882 63618 34683 95805 93646 96216 62456 57552 53559 84343 86524 15762 17194 69495 90633 69049 29971 40592 4354 61261 92264 13838 50338 92918 3328 99372 69284 32230 47172 22411 13690 10265 29482 93695 5611 78869 43786 99952 6108 84812 80995 5115 2488 65125 28948 58017 32611 13035 23563 71747 21688 80815 92007 95762 209 14488 15521 25289 85154 35684 21380 4728 43141 43914 826 44185 57536 50273 12234 27605 29055 42672 47478 76413 81326 51186 12415 98744 26822 29483 97963 88461 49159 24567 10546 45314 98971 88947 48341 56600 65616 38925 69841 50720 51996 93099 61258 27675 3728 31495 63560 76257 23845 70273 72345 61726 85005 1417 89453 99386 67236 21881 96478 22423 78843 19972 25441 92117 80501 88394 92953 1865 75288 51140 33536 36778 46001 64433 85619 52616 1006 62320 79332 18124 40976 23192 46286 63676 61291 37153 98822 18621 4449 7634 55520 9783 5491 80388 81322 63387 61763 68128 83645 48552 27273 5734 16168 21896 43020 15451 37537 70579 42846 21798 40189 20832 612 2903 25720 25413 30033 86097 84192 84562 76402 26834 61120 56556 47916 84896 9061 61233 6331 439 71838 77420 16537 78529 32125 53241 37982 2889 78213 36493 805 1968 25065 45302 23070 40824 23155 28594 66695 58112 53769 64904 27701 3795 58221 11341 33489 83035 24858 64099 15316 18064 69880 83113 28051 82485 22592 78806 37460 514 28253 16129 61110 22236 30157 74034 99132 24081 79818 69228 28561 54566 51945 4171 10774 54905 4683 33272 54490 60676 13834 88490 31553 24274 95052 96322 38006 45261 97897 76549 18180 66596 20100 97103 97095 71782 23445 81563 14545 59839 711 64212 92623 76580 47973 32444 78635 21626 88078 79625 76990 28962 74939 78173 97616 78674 11949 77156 77228 80577 42072 41890 34530 98520 6983 19076 55278 93917 97934 43318 73214 21585 84822 54992 17531 15969 84094 82698 90481 61925 3899 35861 22415 27173 58121 86959 81548 98059 90531 55296 27823 76080 71908 86638 70475 89056 39402 29844 64895 3581 81680 10315 26925 57194 19880 80741 31507 22813 15049 55082 72468 84571 64160 41910 16425 91134 78642 79037 45763 36694 72505 236 31712 30305 50339 20206 72535 11931 89007 96251 44679 42730 97970 87022 4706 99760 13842 62144 46420 53891 20795 42056 66745 80539 20179 89281 8840 36613 95591 66198 58560 56811 49111 70768 89755 39142 8170 62647 80144 74712 29964 93398 6346 93117 63349 29403 54830 8868 88535 73578 55355 21821 95857 87828 63911 61985 2166 46880 83949 84492 37844 32724 21168 42068 77829 88769 90138 56339 49000 12832 40048 66910 83440 4782 64897 83061 43889 98474 87837 17012 61090 43507 71574 77067 60436 85275 94263 29376 7418 12686 43036 50531 62745 65166 31682 62415 55374 43393 17315 91077 94875 92167 65867 50328 10063 30900 27198 86104 15478 71575 15288 47872 24726 89627 88996 25132 96964 48699 18193 15862 76295 98961 50764 31648 58953 44015 2355 75530 77599 72242 85099 13627 17229 62561 23092 93032 90700 27007 82660 47752 50661 30064 25125 28946 5434 29057 9926 86404 3368 86106 30981 26253 21833 85528 33632 78366 62628 61051 89142 4318 3106 56028 55632 6635 57165 34727 74111 94566 30356 29691 72072 30377 47595 67993 8528 51532 63891 7134 59863 49824 20593 26157 52391 77930 48304 32739 71995 44650 40653 31406 5432 53508 54394 67609 30782 65923 38182 96676 61796 2457 38612 60155 91056 66708 64649 33284 11580 83809 48282 74968 31266 98544 85352 22370 26172 45996 65191 34394 71809 88428 27448 50976 95267 48718 47047 92873 97482 99876 90017 17186 24884 8677 58371 90496 60337 15695 40877 94143 87417 8289 70019 52502 8294 13604 89776 28084 34106 64624 61967 55966 18208 71380 93417 52911 75259 40681 89442 87431 40016 34069 91350 445 74402 32362 88690 47077 2555 55473 26046 59123 85337 39841 42588 63219 50511 21270 13087 15493 81988 3131 76545 69537 59563 89529 68032 42942 69924 74822 23319 83696 77611 58880 57225 64092 10669 53701 52123 28103 38337 3972 36801 11766 13582 83103 51121 98777 42158 34717 25783 49542 23935 93273 59233 12439 41345 81245 71211 10341 72271 46971 71902 82671 51336 41822 78932 95018 41728 71801 18685 99057 11648 48073 24711 88637 59506 16999 45045 32583 9599 23036 68368 16754 77304 1747 80008 50897 59251 28426 37777 31722 7538 9983 25024 62597 70840 51128 71947 84823 1460 48913 32059 93338 58655 23100 64939 64107 39915 81753 28749 6233 49365 56867 22663 63944 72288 22419 89194 78499 42937 22677 21061 39810 56530 88283 59117 6025 65863 79455 16589 27963 75169 61714 77287 24424 73307 52687 11378 93650 18633 94149 99674 12966 22438 54709 69053 96421 84920 97343 17332 19439 55673 94612 60044 20540 39263 92904 98720 24521 9626 38188 2923 86478 91986 79295 79025 54039 79314 11799 51501 37272 79615 39629 56695 94644 64136 46870 18496 11083 64084 49806 66677 72839 19834 97033 95256 74116 93328 18143 38189 19939 14923 98209 21637 79741 22871 78452 94556 91767 83650 99766 27255 45581 6037 56009 25392 56332 74781 91546 55045 14542 24376 25398 43952 75277 51767 34164 91846 1657 8740 97094 37109 33278 45365 62027 10517 17549 16765 6429 36096 75731 24418 7781 88456 94567 28860 37213 74953 65435 82583 43253 82382 76192 66758 67592 26813 46820 66834 29466 22262 42630 52408 64008 46199 90991 90898 43851 38448 68599 98078 21908 9195 24349 83542 48437 71806 61903 90687 13253 19556 59890 11158 11670 71929 53985 18918 87489 96489 16599 37563 38744 14524 76306 80312 48834 30563 29233 83775 54290 38231 84768 14831 97818 31403 19968 88071 32275 65744 37675 39618 99441 51925 67775 60414 70064 97383 62868 41760 50000 178 52989 72566 81441 21308 7471 62722 86767 14877 45027 89283 1412 85501 16479 55062 86812 22967 76672 1693 86012 86721 14173 52782 91465 80740 90658 39920 19104 82816 22472 81324 1107 2303 95060 7858 96769 97869 64051 18528 88994 30923 95595 58837 80900 44668 18684 69024 75508 722 92534 20872 13028 32051 14300 6391 2295 20048 5597 26244 73700 46159 73918 23388 30848 10691 55160 22894 41405 71400 46114 73201 41484 64868 96357 31745 7475 91393 44767 85653 61272 31159 43717 66448 82728 59566 40265 20078 71396 96737 60149 57462 26267 77878 55310 86822 11023 36073 77370 83328 82915 92611 86358 87006 23597 51778 32660 40301 58238 41027 50826 16421 90071 41431 75263 54777 43780 6957 91143 22618 76778 60403 88256 99433 74024 8924 70968 63779 83624 11816 22865 45579 68121 90063 13969 72478 28152 9853 32229 49645 3840 9591 97442 3948 60311 35423 34659 18187 62710 97063 9563 24069 58002 48708 11313 23812 69653 47630 56248 20422 39383 63257 83810 88112 50027 76896 28587 21996 5246 21675 88752 58095 12015 41545 41353 91827 82641 57858 53418 75173 6296 95332 51269 54960 55247 21711 80840 12296 70681 63842 68398 93525 55550 99332 5624 78857 64094 19393 21523 99811 82890 42471 29861 33355 2617 40743 21101 55223 40603 28293 72300 95081 4789 62182 80347 59450 21678 24072 28173 43755 72421 53877 99471 75676 74235 49419 16452 39756 37020 69127 93696 74702 3555 2786 36104 89799 91929 25327 52387 95495 73013 67848 54601 20710 50876 16592 32747 83537 25319 49137 88657 74779 68014 89732 68494 78532 80629 75153 66817 17839 40431 80783 26905 14621 49754 81552 27800 20456 49705 10674 62711 20868 6964 40820 72928 40478 30045 53940 70899 58629 87785 80633 98180 99540 97147 69604 61792 91787 33979 56626 10784 72594 81989 90974 55491 39552 78349 48153 83457 13702 9258 82376 38028 30894 38594 70118 65077 73587 20716 13945 5905 94341 38523 80029 29965 8311 25193 57738 9285 66775 72381 10639 85696 84769 49268 32949 76748 24436 98901 6652 89573 92270 46840 40881 19638 23002 30225 14652 47241 6775 11839 98812 40663 31965 19264 11259 41166 66805 96563 36080 56762 96497 12295 38746 69071 62421 43769 28542 593 90736 94709 24370 43007 36174 63406 99083 95043 33587 92471 65703 51689 13243 40906 74614 55643 812 7998 56492 8662 94134 29755 2234 20280 44214 8521 2467 30234 50919 91601 15062 32835 73642 50261 79260 81460 52105 746 56526 7912 58191 87789 71698 10662 32480 54753 26304 69768 54826 8333 82324 48444 46149 79574 31604 16056 62639 61495 1438 86981 87960 22992 14023 5216 70568 9268 43790 16783 45822 95563 33954 9096 48177 95084 79552 81396 33664 85092 70249 43314 78095 93758 27138 29205 7308 27554 21847 29649 37937 42455 35647 38778 3600 18084 1046 19107 74700 90882 67732 3413 3776 97098 54155 91984 82339 82509 64494 33014 46878 25738 31620 5230 15124 26799 91440 31752 3385 71973 4704 36242 83304 78132 71448 24043 56949 50455 89237 89587 71413 30508 70779 18227 11633 58984 24225 91604 29211 57370 25895 32830 985 91576 50445 46274 3537 98156 73248 19246 90880 39502 72004 78153 29044 14414 89262 50345 10371 66952 29504 34526 74766 32633 50463 38210 14206 78337 88986 4069 84875 89164 87671 91149 66401 81677 56689 23958 38985 10457 19210 26249 29191 29379 53933 84444 70196 65363 64723 62604 55837 50539 92349 90131 47823 41392 43940 23957 32582 7003 72301 74780 90100 78342 34210 80784 48251 38293 25388 86704 77750 71935 24051 98959 66306 81014 24831 79904 69489 60669 40807 64442 29257 98939 29705 84584 39235 15910 21095 24458 99232 75246 28787 40686 33882 7981 68153 77826 42070 52504 62793 19293 13824 61649 93097 15594 41378 26551 65374 9854 19603 53036 65311 49779 35210 21467 75847 15701 96197 38844 95314 81353 2125 21191 93817 45199 65644 33988 75276 78845 28015 30198 94548 63156 1521 94749 58904 37825 98056 78619 74356 86051 52948 10742 46972 34759 52309 93633 37384 90388 38605 70662 42380 76144 28676 14684 6927 14764 37780 283 73489 51230 1911 27520 31280 51157 25976 24493 53840 12908 22228 91221 88066 4545 648 79931 68921 82979 29522 98836 68124 29837 26556 38494 28124 39437 95918 41996 8915 9133 7100 39675 3622 92047 92844 17674 21779 49367 25908 24089 55696 79925 35402 19008 28519 88475 41919 86689 85088 54135 77607 8720 347 98201 21058 47761 17792 92135 73773 95669 73190 69062 95739 18157 24807 7569 49331 65970 37017 42058 13368 74650 17644 83102 18636 9338 99570 75771 20384 46244 43052 91169 20892 56134 81056 53354 37166 60182 18016 60595 87487 98652 26627 9780 65776 90753 73277 29825 72929 18619 19383 2979 71657 81212 88166 69432 1269 96025 50935 5018 83973 97441 91437 83956 79441 90349 42799 75546 42475 19134 54736 45333 11365 78476 56445 11862 51967 78418 63442 98213 91 59198 3669 15326 28855 38646 38539 30000 96662 22568 18075 43675 37637 95394 20633 90271 42136 11706 56878 69295 77511 53830 50538 14107 75201 69742 65306 37795 19178 84235 21300 18986 20125 68029 16376 24955 20587 33976 16091 29888 63039 59677 25308 86594 82313 53375 87353 1832 10018 50884 75997 95773 68272 44593 99503 93016 32326 95047 17919 51572 46681 91563 4395 93533 98388 37590 34642 34350 10548 3153 72603 47118 42144 54583 58349 79656 13304 21307 7255 67337 92506 21805 69638 39446 73686 79493 25525 56298 75304 85407 13157 97014 67779 37443 9296 23954 7052 58260 74258 65702 90390 20467 56477 24570 19378 32515 75865 52580 220 2032 56516 61788 46822 56155 40913 40767 82271 31438 37368 22855 93325 86356 63303 87530 69567 63431 19678 5154 52754 82328 70113 42899 9581 63924 78600 33057 99913 52154 90849 70609 98064 83442 33173 8920 48870 62198 87596 65080 52634 4437 95498 13312 56410 63796 29629 82897 79762 51817 87687 19347 9706 85093 64183 38526 24996 98170 94679 77697 62384 93590 34344 9368 57388 89449 73298 64206 13170 77452 9817 35967 28058 85269 13446 11440 43544 99627 35049 9213 83418 33807 68610 641 12634 70498 69041 70363 50293 8626 37444 79788 31086 78974 60192 66799 23667 98813 44600 54257 33813 91319 84735 12827 72744 8048 3992 42702 67923 40312 16614 60139 21082 8919 89546 72756 97455 71344 47315 54273 43159 59232 1331 74675 96808 41836 11587 64855 95652 61914 82114 17436 6244 3214 60624 16553 80039 91129 27378 71190 25646 33326 3156 87942 37511 42910 30295 71387 91174 68800 37732 39389 29803 31485 41432 34686 53369 2364 54374 90856 8218 89661 33098 39456 7920 7149 14604 41413 7143 62449 86729 37880 89885 4496 43044 48014 31954 67616 4639 65773 67003 49605 27143 5892 27657 84749 52874 96732 9181 10650 13903 67548 85033 12030 27603 53706 55959 75923 68483 72186 56188 47488 40718 41384 2506 63478 85858 86920 93153 9450 81569 18874 68646 40407 85311 91508 73335 88804 63687 72156 95596 83688 50962 13932 97988 16501 15291 80411 91089 50514 32666 74130 61703 81703 4256 38242 42098 36446 67929 53170 89064 55332 31607 2021 98916 12281 10933 11808 32730 35869 23393 88645 78354 62770 69048 30962 39869 11583 40636 60321 67414 42744 1675 95875 72809 22307 8308 34639 3064 50377 18082 33410 77260 44555 29549 48634 12544 1050 51718 86547 74639 12330 56639 50168 80921 37309 664 53860 51938 20426 54590 19919 12874 90558 79204 13169 71840 39409 81749 2013 64557 96891 57508 22127 8023 75273 14784 16475 45619 93454 86489 94268 26609 20017 80589 71710 15180 34926 29511 48926 26846 26520 7567 31917 41317 18792 82051 22982 15072 23485 87078 31891 98711 39398 41170 73120 67074 84923 79921 35794 38037 8940 654 88795 95320 19239 76864 69944 79393 49822 19236 38645 28481 49086 11078 67479 40020 40155 84316 49477 40173 39171 37438 76981 41200 56253 80770 54657 10334 43933 63129 24367 59499 96418 83701 27265 52702 34477 18817 26504 7165 51992 36088 98862 43332 19641 79218 62184 82119 55047 86200 84547 53045 58212 29683 79361 59740 68118 20161 56085 38234 97078 3628 5723 35325 93470 9811 55607 52406 67756 57701 11519 41046 93679 43553 79693 87318 53838 83160 36360 30142 54927 154 56990 4274 79498 97919 38527 36850 52484 18810 20369 40467 24338 42414 64720 57563 62736 32034 18458 43148 53502 42918 52880 83920 51881 10219 68453 33688 5136 62735 68061 59493 5302 37926 89634 9829 43521 39760 54271 77057 22632 51656 78714 92431 31063 38903 7886 92784 69496 97574 5033 17410 22649 3807 18718 66427 91637 444 71608 97577 97271 96667 86599 60694 17050 77469 59790 25355 13559 33039 70952 29537 49384 44203 22304 55802 76150 13707 15882 31433 84218 76762 68238 60557 14203 71907 50304 72191 36433 24198 70522 41214 52016 62505 87398 44539 30986 87366 4203 84056 42450 84162 44953 63742 30432 95908 74119 72428 27107 1708 24770 22704 34552 75353 37587 69727 66316 10180 56322 28242 43362 43442 20674 49203 55 19286 10019 99721 73524 60845 6962 87055 10846 77352 96513 16992 84446 89996 11075 48797 37124 23012 40898 82213 94745 27620 14044 57971 53287 62748 67202 74958 43471 501 31311 77972 51538 2943 33704 8161 1498 61895 27698 82762 22099 11885 79710 4461 52177 14057 59486 52990 24242 95487 98295 31526 92269 68969 65100 79072 43420 13372 77823 34154 33350 15440 59876 53 8386 40599 88580 86580 93375 77318 11195 66668 73330 39743 7947 20686 20413 6493 58187 53359 60515 97262 64275 57249 77163 92726 73919 72617 95987 82266 33478 84026 63080 24657 45802 16980 73816 78273 66696 66004 96998 67140 51623 3559 64272 13703 60498 47122 23864 39315 58199 78900 63161 96172 79279 52968 35550 86177 63439 98175 96973 45548 68409 21473 43612 66279 75082 17080 3970 3331 57282 69523 73676 15734 16773 80812 2758 34342 44123 15565 59762 69126 73916 51317 46991 39683 89728 66479 97211 96256 23030 81676 40416 31304 14412 12963 61213 70994 35905 14191 68853 41452 60415 1828 92138 33563 46768 21169 13053 78917 63006 79086 16157 42137 14874 5627 662 10780 78835 85474 61642 26714 82687 14550 79522 71808 94467 88103 30888 44483 41999 63249 85243 93251 73661 24723 26220 45175 79752 16636 53345 54964 14833 69161 34105 55512 30612 63425 78049 62813 43145 49623 14815 41104 13457 5985 15437 62871 4515 22766 53076 71191 44366 28496 16063 71424 55761 54557 16902 49680 49376 60920 12571 80550 33745 33541 18111 92276 61468 22332 53488 77055 46272 99240 10035 63233 13431 73572 92481 48803 97039 37152 49988 82197 12789 30120 25262 8138 8095 97221 80563 15719 20312 31523 17730 20222 92387 3227 73018 87377 8367 81015 69640 98300 83508 73513 51278 39401 32198 90725 87841 61708 60009 85040 9168 83558 25904 81944 77040 82306 49739 14153 61741 96142 66054 12969 15170 98922 26900 90199 49758 8325 47767 21767 24933 36447 37705 21906 15232 66707 11659 68618 63341 96444 245 53991 47310 37920 7214 34318 26586 37687 73890 15775 39975 44215 30587 59942 68598 90711 26462 11478 59311 18577 92360 27496 11411 74178 84114 56249 93799 88895 56324 1189 3754 16610 36451 50763 38444 5329 60943 48294 65965 35881 19682 33875 69426 15376 12977 37024 25209 97140 69610 25668 56679 95020 21329 49036 9250 744 69074 41893 61672 78386 83706 59056 52102 13729 54792 72489 97165 43427 44232 22926 78969 79076 77629 37389 45118 88699 87846 48029 46738 81197 65045 6165 87636 90203 81263 61764 8904 44742 98144 92194 20821 73086 15321 69373 30814 37857 31281 76555 98497 56627 99292 32904 92257 47921 44218 64930 36078 62393 23288 31439 3564 31346 34724 42326 84359 29789 17908 87525 3349 62576 41013 89309 34729 43463 17008 17627 56511 48201 69311 81252 87040 19690 80068 93332 89038 71635 90239 85941 1246 43884 79755 60042 81202 109 69587 40841 7648 66643 38276 43265 8156 56534 928 75666 41510 62746 10155 82411 5626 18881 57 33113 88922 90629 28858 93235 95072 27685 55080 23236 51922 25880 80263 71954 66300 95307 48335 20171 14922 94609 94954 3646 68782 59669 11630 88292 79547 85250 95976 35310 53704 18997 75000 17880 9726 96491 30860 39232 19031 49415 32385 36912 13848 47811 42976 53063 3472 4454 79098 38875 48059 30751 1204 21652 78551 7843 15471 59004 27513 62261 87707 66688 67671 66293 81421 55330 82576 16117 89792 35383 15974 67292 7956 87593 18271 55074 77688 76191 41712 90249 13706 58466 85273 83 96036 72127 21351 42851 48840 98368 18907 19040 7854 48089 48892 13534 50902 96825 86984 96675 52812 75542 8498 28997 29333 7500 76634 57434 79508 58632 60025 29094 38283 15192 2053 2549 92610 48625 96209 30682 59759 97936 77066 76195 82184 50680 68469 94402 62032 49301 60016 11909 15778 79944 77118 81996 90735 54605 34082 77900 22816 94390 59478 54588 36902 22802 71671 15955 43051 8368 37141 57529 6136 93451 21445 73559 65492 96985 89768 10057 68482 54832 90743 28655 15994 6492 8779 89131 22299 88929 37595 56539 29318 70686 653 61376 93523 12134 71354 38769 70256 83217 13717 17576 36506 29007 91528 53526 38637 32740 71862 43728 51749 71854 74478 22380 44121 24236 24583 60623 51814 65597 81948 4021 9447 76389 84919 95277 61340 55524 96999 84681 63967 16722 9749 53610 50781 11235 99850 10277 7892 44347 89004 90916 89523 39626 11921 17025 42102 14609 80564 81145 221 26589 69238 79102 64948 64753 62856 18423 94227 88159 8916 91583 29617 79023 40968 43648 19900 4109 5933 22664 29361 30312 7899 90376 15699 6992 81305 33254 72778 51908 94943 33652 25479 43001 8886 83427 120 89649 32823 75976 63699 81718 53362 87484 21112 72987 59558 69328 99153 81883 59727 76411 27417 79447 90894 49900 85590 31468 4696 11944 82225 52492 84498 42126 96651 78867 49333 7261 55378 89272 47012 16074 23604 12197 52788 88777 89467 54295 15831 85902 26357 28055 22793 7593 21799 40161 60821 52127 82355 22516 96293 41630 35567 81026 64650 53801 70947 76702 53708 59606 78770 97056 87949 99487 78554 77073 49835 5860 7568 96354 80123 33828 64177 90681 35658 96196 92211 40944 39763 84890 71545 95521 97460 53335 61740 85945 11163 73570 63817 10671 59972 71008 49334 7526 15167 40984 71795 12385 7698 12558 31021 35731 72852 26621 20005 5097 89501 20603 45092 96726 3692 93397 361 7259 85241 37341 27758 84731 83863 47157 92578 82362 21374 469 66627 73076 7539 65332 39139 54282 57551 13625 76839 41966 56934 53244 5853 63530 63522 56709 40429 75270 58674 30783 33483 73696 83625 24756 52203 86095 10137 3148 43878 76450 8610 91387 1583 38354 52104 68275 73390 86923 86388 85071 19124 99795 4103 54424 70289 74785 8053 9223 56081 58657 82115 2200 31233 1104 99538 62783 96554 59314 96971 81020 1771 5819 95843 43574 32401 3460 95152 76982 55636 6472 98603 75394 88630 66916 7562 28049 54790 146 43292 1241 26450 64867 27094 69817 40399 70615 77388 97798 98984 75189 35335 77779 58180 2845 11028 45778 58227 26213 21634 14968 28938 73860 84065 24625 32484 90780 49484 19920 33276 40957 9034 82137 89639 76803 27781 13658 752 15532 84815 7402 20982 40240 27600 53403 58025 7148 71409 82473 13361 22688 17077 48332 94647 34679 20411 59500 26529 5620 16981 25028 64370 84155 49005 23076 21289 83233 61453 5239 68434 70510 99893 96069 56525 16144 62436 50796 62567 25630 40901 95129 93190 50182 55668 34806 74006 68844 24856 29410 17032 24504 84456 22301 23508 81333 34835 57707 47836 39723 56014 53272 60030 13258 27178 76152 31147 1592 73653 94165 6092 56593 92025 79669 51731 51293 55018 26858 61626 39663 62626 4486 42821 19575 57789 58453 69926 55318 6256 69634 50608 64381 78341 61264 97141 48598 48062 34136 5999 8003 35355 62108 78362 2416 91836 17260 68095 40319 2741 39381 60043 90009 92550 42658 92226 11088 57623 8917 37314 15625 1099 52976 56395 28639 59880 64552 65330 69108 43158 70417 31708 23910 5874 59490 58376 83151 22298 98532 73936 11870 39492 50991 64578 44412 26781 3008 78695 4019 85831 60835 98845 78755 75284 44449 25201 13557 48636 81874 41993 87782 75611 79722 71011 37751 63932 23201 33547 67153 28168 98628 82281 58609 98748 79490 76952 70889 20301 33710 95 96657 69536 30360 43017 20756 91556 80709 39138 45286 69521 46290 82690 88009 59206 50303 57045 31306 61348 41731 34367 83398 60496 71425 86379 6465 53639 1801 38174 87183 24423 80780 43629 90213 57821 3399 73117 24980 1054 50859 28080 27970 78846 91707 43687 74798 43993 41331 65012 47928 66114 94013 17578 38062 95838 37617 51984 41538 29762 24805 46181 45325 33917 69575 5055 92463 18782 78471 51045 80602 26389 73198 86430 59076 20343 94713 69459 92225 41609 2527 72576 55311 57122 73542 87093 23368 79103 75256 20625 91072 89239 6994 92170 79475 99930 85139 33700 79245 49924 933 59625 97552 11541 51435 80000 7701 99325 32453 66698 27890 39500 947 62283 73232 47370 29432 86228 24866 5220 55946 22319 26946 72010 71715 92040 68712 14192 42997 56161 7985 18982 29221 67038 57982 72167 39609 76501 68060 50260 98515 63403 76568 90127 11698 71131 66421 41942 85051 63339 17232 35109 22105 31508 17501 2680 80626 51032 51826 1922 39273 98176 10080 23033 6831 57181 29553 72108 35371 36155 80314 70674 9568 54365 21397 71082 94970 93018 77461 93549 12142 94128 49667 21010 91127 23169 25358 7946 90383 71648 96429 20042 93085 81013 44241 37007 30623 30756 43709 37830 79034 26530 84266 41499 32197 76374 22651 62225 84378 65111 95982 5397 68536 69106 50140 62448 4758 17004 55118 16619 39974 55700 25141 30758 15209 29269 14317 50598 57513 60410 24359 69535 52665 19508 51618 51657 74909 23567 14515 11293 53316 1312 59161 91865 3653 25742 26901 82428 26280 66183 29655 1787 17391 5921 95336 95056 95377 59535 57146 58551 63455 16160 96359 27433 67687 38151 80715 9141 71040 90150 34508 23669 164 66258 37290 14401 9585 26582 50314 2205 50552 9499 41509 7419 87443 21817 24555 46392 35896 35440 64821 24237 20059 20845 70141 34664 55350 35322 70550 48769 48976 1588 94776 90510 72721 69859 61336 74955 91864 99713 2109 11498 57679 53956 10989 70167 783 40734 34838 80276 14722 14234 18553 16835 58277 48666 92144 11363 50195 67315 85771 10661 95709 71789 20622 87082 65499 17042 41985 43942 72960 2422 23626 45917 42835 36966 41975 47946 16156 10183 3246 10072 45705 25010 87660 51608 60562 75381 5139 37659 95344 72317 50407 6045 32777 413 26008 16294 39648 79331 69758 57953 94744 35141 82267 67345 65726 84209 24172 25596 46603 16893 82864 85719 87633 89132 94958 99586 93357 89310 18060 15308 95567 33978 82708 85949 70194 35732 264 7020 98087 80984 33494 64831 88169 28830 17507 91477 43489 22891 70584 63569 37266 24607 73084 98963 74260 74020 4056 32388 8472 28591 47975 88904 33873 1796 99848 77029 82359 20256 11687 51968 46529 24501 48925 73624 65524 25177 31242 73050 40233 66437 19585 19615 11297 33983 43177 70776 59919 54410 71209 16039 58561 27159 1346 65545 25900 53332 59414 48700 87415 90565 6651 39281 10747 3582 42800 92754 48632 47617 84937 33689 67828 23652 48001 3177 30148 82769 3509 43966 54816 45257 28404 41006 63692 33655 65065 10758 24189 80618 36742 74070 82371 45240 99435 3054 11140 20653 36589 14947 17152 38166 54693 61631 78404 65476 65857 23552 74334 67982 7264 77198 88264 44154 39963 87967 17326 89479 43983 57188 32290 44582 35607 43653 14648 10002 74804 93975 17807 12117 16991 62684 44500 84149 90283 92557 31922 36295 72035 48709 69524 91616 20298 66726 23227 75751 61725 60709 41043 13515 54413 31760 3610 43048 84627 14753 31336 9438 15203 98282 20341 73659 68414 3392 6267 75638 40525 70203 74694 19416 26752 14378 41843 44053 14464 47856 87788 75310 19801 86792 52598 86755 28793 49089 75906 96506 82487 62160 46485 60908 28388 30199 31654 7681 27350 80679 99338 23871 30348 8775 8060 18786 88123 39517 77115 30853 40940 64768 12149 18113 48987 16296 97109 25077 41295 84617 72255 6537 55167 76444 38618 96612 1366 57089 45162 12329 50958 5316 4214 49449 65296 18266 9253 5742 45226 95026 74075 52343 62296 29857 21598 96273 62860 68501 41798 24990 26428 60310 28768 57865 79429 25912 70519 96411 88561 70285 91463 13252 21917 84857 72231 97533 52720 34630 85270 75773 6644 76349 80380 68833 46207 57410 7370 54017 79792 28672 12479 33810 71041 1171 83295 39638 36888 34737 48391 28647 75204 52000 34430 81531 95956 74607 70452 4483 12780 58855 68461 14268 83687 74362 34229 68111 83917 10393 14066 51671 24559 89139 84405 57129 13798 30684 19642 35474 79296 51034 53098 80958 68226 86078 35839 42276 39876 42272 85329 74902 82474 19907 21472 84669 6088 7139 17569 71142 23949 30950 42359 79208 70781 64774 53778 48911 26844 48189 25841 83466 3500 79194 14400 86573 56393 33333 55275 9029 60130 68499 4975 50742 57742 75828 77681 20637 59015 33159 87052 96031 92441 21077 1047 73712 11126 15467 8445 28116 77768 84326 56177 94915 99261 14717 82047 3457 60181 14461 87191 69938 52867 24285 7154 6316 72485 28276 45925 36316 18549 71960 26509 55812 25954 85220 28291 9281 56058 7813 71140 44988 64852 79463 2041 32425 92993 54920 85623 39734 76186 62240 30314 80362 17054 83389 61491 89984 97303 95553 54703 77137 40410 15186 61519 25881 84166 44552 69117 41060 3006 18983 53948 49990 27385 58824 24713 5958 99231 83330 29347 22091 61092 92244 20895 87143 31999 53811 57875 18291 10713 55626 7288 14061 70317 22308 80749 41327 4399 24015 11510 99541 9503 91267 82562 45248 34625 68920 76255 28480 98683 82330 49763 35570 81846 68718 80245 2848 86158 86577 5773 61254 46025 10698 78237 96005 41652 86783 70867 83529 17800 33411 92019 47128 19055 7431 14773 27633 75904 46936 82098 90424 31229 57671 25485 66648 93453 71577 86951 63669 79298 66619 61009 89075 88406 98104 63230 74292 75816 78694 60070 89536 25034 55083 18612 41250 3834 68987 3758 68098 93787 609 51596 42291 98018 60806 85989 96027 42378 66933 29168 21951 69226 85023 81739 6785 88709 7454 66932 70313 13031 88024 67147 88534 99616 48110 26990 75426 72202 92502 89502 91033 8801 38895 38861 94170 97747 65521 85406 8685 11061 51768 3796 22590 44875 54503 5322 39560 6742 68927 19646 92725 2520 62705 11831 19607 51096 12779 95740 7832 76816 93977 45468 14032 3389 39135 77238 9221 52236 95437 21579 70569 76601 59936 14579 2147 30187 33903 30512 411 85929 60121 12774 80906 44492 59319 89898 14060 90785 16051 50839 95130 15247 57325 86407 34833 84601 51118 49094 73938 88384 18596 4705 56187 47353 65180 3524 39543 33157 2038 1632 5690 63680 3091 21513 88881 91567 84758 35751 42581 18100 4974 47030 52568 69341 92095 3355 87282 51221 98049 26578 55857 61837 82034 45991 81130 17223 44718 70761 34424 26841 8297 92767 35096 32202 95734 16009 60027 30166 96118 49435 5906 46285 6341 8806 18598 35941 3188 26676 7760 3888 93382 57673 23635 12201 25200 31943 89868 91243 52770 49396 50160 29784 96679 19908 49471 30186 90404 76086 43209 57113 34540 48671 9377 19600 88243 67422 86094 82541 46591 18136 88978 23969 12876 8995 80902 39550 7904 35253 23220 43003 42059 52396 91555 83426 94635 83360 51875 30845 60543 73929 4813 89110 55875 61743 61457 58651 51430 16745 43506 24724 48407 41297 27622 6222 70448 38882 54531 56210 29730 94384 49841 3274 14108 11373 59354 28592 73974 78530 94861 96518 83489 12697 35349 59788 16945 95066 41238 5387 72557 75815 48894 29009 42428 58886 81320 4169 27044 41264 64556 912 42822 20555 6461 9451 68192 17653 45853 74784 62289 88668 44472 46536 94686 15868 77350 67996 86197 85459 80687 6792 76168 10036 65040 56774 83773 53634 64743 43083 57615 75650 79981 74519 78225 7977 9779 67226 62013 16523 64529 91416 10729 50578 5377 47592 29418 71523 66377 29419 73089 26303 34767 92187 52090 12013 34384 87670 83729 28544 92639 82633 92343 89798 56917 21858 9754 90248 83598 86565 23922 58322 18915 42120 75642 27538 59814 71567 37162 79836 47295 44536 77665 18339 39377 78742 76750 83754 49973 73996 29326 29163 28890 36730 42099 93540 81537 2615 33695 84451 26973 18829 88731 48261 44866 80283 31040 49999 10502 23333 37474 165 22406 46279 19478 35064 9142 82011 24213 61103 31557 48839 75503 95312 67856 84112 28803 12618 61548 17437 56570 25389 58119 70063 15455 13345 59947 45567 96500 38845 41503 29102 61941 70637 86128 57057 68471 28710 9431 98562 26639 44844 51889 30101 8700 62718 30068 17536 5674 64857 35248 50174 20142 20760 92315 64209 98530 20087 72731 6540 76311 43799 7818 23253 19843 8761 55710 9598 91813 57324 74474 17297 44447 69603 34940 9577 56025 19189 92056 47348 37177 16351 97234 8721 94802 79005 73882 94007 43496 82171 35204 32129 75791 52042 43114 3191 35123 29694 9363 86480 25149 95422 31681 18679 25935 3747 40421 55748 97937 71650 76870 94894 72537 21565 8420 63797 49931 41734 92900 22071 40308 96106 91355 99346 71971 90255 87105 18694 80075 5076 62418 18357 42366 86275 60001 52614 102 16874 15703 63036 92612 24952 95541 56171 79708 50367 17605 64169 34699 79685 38774 1252 2984 92036 61696 71410 76534 91081 45349 96702 70651 66066 4530 85145 91178 41194 66640 33883 87715 95182 87950 77819 27386 27409 66508 39541 9781 97376 25210 67875 1627 2448 41954 55122 30607 82289 98709 95363 23387 97948 76734 98653 57560 28574 42935 38384 91052 22758 98819 22484 79584 5822 14166 67668 25747 52453 2988 97045 24511 82189 83208 85393 38371 80970 71700 36947 40921 38991 56353 89486 44674 14757 39404 98329 19269 80911 4106 42655 19399 69807 87087 86041 4341 28991 14582 70812 30767 27871 64740 79663 46606 16505 96227 75010 96368 45322 92669 34503 14447 72835 19440 65088 76010 89650 49455 13883 64180 1644 59309 97434 39849 4537 734 60248 38872 93527 43754 65534 77645 43821 83259 38041 21615 33992 25823 14845 55892 25792 77807 59066 81657 86865 53763 30258 26821 86656 39175 93369 12806 44629 54544 64072 94278 54633 5580 66851 384 39000 97449 94205 99734 36380 47408 45088 13043 57074 21355 15811 49164 80206 62470 91513 95416 70977 3949 40748 204 10715 70839 2354 3281 15187 66580 32050 75287 53523 43395 60476 30506 99177 22937 47450 33336 67081 30114 9629 84003 92417 3117 33697 69446 68661 94674 83201 51379 28190 41090 53766 2641 58397 73193 66585 26395 62723 2646 14313 9204 8203 10254 5419 19560 97746 39415 18363 19576 43523 98832 50102 48147 10458 3138 66638 74889 35583 66406 47741 62422 8020 48606 53047 97008 38641 47966 74682 51829 2377 89228 77509 58663 81844 96459 46956 2637 72102 78886 82356 41914 48269 45762 88449 59602 67268 37200 37507 40869 92773 36671 79453 74060 11065 71785 98454 77557 8616 91199 74750 52588 30770 78690 32246 22110 32996 25947 83203 85368 29033 58590 6953 47620 87176 43910 84686 37925 58947 29289 87085 53469 29292 68583 13342 91018 35258 28460 76607 14208 81154 68355 37631 44324 83974 68284 15338 67467 32895 51929 81209 63166 327 70479 75721 94972 36287 67965 5228 38773 89257 86042 10426 31997 7721 9245 95449 86413 63941 62771 68892 82680 41880 38842 73308 54719 46554 70135 83114 37783 50483 10824 39180 50698 60812 78646 6441 46255 50045 40471 65126 86509 94902 33707 63248 74944 28473 57633 95658 36965 66045 64128 60106 24967 91488 94283 98475 56633 97281 99847 7777 30272 38752 27717 81568 99458 76611 90491 55536 65442 66289 85786 5346 72077 49766 91388 37894 17761 6895 51047 57298 89255 96539 7550 9421 31898 57803 48323 14788 99650 1337 54382 83289 31177 60788 83202 5831 46243 16743 17190 68694 44869 1530 71760 51855 46939 64721 1264 90618 99161 41839 50447 31583 96530 24681 14979 84139 16744 97690 48604 50170 54274 31224 54918 65410 27950 12941 3649 97213 49168 97792 12347 33423 31637 86262 43146 24636 98642 24823 30705 40488 22446 42767 60332 83814 97336 17092 84904 735 5223 36296 66794 17979 16034 21912 27499 56302 98638 32783 57941 42770 56930 24409 9358 53702 62715 77432 40627 86805 94846 99879 85130 13248 70593 31115 90013 4325 38608 91170 54238 37226 17465 74997 9810 10377 90465 81679 84354 71732 1315 60109 12465 24895 2170 14957 11983 16580 62599 27353 16684 57811 9669 88920 26580 11054 61558 80366 53953 19750 33437 79110 65388 52810 84972 19999 79448 25074 66284 85518 84910 59711 43266 86611 68467 71240 61625 91441 86295 75928 13678 80981 18220 43861 55574 91551 60548 6419 67950 25408 57611 93745 42383 95605 42995 502 13492 39207 22197 22182 89655 76977 87502 83807 65713 55180 24155 23238 8262 81311 32348 64984 8176 19314 10679 65267 18427 16778 97284 98944 70432 28516 23335 37104 92087 58989 55508 85864 76045 86242 44148 27139 43322 85182 58123 23761 38097 25304 57115 59437 21855 52705 38942 35427 64506 41284 21962 66395 79922 83272 44620 97129 5336 90981 33133 28835 37079 70911 36999 95714 44572 3135 57453 61564 96990 27099 79369 30010 25754 75737 317 26223 50297 66519 31944 70027 7179 51462 32254 50957 10543 80555 18065 10629 28048 25165 39216 93472 79176 72520 21901 39785 90986 98629 42373 68037 2972 91925 22786 99147 8659 90998 81024 21696 55649 58481 52767 67213 80014 38673 12262 76333 30909 34768 65622 10460 5935 29970 55790 93340 68085 89395 43071 91245 63073 55356 80121 89188 19004 27669 84878 27057 58780 32947 63916 85251 55599 71513 83585 98626 23988 37531 97282 62386 57958 72836 80468 47444 31217 12938 32595 69263 82510 90799 20184 13062 54567 8441 64476 63819 94005 110 69974 50610 81980 62957 46296 5830 81518 66766 64633 60741 34872 2089 28081 72861 89285 54062 52270 69304 22603 44603 37502 95356 84012 94637 52619 11092 5296 25490 18863 13740 53444 50537 4392 14667 95000 49191 5217 30309 59079 78797 12959 23658 83960 63479 74343 91106 22283 76369 8582 11532 74864 27005 26217 52311 96822 38755 61280 57270 27874 96572 77503 13261 74209 10076 68687 67843 2543 23956 32664 38235 30115 58172 55709 25204 6258 41370 96384 17661 7727 57952 9995 45542 31904 7252 8157 62979 3186 97491 90925 33884 85260 448 59317 9033 33805 91504 31260 26204 76624 21229 5902 49207 60628 90837 46527 97678 84256 7640 23436 36946 62002 96204 49616 80244 40535 21936 53626 82442 28698 11237 7423 10973 40679 65427 14440 58593 81709 77377 8896 51255 48944 66907 92847 75358 3591 22736 95220 99828 71441 31172 45006 31301 80643 72595 95325 73601 98611 60336 10800 72732 69665 10541 93315 95962 62183 70460 70537 23235 74047 10214 34465 88041 66260 56996 81139 53660 33936 30167 92039 53621 88726 17871 75873 86427 96656 54380 70030 23301 99960 33515 90179 72218 38904 27199 5013 81920 53671 89916 11051 93125 33017 94886 72985 3166 11251 68068 39835 19122 23459 85754 18896 33257 7683 34448 62734 33269 52987 99365 38820 53291 29166 61855 24435 75117 1150 79235 39008 39973 39472 76546 71661 25542 41344 73317 42650 9441 29394 38532 24982 92024 38483 18045 50503 31813 53254 65973 22247 74348 13210 520 79875 66692 95048 12395 62308 13357 66405 49426 22932 38160 39416 88998 53584 40098 28205 68141 78163 18691 93105 42605 42321 29245 91639 87268 6655 75338 77588 23497 56987 85414 30661 93610 54710 2241 4307 12004 44877 84816 3282 87875 385 96401 12496 72212 20276 53062 96618 91202 3090 72729 87257 12869 98280 21839 5303 47341 13374 36473 45356 43634 13762 89242 90041 55224 43515 36403 52337 41732 60898 25592 75376 21504 40046 40555 48241 96300 14285 30105 88497 23255 65716 93268 52609 64659 54204 74113 17579 50571 74916 61416 90666 77513 75598 92361 68366 70104 36779 17058 5310 66614 78580 9226 40932 93152 53368 51019 48886 20536 25775 27367 98498 60794 67429 52446 31423 79706 58157 74544 23889 49816 51821 20673 95517 12322 76197 44882 56385 17678 88248 92149 54134 39111 84801 34307 3382 55646 37567 9444 57565 63724 23583 3003 97305 87866 13956 87825 8149 87249 75265 58601 24046 37965 73859 24984 15134 6950 86739 54031 83364 88993 60368 58710 58752 62037 40203 57870 94988 33955 11602 82527 85479 81959 40082 92598 80427 22080 29407 33041 69763 30640 56403 16081 35260 21547 63253 19507 22509 11089 18172 31249 31193 43784 23750 85637 68788 4542 86340 44994 28586 53009 87568 28169 45066 2497 733 41083 89738 28866 25055 74912 22800 64573 924 42164 54206 11143 62747 16978 49941 24605 22779 85115 28157 43591 94617 46616 49018 66818 26952 54370 66457 56755 39830 22691 73616 83066 40121 79333 47484 80776 44098 63675 55466 65928 85303 453 9233 31443 40348 59425 36420 60054 75322 79529 4741 98759 48253 26491 51500 36790 67916 17663 82468 35681 72461 24374 88223 67808 85044 2014 27221 12845 81957 85094 34568 63423 43840 51171 58015 33480 51593 9498 67545 61540 17101 20075 53534 47515 49566 77622 6773 92020 31374 50222 98605 1278 94033 29620 48230 24670 43437 99700 50366 54837 61858 42470 79187 14844 94292 4248 85085 87729 64924 11806 93846 15179 98081 94226 63072 92126 35650 57947 40861 17155 823 72226 12104 58257 27958 51843 61198 65774 68476 39001 37760 40035 2004 27584 19397 295 91884 26451 65274 2575 55114 6771 88909 45386 79446 64689 64300 94040 40894 62712 65840 48329 38099 18538 19307 71045 27233 59712 65318 23102 46615 41850 54812 87253 38557 81713 45357 62855 80720 73219 88764 80657 44860 58506 89000 11102 87497 63633 21510 29813 56453 37490 65835 43228 33856 13480 33154 33188 97162 47474 8464 60513 17907 80864 2586 9308 6768 21002 28469 15030 47190 60074 72188 67051 7178 96454 17210 67133 4613 90646 79571 26153 38701 51091 20453 54785 96524 4075 6918 70356 7275 76156 16381 29960 26113 10832 61471 62662 9292 54525 70155 48132 69963 27672 43743 27557 26484 29243 7207 7875 98493 81427 93630 95769 34669 28926 78663 24325 91748 42431 99798 92662 95667 65717 14002 3942 10725 71281 31713 87381 98770 75774 71444 99508 944 6138 7050 84014 65881 29160 62762 17630 45995 576 62839 22965 97105 45931 95696 43023 82780 38654 74551 20041 75245 88844 99439 27009 33485 16377 81970 77190 30415 15920 62563 56645 89380 14939 2579 82270 61408 7257 25220 41066 43483 20908 72521 45840 70880 6963 2311 31872 99827 61114 68421 81040 7364 45732 30070 28394 51148 12802 19756 87558 94351 72632 49790 58007 69291 87772 40543 15651 71602 7672 22233 76640 73781 79294 40102 96603 25264 88897 65532 48351 20992 62099 28422 80231 5596 81398 71884 19148 7197 96809 60555 68148 24017 33077 22084 24946 93122 75233 59717 55292 68517 44857 52722 43616 24987 47247 81990 52535 87559 96234 83898 64776 1318 54647 77174 13403 83451 46404 77734 87576 91996 58494 50426 83823 81489 31073 32000 92741 84476 46026 98028 54144 66705 96212 87352 49992 3093 23783 70 96437 76663 60759 90409 31660 82936 25415 77873 53834 79203 12487 76920 65444 45810 96225 31094 20247 70434 63125 99235 45042 93544 4432 64829 17063 73979 69137 93637 76848 87892 65749 83782 17639 12297 9702 2411 1057 61313 18540 36698 19208 12831 69063 34418 24465 39424 72815 81272 86847 27916 2399 20553 11969 86377 3204 48414 4480 92195 11656 32977 70327 72935 99228 12069 50475 6008 37811 61882 39014 17828 55370 84685 63607 17170 65833 66521 17685 27510 71856 33924 77678 32551 12399 10986 40939 58484 62487 97520 60308 52938 99020 97242 59005 70402 59514 93367 91352 32206 92083 56343 15013 53453 58879 4224 19587 63671 431 7193 40338 34047 37364 4618 21695 10097 47286 56939 74807 49757 52569 14670 17646 44473 73113 9703 87153 87623 90594 1145 72195 81443 4221 42625 75645 47982 97958 95951 54095 7731 41434 86234 73126 13046 26139 63385 79772 57849 71086 85495 23793 14637 20624 95291 89023 42890 40067 7485 51409 39677 97724 72175 98774 21780 69134 48570 68797 77159 18139 69184 51552 12509 15855 20324 50785 13818 90434 12570 23650 96288 62743 43576 62294 67416 28177 3661 60167 25670 80153 54192 16185 25192 50048 86093 21612 27808 43400 4557 78704 50892 47925 64691 43666 58210 18609 65875 30066 70364 61165 66368 5128 45838 5188 64038 13665 9290 63313 45990 87768 81956 23095 26308 53616 67235 70017 42547 31488 61862 83722 4076 94522 17192 22092 66892 79379 20201 90064 91260 71053 36751 81810 38423 20264 17429 79578 92392 70523 24782 38869 2150 31838 21139 50685 98128 41994 55021 29923 66144 8225 48452 14857 76130 7414 36327 34198 99646 16518 71025 34056 68239 59102 64053 30205 80568 55196 6417 70721 59457 75633 73265 11424 16400 20632 23108 5117 2547 64652 92459 88084 6206 2934 83639 64905 97366 77120 74868 57206 59372 28577 78660 2542 4710 69863 92925 26686 29703 15085 13541 57820 70553 30573 98785 61041 62829 44360 55936 90305 37882 21215 28713 37074 96210 29342 5333 50078 26939 96746 53455 75229 21281 1683 82980 97408 80817 10983 1075 32572 25346 26933 18365 12581 70208 35661 11904 99666 8707 62253 90699 88643 26225 57399 24118 51529 84333 94435 23374 95823 72043 59433 81325 38920 19517 3170 83830 92583 88957 39037 65448 13393 10352 19814 53344 50961 35196 99125 66634 73033 91678 44349 44656 70698 87207 85620 56388 98124 6309 55354 64073 67231 75554 96846 64531 37904 3335 96775 44532 39868 55044 39410 14789 69035 98564 75583 41070 25930 78670 76474 65 29718 53477 70716 85977 23595 75656 90835 64446 58434 4430 13720 28945 42097 35449 53248 12493 85014 77700 32141 80814 38928 27514 53039 30944 88487 94782 84938 48907 26620 81167 2017 97810 18913 87847 70774 65997 23098 34930 93983 61355 44416 31285 76728 31060 83904 88829 62370 66837 3612 97301 67328 79477 61782 12209 86521 57609 70168 8574 88532 75193 40651 25988 60695 73299 21840 18604 33569 45777 43838 20424 86113 89633 71355 57147 8817 92929 91473 51804 72020 97953 39025 34288 93233 88588 48462 17986 4194 76396 85369 46898 54619 20735 9230 69940 66939 61602 45716 74338 53871 32903 47093 88555 80122 7062 23241 77379 51670 56704 3590 18910 39125 49626 74413 19058 93231 98197 18509 32650 54358 88016 16635 34617 2092 40156 55436 20181 49857 22654 54416 33676 88128 37749 75107 24306 91701 18264 46232 84861 61943 3459 4774 45321 48909 95308 11851 1986 48993 92 38617 19777 7462 9212 44618 81535 93604 37039 18543 18396 40382 77738 99019 37842 50385 13525 80034 89847 31359 45406 280 93258 80617 42815 74225 94245 65237 71024 64934 80439 24209 61069 89691 38998 84636 44382 13791 12713 81545 45222 48325 8581 852 69666 23598 9357 73262 32948 66180 72161 57587 31390 20784 2138 49279 90578 82870 65108 47945 71322 15235 28686 53862 69804 15940 37945 7061 32838 54057 8571 28025 4761 34340 87939 79123 58310 60169 41228 19740 61879 96848 76637 56329 4230 4814 26272 98618 10151 54047 77130 43923 15420 8654 67719 92224 62104 5686 41485 22605 65633 49302 50021 89855 94817 33087 57929 3935 54749 16478 86644 33042 38865 86416 86851 78625 23226 90084 24154 95957 21220 76395 8765 39245 76792 1856 10353 8473 4162 77139 84233 51732 27372 85219 1463 44932 10464 10637 6630 21160 53465 84469 30836 72699 11723 83443 45678 43915 17959 33447 31618 90590 21567 72326 65869 81060 95253 95610 43919 3055 55284 11711 32672 95776 71672 5287 65543 58924 76539 48891 41026 9219 51027 666 18106 98090 49241 6826 6383 59158 88995 31373 7669 32565 94183 92810 42349 91027 56113 95782 26045 49930 4170 41466 57403 21221 31354 8822 82712 66297 41768 19322 51937 41302 95540 46418 96818 83986 11034 10039 48569 81490 12380 30910 13468 39388 34991 33840 1202 76 97592 32701 20476 69318 54465 20137 39851 30266 2031 34812 55826 60979 93395 69801 88991 51205 94470 77887 13772 88161 1826 85907 36335 54091 30018 55438 47731 11006 86250 81399 20160 67726 50364 61561 6611 24842 64114 29810 6830 99603 27885 17675 56480 62976 19427 95441 7377 59417 52724 3059 26052 97634 50277 9831 52780 81724 36736 229 56280 32101 33189 53473 82425 79161 70760 52643 35492 46112 7225 82603 45012 58625 83162 53331 18369 39995 16694 1019 68094 26460 63145 82854 86363 98677 99995 18597 68435 4366 48474 91241 78463 55469 53084 6624 20275 64264 8819 44950 51369 39792 54818 4811 39490 67851 53120 93599 60008 82432 2082 48104 90514 40844 24571 47275 25351 63532 68365 41807 70744 23359 33287 14229 4924 49485 99358 92927 42047 2884 95668 26651 18115 34388 6278 99522 9332 62230 77977 4779 75422 77569 55474 57842 44135 55910 95478 32908 96096 58399 62369 8395 32330 20310 7198 55847 76909 54591 56263 69871 73346 7290 227 59227 31272 99702 18521 33772 80294 80015 24991 88650 77546 11927 74495 11769 44088 90501 94606 6321 549 33799 56304 65853 77996 28343 55413 613 16148 56717 96671 69846 27168 38168 5183 31972 95585 89379 90236 591 9562 99237 60840 43203 75254 57008 86932 57402 89284 73541 9473 21311 87574 73236 11303 13891 96070 18245 1829 62655 92795 76068 13871 55791 48086 11963 64828 5555 24926 92139 98304 83136 54972 40540 79267 77896 10805 9259 84122 58503 19137 21384 44375 81577 82619 77357 27818 57745 58814 22709 3546 97748 71367 86607 7636 62909 52235 79838 57711 75703 95992 70183 39938 66830 44695 82935 2618 57654 70702 63903 72363 41766 2360 49452 36444 41564 80461 27229 68934 47053 70131 6075 34213 13349 13488 57841 2342 17829 71799 10474 21331 57622 27780 18963 2299 78477 82107 73159 11869 13420 89775 75622 44621 35156 37041 67055 24720 58697 98655 82254 20503 68869 3835 70343 70213 92136 35393 9833 87042 50148 1080 18998 88734 76352 44744 86335 40183 72824 51051 68939 25032 19398 49107 16850 94740 92570 53595 75602 74861 33079 75935 10627 19654 15301 24578 62759 70996 2086 33264 98781 58500 69281 63311 58170 69492 64786 84596 34464 25432 4810 19047 94176 73244 46980 93008 29415 48052 37484 29097 16521 80667 79090 66067 1953 73172 34277 57850 93420 59993 28634 61388 3168 1744 68282 58090 41518 62924 33400 36495 16888 98058 80162 71595 35373 24794 21234 55589 17394 41515 50147 18756 5549 73188 63393 55551 40497 7242 4783 15783 82768 68947 57408 57798 88396 94809 36789 50381 7747 67523 59564 35775 94605 39766 38912 84760 21447 53252 888 43747 39686 46480 26292 44989 22570 10029 49240 39147 70048 6409 89946 63523 79715 41926 34063 32068 87512 16203 93195 75780 26319 58617 28490 97240 2161 10205 69620 5877 68353 89783 11327 47174 29712 29627 22187 46426 78744 93996 5593 42053 16133 95651 49088 45232 65033 76930 58511 63804 90678 46142 82399 40897 19617 16911 42362 68224 72904 98371 55727 23088 7704 18144 49407 89601 87351 24336 70284 62627 5237 49432 15142 39400 85367 29741 19057 92237 41094 90193 49936 41965 13430 78752 82169 62549 59767 96684 10372 43781 66790 74716 74885 63140 94070 33368 87918 63338 37100 90950 71598 48454 12397 10605 95496 48505 37185 37855 97716 17142 50414 10835 35960 58045 71134 19424 73701 24239 86529 2083 42252 98909 84561 82530 63162 59358 50479 15633 36266 29729 85476 82199 62260 78150 66149 91936 69848 82021 17292 8688 41478 67409 16506 81674 75473 27894 99818 36972 37632 30179 76942 1658 6152 88647 97790 89299 73949 52518 63371 14272 90262 62010 40237 99409 73507 88333 83290 30358 49417 21714 49771 28539 37657 2074 47924 25732 96270 68458 33470 6703 5713 44396 4558 5282 16714 32473 54986 224 17558 91405 93616 11462 92382 52715 75929 76957 87127 48044 8749 96898 91253 68211 11258 23105 45685 28367 75572 22387 92252 36219 50674 82815 8112 96940 31051 44212 56250 44643 32605 71176 37352 65648 57171 59600 80193 21518 32177 75558 23940 98274 86990 19649 51433 68761 74288 87938 68186 52800 40757 12312 43546 89513 12384 52761 90457 24120 41213 91961 17148 87920 31624 82020 1374 52460 28538 11607 57373 57610 50391 8637 24073 66497 68608 73242 89654 6100 49362 1597 48337 11576 23808 37459 4100 71093 43305 48297 44269 19749 72015 61620 16651 18378 12530 96776 75419 53667 44884 8030 13512 80475 80421 6574 62192 41348 47278 5937 74672 96692 78034 89471 1985 42939 32313 55449 86440 6205 48738 26174 72964 23174 69384 67817 13092 75601 50732 3530 51054 16483 26662 97269 85047 59104 85961 54598 23223 96064 67448 55337 21124 41751 57119 73839 59001 79678 65785 32490 90625 33199 8841 94064 78222 43573 91262 1071 83255 53052 8409 29938 44828 97409 39567 84981 17161 34177 78795 83331 69997 20308 35486 52194 96931 42188 45171 43868 76795 47994 41851 121 11391 47466 11219 34984 81191 94081 97068 99430 51998 92605 83890 97784 14732 20628 82810 69383 5300 59285 45167 32963 99151 76483 32210 74888 34844 81061 66962 30036 16419 42526 41085 483 681 5917 37692 9767 91445 19407 40420 29434 66010 30447 54214 9134 1477 80458 41740 6107 58929 92140 54809 99244 31226 25301 46125 7548 23471 71238 27352 51991 93320 74683 42323 81318 3366 69709 74423 56150 5427 8738 69356 98824 24250 48879 13495 28662 57514 50344 2 61767 97768 24484 3643 44090 84560 41362 44508 18415 63771 42944 78778 12339 72858 60307 54643 94757 37433 26247 80676 45845 12371 31756 50723 25799 85364 32372 55009 77883 94867 2050 48121 95012 94607 17076 49483 85035 65457 7332 56767 50667 88468 34179 40453 16959 62850 27074 50986 87657 68208 18366 58528 84787 936 59052 80322 35796 76221 87396 63627 50221 9237 97501 44163 46629 87007 77999 81187 69194 26065 47068 81035 32157 74887 25122 13676 17088 40919 39309 22668 34614 97979 89597 26399 12972 13502 39239 11299 78582 24445 97168 68769 30043 50794 49914 78400 20725 89600 74230 5494 70888 31824 36066 32495 63395 89719 39852 52897 40878 91397 64432 37135 18931 14881 49497 31096 98991 99772 67157 39520 83541 4417 78300 67972 23877 82553 84949 36869 91989 94783 30477 60209 3290 39 26112 19259 17606 20170 10985 61807 1772 26483 14241 70340 83853 51712 90873 23490 87589 47006 3408 24970 54366 75534 90147 16713 76367 48737 75808 12770 9372 20319 83516 51924 50292 14013 38469 79751 56664 3495 72320 17525 53493 52766 82918 63475 19054 6466 98374 10322 88340 33554 90767 83758 4556 45407 8593 41277 21453 44162 75258 40428 26914 59806 11284 14672 10285 10766 41998 20036 43372 85636 90014 60256 5995 62345 36465 32316 74598 36383 14880 47759 4006 30159 60829 54038 38986 6619 75132 37421 63217 6395 15817 41076 91560 1909 53231 49080 81225 20836 20015 649 35319 28862 22198 35052 89265 69548 17168 72023 3250 3953 78926 11188 7733 813 12317 22935 32873 48456 6683 59997 83173 71978 71267 73229 21502 95629 70858 50883 58133 5813 35419 35835 48703 45788 70868 98196 71590 29698 2829 11911 63603 17364 24700 33452 59276 11249 9109 10929 75343 78541 2663 61215 12935 10522 28332 50891 13742 49472 99184 89656 62963 87435 17913 53792 1158 82023 76459 75565 33249 69866 3808 16211 60152 15137 31621 82564 56714 1808 61086 21443 71825 38320 66100 71697 21011 29650 79992 3488 13837 65592 69014 61709 1703 69628 36182 90931 71349 38281 80665 50745 33353 17398 6716 10047 87308 32288 7991 93176 73074 74065 52003 29999 82475 47976 21994 57919 9416 16136 6679 27060 39513 22470 88954 54788 25764 99171 79825 8026 34836 14348 81811 4443 22727 39908 3257 16470 15369 65129 25182 46839 98236 83435 4621 7769 24416 9389 31542 58422 81192 9987 25138 71541 19149 79323 31867 72697 49963 31633 59888 99362 88542 59028 82295 66722 22362 38426 68699 13601 82433 78719 47514 4944 50096 53035 3945 86009 69217 7251 61206 81587 1353 39957 82427 77289 99213 82948 73103 35242 18550 7810 9998 81671 93521 34046 94588 92479 44529 44812 96073 28050 5768 21788 47737 58317 43514 14483 1934 52067 46347 23643 43975 78473 34816 19668 2683 28896 76714 62608 77653 10525 38962 51350 82230 93741 17249 73786 36872 73358 71193 58179 71804 59837 60870 67488 63054 15204 20174 99026 15626 48470 90794 49129 15688 90351 61477 18243 60577 2798 30662 35649 31566 54150 47796 36643 6633 65948 29829 46587 53398 28223 78085 65649 19152 99807 25213 46126 65063 3757 59218 38959 77685 10823 88503 40139 94788 12442 84967 40683 96843 46876 25092 35806 23439 33919 66461 49216 96814 95574 73538 37551 32427 16436 70900 84484 5132 84739 36207 57955 1372 17553 70602 43079 42467 70478 5944 48137 32875 32915 97858 74290 74521 45076 98714 61874 58573 66736 78005 76781 15433 48853 64248 38797 99584 50889 19472 86548 13264 41316 87045 35188 77933 96837 35507 48940 94274 80152 78973 60013 72118 38604 10703 12051 64097 12781 23548 39369 6979 22310 39080 30734 42231 50895 53426 16881 11803 68988 567 13037 74071 65178 54267 94512 95733 28921 56955 36430 8416 64489 69585 13589 73072 64068 55084 57926 5586 47486 98278 80235 16121 71397 16954 56649 96791 61309 33952 55549 4179 71977 80543 22114 30083 33654 76786 66288 83867 62166 22567 94437 5797 58541 78043 34990 40356 60430 74039 68778 95919 89812 86488 29667 29336 184 87032 67520 38587 65686 93110 2937 98881 57133 67654 10059 22782 86368 52078 69039 40158 72339 44845 27946 67241 1937 73818 76627 96116 89372 44677 83374 74171 26211 5588 17125 11343 48952 19509 67613 98426 81003 41644 68553 16492 23338 12349 758 65391 47967 79942 39231 80383 3311 25820 37923 96449 23730 339 78922 91631 22985 92997 73225 95570 67104 328 88557 8666 62821 83040 70958 82737 62649 4309 37960 76725 19271 46534 81385 35978 33890 25225 53376 94358 39168 24534 70997 92649 35525 34025 82326 40270 51495 11280 11497 39390 64487 70678 11651 11286 97713 28617 58875 49675 8586 54180 30109 28117 2754 54467 19520 52334 15861 96894 43617 98965 70963 43340 14308 81086 3378 94891 69513 15655 31646 15257 96816 49494 9639 19842 50653 83262 74609 92318 33925 65417 94890 86444 75296 98534 97461 7869 81128 50526 57968 57661 52931 72709 18933 48571 52528 2719 59838 40371 55117 41419 31670 36899 93413 14583 54507 17802 49165 67163 6095 89977 13077 24919 45974 88524 25632 81798 79382 44999 28383 4088 49073 82393 66739 73920 32831 46129 96934 22367 7181 9723 22750 21159 84298 24931 66919 13675 16624 86433 32350 65422 44647 1960 57167 14920 26141 37607 1368 46467 37463 37077 98360 82558 99851 3145 32928 57836 1257 20767 52256 51589 96223 26347 59272 26469 36414 26832 50183 53833 6051 15175 63309 55592 4379 43317 99115 53564 37983 58614 34064 90455 15273 49928 46941 75524 83850 66737 10075 8966 84297 36024 53189 38909 1320 46676 44103 50131 12606 88816 10878 74350 34587 94312 35306 93436 62310 83433 10008 28990 60373 29308 39672 72169 25291 45637 66121 49590 28018 33369 48097 62623 33422 43351 92568 49229 30 91403 18732 36150 67194 36908 37172 87028 33885 45675 4626 78993 97517 58114 88765 35690 31830 90728 14630 58333 25390 17690 37964 40815 40486 6231 68257 86007 44776 91478 21491 40588 72183 15448 98600 93137 43944 83305 93343 10514 59902 24860 59410 89598 84015 4254 48399 18137 1859 90210 1140 95935 53789 45958 93058 26239 42384 36989 50612 50106 94842 63895 28076 18251 70334 28734 87872 93119 21725 99815 69824 29003 5957 29436 38884 530 94346 81652 49543 35970 83089 34040 76708 33342 99192 18976 4661 21534 58237 26121 12396 89366 57652 89503 46024 50132 1572 57915 48256 19135 37550 37382 17749 38217 81241 6352 45785 50040 21005 2197 90268 25594 48306 3395 27897 60052 2098 81715 2066 40083 83560 68303 79884 87231 23050 56866 38060 19428 38835 30396 13605 62882 45570 92712 517 64886 52640 44957 91021 49274 41997 70732 42585 11402 50927 55359 11278 78604 48342 34910 12679 58421 33468 25420 30373 7546 56008 44928 14612 32735 93072 3316 12688 1440 20777 30111 52601 85818 24149 18070 24121 50510 18785 15415 97067 99324 9909 72686 50885 10818 63335 42945 59551 30350 94812 60081 46684 31598 27082 20406 33974 39420 44414 58707 30652 36675 25577 2684 26019 34440 65627 6629 59578 46204 49979 10951 45070 32775 9280 29772 8941 26962 52576 28418 23299 82124 15488 15662 18964 60645 11254 76407 59107 48529 8554 19786 18879 63867 20030 47673 67082 51046 81705 3358 56751 43049 88005 21926 86400 9535 26675 28971 46940 2594 27328 35481 59736 75257 63832 72059 34034 87675 24771 44317 10516 1876 38565 36344 97880 90412 35178 99928 16700 78831 25391 98690 44122 76733 42155 50920 16312 15504 48560 29056 99311 56814 57301 7392 70272 62116 77094 37778 24725 52728 70525 27081 17906 43916 46986 95538 17648 79562 4180 23865 82579 35448 65347 32227 9602 68864 35112 86780 34856 65822 61992 5826 36106 81109 93379 81101 83777 26261 42453 9031 17867 47374 95250 7266 55102 4990 92410 40311 88252 58438 56312 4927 67798 59046 67305 97972 22471 97565 57051 64478 43137 75420 87311 36238 41543 7710 86516 77782 20329 95472 64883 93410 48531 33187 26330 63430 28970 3514 90003 93936 81961 47902 20583 37573 34870 46932 51677 42554 66841 38772 27097 92476 61930 18784 42603 3233 26839 28139 14015 11717 59925 51754 38775 77671 8135 40915 26528 36974 19885 4199 47236 36759 53361 29165 75180 11916 50113 96622 73222 84572 77012 76229 19934 67285 41385 43021 58116 55240 55266 95506 8762 94023 78339 76400 38457 56317 72751 83972 95621 49314 7094 85569 52536 41574 70277 63991 70333 80178 29563 8791 78885 35998 66147 52834 65933 86710 22543 96345 17165 28687 96598 69286 62844 14170 47227 97188 5318 46563 31544 40879 87356 56951 67061 91369 34931 91490 13475 14070 14862 22474 36724 97388 31121 38779 86814 66906 49750 14723 35816 55916 55273 54537 70046 84687 39692 46881 34751 38256 22791 56212 63841 43361 33298 97692 15977 47815 74526 86564 43620 62592 95024 61372 16275 77919 51763 75043 56871 23549 65980 58390 4882 48221 78278 84846 68341 27774 22477 43369 20331 25840 561 11477 4157 458 59733 91086 53594 22012 51395 61193 98490 45225 99623 90769 78586 24905 48503 97767 57648 4862 88564 23718 3995 49119 77505 31590 95177 32974 89040 40791 37121 86571 43701 73594 95655 77899 59744 92646 53232 51531 56377 70734 48268 27949 74392 64032 89791 89760 15032 64716 37130 1144 59679 52483 61744 96236 31707 54679 44454 28939 55703 84428 94742 88798 57933 89172 66412 28804 67001 67073 94715 54462 41049 30080 70204 20520 32217 20851 92728 52129 95407 63877 68065 1923 51895 36990 96547 76096 66568 54978 70849 27842 14135 94353 43445 95455 79764 22713 13234 29547 94009 32237 5745 16095 97831 38058 57095 8209 96115 64369 89608 82369 18941 62233 13416 52686 58320 33794 84049 21986 36839 85135 54616 80104 58228 48798 39459 46717 85556 36995 93798 68246 63229 47464 27180 59138 27508 32560 95442 66578 96341 3356 47380 65759 25003 22745 8991 76309 71824 18238 71454 39833 56105 17697 72095 274 19875 79173 75992 9341 52811 99253 42485 49625 91798 97111 52378 25551 83123 63400 31213 98823 92951 1344 61337 61596 51057 50581 1536 9188 78381 31504 25477 1184 38981 2876 21661 24660 7551 64977 94415 89410 32315 23819 14226 42379 71496 37318 59007 47420 80510 95023 51739 7633 87556 6157 8426 9337 14162 43012 2894 81328 25752 73719 89334 60508 67664 21250 81309 17940 51137 36154 55684 90244 46899 68534 5678 4522 24900 90982 8378 14080 98332 25869 60837 20513 61998 81119 48954 98297 40770 97405 48685 62295 39110 21107 31180 37190 99387 92035 68787 53906 69962 25405 19665 90875 67945 68372 96574 87802 15547 38436 40987 41001 78706 56093 87232 67122 37449 72361 88435 76338 71831 4324 21273 19349 33112 35089 75380 52540 54667 86526 31008 60487 32592 21401 26119 81175 64592 94182 40914 81042 75522 34329 96149 26021 5749 26082 51802 16730 76965 13990 99920 52751 58621 36244 41693 91044 57497 14887 32797 38695 64797 72747 36470 69478 74568 48009 83720 6073 83483 4672 17011 94599 9555 48034 20695 55031 39405 68609 52251 41292 16174 71596 8642 91274 7630 19566 96798 27956 45648 65849 8926 97134 7893 44320 8929 66594 70139 61580 92266 65746 12003 96959 57607 72563 58571 78065 86114 11305 45517 92369 64956 97323 20815 38047 86903 357 1363 82084 40455 81150 83632 3323 69371 92630 25340 25394 7960 21506 99349 47895 57330 47431 24828 33971 68451 48276 30936 64450 28360 71362 94250 60185 14633 35375 83626 20398 72440 9806 6756 38474 42548 49399 16983 92161 78296 18579 27201 24841 66269 67262 6664 29556 66221 80792 95548 6999 56055 865 50257 14937 81726 70384 37430 39221 11737 87485 61978 6243 81693 84924 21105 86879 48123 58647 66290 51311 25571 94315 42027 66803 89316 80846 14 77080 53800 52691 36565 26093 49442 14123 4323 20140 73328 18373 71492 95783 70576 34766 65942 48875 96410 64672 78777 28601 82032 2831 19921 78113 32219 68489 29103 11503 62801 49091 11430 74122 91520 2505 54998 40339 19963 94700 31995 72972 52242 18483 94946 89669 51899 17421 38639 7033 11569 47318 87666 82440 36194 386 67894 11745 67306 97252 86996 41329 47342 50843 48592 82027 73886 258 93276 21672 69112 52642 83731 95494 62171 14603 66112 31945 75020 32539 47355 30491 21850 24899 60220 86212 95632 19828 83885 66408 81217 35100 33858 15495 41813 31818 52404 62560 43518 53056 76064 53866 48795 20969 64882 77100 14000 75682 84521 83294 83895 41735 5651 9641 44939 59739 96062 71114 19928 50196 7872 9324 93940 29763 21449 39504 72187 95178 58416 1833 99518 37584 93971 93308 74192 26779 17561 94806 56218 53977 46558 13884 36726 90905 23401 29164 66544 26633 16686 67857 84148 392 26733 53381 35564 84964 354 43994 95925 47887 70454 29185 93272 93448 6071 32175 31632 35288 76314 619 28371 19677 54675 37115 42816 86816 92317 49784 54411 15439 72629 89490 67725 9880 25948 79306 28475 15295 33252 10777 85063 86727 71893 69358 50419 44910 67434 61284 22221 81002 26732 92282 35186 83846 18843 81941 12190 90777 43401 50203 14007 51987 38279 707 79035 71794 53835 26434 77256 45841 85678 53814 92955 77708 29237 16401 22921 71205 79197 39978 9945 21322 60763 86687 68955 92026 85256 64757 23029 97816 59537 96179 37022 46346 79809 49481 18234 39077 28459 91685 45641 97844 82105 97138 28584 23433 66921 19283 58442 38582 97107 82262 74994 32215 70690 71832 30047 9760 46264 83510 59435 94100 17175 15258 84946 48781 63237 89980 28554 55343 67724 59458 85314 79806 53352 4673 93408 92268 28557 62883 31678 88091 89389 27059 31955 82549 48515 76036 55585 17117 77960 18823 2826 34685 94166 86709 11957 10123 28485 67035 50634 59571 92538 22737 64863 92331 47312 77712 45572 68686 18468 95122 50921 58347 15654 82757 96482 19992 70560 70323 17883 64295 82523 51726 26883 36239 79872 33737 30912 16549 90756 37875 84018 44789 40993 44530 70628 23878 87289 95015 13257 37508 43336 13542 48807 95245 99612 24298 98101 17744 29692 34160 66075 98427 63441 69757 27434 34387 77031 20338 27018 88352 83339 20045 4792 74717 950 13999 48157 36233 58730 80223 71980 28498 64667 29201 12930 17100 51268 71179 77841 3778 38136 62526 24013 22901 56479 9286 36246 72618 85883 75457 11865 18723 7408 56038 16066 46257 49939 70736 95803 61804 60261 70302 81945 91205 69361 42728 95515 18472 19530 16234 37605 20817 85201 23636 22058 32091 52045 98416 31018 70650 95626 43323 95078 12855 17039 18929 41412 1824 5755 2352 64313 79156 94421 61927 4907 30557 58988 10326 73470 33375 46667 79368 39712 67645 25669 56870 59495 77188 14157 39371 16732 1639 97962 71250 88150 68478 87540 67470 3957 3128 35569 15980 87677 89554 9606 45597 61656 59114 83219 81827 13049 12926 35273 44325 77099 32231 23826 10794 66482 77221 65262 38524 31131 87821 63065 64763 67143 61172 17657 88817 951 20549 87728 978 17529 39466 75685 7673 61897 71236 80306 98484 69738 20099 20537 39304 52449 16997 53843 76109 58517 89772 36067 61687 41746 88916 86877 68721 20204 15366 32012 84262 38403 78680 43980 53249 85793 90696 56813 48207 30439 29487 9163 51405 15935 58223 72712 80979 28839 29738 16227 61671 45820 73854 14829 54847 53942 64521 5600 62648 78647 42204 50956 43935 25655 62475 73216 67495 33356 28123 64414 38249 21525 78793 26867 99143 53420 24193 56847 39095 57182 29240 22908 29114 35895 58460 98117 50390 86785 68996 74191 80566 17984 1543 33944 82921 62073 99747 90243 28541 62755 25847 5909 78382 72207 63173 44841 47786 69722 86195 95169 40607 70172 30334 78560 19053 76281 63062 15800 62538 74821 29194 34534 2030 53467 24620 22338 28196 75435 57692 75429 80203 16776 43157 72920 99200 29183 56491 44941 68695 72470 62903 94897 7942 47501 76587 1329 99408 68832 27095 52302 55754 79812 61577 86950 27933 42302 81032 63323 97656 1556 54758 74747 73656 50762 72714 75974 9971 3614 61639 11150 89528 11681 54729 32093 17034 91971 39255 55002 77568 97356 29365 33121 81071 63009 72280 21463 11291 42528 25531 54228 76807 50166 88619 63685 3497 38819 54041 74995 69812 3724 3203 14223 48082 57173 5441 19486 27632 18971 75165 84322 46818 61299 45955 1669 82947 51468 45563 86221 10217 470 68837 33370 88234 23280 80376 10164 30511 19669 10231 9110 59169 78494 29543 405 91654 62699 16867 6763 49288 96579 74441 90992 98547 51143 35795 86880 47246 31192 77425 26811 80324 69066 69692 80360 9867 86390 81255 10192 14100 56320 39376 75517 10752 97212 786 35866 13757 55494 97981 47859 64839 42151 17904 29669 13126 2966 26107 62536 84052 27545 32445 63142 40363 18192 87945 31163 94213 64782 59321 56957 8931 75357 79821 35294 87077 76448 76754 17847 13907 36471 16349 62453 40673 36525 84321 2716 87703 24937 36673 37955 31400 30119 23666 56391 59108 4719 24550 36345 44119 16848 77209 60514 77205 92183 84598 75486 92099 59242 3540 93305 48732 55257 42792 29658 8372 98956 36860 60469 74389 63592 82077 74181 19659 50710 10861 70819 74783 72159 65162 4402 41157 69878 65486 52585 51370 75589 90093 81822 43366 10087 92498 10834 58285 4183 34170 77944 63325 27232 78925 63754 14242 7410 72607 70745 59269 99556 31322 71394 33371 56760 26712 66489 6881 52351 28908 59663 58994 78548 25714 33362 47593 95556 12962 70585 77207 99919 94779 62067 67180 40635 84443 69185 69 92878 96041 46230 77059 47406 9376 18289 78607 1998 22653 60102 76527 91269 12524 38795 11669 16510 76286 43231 26061 75319 76799 5477 49797 67010 62841 163 75559 52939 26398 689 16238 54730 8224 62214 4000 56992 28840 52139 91627 68023 80951 42243 17696 63745 74894 35436 71910 59125 27585 66092 63193 94822 64617 42519 69198 14293 99712 15274 33565 38005 50122 49039 51973 60486 72416 23751 32080 88471 94593 63987 28583 31814 74655 88872 43706 58582 27347 23869 46811 78717 378 93096 69717 53498 85804 37418 94706 77217 55779 81053 22719 49843 72763 35840 53432 16557 38521 64117 84330 84105 35501 36980 36007 10936 24477 83247 1752 59859 38777 54099 91494 20192 3206 3713 4068 75405 63466 78994 62416 57817 64463 2891 85114 87541 12522 72143 78151 91949 70957 21302 9709 18759 12504 94738 9047 29727 4666 74137 75574 99272 28163 21440 35523 66362 41240 88199 36288 57784 76303 22927 72513 52631 58259 67348 24463 81104 53535 50750 24558 73534 94574 1807 70946 65232 9160 96793 73677 8350 85042 71338 71535 67852 80278 62277 76798 57393 10004 54839 80415 47633 59682 83042 86649 65884 47562 35997 70710 59299 40847 71737 9260 42804 29364 2182 76099 16572 71695 67412 43257 63720 35394 41424 33194 60581 80663 37973 59753 14797 72971 50788 17414 69600 34486 59977 27736 83677 45881 37416 70053 20584 60367 65161 34426 9178 7227 55537 22079 65957 53201 87372 34145 77470 61582 11222 67503 89073 2764 79438 80462 38651 8481 61524 45481 25202 96877 34861 17530 90026 65819 80105 78571 1208 82972 56389 83071 97837 33594 47314 36630 61451 47634 43069 49574 48307 97961 4110 52060 81774 18428 48687 55218 78098 25239 72215 68294 35399 91000 52011 86911 3575 95673 89928 94445 23466 73344 40239 74679 31471 6582 98757 83602 45020 34846 62413 65462 58749 35677 43172 97983 26991 27355 25021 50802 18480 25575 57254 68097 10211 61397 91896 79281 77953 91872 34316 13066 23906 96558 14417 95396 9152 58726 3608 77494 47883 44563 3462 20268 23654 98643 59168 28651 97883 76388 3837 43356 53388 22963 67987 34261 2888 5267 59343 73793 75595 13128 57845 89963 87186 66843 88834 71353 50890 92426 60600 42212 34511 23846 89733 21242 70795 56889 69502 98858 25483 80738 61467 63281 13381 50052 64589 93172 94663 73794 65887 35577 6815 17468 82504 75842 92346 38118 69136 61968 19728 75702 3723 83216 87468 68289 91438 78230 20902 23581 13879 41565 35821 74011 2693 59026 45130 2916 52133 62652 15281 57292 67721 43373 31828 93207 92593 53776 81122 33023 7816 13858 77769 66595 52842 58134 51913 31857 31305 69505 45251 92673 42092 66089 57706 78979 69820 28062 47800 52143 39923 90506 54780 34649 28101 34753 21216 19893 21470 8283 16447 9445 45557 16683 39227 82667 95920 13640 94185 62926 98193 47149 51503 50808 93257 62272 53242 54202 56538 13694 62701 53645 4380 83594 38791 3729 18315 82744 27806 13723 79400 6372 90665 75568 33349 69681 87595 97954 55963 37 51440 35057 95581 99857 79471 33380 42870 85253 70504 75901 84116 25042 62515 88600 40394 23136 66757 30919 94308 94433 7835 36693 18323 58678 89377 9696 7752 25386 6553 34289 82944 56070 49182 69534 94844 54680 31310 25286 70983 91163 29874 74406 89304 34563 26374 47698 10854 52628 19914 85778 60063 77222 29119 84393 98664 93145 15922 20009 75515 60549 2536 81738 34439 14680 97457 86115 70400 42737 97308 79317 82187 49024 77550 76573 18857 94047 77928 83078 91816 77633 22443 93298 78335 81149 41596 68266 91934 61122 45999 19033 29653 21590 25878 74383 87378 24737 59396 3063 6915 45669 22293 80681 16517 52459 38150 81973 46662 5012 3799 78531 29443 40654 82061 94540 52172 24068 1114 47935 86120 25636 92197 17980 33458 70905 27628 93643 89971 3453 4519 40905 30185 76188 48661 96741 37067 12881 96388 10657 14171 2246 46512 41057 50371 55352 68340 22968 615 69293 81383 74156 74756 46068 97906 20478 40551 35746 66200 45096 94359 73160 31870 68386 45313 96104 47719 84672 24386 5696 53370 90062 62792 34578 75200 80725 42626 18714 96833 7837 73784 77138 33681 69689 98712 23557 54086 17158 15718 99812 77325 44972 67200 11901 2564 64963 74558 90072 67009 13175 304 53071 45031 79443 76440 34920 72795 32429 21641 99300 46364 84979 65211 26947 87317 24066 18223 97627 35705 97506 40250 11412 75942 32500 10185 53790 10432 99206 86136 18880 77733 63587 25073 97892 36618 29397 87343 2063 40024 440 96593 89312 22946 17023 90858 53816 88117 58147 26920 28067 10994 53151 17258 75628 9040 70093 95033 92571 1148 97917 79052 4153 50395 10680 36168 84198 6740 64188 47993 57477 38454 45477 88115 74570 56766 58451 47142 15181 91032 8204 67835 76385 95242 9889 31023 37929 42716 41367 47597 45554 87679 4049 57336 45636 36355 43179 33530 12357 56101 57800 66771 99888 52369 58362 63035 38427 5275 38821 93943 1094 13470 54384 88045 34165 84506 36082 17635 62357 67461 24684 38180 6592 90060 43429 25006 19546 57209 41137 31463 86047 36158 55366 65818 13971 96352 4880 82484 40106 10041 69914 71668 27127 59112 48419 52219 67441 26903 63927 1358 34242 69218 74837 78723 59278 18334 82697 53668 6639 41978 55090 93530 30569 95869 72087 9834 83349 74199 12997 44370 39302 69023 24460 97727 1459 96759 62211 53481 55679 50597 65672 48008 16995 6077 23297 79082 3315 32382 67902 7295 42489 2801 94906 56711 32825 84553 21871 84696 93430 38505 53430 43702 80998 65369 80683 83010 16043 79601 99550 88926 8656 5687 95404 56797 1317 45836 49071 72445 50097 27648 47109 2265 46922 16463 83619 2294 89722 35110 29155 48727 70149 51068 2862 11042 50714 73338 32673 64027 33729 92299 66059 73729 99705 76945 59106 33469 35908 16486 91239 48395 48662 15163 22156 46583 99059 97361 23043 93465 28045 21904 9730 10367 43804 41631 61325 55462 26200 65832 91926 47362 19981 33265 96294 66077 13425 92278 66035 33517 18854 97824 90442 9269 88611 35600 20106 73724 99836 30549 46005 95111 81371 59447 36639 72554 66989 64403 62570 4949 35857 95582 58729 87750 43622 34095 73698 30056 61544 98121 92521 92475 6531 86855 91500 23683 80579 75298 57197 17728 52225 85396 4524 66280 92353 82279 59892 54239 35462 1749 19198 49604 41156 45792 96551 27271 76248 94930 25663 25179 77617 12472 15113 27647 67927 22219 78983 99605 72725 15300 23431 83702 39984 86815 68322 83033 49052 11192 26542 93505 3836 2341 90111 86108 45004 23455 24727 15024 92765 57737 13862 43516 56482 34619 73255 147 98852 1482 14101 50091 78378 30735 82711 62642 66839 75840 19026 252 29648 93791 30363 29959 14275 37598 58148 34382 91314 30908 31577 93361 17936 42731 28414 62799 93067 1180 77528 73723 30252 87053 65806 95304 82747 14282 59708 68013 59236 51579 72743 71609 54339 61507 63525 71126 24278 794 10618 6522 46324 95898 83004 7685 70298 31241 31753 97404 92566 74793 88336 12092 51035 6478 33748 49781 43268 1729 14924 26444 49260 46357 36829 86396 43111 9145 41418 70124 37209 18742 26195 55795 97389 25267 92749 3648 2490 78539 78101 71375 46784 78147 14526 46909 28455 9036 65243 46634 71084 38551 86359 63578 72571 74618 59350 65879 96184 8044 85796 98188 87196 24599 47196 10172 59160 57040 87235 31020 11530 23644 90948 64596 49836 11368 65740 97909 46428 22212 36274 43589 50372 76117 14725 75841 17741 57432 95007 94687 76699 10197 27930 84863 99103 33482 79997 87544 8245 13167 41777 62101 4681 52723 35426 72056 30341 66896 16840 73226 58705 14587 26950 26199 87970 26036 51537 62772 49303 28972 52993 1990 73168 56500 72890 54530 27249 35031 54515 72239 47425 7456 84251 51209 69249 79112 14916 64385 11584 30855 28237 5861 2218 49140 75609 59745 42274 50687 86306 31254 9449 74063 14125 41112 86587 16929 6119 96386 55239 21802 80059 91310 91180 20592 51244 60547 11678 47287 35503 21923 20620 14386 29322 22545 35041 2338 19503 87300 57979 21773 78167 17975 36758 32421 71366 82779 99475 18747 95361 75004 21386 95454 47729 83903 42391 45948 22432 49133 45458 44550 45935 16654 8182 51808 856 43677 65511 35362 98637 60420 59515 4290 58089 83311 73768 77572 62609 70531 77531 10879 45718 73692 99936 86164 49343 85113 92212 18762 58873 68146 3345 36646 85558 40125 90398 73892 49045 92209 17920 42751 75313 55719 92006 92594 39131 47604 46491 777 14875 45331 70653 90573 60699 48539 87724 4628 4511 66785 2963 14233 94705 72248 19539 51083 73626 57669 10165 82466 83232 71303 7298 1611 81334 48984 16070 387 84314 45621 38067 50288 20679 16972 79049 38421 3623 74361 97875 49353 33146 92411 86107 98651 99360 69910 68394 58265 76537 71519 5535 3984 79473 11686 18894 98432 97866 5383 33402 60219 94662 87698 44708 18127 58008 12511 26875 47971 31330 84210 37497 79226 59134 78564 95286 56799 82472 55324 43450 71005 58288 1043 33465 17195 58222 80748 78559 94508 95150 56622 10708 32614 20458 23120 47569 31482 88233 25040 85725 6837 82877 97704 30270 9604 33986 93140 1809 37499 86502 39720 25931 65736 8206 93373 78720 37005 8910 11502 78596 69115 63514 85939 71164 90581 93047 18789 67007 73407 286 45903 72173 48922 5331 33714 85749 31736 13880 31410 10270 89686 87386 68948 35251 82581 62911 25603 77303 40036 69458 97661 12616 51015 10390 27725 61905 65143 35986 52919 48161 60799 17819 68932 48978 62663 27379 10327 45442 20101 62739 75064 83001 57334 80111 37600 4440 42281 88531 61734 68862 42199 78343 73633 12235 74358 72247 70283 58809 6817 341 57392 44429 46109 45131 36996 27686 65025 15218 58514 22231 84132 94602 74142 49256 76842 85568 45758 3599 56705 71666 18402 30536 47903 63549 22597 16127 19772 98071 40609 36561 55263 9301 24696 77974 76678 57750 28009 6868 9032 92609 28421 43374 9192 3340 70455 77144 51005 32569 4583 91370 10538 48344 68191 24769 36126 31877 44156 81766 51251 68392 97177 23147 91758 40062 5837 41710 13553 85805 65568 59666 6935 56228 76095 21680 26810 19385 91706 94688 54040 74571 31118 16262 27431 57413 24372 57630 97374 38540 71827 15322 33307 74531 35412 89 50564 49591 55694 11915 70023 48258 98731 18767 69008 98699 74272 7220 37453 98271 54896 4 65413 33260 28682 71507 78587 42430 7169 69934 99697 68462 31499 31561 68078 98743 45414 18525 83864 18051 74769 10658 97625 24573 73547 99417 58446 94450 5807 77261 72786 934 33242 56455 26258 6532 29632 99600 58138 3470 48487 10555 44568 5066 73297 82331 56437 28668 38193 69547 57338 10431 22311 20230 53399 33117 44267 71738 5641 54684 71918 52681 84546 5673 50461 82993 17108 62490 86223 42984 77510 46304 97999 51403 38085 37868 88418 8259 63598 87900 84684 65209 29765 1209 78525 43099 18237 24088 53503 46041 5044 57914 98540 15702 30291 87673 90683 52247 92033 60359 99492 54129 62471 44007 67651 26956 55004 16858 20706 6310 91804 34690 63492 77551 60387 93722 99767 9946 43803 16111 42769 9546 75356 6183 48746 38373 34141 67218 98736 58476 81909 10140 56083 98918 47289 81917 13686 71036 42718 31973 75286 915 56309 77778 30490 86479 28949 30150 53640 64677 74149 18222 4506 7093 62730 30579 62095 76757 4286 88914 88921 4065 80834 45527 30861 71440 29578 47285 85925 3538 89314 49801 45256 52228 8533 97050 78909 1835 24308 4730 93109 37080 39676 78377 2217 20016 60817 862 83391 41433 18163 46177 33741 40252 42481 78685 2298 56831 71028 51919 64990 60777 53773 30249 96351 29932 55208 73378 98573 23291 2087 45647 76430 86671 19895 86620 60586 16830 12632 47284 2253 28031 76426 17097 91691 54398 46035 25107 25986 1750 82386 29597 83472 25263 38805 45169 97021 84063 37513 67564 86380 85248 6672 64342 42270 40557 80157 74652 17072 9099 44922 2391 56376 13143 44091 73310 97362 88571 73035 69704 52570 13113 7129 73419 74999 22591 14543 94377 21265 7658 67136 5058 49830 17737 58835 32966 44354 7521 55742 14330 73963 17514 69097 90143 52849 62165 60598 6732 64190 17534 3572 24883 87817 50860 13038 68329 2426 25561 96020 72907 71100 70642 91981 52407 22364 78443 61434 25521 61334 59834 4357 26210 67273 35046 92854 59882 42189 27727 69999 52478 80180 72085 9565 83310 21210 36620 79586 44407 79813 52092 5163 59204 63926 61466 84164 50624 19917 57019 27137 56594 19101 80561 45839 6475 89756 78348 48091 34993 1200 50482 21423 94903 69153 93088 1715 92672 73199 46269 42493 41376 59154 48475 21042 16260 69897 95533 22911 55664 87743 30773 28382 82438 17623 68512 7005 45484 552 36956 10271 55558 21924 82689 78050 42194 1446 11386 1490 27037 64781 12048 71290 72303 30137 9911 9018 99299 79646 70982 44200 91644 6981 20825 80798 10195 83344 24309 72934 76906 71940 18866 89145 19805 37895 64330 89721 43108 18990 83883 13107 65472 4669 72761 3406 1513 67751 18638 28187 20802 74669 93708 48947 6498 72922 891 36629 39506 86005 21995 78745 2970 5926 40888 18268 61037 96440 98292 58248 84048 82481 45215 49300 58759 83581 75980 96796 11527 35457 21891 16497 1857 96409 52703 54050 25254 33863 30267 49096 48428 89295 56815 81820 99427 34443 25281 76709 64104 606 81662 11547 43438 22878 31409 37655 47451 69330 74595 22583 43178 49614 99746 28441 11903 10953 45397 95117 4045 95978 18024 1699 85195 51333 48489 33720 56924 53630 51685 87242 95814 20588 21098 28731 32241 94739 84397 63 63396 55244 23246 86811 24432 65441 9550 45989 72394 78287 33 31987 11824 20246 7262 85255 61229 8296 29018 2131 41368 32466 43128 3456 78100 64306 31535 83302 91793 1434 42541 14694 92783 82240 18637 35958 9104 74246 27473 71639 28918 28462 15635 33169 54334 36159 66163 95901 1928 40219 21552 33067 95768 73038 58595 82984 2997 27940 99559 16259 59916 83844 70396 37986 53867 93653 14211 10634 68059 5006 28983 85183 39444 97673 87883 97763 11139 70846 62350 13268 16753 53720 78311 51161 60119 81374 36896 81133 48630 54349 18923 44654 43140 15779 11718 21104 82367 47568 43335 74211 66019 47868 99473 67970 16105 9539 70240 61180 15628 77280 1157 19479 43987 58108 57269 36555 23587 39967 25244 8527 10601 68374 47177 18537 9999 85185 17452 1591 91371 16038 39799 2748 14273 66533 10890 59167 24345 9247 79770 54776 12220 40221 4869 34169 93124 55575 41504 56597 54308 86127 83708 26978 54371 7782 56888 84742 66315 47020 98946 80713 65190 75950 52054 9884 34969 2397 8531 46835 58332 67481 18729 25699 16375 58224 56090 40188 22121 63413 51692 56980 90851 81229 9901 91050 78958 79134 8499 98715 63120 99655 52372 32305 38267 73727 59526 4303 98758 4255 91892 99068 46076 22041 79100 31895 59304 42507 33313 37456 77220 37898 5759 64363 99502 70512 49470 17405 74771 18301 74744 49357 25078 50562 19886 23261 37176 8012 74311 22122 35588 61167 74941 2682 6381 45630 45980 12978 67573 61645 88185 61606 10624 80595 18173 69740 242 26206 46960 89344 21749 50409 17357 29299 69710 85928 86550 67214 31338 4877 88266 78952 30424 21166 9310 85418 84480 8073 84990 41976 49735 24350 44112 58035 72768 40969 66107 71837 89754 94983 99093 68886 17430 56910 28348 54012 71692 27571 95590 17539 60462 46578 15501 31244 58627 65058 72434 28743 14347 52208 63150 50247 19330 10733 95867 18975 82548 70601 34287 47490 49595 49008 20857 30947 64665 43561 68737 64172 46652 14121 1077 4268 65572 86982 6599 90303 80760 60564 97057 70111 95837 5844 17287 91972 2281 60294 19697 48617 26571 24603 68354 29113 22003 9668 91814 77180 84153 76578 27062 92028 43398 65177 74152 67871 14748 1347 40174 85000 11068 18123 3353 15108 65313 63622 14164 59691 21426 23483 21669 63414 95970 24205 24353 50400 62462 88526 68876 42510 19158 28694 69211 5634 73321 81689 50105 18494 81971 96156 66329 42621 73888 30288 4425 89692 87322 97693 28912 8901 7326 51854 72771 52339 62129 26989 1469 31560 1664 93076 44136 1921 54053 12865 99075 61601 35981 48114 86578 95370 90321 21092 23726 6211 71000 42546 52284 19165 93858 8315 60170 85593 96801 2418 64162 56686 19864 32164 12133 10853 82126 85537 31807 39019 93227 71282 2113 35630 8475 93531 23527 99688 51600 40012 29979 14576 60674 8898 91794 96725 40769 52747 26873 56533 33385 875 88538 80199 98787 95074 92115 2112 10150 14651 36563 36976 63814 67126 14344 89068 75675 38219 90053 14071 86776 91396 32520 84275 26301 36475 20448 38069 86836 1528 90729 73043 19389 93482 27185 24047 86730 50933 62428 16073 19741 66608 16118 53358 32780 63611 55514 49235 98208 80771 62239 90964 64239 78409 26717 5319 71719 15813 38137 64804 90076 12512 22032 27591 38106 34132 50596 54213 57713 46502 75047 9480 32511 80865 50331 60863 35642 97630 22584 20597 68850 5736 39186 93014 35772 57185 79655 59339 9060 38864 288 54227 37798 14399 16030 90274 10202 46611 92503 44358 57681 99183 24786 21419 91963 10346 48284 13266 25102 22848 77714 7975 64612 11993 44597 5482 17055 12016 97918 71678 15751 63643 59553 36600 78978 37202 29290 60729 99193 11107 63465 71963 4225 79334 70834 71313 56238 96922 16154 4778 67603 96244 84373 39812 1453 22070 12252 82824 56958 41793 96851 61581 89684 18695 7163 87995 21294 47179 14091 80781 11609 52877 63534 93337 74895 36326 41173 48722 58468 92383 76800 31210 2711 32099 62064 72792 96701 79641 76233 60229 58650 2609 27551 50374 81346 56635 12954 5081 79834 79595 44072 66432 815 76744 22405 34515 7639 55312 90584 5277 41869 68614 965 97895 7896 93161 71735 23900 45911 35391 58732 60538 5030 97677 40782 2867 38497 81403 46562 49409 44864 18340 65842 94671 49266 94405 53939 9166 60974 1079 95573 87521 59333 89125 12953 37706 4820 69461 38387 82758 38976 13408 42482 34976 82457 79974 35338 9095 46747 75856 18833 36828 80623 73585 51106 7653 27391 58436 75793 26494 85426 59642 99402 83366 88183 11565 76310 12175 34754 92707 42245 95545 94369 97691 50189 20414 34720 80821 55655 2745 26918 82096 790 64121 90868 31790 19080 19557 27392 74656 98411 57306 31142 31966 39507 40088 75748 6123 17040 42454 33258 526 50120 37044 15015 23381 78048 37730 56911 27650 90211 40437 828 86021 99459 95166 8968 57675 42957 19116 98729 63381 40596 48326 16805 32431 58846 86393 62535 14932 93259 100 91079 18873 82257 65829 6440 17586 53409 75711 18421 13256 72401 81981 85110 90715 28669 33357 58491 27726 14517 18112 59095 72868 70179 28889 88261 25085 62500 47588 77043 63226 661 35898 14334 18517 65498 89748 37248 93514 75223 39038 30163 37099 56696 53156 82828 66311 89886 65122 5212 84387 60594 19967 43238 7373 48577 56142 85288 43281 54859 79810 26246 33419 22407 48387 3049 31251 39921 67211 65714 67403 63295 58122 82718 15146 75364 39855 89451 81379 19816 91511 46367 91518 10365 80079 59400 73423 15001 49553 37276 91690 96029 33139 24820 24002 84785 33123 66007 29344 73368 40749 20084 39225 76008 95633 18797 9977 50130 43777 299 80212 23476 48102 39741 39242 39659 48842 5613 19975 956 14265 94427 29309 43226 22047 91959 53587 69724 56094 57814 97030 86555 62949 37702 99754 56637 39039 8089 87985 96177 56176 49319 46089 50703 69515 42633 99861 3753 33637 79066 32937 72257 70044 56602 42148 20718 77481 39781 72443 51134 55406 75171 48524 18209 7314 94361 54714 92246 20130 547 69323 95260 26069 19841 92178 43147 32058 59412 14619 65089 73355 46688 77872 37181 24039 65814 17850 1695 22130 21238 30820 93767 37220 99489 4985 9694 1825 2605 42915 15297 3019 57467 22533 52450 15394 21834 4984 17068 25851 89797 42037 92848 92768 75115 19434 36008 48895 81716 98895 78243 78500 99971 74037 28728 82375 77978 41615 29199 20446 65460 42234 51704 91844 20912 34236 40979 59352 59110 89769 7076 18347 7090 40266 44935 88148 66324 27363 73303 55183 5750 4001 85705 52159 28608 48197 63850 68149 82146 81609 34938 44330 12792 43658 33833 15833 73565 69128 57881 4298 24635 78047 14263 83291 81793 687 51203 57754 32191 87517 50171 67012 27649 38833 80448 91980 3672 52653 47212 5650 18677 745 59870 68473 39387 92328 38566 29188 64036 38512 20270 10781 83186 22754 66633 42668 35627 58807 78041 52055 66052 49487 49482 28146 14069 93879 61554 16357 73532 43908 34710 1604 4845 53580 30248 7726 69906 1734 61772 81522 13207 72799 2967 89994 46651 63801 12808 86131 53675 93869 8055 85699 87426 36449 42888 96157 22771 77524 2945 5362 5403 42299 69044 92604 49562 4041 2616 72104 38971 46773 41472 21497 39767 57632 66150 90336 97850 60813 78768 93941 32460 94297 21079 74457 68485 23405 69480 56640 81556 34286 37694 98786 18058 91257 68982 47433 86064 78496 85353 51225 51017 24301 38620 1802 62039 96839 50614 15797 90624 99989 85584 64492 8947 69616 67694 85264 34119 77762 22321 91726 13987 64333 62869 46707 14284 34011 7339 60561 4314 4032 64459 95272 76589 52370 25023 29128 80364 85296 68991 16310 29898 92590 29933 51360 10608 69985 3415 17769 95831 34935 47029 26094 55765 48390 24992 47986 34096 58450 47015 96640 59694 59593 69635 16993 30822 2828 68919 32035 53169 69205 1000 64515 62244 84301 18231 26772 55123 63905 87590 70998 71224 44732 77652 46317 76766 56734 52179 22882 97913 76159 21954 46614 55593 78505 57287 35699 13498 19792 41037 33118 21564 17044 31082 79550 21051 51188 6793 77598 68160 29867 65299 18518 37450 6649 7025 14613 6306 88188 23511 62268 46516 9079 54018 3404 19255 2444 94611 82058 34888 41357 5007 38222 39905 58860 23021 70188 22661 97435 65916 43822 70730 95281 62437 59344 41611 59549 82542 32392 10368 36494 78333 57175 85906 64833 14849 42014 37824 23887 39159 27412 55613 23566 45525 5599 51485 68195 42026 54902 52186 46048 18644 99203 74391 65808 52583 85237 35459 36700 10424 89576 79986 91866 86832 7955 8321 49850 54441 29770 51040 48676 19511 23862 34859 68307 93479 8392 2887 40124 3683 89003 4946 56897 50401 73674 31517 34979 49996 17417 57959 76467 25080 93716 59860 40324 71784 20903 33687 54778 83179 57783 56923 74612 92243 4853 74170 46305 99480 44151 77527 88695 25273 85350 10463 96616 66630 50654 65614 38096 10547 47790 84302 89221 1022 84811 45187 68379 92290 17017 63883 63235 75687 84916 33243 10903 32258 68637 95479 44069 65253 96120 19461 80182 96101 26794 8758 54096 10129 54387 10330 45797 78724 79593 70797 12703 48346 22767 77321 88520 14605 90605 2990 40721 21211 53684 67103 4481 10175 40146 52645 34321 66399 89318 53141 79347 95243 97593 77571 39065 25671 89611 39141 90222 40528 84128 74274 96946 55049 86172 55681 17428 8989 56613 3663 54146 59973 54111 29777 94636 75098 26441 4762 30055 44081 42647 23605 16060 99841 62935 13247 24098 30548 95211 11874 3932 6502 58239 49619 24563 21884 6834 96169 24659 87357 11220 38622 47710 24524 50382 8611 84119 13340 98793 1308 39198 49178 91609 16741 50440 325 8613 85138 45628 26281 24694 85984 10641 6617 29584 77143 96132 82042 25164 86590 31372 46589 21898 87588 48597 97360 88182 54955 87648 13637 16471 14814 57730 38522 28297 96611 8056 58359 28245 68405 61048 62692 80971 16437 5520 82906 67836 11425 56074 41371 94934 45988 73753 24206 80316 22 548 76129 43771 22483 85424 20866 20019 84918 20149 3996 93288 21214 48377 83678 36256 14168 62016 56355 17431 95986 26902 65269 58913 77632 49955 53964 62355 58930 49502 25861 91676 4299 27256 58532 12310 43063 9564 32419 52382 5485 45650 2668 38439 50488 86322 50352 90267 74745 17848 80601 71153 41970 60073 10753 15634 14677 95717 25974 56293 6926 93573 9461 73137 55567 89067 16322 87702 33785 78536 67560 84199 61746 34182 32238 3065 31924 96337 87968 5169 38867 27322 92676 50317 81788 52912 24126 2027 80112 92158 49393 47043 64640 29625 82450 88717 85207 48101 53707 57395 34173 75006 13194 7162 54393 8404 45855 675 70620 79991 27912 79177 91005 53945 70202 12627 14329 618 30880 81422 67468 65220 42741 4538 46914 36356 11767 77566 67311 60096 31174 39935 66901 12729 22804 35024 1780 70052 64661 88190 27089 60719 40507 16021 5517 89414 9410 33923 91031 506 63485 10048 7206 16101 56382 15319 89419 91638 87219 97280 32577 58712 72322 92456 37905 71828 9949 11460 54203 43688 56921 19355 46336 35669 51377 30316 34398 74943 38471 47180 35300 81050 15438 83387 7396 38352 90450 62110 77266 31492 40248 73643 93981 85517 89086 98595 57258 56730 60721 39438 97416 60887 12265 55569 63925 49708 71373 29529 30561 10408 8711 45561 89675 26456 14406 96229 16371 8448 43818 43267 42336 54871 85879 80229 71921 86868 34773 72893 3843 98856 27189 82057 17105 75861 52646 13377 96777 18573 7870 81939 49692 78611 63665 53931 62657 41202 23709 7891 33940 46800 16243 47105 30050 43802 20539 73192 77689 45707 94011 3748 47681 98487 17336 92425 15435 68385 60286 25599 68254 86209 61835 32001 24789 80692 32733 96522 47230 85146 53826 75134 35455 33204 44066 66017 89150 37934 79854 45392 51535 2982 67065 56947 73324 58169 52841 45695 44463 89936 72736 70337 23134 43131 76114 54910 8331 5286 26929 27562 26724 4801 25906 99095 58327 79130 1680 39086 71812 37217 27462 87718 91526 6311 73680 59904 74646 68773 22772 78149 21659 57131 21566 31161 17238 91481 80983 38221 61079 80640 57728 71319 70890 89879 99692 42202 82506 6570 39856 24354 41562 21984 96594 54645 63304 26850 13395 57778 44383 28850 58443 77636 72398 11693 22353 52710 35463 5015 1466 50942 72667 98313 26808 28792 34577 32972 33680 78168 86125 29951 34155 94151 58072 47557 83477 93427 3542 93946 28010 89626 15097 78124 14843 19523 58562 1357 23743 70154 85150 38611 80268 29871 4186 31789 37835 26574 27105 28476 47900 96318 25591 92642 9942 57853 16412 52431 14756 52145 15767 17291 19201 49696 42771 26468 15302 86771 6268 32944 70449 53741 64126 51571 18138 8652 62259 89839 7283 32285 24215 499 77081 66501 68281 22549 1274 22958 47652 48214 68134 32084 31083 65202 73515 12099 48844 21227 19789 27478 54917 5776 65697 52946 50439 80992 74469 28697 73671 33623 35950 59513 40151 97566 92482 6421 80315 5311 10161 82770 98152 21946 64566 8088 37501 95298 7451 23914 53085 81786 19961 8572 8457 69415 3725 22780 96614 1088 12567 58833 19795 46918 88780 35021 44018 46093 51455 12826 1199 90347 95429 36868 97208 14355 92600 92543 54368 43640 23766 81895 44763 13489 3030 88602 59192 26891 99370 75454 48285 53478 48447 33651 14994 56781 13116 14239 53474 22806 91608 94335 771 49967 82748 20511 80260 19733 87122 39860 63148 15016 35856 48956 83043 9731 31106 11451 81355 82300 49966 18717 67590 67986 5349 92517 19313 51696 17067 67093 70042 77353 99418 16321 42678 36357 52574 48155 6808 39597 9595 41578 97947 59446 89825 12991 6646 68351 75248 15198 61689 98983 97114 49772 75606 60888 75469 73312 28937 88586 24103 57449 1242 73373 16540 46124 43295 26927 91849 42624 16465 17418 95391 80402 37300 34089 56458 5564 77855 8141 70571 19032 3139 57349 81817 63109 2573 37654 30982 12940 5648 10248 51309 68819 11184 57918 33101 48621 99265 68942 37886 26773 96423 75825 40619 15404 96271 32975 40116 57846 80859 28254 21083 4446 55262 12973 33640 79275 15968 6864 7523 32433 90029 15790 99275 56716 8253 38298 20278 77514 39327 96932 10420 9902 2061 11151 87454 43835 96408 30932 12098 79474 33622 93906 9021 27558 87971 58812 29456 98900 44205 12430 19391 54979 95852 37646 85295 93129 39021 35707 28488 52350 97671 74533 94365 18883 29429 64908 5883 54748 10996 59565 35302 42090 28550 26214 26840 70444 50975 82502 11811 66138 40018 96021 32722 82341 37465 73959 942 89477 90789 44204 45158 94422 72530 37240 69832 93842 51831 269 31116 40995 27821 57642 30498 77146 60710 16693 42438 17489 66129 2974 43645 77522 51840 29024 21385 13895 31204 79878 51567 14673 33831 25211 40658 92939 87838 93355 98227 71550 93926 95719 18002 21483 61034 55174 84865 76562 52708 6369 80001 31282 39864 16877 87126 14103 63329 87958 96815 95132 12064 97429 15839 44631 54407 23913 69065 89137 34167 34408 32494 24142 8548 60884 12583 42907 97952 57549 35929 12753 2222 99902 19940 6248 92174 25709 55513 14500 92573 13224 90577 19356 48995 9537 55409 3602 79653 29786 62266 49815 27546 11705 8463 46053 86973 61191 89572 50441 51318 33793 1946 48278 26254 1638 20789 80441 1272 69216 25312 57139 54172 43304 37585 43183 8322 71201 53464 52840 8125 49946 52659 21358 17900 44948 57455 23854 57922 43763 6003 60097 21471 78470 97813 52081 21611 93213 10511 21993 9463 87751 60180 12198 3558 71709 21619 98093 90912 64700 87413 11514 39179 5213 19543 60698 75855 77814 87848 12345 12194 40747 35274 26501 22261 48287 29254 63095 91381 71087 66451 7995 40515 98625 87306 82896 34741 4910 32071 29532 26534 35582 63821 98285 13232 5426 83252 24754 51794 76412 67961 87932 59622 11166 73208 91254 79326 73365 50822 81290 39573 69953 2964 76469 28721 93668 17658 56260 38888 74363 41937 24554 48030 5488 10001 34821 71943 1309 95208 99002 89638 98367 12324 60489 72254 21424 66523 73589 4015 43241 1776 64953 87451 16106 36042 89872 33343 35522 42700 98619 82964 74087 33297 95051 94871 5534 66944 37719 39084 62143 95207 55971 98435 8047 99391 98042 25580 82203 99786 7825 65732 92781 93218 17918 22360 82572 50992 6473 33740 2959 47283 80291 12603 88703 14894 67715 33389 97144 19658 83182 51321 98040 73415 72323 4078 86467 25039 32375 89147 54844 34232 8830 8965 96647 118 19065 87450 9804 27086 85772 16197 38418 48242 98008 73123 72142 97326 93469 93945 769 59794 69245 47197 98919 63194 58740 53725 44722 25635 51425 33090 38509 22334 59567 62031 16649 23696 22648 84796 25898 34718 73426 32600 33661 83953 37258 89066 66946 16563 89679 75677 11205 14353 11844 18272 33141 42346 14492 64813 24053 65899 99661 17440 62828 91423 31946 95432 79322 81672 71857 78353 20094 21520 64793 74502 33763 13444 29244 66230 30827 67146 80295 64116 61059 82192 65044 44275 65471 69908 20833 64131 35668 18648 51813 22090 30978 31325 91452 81384 90717 55127 37720 2755 24291 51346 41857 14864 63394 18721 82227 30460 63298 86680 6780 31664 7661 86749 4117 8229 89548 75428 60014 37455 46083 85056 43090 1541 74417 66422 72687 13538 82675 38931 42849 44660 8353 7610 53650 38630 63843 24825 39413 14326 69633 93724 60846 45941 70687 49832 61219 54612 99022 63661 93939 89803 83991 46484 53054 10913 84327 14026 47010 9705 35878 1285 3375 12920 44786 94880 76588 63040 70898 41987 43277 87277 23161 68054 80843 98878 12303 85189 29717 93617 13955 61685 98148 62188 25099 13519 12418 29868 69007 74768 82589 44458 1913 73163 93543 22393 74711 99882 81331 19890 45927 53966 60580 4765 61842 67608 52084 29748 94551 61389 97939 90846 53693 85382 61150 64123 81030 91283 64975 79917 9374 37027 19973 27307 49552 87754 42170 74212 88099 38021 28720 44092 13661 2273 5374 33529 26442 9103 79831 98370 54301 88089 32492 69344 49079 74813 44477 85496 35904 29616 59451 15206 93557 94563 71310 17049 8750 90282 99186 24102 52872 61245 66579 8821 90876 35827 63601 55036 4176 51117 22082 62706 88012 66846 42382 98089 72268 1369 12764 68616 97539 89887 47648 74648 68447 55806 38613 98486 80444 53196 19537 51004 69182 88965 76878 40639 46996 80811 5103 26274 95557 814 85196 2531 56748 42218 37972 45247 35327 62907 51627 61000 59175 31380 54723 77088 73581 1225 27234 80987 99500 55848 83657 3152 5700 67319 16885 10483 56049 43853 95470 8123 16812 72869 24543 37927 13026 58287 55419 24497 38876 90612 99202 38766 27142 8755 19494 57145 21122 61607 48793 73491 83468 96238 49286 78682 97984 89938 35261 26817 90475 70501 33837 62417 49707 75938 94949 11542 62196 60243 59286 99940 23464 87419 64830 68950 91140 18616 82860 22807 71188 81074 83532 49153 17538 55570 56137 63268 73921 4893 16777 92911 14663 99588 33401 78524 27158 73863 95022 44717 36586 89841 27223 7605 3108 30864 95797 96481 81136 43543 8629 22667 59781 39817 49519 98270 42317 73442 51231 12401 67387 24597 39121 28924 80585 12690 48631 59489 10856 57474 94231 32836 50180 5952 69625 22825 18504 52336 29179 28732 82338 14163 68255 140 14477 23541 8922 36599 8260 26279 89371 52851 81174 97799 41995 80652 48994 18895 56242 17591 34253 55086 39715 97258 33235 63847 46689 78491 37878 65377 4479 13370 82308 17799 69875 78000 96690 34996 3512 17524 51243 4594 56724 92062 84776 80505 49971 11248 13208 41513 10359 84121 42778 93223 19700 86503 31956 44913 85891 47449 31520 87676 76106 9711 67812 30641 20505 87578 19839 72451 86624 71670 83347 21577 65719 17704 7773 10515 3297 23080 37622 4478 45809 3496 25045 28810 72644 57136 79543 13448 8389 67690 5428 38590 5232 86888 69032 871 82127 9184 88985 34137 78617 4693 29222 49467 76410 88964 41718 2023 45283 79143 68218 96997 48760 97684 50811 33390 59989 88794 17526 34348 79418 79565 2526 65798 72527 74870 87081 97644 45228 44658 22145 95435 80639 90745 20658 14659 1735 72591 33197 78589 14295 800 26604 91809 72221 39783 74556 31133 18306 76112 32753 52907 76510 17397 98312 75781 12791 13994 7831 94246 79313 91014 45823 61014 99501 90 50699 53449 87693 83681 80019 3258 9062 83155 88277 3429 28959 88845 33518 22939 81634 33759 84747 42913 25683 56694 50534 69056 19758 48244 96956 65679 8150 30784 45899 40307 46394 19067 40440 80937 11964 49762 66263 85888 84591 24299 26102 74825 64599 68205 55113 8500 79582 17474 68817 53220 29091 95949 52428 25118 72291 16379 80163 42892 35837 28412 92831 1893 12539 91941 5865 95846 9471 13539 98055 18435 77196 83669 81006 75544 1380 33492 15101 3952 56396 98568 23657 94230 83561 36310 54431 83022 26572 674 16847 30467 82634 6385 35946 35565 70872 35233 26265 30441 15365 86122 58324 41915 26431 57618 15222 53349 4586 49386 76466 85735 23118 50677 4376 34904 61175 15327 97121 34952 84016 89662 45720 14072 18755 20326 24292 25609 55611 24480 111 53686 71031 59810 86628 80102 58552 73078 51803 28821 6168 69647 84147 35477 42565 23839 80565 53723 77696 68587 15929 49461 57680 41576 18845 58355 1578 78212 3088 83019 58941 6669 97744 99018 82088 63763 58781 99884 30654 23284 37371 73823 70353 43371 95233 56114 57544 82580 16953 76687 80649 88438 55242 44856 99106 10803 3201 36342 44585 97000 61196 39843 46595 74757 86500 31836 81850 96110 54300 39049 88116 49703 91282 7269 51705 44367 91301 16215 55533 94929 67459 9271 86845 60693 34954 90202 45575 6538 93786 48379 16766 74078 92987 98202 46830 65950 70938 39904 73984 12431 27108 95034 19698 2449 81818 22206 53889 85008 30724 39530 65979 40295 74197 58804 22132 66157 49883 49127 47743 83211 70739 2722 7384 80423 73409 2470 63550 78999 52383 96190 93676 57824 98002 30977 28026 14110 33104 40435 40493 50901 39062 5410 54011 82212 10532 44424 68319 28936 86897 54946 53427 33305 18094 34005 62761 25343 62474 32252 80974 35572 17982 9187 85142 74133 5522 24922 16 13298 53204 57062 10030 55634 80596 71818 78929 31622 55801 38163 47814 19948 22101 80228 62726 60058 11048 25318 95360 47984 28244 9873 62243 20374 48021 78666 88046 9007 52519 21496 3490 18092 19462 63293 59368 89822 91541 68745 5399 35369 3466 25334 35519 26567 12270 38196 97595 45194 71591 94510 95030 31767 35961 40287 83772 88796 24099 89042 17665 27580 54628 22385 69167 4418 17056 21044 36418 99856 55764 11929 61838 40192 80605 34100 3241 99779 36277 89183 64256 82883 83946 84648 96307 61091 31197 8338 45166 42046 96343 65608 9917 42648 42544 78457 71869 67152 16162 37345 16632 37910 36583 40084 50289 51650 75221 26700 76960 93478 90708 64078 96783 85567 14810 85262 61015 71023 73722 92249 31156 9460 87004 30967 27838 46254 17340 66531 54564 92222 90345 39214 23059 18108 87946 21828 4507 68935 31805 89031 485 32096 90209 11850 3167 93577 60522 85511 68522 17341 71044 81805 13746 92755 29458 66143 81369 83733 54570 32685 38936 43565 2257 68044 90632 91915 29759 919 86869 56450 7627 46307 39900 85675 46620 72444 38035 69898 75891 88314 93997 10709 92926 23901 45037 67317 61349 11202 11634 43385 58281 13057 88293 43540 93324 99529 76282 45922 88793 12595 4173 64540 25533 95205 55771 52031 57236 48726 26906 48007 80465 77417 60234 18959 77648 62033 74853 29715 94997 54054 8959 9638 74335 20649 31424 56745 80224 98926 84157 78450 95723 83608 85914 70151 52222 77484 45615 77419 56297 74013 6353 53546 38152 22251 81549 16190 27323 73138 5882 64245 54856 34576 24007 15934 8826 59133 27577 65069 37417 44045 93044 58253 87439 26652 44756 17680 36735 58998 45595 5499 46860 78368 11843 17686 37651 71578 50388 13220 6442 86747 1131 30153 15903 59638 20364 34572 59214 50701 77817 36396 87 12128 45015 30942 40211 1885 32260 9367 18500 66444 37792 25550 73405 51747 84995 17381 75807 87759 85500 47483 25756 64389 41502 13044 14186 74390 76442 87944 6104 17967 4383 98063 99548 18632 93733 77549 57507 75506 35359 42044 66662 47099 8098 11039 49753 84983 70095 9328 40787 46716 15035 33593 91998 38043 17846 98722 23103 97819 67607 89357 40724 15552 14111 75647 20435 41899 21699 25929 15500 6234 30649 50973 32504 4603 43413 21756 158 14563 37125 53879 25982 23918 89861 14992 79829 32487 87831 19782 89579 35593 11937 60789 41212 16001 66938 80368 94585 98830 66310 58559 68104 21868 244 93012 52532 70347 53530 38994 7159 5945 87784 49001 77271 46074 96039 89204 93162 53373 972 46121 8525 54909 33950 43570 22320 61811 38859 97187 58053 37628 89258 59116 81744 68717 46061 63487 91273 2644 2995 8268 33531 86977 76921 16019 28861 51102 25008 3305 53008 90333 71909 33196 61367 69728 14269 19753 40948 25364 84206 27635 74738 4327 41315 55487 62578 93903 4419 16855 29548 46013 53574 76146 80353 23849 72082 36836 22684 72820 11965 6642 62695 62650 93054 81159 58068 39090 68604 44850 43498 42256 74231 19115 51342 15689 21975 14338 87752 95475 59706 8450 41456 69721 3741 38186 90107 89685 66975 19720 14693 47523 83172 97847 68028 23332 38704 78980 8832 78807 13624 68569 30806 67452 84160 38601 8491 59297 68187 70456 67814 12119 91687 52117 47505 49878 52511 31071 45920 29442 99901 92060 99509 43080 8097 75786 51751 46807 31480 43248 25774 49239 26568 30651 43494 84629 42039 32698 23166 65846 92545 74578 64736 76443 78266 56862 34200 91100 5694 10632 4350 28164 23137 98674 58330 6802 79643 81509 11428 9547 97049 29557 70832 1755 11230 30489 73170 49858 22244 23251 17313 53487 7113 63310 32170 54217 23347 73406 60615 32885 93225 82247 56610 99833 29225 69602 31497 46579 90378 45858 87642 28922 13478 97851 88274 87341 32737 79589 77771 15714 97417 79612 94354 11546 86191 19005 4306 38911 34786 3717 72073 52498 12968 18977 29288 88465 28684 52611 45017 85343 47732 91916 43236 25269 76018 54163 19007 36216 35377 75880 8258 74033 47718 90396 46607 24114 97980 93588 42765 15691 19692 29726 90599 36884 31588 7180 39730 90149 77859 43906 52440 78618 23565 20386 29954 52237 30674 74109 49341 89444 6011 30276 8377 43949 50524 81637 88543 39894 70376 71720 10531 91946 23443 86134 4187 53853 25925 90847 12090 54494 38140 50561 29589 29809 37150 64619 32158 89342 28305 56252 78686 96941 19086 82495 273 86178 95093 21130 52418 67930 65735 98713 75355 55540 94271 56907 37090 34700 23157 32481 7234 53112 82145 75494 66699 39714 71704 84683 49016 91940 55148 71938 31045 83143 82446 22386 17141 10750 75934 63128 38112 83749 35578 8793 36803 59170 89957 85332 50861 59284 81755 12501 40645 23688 24111 82097 18244 25369 32264 86321 34094 90971 31387 79887 12256 87539 24995 7229 6036 98469 170 91365 21719 29841 95198 14453 87651 82893 93255 80108 76697 83981 36064 57359 98294 93683 78809 4243 67785 39582 23576 17938 91091 50267 53605 20723 95880 44253 51402 71798 17334 45799 99009 58842 43411 44848 97607 9936 73274 63154 2877 53105 25914 82891 55014 83238 81365 15230 55211 43744 72486 24049 89454 23606 40118 80949 36510 19681 90311 73340 53055 83276 19136 71043 30779 35544 80445 93878 65382 41255 15261 9293 31714 73404 36322 91666 52345 54884 38244 60061 66604 73040 93516 44936 62731 23009 4735 59021 70964 81292 14623 56747 52823 10716 77962 45808 43600 1844 85416 31656 76683 2192 69765 52675 88139 98514 15094 23180 24252 17934 21344 68166 88307 80802 32303 97488 18858 76505 34419 54158 35444 12294 25064 91524 74996 15306 7798 1277 25943 62411 51928 38933 98459 12630 5094 64755 84934 91498 81352 9439 87614 12736 26446 35536 64911 55729 67309 81950 60833 74624 93641 91162 74927 90020 80054 68979 98627 74844 90947 53145 89438 11357 59363 44476 18952 23024 26795 37235 7694 85359 80085 8276 62933 54280 60877 72046 71269 39015 87952 65192 49480 91451 65999 60947 85420 27170 33504 11025 52029 58731 53724 14751 128 59044 69912 894 94094 43724 63351 27240 27444 45510 32626 12517 29178 68169 13391 56213 3624 71649 74978 93626 74566 67535 73562 6625 87656 13109 18029 99225 1976 45624 44344 22757 404 39527 78606 9969 73349 40334 60029 16795 15967 25852 37376 23714 82309 12286 66986 8186 17119 4463 9610 96730 54872 98296 34834 24971 32430 51956 90241 95912 11020 40145 49360 40506 81473 59064 24446 30022 24666 79089 19382 53705 59533 31861 30211 18768 52007 75018 3265 28386 18575 51903 45326 47167 85177 38156 66168 17033 83894 40232 38798 54035 17091 30660 4660 7203 90309 31773 63463 47738 49515 43859 78438 90604 9256 84187 35803 74490 82150 22379 7484 46291 73967 85665 13130 55052 69630 8493 84008 23784 46539 10748 41270 59847 52461 76097 26057 69310 81089 70148 81658 73717 96102 35977 26673 71775 68602 27121 73752 45869 67861 62551 37483 15507 88616 96828 5255 46262 1085 98258 5140 53794 74228 69059 61409 5099 5583 96045 75811 81152 68318 95333 58344 95725 85685 57031 42227 40474 72499 3545 21015 71102 13279 41303 38432 65381 27880 95446 50559 69996 51043 41572 8341 2565 36970 59779 48783 29854 53662 45837 98348 92330 22851 50696 30125 42566 64538 32243 30708 57025 84172 52353 41569 51163 29054 31701 97287 83868 5684 77860 94805 61883 2278 14278 28194 43509 61472 97783 25245 97444 36218 94869 15150 30983 33792 17299 37040 51917 95546 77168 81362 48702 73125 34330 2106 6717 44533 84692 57635 45378 11562 4391 6731 25144 34271 12681 89346 38324 49150 7862 24600 36933 13529 65604 51095 14818 3904 25901 4198 324 23905 60303 53095 47385 69367 27971 62889 4659 59816 48126 54360 82651 97329 47624 53739 64675 58581 95065 73668 29377 10746 33361 3626 45067 26054 78347 10730 22498 87187 38729 10456 58890 61234 82570 33674 7628 7665 62307 15716 46223 34500 70071 22427 4386 64935 22021 55707 71255 67307 36838 93932 74053 83874 53767 21761 28306 24034 12351 25828 19341 87800 4010 78209 60260 96240 40197 33073 68070 82669 77644 26869 80953 76681 87453 222 82255 96634 57437 74421 8668 77356 61023 24197 33609 25676 25886 95777 77178 32891 907 94857 3988 94497 78395 75332 51092 18886 19942 6230 53276 19496 115 33431 35968 7989 54819 10564 82766 38225 69549 95409 76804 24693 69654 7632 28960 2317 72978 79228 82655 19830 92216 93202 67064 95916 78935 72091 13647 28744 99821 72121 96067 16969 25601 88108 87508 73468 36436 93365 26071 33351 29266 92254 95362 44139 63042 8888 32931 8731 66177 12207 20305 65513 55395 6704 60896 69374 93431 46099 59460 7924 9455 16414 89993 48712 65112 41703 4116 96933 79099 15161 68184 81382 37564 88385 32267 47940 56132 75465 40075 76110 93595 9355 62472 69352 65431 25476 49446 11168 11561 6434 61529 75300 96085 10558 26293 42798 26645 85180 64501 24572 90589 57014 90960 43557 67586 81332 86807 25091 43912 33256 2247 38299 93508 13197 63595 8976 76820 2556 16559 25810 19947 65865 38462 82458 9982 59872 83000 56916 13897 15104 25302 47905 5307 96996 12435 5274 13998 14893 41252 34789 73360 88019 19609 17869 98671 34039 66110 38203 51943 98791 69244 21182 13633 11010 75149 45831 63574 83882 2337 36802 19513 90881 94465 98580 67440 36441 98352 89820 59124 29917 25019 84882 61159 16591 65667 5972 92059 82706 30195 99864 73745 32850 35296 73689 17916 39576 47438 78388 21625 46355 89250 36535 48235 65619 74174 87626 20879 97273 86953 27046 12050 50541 54122 26860 27847 23146 5983 98934 90363 59442 40355 3742 41065 92601 41547 17750 28964 91778 45565 39987 54010 73425 56787 3534 78862 3705 3941 13182 38484 38573 65428 47203 30097 39233 79864 45727 27936 9375 5992 82234 13308 86315 12275 65966 29673 10858 63863 76865 90959 43585 19248 50658 5770 52521 36245 28423 74223 96873 8938 94989 88625 39850 54861 48695 38213 44712 48234 49509 90892 49672 55384 50329 56103 84295 65690 86089 41853 73327 35789 85443 7959 84987 33966 83517 39455 92279 12034 84646 884 61542 71725 56148 83886 91808 79106 24519 72332 35337 65517 11333 71680 78544 82932 24730 38967 64709 2726 57726 48888 19597 31533 24415 78203 31300 65026 82373 27579 85292 25120 1676 51413 35698 79328 25834 74022 34564 16973 5991 89441 50231 1015 79250 63213 624 67924 84835 34282 58622 10293 53557 37776 60112 27711 90719 95564 18292 96805 54234 16758 86105 33153 53717 61294 13064 81800 47465 31522 59760 40758 63787 39813 12555 56406 76886 51790 44016 47812 45253 50191 69197 20610 68655 83425 63222 47680 7969 48943 18692 60040 9960 12174 72941 36799 43630 41365 10104 6210 16771 59118 48871 39569 79007 15643 89697 62206 16896 61274 69845 7344 68122 13367 16282 80670 20931 61910 47537 8085 42320 12801 26974 83756 68261 32801 64656 17691 86796 21763 34460 20208 25360 98964 56973 3716 1416 73329 90005 9291 2837 16621 64735 5657 48333 53519 72551 94093 36647 32692 15884 58758 58185 16736 98178 78805 70622 47186 76256 88355 44546 29058 95323 19813 88983 91581 24192 10700 60353 52405 62781 31765 56186 29175 4850 20820 80069 77480 81675 91770 22676 78901 75736 53004 29700 33945 95087 40505 57364 47941 18994 26508 89267 82871 9501 66225 43121 45656 75988 2662 96599 78507 40383 79795 82755 3256 89827 72984 79385 64148 89222 52953 67127 82316 21133 88880 86719 7117 5447 63810 92613 10281 74532 37869 36205 44596 99583 33116 6751 53504 1014 29690 96417 1041 24874 92419 21288 22611 41320 44648 35784 81646 17594 31793 78401 36402 38598 54874 24379 82538 43888 86989 70600 955 58368 93189 84430 3464 5924 52241 76432 10357 83481 76556 67276 73182 20935 28471 49559 79941 13876 58325 22978 33578 29350 15027 6500 95583 35612 47506 80116 960 63199
[truncated: 25,653 more chars]
