# Supplementary material for: Dynamic thresholding search for the feedback vertex set problem
Source: PeerJ Comput Sci. 2023 Feb 10;9:e1245. doi: 10.7717/peerj-cs.1245 (PMC10280643; doi:10.7717/peerj-cs.1245)
Supplement: Supplemental Information 5 [file peerj-cs-09-1245-s005.zip › fvsp-9-18.cpp]

#include<iostream>
#include<algorithm>
#include<sstream>
#include<fstream>
#include<string.h>
#include<unordered_set>
#include<iomanip>
#include<map>
#include<queue>
#include<string>
#define  NO_EDGE 0
#define MAX_V  2000
using namespace std;


struct neighborhood {
	vector<int> In;
	vector<int> Out;
	int degree;
};

struct node {
	int id;
	node* next = NULL;
};

struct moveOpt {
	int v; //待插入的节点
	bool flag; //标记插入的两个位置
	int deltaF; //move操作对应的目标函数值的变化
	int conflict[100];
};

struct move {
	moveOpt move1;
	moveOpt move2;
}MoveVertex[MAX_V];

FILE* fp;
const char* File_Name;
const int INF = 0x3fffffff;

int f_best = 0, f = 0;
int s1_count = 0, s2_count = 0;//s1顶点数
int perturbationTime = 0, updateTimes = 0, No_Improvement = 0;;
int number[MAX_V]; //用于标记节点在序列中的位置
int init_vCount, now_vCount;//顶点数
int init_eCount, now_eCount;//边数
int Edge[MAX_V][MAX_V], origin_Edge[MAX_V][MAX_V];//边
int bestSolution[MAX_V]; //记录最优解
int indegree[MAX_V], outdegree[MAX_V], valid_Degree[MAX_V];//出入度
int s1[MAX_V], s2[MAX_V], TabuTenure[MAX_V], stayAge[MAX_V], freq[MAX_V], EliteFreq[MAX_V];//s1,s2集合,禁忌表,年龄表,年龄
double starting_time, finishing_time, total_time, alpha, h[MAX_V];
double perTime = 2.62; //算法终止时间
bool flag[MAX_V], needUpdate[MAX_V], isPrint[MAX_V];
neighborhood Adj[MAX_V]; //邻接表
vector<int>validVertex; //缩减后的顶点
int runTimes = 20; //运行的轮数
int global_f = 0x3ffffff; //全局最优值


//irace参数设置
int depth = 20;
int tt = 1;
double beta1 = 0.04;
double beta2 = 0.3;
int threshold = 1; //=1 for 50 <= |V| <= 100; =4 for 500 <= |V| <= 1000

bool GetParam(int argc, char** argv)
{
	if (argc == 1)
	{
		File_Name = "fsp-data\\P500-2500.dat";
	}
	else if (argc == 2)
	{
		File_Name = argv[1];
	}
	else
	{
		return 0;
	}
	return 1;
}

/***************************************初始化部分*********************************************/
void Initializing() {
	ifstream FIC;
	int flag = 0;
	FIC.open(File_Name);
	if (FIC.fail()) {
		printf("### Error open, File_Name %s\n", File_Name);
		exit(0);
	}
	char StrReading[100];
	if (FIC.eof()) {
		printf("### Error, the file is null\n");
		exit(0);
	}

	if (!FIC.eof())
	{
		FIC >> init_vCount >> init_eCount;
		/*cout << "Number of vertexes = " << init_vCount << endl;
		cout << "Number of edges = " << init_eCount << endl;*/
	}
	// 初始化
	for (int i = 0; i < init_vCount; i++) {
		indegree[i] = 0;
		outdegree[i] = 0;
		for (int j = 0; j < init_vCount; j++) {
			Edge[i][j] = NO_EDGE;
		}
	}
	for (int i = 0; i < init_eCount; i++)//用矩阵方式存边
	{
		int from;// 起点
		int to;// 终点
		FIC >> from >> to;
		from--;
		to--;
		Edge[from][to] = 1;
		indegree[to]++;
		outdegree[from]++;
	}
}

/****************************************缩减图部分******************************************/
bool emptygraph()//判断图是否为空
{
	for (int i = 0; i < init_vCount; i++)
		for (int j = 0; j < init_vCount; j++)
			if (Edge[i][j])
				return false;
	return true;
}

void updatedegree()//更新当前图的出入度
{
	for (int i = 0; i < init_vCount; i++)
	{
		indegree[i] = 0;
		outdegree[i] = 0;
	}
	for (int i = 0; i < init_vCount; i++)
		for (int j = 0; j < init_vCount; j++)
		{
			if (Edge[i][j])
			{
				indegree[j]++;
				outdegree[i]++;
			}
		}
}

void DeleteVex(int i)//删顶点操作，i为所删除顶点
{
	int x;
	for (x = 0; x < init_vCount; x++)
	{
		Edge[x][i] = 0;
		Edge[i][x] = 0;
	}
	updatedegree();
}

void in1_combination(int u, int v)//v入度1，合并vu两点
{
	Edge[u][v] = 0;
	for (int y = 0; y < init_vCount; y++)
		if (Edge[v][y] == 1)
		{
			Edge[v][y] = 0;
			Edge[u][y] = 1;
		}
	DeleteVex(v);
	updatedegree();
}

void out1_combination(int v, int u)//v出度1，合并vu两点
{
	Edge[v][u] = 0;
	for (int x = 0; x < init_vCount; x++)
		if (Edge[x][v] == 1)
		{
			Edge[x][v] = 0;
			Edge[x][u] = 1;
		}
	DeleteVex(v);
	updatedegree();
}

void reduction()//利用五种基本缩减方式缩减图
{
	bool flag = true;
	while (flag)
	{
		flag = false;
		for (int v = 0; v < init_vCount; v++)
		{
			if ((indegree[v] + outdegree[v]) > 0)//判断该点存在
			{
				if (indegree[v] == 0) {//入度0
					DeleteVex(v);
					flag = true;
					continue;
				}
				if (outdegree[v] == 0) {//出度0
					DeleteVex(v);
					flag = true;
					continue;
				}
				if (Edge[v][v] == 1) {//自成环
					s1[s1_count] = v;
					DeleteVex(v);
					s1_count++;
					flag = true;
					continue;
				}
				if (indegree[v] == 1) {//入度1
					int u;
					for (u = 0; u < init_vCount; u++) {
						if (Edge[u][v] == 1) {
							in1_combination(u, v);
							break;
						}
					}
					flag = true;
					continue;
				}
				if (outdegree[v] == 1) {//出度1
					int u;
					for (u = 0; u < init_vCount; u++) {
						if (Edge[v][u] == 1) {
							out1_combination(v, u);
							break;
						}
					}
					flag = true;
					continue;
				}
			}
		}
	}
	for (int i = 0; i < init_vCount; i++) {
		for (int j = 0; j < init_vCount; j++) {
			if (Edge[i][j]) {
				now_eCount++; //缩减后的边数
				/*cout << i << "	" << j << endl;*/
			}
		}
	}
	for (int i = 0; i < init_vCount; i++) {
		if (indegree[i] != 0 || outdegree[i] != 0) {
			now_vCount++; //缩减后的顶点数目
			validVertex.push_back(i); //记录缩减后剩下的顶点
		}
	}
	//cout << "n' = " << now_vCount << endl;
	//cout << "m' = " << now_eCount << endl;
}


void initializeAgain() //初始化缩减后图的邻接表
{
	for (int i = 0; i < init_vCount; i++)
		for (int j = 0; j < init_vCount; j++)
			if (Edge[i][j]) {
				Adj[i].Out.push_back(j);
				Adj[j].In.push_back(i);
			}
	for (int x : validVertex) {
		Adj[x].degree = Adj[x].In.size() * Adj[x].Out.size();
		h[x] = 1.0 * Adj[x].In.size() + 1.0 * Adj[x].Out.size() - 0.3 * fabs(Adj[x].In.size() - Adj[x].Out.size());
	}
	fill(number, number + init_vCount, -1); //-1表示不在validVertex中
	for (int i = 0; i < validVertex.size(); i++) {
		int v = validVertex[i];
		number[v] = 0; //表示v在解之外
	}
}

/*计算链表长度*/
int getlinkedLen(node* head) {
	int cnt = 0;
	node* p = head->next;
	while (p) {
		cnt++;
		p = p->next;
	}
	return cnt;
}

void insertNode(node* head, int id, int pos) { //在链表的pos位置插入节点id
	int len = getlinkedLen(head);
	node* p = head;
	for (int i = 0; i < pos - 1; i++) {
		p = p->next;
	}
	if (p->next != NULL) {
		node* temp = new node;
		temp->id = id;
		temp->next = p->next;
		p->next = temp;
	}
	else {
		//插入到链表的末尾
		node* tmp = new node;
		tmp->id = id;
		tmp->next = NULL;
		p->next = tmp;
	}

}


void deleteNode(node* head, int id) { //删除链表中的某个节点
	node* p = head->next;
	node* pre = head;
	while (p != NULL) {
		if (p->id == id) {
			pre->next = p->next;
			delete(p);
			break;
		}
		else {
			pre = p;
			p = p->next;
		}
	}
	number[id] = 0;
}

void updateVertexOrder(node* head) { //更新number数组（链表中的节点顺序）
	int cnt = 1;
	fill(number, number + MAX_V, 0);
	node* p = head->next;
	while (p != NULL) {
		number[p->id] = cnt;
		cnt++;
		p = p->next;
	}
}

void recordBestSolution(node* head) {
	for (int i = 0; i < f_best; i++) {
		bestSolution[i] = 0;
	}
	node* p = head->next;
	int cnt = 0;
	while (p != NULL) {
		bestSolution[cnt++] = p->id;
		p = p->next;
	}
}

int findBoardVertexPosition(int v, int flag) { //找v最大序号的入度顶点或最小序列的出度顶点的序号
	if (flag == 0) {
		int index = -1;
		for (int i = 0; i < Adj[v].In.size(); i++) {
			int u = Adj[v].In[i];
			if (number[u] > index && number[u] != 0) {
				index = number[u];
			}
		}
		return index;
	}
	else {
		int index = 65535;
		for (int i = 0; i < Adj[v].Out.size(); i++) {
			int u = Adj[v].Out[i];
			if (number[u] < index && number[u] != 0) {
				index = number[u];
			}
		}
		return index;
	}
}

vector<int>getNeighborVertex(int v) {
	vector<int>ans;
	for (int i = 0; i < Adj[v].In.size(); i++) {
		ans.push_back(Adj[v].In[i]);
	}
	for (int i = 0; i < Adj[v].Out.size(); i++) {
		ans.push_back(Adj[v].Out[i]);
	}
	return ans;
}


/****************************Delta f 的计算：更新移动顶点v后目标函数的增量************************************/
void updateVertex(node* head, int v) {
	updateTimes++;
	int maxInDegreVertexOrder = -1;
	//找到 i_(v)和i+(v)
	for (int i = 0; i < Adj[v].In.size(); i++) {
		int u = Adj[v].In[i];
		if (number[u] != 0 && number[u] > maxInDegreVertexOrder) {
			maxInDegreVertexOrder = number[u];
		}
	}
	int minOutDegreeVertexOrder = 65535;
	for (int i = 0; i < Adj[v].Out.size(); i++) {
		int u = Adj[v].Out[i];
		if (number[u] != 0 && number[u] < minOutDegreeVertexOrder) {
			minOutDegreeVertexOrder = number[u];
		}
	}

	//计算Move(v,i_(v))和Move(v,i+(v))对应的目标函数值改变
	int conflictNum = 0, pos;
	moveOpt move1;
	pos = (maxInDegreVertexOrder == -1 ? 1 : maxInDegreVertexOrder + 1);
	for (int i = 0; i < Adj[v].Out.size(); i++) {
		int u = Adj[v].Out[i];
		if (number[u] != 0 && (number[u] < pos || (number[u] == pos && Edge[u][v] == Edge[v][u]))) {
			move1.conflict[conflictNum++] = u;
		}
	}
	move1.v = v, move1.flag = false, move1.deltaF = -1 + conflictNum;
	MoveVertex[v].move1 = move1;


	conflictNum = 0;
	pos = (minOutDegreeVertexOrder == 65535 ? f + 1 : minOutDegreeVertexOrder);
	moveOpt move2;
	for (int i = 0; i < Adj[v].In.size(); i++) {
		int u = Adj[v].In[i];
		if (number[u] != 0 && (number[u] > pos || (number[u] == pos && Edge[u][v] == Edge[v][u]))) {
			move2.conflict[conflictNum++] = u;
		}
	}
	move2.v = v, move2.flag = true, move2.deltaF = -1 + conflictNum;
	MoveVertex[v].move2 = move2;

	needUpdate[v] = false;
}


/************************************节点(排列)选择策略***************************************/
void selectNodeStrategy(int flag) {
	if (flag == 0) {
		//随机打乱valid_vertex中的节点
		random_shuffle(validVertex.begin(), validVertex.end());
	}
	else if (flag == 1) {
		//2.按照年龄对valid_vertex中的节点排序（从大到小）
		sort(validVertex.begin(), validVertex.end(), [&](int a, int b) {
			return stayAge[a] > stayAge[b];
			});
	}
	else if (flag == 2) {
		//3.按照在精英解中出现的频率对valid_vertex中的节点进行排序
		sort(validVertex.begin(), validVertex.end(), [&](int a, int b) {
			return EliteFreq[a] < EliteFreq[b];
			});
	}
	else if (flag == 3) {
		//4.选择与解中的度小的顶点
		sort(validVertex.begin(), validVertex.end(), [&](int a, int b) {
			return valid_Degree[a] < valid_Degree[b];
			});
	}
	else if (flag == 4) {
		sort(validVertex.begin(), validVertex.end(), [&](int a, int b) {
			return Adj[a].degree < Adj[b].degree;
			});
	}
	else if (flag == 5) {
		sort(validVertex.begin(), validVertex.end(), [&](int a, int b) {
			return h[a] < h[b];
			});
	}
}

/*****************************初始化Delta表**********************************/
void initDelta() {
	for (int i = 0; i < validVertex.size(); i++) {
		int u = validVertex[i];
		MoveVertex[u].move1.v = u, MoveVertex[u].move1.deltaF = -1, MoveVertex[u].move1.flag = false;
		MoveVertex[u].move2.v = u, MoveVertex[u].move2.deltaF = -1, MoveVertex[u].move2.flag = true;
	}
	fill(needUpdate, needUpdate + MAX_V, false);
}


/*****************************判断顶点x是否在数组中*************************************/
bool isInVector(vector<int>& vec, int x) {
	bool ans = false;
	for (int a : vec) {
		if (a == x) {
			ans = true;
			break;
		}
	}
	return ans;
}


/***重新标记节点以计算Delta***/
void tagNode(int v) {
	for (int i = 0; i < Adj[v].In.size(); i++) {
		int u = Adj[v].In[i];
		needUpdate[u] = true;
	}
	for (int i = 0; i < Adj[v].Out.size(); i++) {
		int u = Adj[v].Out[i];
		needUpdate[u] = true;
	}
	needUpdate[v] = true;
}

/*************************************邻域移动，将移动m作用于当前解*****************************************/
void MoveOption(node* head, moveOpt& m, bool flag, int round) {
	int v = m.v;
	f = f - m.deltaF;
	if (flag)
		TabuTenure[v] = tt + round;  //禁忌操作，加入的顶点在TabuTenure长度轮迭代中禁止被删除
	//将Move(v1,pos)应用到当前的解中
	int pos;
	if (m.flag == false) { //插入到最大序号的入度顶点后面
		int u = findBoardVertexPosition(v, 0);
		pos = (u == -1 ? 1 : u + 1);
	}
	else {
		int u = findBoardVertexPosition(v, 1);
		pos = (u == 65535 ? f : u);
	}
	insertNode(head, v, pos);
	updateVertexOrder(head);
	if (m.flag == false) {
		for (int i = 0; i < Adj[v].Out.size(); i++) {
			int u = Adj[v].Out[i];
			if (number[u] != 0 && number[u] < number[v]) {
				deleteNode(head, u);
				tagNode(u);
				if (flag) {
					freq[u]++; //删除顶点是加1
				}
			}
		}
	}
	else {
		for (int i = 0; i < Adj[v].In.size(); i++) {
			int u = Adj[v].In[i];
			if (number[u] != 0 && number[u] > number[v]) {
				deleteNode(head, u);
				tagNode(u);
				if (flag) {
					freq[u]++; //删除顶点是加1
				}
			}
		}
	}
	freq[v]++; //加入到解中就进行+1
	tagNode(v);
	updateVertexOrder(head);
	// int len = getlinkedLen(head);
	// if (len != f) {
	// 	cout << "here" << endl;
	// }
}

/*************************************得到顶点v的邻居中DeltaF=0的移动（用于交换操作）*****************************************/
vector<moveOpt>getMapDelta(node* head, int v) {
	vector<moveOpt>ans;
	for (int i = 0; i < Adj[v].In.size(); i++) {
		int u = Adj[v].In[i];
		if (needUpdate[u] && number[u] == 0) { //解之外的顶点才重新计算
			updateVertex(head, u);
		}
		if (number[u] == 0) { //解之外的邻居节点
			if (MoveVertex[u].move1.deltaF == 0 && MoveVertex[u].move1.conflict[0] == v) {
				ans.push_back(MoveVertex[u].move1);
			}
			if (MoveVertex[u].move2.deltaF == 0 && MoveVertex[u].move2.conflict[0] == v) {
				ans.push_back(MoveVertex[u].move2);
			}
		}
	}
	for (int i = 0; i < Adj[v].Out.size(); i++) {
		int u = Adj[v].Out[i];
		if (needUpdate[u] && number[u] == 0) { //解之外的顶点才重新计算
			updateVertex(head, u);
		}
		if (number[u] == 0) { //解之外的邻居节点
			if (MoveVertex[u].move1.deltaF == 0 && MoveVertex[u].move1.conflict[0] == v) {
				ans.push_back(MoveVertex[u].move1);
			}
			if (MoveVertex[u].move2.deltaF == 0 && MoveVertex[u].move2.conflict[0] == v) {
				ans.push_back(MoveVertex[u].move2);
			}
		}
	}
	return ans;
}

void dropVertex(node* head, int v) {//删除顶点
	f--;
	deleteNode(head, v);
	updateVertexOrder(head);
	tagNode(v);
}

void calculateThreshold(int fb) { //计算新阈值
	alpha = 1 / (500 * (fb * 1.0 / init_vCount) + 20) + 0.002;
	/*alpha = f / fb + rand() % 1;*/
}


int findPositonInVector(vector<int>& a, int x) {
	int pos = -1;
	for (int i = 0; i < a.size(); i++) {
		if (a[i] == x) {
			pos = i;
			return pos;
		}
	}
	return pos;
}


/*************************************阈值搜索*****************************************/
void neighborhoodMove(node* head, double start, int round) {
	selectNodeStrategy(0);
	int local_optimal = f;
	for (int x : validVertex) {
		moveOpt step;
		if (needUpdate[x] && number[x] == 0) { //解之外的顶点才更新
			updateVertex(head, x);
		}
		if (number[x] == 0) {
			int Delta_min = min(MoveVertex[x].move1.deltaF, MoveVertex[x].move2.deltaF);
			if (Delta_min == -1) { // add
				if (MoveVertex[x].move1.deltaF == MoveVertex[x].move2.deltaF) {
					step = rand() % 2 ? MoveVertex[x].move1 : MoveVertex[x].move2;
				}
				else {
					step = MoveVertex[x].move1.deltaF > MoveVertex[x].move2.deltaF ? MoveVertex[x].move2 : MoveVertex[x].move1;
				}
				MoveOption(head, step, true, round);
				if (f > f_best) { //更新最优解
					f_best = f;
					recordBestSolution(head);
					double find = clock();
					double during = (double)(1.0 * find - start) / CLOCKS_PER_SEC;
					//cout << "DTS: find better solution, the fvsp is = " << now_vCount - f << "\t timecost = " << during << "s" << endl;
				}
			}
			else if (Delta_min == 0 && TabuTenure[x] < round) { // swap
				int u;
				if (MoveVertex[x].move1.deltaF == MoveVertex[x].move2.deltaF) {
					step = rand() % 2 ? MoveVertex[x].move1 : MoveVertex[x].move2;
				}
				else {
					step = MoveVertex[x].move1.deltaF > MoveVertex[x].move2.deltaF ? MoveVertex[x].move2 : MoveVertex[x].move1;
				}
				u = step.v;
				MoveOption(head, step, true, round);
				TabuTenure[u] = round;
			}
		}
		else {
			vector<moveOpt>steps = getMapDelta(head, x);
			if (steps.size() != 0 && TabuTenure[x] < round) { //swap
				step = steps[rand() % steps.size()];
				int u = step.v;
				MoveOption(head, step, true, round);
				TabuTenure[u] = round;
			}
			else {
				//calculateThreshold(local_optimal);
				if (f >= local_optimal - threshold) { //drop
					dropVertex(head, x);
				}
			}
		}
	}
	vector<int>container; //将deltaF=-1的顶点存到container中
	for (int v : validVertex) {
		if (needUpdate[v] && number[v] == 0) {
			updateVertex(head, v);
		}
		if (number[v] == 0) { //v需要是解之外的顶点
			int min_Delta = min(MoveVertex[v].move1.deltaF, MoveVertex[v].move2.deltaF);
			if (min_Delta == -1) {
				container.push_back(v);
			}
		}
	}
	while (container.size() != 0) { //从container中随机选择一个顶点进行移动
		int index = rand() % container.size();
		int v = container[index];
		moveOpt step;
		if (MoveVertex[v].move1.deltaF == MoveVertex[v].move2.deltaF) {
			step = rand() % 2 ? MoveVertex[v].move1 : MoveVertex[v].move2;
		}
		else {
			step = MoveVertex[v].move1.deltaF > MoveVertex[v].move2.deltaF ? MoveVertex[v].move2 : MoveVertex[v].move1;
		}
		MoveOption(head, step, true, round);
		if (f > f_best) {
			f_best = f;
			recordBestSolution(head);
			double find = clock();
			double during = (double)(1.0 * find - start) / CLOCKS_PER_SEC;
			//cout << "CS: find better solution, the fvsp is = " << now_vCount - f_best << "\t timecost = " << during << "s" << endl;
			No_Improvement = 0;
		}
		container.erase(container.begin() + index); //从container中删除v
		//这里只需要更新顶点v的解之外的邻居节点Delta值即可
		for (int i = 0; i < Adj[v].In.size(); i++) {
			int u = Adj[v].In[i];
			if (needUpdate[u] && number[u] == 0) {
				updateVertex(head, u); //重新计算该点的delta值
				int min_Delta = min(MoveVertex[u].move1.deltaF, MoveVertex[u].move2.deltaF);
				if (isInVector(container, u)) {
					if (min_Delta != -1) {
						int pos = findPositonInVector(container, u);
						container.erase(container.begin() + pos);
					}
				}
				else { //不在container中的顶点，当该顶点的delta值为-1是，将该顶点加入到container中
					if (min_Delta == -1) {
						container.push_back(u);
					}
				}
			}
		}
		for (int i = 0; i < Adj[v].Out.size(); i++) {
			int u = Adj[v].Out[i];
			if (needUpdate[u] && number[u] == 0) {
				updateVertex(head, u); //重新计算该点的delta值
				int min_Delta = min(MoveVertex[u].move1.deltaF, MoveVertex[u].move2.deltaF);
				if (isInVector(container, u)) {
					if (min_Delta != -1) {
						//删除
						int pos = findPositonInVector(container, u);
						container.erase(container.begin() + pos);
					}
				}
				else { //不在container中的顶点，当该顶点的delta值为-1，将该顶点加入到container中
					if (min_Delta == -1) {
						container.push_back(u);
					}
				}
			}
		}
	}
}

//测试扰动后加点的情况
void addNodeAfterPerturbation(node* head, double start, int round) {
	vector<int>container; //将deltaF=-1的顶点存到container中
	for (int v : validVertex) {
		if (needUpdate[v] && number[v] == 0) {
			updateVertex(head, v);
		}
		if (number[v] == 0 && TabuTenure[v] <= round) {
			int min_Delta = min(MoveVertex[v].move1.deltaF, MoveVertex[v].move2.deltaF);
			if (min_Delta == -1) {
				container.push_back(v);
			}
		}
	}
	while (container.size() != 0) { //从container中随机选择一个顶点进行移动
		int v = container[0];
		moveOpt step;
		if (MoveVertex[v].move1.deltaF == MoveVertex[v].move2.deltaF) {
			step = rand() % 2 ? MoveVertex[v].move1 : MoveVertex[v].move2;
		}
		else {
			step = MoveVertex[v].move1.deltaF > MoveVertex[v].move2.deltaF ? MoveVertex[v].move2 : MoveVertex[v].move1;
		}
		MoveOption(head, step, true, round);
		if (f > f_best) {
			f_best = f;
			double find = clock();
			double during = (double)(1.0 * find - start) / CLOCKS_PER_SEC;
			//cout << "CS: find better solution, the fvsp is = " << now_vCount - f_best << "\t timecost = " << during << "s" << endl;
			No_Improvement = 0;
		}
		container.erase(container.begin()); //从container中删除v
		//这里只需要更新顶点v的解之外的邻居节点Delta值即可
		for (int i = 0; i < Adj[v].In.size(); i++) {
			int u = Adj[v].In[i];
			if (needUpdate[u] && number[u] == 0) {
				updateVertex(head, u); //重新计算该点的delta值
				int min_Delta = min(MoveVertex[u].move1.deltaF, MoveVertex[u].move2.deltaF);
				if (isInVector(container, u)) {
					if (min_Delta != -1) {
						//删除
						int pos = findPositonInVector(container, u);
						container.erase(container.begin() + pos);
					}
				}
				else { //不在container中的顶点，当该顶点的delta值为-1是，将该顶点加入到container中
					if (min_Delta == -1 && TabuTenure[u] <= round) {
						container.push_back(u);
					}
				}
			}
		}
		for (int i = 0; i < Adj[v].Out.size(); i++) {
			int u = Adj[v].Out[i];
			if (needUpdate[u] && number[u] == 0) {
				updateVertex(head, u); //重新计算该点的delta值
				int min_Delta = min(MoveVertex[u].move1.deltaF, MoveVertex[u].move2.deltaF);
				if (isInVector(container, u)) {
					if (min_Delta != -1) {
						//删除
						int pos = findPositonInVector(container, u);
						container.erase(container.begin() + pos);
					}
				}
				else { //不在container中的顶点，当该顶点的delta值为-1是，将该顶点加入到container中
					if (min_Delta == -1 && TabuTenure[u] <= round) {
						container.push_back(u);
					}
				}
			}
		}
	}
}

void initSequnce() {
	fill(flag, flag + init_vCount, false);
	fill(TabuTenure, TabuTenure + init_vCount, 0);
	fill(isPrint, isPrint + init_vCount, true);
	fill(number, number + init_vCount, -1); //-1表示不在validVertex中

}

bool isInArray(int v, int array[]) {
	int ans = false;
	for (int i = 0; i < f_best; i++) {
		if (array[i] == v) {
			ans = true;
			break;
		}
	}
	return ans;
}

/*************************************扰动（考虑删除和交换动作）***********************************************/
void perturbation4(node* head, int round) {
	vector<int>container;
	int removeNumber = 0;
	for (int i = 0; i < validVertex.size(); i++) {
		int u = validVertex[i];
		if (number[u] >= 1)
			container.push_back(u);
	}
	sort(container.begin(), container.end(),
		[&](const int i, const int j) {
			return freq[i] > freq[j];
		});
	int cnt = 0;
	for (; cnt < container.size() * beta1; cnt++) {
		int u = container[cnt];
		deleteNode(head, container[cnt]);
		tagNode(u);
		f--;
		TabuTenure[u] = round + tt;
	}
	updateVertexOrder(head);

	//剩下的顶点考虑交换操作
	for (; cnt < container.size() * (beta1 + beta2); cnt++) {
		int u = container[cnt];
		vector<moveOpt>steps = getMapDelta(head, u);
		if (steps.size() != 0) {
			moveOpt step = steps[rand() % steps.size()];
			MoveOption(head, step, true, round);
		}
	}
}

void printKeyNodes() {
	for (int i = 0; i < validVertex.size(); i++) {
		int u = validVertex[i];
		if (!isInArray(u, bestSolution)) {
			cout << u << " ";
		}
	}
}

/*******************************构造初始解**********************************/
void constructInitSolution(node* head, double start) {
	vector<int>container; //将deltaF=-1的顶点存到container中
	for (int v : validVertex) {
		if (needUpdate[v] && number[v] == 0) {
			updateVertex(head, v);
		}
		int min_Delta = min(MoveVertex[v].move1.deltaF, MoveVertex[v].move2.deltaF);
		if (min_Delta == -1) {
			container.push_back(v);
		}
	}
	while (container.size() != 0) {
		sort(container.begin(), container.end(), [&](int a, int b) {
			return h[a] < h[b];
			});
		int v = container[0];
		moveOpt step;
		if (MoveVertex[v].move1.deltaF == MoveVertex[v].move2.deltaF) {
			step = rand() % 2 ? MoveVertex[v].move1 : MoveVertex[v].move2;
		}
		else {
			step = MoveVertex[v].move1.deltaF > MoveVertex[v].move2.deltaF ? MoveVertex[v].move2 : MoveVertex[v].move1;
		}
		MoveOption(head, step, false, 0);
		container.erase(container.begin()); //从container中删除v
		//这里只需要更新顶点v的解之外的邻居节点Delta值即可
		for (int i = 0; i < Adj[v].In.size(); i++) {
			int u = Adj[v].In[i];
			if (needUpdate[u] && number[u] == 0) {
				updateVertex(head, u); //重新计算该点的delta值
				int min_Delta = min(MoveVertex[u].move1.deltaF, MoveVertex[u].move2.deltaF);
				if (isInVector(container, u)) {
					if (min_Delta != -1) {
						//删除
						int pos = findPositonInVector(container, u);
						container.erase(container.begin() + pos);
					}
				}
				else { //不在container中的顶点，当该顶点的delta值为-1是，将该顶点加入到container中
					if (min_Delta == -1) {
						container.push_back(u);
					}
				}
			}
		}
		for (int i = 0; i < Adj[v].Out.size(); i++) {
			int u = Adj[v].Out[i];
			if (needUpdate[u] && number[u] == 0) {
				updateVertex(head, u); //重新计算该点的delta值
				int min_Delta = min(MoveVertex[u].move1.deltaF, MoveVertex[u].move2.deltaF);
				if (isInVector(container, u)) {
					if (min_Delta != -1) {
						//删除
						int pos = findPositonInVector(container, u);
						container.erase(container.begin() + pos);
					}
				}
				else { //不在container中的顶点，当该顶点的delta值为-1是，将该顶点加入到container中
					if (min_Delta == -1) {
						container.push_back(u);
					}
				}
			}
		}
	}
	if (f > f_best) {
		f_best = f;
		recordBestSolution(head);
		double find = clock();
		double during = (double)(1.0 * find - start) / CLOCKS_PER_SEC;
		cout << "Complete the construction of the initial solution in origin way, the fvsp is = " << now_vCount - f << endl;
	}
	/*int cnt = 0;
	for (int i = 0; i < f_best; i++) {
		cout << bestSolution[i] << " ";
		cnt++;
	}
	cout << "\nsolution len = " << cnt << endl;*/
}


void deleteLinkedList(node* head) {
	if (head == NULL)return;
	node* p = head->next;
	while (p != NULL) {
		node* q = p;
		p = p->next;
		delete q;
	}
}

//清除变量中的数据
void clearData(node* head) {
	f_best = 0, f = 0;
	fill(freq, freq + init_vCount, 0);
	deleteLinkedList(head);
	for (int i = 0; i < validVertex.size(); i++) {
		int v = validVertex[i];
		number[v] = 0; //表示v在解之外
	}
	fill(needUpdate, needUpdate + init_vCount, true);
	fill(TabuTenure, TabuTenure + init_vCount, 0);
	initDelta();
}

//读入支配集中的点，并且将其作为初始解
void constructInitSolutionByDominnateSet(node* head) {
	string tmpfile = File_Name;
	string file = tmpfile.substr(9, tmpfile.size() - 13); //得到文件名
	file = "dominateset\\"+ file + ".res"; //对应的支配集文件
	ifstream infile;
	infile.open(file, ios::in);
	if (!infile.is_open()) {
		cout << "read file error!!";
		return;
	}
	string s;
	for (int i = 0; i < 8; i++) {
		getline(infile, s); //跳过前8行，读第9行中的数据
	}
	//cout << s << endl;
	vector<int>dominateSet;
	//提取支配集中的顶点
	while (!s.empty()) {
		if (s.find("\t") == string::npos) {
			dominateSet.push_back(stoi(s)-1);
			s.clear();
			break;
		}
		string s_tmp = s.substr(0, s.find("\t"));
		dominateSet.push_back(stoi(s_tmp)-1);
		s.erase(0, s.find("\t") + 1);
	}
	//用在dominateSet中且在validVertex中的顶点来构造初始解
	vector<int>data;
	for (int v : dominateSet) {
		if (isInVector(validVertex, v)) {
			data.push_back(v);
		}
	}
	//构造初始解
	vector<int>container = data; //container中存放的是能够直接加入到解中的顶点
	while (container.size() != 0) {
		sort(container.begin(), container.end(), [&](int a, int b) {
			return h[a] < h[b];
			});
		int v = container[0];
		moveOpt step;
		if (MoveVertex[v].move1.deltaF == MoveVertex[v].move2.deltaF) {
			step = rand() % 2 ? MoveVertex[v].move1 : MoveVertex[v].move2;
		}
		else {
			step = MoveVertex[v].move1.deltaF > MoveVertex[v].move2.deltaF ? MoveVertex[v].move2 : MoveVertex[v].move1;
		}
		MoveOption(head, step, false, 0);
		container.erase(container.begin()); //从container中删除v
		//这里只需要更新顶点v的解之外的邻居节点Delta值即可
		for (int i = 0; i < Adj[v].In.size(); i++) {
			int u = Adj[v].In[i];
			if (needUpdate[u] && number[u] == 0) {
				updateVertex(head, u); //重新计算该点的delta值
				int min_Delta = min(MoveVertex[u].move1.deltaF, MoveVertex[u].move2.deltaF);
				if (isInVector(container, u)) {
					if (min_Delta != -1) {
						//删除
						int pos = findPositonInVector(container, u);
						container.erase(container.begin() + pos);
					}
				}
			}
		}
		for (int i = 0; i < Adj[v].Out.size(); i++) {
			int u = Adj[v].Out[i];
			if (needUpdate[u] && number[u] == 0) {
				updateVertex(head, u); //重新计算该点的delta值
				int min_Delta = min(MoveVertex[u].move1.deltaF, MoveVertex[u].move2.deltaF);
				if (isInVector(container, u)) {
					if (min_Delta != -1) {
						//删除
						int pos = findPositonInVector(container, u);
						container.erase(container.begin() + pos);
					}
				}
			}
		}
	}
	cout << "dominate set size = " << dominateSet.size() << " solution size = " << f<< endl;
	//支配集中的顶点加入完毕后，考虑将随机选择剩余的顶点加入到解中，直到无法继续加点过来
	container.clear();
	for (int v : validVertex) {
		if (needUpdate[v] && number[v] == 0) {
			updateVertex(head, v);
		}
		int min_Delta = min(MoveVertex[v].move1.deltaF, MoveVertex[v].move2.deltaF);
		if (min_Delta == -1 && number[v] == 0) {
			container.push_back(v);
		}
	}
	while (container.size() != 0) {
		sort(container.begin(), container.end(), [&](int a, int b) {
			return h[a] < h[b];
			});
		int v = container[0];
		moveOpt step;
		if (MoveVertex[v].move1.deltaF == MoveVertex[v].move2.deltaF) {
			step = rand() % 2 ? MoveVertex[v].move1 : MoveVertex[v].move2;
		}
		else {
			step = MoveVertex[v].move1.deltaF > MoveVertex[v].move2.deltaF ? MoveVertex[v].move2 : MoveVertex[v].move1;
		}
		MoveOption(head, step, false, 0);
		container.erase(container.begin()); //从container中删除v
		//这里只需要更新顶点v的解之外的邻居节点Delta值即可
		for (int i = 0; i < Adj[v].In.size(); i++) {
			int u = Adj[v].In[i];
			if (needUpdate[u] && number[u] == 0) {
				updateVertex(head, u); //重新计算该点的delta值
				int min_Delta = min(MoveVertex[u].move1.deltaF, MoveVertex[u].move2.deltaF);
				if (isInVector(container, u)) {
					if (min_Delta != -1) {
						//删除
						int pos = findPositonInVector(container, u);
						container.erase(container.begin() + pos);
					}
				}
				else { //不在container中的顶点，当该顶点的delta值为-1是，将该顶点加入到container中
					if (min_Delta == -1) {
						container.push_back(u);
					}
				}
			}
		}
		for (int i = 0; i < Adj[v].Out.size(); i++) {
			int u = Adj[v].Out[i];
			if (needUpdate[u] && number[u] == 0) {
				updateVertex(head, u); //重新计算该点的delta值
				int min_Delta = min(MoveVertex[u].move1.deltaF, MoveVertex[u].move2.deltaF);
				if (isInVector(container, u)) {
					if (min_Delta != -1) {
						//删除
						int pos = findPositonInVector(container, u);
						container.erase(container.begin() + pos);
					}
				}
				else { //不在container中的顶点，当该顶点的delta值为-1是，将该顶点加入到container中
					if (min_Delta == -1) {
						container.push_back(u);
					}
				}
			}
		}
	}
	if (f > f_best) {
		f_best = f;
		recordBestSolution(head);
		cout << "Complete the construction of the initial solution by dominate way, the fvsp is = " << now_vCount - f_best << endl;
	}
	/*int cnt = 0;
	for (int i = 0; i < f_best; i++) {
		cout << bestSolution[i] << " ";
		cnt++;
	}
	cout << "\nsolution len = " << cnt << endl;*/

}

int main(int argc, char** argv)
{
	clock_t start, finish;
	double totaltime = 0;
	if (GetParam(argc, argv) == 0)
		return 0;
	Initializing();
	double first = clock();
	reduction();
	double second = clock();
	initializeAgain();
	int iterNum = 0;
	while (iterNum++ < runTimes) { //运行runTimes次
		cout << "============================ round " << iterNum << " ===============================" << endl;
		initSequnce();
		node* head = new node;
		head->next = NULL;
		//int seed;
		/*Linux下产生随机数*/
		/*FILE* urandom;
		urandom = fopen("/dev/urandom", "r");
		fread(&seed, sizeof(seed), 1, urandom);
		fclose(urandom);*/
		srand(time(NULL));
		initDelta();
		if (now_vCount != 0) { //基本缩减无法使得图被删空
			int round = 0;
			totaltime = 0;
			start = clock();
			constructInitSolution(head, start);
			//constructInitSolutionByDominnateSet(head);
			while (totaltime < perTime) {
				round++;
				No_Improvement++;
				neighborhoodMove(head, start, round);
				if (No_Improvement == depth) { //some times not improved
					perturbation4(head, round);
					perturbationTime++;
					No_Improvement = 0;
					fill(freq, freq + init_vCount, 0);
					addNodeAfterPerturbation(head, start, round);
				}
				finish = clock();
				totaltime = (double)(1.0 * finish - start) / CLOCKS_PER_SEC;
			}
			int local_f = now_vCount - f_best + s1_count;
			cout << "local_f = " << local_f << endl;
			if (global_f > local_f) {
				global_f = local_f;
			}
		}
		clearData(head);
	}
	cout << "global_f = " << global_f << endl;
	return 0;
}
