# Supplementary material for: Dynamic thresholding search for the feedback vertex set problem
Source: PeerJ Comput Sci. 2023 Feb 10;9:e1245. doi: 10.7717/peerj-cs.1245 (PMC10280643; doi:10.7717/peerj-cs.1245)
Supplement: Supplemental Information 6 [file peerj-cs-09-1245-s006.zip › idts-undir.cpp]

#include<iostream>
#include<algorithm>
#include <iomanip>
#include <fstream>
#include <string.h>
#include <sstream>
#include <vector>
#include <ctime>
#include <cmath>
#include<algorithm>
using namespace std;

//Instance
const char* Instance_Name;
const int MAX_V = 1e5 + 1;
int N, M;
//bool** Matrix;
vector<vector<int> > Adjcent;

//Solution
vector<int> FVS;
vector<int> L;
vector<int> Best_FVS;

//Parameter
int depth = 25;
int tt = 1;
double beta1 = 0.01;
double beta2 = 0.3;
int threshold = 10; //阈值
int Round = 0;
int No_Improvement = 30;
bool isPertubation = false; //是否进行扰动

//Time Information
clock_t start, finish, find_best;
double totaltime = 0, find_best_time = 0;


//Calculate Conflict
vector<int> Nearest;
vector<int> ConflictIndex;

//valid vertex
vector<int>validVertex;
int f_best = FVS.size();
int freq[MAX_V];
int TabuTenure[MAX_V];
int pertTime = 0;


bool GetParam(int argc, char** argv)
{
	if (argc == 2)
	{
		Instance_Name = argv[1];
	}
	else if (argc == 1)
	{
		//Instance_Name = "benchmark\\rr-data\\RR1.dat";
		Instance_Name = "benchmark\\rr-data\\RR1.dat";
	}
	else
	{
		printf("No input instance!!!\n");
		return 0;
	}
	return 1;
}

void ReadInstance()
{
	ifstream FIC;
	string line;
	stringstream ss;
	FIC.open(Instance_Name);
	if (FIC.fail())
	{
		printf("Erreur open: %s!!!\n", Instance_Name);
		exit(0);
	}
	if (FIC.eof())
	{
		printf("Erreur open: %s!!!\n", Instance_Name);
		exit(0);
	}
	cout << "Instance name is " << Instance_Name << endl;

	getline(FIC, line);
	ss.str(line);
	ss >> N >> M;
	ss.clear();
	cout << "Number of vertices: " << N << endl;
	cout << "Number of edges: " << M << endl;

	Adjcent.resize(N);

	while (getline(FIC, line))
	{
		ss.str(line);

		int x, y;
		ss >> x >> y;
		--x; --y;
		Adjcent[x].push_back(y);
		Adjcent[y].push_back(x);
		ss.clear();
	}

	for (int i = 0; i < N; i++) {
		if (Adjcent[i].size() != 0) {
			validVertex.push_back(i);
		}
	}
}

void calculateConflict(int vertex) {
	Nearest.clear();
	ConflictIndex.clear();
	for (int i = 0; i < L.size(); i++)
	{
		//if (Matrix[vertex][L[i]])
		if (find(Adjcent[vertex].begin(), Adjcent[vertex].end(), L[i]) != Adjcent[vertex].end())
		{
			Nearest.push_back(i);
			if (Nearest.size() > 1) 
			{
				bool IsConflict = false;
				for (int j = i - 1; j >= 0; j--) //
				{
					//if (Matrix[L[j]][L[i]])
					if (find(Adjcent[L[j]].begin(), Adjcent[L[j]].end(), L[i]) != Adjcent[L[j]].end()) //
					{
						IsConflict = true;
						break;
					}
				}
				if (IsConflict)
					ConflictIndex.push_back(i);
			}
		}
	}
}

void thresholdSearch(int round) {
	random_shuffle(validVertex.begin(), validVertex.end());
	for (int v : validVertex) {
		if (find(FVS.begin(), FVS.end(), v) != FVS.end()) { 
			calculateConflict(v);
			int vertexIndex = find(FVS.begin(), FVS.end(), v) - FVS.begin();
			if (Nearest.size() == 0)
			{
				L.insert(L.begin(), v);
				FVS.erase(FVS.begin() + vertexIndex);
				freq[v]++;
			}
			else if (Nearest.size() == 1)
			{
				L.insert(L.begin() + Nearest[0] + 1, v);
				FVS.erase(FVS.begin() + vertexIndex);
				freq[v]++;
			}
			else if (ConflictIndex.size() == 0)
			{
				L.insert(L.begin() + Nearest[0] + 1, v);
				FVS.erase(FVS.begin() + vertexIndex);
				freq[v]++;
			}
			else if(ConflictIndex.size() == 1 && TabuTenure[v] < round)
			{
				FVS.push_back(L[ConflictIndex[0]]);
				L.erase(L.begin() + ConflictIndex[0]);
				L.insert(L.begin() + Nearest[0] + 1, v);
				FVS.erase(FVS.begin() + vertexIndex);
				TabuTenure[L[ConflictIndex[0]]] = round;
				freq[v]++;
				freq[L[ConflictIndex[0]]]++;
			}
			if (FVS.size() < f_best)
			{
				f_best = FVS.size();
				find_best = clock();
				//cout << "f_best improved!!! f_best = " << f_best << endl;
				Best_FVS.clear();
				for (int i = 0; i < FVS.size(); i++)
					Best_FVS.push_back(FVS[i]);
				No_Improvement = 0;
				cout << "find better size " << f_best << "Time cost = " << (double)(find_best - start) / CLOCKS_PER_SEC << endl;
			}
		}
		else { // if  v in L, attempt to swap v and u that u is in FVS or drop v
			bool isSwap = false;
			for (int u : Adjcent[v]) {
				if (find(FVS.begin(), FVS.end(), u) != FVS.end()) {
					calculateConflict(u);
					if (ConflictIndex.size() == 1 && L[ConflictIndex[0]] == v && TabuTenure[v] < round) {
						int Index = find(FVS.begin(), FVS.end(), u) - FVS.begin();
						for (int i = ConflictIndex.size() - 1; i >= 0; i--)
						{
							FVS.push_back(v);
							L.erase(L.begin() + ConflictIndex[i]);
						}
						L.insert(L.begin() + Nearest[0] + 1, u);
						FVS.erase(FVS.begin() + Index);
						isSwap = true;
						TabuTenure[v] = round;
						freq[v]++;
						freq[u]++;
						break;
					}
				}
			}
			if (isSwap == false) {
				if (FVS.size() - threshold <= f_best) { //drop
					FVS.push_back(v);
					int index = find(L.begin(), L.end(), v) - L.begin();
					L.erase(L.begin() + index);
					freq[v]++;
				}
			}
		}
	}
}

void descent() {
	bool flag = true;
	while (flag) {
		flag = false;
		for (int i = 0; i < FVS.size(); i++) {
			calculateConflict(FVS[i]);
			int vertexIndex = i;
			int v = FVS[i];
			if (Nearest.size() == 0)
			{
				L.insert(L.begin(), v);
				FVS.erase(FVS.begin() + vertexIndex);
				flag = true;
				freq[v]++;
			}
			else if (Nearest.size() == 1)
			{
				L.insert(L.begin() + Nearest[0] + 1, v);
				FVS.erase(FVS.begin() + vertexIndex);
				flag = true;
				freq[v]++;
			}
			else if (ConflictIndex.size() == 0 )
			{
				L.insert(L.begin() + Nearest[0] + 1, v);
				FVS.erase(FVS.begin() + vertexIndex);
				flag = true;
				freq[v]++;
			}
			if (FVS.size() < f_best)
			{
				f_best = FVS.size();
				find_best = clock();
				//cout << "f_best improved!!! f_best = " << f_best << endl;
				Best_FVS.clear();
				for (int i = 0; i < FVS.size(); i++)
					Best_FVS.push_back(FVS[i]);
				No_Improvement = 0;
				cout << "find better size " << f_best << "Time cost = "<< (double)(find_best - start) / CLOCKS_PER_SEC<< endl;
			}
		}
	}
}

void perturbation(int round) {
	vector<int>container;
	int removeNumber = 0;
	container = L;
	sort(container.begin(), container.end(),
		[&](const int i, const int j) {
			return freq[i] > freq[j];
		});
	int cnt = 0;
	
	for (; cnt < container.size() * beta1; cnt++) {
		int u = container[cnt];
		FVS.push_back(u);
		int index = find(L.begin(), L.end(), u) - L.begin();
		L.erase(L.begin() + index);
		TabuTenure[u] = round + tt;
	}
	for (; cnt < container.size() * (beta1 + beta2); cnt++) {
		int v = container[cnt];
		for (int u : Adjcent[v]) {
			if (find(FVS.begin(), FVS.end(), u) != FVS.end()) {
				calculateConflict(u);
				if (ConflictIndex.size() == 1 && L[ConflictIndex[0]] == v && TabuTenure[v] < round) {
					int vertexIndex = find(FVS.begin(), FVS.end(), u) - FVS.begin();
					for (int i = ConflictIndex.size() - 1; i >= 0; i--)
					{
						FVS.push_back(v);
						L.erase(L.begin() + ConflictIndex[i]);
					}
					L.insert(L.begin() + Nearest[0] + 1, u);
					FVS.erase(FVS.begin() + vertexIndex);
					break;
				}
			}
		}
	}
}


void addNodeAfterPerturbation(int round) {
	bool flag = true;
	while (flag) {
		flag = false;
		for (int i = 0; i < FVS.size(); i++) {
			if (TabuTenure[FVS[i]] <= round) {
				calculateConflict(FVS[i]);
				int vertexIndex = i;
				int v = FVS[i];
				if (Nearest.size() == 0)
				{
					L.insert(L.begin(), v);
					FVS.erase(FVS.begin() + vertexIndex);
					flag = true;
					freq[v]++;
				}
				else if (Nearest.size() == 1)
				{
					L.insert(L.begin() + Nearest[0] + 1, v);
					FVS.erase(FVS.begin() + vertexIndex);
					flag = true;
					freq[v]++;
				}
				else if (ConflictIndex.size() == 0)
				{
					L.insert(L.begin() + Nearest[0] + 1, v);
					FVS.erase(FVS.begin() + vertexIndex);
					flag = true;
					freq[v]++;
				}
				if (FVS.size() < f_best)
				{
					f_best = FVS.size();
					Best_FVS.clear();
					for (int i = 0; i < FVS.size(); i++)
						Best_FVS.push_back(FVS[i]);
					cout << "find better size" << f_best << endl;
				}
			}
		}
	}
}

int main(int argc, char** argv)
{
	if (GetParam(argc, argv) == 0)
		return 0;

	ReadInstance();

	start = clock();

	//Random Seed
	unsigned seed = (unsigned)time(NULL) % 100000;
	srand(seed);
	//printf("Time_Seed: %d\n", seed);

	//Initialization
	int initVertex = rand() % N;

	for (int i = 0; i < N; i++)
		FVS.push_back(i);
	f_best = FVS.size();

	while (totaltime < 1200) {
		Round++;
		No_Improvement++;
		thresholdSearch(Round);
		descent();
		if (No_Improvement == depth && isPertubation) { //perturbation
			perturbation(Round);
			No_Improvement = 0;
			fill(freq, freq + MAX_V, 0);
			addNodeAfterPerturbation(Round);
			pertTime++;
		}
		finish = clock();
		totaltime = (double)(1.0 * finish - start) / CLOCKS_PER_SEC;
	}
	cout << "The optimal objective value = " << f_best << endl;
	cout << "The Best FVS is :" << endl;
	for (int i = 0; i < Best_FVS.size(); i++)
		cout << Best_FVS[i] << ' ';
	cout << endl;

	find_best_time = (double)(find_best - start) / CLOCKS_PER_SEC;
	cout << "FindBestTime: " << find_best_time << endl;

	finish = clock();
	totaltime = (double)(finish - start) / CLOCKS_PER_SEC;
	cout << "TotalTime: " << totaltime << endl;
	cout << "pertimes: " << pertTime << endl;

	ofstream out("ResultSummary.txt", ios::out | ios::app);
	out << Instance_Name << '\t' << " Best_SolutionValue: " << f_best << '\t' << " Time: " << find_best_time << endl;
	out.close();

	return 0;
}
